# Supplementary material for: Sequential perturbations to mouse corticogenesis following in utero maternal immune activation
Source: eLife. 2021 Mar 5;10:e60100. doi: 10.7554/eLife.60100 (PMC7979158; doi:10.7554/eLife.60100)
Supplement: Supplementary file 1. — Columns indicate gene symbols (gene_name), log2 fold change (LogFC), log2 counts per million (LogCPM), likelihood ratio statistics (LR), p value (PValue), false discovery rate adjusted p value (FDR), and WGCNA module assignment (moduleColors and moduleColors_merged). A total of 16,396 genes were tested. [file elife-60100-supp1.zip › SupplementaryTable1E12.5_DE_saline_vs_polyIC.csv]

	gene_name	logFC	logCPM	LR	PValue	FDR	moduleColors	moduleColors_merged
1	0610005C13Rik	0.227182818984769	-0.654422908257636	0.226882472424579	0.633845125388271	0.919294792660902	grey	grey
2	0610007P14Rik	0.0374544888706973	5.56508915805718	0.0427200876025124	0.83625323064922	0.970514554259908	grey	grey
3	0610009B22Rik	-0.462013603900402	3.85401501528451	2.54805455487532	0.110430157795142	0.606570474776932	brown	BrRePi
4	0610009L18Rik	-0.391792249916782	1.03662557192133	1.21650643894699	0.270047355975672	0.763168573853298	brown	BrRePi
5	0610009O20Rik	0.101912977716738	6.44109147376018	0.445381172077831	0.504536562712053	0.876852453640881	blue	blue
6	0610010F05Rik	-0.292504914691144	6.1540029413098	2.41037820230133	0.120533242632221	0.624034750389225	turquoise	turquoise
7	0610010K14Rik	-0.122987019267088	6.87329893525508	0.561417865604151	0.45368952646447	0.858423154059076	blue	blue
8	0610011F06Rik	-0.0838057616330629	5.09434222710661	0.190766358751933	0.662279547789449	0.929607581388516	red	BrRePi
9	0610012G03Rik	-0.194809442883621	6.07611146859553	0.848027517515469	0.357110942992936	0.816598248455245	brown	BrRePi
10	0610030E20Rik	0.00878580529753201	5.34697831879082	0.00164597600236149	0.967638198895376	0.994812012902158	pink	BrRePi
11	0610031J06Rik	0.0488116826691516	5.37499180161252	0.0603877796460557	0.805884085497101	0.961524921103949	grey	grey
12	0610037L13Rik	-0.14997663711586	5.32825296544127	0.703254246146839	0.40169237613471	0.836334389500939	red	BrRePi
13	0610038B21Rik	0.297280548189466	-1.56525178978798	0.311264349056919	0.576905364675557	0.901201901387938	grey	grey
14	0610039K10Rik	0.409763679911287	-3.08999661190711	0.171958747128862	0.678376842031287	0.932631590690375	grey	grey
15	0610040B10Rik	-0.0755691633556213	0.799916604687395	0.0369787306836908	0.847508357493495	0.97317543362087	grey	grey
16	0610040J01Rik	-0.720135327160937	0.948865681251158	3.35139004373499	0.0671482881000298	0.524155710201255	turquoise	turquoise
17	1110001J03Rik	-0.246577312718307	4.48916396932836	0.940638595415704	0.332113665358694	0.801925625891876	brown	BrRePi
18	1110002L01Rik	-0.79769844813376	1.81543108765654	5.74497202388504	0.0165359189071297	0.319343847351352	brown	BrRePi
19	1110004E09Rik	-0.301403226131781	4.66471439473845	1.750726365805	0.185785444123946	0.693901400335337	grey	grey
20	1110004F10Rik	0.0199898090335362	7.07976402783341	0.014623198529538	0.903749317312835	0.985116940728508	brown	BrRePi
21	1110006O24Rik	-0.0852314646163255	1.44023409634948	0.059533643520907	0.807234559820924	0.96250584268954	blue	blue
22	1110007C09Rik	0.154411721949409	3.06275889452344	0.157251003403974	0.691700165969047	0.93511839719892	grey	grey
23	1110008F13Rik	-0.432355864316284	4.74351929134086	3.2736619312049	0.070400313797663	0.531927900933863	brown	BrRePi
24	1110008L16Rik	-0.0443252433158145	3.76536671494394	0.0288827330961429	0.865050082054021	0.976489137704783	blue	blue
25	1110008P14Rik	-0.414004344061263	4.42099708389724	2.78260687542448	0.095292946309924	0.577178850276141	turquoise	turquoise
26	1110012L19Rik	-0.135546726966036	3.91807491666894	0.218846226003385	0.639920445901782	0.920503613430238	brown	BrRePi
27	1110015O18Rik	-0.498900383303521	1.59900493241945	1.6584129075683	0.19781774618656	0.703493487587053	grey	grey
28	1110017D15Rik	-0.379949262791413	1.70331157829632	1.13152747000896	0.287449761185937	0.774032659604803	grey	grey
29	1110019D14Rik	-1.0465370261131	0.627814446874447	8.48799346546236	0.00357497870263113	0.173418197657811	grey	grey
30	1110020A21Rik	-0.107978257406587	0.579316328881857	0.0870416174133732	0.767972365185154	0.954423921708799	blue	blue
31	1110032A03Rik	-0.241119869891599	4.49729780118911	0.941041278154673	0.332010195366563	0.801925625891876	grey	grey
32	1110032F04Rik	-0.796311358209176	1.94979241232335	4.31978588655799	0.0376716620794514	0.425681992732381	turquoise	turquoise
33	1110034G24Rik	-0.144943252170276	3.26251458145437	0.216861451078986	0.641441811774549	0.920693333262322	brown	BrRePi
34	1110037F02Rik	-0.0813550150595855	6.6718124082035	0.294788314165665	0.587168279402308	0.904009119709023	blue	blue
35	1110038B12Rik	0.57924017921819	6.50000057933827	11.9156446639826	0.00055664471067288	0.0691420202741859	red	BrRePi
36	1110038F14Rik	-0.186745957997441	5.24163740950975	1.08755195584511	0.297014253460587	0.780173934594646	blue	blue
37	1110046J04Rik	0.0377195446542026	-1.25434701818577	0.00411547171302118	0.948849242937257	0.991356161877652	turquoise	turquoise
38	1110051M20Rik	-0.198096362595514	6.36519979189941	1.41133370079381	0.234835117468586	0.737898924111715	turquoise	turquoise
39	1110054M08Rik	-0.215670893679564	1.26679551325826	0.368009564933988	0.544091229789601	0.894327799862687	grey	grey
40	1110057K04Rik	-0.35434922017569	5.51300942168678	4.10843859057771	0.0426697393525433	0.45192362352471	grey	grey
41	1110058L19Rik	-0.346075284283358	3.73550946643443	1.19060084317604	0.275208392605772	0.765887704938528	brown	BrRePi
42	1110059E24Rik	-0.28614140307483	4.57686723952134	1.35488956759717	0.244425131518335	0.746062249917471	grey	grey
43	1110059G10Rik	-0.401956787954496	3.54130785314248	1.82943045484976	0.176194832127348	0.688114903996804	grey	grey
44	1110065P20Rik	-0.295250207945317	3.30445214823465	0.867970057723145	0.351517896091795	0.81351742950759	brown	BrRePi
45	1190002F15Rik	-0.187251685106748	4.47896665442917	0.671794133517578	0.412426788955526	0.841385001701813	blue	blue
46	1190002N15Rik	-0.0163148872322548	5.33218572912866	0.00523549828256353	0.942318008466333	0.990112512148249	blue	blue
47	1190005I06Rik	-0.382969430656958	1.78961223205948	0.888271759888438	0.345946074623496	0.809871837210763	turquoise	turquoise
48	1190007I07Rik	-0.23473594635382	3.46597793056064	0.645705768625019	0.421652176310091	0.84341428014324	red	BrRePi
49	1200014J11Rik	-0.0578469919530236	5.7784343102088	0.118941594014113	0.730185263095621	0.946971194496408	blue	blue
50	1300002E11Rik	-0.259639209522882	3.18259519211122	0.734121247667806	0.391550584748804	0.831012623421084	magenta	YeMaBl
51	1300002K09Rik	0.170422207173572	1.14491669928609	0.146131919172644	0.702259585126983	0.938322230869767	grey	grey
52	1300017J02Rik	1.09196560272823	0.349249930318058	3.673701695098	0.0552772886693711	0.496555649484288	grey	grey
53	1500004A13Rik	-0.424059346722731	4.02503458576148	2.6117351408464	0.106075641673396	0.598487164554906	grey	grey
54	1500009C09Rik	-0.347679605029524	5.3332227565563	2.27997048904209	0.131054367330015	0.637870723229388	turquoise	turquoise
55	1500009L16Rik	-0.0549655570690476	3.94946524406781	0.03947283562781	0.842514855009214	0.971851368634505	turquoise	turquoise
56	1500011B03Rik	-0.533567389383772	6.17164021653242	5.60562202129895	0.0179029381933923	0.332367203758817	yellow	YeMaBl
57	1500011K16Rik	-0.326012859969415	3.05310304918322	1.11136410734815	0.291785614020195	0.777146999264963	brown	BrRePi
58	1500012F01Rik	0.360740428888	5.33296127445968	3.31659406152912	0.0685837773735112	0.527776932868428	brown	BrRePi
59	1500015A07Rik	-0.439707987575637	2.26330696836469	1.78930723525115	0.181010592196366	0.690609097681731	magenta	YeMaBl
60	1500015O10Rik	-1.80989741769499	0.976326271870055	8.5777211497548	0.00340301003714813	0.171152615242579	grey	grey
61	1600002H07Rik	-0.201785803796716	4.86924137387353	1.01646967152216	0.313357879124275	0.790452753664802	blue	blue
62	1600002K03Rik	-0.364308671448473	1.7175302058564	0.88384334374847	0.347151174939525	0.810511918451226	grey	grey
63	1600010M07Rik	-0.930805399807366	-3.43819083658738	0.818686883412136	0.365564370163223	0.820130837996307	grey	grey
64	1600012H06Rik	-0.208182772484863	4.92549326256145	1.16421465622273	0.280593169674758	0.769350234208321	grey	grey
65	1600014C10Rik	-0.652849841832754	4.01054391424671	5.39638978659469	0.020178449588269	0.349896145141465	turquoise	turquoise
66	1600014C23Rik	1.91761921147076	-2.24899972827207	7.93922006739387	0.00483746796676163	0.194877456469345	grey	grey
67	1600016N20Rik	1.05643340179842	2.81943077875992	5.4288840096683	0.0198063324789591	0.346209624013873	blue	blue
68	1600020E01Rik	0.172581928614305	3.3172797426546	0.286558777270617	0.592434233193429	0.905512688451132	yellow	YeMaBl
69	1600023N17Rik	-0.5796698673084	-0.339438560717106	1.99442632381511	0.157878836775276	0.672198410644622	turquoise	turquoise
70	1600029I14Rik	-1.98519120429951	-3.01721553690151	4.2802332021913	0.0385580577543247	0.431142100109016	grey	grey
71	1600029O15Rik	-0.252693855978145	3.04841260140737	0.656160078119491	0.417918862251313	0.84218836007475	grey	grey
72	1700001C02Rik	-2.28409389643416	-2.72511003784597	8.6192294792156	0.00332632523007488	0.170432588975962	turquoise	turquoise
73	1700001C19Rik	0.764044141807883	-1.47447335574972	1.69773292720802	0.192584727856905	0.701296589812059	grey	grey
74	1700001G11Rik	-0.91364672724772	-1.44337610435193	3.53986633862629	0.059910288789063	0.510015106430673	grey	grey
75	1700001G17Rik	-0.430804370982797	0.912621068023012	1.4020589277421	0.236379143050019	0.740297607977045	blue	blue
76	1700001J03Rik	0.844410510189968	-2.94548977786544	1.10254212865385	0.293708889484538	0.777759777152546	grey	grey
77	1700001K19Rik	0.0616860821631537	-0.334107309717625	0.0167815902159809	0.896927387544557	0.984180612905537	turquoise	turquoise
78	1700001K23Rik	-0.0870975181203446	-2.90224898370494	0.0123562227121026	0.911490622054664	0.985386248636058	grey	grey
79	1700001L05Rik	0.10268027846905	0.139415597677609	0.0574649430550886	0.81054851830361	0.96371981058075	turquoise	turquoise
80	1700001L19Rik	-0.604235153947543	-0.424757656690376	1.61031744644048	0.204447184660495	0.709612337531394	turquoise	turquoise
81	1700001O22Rik	0.064795664391833	2.22796142536869	0.0345495598373633	0.852542694380362	0.973602427188505	blue	blue
82	1700001P01Rik	-0.303816713796825	-2.12708082943082	0.235503597618111	0.627472684226145	0.917521427949266	grey	grey
83	1700003D09Rik	0.573451295047162	-3.20219065884671	0.481503627856444	0.487742023283773	0.870064322210157	black	YeMaBl
84	1700003E16Rik	-0.796083370272266	1.52645937177233	3.51894997406092	0.0606708736209991	0.512096978994676	turquoise	turquoise
85	1700003F12Rik	0.0907676405985837	-1.07213841248459	0.0335921886698394	0.854576977235557	0.973939152301422	grey	grey
86	1700003G18Rik	1.14651559884428	-2.90569139339139	1.85178039920662	0.173576465305966	0.684754909629546	grey	grey
87	1700003M02Rik	-1.38650975121021	0.204519137116637	6.88670435929379	0.00868392262354126	0.248023742446043	grey	grey
88	1700003M07Rik	-0.25078687252381	1.58743083455675	0.519297294177025	0.471141590289443	0.865000365451577	turquoise	turquoise
89	1700007G11Rik	-1.38155856086676	-1.67873003221718	4.11826687270556	0.0424225172849731	0.45192362352471	turquoise	turquoise
90	1700007J10Rik	1.13947675287493	-0.436649032383954	3.75285402000388	0.0527174255065947	0.485865603488548	black	YeMaBl
91	1700007K09Rik	1.12502941671479	-3.32487922700197	1.05241774601384	0.304950914664078	0.785665492902612	grey	grey
92	1700007K13Rik	-0.826988208386191	-0.0564883654112893	3.20653841814021	0.0733445015450488	0.534923561233836	grey	grey
93	1700007L15Rik	-0.0374219316217602	-0.211017130877735	0.00834294325747331	0.927222663070343	0.988024080538003	blue	blue
94	1700008J07Rik	-0.296650699628651	3.90709835317899	1.22987425191266	0.267431494472035	0.760195350791174	blue	blue
95	1700008O03Rik	-0.00426880165105388	0.308828396225813	0.000123699997175652	0.991126070936826	0.998909374958024	turquoise	turquoise
96	1700009P17Rik	-1.08274588920765	2.27738489626363	4.04372634831599	0.0443358223470048	0.461836177383412	grey	grey
97	1700010I14Rik	-0.176680040162512	1.25451585770467	0.190924361876169	0.662148390206586	0.929607581388516	grey	grey
98	1700011H14Rik	0.457654624521532	-3.03587911349019	0.251264740669727	0.616185939286872	0.913993879877961	grey	grey
99	1700012B09Rik	-1.66524546934506	-1.48260505852783	5.60340212736974	0.0179256352260913	0.332367203758817	grey	grey
100	1700012D01Rik	-0.301700465364713	-1.75835801280231	0.204640497056481	0.651000958488592	0.924188389934443	turquoise	turquoise
101	1700012D14Rik	-0.403289459130753	0.0589292344790673	1.07943603864409	0.298823752246803	0.78164662123918	grey	grey
102	1700013F07Rik	-1.36801412937116	-1.14132713753313	6.36762135031472	0.0116221278959562	0.27826270911482	turquoise	turquoise
103	1700015E13Rik	1.07017652548915	-3.11329462443934	0.355154629359841	0.551209623333795	0.896733591065112	yellow	YeMaBl
104	1700016H13Rik	0.0621713519071415	-2.78915887157007	0.00913501020458352	0.923856336467393	0.987068193191671	grey	grey
105	1700016K19Rik	-1.6708518187332	0.442370861918072	5.34105805181233	0.0208288273480123	0.3524313545938	turquoise	turquoise
106	1700016L04Rik	-1.13369034598652	-2.90498402244233	1.99417825992395	0.157904690366863	0.672198410644622	grey	grey
107	1700017B05Rik	0.212131197463256	4.99970487217823	0.770642448314797	0.380018379157254	0.823953104364723	blue	blue
108	1700018A04Rik	0.234645108073511	-1.65253954428903	0.16896645015853	0.68103199423255	0.933316435606197	grey	grey
109	1700018L02Rik	-0.0154254815886931	-0.0498820110351597	0.00133338925643756	0.970871237677217	0.995749321616669	grey	grey
110	1700019B03Rik	-0.311491614924184	-2.78338827858001	0.174421434075232	0.676211865999746	0.931863410726422	turquoise	turquoise
111	1700019D03Rik	0.412881114228101	-0.931784134498091	0.505031707111528	0.477297537905891	0.868107870445155	turquoise	turquoise
112	1700019G17Rik	-0.0684131936007419	2.67355123984906	0.0450829946130511	0.831851492355681	0.969921566538455	grey	grey
113	1700019L03Rik	-0.234143580835728	-0.0491279696849147	0.36151759932592	0.547664605409132	0.896325080534884	grey	grey
114	1700020A23Rik	2.00598883879947	-2.68874728058739	4.17926173177593	0.0409215228824208	0.444926584336984	yellow	YeMaBl
115	1700020D05Rik	0.586852215397861	-1.30169800531732	0.647770439955904	0.420910935041185	0.843055911426248	yellow	YeMaBl
116	1700020I14Rik	-0.0310177339522982	5.21898595799424	0.0227754747026276	0.880042408417475	0.980015499113752	grey	grey
117	1700020L24Rik	-0.361893611395552	1.48437182427839	0.689747653758633	0.406250226280987	0.837495924473006	grey	grey
118	1700021F05Rik	-0.275363048562819	4.3307393759065	1.35858029592596	0.243783680282084	0.746062249917471	grey	grey
119	1700021K19Rik	-0.0258603979261985	6.03221149153143	0.0250508876735949	0.874240325856412	0.978148588709134	turquoise	turquoise
120	1700021N21Rik	-0.571990551574491	-2.43138533258878	0.806977185116519	0.36901545865421	0.821743451930211	turquoise	turquoise
121	1700023E05Rik	-0.577816190711134	-2.50263196698439	0.862968248117025	0.352909379444007	0.814972138783653	turquoise	turquoise
122	1700023F06Rik	-0.444881792261148	-0.398041565760105	0.998409981810449	0.317695551829726	0.792708504248496	turquoise	turquoise
123	1700023L04Rik	-0.976635379897123	-1.40051210859304	3.3381217716756	0.0676918377096953	0.525260469043145	grey	grey
124	1700024F13Rik	-0.358144232281234	-0.223032434463974	0.690974794148702	0.405833014891371	0.837091220550877	blue	blue
125	1700024G13Rik	-1.39345966377367	-3.01334802510431	3.12012555112065	0.0773308251194619	0.543190945706681	grey	grey
126	1700024P16Rik	0.117931482470918	-2.13280842830245	0.034708235099143	0.852208360276536	0.97355924448959	turquoise	turquoise
127	1700025F24Rik	0.383422934488672	-1.99347899778637	0.37782463404468	0.538769760808408	0.892220909005545	grey	grey
128	1700025G04Rik	0.0102342223688141	6.76361842840032	0.0038261642664903	0.950677510296743	0.99161648023712	blue	blue
129	1700026D08Rik	-0.728394345357692	-1.47981378044925	1.04653905023251	0.306305523305628	0.786913832624056	grey	grey
130	1700026L06Rik	-0.940837327172481	-0.675475350505461	3.60548046872839	0.0575894254554107	0.502253308386657	grey	grey
131	1700027H10Rik	1.1778996807688	-2.74016164966526	2.55022079180044	0.110278843064297	0.606570474776932	turquoise	turquoise
132	1700028E10Rik	-0.303717845494795	-0.863359082350511	0.501512721388899	0.47883619861274	0.868107870445155	grey	grey
133	1700028J19Rik	-1.1976365285355	-0.933104435999434	5.93784256540502	0.0148191476778638	0.304479630734656	pink	BrRePi
134	1700028K03Rik	1.44760126646433	-0.644280753390888	4.35224413234425	0.0369602131160883	0.423109826841169	yellow	YeMaBl
135	1700028P14Rik	-1.03240475442462	-0.980194744063338	2.80261555536358	0.0941106692889614	0.575314104219902	grey	grey
136	1700029I15Rik	-0.0241384926996253	-0.924186493117713	0.00255578201616924	0.959680326718459	0.993968157179611	yellow	YeMaBl
137	1700029J07Rik	-0.0616517428297473	1.03431011716305	0.0222112518459499	0.881526490221202	0.98011150613143	yellow	YeMaBl
138	1700030C10Rik	-0.686383119441405	-0.85276279752845	1.81397879210081	0.178031672496904	0.689257922611391	turquoise	turquoise
139	1700030J22Rik	-1.01847675731544	2.65985472444353	9.52279885629398	0.00202934843693138	0.137919394961724	turquoise	turquoise
140	1700030K09Rik	-0.256256571640831	4.0367520214876	0.959223956470473	0.327382478867283	0.800176824869363	grey	grey
141	1700034G24Rik	-1.75921659798036	-3.16535304050091	3.51078759962502	0.060970464445003	0.512951323320792	turquoise	turquoise
142	1700034H15Rik	0.0767935789117509	0.0187792459985197	0.0259947805443588	0.871913065380089	0.977429688224527	yellow	YeMaBl
143	1700037C18Rik	-0.536058505157772	1.67070919779224	2.24365491610531	0.134163526811955	0.641666425589489	yellow	YeMaBl
144	1700037H04Rik	-0.0740877341169348	6.83865139980494	0.19715023596571	0.657030993547005	0.927080909655481	red	BrRePi
145	1700040L02Rik	-1.08043159070221	-1.65551347070167	2.4736829654198	0.115766378217539	0.615069843569268	grey	grey
146	1700048M11Rik	0.0686300809178811	-1.39946106504968	0.0163907279575781	0.898128177018249	0.984598270398235	yellow	YeMaBl
147	1700048O20Rik	-0.117249284716201	2.91956646934272	0.135124326100519	0.71317702680946	0.942367536613384	turquoise	turquoise
148	1700049G17Rik	-0.280704875401509	2.91201836629349	0.803236958044935	0.37012733105103	0.821743451930211	magenta	YeMaBl
149	1700052K11Rik	-0.577753865491727	3.32350856451815	4.20739945909119	0.0402479954905975	0.441537160331563	grey	grey
150	1700052N19Rik	0.182197308824925	4.79548474341917	0.801693101500562	0.370587641646715	0.821743451930211	blue	blue
151	1700056E22Rik	0.596272469998455	0.614233441648109	2.16818338530191	0.140892583567668	0.650007119121735	blue	blue
152	1700060C20Rik	1.7136756325275	-3.13597822085602	2.96855685180377	0.0848975594708261	0.559477646737807	grey	grey
153	1700061G19Rik	0.554917479062561	-1.55900735422802	0.956129230851163	0.328164045887142	0.800681204816306	yellow	YeMaBl
154	1700063D05Rik	0.288576770920277	-1.20647480934783	0.316112519260604	0.573953298294205	0.900702362062766	blue	blue
155	1700065D16Rik	-0.0743460213338284	-1.31177909507066	0.0249488266365057	0.874494641373386	0.978317012824648	grey	grey
156	1700065J18Rik	-0.289403460817081	-2.6875880552666	0.156215592317993	0.692664902438744	0.935564505841868	turquoise	turquoise
157	1700066B17Rik	1.30310880034706	-2.73446472226683	2.46190955241392	0.116636908913604	0.616651125240734	grey	grey
158	1700066M21Rik	-0.631988595697523	3.03457787411212	3.78174138950269	0.0518147090356739	0.48272271800092	turquoise	turquoise
159	1700067K01Rik	-0.408013768119212	-0.67547759836962	0.717769673812287	0.396876472430456	0.834364368275454	grey	grey
160	1700071M16Rik	-0.142963313576317	-2.89198790263759	0.0320085048205963	0.858008992256094	0.974332274619105	turquoise	turquoise
161	1700084C01Rik	-1.18390657897414	1.13568486889739	8.62730377227447	0.00331161361049133	0.170432588975962	turquoise	turquoise
162	1700084E18Rik	0.194390229458069	0.386403035819012	0.27857660599293	0.597635680714619	0.906948922372643	red	BrRePi
163	1700086L19Rik	-0.677915469003168	0.112477458708412	2.50494162196408	0.113489690325268	0.6106621943236	turquoise	turquoise
164	1700086O06Rik	0.0579067810677279	2.56091107626515	0.030180437118317	0.862081450015489	0.975519112030395	grey	grey
165	1700088E04Rik	-0.283844083062817	0.492030907062431	0.535501573500062	0.464303022900719	0.862588611282506	grey	grey
166	1700092M07Rik	0.108749744739356	-0.29086780079676	0.0482853620386114	0.82607419196788	0.967865688974228	black	YeMaBl
167	1700093K21Rik	3.16195527904316	-2.34731644823993	10.0001186564096	0.00156530139899555	0.120491463558362	yellow	YeMaBl
168	1700094D03Rik	-0.164688516731062	2.71928945768133	0.235765755302645	0.627281176783407	0.917475662314072	yellow	YeMaBl
169	1700096J18Rik	0.376069526925443	-3.04734967872446	0.146210811117663	0.702183065847249	0.938322230869767	grey	grey
170	1700096K18Rik	-0.163822392379028	2.63980380469798	0.272807140259738	0.601454904790673	0.907833163403556	brown	BrRePi
171	1700097N02Rik	-1.1381367827204	-2.8781299559526	0.792367792026603	0.373385116164936	0.821743451930211	turquoise	turquoise
172	1700101E01Rik	-0.673285693034734	-1.23643711310276	2.16221186545263	0.141440961409559	0.65032697792236	grey	grey
173	1700101I11Rik	0.02400218930133	-2.23970249599028	0.00115339093828126	0.972907763993197	0.996391520749797	turquoise	turquoise
174	1700102H20Rik	-0.229183298478957	-0.18898680960445	0.355165836971675	0.551203341464209	0.896733591065112	grey	grey
175	1700102P08Rik	-0.572406058788418	0.0835800577875082	1.98169301046468	0.159212165212125	0.672447877593509	turquoise	turquoise
176	1700105P06Rik	-0.120474533498806	-2.16614964833169	0.0364189811555446	0.848652846749365	0.97317543362087	grey	grey
177	1700106J16Rik	-0.393405452786948	-1.74255264398985	0.332282307113632	0.564318263398568	0.899627411310942	blue	blue
178	1700108F19Rik	-0.618251486399764	-3.41339002181526	0.465670032279509	0.494985929648925	0.871998781955083	grey	grey
179	1700109G14Rik	1.1077574297684	-2.66779590808073	2.16648455026854	0.14104834782099	0.650105687253591	grey	grey
180	1700109H08Rik	1.55156320068846	-1.11040226677753	6.14224527696538	0.0131989615233686	0.29266993494059	yellow	YeMaBl
181	1700109K24Rik	1.39989839660585	0.439179864243459	4.50854889337055	0.0337258416178583	0.415910425355823	yellow	YeMaBl
182	1700110C19Rik	0.554384476783337	-1.37464801556784	0.547700617918895	0.45925874537228	0.860106509318371	grey	grey
183	1700113A16Rik	0.0200588356531996	3.11530624030588	0.0046345094578546	0.945724154877582	0.990377724445247	turquoise	turquoise
184	1700113H08Rik	0.383271076698899	-1.6676728400133	0.518283727421509	0.471574714597059	0.865063663071536	blue	blue
185	1700120C14Rik	0.539523806183727	-1.37671131286387	1.00421442157531	0.316292885567168	0.791988111142226	grey	grey
186	1700120K04Rik	-0.281787502364921	0.00977199506452949	0.427415711947887	0.51325975115305	0.87962860665887	blue	blue
187	1700123M08Rik	-0.143679508700061	-0.042719692323361	0.123016137214476	0.725785992002931	0.945944922486492	turquoise	turquoise
188	1700123O20Rik	-0.267815417383937	5.49749721641967	2.06699643110821	0.150517698396891	0.664048916133208	red	BrRePi
189	1700124L16Rik	0.524922207772512	0.0262163924985332	1.84000545725049	0.174950307626393	0.686568990867004	turquoise	turquoise
190	1700125G02Rik	-0.184890246858285	-3.28849009391775	0.0351880990997469	0.851202054986393	0.97317543362087	grey	grey
191	1700125G22Rik	0.621454677305783	-2.77182485506383	0.503483983204468	0.477973277251495	0.868107870445155	grey	grey
192	1700125H20Rik	0.290233795302033	-1.30072110582935	0.372333954847669	0.541734803348689	0.893943594804792	turquoise	turquoise
193	1810009A15Rik	0.708636705947802	-1.53816641007712	1.38487462694379	0.239272563014475	0.743203717856226	grey	grey
194	1810010D01Rik	2.12722829133724	-2.42478182870602	5.89225088107268	0.0152076502747645	0.306925909368312	yellow	YeMaBl
195	1810010H24Rik	0.205466252469084	1.39299135940196	0.335545181998404	0.562411984137305	0.899365168019204	turquoise	turquoise
196	1810011H11Rik	-0.464995467605315	-1.82837496285405	0.643769952322188	0.422348930784497	0.84341428014324	grey	grey
197	1810011O10Rik	0.216782681538938	2.93818885231687	0.432154499072605	0.5109336576958	0.879230971709993	grey	grey
198	1810012K16Rik	-1.35121195687066	-3.20506920353419	1.68356156179711	0.194451876159428	0.701398703204885	yellow	YeMaBl
199	1810013L24Rik	-0.189422130512556	5.8465260421122	1.26685166951741	0.260358136481651	0.755810909714278	blue	blue
200	1810014B01Rik	-0.389392308597633	2.2476683999889	1.34595479977221	0.24598655100258	0.747431718542602	blue	blue
201	1810019D21Rik	0.409004320106009	-0.528936399616858	0.125996491168401	0.722619674347969	0.945516097531602	grey	grey
202	1810020O05Rik	-0.733808475568728	-2.51511371426741	1.14559274887717	0.284473645677045	0.77235136521292	turquoise	turquoise
203	1810021B22Rik	-0.169953282203923	0.190993798257299	0.162635011360651	0.686742022396398	0.934270013210367	grey	grey
204	1810022K09Rik	-0.216653942932161	3.94616172362854	0.437933701666854	0.508121459288444	0.878073297480326	grey	grey
205	1810024B03Rik	0.206551096333563	-1.96951472215101	0.149818047302893	0.698709299465265	0.937331960825655	grey	grey
206	1810026B05Rik	0.735689231748047	4.53299796597074	7.64604077742099	0.00568970594549269	0.212040339035315	grey	grey
207	1810026J23Rik	-0.126193377382125	6.77534398221525	0.54779188653112	0.459221334294625	0.860106509318371	brown	BrRePi
208	1810030O07Rik	-0.152577102138925	4.96230717066462	0.611033362773275	0.434398995906783	0.848625274142301	grey	grey
209	1810032O08Rik	0.861125072170248	3.30150045905975	5.59507499345554	0.0180110400457488	0.332367203758817	pink	BrRePi
210	1810034E14Rik	-0.337231653674616	-1.29362472982773	0.246807678692862	0.619331913244051	0.91489886754374	grey	grey
211	1810037I17Rik	-0.0455712468084362	5.0293333462525	0.0460472265890246	0.830089973446238	0.969121000757316	grey	grey
212	1810041L15Rik	-0.415359312188659	5.82362060085808	5.21825461952625	0.022350973468227	0.356138543231341	grey	grey
213	1810043G02Rik	0.114924415028843	4.76976088547793	0.312507251049851	0.576145695900975	0.901107305572678	turquoise	turquoise
214	1810043H04Rik	-0.162206353033835	3.78051447280736	0.294199508766742	0.587541869378615	0.904009119709023	brown	BrRePi
215	1810044D09Rik	0.420188255615366	2.10648688284622	1.50269073608846	0.220257811962105	0.721984066084205	red	BrRePi
216	1810055G02Rik	0.0112260922938197	5.77654138895334	0.00362892461468478	0.951964045150012	0.991891362752898	grey	grey
217	1810058I24Rik	-0.0669381809806578	6.46946339297664	0.104719952011745	0.746237387528347	0.949782876568502	blue	blue
218	1810062G17Rik	1.39841134754431	-1.56800678625216	6.14700315955693	0.013163497494582	0.29266993494059	grey	grey
219	1810062O18Rik	-0.575509993220317	-1.47941148908328	1.12989533848903	0.287797664472554	0.774068988932735	grey	grey
220	2010002M12Rik	-0.452007221724053	-2.46589035134475	0.292125670762577	0.588861559615446	0.904037541585162	turquoise	turquoise
221	2010012O05Rik	-0.237668488616961	3.57588880757101	0.732723594965391	0.392001787428329	0.831111010939792	turquoise	turquoise
222	2010015L04Rik	0.229223390131007	2.30122232140638	0.418299530604612	0.517786767229729	0.882051860501692	grey	grey
223	2010107E04Rik	-0.146702490654778	5.94552522122053	0.547629214051745	0.459288017238642	0.860106509318371	brown	BrRePi
224	2010107G12Rik	0.945823040785428	-0.0269280311212877	4.38148415662465	0.0363313491629415	0.422032991530158	yellow	YeMaBl
225	2010107G23Rik	-0.415325874215981	4.91846984755963	2.61421289818893	0.105910064198945	0.598487164554906	yellow	YeMaBl
226	2010109A12Rik	0.146870997594032	-2.22824471911668	0.043020718556388	0.835686265356028	0.97032164908841	grey	grey
227	2010111I01Rik	0.0719842578234551	3.61526736390751	0.0659244602215097	0.79736591067632	0.959593820340339	grey	grey
228	2010204K13Rik	-0.00764061406329764	3.32035048897268	0.000645178702566529	0.979735617456051	0.997886107836244	blue	blue
229	2010300C02Rik	0.0186483769070468	1.22680302375392	0.00272161793329873	0.95839393158056	0.993649962248279	turquoise	turquoise
230	2010308F09Rik	-0.491195429144118	-2.63656602229787	0.403941936561911	0.525060466418723	0.885197355214267	grey	grey
231	2010320M18Rik	-0.322773029832092	3.87408482441211	1.25094041845723	0.263372938450165	0.757021021520023	brown	BrRePi
232	2200002D01Rik	0.071435468047428	-1.00820415824182	0.0186504185408634	0.891373429640278	0.98245218824832	grey	grey
233	2210013O21Rik	-0.0573463306794151	4.65147944384472	0.0671166017258107	0.795582218820247	0.959144563218881	grey	grey
234	2210015D19Rik	-0.391979979703993	3.35557324092997	1.64777770636176	0.199261667202822	0.704887221597783	brown	BrRePi
235	2210016F16Rik	-0.306053701958613	5.18988996674125	2.30037462403213	0.129342799541979	0.636465948766591	blue	blue
236	2210016L21Rik	-0.311797908642517	5.79534211086342	3.35583166772216	0.066967375696294	0.523267138181075	turquoise	turquoise
237	2210018M11Rik	0.0188114097142351	6.77791853391163	0.0129430322373647	0.909422143699106	0.985386248636058	blue	blue
238	2210404O09Rik	-0.201122808264534	1.45541511478324	0.279397767818915	0.597096212907344	0.906948922372643	grey	grey
239	2210408F21Rik	-0.275786901907917	-3.28464763304559	0.0668525139829903	0.795975882793674	0.959337001932159	turquoise	turquoise
240	2210408I21Rik	0.337954198546523	3.46671704006945	1.36644638371463	0.242423383708949	0.745571881140397	turquoise	turquoise
241	2210416O15Rik	0.218416233185255	-0.612286102851505	0.243541617142727	0.621659792780545	0.915295794040033	yellow	YeMaBl
242	2300009A05Rik	-0.350488913383794	3.62278904544156	1.50985883960801	0.219160627458344	0.720819302114348	grey	grey
243	2310001H17Rik	-0.71511362763068	-2.73611867095616	0.830470044733651	0.362136645889095	0.819970891889692	grey	grey
244	2310002D06Rik	-0.374002376485367	-0.999052513250841	0.488980152378831	0.48438258811324	0.869077176350599	grey	grey
245	2310002F09Rik	-0.538496727074425	-2.60684298620258	0.62223009664539	0.430219773436533	0.847453027730499	turquoise	turquoise
246	2310002J15Rik	0.795840675295463	-3.25447413346403	0.793452642970179	0.373058159716	0.821743451930211	grey	grey
247	2310003H01Rik	-0.122461273989011	6.18357616309719	0.548420582329159	0.458963762370571	0.860106509318371	yellow	YeMaBl
248	2310007B03Rik	-0.856848152920307	-1.28093466635704	1.29991013101228	0.254229639858968	0.753633913420293	grey	grey
249	2310009A05Rik	-0.417780423163533	3.48909530865786	2.15541232283782	0.142068301138843	0.650748718817719	blue	blue
250	2310009B15Rik	0.0648771966408081	3.36432702297436	0.0451503782014848	0.831727755615497	0.969915240474515	red	BrRePi
251	2310010J17Rik	-0.0917373933647672	0.341183806700888	0.054251531281714	0.815823853015322	0.964594471370132	grey	grey
252	2310011J03Rik	-0.37227759538382	5.20046618438777	3.6862844652944	0.0548616999507305	0.494509308626815	red	BrRePi
253	2310014L17Rik	-0.39770387724417	1.04364111803707	0.899451904938151	0.342928718086113	0.807922949880626	yellow	YeMaBl
254	2310015A10Rik	0.00760581932970435	3.15236725406474	0.000515957770382158	0.981877846896625	0.998090851956952	grey	grey
255	2310015B20Rik	0.192580036409792	-2.67201990144714	0.0716682261564845	0.78892315270944	0.959072068219842	grey	grey
256	2310022A10Rik	0.116002247195909	6.06557455730918	0.525431762523683	0.468533798976018	0.863737369913513	blue	blue
257	2310022B05Rik	0.206169333525228	7.18207377098789	1.47652085935218	0.224319660490179	0.726895540094404	grey	grey
258	2310030G06Rik	0.0458873797497927	-0.42405037556176	0.0105596012354341	0.918153515717136	0.98608992475102	turquoise	turquoise
259	2310033P09Rik	-0.236537576161507	5.28815655258853	1.67749927757573	0.195257071340918	0.701398703204885	blue	blue
260	2310034G01Rik	-0.373966660639032	0.201061769535731	0.954817891546778	0.328495968934525	0.800895153405274	brown	BrRePi
261	2310035C23Rik	-0.0513892430987598	5.3487509029871	0.0841675476529761	0.771727160570493	0.954861074813398	turquoise	turquoise
262	2310036O22Rik	-0.206671478272628	7.87190332364664	1.71982561508902	0.189715493673511	0.698534748320432	blue	blue
263	2310039H08Rik	-0.0154246000944673	4.77145034946918	0.00505150471387195	0.943338909879432	0.990112512148249	red	BrRePi
264	2310040G24Rik	-0.882820863020843	-0.0957057944410568	4.23911601429967	0.0395027300367829	0.4370356016755	turquoise	turquoise
265	2310045N01Rik	-0.20563043794309	4.68803464727223	0.936254445833481	0.333242967523571	0.802197143435151	grey	grey
266	2310047M10Rik	-0.14840787522664	4.18780705295971	0.291298773183622	0.589389445564958	0.904326160348405	turquoise	turquoise
267	2310057M21Rik	-0.184316109133361	3.76322464880166	0.459656566228267	0.497784521135976	0.873597446549968	brown	BrRePi
268	2310061I04Rik	-0.00685700686537515	4.9943478541441	0.00109169700126044	0.973642021084024	0.996680687874987	turquoise	turquoise
269	2310061J03Rik	-0.798681257364335	1.21614839006325	4.68209768719509	0.0304785090742835	0.400973067606459	grey	grey
270	2310067B10Rik	0.110183149205959	7.22596648832945	0.467555916806296	0.494113715064021	0.871998781955083	blue	blue
271	2310068J16Rik	-0.502440586914731	0.0159315661396218	1.48996275108027	0.222222239313753	0.724424292939328	blue	blue
272	2310069G16Rik	-0.961259111753774	0.197770988907257	5.26175158208565	0.0217990691783331	0.354909049032155	turquoise	turquoise
273	2410002F23Rik	0.105708791673653	6.53046796008162	0.371714657070649	0.542071113461279	0.893943594804792	turquoise	turquoise
274	2410004B18Rik	-0.217738350501865	4.48924499413489	0.814734795898373	0.366724099156987	0.82071164041915	turquoise	turquoise
275	2410004I01Rik	-1.17360199521053	-0.0933368121364247	8.00915136091193	0.00465415434262714	0.191434540543176	turquoise	turquoise
276	2410004N09Rik	0.367066826633249	3.81336966128239	1.88517285650627	0.169747381740289	0.683074492336589	grey	grey
277	2410004P03Rik	-1.30627620389841	0.35801357300656	5.23184877817289	0.0221769480078052	0.355091054234349	turquoise	turquoise
278	2410006H16Rik	0.658660310922191	5.89757898211794	10.4533155006848	0.00122429508363294	0.105097079535318	brown	BrRePi
279	2410015M20Rik	-0.109113397846475	5.89925711595212	0.357643452943452	0.54981792311856	0.896733591065112	red	BrRePi
280	2410016O06Rik	-0.427810091037952	4.82056028091472	3.79014623727869	0.0515551440319669	0.482064351112833	red	BrRePi
281	2410018L13Rik	0.106944261456658	0.677601867548214	0.0690932607385322	0.792661594376257	0.959072068219842	turquoise	turquoise
282	2410021H03Rik	-0.149877815387917	-2.49807162445219	0.0357184711109291	0.850098060386756	0.97317543362087	yellow	YeMaBl
283	2410076I21Rik	0.174954059908432	-0.571884894516172	0.132863384540223	0.715481463587831	0.943377160785443	grey	grey
284	2410089E03Rik	0.104570925855358	6.10748629924739	0.303631132176952	0.581614931146642	0.902534946513565	black	YeMaBl
285	2410124H12Rik	-0.839662579317261	-2.68815126994084	0.98834250357986	0.320147818783137	0.795204307948541	turquoise	turquoise
286	2410127L17Rik	0.076167153331343	2.15488286059654	0.0479430753684507	0.826681929660922	0.968231796465496	blue	blue
287	2410131K14Rik	-0.106505884575694	5.39531046172526	0.330067861300846	0.565619131615021	0.900218284915944	brown	BrRePi
288	2410137M14Rik	1.86479272935905	-2.78930792155922	3.89176472296006	0.048523412071487	0.476553879077505	yellow	YeMaBl
289	2500004C02Rik	-0.307790906308143	2.45304047446714	0.892258037049632	0.34486613401723	0.809277963839488	magenta	YeMaBl
290	2510002D24Rik	0.146286351991315	3.90660238956728	0.322338873454208	0.570205446360027	0.900505114454374	brown	BrRePi
291	2510003E04Rik	-0.2720273519288	6.25832736935259	2.46267421731533	0.116580150327011	0.61659617572957	turquoise	turquoise
292	2510009E07Rik	-0.279947731257934	6.4480009948564	2.27654852825532	0.131343878858489	0.637870723229388	turquoise	turquoise
293	2510039O18Rik	-0.182414624655642	5.99029352588284	0.718022531993882	0.396793321498127	0.834364368275454	brown	BrRePi
294	2510049J12Rik	-0.490639375922329	-1.3120128387615	0.888224469920705	0.34595891362675	0.809871837210763	turquoise	turquoise
295	2610001J05Rik	-0.0812339271667467	4.99438459859868	0.147957901473806	0.700494549208927	0.938076626142584	brown	BrRePi
296	2610002J02Rik	-0.0175765854022461	6.01809191690267	0.0113023288668137	0.915334484341985	0.985406904284196	yellow	YeMaBl
297	2610002M06Rik	-0.132285212759362	4.71713987624506	0.357619813827906	0.549831110683273	0.896733591065112	turquoise	turquoise
298	2610005L07Rik	0.595319476803992	1.35436575421371	1.47289482117712	0.224889510981114	0.726987231193374	yellow	YeMaBl
299	2610008E11Rik	-0.365168784718612	5.69142767372441	3.27686790243962	0.0702628995329395	0.531566763445769	magenta	YeMaBl
300	2610015P09Rik	-0.287595650515904	3.14373824685585	0.833986623108748	0.361122282737707	0.81971994071797	blue	blue
301	2610018G03Rik	0.411175042232025	2.02219761203653	0.846585551209749	0.357520066746422	0.816598248455245	green	green
302	2610020C07Rik	0.558134835989107	1.3719590734593	1.34627827444747	0.245929809147335	0.747431718542602	magenta	YeMaBl
303	2610020H08Rik	0.275388288765507	3.00724077415422	0.590514209159948	0.442220346090962	0.852315128071872	pink	BrRePi
304	2610027K06Rik	0.335464577756746	-2.90833898441091	0.214527713750604	0.643241539381381	0.92146042928599	yellow	YeMaBl
305	2610028E06Rik	-0.284758580053945	-0.488156817767747	0.388855167702296	0.532901788772871	0.890378527124865	grey	grey
306	2610034B18Rik	-0.0613163667559371	4.54473449427802	0.0744035315981257	0.785029939170065	0.957444021281062	blue	blue
307	2610034M16Rik	0.319997446957755	2.78997739691064	0.819129349021193	0.365434846724025	0.820030601808269	grey	grey
308	2610035D17Rik	0.137870199485539	4.6560394508121	0.248507199849286	0.618128170783235	0.914613255857948	grey	grey
309	2610035F20Rik	-0.155665250641774	3.28503318315576	0.196791378156969	0.657323314481784	0.927167399808263	blue	blue
310	2610044O15Rik8	-0.360721034004399	2.46204023864073	1.22172121444001	0.269023127319344	0.762208950324514	magenta	YeMaBl
311	2610100L16Rik	-0.176113121349622	4.13997182372934	0.372136262854395	0.541842118404984	0.893943594804792	grey	grey
312	2610203C20Rik	-0.300441619396901	6.29116099043945	1.8630267470627	0.172275876342169	0.684096698596803	magenta	YeMaBl
313	2610203C22Rik	-0.394955927633078	-1.5959067458502	0.547301793179885	0.459422280573605	0.860190443335026	grey	grey
314	2610206C17Rik	-0.158147049981397	-0.795467606911513	0.140126679166946	0.708155108539204	0.940501178837677	grey	grey
315	2610207O16Rik	0.234790409501181	1.72942361121125	0.220457901829125	0.638691241453633	0.920503613430238	black	YeMaBl
316	2610301B20Rik	-0.293611302400908	4.58944625031077	1.37159143801873	0.241538640755848	0.744131445665707	brown	BrRePi
317	2610305D13Rik	-1.02600977163598	-0.991670208189392	4.34570329464218	0.0371024403349977	0.423334454928756	magenta	YeMaBl
318	2610306M01Rik	-0.295167754933366	3.23980611608224	1.02415801836789	0.311534741854442	0.790452753664802	red	BrRePi
319	2610307P16Rik	1.08183354468799	4.02236479755205	12.2595881412904	0.000462873658474496	0.0634774143016332	blue	blue
320	2610316D01Rik	0.0863195169156954	2.98095194339247	0.0740021477319921	0.785596370400528	0.957810684792316	grey	grey
321	2610318N02Rik	0.271849690849878	4.50798444931125	0.895728188664307	0.343929729128815	0.808700966412743	blue	blue
322	2610507B11Rik	0.0581589477201003	7.86043166804156	0.12365778022498	0.725100700992103	0.9457770415742	blue	blue
323	2610507I01Rik	-0.231611007862486	4.42002715940178	1.02110671825427	0.312256636252408	0.790452753664802	grey	grey
324	2610524H06Rik	-0.159695293205051	4.43112980030932	0.45790471920055	0.498604836839144	0.873597446549968	grey	grey
325	2610528A11Rik	0.00518412378358934	-2.83035132237105	0.000112438512095636	0.991539627830797	0.998927836679525	turquoise	turquoise
326	2610528J11Rik	-0.232211203195829	-2.15750552171115	0.0876123740904955	0.767234758905176	0.954227498066394	grey	grey
327	2700029M09Rik	-0.199309267088994	5.14046039153199	0.974192521324769	0.323636797272582	0.79743877872362	brown	BrRePi
328	2700038G22Rik	-0.00525009453530637	2.55523021526653	0.000130737879370457	0.990877133564673	0.998909374958024	black	YeMaBl
329	2700046A07Rik	-1.12874997360957	1.8100875522287	2.99808756518968	0.0833628659590252	0.557429669765162	grey	grey
330	2700046G09Rik	-0.274861969568449	1.79793821343783	0.605482257037645	0.436493908664315	0.849769030170132	grey	grey
331	2700049A03Rik	-0.0430465934228877	5.38583584583616	0.0524880874759299	0.818789026569557	0.965291871561929	blue	blue
332	2700054A10Rik	0.0297793481795109	3.6107707648894	0.0115303634340571	0.914487893403434	0.985386248636058	grey	grey
333	2700060E02Rik	-0.0863727243329758	6.91694868124874	0.221905635433583	0.637591740213076	0.920503613430238	red	BrRePi
334	2700062C07Rik	-0.411258456513371	3.65915481804118	2.30040284292984	0.12934044976617	0.636465948766591	grey	grey
335	2700069I18Rik	0.19063501920245	1.99626191085199	0.120015460197012	0.729017722316135	0.946800286584881	blue	blue
336	2700081O15Rik	-0.247002172035066	8.56918034692998	2.02478549614391	0.154750773125298	0.667708862147998	grey	grey
337	2700089E24Rik	-0.407836167047828	5.7344064215975	4.15977299465869	0.0413949515118985	0.447485083506037	grey	grey
338	2700094K13Rik	0.145874268125492	7.61335341432985	0.761970610688855	0.382712527828451	0.824700827185127	yellow	YeMaBl
339	2700097O09Rik	-0.0201940971843601	3.16455485226029	0.00420383743294961	0.948303776370298	0.991356161877652	grey	grey
340	2700099C18Rik	0.326853570910488	3.002717487162	1.05114549276739	0.305243417047657	0.785801706062707	blue	blue
341	2810001G20Rik	-0.140139510938716	3.83587888682321	0.255863280232052	0.612976488092694	0.911726027785051	brown	BrRePi
342	2810002D19Rik	-0.468334509908909	3.11959359476158	2.42951697298458	0.119069583124262	0.620952999901181	grey	grey
343	2810004N23Rik	-0.162914994694612	5.54400155769648	0.826062844770371	0.363413474774223	0.819970891889692	blue	blue
344	2810006K23Rik	-0.518141339952868	4.43166936445831	4.88986361816905	0.0270148201223061	0.382177356479912	blue	blue
345	2810008D09Rik	-0.246784583074759	3.80989873865812	0.534637232786525	0.464663768618254	0.862601283797086	yellow	YeMaBl
346	2810013P06Rik	-0.601564968424079	4.29124109649848	5.35862463030107	0.0206200297142794	0.3524313545938	grey	grey
347	2810021J22Rik	-0.139441721810375	4.32277846833793	0.339946908246254	0.55985986908417	0.898889116361719	grey	grey
348	2810025M15Rik	0.148809065211994	6.00627885730414	0.630540831789638	0.427157002648977	0.845411793745341	blue	blue
349	2810029C07Rik	-0.109268188727131	3.41970625115105	0.144624120450898	0.70372660919144	0.938801337416592	turquoise	turquoise
350	2810032G03Rik	-0.556243837839671	1.34698243161686	1.91450770840183	0.166463393666693	0.678827817723396	turquoise	turquoise
351	2810047C21Rik1	-0.947728742627118	-2.91840984114075	1.1721135419859	0.278967389788886	0.767623559605529	grey	grey
352	2810049E08Rik	1.19587721559997	0.630953923967713	9.74687306881287	0.00179628006790785	0.130618119218569	yellow	YeMaBl
353	2810055G20Rik	0.606125649406767	1.47275022961517	2.18531460674521	0.139332590861575	0.648115974233221	black	YeMaBl
354	2810403A07Rik	0.22002919854786	6.86595947656435	1.28180586321286	0.25756353543924	0.753900923590189	black	YeMaBl
355	2810403D21Rik	-0.383515690485523	-0.652846143530995	0.701017067837394	0.402442155623772	0.836334389500939	grey	grey
356	2810405F15Rik	0.361320705474479	1.13145741548897	0.371444487878737	0.542217949447527	0.893943594804792	yellow	YeMaBl
357	2810408A11Rik	0.401960409191653	4.420802796574	2.46723297473805	0.11624240097879	0.616002070603826	pink	BrRePi
358	2810408I11Rik	-0.14668848982886	1.63266553352524	0.170148709909411	0.679979678300431	0.933200536152495	blue	blue
359	2810408M09Rik	-0.144081198721363	4.65807187921823	0.398332632258278	0.527951613613385	0.8875079585048	red	BrRePi
360	2810410L24Rik	-0.285900918732163	3.90441604243274	1.07016766582787	0.300907577139646	0.782603187273932	blue	blue
361	2810417H13Rik	0.0160062652597731	6.80749423267226	0.0106921400244691	0.917643286234204	0.985826190610405	blue	blue
362	2810428I15Rik	-0.37873790579657	5.66074503523519	3.06162914244395	0.0801612605614188	0.548673816238371	brown	BrRePi
363	2810429I04Rik	0.264989377596732	1.3372117368023	0.442070429753408	0.50612483625253	0.877320771948574	blue	blue
364	2810433D01Rik	-0.0720968516244816	-2.22680071757691	0.0118487383859129	0.91331994989265	0.985386248636058	green	green
365	2810442I21Rik	-0.353958972491192	2.25701555465319	0.974976096821357	0.32344228234832	0.797347716340858	blue	blue
366	2810442N19Rik	0.348704654873939	-1.41194427786776	0.147710358692738	0.700733094718208	0.938076626142584	grey	grey
367	2810454H06Rik	-0.564579534260356	1.41011325096275	2.59041479138137	0.107512176790781	0.59954186891706	grey	grey
368	2810459M11Rik	-2.74301639007439	1.35844203254981	18.3130449205593	1.87419397900317e-05	0.00614585689594719	grey	grey
369	2810468N07Rik	0.34183397810287	2.55418229207895	0.911945272685747	0.339598806962133	0.806212921153377	turquoise	turquoise
370	2810474O19Rik	-0.356531389288487	4.73010544968102	2.60188969255229	0.106736380025154	0.598487164554906	grey	grey
371	2900005J15Rik	0.0230371390262357	-1.81829497556749	0.00103107575873729	0.974384034888262	0.996693532723684	turquoise	turquoise
372	2900008C10Rik	-0.540451100179117	1.7102889960517	2.10648929727811	0.14667547621391	0.657266286735262	turquoise	turquoise
373	2900009J06Rik	-1.45385913073992	-0.551486109283766	13.2637549165551	0.000270587114098055	0.042465879149863	turquoise	turquoise
374	2900011O08Rik	-0.473135271701485	6.30472140764944	4.7326627354347	0.0295950340530048	0.394847489105934	turquoise	turquoise
375	2900026A02Rik	0.610568580036117	5.54430853140528	8.37044752273003	0.00381371695104846	0.176737584353226	grey	grey
376	2900041M22Rik	-0.538844752826331	-1.79765431537557	0.586657831124844	0.443714432596306	0.853589327331812	grey	grey
377	2900052N01Rik	0.0164084025517395	0.476852695668503	0.00152207829342998	0.968879368780607	0.995222787277712	turquoise	turquoise
378	2900055J20Rik	0.0322626741321027	-2.55094716240675	0.00211428531275715	0.963325108099451	0.994606644675177	turquoise	turquoise
379	2900056M20Rik	-0.339296489900645	3.19700956879578	1.28979257520648	0.256086179920255	0.753900923590189	turquoise	turquoise
380	2900076A07Rik	-0.228104653182319	2.26075262729526	0.446010511964714	0.504235612643351	0.876673043725711	grey	grey
381	2900079G21Rik	-0.541811836068109	2.16454821952544	2.38549097706658	0.122466410637088	0.626725524855019	turquoise	turquoise
382	2900092D14Rik	0.787366860661949	5.22632379585585	6.84334548515026	0.00889720614693293	0.251474992074404	grey	grey
383	2900097C17Rik	0.0482486748683729	5.48996397246177	0.0710623289846457	0.789796264322809	0.959072068219842	turquoise	turquoise
384	3000002C10Rik	-0.0157464514259666	1.84663877763946	0.00182074685871036	0.965964426560209	0.994789664234545	grey	grey
385	3010001F23Rik	-0.228635892216547	1.31227391803316	0.388772133999625	0.532945527275154	0.890378527124865	grey	grey
386	3010026O09Rik	-0.316520306474509	4.06517193305927	1.40132270164816	0.236502232795803	0.74030346554916	grey	grey
387	3100003L05Rik	-2.23203591481755	-2.67741538576312	8.28774209316467	0.00399135865891189	0.178895985308164	grey	grey
388	3110001I22Rik	-0.61108089892136	2.36852519693454	2.69395292152131	0.10072964274135	0.58858275922565	blue	blue
389	3110002H16Rik	-0.0649144341256771	4.88949790931424	0.109586939371233	0.740614890294188	0.948719437044886	grey	grey
390	3110007F17Rik	-0.00215961867891398	0.117672273667857	3.00287841246138e-05	0.99562773212593	0.999454588501084	brown	BrRePi
391	3110009E18Rik	-0.521616773099449	2.29294966559011	2.20096411815258	0.137924449089924	0.647226464590268	red	BrRePi
392	3110021A11Rik	0.126443903632049	-0.529981190523568	0.091014604351479	0.762891237316489	0.95378780655462	grey	grey
393	3110021N24Rik	-0.0266009968472433	2.26449420150779	0.00617267165211044	0.937377552066123	0.989722478843317	brown	BrRePi
394	3110035E14Rik	-0.849444297213044	3.58867112454013	5.17937483171405	0.0228565463094799	0.359866785085506	turquoise	turquoise
395	3110039I08Rik	-0.30321896008965	-0.601013049689206	0.491098475444501	0.483437708516512	0.868968902276243	turquoise	turquoise
396	3110039M20Rik	0.0543253375533205	3.48099212350061	0.0264959865139476	0.870694901371633	0.976999288453962	grey	grey
397	3110040N11Rik	-0.351514382642589	3.34065625323893	1.33914997805874	0.247183926920665	0.749256281619458	brown	BrRePi
398	3110043O21Rik	-0.261227231107354	5.35273077065612	1.63559098635482	0.200931477298232	0.706665058297255	brown	BrRePi
399	3110045C21Rik	-1.12767792355822	0.502558806943149	7.4241851116632	0.0064352962001187	0.218780873328145	blue	blue
400	3110052M02Rik	-0.49214485240832	3.03752474333699	2.49542643746179	0.114177445966217	0.612382533222796	grey	grey
401	3110056K07Rik	-0.456484422399778	2.35696972833505	1.7536341765326	0.185420517276782	0.693644107949862	grey	grey
402	3110057O12Rik	0.635304238368335	2.60788909059641	3.32661889014152	0.06816687333384	0.526455042478399	yellow	YeMaBl
403	3110062M04Rik	-0.307904758994971	3.00340742602175	0.97990069978754	0.322223323013877	0.79634015697469	blue	blue
404	3110070M22Rik	-0.125920847961335	-0.840268791323323	0.0651445908369128	0.798542075603875	0.959857921706638	grey	grey
405	3110082I17Rik	0.0896700450176985	4.7470932965689	0.189733177358562	0.663138784488103	0.929607581388516	blue	blue
406	3110082J24Rik	-0.138347359991145	1.896468021457	0.144944491410684	0.703414171784579	0.938801337416592	blue	blue
407	3110099E03Rik	-0.455013422148893	-1.91499194146656	0.708746315638211	0.399860319125081	0.836334389500939	turquoise	turquoise
408	3200001D21Rik	0.0181759873781525	-0.578075451352194	0.00184171216604589	0.965769152730263	0.994789664234545	yellow	YeMaBl
409	3300002I08Rik	-0.111637510546943	-0.695984447668657	0.064684482921407	0.799239510203335	0.960305658016553	turquoise	turquoise
410	3632451O06Rik	-0.050625960484476	4.44914103962918	0.0373981653070405	0.846656637744297	0.97317543362087	grey	grey
411	3632454L22Rik	-0.986768028564685	-2.10445982691097	2.19545627899304	0.138418215762957	0.647568894206965	turquoise	turquoise
412	3830406C13Rik	-0.354627333288243	3.38524160854863	1.4726167046608	0.224933290061233	0.726987231193374	turquoise	turquoise
413	3830408C21Rik	0.0423704100793659	1.05200748220207	0.0128984684063091	0.90957754089412	0.985386248636058	turquoise	turquoise
414	3930402G23Rik	-0.977425989777429	-1.41112149792025	2.59411152800399	0.107261573727105	0.599257357236189	grey	grey
415	4430402I18Rik	-0.379984922918671	-1.42589094383085	0.567039886864324	0.451437589920807	0.857768254379337	turquoise	turquoise
416	4632415L05Rik	-0.20964523911813	5.17954196870594	1.3270871167773	0.249324084525685	0.750903322902852	grey	grey
417	4632427E13Rik	0.824042356351036	0.0842587783576679	3.39123294730195	0.0655439202402918	0.522182811743578	grey	grey
418	4632428N05Rik	-0.357327289005122	2.33333266464069	0.619174803959291	0.431354099311768	0.847688457115836	turquoise	turquoise
419	4632434I11Rik	-0.223646920201767	3.63127230370949	0.583103147427612	0.445098550322194	0.854519079493612	blue	blue
420	4732416N19Rik	-0.542110928800617	-2.51757799147403	0.475530385340024	0.490453874308543	0.870821714710405	brown	BrRePi
421	4732471J01Rik	0.0673342758698824	-0.0612809116848543	0.0280237779556156	0.867052932992734	0.976597500667937	turquoise	turquoise
422	4732490B19Rik	2.13556682821106	-2.77467724636852	6.05021643840743	0.0139045923894138	0.295907279492256	yellow	YeMaBl
423	4732491K20Rik	0.169022007026281	1.97406010700635	0.244087884479866	0.621269094328028	0.914918812114632	turquoise	turquoise
424	4831440E17Rik	-0.243302854624531	0.0384649479441155	0.336396267474516	0.561916787689195	0.899365168019204	black	YeMaBl
425	4833403I15Rik	0.951157573703469	-0.864353608916723	0.794709243974246	0.372679941314808	0.821743451930211	green	green
426	4833412C05Rik	0.366321321134112	-2.95584327578579	0.252795277026949	0.61511367815617	0.913119408515035	turquoise	turquoise
427	4833417C18Rik	0.179284056856216	-1.0904678884316	0.155335757486139	0.693487591304775	0.935635822032362	grey	grey
428	4833418N02Rik	-0.652920151368954	1.02297317731071	3.0254279190193	0.0819686949731982	0.552642850384727	grey	grey
429	4833419F23Rik	-0.677034927862977	-2.88022968599355	0.572950304093894	0.449088920163233	0.857003270965664	grey	grey
430	4833420G17Rik	-0.0138553482491285	6.38731531107362	0.0072685718462786	0.932057934858724	0.988678284183246	grey	grey
431	4833422C13Rik	0.33254023610992	-1.05056978404211	0.540339215837062	0.462292178414547	0.861726075180186	turquoise	turquoise
432	4833424O15Rik	-1.29111592495979	0.925119554923692	8.9286906980832	0.00280725513794174	0.159491018216664	turquoise	turquoise
433	4833427G06Rik	-1.89011401292006	-2.18926216129814	7.92812858305187	0.00486721117316189	0.194971124886762	grey	grey
434	4833439L19Rik	-0.169330175061351	7.61851491621984	1.10247594135526	0.293723380100547	0.777759777152546	blue	blue
435	4921504A21Rik	-0.779559057239885	-0.250364132525233	3.33173758364451	0.0679550474529889	0.526058053842874	grey	grey
436	4921506M07Rik	-1.79990133095573	-1.60058861493875	5.09691184560597	0.0239684792559132	0.365569475237166	grey	grey
437	4921507L20Rik	0.944692686070674	-0.766629567269231	2.44976725072616	0.117542295801788	0.618335462197527	yellow	YeMaBl
438	4921507P07Rik	-0.230181783581916	0.726882087200298	0.354421462183216	0.551620855823599	0.896733591065112	turquoise	turquoise
439	4921524J17Rik	-0.0213536355138341	3.80506134332134	0.00592939856113173	0.938621486143896	0.98995201303985	grey	grey
440	4921531C22Rik	-0.613469141942746	1.94953097474408	3.24151457999627	0.0717942398364891	0.534700423137578	blue	blue
441	4921536K21Rik	-0.15413002931814	1.85500315538986	0.188169824603865	0.664444241682539	0.929607581388516	blue	blue
442	4930402H24Rik	-0.0745300455228178	6.5898792627899	0.220574218728252	0.638602740424764	0.920503613430238	grey	grey
443	4930404H11Rik	1.35317478943542	-2.15526096690912	3.88671203750642	0.0486696172856656	0.476553879077505	grey	grey
444	4930404I05Rik	1.24797493910783	-0.915933654170142	2.54323623777699	0.110767543635712	0.607840384307106	yellow	YeMaBl
445	4930404N11Rik	-0.355802777302388	1.87307080690394	0.917639614555279	0.33809549657988	0.805289663855962	turquoise	turquoise
446	4930405A21Rik	-0.313861662829473	-1.18919195101518	0.414413389392216	0.519737900399693	0.882842416761673	grey	grey
447	4930412C18Rik	-0.697821487338517	-1.18658695779382	2.06020153187943	0.151190173433019	0.665275065583089	turquoise	turquoise
448	4930412O13Rik	-0.429219797450957	-0.247607897644378	0.298026511355051	0.585122274064061	0.90395409455897	green	green
449	4930413F20Rik	0.899758803224696	-3.049090890023	0.928233875779911	0.335322272240971	0.80236392484295	turquoise	turquoise
450	4930413G21Rik	-0.339796338702715	3.99235019424501	1.56362755117767	0.211134866516512	0.716325593734098	grey	grey
451	4930414L22Rik	-0.365476183707863	3.37171561481498	1.60449431790786	0.205267461473625	0.709918075400498	turquoise	turquoise
452	4930415F15Rik	0.123316705149988	-1.84877784976966	0.0353479758292661	0.850868362365293	0.97317543362087	grey	grey
453	4930415O20Rik	-0.381655785692879	-1.4543878445659	0.452962547242173	0.500931435132902	0.874804193577633	grey	grey
454	4930426D05Rik	-0.562080105565608	-0.932081595999228	1.01795103689973	0.313005522446809	0.790452753664802	turquoise	turquoise
455	4930426L09Rik	0.723318749984321	-0.971291110699028	2.36977445811234	0.123704922891691	0.627869873052919	grey	grey
456	4930427A07Rik	0.146703941648829	5.34573099184579	0.486117593108684	0.485664287686088	0.869857752985418	blue	blue
457	4930428G15Rik	-0.40604065062648	-1.39364726631882	0.57154561062963	0.449645384785409	0.85725415452809	blue	blue
458	4930429B21Rik	-0.715328235225944	0.515042228396486	3.78277445328676	0.051782730780162	0.48272271800092	turquoise	turquoise
459	4930429F24Rik	0.512555788118922	-0.429541912417709	1.12841847658907	0.288112932223213	0.774536749751075	grey	grey
460	4930430F08Rik	-0.178474334830763	3.20211232192312	0.350954263151626	0.553573441321939	0.897191011799402	grey	grey
461	4930432K21Rik	-0.164549521530732	1.57556916960513	0.230264998306651	0.631327405838089	0.918559246261542	turquoise	turquoise
462	4930443O20Rik	-0.23125107343568	-2.52564123085969	0.102861343419138	0.748422559953557	0.950319142284838	grey	grey
463	4930444M15Rik	1.40564048531497	-2.63542425283053	3.4520898093019	0.0631718495902732	0.516072736988276	turquoise	turquoise
464	4930444P10Rik	-0.396721142796831	-0.263231154382289	0.85272590189358	0.355782335419127	0.816598248455245	yellow	YeMaBl
465	4930447C04Rik	0.0487053254723137	-1.48594438229145	0.0102878035635987	0.919210067070435	0.986097277363897	yellow	YeMaBl
466	4930447K03Rik	-0.470887720813277	-2.76209767828756	0.447679450432827	0.503439011267553	0.876119917940542	grey	grey
467	4930448K20Rik	0.5393706479848	-2.11290419829713	0.701713885419713	0.402208402503099	0.836334389500939	grey	grey
468	4930451C15Rik	-1.2668257784047	-1.48806173564539	4.65210355381122	0.0310155175666075	0.404871482754688	turquoise	turquoise
469	4930451G09Rik	-0.75484709040996	2.16496520659021	5.20369037493596	0.0225389881537318	0.357743707423607	grey	grey
470	4930452B06Rik	0.408130487741131	4.5051562186606	2.9784593589078	0.0843795562303058	0.558890370081994	blue	blue
471	4930452G13Rik	-1.62907434809956	-3.18580281038931	3.47754254013387	0.0622070559463251	0.514527546145657	turquoise	turquoise
472	4930453L07Rik	-0.643198505010382	-2.53144913350681	0.692918555464501	0.405173442377062	0.836888858807547	grey	grey
473	4930453N24Rik	0.0827722880553447	4.58563777034933	0.125669611828371	0.722964878470698	0.945516097531602	blue	blue
474	4930455C13Rik	1.54780573097031	-2.48565216113259	3.1289442910614	0.0769135327360585	0.543190945706681	yellow	YeMaBl
475	4930467K11Rik	-0.938523145604771	-3.18226474925105	1.18155784251516	0.277039077858961	0.76663843385241	grey	grey
476	4930469G21Rik	1.40269295992241	-3.25117925403923	2.09246583105913	0.148026977308248	0.658923683728065	yellow	YeMaBl
477	4930473A02Rik	0.979806951078847	-1.21580689642182	2.80146814340131	0.0941780346258976	0.575314104219902	yellow	YeMaBl
478	4930474M22Rik	1.35179335162313	-2.657099213836	0.775894888346118	0.37839957661556	0.823953104364723	grey	grey
479	4930474N09Rik	0.779737899580172	0.0908295174824484	2.46531457704923	0.116384399413917	0.616186222610831	grey	grey
480	4930479D17Rik	-0.0330174444264471	-2.76934551143596	0.00208510560361397	0.963578889360912	0.994606644675177	turquoise	turquoise
481	4930481A15Rik	-0.785530578928815	1.0612284592343	4.08915194873239	0.0431592918705229	0.454285293148474	blue	blue
482	4930483K19Rik	0.924584036845637	0.642968254986299	3.87747350144261	0.0489381487607374	0.476553879077505	grey	grey
483	4930486L24Rik	1.08425207163081	-2.18810568405649	1.58837622558314	0.207558279353495	0.711494725334493	grey	grey
484	4930487H11Rik	2.0818965098834	-2.74909523260968	4.52682325907429	0.0333675029395656	0.415910425355823	grey	grey
485	4930488L21Rik	0.0825757753097504	-1.70955597897689	0.0285675766536047	0.865781337550041	0.976597500667937	turquoise	turquoise
486	4930500J02Rik	-0.140026206757945	-0.630498381265054	0.0840317390729144	0.771906294655276	0.954861074813398	grey	grey
487	4930500L23Rik	-0.580219350452971	-2.37331858235753	0.625502677831596	0.429009776100874	0.84682327064726	grey	grey
488	4930502E18Rik	-0.363544293004346	-2.57669531217361	0.251201450491596	0.616230366941442	0.913993879877961	grey	grey
489	4930503L19Rik	-0.0150099814952016	4.63514243573073	0.00412366250222496	0.948798436876268	0.991356161877652	pink	BrRePi
490	4930505A04Rik	0.860718942678495	-3.08534261053549	0.833421223779933	0.361285108431058	0.81971994071797	grey	grey
491	4930506C21Rik	0.868854572297999	-0.763724509378453	2.32696616159552	0.127149472538655	0.633647298319001	yellow	YeMaBl
492	4930506M07Rik	-0.76719411612418	5.1570041350438	7.13796552457444	0.0075468731509721	0.235939098516336	turquoise	turquoise
493	4930507D05Rik	-0.622789890222484	-0.495372182964162	1.98608541453455	0.158750786219907	0.672447877593509	turquoise	turquoise
494	4930509E16Rik	-0.210015278515649	-2.47347569061729	0.0955955889818476	0.75718052707575	0.952772789323227	grey	grey
495	4930512B01Rik	-0.563263497635817	-2.994151935896	0.391156143883476	0.531692308739105	0.890232025239037	turquoise	turquoise
496	4930513N10Rik	-0.285341345564929	1.68277833448558	0.676729575379821	0.410715162959976	0.840364661343434	grey	grey
497	4930515G01Rik	-0.420045707208131	-0.113180469587499	1.15843297857795	0.281790764080515	0.770404707908637	grey	grey
498	4930520O04Rik	0.179988363225675	0.358798830222449	0.189960579036626	0.6629494292614	0.929607581388516	turquoise	turquoise
499	4930523C07Rik	-0.364488397877559	0.500580097911292	0.703913255985946	0.401471899377247	0.836334389500939	grey	grey
500	4930525G20Rik	-0.165534300926157	-0.252394088959986	0.156997917622214	0.691935636633627	0.935282497794307	grey	grey
501	4930528A17Rik	0.12239057974198	-1.55433597699478	0.0514545102034916	0.820551373336317	0.966089352091215	grey	grey
502	4930529M08Rik	-1.1473566419879	-1.41677075526744	4.77346948064573	0.0289015258431312	0.392926548693183	grey	grey
503	4930538K18Rik	0.587729835427352	-0.216628966014118	1.82912569412071	0.176230849043065	0.688114903996804	turquoise	turquoise
504	4930539E08Rik	-0.625898048830255	-0.914018838698725	2.12082839788556	0.145307930730144	0.654971688976435	turquoise	turquoise
505	4930539J05Rik	-0.0793128973497878	2.2057546053603	0.054687653193529	0.815098392313306	0.964517410534712	red	BrRePi
506	4930547E08Rik	1.08746977626492	-3.35409055536282	0.937126608254349	0.333017901659133	0.802021374207277	grey	grey
507	4930549G23Rik	2.2606709811805	-0.788927328713907	11.7954126764612	0.000593768483864061	0.0710180546392241	grey	grey
508	4930550C14Rik	-1.56660957531807	-2.67616532286082	3.86778653148543	0.0492213954356896	0.476553879077505	grey	grey
509	4930556M19Rik	-0.0609231498189043	0.492212610022684	0.0239437762400829	0.877028055561376	0.979413703785882	blue	blue
510	4930558J18Rik	-0.122421769303747	0.825567749179987	0.111778657694764	0.738128175314446	0.9478546729307	blue	blue
511	4930562C15Rik	1.24013368166006	-2.35698089967876	2.20179594316504	0.137850049432177	0.647062528053242	yellow	YeMaBl
512	4930563D23Rik	-1.70348859429536	-2.92446590042581	5.87012872230182	0.0153999257940477	0.308315047988478	grey	grey
513	4930563E22Rik	-0.958812727551376	1.65532641521091	7.38544056027844	0.00657539614978236	0.220793659293049	grey	grey
514	4930565N06Rik	1.00361235531468	-1.86705444535662	2.27606315196068	0.131385001385196	0.637870723229388	black	YeMaBl
515	4930570G19Rik	-0.0897816051261169	1.07977782432596	0.0609881098641074	0.804940954065222	0.961291116262261	yellow	YeMaBl
516	4930577N17Rik	-0.341463264789155	-0.369524768418837	0.705572347119019	0.400917615620406	0.836334389500939	grey	grey
517	4930578C19Rik	-0.852294387234117	-0.792450098975564	1.99696299889263	0.157614736805926	0.671952029168481	grey	grey
518	4930578M01Rik	-1.27808364575688	0.308704402059064	8.7541615296219	0.00308896359563595	0.164771575250075	grey	grey
519	4930579G18Rik	1.05389846896927	2.4187474365003	4.7398505010648	0.0294716322038555	0.394847489105934	yellow	YeMaBl
520	4930579G24Rik	-0.296615939396647	2.85585612171892	0.672020787641398	0.412347954493093	0.841385001701813	blue	blue
521	4930579K19Rik	-0.662948969784499	0.0659134840578002	2.11784843095506	0.145590948022017	0.655259177537466	grey	grey
522	4930581F22Rik	0.335240076257103	0.639717916624181	0.567613201891241	0.451208928200993	0.857768254379337	black	YeMaBl
523	4930583K01Rik	0.278279308520751	-3.14628143714887	0.0996095412659388	0.752298703820068	0.951669803003946	grey	grey
524	4930599N23Rik	-0.0973004742242919	-2.23167350404785	0.0143809855446992	0.904545929401319	0.985227458673239	grey	grey
525	4931403E22Rik	-0.0819187112636193	-2.22707810647537	0.0162009171646025	0.898716554569379	0.984680812178741	yellow	YeMaBl
526	4931403G20Rik	1.21278420535316	-1.98235827557612	2.71939590387772	0.0991355283420076	0.585470199540465	yellow	YeMaBl
527	4931406C07Rik	-0.192951617844196	4.71679191253031	0.815014798383378	0.366641765255118	0.82071164041915	turquoise	turquoise
528	4931406P16Rik	-0.0302966314989623	6.32493795112945	0.0352346576107276	0.851104797821405	0.97317543362087	grey	grey
529	4931409K22Rik	1.08894464457096	-0.598398862499551	3.14807134410241	0.0760167620134997	0.542487404005947	black	YeMaBl
530	4931414P19Rik	-0.659130471988734	4.0762070285712	7.1912339411225	0.00732605844554919	0.230996258217739	blue	blue
531	4931423N10Rik	0.0724731631823644	-2.98099668464077	0.00713447311934434	0.932686085052653	0.988890270478927	turquoise	turquoise
532	4931428F04Rik	-0.422971398719672	6.36909528750511	5.4689324775565	0.0193574460399222	0.34274804024899	turquoise	turquoise
533	4931429I11Rik	-1.01598689153783	-0.709969973543827	2.8098265495204	0.0936885048927434	0.573820218984468	grey	grey
534	4931431C16Rik	0.558623549944191	-1.32236112690088	1.38727605787228	0.238865647344225	0.742734904960347	grey	grey
535	4931440P22Rik	0.0145456821710935	0.828560725777311	0.00122318210769201	0.972100456859004	0.995973198191604	grey	grey
536	4932411E22Rik	0.296662356670532	1.60396692956133	0.501174491062046	0.4789845151231	0.868107870445155	grey	grey
537	4932416H05Rik	-0.399722124036062	3.28685463192096	1.74255140769804	0.186815870981285	0.695382548800129	blue	blue
538	4932418E24Rik	0.153613555962321	0.345652405902486	0.125770756931723	0.722858009250099	0.945516097531602	grey	grey
539	4932438A13Rik	-0.122796245247248	5.90477179126085	0.378068036391158	0.538639008380895	0.892220909005545	black	YeMaBl
540	4932438H23Rik	-1.25495903158892	-1.10632510645275	4.36403645170269	0.03670523578446	0.422032991530158	grey	grey
541	4932441J04Rik	-0.51567452518504	-1.82175065097315	0.721121536197924	0.395776271210122	0.834187908826477	turquoise	turquoise
542	4932443I19Rik	0.169602482238047	-1.1373696584522	0.125197414719884	0.72346444031921	0.945516097531602	grey	grey
543	4933402D24Rik	-0.384123591234638	-1.39341403239959	0.562450406574775	0.453274618021851	0.858086899559665	turquoise	turquoise
544	4933403O08Rik	0.0775080013397163	-1.49385261874382	0.013808073848729	0.906457694421395	0.985386248636058	grey	grey
545	4933404O12Rik	-0.319987301008954	4.12110491444738	1.61747641475215	0.20344402484098	0.709263923302724	grey	grey
546	4933405L10Rik	0.714137023249807	-1.76953306307447	1.00284162003818	0.316623894550868	0.792212021220209	yellow	YeMaBl
547	4933406C10Rik	0.176128178178077	-0.807040660627272	0.13306414117291	0.715275949953476	0.943335927405131	yellow	YeMaBl
548	4933407K13Rik	0.403992549099422	1.88569982750852	0.868621129066128	0.351337321405488	0.81351742950759	black	YeMaBl
549	4933407L21Rik	-0.883766716178052	0.528559578667067	5.23444009253736	0.022143934932904	0.354909049032155	turquoise	turquoise
550	4933408B17Rik	0.830187079468437	0.659096575467387	2.81478438545955	0.0933994456696812	0.573334822613288	black	YeMaBl
551	4933411K16Rik	1.45462474941701	-2.92444608310961	3.20555082784472	0.073388792838404	0.534923561233836	grey	grey
552	4933411K20Rik	-0.296575678138056	4.67447775282724	1.63149741311247	0.201496060333179	0.707334579354759	grey	grey
553	4933412E12Rik	-0.147170375362376	0.942789345859396	0.117927272756556	0.731293493263139	0.946971194496408	grey	grey
554	4933413G19Rik	-0.240141060762044	0.137276309498712	0.250799936920581	0.616512379706651	0.914061895376868	blue	blue
555	4933413J09Rik	1.16754789248962	-1.56999633676308	3.50865320178288	0.0610490645479375	0.512951323320792	yellow	YeMaBl
556	4933417D19Rik	0.22057883049349	-0.555470942894433	0.26554744791356	0.606334343266174	0.909947211502045	turquoise	turquoise
557	4933421O10Rik	-0.25770756166588	2.5396643343499	0.585421171724036	0.444195205468135	0.853822255420465	magenta	YeMaBl
558	4933424G06Rik	-0.265245959681809	-2.58789020307349	0.133250279667505	0.715085557720667	0.943245599709417	turquoise	turquoise
559	4933426M11Rik	0.0509183088535601	5.96357092251287	0.0915097212899461	0.762266560239256	0.953618382548668	blue	blue
560	4933427D14Rik	0.104812553017363	5.36899407758195	0.260931901594931	0.609480647673497	0.910404350849921	yellow	YeMaBl
561	4933427E11Rik	-0.862708955233386	-2.11798206917281	1.91336416886279	0.166590039720193	0.678827817723396	grey	grey
562	4933427I22Rik	-0.525157211495787	-3.37504317794864	0.257283287958387	0.611992745734208	0.911092214567896	turquoise	turquoise
563	4933428C19Rik	-2.08967715367965	-3.08480795585675	5.7976333089575	0.0160477611827299	0.314359728019163	grey	grey
564	4933428G20Rik	0.547606701357831	-0.865860250321586	1.1871899201867	0.275897116358088	0.766473246410935	yellow	YeMaBl
565	4933430I17Rik	0.498030113307399	0.866278107622468	1.76215445814935	0.184356014608857	0.69245130601234	pink	BrRePi
566	4933430M04Rik	0.208321201501054	-1.72798308640428	0.136024729913715	0.712265395226808	0.941646784400802	blue	blue
567	4933431E20Rik	-0.0188649959708795	4.13414592235364	0.00601275567876725	0.938192411878905	0.98995201303985	turquoise	turquoise
568	4933432I09Rik	0.184518529439367	-2.28090900621954	0.0982651656227067	0.753921519752766	0.951783373607922	yellow	YeMaBl
569	4933433G15Rik	-0.108066318312153	-2.85859217558129	0.0212203161266542	0.884180368191052	0.980721236426768	grey	grey
570	4933433G19Rik	0.619189536452196	-2.42186201416603	0.701796528320121	0.402180692371525	0.836334389500939	grey	grey
571	4933434E20Rik	0.34651936106469	5.20403595521913	2.94382830633956	0.0862061952852793	0.56209107133339	brown	BrRePi
572	4933439C10Rik	0.557581087157617	3.83456010192816	2.36768465289865	0.123870650588244	0.628009643489439	yellow	YeMaBl
573	4933439K11Rik	-0.118276825913872	-1.54897825676228	0.0497779449462481	0.823450117408943	0.967279561902638	grey	grey
574	5031414D18Rik	0.414142657090514	-0.786135887564361	0.914795615908123	0.338845194407879	0.805641793432654	grey	grey
575	5031425E22Rik	-0.242322741768478	4.46906952905069	1.09165345287334	0.296105147368825	0.779952274265764	blue	blue
576	5031434O11Rik	0.494560360465207	-0.805218864696332	1.0818602320985	0.298281781845628	0.781250494431456	yellow	YeMaBl
577	5031439G07Rik	-0.118300032917138	7.48981529206038	0.652706579338886	0.419146665769479	0.842200845142264	turquoise	turquoise
578	5033404E19Rik	-1.18192594003702	-3.05860438803514	1.79368971971718	0.180477252949825	0.689830611944296	grey	grey
579	5033406O09Rik	0.0164599479344756	-0.823745149374134	0.000616114212492747	0.980197223720849	0.997886107836244	grey	grey
580	5330413P13Rik	-0.712631988227261	-1.46722861457344	1.99170637914484	0.158162576726633	0.672198410644622	grey	grey
581	5330417C22Rik	-0.226025190324404	2.54010684756491	0.46393051645478	0.495792747367893	0.872543681228188	turquoise	turquoise
582	5330426P16Rik	-0.389618868702341	2.89194011231158	1.53763186015813	0.214970642493075	0.718969613290254	grey	grey
583	5330434G04Rik	-1.0642959216793	1.46497029260299	7.77480198873384	0.00529800233625163	0.204872750719768	grey	grey
584	5430402O13Rik	-0.731299452365125	-1.19097934421748	2.86489081916264	0.090531852822623	0.56889708184758	grey	grey
585	5430403N17Rik	-1.37075760419636	-2.71710244116323	3.94537686514439	0.0470003250364333	0.470749743003886	grey	grey
586	5430405H02Rik	-0.437178238099681	1.05252856629775	1.50055276322494	0.220586329859999	0.722047008262037	brown	BrRePi
587	5430416N02Rik	0.360202605531171	4.33061591573049	1.9865366134797	0.158703478440585	0.672447877593509	grey	grey
588	5430417L22Rik	-0.140744200903191	4.67318665162444	0.380192963438492	0.537499983683217	0.891782155361671	blue	blue
589	5430435G22Rik	-0.290354760600865	-0.229977142928347	0.218039202470607	0.640538026245843	0.920503613430238	grey	grey
590	5430440P10Rik	-1.14401364142403	-2.98148159847461	1.64712133502687	0.19935118605446	0.704887221597783	grey	grey
591	5530601H04Rik	-0.230559659936292	3.81502952515572	0.767731546579919	0.380919732641278	0.823953104364723	grey	grey
592	5730405O15Rik	-0.64051581361902	-0.773929492325213	2.1562774774933	0.141988306792272	0.650748718817719	grey	grey
593	5730408K05Rik	0.310850591865941	1.41923545097806	0.611053623223328	0.434391377981939	0.848625274142301	grey	grey
594	5730409E04Rik	-0.584049514908512	3.57926971194934	3.34732079918404	0.0673144915710761	0.524775519296212	turquoise	turquoise
595	5730422E09Rik	-0.349698920207764	-2.08136667330174	0.310592529883222	0.57731681277677	0.901201901387938	grey	grey
596	5730455P16Rik	0.144814856105448	5.4235667669616	0.618658434751343	0.431546257240287	0.847688457115836	turquoise	turquoise
597	5730457N03Rik	-1.32586711198647	-2.52274478719825	1.72472649383729	0.189085776564028	0.698098151706703	grey	grey
598	5730480H06Rik	0.19089599801692	0.0303398391733548	0.181992434492566	0.669666535779814	0.93037996811485	yellow	YeMaBl
599	5730488B01Rik	-0.49746209488853	-1.88727324691503	0.170396308364317	0.67975983585071	0.933171237516669	blue	blue
600	5730507C01Rik	0.0291569903530819	-0.138521587297624	0.00486270562244817	0.944406093700366	0.990254650774144	grey	grey
601	5730508B09Rik	-0.210448028803305	2.16784602853288	0.375281147428693	0.540139569483056	0.89284279492647	turquoise	turquoise
602	5730522E02Rik	0.429252310533128	0.655929509961123	1.30818366761666	0.252723775696734	0.752161740120466	turquoise	turquoise
603	5730559C18Rik	0.134494042802596	5.0807996849199	0.471574011024	0.492263939743398	0.871427289573824	blue	blue
604	5830403L16Rik	-0.538351616761236	-3.08230603572159	0.323486318041017	0.569519989812178	0.900505114454374	turquoise	turquoise
605	5830415F09Rik	-0.119719767181869	2.97945839024889	0.141190538198793	0.707100313162298	0.940501178837677	red	BrRePi
606	5830416P10Rik	0.367430767785572	0.131605479959175	0.430493592764281	0.511746849158073	0.879352563175043	yellow	YeMaBl
607	5830417I10Rik	-0.0777549704367609	4.61083211693689	0.103617652174768	0.747530757092485	0.94995403635155	blue	blue
608	5830418K08Rik	-0.0286388532220403	6.05656459845955	0.0216249984858763	0.883089076845896	0.980662723314807	black	YeMaBl
609	5830454E08Rik	-0.118184793914239	0.424173870317743	0.0930202734842895	0.760372053749397	0.953292945220547	brown	BrRePi
610	5930403L14Rik	0.149215946151048	5.9730345074475	0.312787463564403	0.575974702356547	0.901107305572678	blue	blue
611	5930412G12Rik	-0.44934559631568	1.69168013179755	0.478655226214851	0.489032076096073	0.870584982010861	grey	grey
612	5930430L01Rik	-0.146781533052834	1.32378579815017	0.172991794886557	0.67746647805169	0.932248457753715	blue	blue
613	6030408B16Rik	-0.609375107188797	-1.78927871594089	1.1767227764013	0.278024184366748	0.767623559605529	grey	grey
614	6030419C18Rik	-0.200954263651997	5.50031199216314	1.06236081440152	0.302677354929513	0.784616270580917	turquoise	turquoise
615	6030443J06Rik	-0.144542708991893	-0.89688014333392	0.0802621480374732	0.776942469840286	0.956017891886473	grey	grey
616	6030458C11Rik	-0.0222925130674523	5.38794944737066	0.0161739271851485	0.898800502260737	0.984680812178741	grey	grey
617	6030468B19Rik	-0.0807368520297454	-2.01592826495644	0.0128483172462701	0.909752747035058	0.985386248636058	grey	grey
618	6230400D17Rik	-0.278084338972256	-0.12098975113063	0.369750603600314	0.543140241923206	0.893943594804792	yellow	YeMaBl
619	6330403A02Rik	-1.05456847581463	1.50147628937269	7.20791928942351	0.00725825912399973	0.230133272596332	turquoise	turquoise
620	6330403K07Rik	-0.520184790914441	7.96317696385924	5.18942089680684	0.0227247874328035	0.359301460702262	brown	BrRePi
621	6330408A02Rik	-0.367791271157285	4.73105875928144	3.21535643130925	0.0729503016441989	0.534923561233836	blue	blue
622	6330409D20Rik	-0.106605384580035	1.01240199326456	0.0759940623107553	0.782801381611584	0.956661589571803	grey	grey
623	6330416G13Rik	-0.160128724067435	3.11309271050472	0.296053529349737	0.586367146988157	0.904009119709023	grey	grey
624	6330418K02Rik	-0.668354625025009	0.394700423638703	2.71897899844352	0.0991614262090676	0.585470199540465	grey	grey
625	6330419J24Rik	-0.547013577056848	2.85534066431146	2.7731097486796	0.0958597645886197	0.578005951990899	turquoise	turquoise
626	6330549D23Rik	-0.111447992009562	0.609761912970378	0.0776268836564364	0.780539521236305	0.956022906719466	blue	blue
627	6430503K07Rik	-1.79910389381591	-1.69931429899894	2.03020939385488	0.154199361035439	0.666943856370862	grey	grey
628	6430531B16Rik	0.166261560521377	-0.75421981038313	0.136799499482762	0.711483704220107	0.941608814854475	grey	grey
629	6430548M08Rik	-0.605208526381288	5.42224476491947	7.5753869120897	0.00591706773009769	0.212900184766562	turquoise	turquoise
630	6430550D23Rik	0.385770015145919	-0.738324849297464	0.620368758399405	0.430910286058769	0.847655075011346	yellow	YeMaBl
631	6430562O15Rik	-0.65410088512085	-1.57441887950599	1.69090512786678	0.193481696372683	0.701398703204885	grey	grey
632	6430571L13Rik	-0.393685253242714	2.51344100447226	1.27589219078055	0.258664212333568	0.754394068960483	grey	grey
633	6430573F11Rik	0.289141351726329	1.72308617581735	0.699832181266185	0.402840089515179	0.836334389500939	turquoise	turquoise
634	6430584L05Rik	-1.41637530175654	-2.67914240533805	3.4845150453057	0.0619455089686435	0.514527546145657	turquoise	turquoise
635	6530402F18Rik	-0.510546379454089	4.09448345482882	3.59062988975323	0.058106214823528	0.504345949309987	grey	grey
636	6530411M01Rik	-0.522562103048769	-0.340318091379745	1.31866214287676	0.250832295398172	0.752066779295758	turquoise	turquoise
637	6720416L17Rik	-0.132048572956338	-1.31589948076963	0.0104320691859314	0.91864753486173	0.98608992475102	grey	grey
638	6720468P15Rik	-0.20456226258796	-0.914427821714816	0.0715611867571191	0.789077110516727	0.959072068219842	grey	grey
639	6720483E21Rik	1.11291675612257	-1.23085687565596	4.40947160748198	0.0357399098730904	0.422032991530158	yellow	YeMaBl
640	6720489N17Rik	-0.19242005835224	2.55106865272855	0.355027631975236	0.551280814789518	0.896733591065112	blue	blue
641	6820408C15Rik	-0.90452187114579	0.524945288003008	3.56836332229923	0.0588903276721814	0.506858694232591	turquoise	turquoise
642	6820431F20Rik	-0.0625831637829683	4.20286568617871	0.05139704593459	0.820649899271916	0.966135976769033	grey	grey
643	7530416G11Rik	-0.0239236354035107	-2.92905472473836	0.00112145146076514	0.973285371775768	0.996616892123094	grey	grey
644	8030462N17Rik	0.291934801677766	4.50958593294262	1.64200988298858	0.200049927111183	0.705228683060623	blue	blue
645	8430408G22Rik	2.02801604255103	2.55603834971702	24.9229290105247	5.96685160966232e-07	0.000326108329973411	grey	grey
646	8430419L09Rik	0.0203579712984557	6.72825846924586	0.0148289084328841	0.903078001260661	0.985116940728508	turquoise	turquoise
647	8430427H17Rik	-0.0186603131022839	7.38416002124434	0.0168854882741867	0.896610595005249	0.984180612905537	grey	grey
648	8430429K09Rik	-0.387922585319488	3.20965576093207	1.76604905301781	0.18387179661887	0.69245130601234	grey	grey
649	9030025P20Rik	0.162732349141141	-1.31283771999528	0.117775134287358	0.731460176166943	0.946971194496408	yellow	YeMaBl
650	9030612E09Rik	-0.50502914770329	1.45966814990792	1.5366395875204	0.215118689696491	0.719226353234843	grey	grey
651	9030617O03Rik	-0.558460484561731	1.35430279121651	2.29237071276087	0.130011206349978	0.637537923266055	grey	grey
652	9030624G23Rik	0.484446271695734	1.52084649545716	1.51919237413118	0.217741752033205	0.720433875206224	grey	grey
653	9030624J02Rik	-0.163209105131203	6.62509290766505	1.25153194792192	0.26326008513464	0.757021021520023	grey	grey
654	9030625G05Rik	-0.995932805737666	-2.32046084571693	2.73560769586076	0.0981341651692762	0.583199625551321	grey	grey
655	9130008F23Rik	0.374555963533531	-0.397960477474201	0.688651508927539	0.406623431554289	0.837562535648758	grey	grey
656	9130011E15Rik	-0.0234257116858045	5.01848838581511	0.0153523034179229	0.901390959264592	0.985116940728508	turquoise	turquoise
657	9130015A21Rik	0.97630992346583	-3.31419358509445	0.96778984782244	0.325232003656955	0.798279031730453	grey	grey
658	9130019O22Rik	-0.326085774201231	2.23232187460089	0.909295127816165	0.340301511233633	0.80639804367379	grey	grey
659	9130019P16Rik	0.469484065903516	0.119081966997824	1.23085264977291	0.267241282065365	0.760049967171505	turquoise	turquoise
660	9130023H24Rik	-0.221231999219817	3.02826391241088	0.552424858151683	0.45732858768959	0.859306959982311	blue	blue
661	9130024F11Rik	-0.801436821247837	2.19676603785513	4.79863125294516	0.0284823565451181	0.391398072312566	turquoise	turquoise
662	9130221H12Rik	0.112285024849061	2.38132953359777	0.107085731563769	0.743486699740958	0.94931920636654	black	YeMaBl
663	9130401M01Rik	-0.24542320932318	5.24972563510905	1.30884543816866	0.252603801484074	0.752066779295758	brown	BrRePi
664	9230102O04Rik	-0.399114106701579	-1.97265315065157	0.190337641713043	0.662635749738438	0.929607581388516	grey	grey
665	9230110C19Rik	-0.0824639772049124	3.37519591918502	0.0795743639136166	0.777875050158862	0.956022906719466	grey	grey
666	9230112J17Rik	0.213332389893423	-2.47478252860676	0.0899853447447212	0.764195787568196	0.953947718264814	yellow	YeMaBl
667	9230114K14Rik	-0.0202048547953182	0.0485357231118875	0.00245516736519891	0.960481274403157	0.994034389484109	blue	blue
668	9230116L04Rik	1.93784058504305	-2.052119087364	5.73115572791206	0.0166665105871264	0.320732520641461	grey	grey
669	9230116N13Rik	-0.0727558347045213	-0.163364130446217	0.028081482823382	0.866917400249603	0.976597500667937	grey	grey
670	9330020H09Rik	-0.0597906660844302	1.61492605050949	0.0280648682601532	0.866956408566871	0.976597500667937	grey	grey
671	9330102E08Rik	0.0755695207145557	1.11938406421161	0.0419034338093218	0.837803955761971	0.970525422382274	turquoise	turquoise
672	9330117O12Rik	-0.483041073459833	-2.12737165633762	0.312851589776608	0.575935584880079	0.901107305572678	grey	grey
673	9330133O14Rik	-0.434865659295525	3.829165311246	2.83292672321551	0.0923499207951907	0.569990242833454	grey	grey
674	9330151L19Rik	-0.459879542750418	2.52197349537327	1.92534694976328	0.165268412246213	0.676911989394923	yellow	YeMaBl
675	9330158H04Rik	-0.268599159174486	-2.39620137125522	0.151266245735751	0.697328213644017	0.9372466682699	turquoise	turquoise
676	9330159F19Rik	-0.731728656382026	5.37595787728666	14.0867978152189	0.000174564755625409	0.0328984337153356	turquoise	turquoise
677	9330159M07Rik	0.709662562758119	-1.33793481345513	1.32795719047162	0.249168961074955	0.750698459288965	grey	grey
678	9330162012Rik	-0.916836097682979	-1.549641674093	2.60336832619756	0.10663685991913	0.598487164554906	turquoise	turquoise
679	9330179D12Rik	2.45564683971763	0.0390234573631446	11.187754728635	0.000823389205043231	0.0843536961116981	grey	grey
680	9330182L06Rik	0.0523573458614257	3.0950239868664	0.0293684809306112	0.863930997889261	0.976291449541135	turquoise	turquoise
681	9430008C03Rik	0.792419357268406	4.7231035180158	7.48419303313062	0.00622429574226377	0.216828735676437	yellow	YeMaBl
682	9430015G10Rik	0.102289736632825	6.12762481238385	0.190622427004138	0.662399081100851	0.929607581388516	black	YeMaBl
683	9430016H08Rik	-0.214582342642895	4.43348585801307	0.792333850539863	0.373395352049437	0.821743451930211	brown	BrRePi
684	9430020K01Rik	-0.410638073507925	4.98486164020745	0.884346869726839	0.347013864470898	0.810511918451226	grey	grey
685	9430021M05Rik	-0.955798898928601	-0.183552097763926	3.90002107020793	0.0482855020995457	0.476553879077505	turquoise	turquoise
686	9430037G07Rik	-0.0409866618075766	-1.06134273593495	0.00827913160159977	0.927500748699986	0.988024080538003	grey	grey
687	9430038I01Rik	-0.154864558350839	2.69636461019069	0.224386643788284	0.635717652168584	0.919509744517304	red	BrRePi
688	9430041J12Rik	0.170693840121323	2.06375940492243	0.17862722954591	0.672555641569152	0.93119194680781	pink	BrRePi
689	9430060I03Rik	-0.573163349165472	-1.5330721677957	1.2231590019138	0.268741586407493	0.761937930267552	grey	grey
690	9430076C15Rik	1.02053114470316	1.27732642173537	5.2685415949125	0.0217141973256677	0.354909049032155	blue	blue
691	9430083A17Rik	-0.459487979387663	1.99971805838895	1.82780839124385	0.1763866268508	0.688114903996804	turquoise	turquoise
692	9430091E24Rik	-0.111665963896678	1.13854796120032	0.0922835255343717	0.761293953393696	0.953420077898186	grey	grey
693	9530026F06Rik	-1.55669226463953	-2.42269795038662	4.96202600415707	0.0259098338329277	0.376685126097615	grey	grey
694	9530026P05Rik	0.54263657159794	-2.68563950558301	0.632787496292849	0.426334681790668	0.845025589482326	grey	grey
695	9530027J09Rik	-0.434545473939759	-2.18054852712295	0.478080997665538	0.489292833979572	0.870658634447801	yellow	YeMaBl
696	9530051G07Rik	-0.261610318125669	0.629722153625251	0.459854433222324	0.497692011851772	0.873597446549968	grey	grey
697	9530052E02Rik	-0.108933012394569	-2.38687204991979	0.0252306242207592	0.87379374638658	0.978023915967595	grey	grey
698	9530068E07Rik	0.0610707361181709	7.5121426093884	0.13765890793634	0.710619556363979	0.941290194550496	blue	blue
699	9530077C05Rik	-0.00925225546240958	2.76350109468326	0.000821233541160815	0.977138013644381	0.997394936917965	turquoise	turquoise
700	9530080O11Rik	-0.575756433956788	-1.4551553235347	1.51725618114309	0.218035187490863	0.720532930193936	turquoise	turquoise
701	9530082P21Rik	0.0716144325574574	6.2006283984104	0.187612959940937	0.664910800413815	0.929607581388516	red	BrRePi
702	9630028B13Rik	-1.15592528930698	2.98998252163046	9.62599245001834	0.00191842755068235	0.135279641169757	blue	blue
703	9630033F20Rik	-0.487843644310175	4.74001209273153	4.76940103221179	0.028969902911838	0.393176516329515	grey	grey
704	9830147E19Rik	-0.188812044636361	1.73239748200253	0.286671303192265	0.592361576522712	0.905512688451132	magenta	YeMaBl
705	9830166K06Rik	-1.57713562389132	-2.30933134673125	5.26850771315196	0.0217146199805925	0.354909049032155	turquoise	turquoise
706	9930012K11Rik	-0.430638589251182	2.18165343110722	1.28486472352164	0.256996477927059	0.753900923590189	pink	BrRePi
707	9930014A18Rik	-0.131766662486486	2.11074966559775	0.141614030012333	0.706681691313814	0.940330547864088	turquoise	turquoise
708	9930021J03Rik	-0.0561358899960372	6.06812094613438	0.111745953969947	0.738165080783876	0.9478546729307	grey	grey
709	9930104L06Rik	0.168632796562485	4.27661073741479	0.410940503429373	0.521492528597266	0.883281769342641	pink	BrRePi
710	a	-0.722075885424877	-0.98167835056828	0.705873148441391	0.40081724028598	0.836334389500939	green	green
711	A130010J15Rik	-0.210002470229252	3.28930375794108	0.485264071083088	0.486047534435827	0.869857752985418	brown	BrRePi
712	A230046K03Rik	-0.0749143584450444	5.10435131816267	0.15393488727392	0.694803046978148	0.936042179773949	yellow	YeMaBl
713	A230050P20Rik	0.40371525800458	0.168385619604911	0.84325046923862	0.358468786756823	0.817053139486578	turquoise	turquoise
714	A230056J06Rik	-0.858821090678708	-0.514148462995634	4.29032686225291	0.0383297959992848	0.429566189476605	turquoise	turquoise
715	A230056P14Rik	-0.457425332292238	2.15058206803871	1.70763890938262	0.191291996714712	0.70087677723674	turquoise	turquoise
716	A230057D06Rik	0.734473487891925	1.52680436161327	2.35550606080065	0.124841366372677	0.629815090168124	black	YeMaBl
717	A230065H16Rik	-0.596616298098478	-3.03045192523642	0.505882355799223	0.476926806280014	0.868107870445155	turquoise	turquoise
718	A230070E04Rik	-0.180780964770719	1.0105014995717	0.233049023906503	0.629272181742189	0.918031411624823	turquoise	turquoise
719	A230072C01Rik	-0.374103082476929	2.28092345386867	1.1721449679021	0.278960945342315	0.767623559605529	magenta	YeMaBl
720	A230072E10Rik	-0.154171967101391	-1.9665261661274	0.0614059280340467	0.804287456234678	0.961291116262261	turquoise	turquoise
721	A230073K19Rik	1.09445317542305	-2.01239107286298	1.73313442798561	0.188011096640356	0.697112152988531	yellow	YeMaBl
722	A230077H06Rik	-0.850045904135101	0.342091064237713	3.99006253703869	0.0457693654680574	0.467269312711251	turquoise	turquoise
723	A230103J11Rik	0.897252099570664	0.203567658216099	2.61188331304496	0.106065732010122	0.598487164554906	yellow	YeMaBl
724	A2m	-0.395378798735721	2.70535159187877	1.03179926680159	0.309736446006064	0.789197840290106	turquoise	turquoise
725	A330009N23Rik	0.243781452511665	0.853607219932149	0.340031487645982	0.559811047216449	0.898889116361719	grey	grey
726	A330021E22Rik	-0.143904968813284	2.28371738073668	0.175180577325909	0.675548115945116	0.931863410726422	yellow	YeMaBl
727	A330023F24Rik	-0.443022958339147	-0.29432428786761	0.932882715570367	0.334114971872693	0.802345471019408	black	YeMaBl
728	A330033J07Rik	2.624663610557	3.47972535211923	14.9682856350583	0.00010933335171625	0.0239017284631951	blue	blue
729	A330035P11Rik	-0.0086332769568687	1.63848407003319	0.000531441694857193	0.981607980951727	0.998090851956952	blue	blue
730	A330040F15Rik	-1.08028992439193	-1.09885523796164	4.54294369600071	0.0330547018632958	0.415326045694534	turquoise	turquoise
731	A330041J22Rik	-1.68006186286057	-3.10786861758734	3.81516568696517	0.0507905815911587	0.481580408384537	turquoise	turquoise
732	A330048O09Rik	0.640804022914354	1.80208178469704	2.93160329635725	0.0868611916491551	0.563042342709017	blue	blue
733	A330050F15Rik	-0.86137197352148	-2.36966821677754	1.98588976124853	0.158771305268614	0.672447877593509	turquoise	turquoise
734	A330069E16Rik	0.0418028511281259	0.133872107958186	0.0126498920293976	0.910449376708325	0.985386248636058	grey	grey
735	A330074K22Rik	0.399876652703478	1.25453810981588	0.777717351472232	0.377840165206657	0.823638249139373	blue	blue
736	A330076H08Rik	-0.118088996818805	-0.0805109617216696	0.0624574422021436	0.802653183517786	0.961291116262261	yellow	YeMaBl
737	A330093E20Rik	1.76349924758673	-1.24079043280146	6.33245152062057	0.0118548336408511	0.280478863456559	yellow	YeMaBl
738	A330102I10Rik	-1.11658562516171	-0.143714740570988	6.29095367903663	0.0121355736767419	0.281834087824165	turquoise	turquoise
739	A3galt2	0.911604519037526	1.75011772638996	3.22014035062121	0.0727373932013617	0.534923561233836	black	YeMaBl
740	A430005L14Rik	-0.0727860640102011	4.92244607798657	0.104020699321601	0.747056969917526	0.949782876568502	blue	blue
741	A430033K04Rik	-0.315114675848063	4.47674426195997	1.37499900142497	0.240954839530787	0.743615857668002	grey	grey
742	A430035B10Rik	-0.537762806053326	0.181117114357275	2.00039922173818	0.157257783267771	0.671408292088769	turquoise	turquoise
743	A430078G23Rik	-0.791038582467505	-2.9695713448001	0.861813372220123	0.35323172937574	0.815307990902969	grey	grey
744	A430105I19Rik	0.154868012150616	2.89717033303872	0.210866300889727	0.646089252023556	0.922197212168383	pink	BrRePi
745	A4galt	-1.66741937202072	0.463100288534334	6.88459119005686	0.00869419503850508	0.248023742446043	green	green
746	A530054K11Rik	-0.116555768465936	2.97403165908145	0.139788182733414	0.708491678149108	0.940501178837677	grey	grey
747	A530058N18Rik	-0.887236830664279	-0.521618932673934	4.3153278627697	0.0377704918977356	0.426211276775824	turquoise	turquoise
748	A530072M11Rik	-0.621085718957411	-1.75137564975896	1.15582145107611	0.282333823419588	0.770573386949619	turquoise	turquoise
749	A630001G21Rik	0.238016825540355	-0.465440363885601	0.197462863521093	0.65677659066001	0.927051105880593	grey	grey
750	A630007B06Rik	-0.411374657788099	4.55008322745523	3.50473177849438	0.0611937538677403	0.512951323320792	grey	grey
751	A630033H20Rik	-0.597246483960408	-1.7686469889021	1.25312848980875	0.262955792841495	0.757021021520023	grey	grey
752	A630066F11Rik	-0.699610292647838	1.04961783055739	3.50932834796071	0.0610241903489417	0.512951323320792	grey	grey
753	A630072M18Rik	-0.700834145749825	1.51268063289497	4.04427270676109	0.0443214727785448	0.461836177383412	turquoise	turquoise
754	A630075F10Rik	0.376575946664225	-1.93541978104714	0.35712392305673	0.550107889997257	0.896733591065112	grey	grey
755	A630076J17Rik	3.41107831052378	-3.01873768737582	9.76172004380009	0.00178183123683404	0.130618119218569	grey	grey
756	A630089N07Rik	-0.56158955142071	2.32740426847173	2.6649300051986	0.102582337636741	0.593276898727337	blue	blue
757	A730017C20Rik	-0.5195471366263	5.01436643949733	3.76265244542703	0.0524093783248334	0.484934631497725	turquoise	turquoise
758	A730017L22Rik	-0.615726547402554	1.49246497755849	2.83911017201982	0.0919951457306228	0.569990242833454	grey	grey
759	A730018C14Rik	-1.01810113380395	-3.23972998279278	0.958524214944751	0.327558981047591	0.800176824869363	turquoise	turquoise
760	A730020E08Rik	-0.780250405204151	1.84546422983756	5.21570320539443	0.0223837927406533	0.356315209491022	grey	grey
761	A730046J19Rik	-1.7346335920617	-2.08673514734999	6.00844809235404	0.0142375439315695	0.297346484476223	grey	grey
762	A730056A06Rik	-0.236788211630439	2.08004146315121	0.487689246783399	0.484959893164061	0.869242110631819	turquoise	turquoise
763	A730090N16Rik	-0.0468573923609752	-2.26856970139345	0.00494601190417132	0.943932685625637	0.990254650774144	grey	grey
764	A830009L08Rik	0.269584328956755	-2.31821051352888	0.155312341255602	0.693509523369071	0.935635822032362	turquoise	turquoise
765	A830010M20Rik	0.187563492140823	4.54881049882106	0.665371447305063	0.414670000661915	0.842181262337764	turquoise	turquoise
766	A830018L16Rik	-0.074863660892791	0.316671950649972	0.0271887057680225	0.869030578618866	0.97696084941657	turquoise	turquoise
767	A830019L24Rik	-0.835893315355539	-2.9915275924528	0.716992501086983	0.397132198708322	0.834364368275454	turquoise	turquoise
768	A830052D11Rik	0.236482080900874	0.215288657792103	0.377838759445955	0.538762171249168	0.892220909005545	grey	grey
769	A830080D01Rik	0.00726338713133005	3.77031083658906	0.000688631692045139	0.979064481474073	0.997886107836244	magenta	YeMaBl
770	A830082K12Rik	-0.301803886898637	3.48937113250354	1.16593755164867	0.280237539305176	0.768999948861535	grey	grey
771	A830082N09Rik	-0.568412288502743	2.86859847556384	3.38245359815398	0.065893891040343	0.522182811743578	turquoise	turquoise
772	A930003A15Rik	-0.587238735172255	-3.29125546031371	0.333813023563991	0.56342242103116	0.899512555688723	turquoise	turquoise
773	A930003O13Rik	-0.974450030045526	-2.66270045048585	1.71136567230188	0.190808277339871	0.699692413514606	turquoise	turquoise
774	A930004D18Rik	-0.476684930361188	4.34919044767077	4.25737896228016	0.0390801749907045	0.435593847143162	blue	blue
775	A930005H10Rik	0.163222720647203	2.8365171729285	0.274508968400229	0.600323030510957	0.907720980830211	grey	grey
776	A930006K02Rik	-0.298819124303168	1.0206452708012	0.689664898996125	0.406278384368785	0.837495924473006	grey	grey
777	A930007I19Rik	-0.74857650566068	-1.56262395712132	1.63108347564432	0.201553254131827	0.707334579354759	pink	BrRePi
778	A930009A15Rik	-0.0445366895402791	-2.66966015142374	0.00111555072484215	0.973355720388404	0.996616892123094	grey	grey
779	A930011G23Rik	-0.847070427941336	-0.385060858020679	4.10492243587269	0.0427585527190279	0.452011109207725	turquoise	turquoise
780	A930011O12Rik	-0.136575851768936	6.51345442649272	0.139837915488638	0.70844219939945	0.940501178837677	yellow	YeMaBl
781	A930012L18Rik	0.208286795183618	-2.78026069204206	0.0791110288040739	0.778505750751743	0.956022906719466	turquoise	turquoise
782	A930013F10Rik	1.06209798439922	2.98103537607243	3.31982142355904	0.0684492637112257	0.52764180903115	yellow	YeMaBl
783	A930015D03Rik	0.429497454474639	1.00735268448158	1.33273861606793	0.248318598945667	0.750162665400389	turquoise	turquoise
784	A930017M01Rik	-0.49807996997457	0.0600440930419556	1.12405634648981	0.289046691223873	0.775648044076371	turquoise	turquoise
785	A930019D19Rik	0.992725004591498	-2.32255336439392	1.75554982130038	0.185180560946563	0.693644107949862	grey	grey
786	A930024E05Rik	-0.453701525428211	2.78150459395773	1.80230391254827	0.179434212457375	0.689631640207008	blue	blue
787	A930041C12Rik	0.0927316356281337	-2.97343629073536	0.0139393725323318	0.906016060410907	0.985386248636058	turquoise	turquoise
788	AA387883	-2.00644161536238	-1.60155046643231	15.2400412889245	9.46746483388392e-05	0.0218631765375156	turquoise	turquoise
789	AA388235	-0.620650949351996	3.99570809179171	5.71472895841484	0.0168231615839712	0.323367593588268	grey	grey
790	AA413626	1.62796228137999	-2.53063468450694	3.49792138528905	0.0614459061576537	0.514013814980046	yellow	YeMaBl
791	AA414768	-0.702468530548483	0.934575031080688	2.76033253001822	0.0966281505096016	0.579471281214011	turquoise	turquoise
792	AA415398	-0.599309284799284	0.964908053108721	2.52839320564837	0.111814023825225	0.608839971451445	turquoise	turquoise
793	AA465934	0.115411661483241	0.0861747671451478	0.0722562077394056	0.788079631365836	0.958910629070377	grey	grey
794	AA474331	0.108359695886975	0.829711858010521	0.0686279842620614	0.793345007704587	0.959072068219842	yellow	YeMaBl
795	AA543186	-0.533104341799407	-0.0121803800211051	1.67367454608891	0.19576708132529	0.701398703204885	blue	blue
796	AA986860	0.741856260562841	0.9615542164107	3.27954855573885	0.07014822192238	0.531566763445769	grey	grey
797	AA987161	-0.0990173704295286	2.7535271612136	0.100842344417811	0.750821119964825	0.951276028355094	turquoise	turquoise
798	Aaas	0.125723818156942	6.41418420152742	0.553303086751219	0.456971186773969	0.859221265239587	blue	blue
799	Aacs	0.0507513872560705	6.08056017117699	0.0672687387166153	0.795355810017876	0.959072068219842	turquoise	turquoise
800	Aadat	0.0219426568538282	-0.372397340757622	0.002455819969998	0.960476026839483	0.994034389484109	grey	grey
801	Aaed1	0.258713585898481	2.11136767080629	0.479785328529385	0.488519570063829	0.870367179751727	blue	blue
802	Aagab	-0.291330804851138	6.16977693162765	2.25995089481652	0.132758270586454	0.639145766714233	brown	BrRePi
803	Aak1	0.036649375849352	6.88482345159104	0.040376250900386	0.840746721114931	0.971522402257567	yellow	YeMaBl
804	Aamdc	-0.329873340916456	3.68516988060687	1.26308154961495	0.261068600314858	0.755903311331903	brown	BrRePi
805	Aamp	0.0334033786876134	7.61524183580644	0.0500828363382344	0.822919195039762	0.966933002857384	red	BrRePi
806	Aanat	0.444375127084641	-2.21165634144113	0.445952278642642	0.504263446900292	0.876673043725711	grey	grey
807	Aar2	-0.203340121178483	5.73320043153724	1.21333974790323	0.27067170060539	0.763401484519543	brown	BrRePi
808	Aard	-1.07706347785464	1.50571082385722	2.52741923718554	0.111883071113882	0.608839971451445	grey	grey
809	Aars	-0.0796491082754374	7.9024933863395	0.278752675590154	0.597519925050088	0.906948922372643	grey	grey
810	Aars2	0.235751919187663	5.36927726726753	1.1480564072741	0.28395638149751	0.772097650254257	grey	grey
811	Aarsd1	-0.0569279089118771	5.88692190944592	0.103579166270113	0.747576050929742	0.94995403635155	brown	BrRePi
812	Aasdh	0.183103641453904	3.96561283587358	0.430178284508254	0.511901479724921	0.879352563175043	black	YeMaBl
813	Aasdhppt	-0.114447093862259	4.41977087246884	0.244803058201217	0.620758412865075	0.91489886754374	grey	grey
814	Aass	0.650711282895087	1.50531981577707	2.6454805727327	0.1038447498067	0.596230561631302	blue	blue
815	Aatf	0.0881599959379623	5.21686618255575	0.223485727006796	0.636396708395109	0.919917115912187	grey	grey
816	Aatk	-0.319354370063983	5.13614357686781	2.12898300791614	0.144536624560963	0.65388551268613	turquoise	turquoise
817	AB124611	0.310705980028966	-0.494488742351242	0.489841328134667	0.483998092862368	0.869077176350599	grey	grey
818	Abat	-0.379928501753693	6.08754108463325	5.2096053013728	0.0224624335460298	0.356874089554947	turquoise	turquoise
819	Abca1	-0.658808750889612	5.07117170310299	5.498352101141	0.0190344028725665	0.338857838760695	yellow	YeMaBl
820	Abca17	0.51265804329016	-3.00287085269174	0.232116425898909	0.62995895184527	0.918031411624823	turquoise	turquoise
821	Abca2	0.142385314855184	6.62452920643417	0.468034870198899	0.493892611934377	0.871998781955083	turquoise	turquoise
822	Abca3	-0.0249284648142673	6.13576777899562	0.0201015968288374	0.887253702960848	0.98120947752233	turquoise	turquoise
823	Abca4	-0.646905018821972	1.53838537340766	2.24749289137128	0.133831075118773	0.641666425589489	grey	grey
824	Abca5	-0.105257769803975	3.1966973004774	0.10415140000557	0.746903547194188	0.949782876568502	turquoise	turquoise
825	Abca6	0.14574458209959	-1.2068702253502	0.0588613240860454	0.808304800266065	0.962739858766878	turquoise	turquoise
826	Abca7	0.0913918817463156	4.93701861113975	0.117887633711565	0.731336910216253	0.946971194496408	black	YeMaBl
827	Abca8a	-1.54809740820485	-1.47489051259931	6.89203238947975	0.00865807742466518	0.248023742446043	turquoise	turquoise
828	Abca8b	-0.038445930662848	1.78572623177657	0.0119782765664023	0.91284929490034	0.985386248636058	yellow	YeMaBl
829	Abca9	-1.28935493286581	3.45040463272688	2.65851819064083	0.10299664615373	0.595253087887403	green	green
830	Abcb10	0.0602056208925784	5.29629551360538	0.104982176761929	0.745930817780838	0.949733410356505	grey	grey
831	Abcb1a	-0.780603276246666	1.63288594161603	3.86856221708497	0.0491986507790609	0.476553879077505	turquoise	turquoise
832	Abcb1b	0.260544089202477	-0.160060393501774	0.345674517349567	0.556571953593147	0.898031544605727	grey	grey
833	Abcb4	0.918479367995203	0.368841039381739	5.35970898455462	0.0206072121844277	0.3524313545938	grey	grey
834	Abcb6	0.32531461865751	5.26762540798401	2.93065096422198	0.086912441784494	0.563042342709017	turquoise	turquoise
835	Abcb7	-0.134744282498319	5.1139359517684	0.501984759814365	0.478629331746406	0.868107870445155	blue	blue
836	Abcb8	-0.0661628527492433	5.74395605826269	0.127405751678157	0.721137155752021	0.945371776262104	pink	BrRePi
837	Abcb9	-0.282611662276421	2.63564885980667	0.569239337771697	0.450561341685468	0.857768254379337	turquoise	turquoise
838	Abcc1	0.342193483765991	4.87615666154712	2.11211955245026	0.14613678579404	0.656883390555702	yellow	YeMaBl
839	Abcc10	0.197070181487763	4.31764826733868	0.390900921434691	0.53182621903003	0.890232025239037	black	YeMaBl
840	Abcc12	-0.61894214800225	-1.98353277283693	1.03235602321039	0.309605947271586	0.789197840290106	turquoise	turquoise
841	Abcc3	-0.329671487044992	0.14911452007293	0.663293086457426	0.415399761640577	0.84218836007475	green	green
842	Abcc4	0.528930756473645	2.78282539350697	2.364438662024	0.124128556135947	0.62842026928759	green	green
843	Abcc5	0.11160740837093	6.33422632125568	0.293525954741934	0.58796982511448	0.904009119709023	yellow	YeMaBl
844	Abcc6	-0.233710775247328	-0.787659524658081	0.205947874626943	0.64996212883486	0.923997803270433	turquoise	turquoise
845	Abcc8	-0.921331693105004	2.29325346634119	3.5826471468217	0.0583860422403238	0.504826130989762	grey	grey
846	Abcc9	-0.247924914428579	4.01829403441477	0.758228663977749	0.383883426791651	0.825630290020012	grey	grey
847	Abcd1	-0.0725122016316441	4.60081030480713	0.10578604790422	0.744993631522035	0.949733410356505	grey	grey
848	Abcd2	-0.210058381932759	5.59994495330194	1.11004339467085	0.29207251569229	0.777153678560661	blue	blue
849	Abcd3	0.00707356636974586	6.26324742311504	0.00204635501508177	0.963918677153938	0.994606644675177	turquoise	turquoise
850	Abcd4	0.519581268393781	4.13294496968536	3.18349501431047	0.0743854654634869	0.537126049652481	grey	grey
851	Abce1	-0.121915523570471	7.35742800015154	0.626390733369193	0.42868231557442	0.846522370969312	grey	grey
852	Abcf1	-0.181339369038952	7.70270837423685	1.53885075229247	0.214788949460298	0.718969613290254	blue	blue
853	Abcf2	-0.0878154346238093	7.27589670782691	0.33753253258629	0.561256965323086	0.899319226199921	blue	blue
854	Abcf3	0.00916645553225554	6.15366324735	0.0032172677314819	0.954767474221027	0.992777082410019	pink	BrRePi
855	Abcg1	-0.327748724763007	4.5038968984857	1.98256383356812	0.159120572608315	0.672447877593509	grey	grey
856	Abcg2	-0.271922414931275	4.37513044367472	0.936212832659686	0.33325371108407	0.802197143435151	grey	grey
857	Abcg3	-0.652719797654114	-1.08528100239079	1.6069065393009	0.204927193056537	0.709612337531394	grey	grey
858	Abcg4	-0.170346780864396	4.64078243919843	0.61645318544497	0.432368366197374	0.847688457115836	turquoise	turquoise
859	Abcg5	-1.11137942956898	1.63182416630133	3.1300263197541	0.0768624994779911	0.543190945706681	blue	blue
860	Abcg8	-1.63495636972668	0.155595049980742	7.21098311110518	0.00724587942550762	0.230133272596332	blue	blue
861	Abhd10	-0.177804825449701	4.93650083637832	0.707078044606058	0.400415540182654	0.836334389500939	blue	blue
862	Abhd11	0.165638796488243	4.87930786192464	0.653482363805313	0.418870388274772	0.842200845142264	turquoise	turquoise
863	Abhd11os	-0.910321913439086	0.00981830337731267	3.90626824410065	0.0481063055902219	0.476553879077505	grey	grey
864	Abhd12	-0.109641246471828	6.01646340095184	0.425387590827214	0.514260909990653	0.880608029264413	turquoise	turquoise
865	Abhd13	-0.0167080351584954	5.23899427834914	0.00837008255768779	0.927104717477658	0.988024080538003	grey	grey
866	Abhd14a	-0.274073005298163	4.79756820105923	1.80124611964769	0.179561918067187	0.689631640207008	turquoise	turquoise
867	Abhd14b	0.0967471069696338	2.2151856278776	0.0600080413489152	0.806483231281732	0.962029760647165	yellow	YeMaBl
868	Abhd15	-0.242137428446214	0.878212533096112	0.428222640006822	0.512862362858016	0.87962860665887	blue	blue
869	Abhd16a	0.0914533841372928	5.69569866957263	0.254070302606201	0.614223522944191	0.912624275685814	turquoise	turquoise
870	Abhd17a	-0.29050158319074	6.64661459252121	2.17471411265829	0.140295585100473	0.649431511379832	brown	BrRePi
871	Abhd17b	-0.130278188235422	4.79157843443319	0.364865744308608	0.54581626569617	0.895566181576342	grey	grey
872	Abhd17c	-0.0231405317554337	6.80087169736324	0.0240100172109288	0.876859425943165	0.979413703785882	brown	BrRePi
873	Abhd2	-0.141409683842232	4.93212369053131	0.491468395969203	0.483273016858525	0.868900732966644	turquoise	turquoise
874	Abhd3	-1.21256352205707	0.126607096994669	4.14619602968972	0.0417281667544863	0.448802186251973	turquoise	turquoise
875	Abhd4	0.217500412188915	6.07081784899842	1.67729133935818	0.195284758915161	0.701398703204885	grey	grey
876	Abhd5	-0.290375721555781	4.07782564571674	1.08433953366489	0.297728797082216	0.780924869134541	turquoise	turquoise
877	Abhd6	-0.115591059819075	3.7615083184384	0.189761282038404	0.66311537467755	0.929607581388516	turquoise	turquoise
878	Abhd8	-0.221868828510754	6.98923134255851	1.22370747524395	0.268634283794764	0.761765430145097	brown	BrRePi
879	Abi1	-0.0519619993056133	6.20732210964969	0.0877054628045379	0.767114705587399	0.954227498066394	turquoise	turquoise
880	Abi2	-0.0423950848857837	6.82909072202093	0.0786993354828098	0.779067829895949	0.956022906719466	turquoise	turquoise
881	Abi3	-0.356872567753202	1.72351567929809	0.652769823518582	0.419124132676163	0.842200845142264	blue	blue
882	Abi3bp	-0.53920226215779	0.584284161106542	0.392083502712655	0.53120625254818	0.889830171309762	green	green
883	Abl1	0.249345943363869	8.27417046917194	2.07702213628601	0.149531647667055	0.662269285561597	blue	blue
884	Abl2	0.0535998466168514	6.32257106508037	0.104962070277467	0.745954309500554	0.949733410356505	grey	grey
885	Ablim1	-0.319185845006971	5.6922629139542	3.01355491055484	0.0825710201043314	0.553250037325648	turquoise	turquoise
886	Ablim2	-0.991895492863752	0.724817634319198	5.07043116826703	0.0243373294041743	0.36743540783687	turquoise	turquoise
887	Ablim3	-1.13046522004081	4.25765341766435	11.2091199861613	0.000813963101774209	0.0839354655137732	turquoise	turquoise
888	Abr	-0.0927268379719063	8.16893602932022	0.341943436103603	0.558709576146971	0.898889116361719	turquoise	turquoise
889	Abracl	-0.282662325227369	5.82126769988397	2.30505955861866	0.12895333772678	0.636268108747605	blue	blue
890	Abt1	-0.105190920241708	4.79613000184268	0.268912220149907	0.604062399217271	0.908809607044079	red	BrRePi
891	Abtb1	-0.0746723488104121	4.66629328102118	0.119818548414474	0.729231371765165	0.946800286584881	grey	grey
892	Abtb2	0.339799408497971	5.22845608727648	1.70303370800716	0.191891711706048	0.701296589812059	red	BrRePi
893	Acaa1a	-0.0923517701713829	5.62818797823341	0.250652723241533	0.616615849536522	0.914061895376868	brown	BrRePi
894	Acaa1b	-0.393519373534215	-0.313870628849301	0.716478833288154	0.397301350163162	0.83461280426332	grey	grey
895	Acaa2	-0.116708737571051	4.91610857655736	0.294648172610663	0.587257153711545	0.904009119709023	brown	BrRePi
896	Acaca	0.340021686356214	5.88188838631858	3.3636583944044	0.0666498504762478	0.523267138181075	turquoise	turquoise
897	Acacb	0.0931565067038595	1.89693508060089	0.0734181820065447	0.786423414502334	0.958320200979581	grey	grey
898	Acad10	0.189395322420671	0.906948882195473	0.261377163118366	0.609175600144748	0.910404350849921	grey	grey
899	Acad11	-0.270788875715543	3.45325758480702	0.90149118873499	0.342382183116234	0.80786077344864	blue	blue
900	Acad12	-0.465470919430913	-0.339219729425615	1.12024975122054	0.289864682406958	0.776064881245016	brown	BrRePi
901	Acad8	-0.0990443860066312	4.94370636181686	0.222388633605687	0.637225895626997	0.92042207040194	grey	grey
902	Acad9	-0.000656264573148932	5.54191167524083	1.32703155055758e-05	0.997093437104298	0.99967710829675	grey	grey
903	Acadl	-0.145947383706989	5.04604687253551	0.354917056226051	0.551342814752995	0.896733591065112	green	green
904	Acadm	-0.175820567696305	4.85066611409891	0.600683775879219	0.438317253478482	0.850253842330414	grey	grey
905	Acads	0.0879306171894146	5.11895571261743	0.206843450670825	0.649252805420066	0.923805767931311	blue	blue
906	Acadsb	-0.109965515458087	5.46378931978122	0.311578079531963	0.576713423373905	0.901201901387938	grey	grey
907	Acadvl	-0.0142808944084953	5.23560937973081	0.0055663579547014	0.94052658590769	0.990040697389733	yellow	YeMaBl
908	Acan	1.80024165184462	1.21483019305082	1.66365178685395	0.197110987378438	0.702124419868753	turquoise	turquoise
909	Acap1	0.295996715313799	-0.0260738033115796	0.418317258521508	0.517777895976643	0.882051860501692	grey	grey
910	Acap2	0.140273407668557	5.93740576970768	0.594285866866699	0.44076656974998	0.852154789688531	black	YeMaBl
911	Acap3	-0.161342276058333	6.77009605326988	1.08633426440583	0.297284846892189	0.780618163324589	turquoise	turquoise
912	Acat1	-0.307924574363083	7.0802572431913	2.53208680123572	0.111552600669177	0.608455236384506	turquoise	turquoise
913	Acat2	0.0870934506336242	6.61599373414411	0.30965622133031	0.577891218297929	0.901446524137841	brown	BrRePi
914	Acat3	0.141823433786267	-1.38565726013835	0.0645419202557855	0.799456143262739	0.960425185004093	grey	grey
915	Acbd3	-0.101654452085955	5.77961531523138	0.332599712859634	0.564132277969365	0.899627411310942	grey	grey
916	Acbd4	-0.0101418945666022	2.14603070211782	0.000846114510237417	0.976794368439485	0.99729251291698	turquoise	turquoise
917	Acbd5	-0.157259521137181	5.34920688669714	0.706371234491526	0.400651112590849	0.836334389500939	grey	grey
918	Acbd6	-0.0726801453576068	6.313286286185	0.227891267502655	0.633091849251591	0.918923118397936	brown	BrRePi
919	Acbd7	-0.195543570324544	-2.63858598433319	0.0894114438035074	0.764926720450716	0.953947718264814	turquoise	turquoise
920	Accs	0.464377351203784	4.32412384353015	2.97389579898371	0.0846178517311696	0.55920769729313	black	YeMaBl
921	Accsl	-0.107016093505024	-1.46183344237776	0.0357421392054142	0.850048992622912	0.97317543362087	grey	grey
922	Acd	0.0209491322700979	6.27877768320403	0.0179502156532499	0.893419642964283	0.983187359288703	grey	grey
923	Ace	-0.484575388840567	2.08661815761503	1.5975424421922	0.20625183047722	0.710293008297521	turquoise	turquoise
924	Ace2	0.536419569141587	-2.95149647015008	0.543136737282825	0.461135660216729	0.860940592679741	turquoise	turquoise
925	Acer2	0.463483773035338	3.73409550996158	0.98500256270604	0.320966866898225	0.795695052842158	grey	grey
926	Acer3	0.3736341412815	2.39922884071089	0.977068585549479	0.322923598316651	0.796550392682974	grey	grey
927	Ache	0.0248503833453558	2.04726228942936	0.00444817690286037	0.946824790144377	0.990881423323368	turquoise	turquoise
928	Acin1	0.171953114278112	8.73084698474874	0.931916102247484	0.334365521589716	0.802345471019408	pink	BrRePi
929	Ackr1	-0.165958006985608	3.23579515196037	0.294689672426909	0.587230832702839	0.904009119709023	turquoise	turquoise
930	Ackr2	0.256651302503899	1.5302572185856	0.438252020149767	0.50796733957679	0.87789949401297	grey	grey
931	Ackr3	-0.0247630529606503	6.49775684643493	0.00903396641726317	0.924277352335124	0.987203268352621	blue	blue
932	Ackr4	-0.575656552459157	-2.15195314496658	0.51709684905973	0.472082717686768	0.865655902190117	turquoise	turquoise
933	Acly	0.0871289116625902	9.20488557514781	0.241566333078251	0.62307710837128	0.916087940724741	blue	blue
934	Acn9	-0.0804243686243395	2.23134517384475	0.0554689260418268	0.813806383994951	0.96410184046107	grey	grey
935	Aco1	0.162453605859763	6.98858875468284	1.28173418519158	0.257576841766304	0.753900923590189	blue	blue
936	Aco2	-0.0913783918617329	8.33567604944319	0.32215895547137	0.570313071430847	0.900505114454374	turquoise	turquoise
937	Acot1	-0.153064152388972	4.10209691471528	0.359961680057747	0.548527518182968	0.896733591065112	brown	BrRePi
938	Acot11	-0.21623261528262	1.56483726562033	0.315011923263852	0.574620830513026	0.901092985634178	turquoise	turquoise
939	Acot13	0.0587879642802373	4.68393941602222	0.0677104253197918	0.794700040304094	0.959072068219842	brown	BrRePi
940	Acot2	0.263210230412276	2.14123319539457	0.472101697243422	0.49202187520927	0.871427289573824	brown	BrRePi
941	Acot3	-1.5207464516747	-1.96293339162367	5.32639122353181	0.0210048338976783	0.3524313545938	turquoise	turquoise
942	Acot4	-0.40327811523554	-2.68110454126683	0.3004893652148	0.583575795291933	0.903002053534255	turquoise	turquoise
943	Acot6	-0.238283016652465	1.15460350637465	0.403877957107336	0.52509328353342	0.885197355214267	grey	grey
944	Acot7	-0.604319191952454	6.57582853017745	10.8765102289148	0.0009739158107812	0.0928117396702656	turquoise	turquoise
945	Acot8	-0.17997556473154	3.49347461284754	0.409267489784096	0.522341532911314	0.88334394071351	pink	BrRePi
946	Acot9	-0.255489195451843	3.11172726443969	0.548382492562254	0.458979360954292	0.860106509318371	turquoise	turquoise
947	Acox1	-0.128881805243989	6.7049855723065	0.779302028371321	0.377354689338439	0.823638249139373	turquoise	turquoise
948	Acox3	0.0694301943973626	4.76692875897126	0.111262683285603	0.738711142956579	0.9478546729307	yellow	YeMaBl
949	Acp1	0.124140929162288	4.43939716600537	0.261248046170486	0.609264024078314	0.910404350849921	grey	grey
950	Acp2	-0.00195861007367226	6.07811322073034	0.000145327430612463	0.990381588793835	0.998909374958024	grey	grey
951	Acp5	0.7684411753566	2.10553693200905	1.33027651032072	0.248756032275128	0.750162665400389	grey	grey
952	Acp6	0.435150804888395	3.88601100073036	2.06140798534956	0.151070525784234	0.665275065583089	grey	grey
953	Acr	0.624280999914275	0.713123881127664	2.609866732205	0.106200686828031	0.598487164554906	yellow	YeMaBl
954	Acrbp	0.130232047698411	3.89384090185862	0.120083349498957	0.72894410787642	0.946800286584881	black	YeMaBl
955	Acsbg1	0.379203786176094	4.70585073201921	1.41873315875293	0.233612031492498	0.735511253296867	turquoise	turquoise
956	Acsf2	0.5102617289768	4.31467877560305	3.17035814439887	0.0749860014524258	0.539005032798761	blue	blue
957	Acsf3	0.0307281509827475	4.47686443065408	0.0182997483388165	0.892393215209698	0.982849409322107	brown	BrRePi
958	Acsl1	-0.0781338901214799	3.51475181501042	0.0729808040154687	0.787045168227356	0.958507953521187	turquoise	turquoise
959	Acsl3	0.15855539455006	6.570164098321	0.994551410097106	0.318632508633823	0.793122606886316	grey	grey
960	Acsl4	0.17563213171933	4.3074812818528	0.516938176765684	0.472150699010172	0.865655902190117	turquoise	turquoise
961	Acsl5	0.211967968428417	4.36920373076107	0.833915799140571	0.361142673327866	0.81971994071797	turquoise	turquoise
962	Acsl6	0.0139062553229691	5.17618102024346	0.00471229569678489	0.945271272734018	0.990377724445247	turquoise	turquoise
963	Acss1	0.447498905637838	6.67672785863299	4.1059788438392	0.0427318488588681	0.452011109207725	blue	blue
964	Acss2	-0.0190147643813678	4.87980568210932	0.00898086862686331	0.924499545608037	0.987203268352621	grey	grey
965	Acss2os	2.77891466264198	-3.42810890180184	2.32947377675176	0.126944784496036	0.633647298319001	grey	grey
966	Acss3	0.0855296872449514	0.998094118056545	0.0269983460836567	0.869485744474578	0.97696084941657	blue	blue
967	Acta1	0.120220737039849	0.819417810626104	0.0621168361297402	0.803180945622286	0.961291116262261	turquoise	turquoise
968	Acta2	0.279816045601714	6.23972866537303	0.0503362864195722	0.822479140225114	0.966823383087915	grey	grey
969	Actb	0.197094524905354	11.6628089259948	0.638581260069314	0.424225010811408	0.844040815224466	grey	grey
970	Actc1	1.01983084462601	0.576045512896106	1.13215405003778	0.287316342130968	0.774032659604803	blue	blue
971	Actg1	1.07066624501865	4.15890482306012	6.70336903717318	0.00962309111768069	0.259506911127455	pink	BrRePi
972	Actg2	0.0406861104111705	1.97945140664744	0.00143628919940397	0.969768683733321	0.995325654991645	grey	grey
973	Actl10	0.187801897023454	-1.17098031307272	0.079313814247854	0.778229470696964	0.956022906719466	black	YeMaBl
974	Actl6a	0.0155933724261198	7.11816144315034	0.00896277420779246	0.924575414938123	0.987203268352621	blue	blue
975	Actl6b	-0.537929586017996	6.43988407936472	7.37874938209218	0.00659990492226275	0.220840900215143	turquoise	turquoise
976	Actn1	0.41356215227495	6.79966846497204	2.58010418305332	0.108214539409027	0.60100973351445	grey	grey
977	Actn2	0.240809939834004	0.564371221960587	0.308882253149575	0.578366890699279	0.901648732745768	turquoise	turquoise
978	Actn3	-0.02240753638806	0.992232553572592	0.00233664877148243	0.961446157028854	0.994126959112385	turquoise	turquoise
979	Actn4	0.232434354939168	8.11806418695133	1.30597996694634	0.253123796121618	0.752532685622856	blue	blue
980	Actr10	-0.151928051944909	6.38989672011933	0.625937697622943	0.428849320235952	0.846648218493518	yellow	YeMaBl
981	Actr1a	-0.222420620127191	8.37816401657422	1.75176045877065	0.185655571165916	0.693712111402997	turquoise	turquoise
982	Actr1b	0.0551813672280207	7.17690224141339	0.134877438718247	0.713427594827479	0.942423368094694	pink	BrRePi
983	Actr2	-0.031686027464857	7.08943316357802	0.0357127214083608	0.850109982986098	0.97317543362087	turquoise	turquoise
984	Actr3	0.0632853687641409	6.95535806539328	0.15902648702668	0.690054392316142	0.934403641163527	brown	BrRePi
985	Actr3b	0.233010969920009	4.16607204780904	0.65933205342888	0.41679585259523	0.84218836007475	turquoise	turquoise
986	Actr5	0.195834808910908	4.74911935077901	0.738344929219264	0.390191572630699	0.83053109500882	blue	blue
987	Actr6	-0.191015798898651	3.84443917369405	0.429031045010281	0.512464783063489	0.879562864224127	turquoise	turquoise
988	Actr8	-0.0949786919043354	5.80778640225948	0.31893837807344	0.572246340355651	0.900505114454374	blue	blue
989	Actrt3	-0.756249290081519	-2.33157185542682	1.26594278132414	0.260529193503146	0.755810909714278	turquoise	turquoise
990	Acvr1	0.252419945538991	5.01835623145484	1.26736915832635	0.260260804789679	0.755810909714278	turquoise	turquoise
991	Acvr1b	-0.144702099250091	6.62949112185651	0.847740229347403	0.357192402912568	0.816598248455245	turquoise	turquoise
992	Acvr1c	-0.553848455369873	-0.433717048041638	1.67175867367649	0.196023140135092	0.701592535615579	turquoise	turquoise
993	Acvr2a	-0.176864746445726	6.10097320080408	1.09549774748912	0.295256287981399	0.778763427979238	turquoise	turquoise
994	Acvr2b	0.20953794827344	5.25301208551102	0.902940524752138	0.341994470168634	0.80786077344864	blue	blue
995	Acvrl1	-0.00881084778797594	4.30233107109466	0.000587983973534989	0.980654487127608	0.998005294985474	grey	grey
996	Acy1	0.149408590558078	4.90091064830301	0.530685013311813	0.466319007995351	0.863265573257619	blue	blue
997	Acy3	-0.93009524729047	0.27944764987709	5.49325993187389	0.0190899163276451	0.339266363587801	green	green
998	Acyp1	-0.305004704427079	3.57508260887771	1.01080838160108	0.314709253677871	0.791735863125795	grey	grey
999	Acyp2	-0.137742133095891	1.25659518222252	0.131160642429617	0.71723166745969	0.943983536009625	turquoise	turquoise
1000	Ada	-0.060515554867364	2.66556542942348	0.035648930396404	0.850242326956569	0.97317543362087	grey	grey
1001	Adad2	-0.597747958660973	-2.550672766512	0.646807090482657	0.421256546372738	0.843399125853088	turquoise	turquoise
1002	Adal	-0.527068174016117	4.25350064984944	4.62468945446981	0.0315149657631392	0.406277795616761	grey	grey
1003	Adam10	-0.132351942329496	7.05421090192121	0.779607454329468	0.377261221087413	0.823638249139373	grey	grey
1004	Adam11	-0.128971544074909	5.35643397828986	0.408362163186682	0.522801979334037	0.883480046629238	turquoise	turquoise
1005	Adam12	-0.465206642453562	2.72357594805386	1.07039627929366	0.300855952861484	0.782603187273932	grey	grey
1006	Adam15	0.139818967417891	5.4023653430802	0.383395231538908	0.535791743792547	0.890933498111037	turquoise	turquoise
1007	Adam17	-0.0390022046078419	5.79271484107183	0.0484431852346145	0.825794733968576	0.967818553649635	blue	blue
1008	Adam19	-0.132618160094764	5.83959379647951	0.163507416599154	0.685947639932859	0.934225038290254	turquoise	turquoise
1009	Adam1a	-1.18397273049255	1.67299567991883	10.4723103871839	0.00121177078069515	0.105097079535318	yellow	YeMaBl
1010	Adam21	-0.256204152957676	-1.58563310862447	0.23219592099741	0.629900345015648	0.918031411624823	turquoise	turquoise
1011	Adam22	-0.0275567822111615	5.0198584671997	0.0191133471869307	0.890042026474729	0.982361941052212	turquoise	turquoise
1012	Adam23	0.210681422534132	4.49599287791734	0.84843968460184	0.356994118458872	0.816598248455245	turquoise	turquoise
1013	Adam32	0.379470894762352	-1.90095837130321	0.507815607008528	0.476085995075308	0.867419266057868	grey	grey
1014	Adam33	-0.419074079312047	0.543816412740131	0.17958566193302	0.671729558145683	0.930896048179987	green	green
1015	Adam4	-0.633276351406334	-2.6196436057828	0.772420859418544	0.379469180449975	0.823953104364723	grey	grey
1016	Adam5	-0.532098986003311	-1.80832056828241	0.660234968099944	0.416477002964681	0.84218836007475	turquoise	turquoise
1017	Adam8	0.043427512931946	2.88918872968816	0.0122373021188924	0.911915831412196	0.985386248636058	black	YeMaBl
1018	Adam9	0.00443301450994383	5.57764754659759	0.000676116519191416	0.979255551270475	0.997886107836244	grey	grey
1019	Adamts1	-0.19514525240658	4.47039855574354	0.325755204422167	0.568169333056065	0.900505114454374	grey	grey
1020	Adamts10	0.760978894315012	6.53374878420494	6.43737333475472	0.0111743756289236	0.274685251591952	black	YeMaBl
1021	Adamts12	-0.960154972659277	3.89307392149312	1.39296727213889	0.237904636923228	0.741462431412068	grey	grey
1022	Adamts14	-0.0140923268418378	1.90127444075158	0.000566685239236975	0.981008030890506	0.998090851956952	green	green
1023	Adamts15	-0.263972666973553	4.75872133810108	0.0834980405143106	0.772611777330754	0.954995293574161	grey	grey
1024	Adamts16	-0.784517456306574	0.267397951734779	1.98006016644432	0.159384068508222	0.672827288172196	turquoise	turquoise
1025	Adamts17	-0.0100230804862048	3.52362807612046	0.000285791799655044	0.98651210249116	0.998871015056693	grey	grey
1026	Adamts18	-0.174730302741232	4.2213597365748	0.338863185812972	0.56048614871469	0.899041462079977	grey	grey
1027	Adamts19	0.628519841643037	3.09332668477413	2.80181283116658	0.0941577922618604	0.575314104219902	blue	blue
1028	Adamts2	-0.423328646519626	3.48946694101322	0.23634840848549	0.626856016561405	0.917401281892146	turquoise	turquoise
1029	Adamts20	1.38766470981728	5.12095224166672	12.5508108858493	0.000396034410116539	0.0559774154161273	grey	grey
1030	Adamts3	0.0585013786295223	4.43698350807514	0.0425652866709179	0.836545983946978	0.970525422382274	turquoise	turquoise
1031	Adamts4	0.0595347688419186	3.7315220817599	0.0343482035688911	0.852968104337628	0.973709652308542	grey	grey
1032	Adamts5	-0.414819392111885	2.35154410907598	1.05960987665174	0.303304179895277	0.785158008971866	grey	grey
1033	Adamts6	0.94444675984134	3.4078178252851	6.67310342048026	0.00978786083947942	0.260321634155674	black	YeMaBl
1034	Adamts7	0.258321876438698	6.2661406062128	1.69274529448175	0.193239473952217	0.701398703204885	blue	blue
1035	Adamts8	-0.580071284660516	1.20639043946491	1.13628157498296	0.286439422757645	0.773876117424399	turquoise	turquoise
1036	Adamts9	0.443753835365457	4.11915685627672	1.08614828253673	0.297326203339965	0.780618163324589	grey	grey
1037	Adamtsl1	0.54119871575469	4.15385831502266	0.672558380782633	0.412161058590947	0.841263418772788	green	green
1038	Adamtsl2	-0.535918454611168	3.27551958398837	3.20296977527621	0.0735046830604924	0.534923561233836	grey	grey
1039	Adamtsl3	-0.542822191836513	0.246954675395454	1.32118242153206	0.250379953218062	0.752066779295758	grey	grey
1040	Adamtsl4	-0.0967560808917956	-0.895801555295453	0.0413147659045494	0.838931552356555	0.970953647165488	grey	grey
1041	Adamtsl5	-0.659959956599787	-0.276515863116133	1.08027940956993	0.298635058584574	0.781577724160188	green	green
1042	Adap1	-0.85570597649835	3.30881845367566	3.94725855123815	0.046947792394449	0.470749743003886	turquoise	turquoise
1043	Adap2	-0.386289628615649	0.246277416632935	0.889663406668491	0.345568537792219	0.809871837210763	grey	grey
1044	Adar	0.0371138787832871	6.89235740729551	0.0592717062113688	0.807650763174455	0.962613224624453	turquoise	turquoise
1045	Adarb1	-0.16351018002943	4.50973048627482	0.539043719295175	0.462829310565586	0.861890377811473	turquoise	turquoise
1046	Adarb2	0.0942935739025347	3.40467380206956	0.095397667896167	0.757424123743865	0.952794685660919	turquoise	turquoise
1047	Adat1	-0.330758697131056	4.17641643708824	1.63291795604883	0.20129992882998	0.707334579354759	blue	blue
1048	Adat2	0.192768062305639	2.87035014597247	0.356659464613843	0.550367362111296	0.896733591065112	blue	blue
1049	Adat3	0.599046040810304	3.30279455715928	2.69333916601768	0.100768441461429	0.588599702957458	blue	blue
1050	Adc	0.0136991858721523	3.11967855074965	0.00189629486564469	0.965265923615425	0.994751733727122	brown	BrRePi
1051	Adck1	-0.200200212996763	4.5273324862274	0.746430749077877	0.387608634911473	0.828690986831205	yellow	YeMaBl
1052	Adck2	0.0310296806013999	4.68500146655463	0.0213559119861029	0.88381353738252	0.980721236426768	grey	grey
1053	Adck3	-0.34786365114714	0.463221527028489	0.673522840569214	0.411826074109655	0.84109371089959	turquoise	turquoise
1054	Adck4	0.184031303669037	5.20319910497337	0.823979470822595	0.364019225352521	0.819970891889692	grey	grey
1055	Adck5	-0.036371412469397	4.55440678948897	0.02065249713859	0.885729658292562	0.981161386233718	pink	BrRePi
1056	Adcy1	-0.636180076221815	4.77715277126312	7.99743905989714	0.00468435561251389	0.191532904296204	turquoise	turquoise
1057	Adcy2	-0.0544291486905813	3.5858858118566	0.0319718126300752	0.858089535469361	0.974332274619105	turquoise	turquoise
1058	Adcy3	-0.328640437570899	4.22949651687098	1.85724168681145	0.172943486973457	0.684635530759496	turquoise	turquoise
1059	Adcy4	-0.316630207725016	3.32297698134698	0.409628520873769	0.522158113710231	0.88334394071351	blue	blue
1060	Adcy5	-0.330040496438615	5.39878327358416	1.70630710700171	0.191465206360054	0.700920820124477	turquoise	turquoise
1061	Adcy6	0.33126328676699	6.71320979002978	2.45082022788111	0.117463474169146	0.618335462197527	black	YeMaBl
1062	Adcy7	0.0998839632414996	2.84579391668352	0.0815626988392912	0.775190754326684	0.955367424642417	turquoise	turquoise
1063	Adcy8	-0.700735392486889	1.93785325617145	1.84653760835282	0.174186628578801	0.686027848731455	turquoise	turquoise
1064	Adcy9	-0.249154328049321	3.39871782005122	0.671458814097194	0.412543459987419	0.841405967154337	turquoise	turquoise
1065	Adcyap1	-0.620229725223758	2.43198949042221	2.2759571599661	0.131393983254002	0.637870723229388	turquoise	turquoise
1066	Adcyap1r1	-0.412020117214885	5.96671557945295	3.86214618086489	0.049387116141927	0.476553879077505	turquoise	turquoise
1067	Add1	-0.0863076314151358	8.75736623676403	0.278337779440937	0.597792770250006	0.907022479602512	turquoise	turquoise
1068	Add2	-0.187053665130424	8.19033165676558	1.26796056970064	0.260149624553711	0.755810909714278	turquoise	turquoise
1069	Add3	0.134309740803506	6.36420603228056	0.477164655009378	0.489709426072914	0.870801133633479	green	green
1070	Adh1	-0.232406346377843	-0.649277057321836	0.104183663483136	0.74686569113823	0.949782876568502	grey	grey
1071	Adh5	-0.114668295816946	7.35373257057221	0.500791801218087	0.479152418081382	0.868107870445155	grey	grey
1072	Adh7	0.108661431931228	-1.47116344508699	0.00907120560331975	0.924121913904475	0.987203268352621	grey	grey
1073	Adhfe1	-0.507492104314732	-0.705143844827746	1.00054197470806	0.317179401378334	0.792662725312419	turquoise	turquoise
1074	Adi1	-0.255596555874005	4.44347081706887	1.33052030477524	0.248712676127351	0.750162665400389	blue	blue
1075	Adipor1	0.17335114243697	6.71359407270328	1.10321811893651	0.293560944925127	0.777740068023206	red	BrRePi
1076	Adipor2	-0.0639738124154016	6.74142710801646	0.15873988467989	0.690319333725398	0.934403641163527	grey	grey
1077	Adk	0.364849834022667	5.65591963601524	3.66580341177123	0.0555398605657271	0.496555649484288	grey	grey
1078	Adm	2.3898293493553	3.17627571052084	27.6753075494787	1.43482564901138e-07	9.41016053647621e-05	grey	grey
1079	Adm2	2.7888491189385	-2.24593094838585	9.93145467950758	0.00162478077459326	0.12390653758247	grey	grey
1080	Adnp	-0.129496095785756	8.22929323601779	0.666918308518345	0.414128092535809	0.842153184234088	grey	grey
1081	Adnp2	-0.126698286993811	5.77874397337166	0.564872244478026	0.45230377527923	0.857926307813795	blue	blue
1082	Ado	-0.310620398920788	5.45233442739149	2.09668937313743	0.147618463134605	0.658686929117385	brown	BrRePi
1083	Adora1	-0.832111597009911	2.63779593639675	5.00557553139492	0.025265801535405	0.374347540168387	turquoise	turquoise
1084	Adora2a	0.0476014005041575	3.46657131468728	0.0237466675180187	0.877531252791971	0.979539406504261	turquoise	turquoise
1085	Adora2b	-0.465393010999187	0.948630762647264	0.538660355522879	0.462988449390844	0.861890377811473	green	green
1086	Adpgk	-0.0545559815295699	4.84134505599308	0.066123526044283	0.797066877704692	0.959593820340339	grey	grey
1087	Adprh	-0.107817801747218	7.35304200472046	0.52249757666184	0.469778227092245	0.863894550404267	red	BrRePi
1088	Adprhl2	0.0479979244009856	5.51765502411322	0.0613863948864002	0.804317954819169	0.961291116262261	brown	BrRePi
1089	Adprm	-0.370144747363649	3.69397058489801	1.88859897878566	0.169360027614269	0.682442673583583	grey	grey
1090	Adra1a	-0.123381134027127	0.808890377169546	0.083046405515077	0.773210692985911	0.954995293574161	green	green
1091	Adra1b	-0.645926285891426	0.582493997007113	0.837902096477668	0.359997462358829	0.818884349727435	turquoise	turquoise
1092	Adra1d	-0.090088741797609	-1.84630216365817	0.0138429466276797	0.906340190068699	0.985386248636058	turquoise	turquoise
1093	Adra2a	-0.335031663454344	4.67308702174258	0.581565798820316	0.445699231456604	0.854999953078562	green	green
1094	Adra2b	1.05332311525379	0.730958401805662	2.97789428684053	0.084409023221176	0.558890370081994	grey	grey
1095	Adra2c	-1.29352425120941	1.04906471617973	8.92610735293624	0.00281122860847864	0.159491018216664	turquoise	turquoise
1096	Adrb1	-0.574301315915728	0.903589127938646	1.74096007349665	0.187017225054693	0.695483537136567	turquoise	turquoise
1097	Adrb2	-0.192316644445549	0.22170548494374	0.114392252173948	0.735197980282014	0.946971194496408	grey	grey
1098	Adrbk1	-0.0328861745166074	7.21841854542457	0.0552289264810939	0.814202249181826	0.964167835963045	turquoise	turquoise
1099	Adrbk2	0.158626900763254	3.87626448900313	0.285678100090942	0.593003510946947	0.905512688451132	turquoise	turquoise
1100	Adrm1	0.00125541158492199	4.77135085257192	3.77450562046855e-05	0.995098067038072	0.999454588501084	blue	blue
1101	Adsl	-0.0834645250931277	6.43925902767857	0.288550584772447	0.591150850149702	0.905070870865125	yellow	YeMaBl
1102	Adss	-0.100002509071057	5.86159693777744	0.374156770962476	0.540747144558654	0.893308834476946	turquoise	turquoise
1103	Adssl1	0.649018668657935	1.30976121124201	2.89319569721201	0.0889543199689137	0.567287059591719	grey	grey
1104	Aebp1	-0.683493578946504	5.92166454771313	0.532253024276216	0.465661178526794	0.862709681709076	grey	grey
1105	Aebp2	0.347034229279384	6.45071934615819	4.65574032981016	0.030949883266992	0.404668489669538	blue	blue
1106	Aen	-0.22218988553147	5.37341634422531	1.37110919857329	0.241621399455365	0.744246564995335	grey	grey
1107	Aes	-0.326535895166688	9.14119058755167	3.10093560193522	0.0782473131011104	0.545468939458251	brown	BrRePi
1108	AF251705	0.0107177759193922	-0.630753634661955	0.000338846665751014	0.985313539425487	0.998871015056693	grey	grey
1109	AF357359	0.391799966922087	-0.249564080167262	0.784459280082438	0.375780793625737	0.822792124689314	yellow	YeMaBl
1110	AF357399	1.10261171876651	-1.33246251586305	3.12524070483889	0.0770884862922013	0.543190945706681	grey	grey
1111	AF357425	0.690812640746439	-3.16511421609545	0.333950401694674	0.563342155356147	0.899512555688723	grey	grey
1112	AF529169	-0.710414704087196	-0.380170595346639	2.63746483236274	0.104369971639187	0.597503510822663	turquoise	turquoise
1113	Afap1	0.00950918031660305	6.22407455960587	0.00329068502630303	0.95425484710127	0.992699951265513	grey	grey
1114	Afap1l1	-0.0915055027878976	4.21297055983765	0.0814917498521979	0.775285924648115	0.955367424642417	green	green
1115	Afap1l2	-1.0514925621663	2.62306020929243	5.51542753774535	0.018849465498293	0.337711364915267	turquoise	turquoise
1116	Aff1	0.320165426761149	4.57024296491105	1.12612369197316	0.288603675240299	0.774839669107572	blue	blue
1117	Aff2	-0.0796758045999106	5.15989483786497	0.124297963716462	0.724418956891436	0.945516097531602	grey	grey
1118	Aff3	0.0560669513306519	6.72282568696511	0.0784739782529709	0.779376178790881	0.956022906719466	grey	grey
1119	Aff4	0.103680444129778	8.20625858033931	0.404832207085257	0.524604196351286	0.885111763673879	grey	grey
1120	Afg3l1	0.0859190406901061	6.30880515611558	0.249673189023521	0.617305289143049	0.91436077594828	grey	grey
1121	Afg3l2	0.100912909625979	5.84025707274353	0.342678500925385	0.558287205728222	0.89874949793668	turquoise	turquoise
1122	Afmid	0.136478356612967	3.02873822420693	0.163692499273979	0.685779427156379	0.934225038290254	grey	grey
1123	Afp	4.22638628998797	3.37367300404877	7.33235438749183	0.00677242859322915	0.224324725686031	grey	grey
1124	Aftph	-0.0839474435939253	5.77925393711314	0.227951009365881	0.633047303726665	0.918923118397936	grey	grey
1125	Aga	-0.049981662291309	2.7743472578192	0.0232346137023314	0.878848550286223	0.979701353874525	grey	grey
1126	Agap1	0.0075886718227129	7.33344908211534	0.0026364889370627	0.95904921453432	0.993968157179611	turquoise	turquoise
1127	Agap2	-0.357679215065545	7.02122176165343	4.50962079165104	0.0337047123663814	0.415910425355823	turquoise	turquoise
1128	Agap3	-0.030472697277549	7.91110051717928	0.0364081927449522	0.848674994452471	0.97317543362087	turquoise	turquoise
1129	Agbl2	-0.627921787854018	0.507932253566322	1.46816046182537	0.225636155787639	0.727789715600985	green	green
1130	Agbl3	-0.781503802279786	1.73294493276645	4.68887070351302	0.0303585935783127	0.400450120925193	turquoise	turquoise
1131	Agbl4	0.182956905907518	0.10738625761846	0.21095389354336	0.646020777263288	0.922197212168383	turquoise	turquoise
1132	Agbl5	0.0738203018462353	6.46885881751109	0.163748196930212	0.685728827888115	0.934225038290254	black	YeMaBl
1133	Ager	0.857910270979144	2.50895362709611	3.84040435705849	0.0500314539866767	0.479716795067574	black	YeMaBl
1134	Agfg1	-0.116540807916197	6.54616929925569	0.519107015919786	0.471222852320869	0.865000365451577	brown	BrRePi
1135	Agfg2	0.0973360899303482	5.03876749035588	0.238539147957765	0.62526321563119	0.916978147002593	blue	blue
1136	Aggf1	-0.252847530962358	6.39696389306248	2.30260336994521	0.129157359189932	0.636465948766591	grey	grey
1137	Agk	-0.231421910332702	2.99739100919617	0.571298285488228	0.449743473078589	0.857341470130978	turquoise	turquoise
1138	Agl	0.311376663314748	5.64654176767438	2.80778454994017	0.0938078433834621	0.574293727118264	grey	grey
1139	Agmo	1.1197486545871	-2.07275994171717	2.98711249484204	0.0839297043966591	0.55844883477327	turquoise	turquoise
1140	Ago1	0.122891416508688	9.09227032943946	0.443313216566122	0.505527626639906	0.877173535331254	blue	blue
1141	Ago2	0.178416162069778	7.01836742872411	0.672767083747392	0.412088536027517	0.841263418772788	blue	blue
1142	Ago3	0.0515710320749367	3.35558317699834	0.0242523200179221	0.876244616247259	0.979313517981437	black	YeMaBl
1143	Ago4	-0.530662310995613	4.61644973123562	5.92478527713833	0.0149293574861271	0.304900228524282	grey	grey
1144	Agpat1	-0.0779157383902562	7.50630612870599	0.278595700907589	0.597623124642267	0.906948922372643	grey	grey
1145	Agpat2	-0.374189573713708	2.2427013564365	0.572596537353855	0.449228962541275	0.857003270965664	grey	grey
1146	Agpat3	-0.113815209012676	6.55905594821732	0.574119392865539	0.448626607037503	0.857003270965664	turquoise	turquoise
1147	Agpat4	0.100839230207646	5.21814975034805	0.257068502997257	0.612141323485194	0.911181946424261	pink	BrRePi
1148	Agpat5	-0.17053225751441	5.60096926164774	0.790782998768293	0.373863468853188	0.821818507264713	brown	BrRePi
1149	Agpat6	-0.0151017660120755	7.49632759802579	0.0113571162697081	0.91513030055997	0.985386248636058	grey	grey
1150	Agpat9	-0.310638588625368	-1.68850509952762	0.312424079806435	0.576196468693766	0.901107305572678	turquoise	turquoise
1151	Agps	-0.0417346857352961	6.15956583810387	0.0680740426128816	0.794161891546606	0.959072068219842	grey	grey
1152	Agrn	0.386324576030144	9.49383802739483	2.50839601433709	0.113241138385064	0.610556298902173	black	YeMaBl
1153	Agrp	0.976067088394108	-0.975566377658784	4.16711723319815	0.0412158702267948	0.446646006767038	grey	grey
1154	Agt	2.03973592948728	-2.59889289536208	3.66797843681835	0.0554674219531974	0.496555649484288	turquoise	turquoise
1155	Agtpbp1	-0.297422627556276	5.64932119666772	2.83140552442888	0.0924374271587067	0.569990242833454	turquoise	turquoise
1156	Agtr1a	-0.0089646174416438	0.714631236478901	0.000294156340748586	0.986316163471227	0.998871015056693	grey	grey
1157	Agtr2	-0.751809477735227	0.0369505746173383	0.905329283582262	0.341356742101393	0.80751480933407	green	green
1158	Agtrap	0.264223548072458	4.36420839721862	1.13018169766398	0.287736585770387	0.774032659604803	blue	blue
1159	Ahctf1	0.12508978185103	6.79702027555514	0.600217512243639	0.438495047341323	0.850332914986202	black	YeMaBl
1160	Ahcy	0.190207369125627	3.31979610954764	0.399511637117643	0.527341575584435	0.886921671469683	grey	grey
1161	Ahcyl1	0.0764330396807259	7.78056353348642	0.245553429213168	0.620223595474829	0.91489886754374	yellow	YeMaBl
1162	Ahcyl2	0.244499869370538	5.19558816220784	1.68496626626366	0.194265857408331	0.701398703204885	turquoise	turquoise
1163	Ahdc1	-0.350191005901041	6.30554306579186	3.05990440839734	0.0802463900548679	0.548673816238371	grey	grey
1164	Ahi1	-0.266917072589543	6.39814048083446	2.65132001548763	0.10346394959832	0.595896620432229	turquoise	turquoise
1165	Ahnak	-0.240512248687366	4.58557870964147	0.105260909229418	0.745605412189348	0.949733410356505	grey	grey
1166	Ahr	-0.365622164158621	2.09851632426457	0.384964459271604	0.534958244080853	0.890926904007076	turquoise	turquoise
1167	Ahrr	0.391205667767602	1.97443555443072	0.942098706942003	0.331738691763442	0.801749688203674	grey	grey
1168	Ahsa1	-0.392294327554496	7.20186789639587	7.4214919183221	0.00644493546093524	0.218780873328145	grey	grey
1169	Ahsa2	-0.382464353910259	5.79760160220487	4.53130838044346	0.0332801643956747	0.415910425355823	grey	grey
1170	AI118078	-0.387758542921003	1.9519709002386	0.890700054202362	0.345287670366513	0.809871837210763	turquoise	turquoise
1171	AI182371	0.0342434546579487	-1.30127830700191	0.00509099758876586	0.943118225866138	0.990112512148249	yellow	YeMaBl
1172	AI314180	0.131621647872442	6.64163796121543	0.79660972597329	0.372108942670643	0.821743451930211	grey	grey
1173	AI413582	-0.178709221470556	2.83881138569542	0.304940340426372	0.580801719661889	0.902053063938803	turquoise	turquoise
1174	AI414108	0.738994877130227	3.81904441548397	5.1691994266883	0.0229908089043493	0.360724691670537	yellow	YeMaBl
1175	AI427809	-1.66533397143567	-2.07297859021652	3.79704552064218	0.0513431029502171	0.481580408384537	grey	grey
1176	AI429214	-0.147440631363071	1.67892289938313	0.163701421218131	0.685771321225138	0.934225038290254	grey	grey
1177	AI450353	0.474324314899705	0.828715998829	0.990755313576244	0.319557839309311	0.794455298847172	black	YeMaBl
1178	AI462493	-0.181824765182096	4.9010882814271	0.645225193885335	0.421824988135544	0.84341428014324	red	BrRePi
1179	AI464131	0.110213055655024	4.27374520330388	0.188785722755008	0.663929177167046	0.929607581388516	green	green
1180	AI467606	-1.19595708149836	0.00468260051282964	4.6582013505538	0.0309055504574926	0.404411337031963	grey	grey
1181	AI504432	0.138947960489297	4.34280856086714	0.3204250975505	0.571352288843861	0.900505114454374	magenta	YeMaBl
1182	AI506816	0.101202478614806	0.87429131954672	0.0504525000996665	0.822277752368036	0.966823383087915	blue	blue
1183	AI507597	0.734801214754784	-3.3732940109309	0.478271238752022	0.489206419638925	0.870620694279802	grey	grey
1184	AI593442	-1.10427336043017	1.76152972405545	6.23311958408378	0.0125382660014364	0.285921292572393	turquoise	turquoise
1185	AI597479	-0.35607318189251	5.50244341166319	3.5989589193701	0.0578157668717205	0.502889821553703	brown	BrRePi
1186	AI606473	0.178332262250024	3.3964718036038	0.292237420546932	0.588790293357669	0.904037541585162	grey	grey
1187	AI607873	0.112137581948383	0.00486289690021086	0.0295442600485654	0.863528381125858	0.976105573039612	green	green
1188	AI661453	1.10510758294574	2.00074066575696	7.24846728488495	0.00709615566949638	0.228582649031557	blue	blue
1189	AI662270	-0.828539771610358	-2.12493631144349	1.17141439696167	0.279110810530837	0.767626031275498	grey	grey
1190	AI837181	-0.218775616549531	5.85001273789155	1.52604199471211	0.216707444083197	0.720433875206224	brown	BrRePi
1191	AI839979	0.908613803790329	-2.89788834663517	1.09789118380071	0.294729367504893	0.77866328857901	turquoise	turquoise
1192	AI846148	0.0493827450392627	6.51004527308087	0.105196268014875	0.745680834981977	0.949733410356505	blue	blue
1193	AI848285	-0.474332538763448	1.8521119507203	0.861210455113975	0.35340017591973	0.815307990902969	green	green
1194	AI854517	0.345528581273433	7.19222240519767	4.40372120038873	0.0358606014630489	0.422032991530158	blue	blue
1195	AI854703	-1.01016926078818	2.14300604295768	6.94744085614167	0.00839392264532353	0.244887465645417	turquoise	turquoise
1196	AI987944	-0.124132563467378	2.35296291197634	0.124428986956973	0.724279671102621	0.945516097531602	grey	grey
1197	Aicda	-1.67128885568962	-2.41609483697328	6.66481474826974	0.00983348767659425	0.260321634155674	turquoise	turquoise
1198	Aif1	-0.455689955832609	0.420525434341147	0.888400617261045	0.345911093729166	0.809871837210763	grey	grey
1199	Aif1l	0.00939632502538627	6.66183448788938	0.0022093234536058	0.962510485144086	0.994606644675177	blue	blue
1200	Aifm1	-0.0736237586577191	5.61319692207482	0.172576094205332	0.677832426273622	0.932336299014481	blue	blue
1201	Aifm2	0.290307959189	2.7381155291938	0.660771428675473	0.416287732006145	0.84218836007475	turquoise	turquoise
1202	Aifm3	-0.196698408686187	3.14745937870737	0.286219850216945	0.592653185372383	0.905512688451132	green	green
1203	Aig1	-0.114397562789122	3.26959364519289	0.136403072975161	0.711883357048598	0.941646784400802	yellow	YeMaBl
1204	Aim1	0.130991029735286	-0.230811574606655	0.062813796757986	0.802102653506303	0.961291116262261	yellow	YeMaBl
1205	Aim1l	0.371525424516754	0.56926972088512	0.169026465122668	0.680978472063742	0.933316435606197	grey	grey
1206	Aim2	-0.191021106559933	2.82739396844192	0.36489245001641	0.545801569424307	0.895566181576342	pink	BrRePi
1207	Aimp1	-0.116573495538118	6.21280542873905	0.35394038607561	0.551891003908033	0.896809207143322	brown	BrRePi
1208	Aimp2	-0.220913013462416	6.2748773933316	1.54470118217911	0.213919397852124	0.71834249824407	red	BrRePi
1209	Aip	-0.141777071985846	5.77608677167449	0.510650518056473	0.474857387323905	0.866758835723248	brown	BrRePi
1210	Aipl1	0.551306232755909	-0.429309009821514	1.34593146729063	0.245990644455539	0.747431718542602	grey	grey
1211	Aire	1.36388941627742	-1.36123292565244	3.35980844925468	0.0668058387526756	0.523267138181075	grey	grey
1212	Airn	-0.132280563175564	0.275488565603054	0.0693110203912761	0.792342586942173	0.959072068219842	grey	grey
1213	Ajap1	-0.025816677963064	3.86372125417961	0.00902500771624082	0.924314794664043	0.987203268352621	turquoise	turquoise
1214	Ajuba	0.437086804257435	6.63023849735733	5.12835032534604	0.0235380890558458	0.362994603285414	blue	blue
1215	AK010878	-0.41432342670629	2.63334923919391	1.49513032408858	0.221422164076394	0.723194781314055	brown	BrRePi
1216	Ak1	-0.627118594827713	4.88559240706491	5.96115415293121	0.0146244646550424	0.302274195643464	turquoise	turquoise
1217	AK129341	-0.0882325756686112	3.03717327328115	0.0765902225562427	0.781972547881673	0.956557646785848	yellow	YeMaBl
1218	Ak2	0.139216207836393	7.20611701481192	0.942413578522976	0.331657903044219	0.801749688203674	blue	blue
1219	Ak3	-0.123237803001076	5.81885870725787	0.522886593069505	0.469612934310019	0.863784347200704	turquoise	turquoise
1220	Ak4	1.368419048198	5.15975148954012	30.2739917162327	3.75122328845655e-08	3.23710826513335e-05	blue	blue
1221	Ak5	-0.562468974707461	1.08424729135229	1.18435345932463	0.276471496540513	0.766473246410935	turquoise	turquoise
1222	Ak6	-0.226165927809815	4.67938433441987	0.951161580702784	0.329423803099151	0.801179845404939	grey	grey
1223	Ak7	-1.35236731150538	0.652031968232051	4.928308912546	0.02642016025523	0.379203364715085	grey	grey
1224	Ak8	-0.970308987378127	-0.491890677462163	4.5829238036123	0.0322920700623148	0.410324178272613	turquoise	turquoise
1225	Akap1	-0.240066648064946	5.94569114593295	2.12062386344934	0.145327336209824	0.654971688976435	turquoise	turquoise
1226	Akap10	-0.194216971361985	4.72885369032283	0.870796062062541	0.350735019273753	0.81351742950759	brown	BrRePi
1227	Akap11	-0.102237706410527	6.98294581688966	0.494986461051372	0.481711350252834	0.868600956154642	turquoise	turquoise
1228	Akap12	-0.00135144586054229	7.60128422677103	6.86217370216013e-06	0.997909883862666	0.999689984764975	green	green
1229	Akap13	0.186667883779494	6.01765196475977	0.643379263979469	0.422489759307903	0.84341428014324	pink	BrRePi
1230	Akap14	-1.20860308790745	-2.39455163111441	3.19353066279949	0.073930178167484	0.535131756620219	grey	grey
1231	Akap17b	-0.145527013657952	3.32415969887543	0.244448680893122	0.621011345565355	0.914918812114632	yellow	YeMaBl
1232	Akap2	0.371642533147012	6.14887591845872	0.579552804764873	0.446487660580498	0.855311564771334	green	green
1233	Akap5	-0.383445662940733	3.58638243325116	1.96763581223959	0.16069903091451	0.673265402011372	turquoise	turquoise
1234	Akap6	0.0339180375895075	6.51958487456089	0.0459888819837544	0.830196009602075	0.969121000757316	turquoise	turquoise
1235	Akap7	-0.442942850900659	3.30890102328016	1.96243052131991	0.161253616965869	0.673265402011372	turquoise	turquoise
1236	Akap8	0.170235268570581	7.40160480374953	1.01839661513988	0.312899638665209	0.790452753664802	black	YeMaBl
1237	Akap8l	0.636212516134421	6.07247129700735	8.94141497828844	0.00278776685483939	0.159491018216664	yellow	YeMaBl
1238	Akap9	-0.12481539877459	7.66695822943454	0.529284366675782	0.466907882036823	0.863265573257619	magenta	YeMaBl
1239	Akip1	-0.271192573607256	2.93349974887274	0.79963449266408	0.371202672672714	0.821743451930211	blue	blue
1240	Akirin1	-0.23804869160647	5.92545267884746	1.2614837082991	0.261370431612637	0.755903311331903	blue	blue
1241	Akirin2	-0.222482574428135	6.83268317973952	1.92732456029466	0.165051448887608	0.676911989394923	grey	grey
1242	Akna	0.036905402831649	6.75974122117208	0.0337159242550413	0.854312384281455	0.973939152301422	blue	blue
1243	Akr1a1	0.0400875358419825	9.07364011048163	0.038597124818776	0.84424895632597	0.972198859666105	brown	BrRePi
1244	Akr1b10	0.114953741756894	2.26097548714437	0.119612376500678	0.729455279246963	0.946800286584881	grey	grey
1245	Akr1b7	3.62584722614531	-2.70618368309593	7.55841584067847	0.00597304738915702	0.212900184766562	grey	grey
1246	Akr1b8	-0.143867755408992	3.54118486224725	0.132135873611137	0.716227690272821	0.943721964606008	blue	blue
1247	Akr1c13	-0.719823616901116	-1.15503445866872	1.9423430322457	0.163414357010867	0.67380828277192	grey	grey
1248	Akr1c14	-1.02525755644643	-1.55029936733082	2.44277650517724	0.118067079726352	0.61847534798507	turquoise	turquoise
1249	Akr1c18	3.100605547111	-3.22563324108267	4.8609192060746	0.0274716958479237	0.386986391085591	turquoise	turquoise
1250	Akr1c19	-0.934119685352225	-1.83160631238246	2.73053606689037	0.0984462360471533	0.583933517303878	turquoise	turquoise
1251	Akr1e1	-0.121750506194036	4.85625985552903	0.321108392431332	0.570942301899252	0.900505114454374	blue	blue
1252	Akr7a5	-0.126015808141991	5.26664246010855	0.458195460122725	0.498468536970431	0.873597446549968	blue	blue
1253	Akt1	-0.142436981693709	9.02915849330704	0.647849713478577	0.420882513723892	0.843055911426248	brown	BrRePi
1254	Akt1s1	-0.356081458945717	6.76576514812989	5.8522657250763	0.0155570092636801	0.308804750468885	grey	grey
1255	Akt2	-0.14739928802859	5.9662607971081	0.82339080592623	0.364190635546466	0.819970891889692	blue	blue
1256	Akt3	-0.0452033342889381	7.52149998825159	0.0800263665478038	0.777261682854005	0.956022906719466	turquoise	turquoise
1257	Aktip	-0.135997721525692	6.2679697587771	0.651202832916735	0.419682963437709	0.842242578766791	brown	BrRePi
1258	Alad	-0.104999964384744	5.83359133541486	0.410550330185482	0.521690311601521	0.883281769342641	red	BrRePi
1259	Alas1	-0.158164494206673	5.98863229547023	0.576865546824658	0.447543555845943	0.856433723348515	grey	grey
1260	Alas2	0.42480590639027	5.16227865555318	1.67048289603447	0.196193867009145	0.70180345370438	blue	blue
1261	Alb	3.56960524720452	-2.5653656748664	5.05561221181651	0.0245463086246662	0.369230528633052	grey	grey
1262	Alcam	0.0784540524468691	6.83483003506235	0.0265716906183009	0.870511936458879	0.976999288453962	yellow	YeMaBl
1263	Aldh16a1	0.25529454045244	5.19518351364629	1.27292578943855	0.259218520582126	0.754858349753576	blue	blue
1264	Aldh18a1	0.0292770627047059	7.28167029735732	0.0343622708821902	0.852938342166654	0.973709652308542	blue	blue
1265	Aldh1a1	0.744901109807737	-1.08978371001686	2.11838188005918	0.145540238979139	0.655259177537466	turquoise	turquoise
1266	Aldh1a2	-1.01294101588245	2.09775065283592	1.05155819517061	0.305148493300156	0.785771424406747	green	green
1267	Aldh1a3	0.228873429908311	2.49212832926094	0.26584924139812	0.606129826056147	0.909947211502045	grey	grey
1268	Aldh1a7	0.245964289529588	-1.64334511973962	0.114432739271643	0.735152883492415	0.946971194496408	grey	grey
1269	Aldh1b1	-0.159069105626919	3.76343924149007	0.341915849826073	0.558725439161136	0.898889116361719	turquoise	turquoise
1270	Aldh1l1	-1.48970444582014	2.66858973496547	8.36386397705029	0.00382755823754659	0.176779281303701	turquoise	turquoise
1271	Aldh1l2	-0.171275861115093	4.93252982819669	0.705678435800265	0.400882210391206	0.836334389500939	turquoise	turquoise
1272	Aldh2	0.10652956026076	6.86933351236426	0.430279520796541	0.511851823526233	0.879352563175043	grey	grey
1273	Aldh3a1	-0.417571372174691	-3.38826225736915	0.218389591992564	0.640269717479583	0.920503613430238	turquoise	turquoise
1274	Aldh3a2	-0.267055337246579	4.83980502641143	1.86945057516171	0.171538019078638	0.683074492336589	turquoise	turquoise
1275	Aldh3b1	-0.384346079317378	-0.140113342088957	0.862972130470543	0.352908296475937	0.814972138783653	turquoise	turquoise
1276	Aldh3b2	0.384549089169476	0.314142831415307	0.114103858453031	0.73551946690114	0.946971194496408	grey	grey
1277	Aldh4a1	-0.0391538540305918	5.24034276937306	0.0452472840796057	0.831549976046904	0.969776897877874	pink	BrRePi
1278	Aldh5a1	0.0218165791324394	5.24086410144134	0.0128141847995491	0.909872188965039	0.985386248636058	turquoise	turquoise
1279	Aldh6a1	-0.049666490044354	4.54318592200103	0.0495680230761801	0.82381665753636	0.967432883323747	yellow	YeMaBl
1280	Aldh7a1	-0.12776895932295	5.99885897075298	0.554584416101601	0.456450530919911	0.859212292839925	blue	blue
1281	Aldh9a1	0.29330796301207	5.25819169926179	2.31400044627665	0.128213695478731	0.634855618518374	grey	grey
1282	Aldoa	1.15237313899005	9.08634789240471	32.6188137320739	1.12124131577505e-08	1.08140427137927e-05	brown	BrRePi
1283	Aldoart1	1.37553599954722	-0.676515099132994	7.20654794588448	0.00726380718397369	0.230133272596332	grey	grey
1284	Aldob	2.80327108799068	-2.30814151984518	3.89659098292608	0.0483841916033423	0.476553879077505	turquoise	turquoise
1285	Aldoc	-0.611555445760551	6.40268363452538	4.04586925975617	0.0442795688879681	0.461836177383412	grey	grey
1286	Alg1	-0.014860583533921	3.75435665107104	0.00312985838517921	0.955385512763842	0.992989361081891	brown	BrRePi
1287	Alg10b	-0.0662918476673324	6.40732874927472	0.185034424678182	0.667081963149112	0.929779795091482	grey	grey
1288	Alg11	-0.145577160753088	4.75709294952223	0.449500110083692	0.502572439735053	0.875683073527729	grey	grey
1289	Alg12	-0.0802974047114117	3.81619631771269	0.086749278047169	0.768351182577686	0.954423921708799	grey	grey
1290	Alg13	-0.0456955981381883	4.93780663566319	0.049196873944088	0.824466711986015	0.967641818877788	blue	blue
1291	Alg14	-0.29220649447107	3.87143395947711	1.28256755262132	0.25742218763942	0.753900923590189	grey	grey
1292	Alg2	-0.29879268813797	7.16244041497044	2.66927997320244	0.102302296540799	0.592863919693456	turquoise	turquoise
1293	Alg3	-0.104874906678176	5.38943717432901	0.259462249879717	0.610489837181472	0.910707976565136	blue	blue
1294	Alg5	0.0854348007341489	4.49754706502544	0.126308762676853	0.722290367567121	0.945516097531602	turquoise	turquoise
1295	Alg6	0.185901555190073	2.96191554941879	0.358712524069567	0.549222137504688	0.896733591065112	yellow	YeMaBl
1296	Alg8	0.122287958369735	4.83860263890835	0.24481981129288	0.620746461182412	0.91489886754374	blue	blue
1297	Alg9	-0.162224540270561	5.29498168035539	0.775874995216542	0.378405689317803	0.823953104364723	yellow	YeMaBl
1298	Alk	-0.694634645288568	0.983276104881439	3.250263324178	0.0714119843016267	0.534700423137578	turquoise	turquoise
1299	Alkbh1	0.490702107056229	4.88557094530164	5.59520388759536	0.0180097148846171	0.332367203758817	blue	blue
1300	Alkbh2	-0.115989302836098	3.20146640668385	0.158270451573844	0.690753887212427	0.934403641163527	blue	blue
1301	Alkbh3	0.580412987104852	4.36372423744332	5.62931502294399	0.0176625319616935	0.330470329183813	grey	grey
1302	Alkbh4	0.0647847002196175	4.21628309290081	0.0604905418148163	0.805722292411176	0.961471812690949	red	BrRePi
1303	Alkbh5	0.741058915049757	7.2437387195473	19.6567731250949	9.26742309698835e-06	0.00338919702618623	blue	blue
1304	Alkbh6	-0.1069368168451	5.51694950689894	0.36059678352605	0.548174983906573	0.896725235571403	red	BrRePi
1305	Alkbh7	-0.307946185474738	3.76935961528479	1.1933327622303	0.274658328036393	0.765606587297636	brown	BrRePi
1306	Alkbh8	0.0418092182425945	4.64283178635157	0.0375704556724044	0.846308214617435	0.973008168211729	grey	grey
1307	Alms1	0.218533956914391	5.09507373774946	0.826665930652693	0.363238385034326	0.819970891889692	pink	BrRePi
1308	Alms1-ps2	-0.138469914661558	-3.4812045864614	0.00791669136550688	0.929101149862428	0.988036220855128	grey	grey
1309	Alox12	-0.725404438184193	1.18661083280644	1.70370584797098	0.191804045285548	0.701296589812059	blue	blue
1310	Alox15	-3.38785209775718	-0.582082083040524	19.6496787785945	9.30189474130156e-06	0.00338919702618623	grey	grey
1311	Alox5	-0.205415899028898	-0.665918340755583	0.113056079675129	0.736691301890036	0.947363483763633	grey	grey
1312	Alox5ap	-0.503286560025101	1.48660314242194	1.30981518120617	0.252428120530851	0.752066779295758	brown	BrRePi
1313	Alox8	0.733258629547847	-2.7981412535035	0.525532054953434	0.468491357313424	0.863737369913513	turquoise	turquoise
1314	Aloxe3	0.248484095326491	-1.44000742709249	0.233153335353559	0.62919547164632	0.918031411624823	turquoise	turquoise
1315	Alpk1	-0.193202158994386	2.78531616454255	0.329733014838392	0.565816340910892	0.900218284915944	blue	blue
1316	Alpk3	0.193513503337802	-1.43851825438857	0.140694492148823	0.707591567003846	0.940501178837677	grey	grey
1317	Alpl	0.192868317850665	4.43423517381034	0.596647463318351	0.43986003719193	0.851531161475536	blue	blue
1318	Als2	-0.0792596653380606	6.06187424061374	0.236295487406496	0.626894606142938	0.917401281892146	grey	grey
1319	Als2cl	-0.195869984938189	1.67531024480848	0.272047018100197	0.601961909112217	0.907898763849132	turquoise	turquoise
1320	Alx1	1.51491880225354	3.9182272934416	0.918961589080066	0.337747772850629	0.805047923471759	blue	blue
1321	Alx3	-0.34514569994011	3.36719622110404	0.153276101959555	0.695424053079902	0.936138979827428	grey	grey
1322	Alx4	0.154559474055517	5.72844422182474	0.0164104565831664	0.898067221109931	0.984598270398235	grey	grey
1323	Alyref	0.204063594149743	6.75926077220835	1.67248361115356	0.195926205213367	0.701398703204885	blue	blue
1324	Alyref2	-0.732626477871292	3.30853225558413	5.31247435289823	0.0211732641651039	0.3524313545938	grey	grey
1325	Amacr	-0.165270915541958	2.98342169112081	0.214294877465874	0.643421749052194	0.92146042928599	brown	BrRePi
1326	Ambp	2.42932079141062	-3.2406733003058	0.907702639189671	0.340724711817919	0.80669037705663	grey	grey
1327	Ambra1	0.0400466664891436	6.51279510724202	0.065674921796151	0.797741443196393	0.959593820340339	yellow	YeMaBl
1328	Amdhd1	0.601629813477622	-1.52877787009328	1.5443295455011	0.21397450973784	0.71834249824407	turquoise	turquoise
1329	Amdhd2	0.0404031571573231	4.77651696047097	0.0372559646523754	0.846944838073811	0.97317543362087	red	BrRePi
1330	Amer1	0.241004099934323	5.34918033763418	1.54740087824255	0.213519552153635	0.717986600208055	grey	grey
1331	Amer2	-0.329382179755062	5.62428106341454	3.52251158953452	0.0605406397902966	0.512096978994676	grey	grey
1332	Amer3	-0.860064189673305	4.72464238659885	9.69308017760818	0.00184963228069289	0.132430440498868	turquoise	turquoise
1333	Amfr	0.156596529575387	7.44903233244009	0.821102628155702	0.364857980428736	0.820030601808269	pink	BrRePi
1334	Amh	-0.22789432195201	0.036769552391542	0.275633940185133	0.599577272029604	0.907643036671587	grey	grey
1335	Amhr2	0.509427181999449	-1.18731817043545	0.863495365586841	0.35276238349623	0.814972138783653	grey	grey
1336	Amigo1	0.0698500678985083	5.31699625964832	0.140564598067772	0.707720369368636	0.940501178837677	turquoise	turquoise
1337	Amigo2	-0.557014562717734	2.53769690759547	1.87812620017174	0.170547270215534	0.683074492336589	turquoise	turquoise
1338	Amigo3	-0.424898148222558	2.5462459695316	1.50780009872719	0.219475078899147	0.721000479589344	grey	grey
1339	Ammecr1	0.0566181424820745	3.48516488515525	0.0369688209069841	0.84752854107722	0.97317543362087	blue	blue
1340	Ammecr1l	-0.085066446534901	6.48263192173155	0.307732607534495	0.579074892207518	0.901685176763052	blue	blue
1341	Amn	0.209786845056751	-0.238561478917422	0.162835793228988	0.686558978178156	0.934237167344309	turquoise	turquoise
1342	Amn1	-0.341161090397872	3.99206640459105	1.35048064238952	0.245194107839983	0.746504263259397	brown	BrRePi
1343	Amot	0.121444042605737	5.9227383373169	0.250394182034164	0.616797658455637	0.914061895376868	blue	blue
1344	Amotl1	0.110121652888446	7.11679057932871	0.305458703607336	0.58048036907181	0.902053063938803	blue	blue
1345	Amotl2	-0.138980165731856	7.35157843996816	0.349549711542053	0.554368138167136	0.897323424120837	blue	blue
1346	Ampd2	0.105548225014712	6.46867928197975	0.358239729779672	0.5494854734217	0.896733591065112	pink	BrRePi
1347	Ampd3	-0.673720815776441	1.63247818997953	3.21724049490529	0.0728663716591458	0.534923561233836	turquoise	turquoise
1348	Amph	-0.608700559871678	5.12311756797201	6.0410377588867	0.0139770658315273	0.295907279492256	turquoise	turquoise
1349	Amt	-0.0303819819384928	4.35952309078779	0.0134876619333699	0.907544445979063	0.985386248636058	black	YeMaBl
1350	Amy1	0.445441695344125	0.784455889201557	1.17227062300668	0.278935179389276	0.767623559605529	black	YeMaBl
1351	Amz1	-0.282150143542256	1.11267054933081	0.51593032084631	0.4725828731741	0.865750702632687	turquoise	turquoise
1352	Amz2	-0.306713494618009	7.19294435366479	3.17436761112561	0.074802163343468	0.538339490478855	yellow	YeMaBl
1353	Anapc1	0.186109959446832	8.18049986910414	1.15676029311099	0.282138441806669	0.770573386949619	blue	blue
1354	Anapc10	-0.17220595560881	4.22614559329026	0.514222367465402	0.47331671605005	0.866030674741281	grey	grey
1355	Anapc11	-0.402701131549699	6.88227549006521	4.84851450546187	0.0276699521954199	0.387757723244534	red	BrRePi
1356	Anapc13	-0.240028741783603	5.86031052721557	1.82946594612309	0.176190638286369	0.688114903996804	blue	blue
1357	Anapc15	-0.0522341940398947	4.90367735728304	0.0716183486636948	0.788994877583153	0.959072068219842	blue	blue
1358	Anapc16	-0.00923446092476062	5.8803257245958	0.00277111636032368	0.958017635047553	0.993649962248279	brown	BrRePi
1359	Anapc2	-0.0474226400788677	7.71654317375657	0.10905256945682	0.741225360688757	0.948719437044886	red	BrRePi
1360	Anapc4	-0.089183125391332	6.90777318800761	0.384566240203688	0.535169536261339	0.890933498111037	blue	blue
1361	Anapc5	-0.0691883780253413	9.08491170932031	0.163405266639837	0.686040526580449	0.934225038290254	grey	grey
1362	Anapc7	-0.076868236566099	6.59858453437473	0.257835580061607	0.611611054731798	0.91103817482231	red	BrRePi
1363	Ang	-0.522578477192671	-0.134275313152258	1.02431150577648	0.311498486403455	0.790452753664802	green	green
1364	Angel1	-0.282328441726766	4.26825013082802	1.38060859215305	0.239997509164764	0.743615857668002	blue	blue
1365	Angel2	-0.203468195230436	6.29202079639314	1.53357466329147	0.21557674333738	0.719568994813782	grey	grey
1366	Angpt1	0.101057772216589	3.86789913989201	0.0907973337328212	0.763165947632524	0.953942889180671	grey	grey
1367	Angpt2	0.55195153286739	2.64234319874133	2.28742644428209	0.130426025788657	0.637634077824105	green	green
1368	Angptl1	1.11795607565043	0.640385508427544	2.77296988021593	0.0958681397632885	0.578005951990899	blue	blue
1369	Angptl2	-0.133308586855172	5.5480994792426	0.228953220408769	0.632301088310095	0.918923118397936	blue	blue
1370	Angptl4	-0.844778092307613	3.90580388776434	2.19008751149455	0.138901423520547	0.647568894206965	green	green
1371	Angptl6	-0.205985245119593	2.18119203953839	0.333607531121086	0.563542524864911	0.899512555688723	yellow	YeMaBl
1372	Ank	-0.30588078385888	5.07211751885903	2.14385620180842	0.143141683042129	0.652293228226447	turquoise	turquoise
1373	Ank1	0.0339312059841452	4.10982437267572	0.0169385238257447	0.896449267903232	0.984180612905537	turquoise	turquoise
1374	Ank2	-0.0628667350043522	7.3186059917074	0.151213469225839	0.697378410473506	0.9372466682699	black	YeMaBl
1375	Ank3	-0.0604356913340947	6.68443677911889	0.11820350104901	0.730991164522683	0.946971194496408	yellow	YeMaBl
1376	Ankdd1b	-0.466696709483621	2.85965120845146	2.20926427716788	0.137184081739613	0.645229547964057	turquoise	turquoise
1377	Ankef1	-0.0939761557487529	-0.0667335974997116	0.0497952843436851	0.823419877760039	0.967279561902638	grey	grey
1378	Ankfn1	0.245949322470879	1.518868388692	0.332341773355385	0.564283409859984	0.899627411310942	grey	grey
1379	Ankfy1	-0.104663726179518	6.99324801212178	0.528531616337094	0.467224853445237	0.863265573257619	grey	grey
1380	Ankhd1	0.13660009412212	7.11562714314751	0.539644539071955	0.462580078313108	0.861890377811473	pink	BrRePi
1381	Ankib1	-0.104791513100387	5.92882510492825	0.403906660499748	0.52507856019135	0.885197355214267	turquoise	turquoise
1382	Ankle1	0.339511570714184	4.57406872979941	0.753361480670817	0.385414048539038	0.827377650192557	blue	blue
1383	Ankle2	0.120521866609139	5.89833596373661	0.508034829293454	0.475990803103735	0.867342210234367	blue	blue
1384	Ankmy2	-0.240510719019865	5.23449321444078	0.998301908186041	0.317721745529137	0.792708504248496	turquoise	turquoise
1385	Ankra2	-0.316163247465972	5.19896113279711	2.29201421191139	0.130041067176698	0.637537923266055	turquoise	turquoise
1386	Ankrd10	0.359707751533115	6.84007075201715	3.67677732986558	0.0551753981069339	0.496245654065435	grey	grey
1387	Ankrd11	0.284822037981655	8.45472192813868	2.18638781863439	0.139235509983485	0.648000403545052	blue	blue
1388	Ankrd12	-0.439623520453049	5.01683759769024	4.87773528803725	0.0272052914503253	0.384201514745507	turquoise	turquoise
1389	Ankrd13a	0.00224315058267667	6.9827533418446	0.000214220432189105	0.988322362181525	0.998871015056693	blue	blue
1390	Ankrd13b	0.143831627408787	8.12349983767468	0.664238444392788	0.415067588850516	0.842183304638928	turquoise	turquoise
1391	Ankrd13c	-0.250238887001411	4.90763027433231	1.37487084957333	0.24097676407402	0.743615857668002	grey	grey
1392	Ankrd13d	0.116402498522281	4.27425445450061	0.214007118363534	0.643644631985444	0.921596138855413	turquoise	turquoise
1393	Ankrd16	0.977107720473417	4.9462945741644	9.37583150112997	0.00219864951729242	0.144217891195893	yellow	YeMaBl
1394	Ankrd17	0.125981055703191	7.88855505372539	0.547994322692523	0.45913837276158	0.860106509318371	blue	blue
1395	Ankrd2	-1.1509422416017	-2.56227584609766	2.41042381833847	0.120529730498523	0.624034750389225	turquoise	turquoise
1396	Ankrd23	0.577935951622771	2.57498231280022	1.99256979179324	0.158072444214939	0.672198410644622	black	YeMaBl
1397	Ankrd24	0.140854912986254	4.12361461230756	0.206485609362153	0.649536003941287	0.923899741530437	black	YeMaBl
1398	Ankrd26	0.0734196947350778	5.22010375723191	0.101470206271406	0.750072411915012	0.951200259822283	black	YeMaBl
1399	Ankrd27	0.140038608231504	5.76039897272582	0.649393022081947	0.420329773592304	0.842921595868323	grey	grey
1400	Ankrd28	0.312010447430289	6.28005622422359	3.74910646053984	0.0528357490893359	0.485872007200101	grey	grey
1401	Ankrd29	-0.152442929171321	2.00998781529394	0.188836261590368	0.663886956812757	0.929607581388516	turquoise	turquoise
1402	Ankrd32	-0.246863557350179	4.76091346802579	1.32772538408197	0.249210277745172	0.750698459288965	magenta	YeMaBl
1403	Ankrd34a	-0.0975895944437355	3.4775196854163	0.103874666921626	0.747228515665453	0.949782876568502	turquoise	turquoise
1404	Ankrd34b	-1.29241207496067	-0.463089970370891	5.36783851637606	0.0205113798325556	0.3524313545938	turquoise	turquoise
1405	Ankrd35	-0.688455794087876	0.516118410272704	2.62377982274142	0.105273403495186	0.598487164554906	turquoise	turquoise
1406	Ankrd37	1.34272588443796	3.61515570826248	11.6036490802924	0.000658225408937021	0.0749462764231347	grey	grey
1407	Ankrd39	0.533323679615827	3.04498259361308	2.7667461911625	0.0962416156240847	0.57843751091367	pink	BrRePi
1408	Ankrd40	-0.0622419036384231	6.60202744457204	0.154623624512043	0.694155443983339	0.935945623755492	blue	blue
1409	Ankrd42	-0.395911040753015	3.47475987137807	2.1228179095835	0.145119325394887	0.654393965669575	turquoise	turquoise
1410	Ankrd44	0.109638145725613	5.10525444307554	0.267950653300408	0.604709815956257	0.909199646255735	grey	grey
1411	Ankrd45	-0.228308351728707	3.72556696805336	0.633660229483393	0.426015887784368	0.845025589482326	turquoise	turquoise
1412	Ankrd46	-0.144840140099781	6.73570603699014	0.770905398180533	0.379937105821625	0.823953104364723	turquoise	turquoise
1413	Ankrd49	-0.102039600617055	4.76094035199348	0.24464943414108	0.620868032261782	0.91489886754374	blue	blue
1414	Ankrd50	0.0244291156315704	5.7952495444548	0.0191193729820793	0.890024804983115	0.982361941052212	blue	blue
1415	Ankrd52	0.124691910375877	7.19880343808963	0.377513152517793	0.538937169116328	0.892296660085965	grey	grey
1416	Ankrd53	1.21110196542529	-0.193559572048878	5.19963043227504	0.0225916908549009	0.358233426747538	yellow	YeMaBl
1417	Ankrd54	0.0413371930394125	5.79265476236517	0.0560827961329466	0.812797935944627	0.964055247936805	red	BrRePi
1418	Ankrd55	-0.366273065458505	1.13315552274433	0.385733164502087	0.534550802330336	0.890926155545207	turquoise	turquoise
1419	Ankrd6	-0.572651139478329	5.52795679705468	6.97206544615695	0.00827918797739483	0.244068679507941	grey	grey
1420	Ankrd61	1.26276162185694	-0.134093678879876	5.16227954396111	0.0230825822993952	0.361065505182508	grey	grey
1421	Ankrd63	-1.10534328253597	-0.864317843382308	2.51239212756965	0.112954356365173	0.610013052359478	turquoise	turquoise
1422	Ankrd66	-2.6807946175176	-1.97131924393386	14.5559031246573	0.000136061696529075	0.0275415750159347	grey	grey
1423	Ankrd9	-0.282940716002675	3.3213346983287	0.900289232851712	0.342704169036223	0.80786077344864	red	BrRePi
1424	Anks1	-0.116390269888006	7.22141638158313	0.717361528058287	0.397010741864986	0.834364368275454	blue	blue
1425	Anks1b	-0.448480583555161	4.73884173176579	3.77424354711445	0.0520474300656847	0.483769650429119	turquoise	turquoise
1426	Anks3	-0.0193153875331612	5.54564164124111	0.0101024769783886	0.919938587702109	0.986347221622009	grey	grey
1427	Anks6	0.128700938971813	4.0657767742188	0.24381113445873	0.621466961985247	0.915094055564446	turquoise	turquoise
1428	Ankzf1	0.54450568879091	4.31340051395604	3.87863833692365	0.0489042051146553	0.476553879077505	yellow	YeMaBl
1429	Anln	0.161619045845739	6.17103246305459	0.734529904451413	0.39141879923164	0.831012623421084	blue	blue
1430	Ano1	0.765620244500516	5.18989443687357	5.34619196620075	0.0207675799772192	0.3524313545938	blue	blue
1431	Ano10	-0.0136465914855997	5.28696443792069	0.00457170154601627	0.946092624711843	0.990538056687221	pink	BrRePi
1432	Ano2	-0.451809331384075	-2.61097813925409	0.370917293592664	0.542504688657722	0.893943594804792	turquoise	turquoise
1433	Ano3	-0.1529953847513	0.466229669692911	0.168918093472115	0.681075127473116	0.933316435606197	turquoise	turquoise
1434	Ano4	-0.41489650424924	1.74767511631106	1.17975792433734	0.277405282852772	0.767025755848556	turquoise	turquoise
1435	Ano5	-0.905880638986768	-0.611655622234534	2.8528844757357	0.0912101563355396	0.569990242833454	grey	grey
1436	Ano6	0.167773595275512	6.4946116637235	0.756358842897638	0.384470421006929	0.826399714581752	grey	grey
1437	Ano8	0.13605152398254	6.99688448622096	0.495739942045665	0.481377959316258	0.868600956154642	grey	grey
1438	Anp32a	0.117358478358673	9.05427244156057	0.466048417863678	0.494810720304345	0.871998781955083	blue	blue
1439	Anp32b	0.204566530445563	8.06626778929971	1.52121382438881	0.217435897813828	0.720433875206224	blue	blue
1440	Anp32e	0.13921307180606	8.76316029749494	0.652140222986028	0.419348531757559	0.842200845142264	blue	blue
1441	Anpep	-0.95339761861742	3.29373867982418	2.21893618667171	0.136326967008446	0.643445690522161	green	green
1442	Antxr1	0.300581379860226	5.65370497738947	1.14682189801248	0.284215427189609	0.77235136521292	grey	grey
1443	Antxr2	-0.37602959744186	3.69931776885988	1.51809730501056	0.217907654931002	0.720532930193936	blue	blue
1444	Anxa1	0.280486886260599	1.83210468340872	0.0710596865862776	0.789800080793885	0.959072068219842	green	green
1445	Anxa11	-0.12441998778315	1.6925426677439	0.0811893495488869	0.775692064923494	0.955517638746233	green	green
1446	Anxa2	0.134213733089445	7.18214194568573	0.0460037248420271	0.830169027351418	0.969121000757316	blue	blue
1447	Anxa3	-0.237531884823573	3.6037755288937	0.335932542708255	0.562186497878144	0.899365168019204	grey	grey
1448	Anxa4	-0.139730386702041	2.26093375214273	0.0932239931138019	0.760117842163426	0.953292945220547	green	green
1449	Anxa5	-0.0525940635879711	5.93051887446098	0.0162295585399423	0.898627548172308	0.984680812178741	grey	grey
1450	Anxa6	-0.143828279852719	6.53634126108855	0.0607086179556191	0.805379426298401	0.961291116262261	green	green
1451	Anxa7	-0.0621091420947749	4.29397636394042	0.0310706834221275	0.860082786547163	0.974831837980595	turquoise	turquoise
1452	Anxa8	0.472515253227508	0.0581540794265716	0.204973232918107	0.65073619126748	0.924163758512049	green	green
1453	Anxa9	0.746813127084275	0.810227431511735	3.70330479118216	0.0543048083934717	0.492467720364691	grey	grey
1454	Aoah	-0.101626512904191	-0.582009788333853	0.0290855609333658	0.864581631007269	0.976419907704564	green	green
1455	Aoc2	-0.193447742455677	2.73020252356266	0.225816331370327	0.634643458717776	0.919413310890573	black	YeMaBl
1456	Aoc3	-1.1427297882283	-1.92176207904023	3.43911098018659	0.0636699442709082	0.516930374566476	grey	grey
1457	Aox1	0.131199614362051	-0.902712145149247	0.0777285186851304	0.780399582539965	0.956022906719466	grey	grey
1458	Aox3	-0.300112957688126	-3.19739989745232	0.148192921654354	0.700268283042939	0.938076626142584	turquoise	turquoise
1459	Aox4	-2.23955172957202	-2.87133919100839	5.66175910625075	0.0173387243584888	0.328212901472902	turquoise	turquoise
1460	Ap1ar	-0.210503127892446	6.84944532023836	1.69232806260826	0.19329436339625	0.701398703204885	brown	BrRePi
1461	Ap1b1	-0.0770693067657769	6.96924419403325	0.302656225125538	0.582221978232762	0.902534946513565	brown	BrRePi
1462	Ap1g1	-0.125267624413321	7.50620621666171	0.749634197901385	0.386592070592765	0.828029208287259	grey	grey
1463	Ap1g2	0.339105317559543	3.46622292811248	0.930923005098236	0.334623197588889	0.802345471019408	yellow	YeMaBl
1464	Ap1m1	-0.276210744562833	7.72582463837782	3.24993955637854	0.0714260916276013	0.534700423137578	grey	grey
1465	Ap1m2	0.634460589075763	0.142479767860383	0.583575889597618	0.444914089917465	0.854311532702726	turquoise	turquoise
1466	Ap1s1	-0.102706483393467	7.26690945175748	0.367431587544067	0.544407612311825	0.894378708070257	brown	BrRePi
1467	Ap1s2	-0.652219677625703	4.99533135731167	6.22432205371896	0.0126007145511185	0.286111960615598	turquoise	turquoise
1468	Ap1s3	0.855339963997914	0.164609316480873	3.45286081710242	0.063142391264335	0.516072736988276	grey	grey
1469	Ap2a1	0.0348935787006388	7.87673295690067	0.0540157196107987	0.816217391405056	0.964594471370132	turquoise	turquoise
1470	Ap2a2	0.0871262442480888	7.60862223110986	0.370356919520443	0.542809780689605	0.893943594804792	turquoise	turquoise
1471	Ap2b1	-0.0643870837026001	8.32677305152217	0.170915360950192	0.679299575513187	0.933126327087317	turquoise	turquoise
1472	Ap2m1	-0.0338330946783479	5.16293945224136	0.02964859579436	0.86328998624195	0.975988201876306	turquoise	turquoise
1473	Ap2s1	-0.236044484486328	7.60051801731903	1.66519313438061	0.196903613456164	0.702124419868753	brown	BrRePi
1474	Ap3b1	0.187287203087633	6.19188203988104	1.18907098700964	0.275517029325754	0.766148562734362	blue	blue
1475	Ap3b2	-0.437319256510864	6.52609702851252	6.23395734335398	0.0125323358427909	0.285921292572393	turquoise	turquoise
1476	Ap3d1	0.00336032547643189	7.86335554375816	0.000439941066566529	0.98326578015929	0.998428545952296	grey	grey
1477	Ap3m1	-0.113510895823192	5.93912667390979	0.466738375757763	0.494491507385739	0.871998781955083	blue	blue
1478	Ap3m2	-0.275612704002975	5.43276402018387	1.94330570891067	0.163310054491327	0.67380828277192	turquoise	turquoise
1479	Ap3s1	-0.396555894527841	4.22353824971441	2.44915938843677	0.117587824538417	0.618335462197527	grey	grey
1480	Ap3s2	-0.130636077908312	7.52612526631214	0.696667108625696	0.403905865318186	0.836448768934915	red	BrRePi
1481	Ap4b1	-0.0659912353026463	4.76040272008861	0.100244467696337	0.751536460283562	0.951669803003946	grey	grey
1482	Ap4e1	0.142975893509494	4.45600478518055	0.321457293609734	0.570733178286977	0.900505114454374	yellow	YeMaBl
1483	Ap4m1	0.216709169610932	5.05871714534376	0.766824157287123	0.381201321293322	0.823953104364723	grey	grey
1484	Ap4s1	-0.334457841698523	4.26838964973838	1.62395066753664	0.20254180213205	0.708680193716836	turquoise	turquoise
1485	Ap5b1	-0.519381595821644	2.3320867659421	1.9930943704847	0.15801771145181	0.672198410644622	grey	grey
1486	Ap5m1	0.24198122557871	4.43617863030521	1.11581741417016	0.290820858702753	0.776792457310326	blue	blue
1487	Ap5s1	-0.20129572113952	4.117763196797	0.666570335991926	0.414249905545875	0.842153184234088	brown	BrRePi
1488	Ap5z1	-0.0814954449299759	4.74940742744907	0.103977370618461	0.747107854709176	0.949782876568502	grey	grey
1489	Apaf1	0.188435694089915	5.98885201530344	1.10666319585026	0.292808447568532	0.777469546224244	grey	grey
1490	Apba1	-0.66478127083158	5.44921315668946	9.46115254950615	0.00209869163573792	0.140449583916567	turquoise	turquoise
1491	Apba2	-0.265979652442054	7.52656723525529	2.6020585841606	0.10672500754613	0.598487164554906	turquoise	turquoise
1492	Apba3	0.251561477360193	5.03587069579078	1.42749972718776	0.232172918092404	0.734109793447861	grey	grey
1493	Apbb1	-0.0932753537341677	7.66555082481516	0.34609054876322	0.556334562477146	0.898031544605727	yellow	YeMaBl
1494	Apbb1ip	0.167434682822809	1.17984996006654	0.141835976001939	0.706462582940951	0.940115291770135	grey	grey
1495	Apbb2	0.0236502660214547	5.66687313908355	0.00981611081716949	0.921077698982436	0.986427548921448	turquoise	turquoise
1496	Apbb3	0.293859325280952	4.53051763182136	1.11753599192839	0.290449637879788	0.776616481193248	yellow	YeMaBl
1497	Apc	-0.137983445474919	7.94543527295881	0.815302509709061	0.366557191326962	0.82071164041915	turquoise	turquoise
1498	Apc2	-0.260839016265559	9.13104904931971	2.24726661210452	0.133850650232093	0.641666425589489	turquoise	turquoise
1499	Apcdd1	-0.435205819815347	7.44871981119923	1.35808820121476	0.243869087958741	0.746062249917471	grey	grey
1500	Apeh	-0.159287160394948	5.94424790506781	0.800303757297099	0.37100256660543	0.821743451930211	blue	blue
1501	Apela	0.648648586123662	1.82033923992338	2.72268425113492	0.0989315171329111	0.584744310282145	blue	blue
1502	Apex1	-0.125541543846071	5.48816536235903	0.423409237801605	0.515240784437676	0.88110263646623	blue	blue
1503	Apex2	-0.341888501185444	4.32679607205373	2.17988643123374	0.139824779380389	0.648385334544839	blue	blue
1504	Aph1a	0.256638387671146	3.94581802294776	1.01680264534476	0.313278633069955	0.790452753664802	grey	grey
1505	Aph1b	-0.234398029368555	4.83499613078017	1.16049906327198	0.281362063154525	0.770041851293806	grey	grey
1506	Aph1c	-0.0078833411408674	0.843916049948475	0.000459175686600366	0.982903930751617	0.998428545952296	turquoise	turquoise
1507	Api5	0.0136955844408306	7.01307272497933	0.00863045250759775	0.925982823993835	0.987859612349725	blue	blue
1508	Apip	-0.3140045889965	4.34096707749713	1.7636311163634	0.184172246635157	0.69245130601234	blue	blue
1509	Apitd1	-0.0975102884913173	4.43042359246647	0.180575372770106	0.670879239890713	0.930896048179987	yellow	YeMaBl
1510	Aplf	-0.161915727239265	3.99378108548449	0.408772714391659	0.522593085198893	0.88334394071351	grey	grey
1511	Apln	0.815626163501029	4.3389917382765	6.50161760326141	0.0107776393292814	0.270020744562861	grey	grey
1512	Aplnr	-1.54412116898127	5.02047092790442	24.3846387269995	7.88952888788023e-07	0.000417279727889304	grey	grey
1513	Aplp1	-0.382790372235805	8.30243284543237	3.31370657563723	0.0687043649730032	0.527826656788793	turquoise	turquoise
1514	Aplp2	-0.0661445320277065	8.05219587064609	0.191246010709269	0.661881590738873	0.929607581388516	turquoise	turquoise
1515	Apmap	0.0863014829764541	5.08298017124091	0.198446894767984	0.655977399120059	0.92679064506441	turquoise	turquoise
1516	Apoa1	1.24207267061932	1.65649825788985	2.87153914520682	0.0901586095677459	0.56889708184758	grey	grey
1517	Apoa1bp	-0.108416266168437	6.20317395425683	0.428206525881033	0.512870293356264	0.87962860665887	grey	grey
1518	Apoa2	-0.0237127025373133	0.276275854110382	0.00175937989959607	0.966542572831462	0.994789664234545	grey	grey
1519	Apoa4	2.07038877576577	0.00296442643115985	0.404588164091216	0.524729199988363	0.885118009991481	grey	grey
1520	Apobec1	-0.388015995418119	1.28249976682807	1.12647650117994	0.288528157330775	0.774839669107572	grey	grey
1521	Apobec2	-0.630657765678039	-1.43478882357822	1.69410272774777	0.193061021149871	0.701398703204885	grey	grey
1522	Apobec3	-0.102568881369996	2.50439610296217	0.0929409077291738	0.760471172678237	0.953292945220547	blue	blue
1523	Apobr	-0.111818618260718	0.380667626361471	0.0598085443787673	0.806798800136806	0.962266176405258	grey	grey
1524	Apoc1	0.189671708324657	-1.52972127477604	0.150313473623513	0.698235971534299	0.9372466682699	grey	grey
1525	Apoc2	1.9687521058635	-2.25619239481446	5.24695552522266	0.0219852048064997	0.354909049032155	grey	grey
1526	Apod	-0.94688536393137	5.05314894397522	1.84027883988429	0.174918269027669	0.686568990867004	green	green
1527	Apoe	-0.398256646596957	6.67931824098686	1.67730054161319	0.195283533511153	0.701398703204885	turquoise	turquoise
1528	Apol7d	0.0834491220181976	-1.65977269558009	0.0238775503431135	0.877196885737796	0.979468819024578	grey	grey
1529	Apol8	0.841010721383736	-1.39971026755853	1.71576984854954	0.19023847020452	0.699360977011952	grey	grey
1530	Apold1	1.62363841821529	3.63606819343027	26.0766880225624	3.2812184377464e-07	0.000206918682712654	grey	grey
1531	Apom	0.582210418615411	-0.792454598803831	0.935862441167849	0.333344192414033	0.802218021256493	grey	grey
1532	Apon	-0.409644259472995	-0.85610826938051	0.97081759213208	0.324476358412194	0.797461954938159	blue	blue
1533	Apoo	0.409895628747844	-0.696062941164104	0.937560605574077	0.332905982064133	0.802021374207277	grey	grey
1534	Apool	0.0268830873211266	4.38758481634269	0.0120445161946234	0.912609619546606	0.985386248636058	blue	blue
1535	Apopt1	-0.134902659954619	4.99315729377527	0.452741765693191	0.501035801130756	0.874804193577633	red	BrRePi
1536	App	-0.0808476078599688	8.89306191302522	0.164736585838114	0.684832573971665	0.934225038290254	turquoise	turquoise
1537	Appbp2	-0.0562320366651471	6.16569014149427	0.124804332437067	0.72388111159519	0.945516097531602	blue	blue
1538	Appl1	0.0255079883760568	6.27655245621952	0.0262263757819647	0.871348696975054	0.977264740105546	turquoise	turquoise
1539	Appl2	0.219325708317779	5.1534936206753	0.841967322892475	0.358834721038345	0.817259909174149	black	YeMaBl
1540	Aprt	0.222420944974293	6.46525873160703	1.96551823909069	0.160924380253248	0.673265402011372	red	BrRePi
1541	Aptx	-0.469219466453024	5.4906371920595	6.26184139411076	0.0123365912736987	0.283216284640514	brown	BrRePi
1542	Aqp1	-0.54517823448227	4.06150568003464	0.67565916857227	0.411085493445617	0.840832734152613	green	green
1543	Aqp11	-0.638854862102077	1.79505431132931	3.02129721377881	0.082177708536647	0.552642850384727	turquoise	turquoise
1544	Aqp3	1.02332197763205	-1.00558507187571	2.59655546951255	0.107096250132868	0.599257357236189	grey	grey
1545	Aqp4	-0.0276384964717954	-0.503722460828904	0.00393765709007177	0.949964981386793	0.991577283793934	turquoise	turquoise
1546	Aqp5	-0.563306716756075	-1.49092723176651	0.957349183683568	0.327855653901462	0.800405196749311	turquoise	turquoise
1547	Aqp6	-2.22434425419759	-1.91563846047689	9.12661810793128	0.00251916971001185	0.152978913205016	grey	grey
1548	Aqp8	2.50376445762435	-1.93483141078733	8.76701474461305	0.00306727064588825	0.164771575250075	grey	grey
1549	Aqp9	-0.529656883760783	-1.92084041706295	0.817374381162454	0.365948955131778	0.820245942356888	turquoise	turquoise
1550	Aqr	0.0914364345407552	7.33273696765782	0.340686727058809	0.559433098031725	0.898889116361719	blue	blue
1551	Araf	0.0976007365364533	6.34804656712378	0.357824460099196	0.549716964176767	0.896733591065112	turquoise	turquoise
1552	Arap1	0.152300430807881	4.85925352602072	0.186606273023088	0.665756325594442	0.929607581388516	grey	grey
1553	Arap2	-0.527110947458989	1.27877936723813	1.9483804465002	0.162761479983634	0.673347307433625	turquoise	turquoise
1554	Arap3	-0.413842904060411	4.75896979536118	1.7159781837551	0.190211565221353	0.699360977011952	grey	grey
1555	Arc	-0.177831501432495	2.80123485335596	0.2182706545361	0.640360763738064	0.920503613430238	grey	grey
1556	Arcn1	-0.0472273189216665	7.16093446533942	0.0989445914983476	0.753099860294639	0.951783373607922	grey	grey
1557	Arel1	-0.286313709028068	6.54102782673564	3.54104424519229	0.0598677591923849	0.510015106430673	turquoise	turquoise
1558	Arf1	-0.0651388640511055	8.29465651317263	0.151796743829792	0.69682420500745	0.937177398515475	brown	BrRePi
1559	Arf2	-0.350409434067358	6.81274895488085	2.61338996883217	0.105965025444001	0.598487164554906	brown	BrRePi
1560	Arf3	-0.228786437048585	7.81647587873947	2.43006416306198	0.119028026377338	0.620952999901181	turquoise	turquoise
1561	Arf4	-0.248370679199956	8.28973751279722	2.31787892340582	0.12789431532146	0.634482825420395	blue	blue
1562	Arf5	-0.12672186352161	7.31436720855162	0.591906997327899	0.441682640701129	0.852315128071872	brown	BrRePi
1563	Arf6	-0.139629356472826	6.69162678866784	0.820260028186891	0.36510415067916	0.820030601808269	blue	blue
1564	Arfgap1	0.0942905988951671	6.44670083465712	0.318269235083517	0.572649632400388	0.900505114454374	turquoise	turquoise
1565	Arfgap2	-0.0925385249862002	6.20870290339543	0.319371980202095	0.571985306470186	0.900505114454374	grey	grey
1566	Arfgap3	0.0850420504360991	5.22726115579621	0.188546192787445	0.664129372930118	0.929607581388516	brown	BrRePi
1567	Arfgef1	0.00170281428567427	6.37426007606201	0.000121317847564972	0.991211927553299	0.998909374958024	grey	grey
1568	Arfgef2	0.223418408252398	5.14684035920425	1.17949787733522	0.277458241448026	0.767025755848556	turquoise	turquoise
1569	Arfip1	-0.0156857621716711	4.74192438468277	0.00538671067537333	0.941492421594061	0.990112512148249	blue	blue
1570	Arfip2	-0.0349306214764509	6.64859814458946	0.0524597250953769	0.818837142234078	0.965291871561929	turquoise	turquoise
1571	Arfrp1	0.11953835394099	5.59724775481363	0.388984643106308	0.532833599764863	0.890378527124865	yellow	YeMaBl
1572	Arg1	0.503840040406675	-0.743994395208626	0.393947145824814	0.530231877218151	0.889009577159588	green	green
1573	Arg2	-0.292548315335294	2.0852996216534	0.607265821044483	0.435819137996916	0.849262014095249	turquoise	turquoise
1574	Arglu1	0.00268689541030262	6.86309350083193	0.000148407148088836	0.990280213417298	0.998909374958024	black	YeMaBl
1575	Arhgap1	-0.254300657087486	6.40826793450716	2.23843796656386	0.13461690907797	0.641666425589489	turquoise	turquoise
1576	Arhgap10	0.317754255597474	4.02418220963544	0.920807241821266	0.337263106165856	0.804858478160922	blue	blue
1577	Arhgap11a	0.207705320174784	6.97285313525317	1.23765018143205	0.26592440219954	0.759181107707945	blue	blue
1578	Arhgap12	-0.0129582361377525	6.10508918765608	0.00625769547922905	0.936948631692186	0.989722478843317	grey	grey
1579	Arhgap15	-0.716506449747537	-1.53424382888011	1.30469874847168	0.253356723604578	0.75281566513604	turquoise	turquoise
1580	Arhgap17	-0.0246310547532146	5.73245953492864	0.0143858122316178	0.904529988784622	0.985227458673239	blue	blue
1581	Arhgap18	-0.0479792182949265	4.79575748407671	0.0508326876250806	0.821620618501867	0.966515401130478	black	YeMaBl
1582	Arhgap19	0.301953859432028	6.37428806284184	3.10218044539606	0.0781875077424577	0.545283869394018	blue	blue
1583	Arhgap20	-0.562646167541518	3.99292284725627	1.43287973599277	0.231295038453536	0.732759982697006	turquoise	turquoise
1584	Arhgap21	-0.011558144648491	8.01669412215056	0.0045277146520073	0.946352194959493	0.990639761766957	grey	grey
1585	Arhgap22	-0.00329555797115133	0.326037625166953	5.99889064361037e-05	0.993820245934557	0.999354454533131	turquoise	turquoise
1586	Arhgap23	0.134689548821617	5.97883269667256	0.357046976622444	0.55015086069133	0.896733591065112	turquoise	turquoise
1587	Arhgap24	-0.0897525958265464	2.36357334497418	0.0269570947229187	0.86958459696495	0.97696084941657	green	green
1588	Arhgap25	-0.23224236104013	1.29989492710835	0.225377095735504	0.634973033219738	0.919509744517304	grey	grey
1589	Arhgap26	0.0852384952046472	2.34342292431789	0.0661804983549795	0.796981383307613	0.959593820340339	turquoise	turquoise
1590	Arhgap27	-0.467507627388355	3.42973824338346	1.89662139624	0.168456980314177	0.681490129404271	grey	grey
1591	Arhgap28	0.224437936322491	5.12714537081582	0.1086502004317	0.741686127350656	0.948719437044886	green	green
1592	Arhgap29	-0.0701441396963233	5.73685484377821	0.0194413997170226	0.889108455200873	0.982361941052212	grey	grey
1593	Arhgap30	-0.252019938574635	0.93906363664661	0.254625254945647	0.61383695936276	0.912215243878529	green	green
1594	Arhgap31	-0.36286714985463	5.12024538081665	0.528654956166243	0.467172893340921	0.863265573257619	green	green
1595	Arhgap32	0.216893180892381	6.7307118433457	1.74452926634635	0.186565960541597	0.69516121183303	turquoise	turquoise
1596	Arhgap33	0.128178258359912	8.72343858503813	0.385564362142489	0.534640225497161	0.890926155545207	turquoise	turquoise
1597	Arhgap33os	0.170726183621476	-2.21181145019939	0.060661400296361	0.805453607905035	0.961291116262261	grey	grey
1598	Arhgap35	-0.0896828754290234	8.35224561638897	0.33805163722652	0.560956018568979	0.899240797854613	grey	grey
1599	Arhgap36	0.254199467879038	0.984291544037699	0.42310427372821	0.515392122360574	0.88110263646623	turquoise	turquoise
1600	Arhgap39	-0.0076558536005715	6.40455449243359	0.00259945537769724	0.959337589293048	0.993968157179611	turquoise	turquoise
1601	Arhgap4	0.091720662556436	2.31623302857392	0.0517358685733944	0.820069800519666	0.965762056737304	black	YeMaBl
1602	Arhgap40	0.0826762292275526	-1.0941718908898	0.0273493211828137	0.868647805293929	0.97696084941657	grey	grey
1603	Arhgap42	-0.0705314826828767	4.58385361268306	0.0958650415775084	0.756849334773875	0.952772789323227	grey	grey
1604	Arhgap44	-0.335970258048879	4.09055119758081	1.54832380098774	0.213383063916225	0.717961977420567	turquoise	turquoise
1605	Arhgap5	0.119288463656721	6.24440311623456	0.519782384606496	0.470934525279011	0.865000365451577	blue	blue
1606	Arhgap6	0.439921147336758	1.07950817656566	0.636305797753957	0.425051695742217	0.844438095648781	grey	grey
1607	Arhgap8	0.723056735813427	0.424871396413072	1.03342579693003	0.309355402478663	0.789197840290106	grey	grey
1608	Arhgap9	0.0300774063588724	-0.689669964705245	0.00286423477219788	0.957318754206736	0.993649962248279	green	green
1609	Arhgdia	-0.134849811949816	9.47734072900153	0.553843940781777	0.456751301804878	0.859212292839925	blue	blue
1610	Arhgdib	-0.0748622069452412	4.1255601343118	0.0147694889455305	0.903271423533277	0.985116940728508	turquoise	turquoise
1611	Arhgdig	-0.810632406295819	1.95751673779092	4.03877147451787	0.0444661807400524	0.461974866175987	turquoise	turquoise
1612	Arhgef1	0.340082160284053	6.70316957595919	2.15024862158706	0.142546804917022	0.651393089564866	black	YeMaBl
1613	Arhgef10	0.134436251931694	5.51024710202486	0.316767602483337	0.573556703691765	0.900698187484383	blue	blue
1614	Arhgef10l	0.199941069531214	6.63102397312274	1.39348436697031	0.237817553725606	0.741462431412068	grey	grey
1615	Arhgef11	0.05693841137415	6.3139590413996	0.120789359297948	0.728179937710743	0.946800286584881	grey	grey
1616	Arhgef12	-0.0494305371521982	7.22668454554021	0.103841435256396	0.747267571830549	0.949782876568502	turquoise	turquoise
1617	Arhgef15	-0.717656357688687	4.11567925441499	6.36753463071283	0.0116226958827168	0.27826270911482	turquoise	turquoise
1618	Arhgef16	1.00904215865339	0.743624600026178	3.13979084253508	0.0764036050994309	0.542535084110121	green	green
1619	Arhgef17	0.146462043403256	6.8777388761595	0.505698583053691	0.47700685877024	0.868107870445155	grey	grey
1620	Arhgef18	0.065722687759431	6.01611932289465	0.146521834787829	0.701881626492886	0.938207333114084	grey	grey
1621	Arhgef19	0.042532432254265	2.397230639411	0.00771796488463927	0.929994348275544	0.988264918375826	grey	grey
1622	Arhgef2	-0.00365848320963006	7.46524548312552	0.00059459863818434	0.980545996942003	0.998005294985474	grey	grey
1623	Arhgef25	0.230521843373397	6.51277033164785	1.3603151940445	0.243482863188263	0.746062249917471	black	YeMaBl
1624	Arhgef26	0.128872651662011	4.6172696240561	0.268337831759385	0.604448954288723	0.909016892087325	turquoise	turquoise
1625	Arhgef28	0.40642038259196	3.28195274632998	1.4654805125884	0.226060122979278	0.727872259947792	turquoise	turquoise
1626	Arhgef3	-0.339201746838718	1.80060461277986	0.598229784774415	0.439254241569841	0.851189319300993	turquoise	turquoise
1627	Arhgef33	-0.158743905103985	-1.3865734362509	0.0854766694781626	0.770008381195552	0.954423921708799	turquoise	turquoise
1628	Arhgef37	-0.135164187945706	0.783032387744078	0.123797487897996	0.72495175463865	0.9457770415742	turquoise	turquoise
1629	Arhgef39	0.657848341642514	5.02706166466497	6.08568496984523	0.0136281519797534	0.295907279492256	blue	blue
1630	Arhgef4	-0.284597947531307	4.00461636385957	1.07349421452622	0.300157517236579	0.78196764364455	turquoise	turquoise
1631	Arhgef40	0.28201911438765	7.13819041837498	2.03024597375054	0.154195649771725	0.666943856370862	blue	blue
1632	Arhgef5	-0.375093208243504	3.25833083249131	0.965198765987324	0.325880518863593	0.799033495930533	grey	grey
1633	Arhgef6	-0.0263463480426959	3.03932548327258	0.00519995835871079	0.942513781758547	0.990112512148249	grey	grey
1634	Arhgef7	-0.0787347606492367	8.29199793843137	0.255463715064555	0.613253913824507	0.91180522767136	grey	grey
1635	Arhgef9	-0.0688351295106099	5.71755469358177	0.152240208373833	0.696403661902672	0.936842340052199	turquoise	turquoise
1636	Arid1a	0.332833178488834	9.23960077452683	1.94846955929999	0.162751865782708	0.673347307433625	blue	blue
1637	Arid1b	0.28982776705939	7.47336361404458	2.93327772462928	0.0867711609405193	0.563042342709017	grey	grey
1638	Arid2	0.0685142027367419	7.85333303759047	0.175108500614692	0.675611062878436	0.931863410726422	blue	blue
1639	Arid3a	-0.0482055060794673	4.49735108179062	0.0229898531387676	0.879483462001842	0.979819993407773	blue	blue
1640	Arid3b	0.0322330900657822	4.90943695749816	0.0184914947875336	0.891834375708815	0.982747150552602	blue	blue
1641	Arid3c	0.945867770174503	-0.166256467292578	3.72385082394468	0.0536405272005143	0.489165662317483	grey	grey
1642	Arid4a	-0.0613463499969659	5.4666924416553	0.104644581130657	0.746325582868902	0.949782876568502	magenta	YeMaBl
1643	Arid4b	0.0190299218003333	6.27174641521233	0.015167093071253	0.901984554977969	0.985116940728508	grey	grey
1644	Arid5a	-0.722735409595092	1.26613924899722	3.580809406005	0.0584506650183388	0.504826130989762	grey	grey
1645	Arid5b	-0.192569173073672	3.89156108098197	0.27718896837848	0.598549613455126	0.907171307824883	grey	grey
1646	Arih1	0.101137874405407	7.36409570311149	0.511614393345882	0.474440831462845	0.866488722611601	grey	grey
1647	Arih2	0.181563641273409	6.12783695656736	1.20928378057828	0.271474013713725	0.763401484519543	brown	BrRePi
1648	Arl1	-0.0794838253618386	4.88970319306827	0.128875165851049	0.719601167999464	0.945312724860696	grey	grey
1649	Arl10	-0.288762980034853	5.16999245353883	1.71106321268186	0.19084748218621	0.699692413514606	brown	BrRePi
1650	Arl11	-0.723490319848543	-1.2346444158371	1.51588801977168	0.21824282052124	0.720532930193936	grey	grey
1651	Arl13b	0.180267409276439	4.65491260560407	0.655849618041491	0.4180290193948	0.84218836007475	grey	grey
1652	Arl14ep	-0.0578202252430047	4.9503225165868	0.0891734870943806	0.765230536773237	0.953947718264814	blue	blue
1653	Arl15	-0.345862585569166	5.46190878927017	3.15881816709373	0.075517835330079	0.540873784925599	turquoise	turquoise
1654	Arl16	-0.317249626757531	4.59035632231602	2.04957016464053	0.152249168446827	0.666594830797542	grey	grey
1655	Arl2	-0.113807910439663	5.68929100996166	0.388848411994716	0.532905347140087	0.890378527124865	brown	BrRePi
1656	Arl2bp	-0.166413671319549	8.07258652825353	0.88294718449149	0.347395738027448	0.810804344583351	yellow	YeMaBl
1657	Arl3	-0.113165749479037	7.17535870961925	0.466751115812301	0.494485616381973	0.871998781955083	red	BrRePi
1658	Arl4a	-0.511808456918622	5.27335908911304	1.77343286658294	0.182957804749957	0.69245130601234	turquoise	turquoise
1659	Arl4c	-0.297982721092779	6.60049650879505	2.36191212417521	0.124329711190019	0.628522872858778	turquoise	turquoise
1660	Arl4d	-0.300951071701994	5.04286277455925	1.20558274812233	0.272208715137417	0.763401484519543	brown	BrRePi
1661	Arl5a	-0.26203081257575	6.27631783854726	2.28703187996489	0.130459192891133	0.637634077824105	grey	grey
1662	Arl5b	0.0332881834308345	5.33593891777051	0.0324849523097628	0.856967435316572	0.974287249976697	blue	blue
1663	Arl5c	0.284541281716342	0.153164140196195	0.444911213487978	0.504761497215903	0.876852453640881	turquoise	turquoise
1664	Arl6	-0.0599449534475567	4.40307246629675	0.0556088037540095	0.813576080746037	0.964055247936805	grey	grey
1665	Arl6ip1	-0.130638136255656	8.43191387807828	0.559530743824797	0.454449374802346	0.858627983109534	red	BrRePi
1666	Arl6ip4	-0.184455061387252	5.74592422264088	1.11963139750939	0.289997837429095	0.776202281837763	grey	grey
1667	Arl6ip5	-0.335907514765967	6.15975905129552	2.96288531981085	0.0851957868017446	0.560541781862522	turquoise	turquoise
1668	Arl6ip6	0.158439237739336	5.99350190257136	0.783846813001778	0.375967223601631	0.822792124689314	blue	blue
1669	Arl8a	-0.333602398098326	7.54638243627503	2.94816701544088	0.0859750211145928	0.561835968989583	turquoise	turquoise
1670	Arl8b	-0.231531010006012	6.66955195573103	1.81485024108755	0.17792749145816	0.689076456322113	turquoise	turquoise
1671	Armc1	-0.268458899286975	5.59461862872357	1.9723999301764	0.160193353184479	0.673244823869968	brown	BrRePi
1672	Armc10	-0.159752251492404	6.48049868266174	0.864616770655028	0.352449938000187	0.814944180433094	grey	grey
1673	Armc2	-0.429659158068481	1.67361940257312	1.42636693988682	0.232358272100647	0.734109793447861	turquoise	turquoise
1674	Armc3	-0.952671907067046	0.287386026366145	3.92280608287082	0.0476353068167257	0.47363765346697	grey	grey
1675	Armc4	-1.13235769844079	-1.50863573259952	4.87588318596322	0.0272345007707765	0.384283024645139	grey	grey
1676	Armc5	-0.142474806083354	4.94084704999745	0.513800421035459	0.473498294734972	0.866169590591833	grey	grey
1677	Armc6	-0.692889775952992	4.96201656227936	8.58487129846589	0.00338967346591102	0.171007288398033	turquoise	turquoise
1678	Armc7	-0.163007645986454	3.62541225552724	0.331895800116502	0.564544898903331	0.899649371192677	brown	BrRePi
1679	Armc8	0.0871506284178784	6.2668616479924	0.245105011166151	0.620543077184529	0.91489886754374	turquoise	turquoise
1680	Armc9	-0.149379598017483	4.63463127031479	0.459842223363977	0.497697719518276	0.873597446549968	grey	grey
1681	Armcx1	0.148963502052441	5.50278056151726	0.602752795944972	0.437529633103991	0.849863850472262	yellow	YeMaBl
1682	Armcx2	-0.0242902198303141	7.87212296497629	0.0203081098782745	0.886679925184463	0.981181855277003	blue	blue
1683	Armcx3	0.126664208761577	2.78059879218547	0.164692291222407	0.684872672449249	0.934225038290254	grey	grey
1684	Armcx4	0.211001991311718	7.69643307735986	1.80882492606026	0.178649255356638	0.689631640207008	black	YeMaBl
1685	Armcx5	0.248826389580459	2.94628785767417	0.643267153224783	0.422530184014185	0.84341428014324	turquoise	turquoise
1686	Armcx6	-0.0168114682150639	4.20768706724229	0.00388717643560366	0.950286321677286	0.991577283793934	grey	grey
1687	Arnt	0.28808728906652	5.9528250600193	2.07288071692258	0.149938077461246	0.662994799906847	pink	BrRePi
1688	Arnt2	0.172784193490928	8.65486100269859	1.10944012661804	0.292203684954379	0.777250424807269	turquoise	turquoise
1689	Arntl	-0.299473393611492	3.87513966561609	1.30911307915755	0.252555299994584	0.752066779295758	turquoise	turquoise
1690	Arntl2	0.311525556698983	0.228137269312769	0.433938692570243	0.510062593543015	0.878766945605072	turquoise	turquoise
1691	Arpc1a	-0.272540864094526	7.3303433934315	2.26845078301846	0.132031827412027	0.63856454108731	brown	BrRePi
1692	Arpc1b	-0.380151970883223	4.68105244663743	1.17150628954877	0.279091954626441	0.767626031275498	grey	grey
1693	Arpc2	-0.0700407209268798	8.15761374834655	0.148954815910355	0.699536181135707	0.937824630081852	turquoise	turquoise
1694	Arpc3	-0.207324529483447	7.35012244136309	1.45406217081303	0.227877259665342	0.7295988184872	turquoise	turquoise
1695	Arpc4	-0.266400335314331	6.50690373144258	2.52785130318303	0.111852434982095	0.608839971451445	yellow	YeMaBl
1696	Arpc5	-0.326843025608518	7.00622489265626	3.4211197124857	0.0643673412745933	0.519118016496917	turquoise	turquoise
1697	Arpc5l	-0.121347810437439	6.09039256884622	0.502454240043877	0.478423730839278	0.868107870445155	grey	grey
1698	Arpp19	-0.18508109669341	7.35774186748057	1.35319758658892	0.244719887383384	0.746220433985116	grey	grey
1699	Arpp21	-0.350946308035242	3.38889944764435	1.20240804514731	0.272840918335969	0.763917297991214	turquoise	turquoise
1700	Arr3	0.529346425396086	-3.22693720205653	0.318498972625694	0.572511106772531	0.900505114454374	grey	grey
1701	Arrb1	-0.253965508065738	6.42631437625172	2.60703979432525	0.106390189986046	0.598487164554906	turquoise	turquoise
1702	Arrb2	-0.0299052239888979	6.19822002102283	0.032167130155627	0.857661339972335	0.974287249976697	grey	grey
1703	Arrdc1	0.413259536919586	3.92729859446141	2.31499813570535	0.128131454212937	0.634855618518374	turquoise	turquoise
1704	Arrdc2	-0.310822963238259	3.15327324913577	1.0728775018699	0.300296389693067	0.782000821517175	turquoise	turquoise
1705	Arrdc3	1.27247389671403	6.90278326245282	25.0580020978087	5.56314058502332e-07	0.00032576161797158	grey	grey
1706	Arrdc4	-1.6792015365987	4.53211070030484	54.733103724049	1.38061066819111e-13	7.54549750522047e-10	grey	grey
1707	Arsa	-0.0631713737805967	4.6134136597391	0.0787066735672928	0.77905779744657	0.956022906719466	turquoise	turquoise
1708	Arsb	-0.0827211587520772	5.26146180894341	0.172309650830051	0.678067252668416	0.932449104650788	turquoise	turquoise
1709	Arsg	-0.052243276055293	2.59034411303346	0.0205461204887927	0.886022314226352	0.981161386233718	green	green
1710	Arsi	-0.230217261416374	2.51150338838271	0.262904193037449	0.608131919019468	0.909947211502045	blue	blue
1711	Arsj	0.481014395540623	-1.04933884794885	0.295032851214893	0.587013265536636	0.904009119709023	grey	grey
1712	Arsk	0.11736704550894	3.03383524922188	0.147720035729823	0.700723765098651	0.938076626142584	blue	blue
1713	Art1	-0.490115305826466	-1.30369915300479	1.02449569280871	0.311454986614103	0.790452753664802	grey	grey
1714	Art3	-0.397840242299332	-0.581860362270441	0.747465601652595	0.387279824452427	0.828528183940761	turquoise	turquoise
1715	Art4	0.123336443110591	0.143545554018105	0.0197976753197633	0.888103617380946	0.981884484867026	grey	grey
1716	Art5	0.232361814712162	0.443003391419569	0.325704020220023	0.568199733931952	0.900505114454374	blue	blue
1717	Artn	0.386361958372599	-1.2000148388446	0.529268592276002	0.466914520853624	0.863265573257619	turquoise	turquoise
1718	Arv1	0.0977555511110614	3.30056067331632	0.105253642089089	0.745613890146609	0.949733410356505	yellow	YeMaBl
1719	Arvcf	0.267894124811966	8.14510756073451	1.87327632023355	0.171100309746217	0.683074492336589	blue	blue
1720	Arx	-0.0606790942478065	7.68358574392907	0.0969720818260313	0.755493964247707	0.952181601951236	blue	blue
1721	Arxes1	-0.437260253504711	3.85031062756019	2.10486568986021	0.14683123520962	0.657487937339189	turquoise	turquoise
1722	Arxes2	-0.631701601439317	4.26639115674069	3.55831766485388	0.0592477576982878	0.508059495681745	grey	grey
1723	As3mt	-0.108087728833004	3.66532110353979	0.150330750670344	0.698219481327202	0.9372466682699	grey	grey
1724	Asah1	0.240630272916117	5.78880258879675	1.69580951280857	0.192836914539757	0.701296589812059	grey	grey
1725	Asah2	-0.246844065435303	1.35745929082839	0.267189182590752	0.605223555136554	0.909638409571817	green	green
1726	Asap1	0.254001822369231	6.77820018801382	2.12423420146313	0.144985229268241	0.654149097160725	grey	grey
1727	Asap2	0.203184922084224	6.57648384220417	1.40103122010129	0.236550987096097	0.74030346554916	grey	grey
1728	Asap3	0.0479847322211475	3.8393449869896	0.0241318312207479	0.876549944694229	0.979313517981437	grey	grey
1729	Asb1	-0.273829047976299	5.34790919407548	2.27724919804839	0.131284541352317	0.637870723229388	brown	BrRePi
1730	Asb12	1.12778059148756	-2.71801552110064	2.30227097099286	0.129184997274437	0.636465948766591	grey	grey
1731	Asb13	0.0649717504061842	4.3087820206361	0.0725611644661845	0.787643587826426	0.958705380602679	turquoise	turquoise
1732	Asb14	0.495319957063939	-2.87596766241272	0.410352833301321	0.521790475431639	0.883281769342641	yellow	YeMaBl
1733	Asb16	0.766545164996882	-2.43253521556779	1.29528865786382	0.255075601112597	0.753900923590189	turquoise	turquoise
1734	Asb18	-0.839618850842036	-2.58344288578236	1.39241980064693	0.237996877974026	0.741580541859013	grey	grey
1735	Asb2	-0.373023603217879	-0.340102288957574	0.616002701293166	0.432536597459161	0.847688457115836	turquoise	turquoise
1736	Asb3	-0.0245486017183786	4.51279334596242	0.011478214707008	0.914680746244456	0.985386248636058	grey	grey
1737	Asb4	0.211617437905379	5.56549030255922	1.14117055128649	0.285405119975073	0.773088112854996	blue	blue
1738	Asb5	-0.233537135331374	-1.58459098242009	0.158067821706327	0.690941692012208	0.934403641163527	turquoise	turquoise
1739	Asb6	-0.149380775531343	5.43829777834199	0.702894686843255	0.401812743639752	0.836334389500939	brown	BrRePi
1740	Asb7	-0.00973386841094429	5.04771362294376	0.00247419707129426	0.960328543369068	0.994034389484109	grey	grey
1741	Asb8	-0.263753563685897	5.18377258317844	1.82969496201709	0.176163579296076	0.688114903996804	brown	BrRePi
1742	Asb9	-0.349097208216294	-1.61580339529629	0.0942345539262295	0.758861281322905	0.952993992690744	grey	grey
1743	Ascc1	-0.152083374604012	5.38603649248112	0.608550475868809	0.435334104144189	0.849194557361617	brown	BrRePi
1744	Ascc2	0.192197092098116	5.63175143233752	0.75340144929087	0.385401443997672	0.827377650192557	black	YeMaBl
1745	Ascc3	0.197524938351863	5.39608103838159	1.10672624100321	0.292794699802094	0.777469546224244	grey	grey
1746	Ascl1	-0.176974680862997	7.30997754909279	0.569577259812343	0.450426950973478	0.857667355523074	blue	blue
1747	Ascl2	2.03366174581718	-0.77541200691922	9.3152065345075	0.00227259760572142	0.146267975442566	grey	grey
1748	Ascl3	-0.0480326435748857	-3.423057047397	0.000241359500298799	0.98760476426744	0.998871015056693	grey	grey
1749	Ascl4	-0.815148343599796	-1.72806466321552	2.27412079466739	0.131549707530914	0.637870723229388	grey	grey
1750	Ascl5	1.9181637974244	-3.04262685954506	5.35393104851033	0.020675605050729	0.3524313545938	turquoise	turquoise
1751	Asf1a	-0.0683649430830705	5.74034610039892	0.127040168554164	0.721520851922607	0.945516097531602	blue	blue
1752	Asf1b	-0.185333945505695	5.43825107182491	0.874771387209331	0.349637764847761	0.812797503536634	blue	blue
1753	Asgr1	-0.117951818348581	-0.800949708901262	0.0764851975693679	0.782118310125096	0.956557646785848	grey	grey
1754	Ash1l	0.0804670027262678	6.85086037109832	0.182989463509768	0.668816631038782	0.930322457239289	magenta	YeMaBl
1755	Ash2l	-0.0847812452491912	7.33708573296471	0.354917671908347	0.55134246950292	0.896733591065112	blue	blue
1756	Asic1	-0.310640955640011	6.09541777315999	2.12472405866988	0.144938881529066	0.654119983911522	turquoise	turquoise
1757	Asic2	-0.370183705246738	3.46308009900585	1.35681429789883	0.244090355469251	0.746062249917471	turquoise	turquoise
1758	Asic3	1.51305801555248	-0.477700671387094	6.72795820516658	0.00949131845009458	0.258465894228193	grey	grey
1759	Asic4	-0.702138625150051	4.38289506171205	0.874850182743717	0.349616063242549	0.812797503536634	grey	grey
1760	Asl	0.0453552202654302	4.29484711737043	0.0355128611468554	0.850525033282522	0.97317543362087	pink	BrRePi
1761	Asna1	-0.13866773769996	7.1017653620756	0.850939338745811	0.356286739171166	0.816598248455245	grey	grey
1762	Asns	0.0610301016735105	4.93316910034394	0.0944727918413475	0.758566124387226	0.952993992690744	turquoise	turquoise
1763	Asnsd1	0.0660706702879542	5.82761055965173	0.145311297596116	0.703056934118894	0.938561049485612	blue	blue
1764	Aspa	-0.318376326426155	-2.97742647711505	0.138805086684426	0.709471819174306	0.940895902286635	turquoise	turquoise
1765	Aspdh	0.399120679308145	2.43925565559147	1.01306341930177	0.314170055497326	0.791709714593473	yellow	YeMaBl
1766	Aspg	1.17393258816337	-0.224126566860527	5.57148359491246	0.0182552869368246	0.334055451580554	green	green
1767	Asph	0.357339040570647	5.77999683423592	1.77225853807889	0.183102813986215	0.69245130601234	grey	grey
1768	Asphd1	-0.262949813307281	1.43266569414752	0.540385927385938	0.462272829640077	0.861726075180186	turquoise	turquoise
1769	Asphd2	0.11599984816895	6.08611234006732	0.394572256822512	0.529905767568675	0.888832221489104	brown	BrRePi
1770	Aspm	0.162092620355268	6.91242447329389	0.608811561195143	0.435235629538485	0.849194557361617	blue	blue
1771	Aspn	0.64241146238492	1.67408696965633	0.176356768394111	0.674523053768417	0.931715529510802	green	green
1772	Asprv1	0.415645120966265	-0.598181735486054	0.841290667347935	0.3590279000624	0.817586312419875	turquoise	turquoise
1773	Aspscr1	0.0571256266920167	6.12590652995134	0.11497529487534	0.734549410730537	0.946971194496408	grey	grey
1774	Asrgl1	0.264187773395646	5.50246150266535	1.64796064737479	0.199236725302712	0.704887221597783	grey	grey
1775	Ass1	0.279725122895858	0.519432006189237	0.520883499985536	0.470465049211895	0.864575761811054	turquoise	turquoise
1776	Aste1	0.131596605803589	3.26286826007473	0.207487525904081	0.6487438230985	0.923805767931311	blue	blue
1777	Astn1	0.0754864478138818	7.30578076503541	0.245367711372426	0.620355868639914	0.91489886754374	turquoise	turquoise
1778	Astn2	0.301912869506204	4.61399150761249	1.5235215168587	0.21708735962505	0.720433875206224	turquoise	turquoise
1779	Asun	-0.0851915788203863	6.13728719360358	0.25054818947189	0.616689344665124	0.914061895376868	blue	blue
1780	Asxl1	0.247276755182154	7.20635544462765	1.76320670875049	0.18422504177387	0.69245130601234	pink	BrRePi
1781	Asxl2	0.183210340731404	5.24382475017544	0.78413885046569	0.375878313580975	0.822792124689314	black	YeMaBl
1782	Asxl3	0.00320491223435716	5.65330593012223	0.000246319673530948	0.987478055265198	0.998871015056693	grey	grey
1783	Atad1	0.0891132634858633	6.64052852696105	0.270897874621769	0.602730105471698	0.908285400641088	grey	grey
1784	Atad2	0.215346733897967	6.55178273392566	1.28624479804216	0.256741141556185	0.753900923590189	blue	blue
1785	Atad2b	-0.0845602980304541	6.51632781439198	0.275583471041327	0.599610687060557	0.907643036671587	blue	blue
1786	Atad3a	0.148602295326466	6.3373405446152	0.771687398466143	0.379695547799554	0.823953104364723	grey	grey
1787	Atad3aos	-0.436804016893102	0.925792276943812	1.50818429581071	0.219416355898416	0.720952018298684	grey	grey
1788	Atad5	0.319670218698504	5.75777936711951	2.5019937694148	0.113702271015587	0.610953278669479	blue	blue
1789	Atat1	-0.372832345325881	8.52227418940518	3.82533443754514	0.0504832722134287	0.481506730709721	grey	grey
1790	Atcay	-0.378380834506927	7.27077344640461	3.20914459536542	0.0732277577825124	0.534923561233836	turquoise	turquoise
1791	Atcayos	1.76400890603989	-2.20087589364519	4.51313553645847	0.0336355267180655	0.415910425355823	yellow	YeMaBl
1792	Ate1	-0.199188782367466	5.47748955438241	1.08857290419131	0.296787623564781	0.779952274265764	turquoise	turquoise
1793	Atf1	-0.0103200228779671	4.75677839465073	0.00238092397414813	0.961082895920273	0.994064796966237	blue	blue
1794	Atf2	0.0381194670851865	6.72871495137808	0.05669638138796	0.811795763765909	0.963947668975026	grey	grey
1795	Atf3	0.842971224515632	0.92814367791263	2.95565427216277	0.0855776626694165	0.561022791558585	grey	grey
1796	Atf4	0.257725359921445	8.38875807227872	2.51447370277072	0.112805288667584	0.609609595581315	grey	grey
1797	Atf5	-0.225882290883114	5.75507482959968	1.42889946503322	0.231944130351317	0.734019679837907	blue	blue
1798	Atf6	0.100706278207022	5.39699471687038	0.301745919799811	0.582789950553272	0.902562012777127	blue	blue
1799	Atf6b	-0.0829275726156917	7.28214624050994	0.335207969627006	0.562608420154998	0.899365168019204	grey	grey
1800	Atf7	0.285706946596917	3.53423403407902	0.692743260176356	0.405232860696317	0.836905450428598	blue	blue
1801	Atf7ip	-0.510848977693306	7.14645823730498	8.21150956528682	0.00416255071032735	0.181997817190739	grey	grey
1802	Atf7ip2	0.140238104204197	-0.972553492079482	0.0781043306683742	0.779882991132805	0.956022906719466	grey	grey
1803	Atg10	0.0392188723469313	2.52645534616427	0.014281769786971	0.904874202569453	0.985343522967972	grey	grey
1804	Atg101	-0.548699311476531	5.34890131084808	6.68859448233585	0.00970316755138473	0.260321634155674	brown	BrRePi
1805	Atg12	-0.177503286426436	6.49023254026793	0.928926741016557	0.335141966122066	0.802345471019408	turquoise	turquoise
1806	Atg13	-0.205706720506405	5.65841978263742	1.47036090729673	0.225288759297604	0.727672278794708	turquoise	turquoise
1807	Atg14	-0.0537375230543233	4.63814010680414	0.0615108521160834	0.804123718349887	0.961291116262261	brown	BrRePi
1808	Atg16l1	0.0619789154873755	5.65838129483571	0.118710337858997	0.730437463056549	0.946971194496408	turquoise	turquoise
1809	Atg16l2	0.371689055772778	3.03436669807146	1.0204519720963	0.312411824089588	0.790452753664802	turquoise	turquoise
1810	Atg2a	0.00846204014152899	6.00620486524476	0.00185141933402111	0.965679116019377	0.994789664234545	grey	grey
1811	Atg2b	0.308382556979444	6.1369324926017	3.11977096166026	0.0773476547289269	0.543190945706681	grey	grey
1812	Atg3	-0.331357008264546	5.37544374466601	2.67576763214465	0.101886188097252	0.591965251609687	grey	grey
1813	Atg4a	-0.0113906981018218	1.76581436721228	0.00111998749769454	0.973302807837145	0.996616892123094	yellow	YeMaBl
1814	Atg4b	-0.184344539219716	6.77676061681814	1.49953409035245	0.220743063643136	0.722127548182932	red	BrRePi
1815	Atg4c	-0.0264212519494067	3.53919502963975	0.00926926228872438	0.923300571124839	0.98698557137795	turquoise	turquoise
1816	Atg4d	-0.30761220782328	5.29191137762083	2.14721339253725	0.142828915649354	0.651955150608799	red	BrRePi
1817	Atg5	-0.165889634126087	5.10769130234636	0.641107549055269	0.423310021986557	0.843738283551128	grey	grey
1818	Atg7	-0.0441907282039815	5.14947887266819	0.058557972107144	0.808789813845777	0.963099556090882	brown	BrRePi
1819	Atg9a	0.0933555774334658	6.45788479772741	0.353197468631267	0.552308677614127	0.896868023520816	turquoise	turquoise
1820	Atg9b	0.340367805898654	-0.135140401485232	0.602515534466287	0.437619842148062	0.849863850472262	turquoise	turquoise
1821	Athl1	0.0626560289681512	4.70758712249017	0.0737011092919468	0.786022278149878	0.958187455207837	blue	blue
1822	Atic	0.104735649028715	6.55740482356731	0.429669804106294	0.512151014813517	0.879382976110842	grey	grey
1823	Atl1	-0.549775400111076	5.00114863292094	4.89040018394059	0.0270064256365659	0.382177356479912	turquoise	turquoise
1824	Atl2	-0.0187074784691801	5.34241627596916	0.0103260634723901	0.91906049471774	0.986097277363897	grey	grey
1825	Atl3	-0.0296632217981156	4.95383429236035	0.0180493029324307	0.893127640552386	0.983064039055549	grey	grey
1826	Atm	0.0346868846620805	6.04836178429431	0.0256863629431425	0.872668660109395	0.977887576728014	black	YeMaBl
1827	Atmin	-0.211142349006603	6.15289590045955	1.6561103478316	0.198129316250727	0.704059009372979	brown	BrRePi
1828	Atn1	0.256146625318587	8.80234316827902	1.17382404579418	0.278616893027393	0.767623559605529	grey	grey
1829	Atoh7	-0.618841994051025	-2.85043943392102	0.487662026339336	0.484972078635132	0.869242110631819	grey	grey
1830	Atoh8	0.249987521404442	3.58089673921564	0.572340349491428	0.449330419747926	0.857003270965664	blue	blue
1831	Atox1	-0.294190745935492	5.82012171154203	1.91187662171968	0.166754949419425	0.678837684947001	brown	BrRePi
1832	Atp10a	0.338419866050088	3.83409734466543	1.30561175364876	0.253190710881658	0.752595158741055	pink	BrRePi
1833	Atp10b	-0.771274952407565	-0.679810320353789	2.20612510432542	0.137463568403177	0.645988153493407	turquoise	turquoise
1834	Atp10d	0.097765120314656	2.19753482154561	0.0763352241703572	0.78232664232016	0.956661589571803	grey	grey
1835	Atp11a	0.272607384013828	6.51829643044981	1.09547308370124	0.295261724049728	0.778763427979238	black	YeMaBl
1836	Atp11b	0.00538191096186892	5.44914327484028	0.000903402715751067	0.976021866665195	0.996942048729018	yellow	YeMaBl
1837	Atp11c	-0.0264730357603285	5.18793222835019	0.0171354871402265	0.895852368596966	0.984081162770726	black	YeMaBl
1838	Atp13a1	0.316986958413338	6.93725499553515	2.28643692008529	0.130509223043101	0.637634077824105	yellow	YeMaBl
1839	Atp13a2	-0.108293209025149	7.5016744718513	0.475541391093507	0.490448854618611	0.870821714710405	turquoise	turquoise
1840	Atp13a3	0.0496642864751605	5.86264486707187	0.0885178555773967	0.766069919337949	0.953947718264814	turquoise	turquoise
1841	Atp13a4	-0.504531992327904	-1.51798697438802	1.00754024862774	0.315492841284516	0.791735863125795	turquoise	turquoise
1842	Atp13a5	-2.35307330500279	-2.16505696616571	12.1351251219447	0.000494809486345121	0.0670487300670629	turquoise	turquoise
1843	Atp1a1	0.187156285804053	7.95066299880209	1.38945414101978	0.238497303758403	0.742152551228465	grey	grey
1844	Atp1a2	-0.605817657377722	5.92202124486362	10.5481148823533	0.00116306648727961	0.103639337638242	turquoise	turquoise
1845	Atp1a3	-0.182082168091955	7.80805051705888	1.18523430794498	0.276292964883218	0.766473246410935	turquoise	turquoise
1846	Atp1b1	-0.707335835965928	5.09031484426306	5.1059955187659	0.0238432924490441	0.36503067910003	turquoise	turquoise
1847	Atp1b2	-0.422860168220875	5.51000694013911	4.44323635193985	0.0350397645607173	0.419964897468948	turquoise	turquoise
1848	Atp1b3	-0.159995122340878	6.60742963068351	0.996776487979774	0.3180917625945	0.792708504248496	grey	grey
1849	Atp2a1	0.299323476289512	-0.546172716012374	0.275740012561277	0.599507055465481	0.907643036671587	black	YeMaBl
1850	Atp2a2	0.0215436001745154	8.33174038488121	0.0192858121140138	0.889550216912774	0.982361941052212	turquoise	turquoise
1851	Atp2a3	-0.352061932333754	1.04701008152941	0.773400013674656	0.379167281734914	0.823953104364723	turquoise	turquoise
1852	Atp2b1	-0.204017210786722	6.28808245873337	1.69758717610641	0.192603824382142	0.701296589812059	turquoise	turquoise
1853	Atp2b2	-0.504204465503393	4.95124763697849	4.84232228699912	0.0277694747981155	0.388820075823998	turquoise	turquoise
1854	Atp2b3	-1.09045943237196	2.41535831589101	9.17401949417888	0.00245474844257028	0.152572530869223	turquoise	turquoise
1855	Atp2b4	-0.373432548842635	6.23577674976116	3.58250961006063	0.0583908759882416	0.504826130989762	turquoise	turquoise
1856	Atp2c1	-0.312143662437218	6.2375084178899	3.28101064299901	0.0700857587149725	0.531510684500782	turquoise	turquoise
1857	Atp2c2	0.347652416640597	0.809467486843565	0.0889629880498894	0.765499664178132	0.953947718264814	green	green
1858	Atp4a	0.505503023447417	0.474396265928997	1.68119045049909	0.194766344730615	0.701398703204885	turquoise	turquoise
1859	Atp5a1	0.117610894000278	10.1159622442735	0.383199812952099	0.535895706105566	0.890949705668917	red	BrRePi
1860	Atp5b	0.0172143457302573	10.5318522802009	0.00731801512213548	0.931827805320417	0.988678284183246	red	BrRePi
1861	Atp5c1	0.0191067274077268	7.82701691601735	0.0125157303943562	0.910923530034107	0.985386248636058	grey	grey
1862	Atp5d	0.0679283889682272	8.46525989630703	0.181405819796651	0.670167874536995	0.930719161898025	red	BrRePi
1863	Atp5e	-0.103379012036194	6.71120586346775	0.231335805520786	0.630535112971748	0.918057910923923	brown	BrRePi
1864	Atp5f1	-0.0501934292583873	6.98080281979359	0.0707538984558713	0.790242251349869	0.959072068219842	brown	BrRePi
1865	Atp5g1	-0.0396848752123804	2.11260279176344	0.0117479694981721	0.913687879585895	0.985386248636058	grey	grey
1866	Atp5g2	0.483359197308745	-0.369900577164559	1.06899061296426	0.301173553750223	0.782791468895084	grey	grey
1867	Atp5g3	-0.17570799194398	8.10890989937339	1.07683852793225	0.299405876924065	0.78164662123918	brown	BrRePi
1868	Atp5h	-0.119241599108172	5.12784605465278	0.283538263944848	0.594391435780773	0.905963766492874	grey	grey
1869	Atp5j	-0.239380037956749	6.38564581552049	1.73454128390275	0.187831971159842	0.696824734502099	brown	BrRePi
1870	Atp5j2	-0.1372701400517	6.93629571066981	0.589926833134653	0.442447413284294	0.85235199015501	brown	BrRePi
1871	Atp5k	-0.210295819068012	6.16881358566613	1.20976320095477	0.271379024407277	0.763401484519543	brown	BrRePi
1872	Atp5l	-0.170802330734917	-1.88948530702392	0.0896689736942209	0.764598409500494	0.953947718264814	grey	grey
1873	Atp5o	-0.273061218107588	7.6853711041283	2.83636667239803	0.0921523707989229	0.569990242833454	brown	BrRePi
1874	Atp5s	-0.184494752575176	2.46346709297971	0.314896069078601	0.574691187436824	0.901092985634178	turquoise	turquoise
1875	Atp5sl	-0.31607173308487	4.68377639999781	2.0529928778852	0.15190731657121	0.666195023035149	grey	grey
1876	Atp6ap1	-0.0923108947601455	7.10607978163498	0.319355373229276	0.57199529976822	0.900505114454374	turquoise	turquoise
1877	Atp6ap1l	-0.365252462540384	-0.781256259446245	0.470993831812179	0.492530314424717	0.871470486668141	turquoise	turquoise
1878	Atp6ap2	0.00781702543388786	5.74129927157014	0.00137636786620288	0.970405724793104	0.995605548070067	turquoise	turquoise
1879	Atp6v0a1	-0.117765949685176	6.8864689455173	0.558423618542314	0.454896088758315	0.858687166697076	turquoise	turquoise
1880	Atp6v0a2	-0.35653550087978	6.20774619660406	4.99021321220867	0.0254910676991797	0.376194010797255	blue	blue
1881	Atp6v0a4	0.565448473136981	-2.43965082281826	0.751151642761194	0.386111858644017	0.827640518869044	turquoise	turquoise
1882	Atp6v0b	-0.253982526147043	6.70508221441337	1.75068316054728	0.185790872619671	0.693901400335337	turquoise	turquoise
1883	Atp6v0c	0.330574011592788	-3.1537553424515	0.120483259706905	0.728510945372832	0.946800286584881	grey	grey
1884	Atp6v0d1	-0.315586335518017	7.11105555935962	3.19423003555725	0.0738985614226201	0.535131756620219	turquoise	turquoise
1885	Atp6v0e	-0.180930894486015	5.09723010195863	0.555048557032788	0.456262162367263	0.859212292839925	red	BrRePi
1886	Atp6v0e2	-0.417140942153877	6.9931960753289	4.47737936924199	0.0343463476416068	0.415910425355823	turquoise	turquoise
1887	Atp6v1a	0.00688472671781819	6.88099533320656	0.00163464415413728	0.967749729048349	0.994812012902158	turquoise	turquoise
1888	Atp6v1b1	-4.87652718809103	-3.04900416786905	21.7763102755248	3.063595890876e-06	0.00143516337790865	turquoise	turquoise
1889	Atp6v1b2	-0.121604706019751	7.53213040856828	0.389706626730547	0.532453651479712	0.890378527124865	yellow	YeMaBl
1890	Atp6v1c1	-0.141857265909599	5.89662283335227	0.543499061547436	0.460986208638791	0.860940592679741	turquoise	turquoise
1891	Atp6v1c2	-0.332208680391352	-1.62043898716422	0.36237415902838	0.547190635866176	0.896202959994845	turquoise	turquoise
1892	Atp6v1d	-0.289134253169091	6.23270380234057	2.16944810817437	0.140776748042298	0.650007119121735	turquoise	turquoise
1893	Atp6v1e1	-0.268382055000403	6.82970622976079	1.84553044313765	0.174304126383168	0.686027848731455	brown	BrRePi
1894	Atp6v1f	-0.236017234327246	5.88560432835483	1.26624112519782	0.260473028447545	0.755810909714278	brown	BrRePi
1895	Atp6v1g1	-0.219230247668702	5.87544728069056	1.03550941111624	0.308868168855284	0.788979432524395	red	BrRePi
1896	Atp6v1g2	-0.670553190369795	4.26792361521177	6.57352886385755	0.0103506520990877	0.264780578363914	turquoise	turquoise
1897	Atp6v1h	-0.198225220789747	6.4090225863573	0.842571827680109	0.358662261288371	0.817207675942763	brown	BrRePi
1898	Atp7a	-0.153883728535349	5.17841047321959	0.389202046636515	0.532719138322139	0.890378527124865	blue	blue
1899	Atp7b	0.464116377775891	2.62884532576941	1.82132428450975	0.177155724379296	0.688892131934369	grey	grey
1900	Atp8a1	-0.249403373641018	5.44933016444132	1.86306452240626	0.172271526720106	0.684096698596803	turquoise	turquoise
1901	Atp8a2	0.0235360445266238	3.39716209936117	0.00594005578288881	0.938566460513899	0.98995201303985	turquoise	turquoise
1902	Atp8b1	0.0320930060469148	-0.684815712339313	0.00347337760572053	0.953003587378984	0.992231273924963	turquoise	turquoise
1903	Atp8b2	0.171665160309704	6.23248020888744	0.819191379950223	0.36541669342869	0.820030601808269	grey	grey
1904	Atp8b3	-0.256974139552727	0.38888171957394	0.369249192268622	0.543413807342188	0.893943594804792	grey	grey
1905	Atp8b5	0.0275001102160059	-0.770181117458913	0.00273824211041873	0.958267171597258	0.993649962248279	grey	grey
1906	Atp9a	-0.317045983886501	7.68199779368795	2.74004324855693	0.0978621182129954	0.583047707202134	turquoise	turquoise
1907	Atp9b	0.137270675089355	6.15807439725912	0.534560145850515	0.464695963755072	0.862601283797086	pink	BrRePi
1908	Atpaf1	0.0274041669845516	2.18345221274451	0.00642637878589025	0.936106266780976	0.989648300060431	red	BrRePi
1909	Atpaf2	0.0040781348038976	4.98752909077877	0.000446770728557699	0.983136408252451	0.998428545952296	red	BrRePi
1910	Atpif1	-0.256669122989454	7.92435420378297	1.55342955872814	0.212629858451242	0.717496661820961	turquoise	turquoise
1911	Atr	0.020633438732434	5.18753863243719	0.0101379229826613	0.919798730318885	0.986290289535597	black	YeMaBl
1912	Atraid	0.00693486223489222	5.55491359294617	0.00125075032980959	0.971787936691321	0.99577745203368	turquoise	turquoise
1913	Atrip	0.331946699540635	4.75149133061117	2.10296415465333	0.147013894208094	0.657487937339189	pink	BrRePi
1914	Atrn	-0.0310946925433566	6.39822365445695	0.0366847584064307	0.848108298119706	0.97317543362087	turquoise	turquoise
1915	Atrnl1	0.107157286497434	6.47671402237242	0.435416923758835	0.509342846617858	0.878478480791603	turquoise	turquoise
1916	Atrx	-0.0378634323399684	7.66083559812335	0.0427404901710711	0.836214687407728	0.970514554259908	magenta	YeMaBl
1917	Atxn1	0.434390123445399	3.74855801060219	1.7066667034444	0.19141842045326	0.700920820124477	turquoise	turquoise
1918	Atxn10	-0.0591042820403587	8.63903816115334	0.126466327230631	0.722124381449473	0.945516097531602	turquoise	turquoise
1919	Atxn1l	0.212130392351292	6.17289388023359	1.33214294903279	0.248424342484599	0.750162665400389	blue	blue
1920	Atxn2	0.146714648648646	7.37175853727445	0.538159904640763	0.463196323622266	0.861890377811473	grey	grey
1921	Atxn2l	0.503553019987975	8.6218186709278	3.30794055069441	0.0689458457943019	0.527826656788793	black	YeMaBl
1922	Atxn3	-0.123038045901603	4.62531324952226	0.324239614998999	0.569070862178546	0.900505114454374	magenta	YeMaBl
1923	Atxn7	0.672675601875785	5.56926889860231	7.11253420901848	0.00765468200098894	0.236358128226393	black	YeMaBl
1924	Atxn7l1	-0.221626278249043	4.80856811473312	1.05319270865392	0.304772921599466	0.785508010671798	grey	grey
1925	Atxn7l2	0.282258815343227	5.75457237025411	1.85805303112117	0.172849676650016	0.684635530759496	black	YeMaBl
1926	Atxn7l3	-0.100754828502853	7.82016449219629	0.406271882169547	0.523867841799293	0.884549123920451	yellow	YeMaBl
1927	Atxn7l3b	-0.294672718370214	8.69911281913875	2.46152102998713	0.116665759361842	0.616651125240734	brown	BrRePi
1928	AU018091	0.0855200772079183	-0.956063211658624	0.00385428269051502	0.950496838806032	0.991577283793934	grey	grey
1929	AU019823	-0.255422673177857	4.66495407706107	1.4674183228693	0.225753466322517	0.727789715600985	magenta	YeMaBl
1930	AU021092	-0.0419373254131541	3.05825126520803	0.0147001839785208	0.903497524511351	0.985116940728508	grey	grey
1931	AU022252	0.0763053400382692	5.10005385255444	0.166383897256092	0.683345754283372	0.933622936902235	yellow	YeMaBl
1932	AU022754	-0.236253961007233	1.35081654304116	0.393849960627772	0.530282609454792	0.889009577159588	magenta	YeMaBl
1933	AU023762	-1.5925479701367	-2.66746718018172	3.80435268250536	0.0511195316026095	0.481580408384537	turquoise	turquoise
1934	AU040320	-0.0511994919778822	6.34865762430329	0.112740433963166	0.737045503810042	0.947564935960306	turquoise	turquoise
1935	AU041133	-0.0872232219890602	1.57873332715898	0.0611255009561504	0.804725803071006	0.961291116262261	grey	grey
1936	Auh	-0.284045674911681	4.31147826730832	1.21505278440744	0.270333734668909	0.763168573853298	turquoise	turquoise
1937	Aup1	0.0862976031940043	6.37859232029406	0.200363932789447	0.654427250199831	0.925956954977254	grey	grey
1938	Aurka	-0.0293742203244873	6.69601678879369	0.0365832236081514	0.848316089723785	0.97317543362087	blue	blue
1939	Aurkaip1	-0.0357527405362145	6.06952048947238	0.0369969012586946	0.847471356141457	0.97317543362087	red	BrRePi
1940	Aurkb	0.368620214299673	7.06401547316491	4.43395320937109	0.035230817776308	0.420164010611625	blue	blue
1941	Auts2	0.137724288774227	8.30432349489504	0.396981308801445	0.52865236694957	0.887937457367144	blue	blue
1942	AV039307	-0.0466897261427401	-1.03564805006097	0.00916672135856933	0.923724691549393	0.987054806037424	yellow	YeMaBl
1943	AV051173	0.981981591984536	-2.7371815586407	1.84371043539563	0.174516683474472	0.686345776504544	grey	grey
1944	Aven	-0.273466252522667	3.3563526128119	0.962761980832839	0.326491978369443	0.799337386493264	blue	blue
1945	Avil	-0.449400680474666	0.204389163529843	1.25664691046006	0.262286740267587	0.756725911897476	grey	grey
1946	Avl9	0.00651319109622992	6.57983545890583	0.00172067759354855	0.966912398947909	0.994789664234545	grey	grey
1947	Avpi1	0.27450469334629	2.81220219214793	0.637355761229206	0.424669939413509	0.844137258183012	brown	BrRePi
1948	Avpr1a	-0.547700150731868	-0.587891922992221	1.04594564726865	0.306442691998175	0.786913832624056	turquoise	turquoise
1949	Avpr2	1.0750913882162	-1.91450408601543	1.48695740373588	0.222689136541732	0.724446643400444	grey	grey
1950	AW011738	-0.1755385336329	3.04046777499713	0.28106043109747	0.596007013593467	0.906948922372643	blue	blue
1951	AW046200	-0.483791013970416	-1.47186048838034	0.763250765080397	0.382313114796575	0.824681730062445	grey	grey
1952	AW112010	-1.70129379197252	-3.16980696026002	2.44549958275992	0.11786235539549	0.618364087453173	grey	grey
1953	AW146154	-0.295231015727562	1.15705267146817	0.692593712519548	0.405283561624973	0.836905450428598	yellow	YeMaBl
1954	AW209491	0.0125286717128084	4.52816142146347	0.00258955756775059	0.959415010262456	0.993968157179611	brown	BrRePi
1955	AW495222	-1.05929966638395	-2.62981018842786	1.92040860185757	0.165811623325699	0.678136037926706	grey	grey
1956	AW549877	0.0559672769423066	6.27453180403357	0.0997617142265952	0.752115773852719	0.951669803003946	magenta	YeMaBl
1957	AW551984	-0.0723902568780379	5.48537105850271	0.0273699106921388	0.868598820644174	0.97696084941657	grey	grey
1958	AW554918	0.127031268215131	4.57178965286765	0.323276296911204	0.569645331127667	0.900505114454374	grey	grey
1959	AW822252	0.403513607158398	-2.03518355190559	0.492172184574853	0.482959939474516	0.868900732966644	turquoise	turquoise
1960	Awat2	0.176610718715991	-0.896532518596739	0.127447113824203	0.721093783390396	0.945371776262104	blue	blue
1961	Axin1	0.259268313564259	6.75043873501866	3.09070704293841	0.0787405873515352	0.545973241137355	blue	blue
1962	Axin2	0.126333518863821	7.03899997317081	0.17045049301595	0.679711750280756	0.933171237516669	blue	blue
1963	Axl	0.291404264170805	6.27329711145489	1.87772242344993	0.170593235105044	0.683074492336589	blue	blue
1964	AY074887	-0.253969314698472	-2.72439987218185	0.130549977306424	0.717862483838719	0.944419178474233	grey	grey
1965	Azi2	-0.243886686741895	5.69925085248694	1.97883847944169	0.159512824036529	0.672870313503241	grey	grey
1966	Azin1	-0.240005872423964	7.40462506767532	2.14911838221272	0.142651782219898	0.651690894755488	turquoise	turquoise
1967	B130024G19Rik	-0.0623400685376637	1.79761245780943	0.0147711412244309	0.903266039704868	0.985116940728508	blue	blue
1968	B130034C11Rik	-0.297353451620096	1.85230954266738	0.642219335142943	0.42290828458115	0.843445246627173	blue	blue
1969	B230112J18Rik	-0.853869245238748	-2.42750239884318	1.46498018175662	0.226139381079169	0.727872259947792	grey	grey
1970	B230118H07Rik	0.0151307333846802	4.23289637123002	0.00324555394560555	0.95456928129383	0.992699951265513	grey	grey
1971	B230119M05Rik	0.225590578564852	-0.668672269768061	0.257927689122332	0.611547447875887	0.91103817482231	grey	grey
1972	B230208H11Rik	-0.462907771460928	-1.15683006968505	0.95518740646257	0.328402393130993	0.800786085332505	grey	grey
1973	B230209E15Rik	-2.63578031722047	-1.22678161755389	11.9367467092219	0.000550375028057848	0.0691420202741859	turquoise	turquoise
1974	B230216G23Rik	0.189286298548432	0.160567014260062	0.159287800140724	0.689813069875302	0.934403641163527	yellow	YeMaBl
1975	B230216N24Rik	-0.345864814142927	0.865558896633447	0.552303202005493	0.45737813123723	0.859306959982311	grey	grey
1976	B230217C12Rik	-0.205139509963763	3.53377371907026	0.502818718596955	0.478264213121623	0.868107870445155	grey	grey
1977	B230217O12Rik	0.0889425206514083	-0.0906082166293277	0.0504436524085279	0.822293076047337	0.966823383087915	turquoise	turquoise
1978	B230219D22Rik	-0.305805067605101	7.25088638754292	3.86429395340523	0.049323942475293	0.476553879077505	brown	BrRePi
1979	B230312C02Rik	0.675252178059128	-2.48350440807363	1.10581114368782	0.29299432890804	0.777587409643288	grey	grey
1980	B230323A14Rik	-1.49438825592744	-1.29445112208328	2.15927618065577	0.141711430927207	0.650658253005457	grey	grey
1981	B2m	-0.094037211012607	5.63872910395892	0.0816073456230679	0.775130888488346	0.955367424642417	green	green
1982	B330016D10Rik	-0.401902499086239	2.58092470208724	1.62226178449686	0.202776702216633	0.708684724483013	grey	grey
1983	B3galnt1	-0.0807193669949061	4.85897402819642	0.106295223646704	0.744402048754935	0.949733410356505	turquoise	turquoise
1984	B3galnt2	-0.0978399147050227	5.07011338619896	0.180861885972901	0.670633593306191	0.930814221268798	black	YeMaBl
1985	B3galt1	-0.146154068260941	4.29249922949866	0.325681368953353	0.568213188671034	0.900505114454374	turquoise	turquoise
1986	B3galt2	-0.444531890839136	2.68627349590395	1.73065217772473	0.188327629863487	0.697408166196376	turquoise	turquoise
1987	B3galt4	-0.0421425400901193	2.83271983205582	0.0113666822351748	0.915094700870299	0.985386248636058	brown	BrRePi
1988	B3galt5	-0.278180307361352	0.643233502844322	0.514994159217159	0.472984878063167	0.86594819590466	turquoise	turquoise
1989	B3galt6	-0.33799118730778	4.50595194820837	1.77305116880466	0.183004923209282	0.69245130601234	brown	BrRePi
1990	B3gat1	-0.256423829428502	6.61858668061226	1.54932093594917	0.213235717113914	0.717849388323615	turquoise	turquoise
1991	B3gat2	-0.480977094254574	3.02555879955541	2.00501431171616	0.156779814442174	0.670851860766601	turquoise	turquoise
1992	B3gat3	-0.257312837093837	6.70728680994933	1.7891130142112	0.181034270665777	0.690609097681731	grey	grey
1993	B3glct	0.183663502197365	5.52574101066987	1.0038690688956	0.316376114077122	0.792016137191328	grey	grey
1994	B3gnt1	0.116697347086186	5.30718382450603	0.341203201610373	0.559135533178087	0.898889116361719	turquoise	turquoise
1995	B3gnt2	0.0377992637464426	2.78633246599788	0.0115268625728646	0.914500826217139	0.985386248636058	green	green
1996	B3gnt3	0.349510657634177	0.241262109174168	0.593427636554599	0.441096725415167	0.852154789688531	grey	grey
1997	B3gnt4	-0.729222106105675	0.573073763745643	3.82758738911386	0.0504154521969903	0.481147703272324	grey	grey
1998	B3gnt5	0.427544220975299	6.08531792948646	5.03418994793187	0.0248517064192671	0.371363735080923	blue	blue
1999	B3gnt6	0.0659783308269187	-1.07760424804804	0.0228724133842457	0.879789329528088	0.979911072383007	grey	grey
[truncated: 14,397 more rows]
