# Supplementary material for: Sequential perturbations to mouse corticogenesis following in utero maternal immune activation
Source: eLife. 2021 Mar 5;10:e60100. doi: 10.7554/eLife.60100 (PMC7979158; doi:10.7554/eLife.60100)
Supplement: Supplementary file 2. — Columns indicate gene symbols (gene_name), log2 fold change (LogFC), log2 counts per million (LogCPM), likelihood ratio statistics (LR), p value (PValue), false discovery rate adjusted p value (FDR), and WGCNA module assignment (moduleColors and moduleColors_merged). A total of 16,658 genes were tested. [file elife-60100-supp2.zip]

Archive with 1 entries (1 files):
- SupplementaryTable2E14.5_DE_saline_vs_polyIC.csv
