# Supplementary material for: Sequential perturbations to mouse corticogenesis following in utero maternal immune activation
Source: eLife. 2021 Mar 5;10:e60100. doi: 10.7554/eLife.60100 (PMC7979158; doi:10.7554/eLife.60100)
Supplement: Supplementary file 2. — Columns indicate gene symbols (gene_name), log2 fold change (LogFC), log2 counts per million (LogCPM), likelihood ratio statistics (LR), p value (PValue), false discovery rate adjusted p value (FDR), and WGCNA module assignment (moduleColors and moduleColors_merged). A total of 16,658 genes were tested. [file elife-60100-supp2.zip › SupplementaryTable2E14.5_DE_saline_vs_polyIC.csv]

	gene_name	logFC	logCPM	LR	PValue	FDR	moduleColors	moduleColors_merged
1	0610005C13Rik	0.435647144576528	-0.355595122234742	2.88746059958644	0.0892715328591802	0.213355121143217	grey	grey
2	0610007P14Rik	-0.0298319059531623	5.5018286054807	0.0710632270705283	0.789794967215942	0.870766070810984	grey	grey
3	0610009B22Rik	-0.415448783565846	4.04580687926389	3.8517594826692	0.0496938343711317	0.149584368079926	brown	BrRePi
4	0610009L18Rik	-0.220664354514152	1.10208726844825	1.66197253067142	0.197337207064547	0.355685262419522	brown	BrRePi
5	0610009O20Rik	0.0635530888343231	6.00687591812656	0.448877013740949	0.502868725579174	0.655306831784235	blue	blue
6	0610010F05Rik	-0.133303157897944	7.07827518365594	2.29462261008445	0.129822761975038	0.271647728800425	turquoise	turquoise
7	0610010K14Rik	-0.282749176667999	6.30220881803916	7.02145722731416	0.00805386593925803	0.0526877355005475	blue	blue
8	0610011F06Rik	-0.170742223645084	4.50974938731116	2.83504354734001	0.0922283010617284	0.217858627210192	red	BrRePi
9	0610012G03Rik	-0.25641628300299	5.48293764896544	5.3518805911173	0.0206999325412667	0.0897768981094916	brown	BrRePi
10	0610030E20Rik	0.0496777989080376	5.36693821450238	0.170637060375743	0.679546251537189	0.794210443984179	pink	BrRePi
11	0610031J06Rik	0.221771339103541	4.93561841898538	2.63657681236307	0.104428336875075	0.236160311961992	grey	grey
12	0610037L13Rik	-0.119330940093871	5.18163608940715	1.13715399721613	0.286254506391913	0.454785652596708	red	BrRePi
13	0610038B21Rik	-0.877696224023361	-2.53098506336228	2.47210490566331	0.115882643137333	0.252554061065191	grey	grey
14	0610039K10Rik	-0.378924506157523	-2.69927651616117	0.501522093505692	0.478832089939244	0.636380778198016	grey	grey
15	0610040B10Rik	-0.299441320581504	0.664888283630469	1.57451422370082	0.209552648222172	0.370526272591545	grey	grey
16	0610040J01Rik	0.072606535438586	1.36803035567338	0.105053162025506	0.745847900932433	0.84077849487464	turquoise	turquoise
17	0610043K17Rik	0.365619959932718	-2.55687325743769	0.573465533264294	0.448885082741871	0.610859219697254	grey	grey
18	1110001J03Rik	-0.396955701982837	3.71337243729215	6.9076157214947	0.00858293674640836	0.0543629506926504	brown	BrRePi
19	1110002L01Rik	-0.374084204897448	1.78364994498308	4.46431055973824	0.0346100541653761	0.12155381066813	brown	BrRePi
20	1110004E09Rik	-0.206531029906921	4.66552375452384	3.04845156883588	0.08081415806649	0.200536607339727	grey	grey
21	1110004F10Rik	-0.201949804537661	6.77197698030165	3.78734134750943	0.0516416135515172	0.152634137427462	brown	BrRePi
22	1110006O24Rik	-0.265750919412875	0.730430803812202	1.8530309940543	0.17343128293595	0.327244319552151	blue	blue
23	1110007C09Rik	0.191682426310307	2.74061570314726	1.3987816849243	0.23692766280464	0.401295476054874	grey	grey
24	1110008F13Rik	-0.164451189223879	4.57134326747852	1.7973458803871	0.180033696469477	0.335498167057326	brown	BrRePi
25	1110008L16Rik	-0.0253549259904135	3.68465855376298	0.0611844298822755	0.80463360048298	0.880540436003514	blue	blue
26	1110008P14Rik	-0.173426248133334	4.38321532724431	1.40856233047593	0.235295201215755	0.399595969875848	turquoise	turquoise
27	1110012L19Rik	-0.337708832540152	3.88521417437292	4.52626118340028	0.0333784650813725	0.119010802937822	brown	BrRePi
28	1110015O18Rik	-0.349286448603743	2.70514627927434	3.53265683359713	0.0601712970788838	0.167642257984748	grey	grey
29	1110017D15Rik	0.236535226434471	1.68776887834875	1.3207666823744	0.250454501526945	0.416623835274201	grey	grey
30	1110019D14Rik	-0.177267209930879	0.928976279929403	0.853876630019531	0.35545796620535	0.523738460007366	grey	grey
31	1110020A21Rik	-0.336666354683272	0.356080082968613	2.52921003020887	0.111756153065233	0.246378242159959	blue	blue
32	1110032A03Rik	-0.190379994265242	4.76523089462876	2.18479631952158	0.139379501416921	0.28420989022375	grey	grey
33	1110032F04Rik	0.159796180438535	2.70848852546726	0.825830545228115	0.363480947827922	0.531301898828237	turquoise	turquoise
34	1110034G24Rik	-0.214518433236487	3.11844564618516	2.04961249921706	0.152244934859281	0.300449724545185	brown	BrRePi
35	1110037F02Rik	-0.0513011933263715	6.65826966217186	0.297497672729722	0.585455424484543	0.722034238621716	blue	blue
36	1110038B12Rik	-0.0980573285817748	5.66585343092753	0.59814682804577	0.439285969941487	0.602201213050952	red	BrRePi
37	1110038F14Rik	-0.138253103949319	4.87205823258724	1.99774104064977	0.157533833514138	0.307896116235892	blue	blue
38	1110046J04Rik	0.0187284674186454	-2.10992661320897	0.00238435752210009	0.961054866988607	0.979518598525221	turquoise	turquoise
39	1110051M20Rik	-0.121034585042642	6.5280400886415	1.76769957946276	0.183667030603513	0.340048801989145	turquoise	turquoise
40	1110054M08Rik	-0.0661259644573444	1.07126546759316	0.164543561528058	0.685007358578455	0.797348373922151	grey	grey
41	1110057K04Rik	-0.270283415404365	5.68815356811276	7.92051461408919	0.00488773677457786	0.0405881950104277	grey	grey
42	1110058L19Rik	-0.410778024592595	3.85297295332176	3.69871763101289	0.0544543043906376	0.157756487398129	brown	BrRePi
43	1110059E24Rik	-0.464166046391116	4.74232085186052	7.15617926682377	0.00747061608021245	0.0507827042192719	grey	grey
44	1110059G10Rik	-0.370420790206445	4.21939819834356	4.50955542133627	0.0337060005494558	0.119768463556492	grey	grey
45	1110065P20Rik	-0.167737694560134	2.79937208359741	1.14138769078265	0.285359292350747	0.453882850375131	brown	BrRePi
46	1190002F15Rik	-0.750195662167673	3.66812925462342	12.225177588358	0.000471489057873226	0.0128610610415431	blue	blue
47	1190002N15Rik	0.0642679956677726	5.22147181807377	0.254725439802954	0.613767229846932	0.74514499779828	blue	blue
48	1190005I06Rik	0.00457660042860107	1.8690300182713	0.000531672879805711	0.981603981696146	0.989233687477236	turquoise	turquoise
49	1190007I07Rik	-0.331134358230425	2.64206743342223	5.64220934139853	0.0175330995599232	0.081399319824719	red	BrRePi
50	1200014J11Rik	-0.158794555479044	5.78805962605227	3.02840656837242	0.081818331439034	0.201975365309933	blue	blue
51	1300002E11Rik	-0.289368152828071	3.75042028224922	4.34652451512753	0.0370845518875434	0.126296461594078	magenta	YeMaBl
52	1300002K09Rik	0.308690231186698	2.27005240457338	1.86164389618604	0.17243519092241	0.325819579217957	grey	grey
53	1300017J02Rik	-0.0588220693195225	-2.11034661675658	0.0256865491037654	0.872668202633672	0.923681974804404	grey	grey
54	1500004A13Rik	-0.0584961120584302	4.18523585869204	0.24965481260465	0.61731823942237	0.747386236812112	grey	grey
55	1500009C09Rik	-0.160865233682701	5.6161721530245	1.77829022979387	0.18235941659777	0.33837399966363	turquoise	turquoise
56	1500009L16Rik	-0.24709748516475	3.90369047020403	2.57180256625966	0.108783711079632	0.242277171078523	turquoise	turquoise
57	1500011B03Rik	-0.19930228806262	6.20908700301761	3.70288107420711	0.0543185991220653	0.157555149603929	yellow	YeMaBl
58	1500011K16Rik	-0.403371107687089	2.90927138955337	4.19570949347304	0.0405263917242665	0.132633278725889	brown	BrRePi
59	1500012F01Rik	-0.13844431916018	5.04397670406919	0.741444362145618	0.389198589926218	0.555788264979935	brown	BrRePi
60	1500015A07Rik	0.0564757159127585	2.75829587555239	0.183097175241662	0.668724977595182	0.786751937056327	magenta	YeMaBl
61	1500015O10Rik	0.586292024419523	2.5926121278619	2.37040270286725	0.123655149360084	0.263104983676342	grey	grey
62	1600002H07Rik	0.03976971447475	4.5112887502208	0.168979033679145	0.681020771155605	0.795087825299595	blue	blue
63	1600002K03Rik	0.337972281955282	2.07126960193383	2.80906232722943	0.093733148208206	0.220040414719884	grey	grey
64	1600010M07Rik	0.300529390085921	-3.38943679499774	0.147543546995157	0.700893972834948	0.809547242280692	grey	grey
65	1600012H06Rik	0.105574900516608	4.99671549847022	0.899734663648271	0.342852867531933	0.510981754258471	grey	grey
66	1600014C10Rik	-0.0146684953518857	4.26602525445348	0.0109669364216423	0.916595498454176	0.95292066487235	turquoise	turquoise
67	1600014C23Rik	-0.265231732444478	-3.205964569585	0.1922071484329	0.661085940829143	0.781684384038321	grey	grey
68	1600016N20Rik	0.309637480193773	1.81980072065111	1.69503875978781	0.192938079346395	0.350792679082324	blue	blue
69	1600020E01Rik	0.413339654391239	3.99403495908105	7.92468515846923	0.00487648299649268	0.0405553937871069	yellow	YeMaBl
70	1600023N17Rik	0.00614458191371676	0.287586203577721	0.000882185318564765	0.976305032164988	0.987509212812215	turquoise	turquoise
71	1600029I14Rik	1.14002028791974	-3.12193721285319	2.5143598525625	0.112813436209368	0.247987096908901	grey	grey
72	1600029O15Rik	-0.273590403608259	3.52289141927389	4.30208782302709	0.0380656149270362	0.127867919631895	grey	grey
73	1700001C02Rik	0.880835834882315	-1.72613865279143	2.76219666386454	0.0965156298706047	0.224221229746431	turquoise	turquoise
74	1700001C19Rik	0.0437968248873092	-1.46316836926828	0.0215262042761744	0.883354522310142	0.930852709554804	grey	grey
75	1700001G11Rik	-0.227802322221103	-1.50669148785471	0.418872254069985	0.517500304575352	0.667326217186577	grey	grey
76	1700001G17Rik	-0.331023673775601	0.672354034886727	3.1875314947413	0.0742019815745323	0.190396889875009	blue	blue
77	1700001J03Rik	-0.00285375066122146	-3.33753837217895	0.000139546103877564	0.990574838107677	0.994635060470023	grey	grey
78	1700001K19Rik	0.357340163206183	0.407874154714546	2.59447423566641	0.107237020207528	0.240230538275553	turquoise	turquoise
79	1700001K23Rik	-0.26158674214406	-2.65654201871802	0.286083443898345	0.592741353048103	0.728431240064574	grey	grey
80	1700001L05Rik	0.408723575128236	-0.254070621518134	3.04507434685505	0.0809824077560779	0.200655205771344	turquoise	turquoise
81	1700001L19Rik	0.344029326701854	0.953421001377523	1.19599701425495	0.274123216530212	0.442389511815566	turquoise	turquoise
82	1700001O22Rik	0.00363438696173297	1.51311107018389	0.00045448034619433	0.982991550705309	0.989840337969521	blue	blue
83	1700001P01Rik	-0.102743338724183	-1.84116440620116	0.0717596627579731	0.788791734400529	0.869890282134658	grey	grey
84	1700003D09Rik	1.24337840868733	-1.62442288066458	10.9452673609943	0.000938430043305976	0.0180304125275559	black	YeMaBl
85	1700003E16Rik	0.191528909637027	2.30237625625433	0.668502270486108	0.413574271489705	0.578545533630796	turquoise	turquoise
86	1700003F12Rik	0.407233027935668	-0.496392462954462	1.92010659230197	0.165844910150192	0.318468629026223	grey	grey
87	1700003G18Rik	0.145313026041948	-2.54862050343312	0.111089409802037	0.7389072508268	0.835962848700953	grey	grey
88	1700003L19Rik	0.266699779323426	-3.41416207004755	0.00117615218838374	0.972641851919463	0.985446881498706	grey	grey
89	1700003M02Rik	0.648126432737031	0.711467518693886	4.01863803480133	0.0450000393913665	0.141406905740745	grey	grey
90	1700003M07Rik	0.0458232102227908	2.54751762030277	0.0462977085651097	0.829635541146502	0.895773613302033	turquoise	turquoise
91	1700007G11Rik	0.199904073945325	-0.628215924223237	0.324949224730602	0.56864841306581	0.70920620287722	turquoise	turquoise
92	1700007J10Rik	0.79268426519143	0.364333177623359	8.75128954438031	0.00309383204279501	0.0325360190460097	black	YeMaBl
93	1700007K09Rik	-0.0433635383934554	-3.1468100055163	0.00441854494944849	0.947001940373912	0.971795621434647	grey	grey
94	1700007K13Rik	0.0859544334884607	0.176982809857483	0.0594509447206235	0.807365858499927	0.882170065328175	grey	grey
95	1700007L15Rik	-0.232380522253222	-1.16719692365577	0.838786442371703	0.359744079686847	0.52761198093181	blue	blue
96	1700008J07Rik	-0.329857268350083	3.5139288211661	5.59121410851272	0.0180507805244439	0.0825945180546369	blue	blue
97	1700008O03Rik	0.331835488868905	0.903695716953351	2.12514294732088	0.144899261705001	0.291161217163062	turquoise	turquoise
98	1700009P17Rik	0.383930057375685	2.78468153072843	0.80061899183201	0.370908365567046	0.538908988540414	grey	grey
99	1700010I14Rik	-0.0807847831673255	0.8133784151794	0.246795469336781	0.619340579601192	0.74874630778697	grey	grey
100	1700011H14Rik	0.541848392745396	-2.38638006665406	1.60891913291436	0.204643805268577	0.364917463010324	grey	grey
101	1700011I03Rik	2.15692289392421	-3.25229875019705	6.4734152747834	0.0109499905903006	0.0621058710429786	turquoise	turquoise
102	1700012B09Rik	0.132952562292237	-0.651648603260046	0.0789916017406469	0.778668640040511	0.863011457471379	grey	grey
103	1700012D01Rik	0.359240302287322	-1.02645609927477	1.98749044503901	0.158603522905749	0.309152525692016	turquoise	turquoise
104	1700012D14Rik	0.0683780538446189	0.352848772255384	0.110693534617054	0.739355933893667	0.836226222422683	grey	grey
105	1700013F07Rik	0.236771358644575	-0.190858318819479	0.722126659788007	0.395447210993245	0.560912775947333	turquoise	turquoise
106	1700015E13Rik	1.02800283142127	-2.00077088393141	3.84352832459158	0.0499383287295247	0.149859967569163	yellow	YeMaBl
107	1700016C15Rik	1.48416759990846	-3.17194266640894	3.75695658956922	0.0525882145531397	0.154472664085029	turquoise	turquoise
108	1700016H13Rik	0.0441745779739163	-2.23176811816502	0.0104770893812187	0.918472794097607	0.954038773092096	grey	grey
109	1700016K19Rik	0.160987566436171	0.881272703152636	0.224350910462178	0.635744553962267	0.761613288738112	turquoise	turquoise
110	1700016L04Rik	-0.0790413934046261	-2.72553897952165	0.0296374283905898	0.863315481782414	0.917104093841685	grey	grey
111	1700017B05Rik	-0.0187818936375059	3.79138107265523	0.0201564638284673	0.88710096781315	0.933501447999461	blue	blue
112	1700018A04Rik	0.107061286658094	-1.8530132644977	0.117631098631461	0.731618092559526	0.830786032372792	grey	grey
113	1700018G05Rik	-0.097421815107926	-2.42122745867117	0.0573760532234466	0.810692318673321	0.884034606209753	grey	grey
114	1700018L02Rik	0.0605873943580917	-0.55504656260735	0.058231123451721	0.809313885712002	0.883225282245187	grey	grey
115	1700019A02Rik	0.302022082285148	-3.10651260536273	0.14530611834838	0.703061974664461	0.810502532353413	grey	grey
116	1700019B03Rik	0.315565288941268	-2.15849921840548	0.506126363947914	0.476820548724617	0.634820708172528	turquoise	turquoise
117	1700019D03Rik	0.48960011616548	-1.67424482300956	1.49863669379578	0.220881248048832	0.383794704286789	turquoise	turquoise
118	1700019G17Rik	0.137259179208381	2.72965182594773	0.788056373155186	0.374688483338272	0.542636742918855	grey	grey
119	1700019L03Rik	0.399915691568227	0.214832496503338	4.39651958094621	0.0360123534300887	0.12412451550557	grey	grey
120	1700020A23Rik	1.34789974709204	-1.29654430493496	8.81954222743597	0.00298021420970839	0.0320642794640168	yellow	YeMaBl
121	1700020D05Rik	0.679111289504728	-0.0861809359275139	3.96471727756093	0.046463323805384	0.14357442606569	yellow	YeMaBl
122	1700020I14Rik	-0.235094087286425	5.30721479442688	2.83002223835516	0.092517078371327	0.218328116841408	grey	grey
123	1700020L24Rik	0.548207429082548	1.60292695162322	8.85840698726616	0.00291742069332443	0.0318882780168561	grey	grey
124	1700021F05Rik	-0.316177582316715	4.72688314863992	5.87295284728432	0.0153752410227735	0.0753892671381989	grey	grey
125	1700021K19Rik	0.114393497725425	6.29273892520496	1.68852288677616	0.193795799690232	0.351848677023034	turquoise	turquoise
126	1700021N21Rik	-0.56101838295244	-1.93552215552748	1.44640366086837	0.229105893301464	0.392840552816859	turquoise	turquoise
127	1700023E05Rik	0.365237494140096	-2.03289547791446	0.739786728567605	0.389729205119632	0.556069301831506	turquoise	turquoise
128	1700023F02Rik	0.45215590726918	-3.11350988271149	0.559820874429342	0.454332423977695	0.615556691225738	turquoise	turquoise
129	1700023F06Rik	0.282127986967572	0.193029392247059	1.27865167538455	0.25814988402065	0.425268601492538	turquoise	turquoise
130	1700023L04Rik	-0.218552051420009	-1.69835884392743	0.500707998818704	0.479189198750425	0.636600500261949	grey	grey
131	1700024F13Rik	0.171103121682431	-0.713489554554952	0.440630549745951	0.506818272782229	0.658098036046543	blue	blue
132	1700024G13Rik	0.282454472499697	-2.29754521286925	0.142707379960363	0.7056042080091	0.812578976634331	grey	grey
133	1700024P16Rik	0.271383436847656	-1.21051260116487	0.779053457696342	0.377430782458763	0.545246897424167	turquoise	turquoise
134	1700025F24Rik	-1.11458604946373	-2.10195302129538	6.08336100071356	0.0136460906319104	0.0708813775323862	grey	grey
135	1700025G04Rik	-0.222221416049035	6.72973159856129	5.21129230676116	0.0224406487044357	0.0939709215984138	blue	blue
136	1700026D08Rik	0.252078552380671	-0.866286933694407	0.448884472199669	0.50286517727817	0.655306831784235	grey	grey
137	1700026L06Rik	-0.0797200498105601	-1.13090901200076	0.0489154633118751	0.824961309358148	0.892582845627957	grey	grey
138	1700027H10Rik	0.215863713994976	-1.72727434003224	0.400349187218316	0.526908977154769	0.675173057034165	turquoise	turquoise
139	1700028E10Rik	-0.124677234969559	-1.12502118512495	0.218393986081351	0.640266354396732	0.765488906304512	grey	grey
140	1700028J19Rik	0.0191212635030236	-0.817409755563381	0.0055291893910443	0.94072511419886	0.968726955982567	pink	BrRePi
141	1700028K03Rik	1.22976659935333	0.080646748517246	14.9184472124795	0.000112259876680658	0.00613399872116733	yellow	YeMaBl
142	1700028P14Rik	0.0933405308503458	-0.463725096242509	0.0876625160127169	0.767170083975358	0.854817341729867	grey	grey
143	1700029I15Rik	0.365573976936396	-0.359641198546735	2.2522951302444	0.133416393507852	0.276149389047441	yellow	YeMaBl
144	1700029J07Rik	0.579072115083317	2.12592747234335	9.19479780415795	0.00242703897778836	0.0290743319901223	yellow	YeMaBl
145	1700030C10Rik	0.461945609435325	-0.839290198358229	2.96735376720757	0.0849607270538719	0.206790735134921	turquoise	turquoise
146	1700030J22Rik	-0.00722980446466463	3.19289274740769	0.00259499784721129	0.959372437908271	0.978402477695358	turquoise	turquoise
147	1700030K09Rik	0.0273809800216176	4.25751373173721	0.0842496401740105	0.771618954954757	0.858339135334647	grey	grey
148	1700034G24Rik	0.209143883803086	-1.19576043401986	0.426163367364168	0.513877555572294	0.664403315796591	turquoise	turquoise
149	1700034H15Rik	0.399233824762636	0.743280952781045	3.71176450388807	0.0540302449450171	0.157156595127308	yellow	YeMaBl
150	1700037C18Rik	-0.00363875778228481	1.96377658188999	0.00051374005849425	0.981916828863088	0.98928090814088	yellow	YeMaBl
151	1700037H04Rik	-0.254348269161067	5.86230253190584	6.62066441568559	0.0100802222063323	0.0594815237382515	red	BrRePi
152	1700040L02Rik	0.524828850614634	-0.935065734031517	2.00915853542833	0.15635201801392	0.306233029520974	grey	grey
153	1700048M11Rik	0.520946860380706	-0.158506802178708	3.79706552939507	0.05134248934862	0.152127923793901	yellow	YeMaBl
154	1700048O20Rik	0.0195489811263441	3.62324451484374	0.0102714000548829	0.919274280596903	0.954539352723039	turquoise	turquoise
155	1700049G17Rik	-0.0504345686950131	3.72741861263824	0.192223234274335	0.661072644829442	0.781684384038321	magenta	YeMaBl
156	1700051A21Rik	1.44328888604473	-3.15039513873792	4.34550608087038	0.0371067375405556	0.126299937657122	turquoise	turquoise
157	1700052K11Rik	-0.193991781803513	3.64657202839281	2.54163346323492	0.110880023529611	0.245225628246981	grey	grey
158	1700052N19Rik	-0.27931547812518	4.0732117772069	5.36057216059415	0.0205970149683719	0.0896069666605222	blue	blue
159	1700056E22Rik	-0.367985538658079	-0.668558751893988	1.70770114236275	0.191283907379135	0.348865937964582	blue	blue
160	1700060C20Rik	0.538214273883261	-3.20606453993153	0.349786303013715	0.554234123674308	0.697946177212476	grey	grey
161	1700061G19Rik	0.626620380513431	-0.62438851767329	3.93935815944377	0.0471687710240944	0.144651790765591	yellow	YeMaBl
162	1700063D05Rik	-0.0938189459037968	-1.58444060305033	0.055456903326025	0.813826193229048	0.886349573508302	blue	blue
163	1700063O14Rik	1.58570865064074	-3.36554708495457	4.07431642036159	0.043539879853421	0.138598761436707	grey	grey
164	1700064M15Rik	0.15808421373486	-2.88724754690893	0.0702919343775328	0.790912197498212	0.871536375334075	turquoise	turquoise
165	1700065D16Rik	-0.171972555388639	-1.32260482945178	0.296283268316524	0.586221914683202	0.722712008199584	grey	grey
166	1700065J18Rik	-0.327939882727576	-1.99960941396963	0.56186079155783	0.453511471527118	0.61477639091501	turquoise	turquoise
167	1700066B17Rik	1.15628824662338	-2.72255851378689	3.28048842144592	0.0701080621940553	0.183584232761487	grey	grey
168	1700066M21Rik	-0.168885770840855	4.24251142358844	2.06060223033883	0.151150423061887	0.298691882521937	turquoise	turquoise
169	1700067K01Rik	0.643407287826936	-0.464341421894528	6.62971707197513	0.0100291193092808	0.0592530002743265	grey	grey
170	1700071M16Rik	0.913548061411015	-2.12651468430491	4.09593500646321	0.0429864476944314	0.137686026998818	turquoise	turquoise
171	1700084C01Rik	-0.0203752336672938	1.81882299570569	0.00537716398559596	0.94154419716873	0.969180203697504	turquoise	turquoise
172	1700084E18Rik	-0.339762268773939	-1.06740172692671	1.85427949883991	0.17328648255874	0.327020077768607	red	BrRePi
173	1700086L19Rik	0.100281530631619	1.93481459345563	0.217623507186929	0.640856683306916	0.765755012590676	turquoise	turquoise
174	1700086O06Rik	-0.224400424849401	2.21964418497284	1.96070416732493	0.161438029064204	0.31302929672349	grey	grey
175	1700088E04Rik	0.00568508326137726	0.514956292425409	0.000703154287773344	0.97884492922754	0.988681426748215	grey	grey
176	1700092M07Rik	0.0948121918560691	-0.10917914177443	0.180113353334393	0.671275844580087	0.788429346065903	black	YeMaBl
177	1700093K21Rik	1.18312783700095	-2.10512857973692	6.41613881232175	0.0113087780613746	0.0630460592190023	yellow	YeMaBl
178	1700094D03Rik	0.435963673375028	3.31949774219683	5.99734569239423	0.0143274180791738	0.0728974130613551	yellow	YeMaBl
179	1700096J18Rik	-0.0264920187819647	-3.07939966551363	0.00083816498491629	0.976903607390634	0.987706065993591	grey	grey
180	1700096K18Rik	-0.0503770503501672	2.63147663340823	0.0975925962797195	0.754737965695281	0.846741987644934	brown	BrRePi
181	1700097N02Rik	-0.818559119742535	-2.86166382806934	1.29583762378507	0.254974931544935	0.421784747733419	turquoise	turquoise
182	1700101E01Rik	0.339239996145881	-1.32991359419427	0.932389080399766	0.334242892562286	0.502193389041451	grey	grey
183	1700101I11Rik	-0.121958891821228	-1.38222548368147	0.111145283404902	0.738843995516606	0.835962848700953	turquoise	turquoise
184	1700102H20Rik	-0.0531938763511428	-0.24828874543532	0.0536223351266578	0.816875918226771	0.887994145123158	grey	grey
185	1700102P08Rik	0.305756243691506	0.945592072298264	2.5138239476726	0.112851796253183	0.248005965961151	turquoise	turquoise
186	1700105P06Rik	-0.317204948918219	-1.82072788330687	0.714403343383228	0.397985872905796	0.563506049372269	grey	grey
187	1700106J16Rik	0.532620194402607	-2.69226588874126	0.71141971351917	0.398972903949105	0.564327981148356	blue	blue
188	1700108F19Rik	-0.152578061448219	-2.77171077045176	0.0623611465084259	0.802802236381194	0.8794240661161	grey	grey
189	1700109G14Rik	-0.258402438897407	-2.89252781800106	0.273547552518158	0.60096191067173	0.734955106671292	grey	grey
190	1700109H08Rik	1.00695735699291	-0.53123203051285	8.30565097997264	0.00395219140200469	0.0366984978916807	yellow	YeMaBl
191	1700109K24Rik	1.13827934612666	1.33375725237469	14.6209252373888	0.000131446871612349	0.0065640595095104	yellow	YeMaBl
192	1700110C19Rik	0.385689645320901	-0.683641214178604	1.62593359622434	0.202266413143281	0.361967853931209	grey	grey
193	1700113A16Rik	-0.0308140231640513	3.11206927573716	0.0430132935822503	0.835700243319363	0.899514672265762	turquoise	turquoise
194	1700113H08Rik	-0.0460524179752995	-1.73747501140466	0.0183629121668076	0.892208798154639	0.937159603988901	blue	blue
195	1700120C14Rik	0.0162402702860619	-1.65826644703584	0.00281946253455345	0.957653337821557	0.977726728452531	grey	grey
196	1700120K04Rik	0.176591859882013	-0.0290671456809268	0.716262263176034	0.397372698169115	0.562877075348735	blue	blue
197	1700123M08Rik	-0.329844227487544	0.732125485964018	2.69651539078463	0.100567831800538	0.230853767227349	turquoise	turquoise
198	1700123O20Rik	-0.429536884065701	5.19872485463824	10.1063563723581	0.00147758803632738	0.0227272959456524	red	BrRePi
199	1700124L16Rik	0.492121278590818	0.468318844787292	5.60054061317483	0.0179549362606611	0.0823264158076278	turquoise	turquoise
200	1700125G02Rik	-0.0693949510842647	-2.90176146654508	0.00903905072820166	0.924256111108749	0.957836151477513	grey	grey
201	1700125G22Rik	0.447715012393534	-2.82404115383008	0.500143807009344	0.479436941453867	0.636691418366862	grey	grey
202	1700125H03Rik	0.697294917460821	-3.14204756379064	0.951600992497969	0.329312113004712	0.497161607615778	grey	grey
203	1700125H20Rik	-0.0590563550416538	-1.38858119938577	0.0408699071044314	0.839789242425695	0.901399870225391	turquoise	turquoise
204	1810007C17Rik	0.613347369351255	-2.77886550040341	1.255901536341	0.262428301938531	0.430099434641091	grey	grey
205	1810009A15Rik	0.0150468141688167	-1.17590719068202	0.00284753314385533	0.957443256949884	0.977632081296504	grey	grey
206	1810010D01Rik	0.364919432448806	-2.5270883997121	0.592094415079043	0.441610362329804	0.604217282602864	yellow	YeMaBl
207	1810010H24Rik	0.176194949396607	1.75992605742428	1.0140102493013	0.313944020543096	0.48257631209808	turquoise	turquoise
208	1810011H11Rik	0.117122046524998	-1.37311571377801	0.135108107788325	0.71319347892951	0.818151433923819	grey	grey
209	1810011O10Rik	-0.132954585210034	3.00636709823163	0.717925715766947	0.396825155975434	0.562383642569795	grey	grey
210	1810012K16Rik	0.973173417934313	-2.59805152541035	3.50794000631486	0.0610753523069767	0.168760890380358	yellow	YeMaBl
211	1810013L24Rik	-0.193170181639814	5.9241647927188	4.57215009870593	0.0324957557543092	0.117015628913809	blue	blue
212	1810014B01Rik	-0.11339227184484	1.71254835788788	0.359608427783655	0.548723785125989	0.693260584954776	blue	blue
213	1810019D21Rik	-0.435531536212027	-2.41373068274224	0.339251150962919	0.560261790998817	0.703144798798938	grey	grey
214	1810020O05Rik	0.35322188914431	-1.42947449706588	0.8682612580611	0.351437116021159	0.519683930641853	turquoise	turquoise
215	1810021B22Rik	-0.074312260756828	0.290825062927652	0.170795191641048	0.679406060575258	0.794158035019483	grey	grey
216	1810022K09Rik	-0.511166916164512	4.52785471214084	3.67747713420844	0.0551522425974326	0.158811764423169	grey	grey
217	1810024B03Rik	-0.38537343762643	-1.54144779621056	1.64567315135029	0.199548862904183	0.358469207188383	grey	grey
218	1810026B05Rik	0.129710997490907	4.63609927615389	1.24228207010121	0.26503169613015	0.43266346473305	grey	grey
219	1810026J23Rik	-0.130464157561006	6.74992435900497	2.37050394600951	0.123647130316417	0.263104983676342	brown	BrRePi
220	1810030O07Rik	0.0393493649709275	5.23207988077706	0.187111809870647	0.665331383248648	0.784683036293607	grey	grey
221	1810032O08Rik	0.401506149425837	3.14206377891985	7.08152908392407	0.00778825238523704	0.0517469896231258	pink	BrRePi
222	1810034E14Rik	-0.237740398707031	-2.29657744414654	0.239575007412469	0.624513235405889	0.752491268956212	grey	grey
223	1810037I17Rik	-0.54959386529144	5.01314201999671	10.8160369229754	0.0010062465127727	0.018603833973105	grey	grey
224	1810041L15Rik	0.0802686919186027	6.27950256574226	0.516672643582311	0.472264499066862	0.631075086271121	grey	grey
225	1810043G02Rik	0.0975886078150286	4.43741472648163	0.949026722997592	0.329967160373253	0.497789617596237	turquoise	turquoise
226	1810043H04Rik	-0.278075658600001	2.91473806301113	2.69225384094382	0.100837090556261	0.231210496144005	brown	BrRePi
227	1810044D09Rik	-0.443311654764447	0.484944332599153	3.16516356462974	0.0752249002686801	0.192095760964389	red	BrRePi
228	1810055G02Rik	0.0382068521880782	5.5131391329019	0.146946092190861	0.701471033606553	0.809834671690204	grey	grey
229	1810058I24Rik	-0.308044768670564	5.46330511500744	4.80643256893675	0.0283536837671368	0.107732400121577	blue	blue
230	1810062G17Rik	-0.258436476874341	-2.61309975218913	0.256795039767063	0.612330604952007	0.744105866449558	grey	grey
231	1810062O18Rik	0.169322297186856	-1.44796598147699	0.246634368393966	0.619454956149138	0.748830236540808	grey	grey
232	2010002M12Rik	0.305695693446898	-1.5382837697929	0.709337734886049	0.399663755556535	0.565017299504435	turquoise	turquoise
233	2010012O05Rik	-0.114135592999243	3.64263871630829	0.748442443700286	0.386969810780819	0.553839943980314	turquoise	turquoise
234	2010015L04Rik	0.235602368401598	2.0234072962928	2.16187014969397	0.141472414394815	0.286487658520402	grey	grey
235	2010107E04Rik	-0.356914980972191	5.76742402902306	3.32971676944553	0.0680385901974295	0.180305637201411	brown	BrRePi
236	2010107G12Rik	0.327924337486144	0.17618431446862	2.08034020821595	0.149206917846853	0.296491570737549	yellow	YeMaBl
237	2010107G23Rik	-0.15275698066306	5.29423979546243	1.45173348004763	0.228250004547199	0.391978203685282	yellow	YeMaBl
238	2010109A12Rik	-0.236937412669026	-2.27364585308935	0.306487616442954	0.579843564830873	0.717504318938725	grey	grey
239	2010111I01Rik	0.421975210356941	3.84239053534643	13.6134541141246	0.000224570326822467	0.0085603947464729	grey	grey
240	2010204K13Rik	-0.648249757795158	2.18542346583438	11.3384354600184	0.000759192570502085	0.0161103564833423	blue	blue
241	2010300C02Rik	0.356642051890307	2.61834267051219	2.40919615275254	0.120624292177408	0.258838008384807	turquoise	turquoise
242	2010308F09Rik	-0.180175388235706	-2.4851121157718	0.189560491710671	0.663282668400061	0.783003521381065	grey	grey
243	2010320M18Rik	-0.380643757023097	3.67127224337176	6.03388452566635	0.0140338160547492	0.0720661971480729	brown	BrRePi
244	2200002D01Rik	0.0722622217200028	-1.64960898371199	0.0307767489475701	0.860739386738021	0.915593659277263	grey	grey
245	2210013O21Rik	-0.264276909028425	4.56016220868921	3.86523129601744	0.0492963986357138	0.148716470355917	grey	grey
246	2210015D19Rik	-0.239852678284766	3.16463383311475	2.72580365856508	0.0987384104935763	0.227904176527919	brown	BrRePi
247	2210016F16Rik	-0.311760931302688	4.63965821923589	6.94131457095168	0.00842271905724079	0.0539274316800335	blue	blue
248	2210016L21Rik	-0.0209716746564658	6.14652618934156	0.0422468835850935	0.837149884832341	0.900034158677389	turquoise	turquoise
249	2210018M11Rik	-0.039265483892563	6.90183709974832	0.167448480235645	0.682389451140331	0.79559535901227	blue	blue
250	2210404O09Rik	-0.199851558415626	2.67137437431103	1.56741230120012	0.210583208592894	0.371953672859763	grey	grey
251	2210408F21Rik	0.416543465685052	-2.93688389135656	0.397126415720965	0.52857703931541	0.67652987483028	turquoise	turquoise
252	2210408I21Rik	-0.078385797376795	3.74395060907995	0.499082358099963	0.479903603783008	0.636990775443613	turquoise	turquoise
253	2210416O15Rik	0.248479299313624	-0.302552402215654	1.34262219783087	0.246572067231638	0.412472132551177	yellow	YeMaBl
254	2210417A02Rik	0.811243227178862	-3.52237570299277	0.496038316222823	0.481246043139182	0.638080987145927	grey	grey
255	2300009A05Rik	-0.263073850877831	3.48084731581456	3.81417507986038	0.0508206242146004	0.151413939584629	grey	grey
256	2310001H17Rik	-1.33309097928124	-2.87664509252715	2.45005837218576	0.117520497775864	0.254439362093884	grey	grey
257	2310002D06Rik	0.324762554068433	-0.532272702689371	1.52963457588127	0.216167296667859	0.378565478121656	grey	grey
258	2310002F09Rik	0.820634159565567	-1.4000727292847	3.52190987021284	0.0605626213252773	0.168057995341741	turquoise	turquoise
259	2310002J15Rik	0.189254849171333	-3.11840329239342	0.077076004601448	0.781299735800536	0.865064207309095	grey	grey
260	2310003H01Rik	0.127611632168449	6.16937322368716	1.88635270952919	0.169613874051378	0.32286914797713	yellow	YeMaBl
261	2310007B03Rik	0.602514060140514	-2.14971271573868	1.20171908865728	0.272978358405874	0.441163705939295	grey	grey
262	2310007L24Rik	1.22283710073549	-3.53792686106424	1.26562786133139	0.260588495386043	0.427968367952351	grey	grey
263	2310008N11Rik	0.504350337767837	-3.3104454969608	0.378395305119472	0.538463295467891	0.684659306610497	grey	grey
264	2310009A05Rik	-0.54441376785267	3.0186847137882	6.81409402687606	0.009044117562019	0.0561291186655378	blue	blue
265	2310009B15Rik	-0.287193033130918	2.32726505941667	2.69082282218634	0.100927683632066	0.231305588223868	red	BrRePi
266	2310010J17Rik	-0.165548031804689	0.353714234775498	0.532642427511552	0.46549804185834	0.625344063006148	grey	grey
267	2310011J03Rik	-0.259079310954483	4.50501985146965	4.01462571636298	0.0451072342700491	0.141510836463776	red	BrRePi
268	2310014L17Rik	0.499103318425526	1.5395850782136	6.9292054457785	0.00847993535862598	0.0540599935721361	yellow	YeMaBl
269	2310015A10Rik	0.20800845362546	3.04614545112407	2.3260712015248	0.127222613952165	0.268041071267532	grey	grey
270	2310015B20Rik	0.626477832450538	-2.43116162150631	1.23395608122967	0.266639051765439	0.434240084511574	grey	grey
271	2310022A10Rik	-0.191091898968624	5.48497618597056	4.12094880580719	0.0423553173819321	0.136444571059413	blue	blue
272	2310022B05Rik	-0.162901044839346	7.06552750092691	2.57992699738915	0.108226653315459	0.241451607279663	grey	grey
273	2310030G06Rik	0.03507894164124	-0.171593609817787	0.0226960947541262	0.880250057042363	0.928991728979452	turquoise	turquoise
274	2310033P09Rik	-0.0656194740751106	4.74407581478934	0.500746566801659	0.479172270782909	0.636600500261949	blue	blue
275	2310034G01Rik	-0.419887761903402	-0.0646094513390872	2.93576407581656	0.0866376610611982	0.208979171438957	brown	BrRePi
276	2310035C23Rik	0.186163218019267	6.06836843317035	4.61144037386965	0.0317593465092322	0.115487272244224	turquoise	turquoise
277	2310036O22Rik	-0.331967285498738	7.49176930564991	12.5473225282709	0.000396774407529142	0.0117267699378812	blue	blue
278	2310039H08Rik	-0.396597420933018	3.96297365718877	8.09361907354942	0.00444213709177983	0.0389458524604571	red	BrRePi
279	2310040G24Rik	-0.28095364247878	0.124367481215236	1.51811689248511	0.217904686106418	0.380488077689802	turquoise	turquoise
280	2310045N01Rik	-0.16753468210654	4.39549258611604	2.18949164622936	0.13895517001981	0.283631322410244	grey	grey
281	2310047M10Rik	-0.120140523471536	4.21229953209515	0.808054877450289	0.368695952338695	0.536208937843372	turquoise	turquoise
282	2310057M21Rik	-0.173753980247133	3.65072440438279	2.08902203792931	0.148361016606963	0.295648402365275	brown	BrRePi
283	2310061I04Rik	0.196208362693109	5.48625013582725	2.50670327642573	0.113362859958937	0.248735316279764	turquoise	turquoise
284	2310061J03Rik	-0.25531278752992	0.837696082961188	1.90328530786537	0.167711049107409	0.32081470825915	grey	grey
285	2310067B10Rik	0.285467873192346	6.92654516839192	6.79345509638578	0.00914926629427253	0.0564836139635211	blue	blue
286	2310068J16Rik	0.075115566173206	-1.11908968650368	0.0791294470215806	0.778480641537034	0.862860504805636	blue	blue
287	2310069G16Rik	-0.269461011887941	1.10158975743348	1.70656227632394	0.191432005746791	0.349054260662684	turquoise	turquoise
288	2410002F23Rik	0.206483506717144	6.61213824655854	5.60186481045947	0.0179413707417776	0.082309929445478	turquoise	turquoise
289	2410004B18Rik	-0.136360649229059	4.76641770591421	1.70605704774269	0.191497748610883	0.349054260662684	turquoise	turquoise
290	2410004I01Rik	-0.538750743829388	0.905703195375698	6.04136216524771	0.0139744977552531	0.0719467102683378	turquoise	turquoise
291	2410004N09Rik	-0.258937932466329	3.57092768064336	2.51770659700824	0.112574201123326	0.247644510793148	grey	grey
292	2410004P03Rik	0.430142748663436	1.13788678010396	1.80649802608509	0.178928896198843	0.33414770772201	turquoise	turquoise
293	2410006H16Rik	-0.115367358265713	5.33085778646473	0.570863226914934	0.449916096784287	0.612012276680765	brown	BrRePi
294	2410015M20Rik	-0.443181864521849	5.24870960468839	7.892416989999	0.00496424812672008	0.0408904873266364	red	BrRePi
295	2410016O06Rik	-0.219515919531502	4.39206608459269	3.78167256664975	0.0518168401736279	0.152934961660577	red	BrRePi
296	2410018L13Rik	0.166433099431931	0.519419558074318	0.80740855625249	0.368887522647402	0.536393885497592	turquoise	turquoise
297	2410021H03Rik	1.12796899628813	-1.36275422188358	9.03691583103547	0.00264581628707225	0.0303122473934316	yellow	YeMaBl
298	2410076I21Rik	-0.149544929963892	-0.802533615449091	0.153711014284404	0.69501390930665	0.805226158104755	grey	grey
299	2410088K16Rik	0.231928264728191	-3.33938523170588	0.0825178379859253	0.773913873690343	0.859629079678185	grey	grey
300	2410089E03Rik	0.268453614497791	6.5527432158486	6.00163800607952	0.0142926026862539	0.0728315006263745	black	YeMaBl
301	2410124H12Rik	0.0450269401214953	-2.09253853909523	0.00874879947556551	0.925478531779555	0.958268360416697	turquoise	turquoise
302	2410127L17Rik	-0.293434836743826	1.56189408831753	2.3485184944484	0.125402135079447	0.265499334793266	blue	blue
303	2410131K14Rik	0.0048878960452159	5.3198760751182	0.0032431234684811	0.954586276796658	0.97633609997291	brown	BrRePi
304	2410137M14Rik	1.29541933601462	-2.12193006029643	9.90479647961176	0.00164848558252803	0.0240459481906759	yellow	YeMaBl
305	2500004C02Rik	-0.182655010076471	3.04268813255649	1.72857130812053	0.188593457581807	0.345799649575975	magenta	YeMaBl
306	2510002D24Rik	0.11394076899107	3.39521098063713	0.93517042646533	0.333522987211919	0.501383081037465	brown	BrRePi
307	2510003E04Rik	-0.137191363084905	6.41343345236216	2.4648965854689	0.116415364262689	0.252835350441705	turquoise	turquoise
308	2510009E07Rik	-0.0866702795372771	6.52619215510968	0.741512159081967	0.389176909841977	0.555788264979935	turquoise	turquoise
309	2510039O18Rik	0.196413958152623	5.7332226865364	3.36750346936908	0.0664944478447121	0.178391491537876	brown	BrRePi
310	2510049J12Rik	0.260953953636171	0.357579316633137	1.07526499596691	0.299759228834666	0.469215301064449	turquoise	turquoise
311	2610001J05Rik	-0.202238277008603	4.70814574114939	1.83416821587484	0.175636008963592	0.329921587428452	brown	BrRePi
312	2610002J02Rik	-0.202529695554528	5.37911528291895	5.10640748167627	0.0238376310776959	0.0970328634658748	yellow	YeMaBl
313	2610002M06Rik	-0.194306164503661	5.51693157656626	2.87368549517723	0.0900384682761834	0.214419489939321	turquoise	turquoise
314	2610005L07Rik	0.807122786759677	1.73813977184988	10.2846318271177	0.00134142783437016	0.0217233168247139	yellow	YeMaBl
315	2610008E11Rik	-0.0511761342265284	6.69754967033844	0.424206004129285	0.514845756268807	0.664943953191569	magenta	YeMaBl
316	2610015P09Rik	0.146886968486685	3.18734526201228	0.87583214689009	0.349345767544806	0.517602223228798	blue	blue
317	2610018G03Rik	0.0462497533506024	0.66002918996878	0.0534738697702881	0.817125110994393	0.888013024325595	green	green
318	2610020C07Rik	0.0740939872406307	1.38051063504436	0.169442499849222	0.680607751641643	0.794781908646792	magenta	YeMaBl
319	2610020H08Rik	0.189160636771537	2.67267378541388	1.28579857976291	0.256823664976323	0.423706904147331	pink	BrRePi
320	2610027K06Rik	0.488108162384031	-1.93035701547995	1.89816330556793	0.168284047724186	0.321661005965517	yellow	YeMaBl
321	2610028E06Rik	0.102754347265317	-0.0401034292223007	0.210855730484406	0.646097516506193	0.769973703674357	grey	grey
322	2610034B18Rik	-0.107265877074761	4.15744359281127	0.784420005618216	0.375792744554682	0.543729309371309	blue	blue
323	2610034M16Rik	-0.403535834158254	1.53147328410469	4.31988390762495	0.0376694920996674	0.127178435224212	grey	grey
324	2610035D17Rik	-0.288319720951232	4.62962392391045	4.6515828250916	0.0310249272313767	0.113785389216264	grey	grey
325	2610035F20Rik	0.0988413816662388	2.37955362245151	0.159626849600365	0.689500299770458	0.800603980608741	blue	blue
326	2610044O15Rik8	-0.147597520159243	3.2705163498484	1.35854637261484	0.243789566821777	0.408985810743867	magenta	YeMaBl
327	2610100L16Rik	-0.218622030283789	3.81190137728027	2.94983797154874	0.0858861685825208	0.20819147209657	grey	grey
328	2610203C20Rik	0.462452725535327	8.01902247255098	6.18599300100314	0.0128765424654728	0.0687051391383236	magenta	YeMaBl
329	2610203C22Rik	0.28259387497379	-1.46087932561301	0.842371100273912	0.35871951435929	0.526572935336364	grey	grey
330	2610206C17Rik	0.454872221268906	-1.49143515047689	1.7155315165843	0.190269254492627	0.347889816815045	grey	grey
331	2610207O16Rik	0.400392189997635	2.20496690121924	2.88219564191808	0.0895638220591865	0.213808275703916	black	YeMaBl
332	2610301B20Rik	-0.224840245915554	4.85208737910633	3.48387020234278	0.0619696485725852	0.170130496942392	brown	BrRePi
333	2610305D13Rik	0.00838259627131395	0.254258252588059	0.0011467786693693	0.972985504318198	0.98551415329638	magenta	YeMaBl
334	2610306M01Rik	-0.271566445030001	3.12095488034376	3.76480507095967	0.05234195873356	0.154108301115272	red	BrRePi
335	2610307P16Rik	-0.177407287669337	3.45984571357557	1.60775857363006	0.204807163978681	0.365119620885794	blue	blue
336	2610316D01Rik	-0.137253442885015	2.93004586337784	0.605405763985367	0.43652288373919	0.600244289613651	grey	grey
337	2610318N02Rik	-0.136518776622705	3.25956944435569	0.563408235529373	0.452890262963186	0.614302255552541	blue	blue
338	2610507B11Rik	0.18199772128607	7.66397245550684	3.54033242496317	0.0598934563946458	0.167400200775505	blue	blue
339	2610507I01Rik	0.116451168976952	4.58277931344786	1.73351707186542	0.187962357502735	0.345250518390181	grey	grey
340	2610524H06Rik	0.033347727331951	4.4840827553532	0.0712694448873989	0.789497358604587	0.87050557003693	grey	grey
341	2610528A11Rik	0.869822305398491	-2.553843974051	2.26021638728346	0.132735512848799	0.275355936866164	turquoise	turquoise
342	2610528J11Rik	2.36918910316425	-3.38816218084758	7.00965284151255	0.00810713988597433	0.0528359687873867	grey	grey
343	2700029M09Rik	-0.304576723404873	5.21668399946209	6.69059210704047	0.00969230085817154	0.0583443197264523	brown	BrRePi
344	2700038G22Rik	0.215194236881257	2.65821097544889	0.668055496079688	0.413730372091442	0.578569554927741	black	YeMaBl
345	2700046A07Rik	-0.299661107105866	1.12530366869497	1.29826367528032	0.254530626997496	0.421325108396538	grey	grey
346	2700046G09Rik	-0.0352221438524032	1.60945170436101	0.0450988360098883	0.831822394053642	0.896976789237802	grey	grey
347	2700049A03Rik	-0.0454973683124234	5.41150165596558	0.174793405082095	0.675886424929863	0.791933323941877	blue	blue
348	2700054A10Rik	-0.0516612983279121	3.72167802128216	0.196588700374393	0.657488554161163	0.779130163560752	grey	grey
349	2700060E02Rik	-0.450241380612482	6.19019140096252	9.52021067192594	0.00203221250957814	0.0265525645793544	red	BrRePi
350	2700062C07Rik	-0.103278104935636	3.57428960832427	0.774672201518303	0.378775538996584	0.546526022399749	grey	grey
351	2700069I18Rik	-0.166037284858524	1.25721567583341	0.341751511327594	0.558819956985905	0.701916969044729	blue	blue
352	2700070H01Rik	0.23029460743715	-1.95031896243554	0.233434958487308	0.628988473091224	0.756075190125097	grey	grey
353	2700081O15Rik	-0.0212267788158387	8.89513380323494	0.0557255545643134	0.813384089048066	0.886099807426766	grey	grey
354	2700089E24Rik	-0.225458072510652	6.21513706835568	3.65026979192658	0.0560601297373242	0.160345062013109	grey	grey
355	2700094K13Rik	-0.466038585144938	6.32926206923962	11.6956799706876	0.000626453726686714	0.0146248032073812	yellow	YeMaBl
356	2700097O09Rik	-0.09551391562829	3.11112401187266	0.277019885169118	0.598661175472987	0.733217988458865	grey	grey
357	2700099C18Rik	-0.0493057187241842	2.67927778404942	0.0567803623162462	0.811659043859632	0.884915004425273	blue	blue
358	2810001G20Rik	-0.187659460226593	3.60249639178349	1.88594526524537	0.169659965276425	0.322891652296692	brown	BrRePi
359	2810002D19Rik	-0.251712025457296	3.41196287492487	2.54076201725726	0.110941232804541	0.245328429053238	grey	grey
360	2810004N23Rik	-0.241370335644682	4.94576228686897	4.15887315205017	0.04141694933819	0.134488019897772	blue	blue
361	2810006K23Rik	-0.379196111130055	4.43326448406412	6.81900564599061	0.00901927721847018	0.0560856120474669	blue	blue
362	2810008D09Rik	0.588608235418509	3.86112600036871	9.69513514032622	0.00184756494317752	0.0253098164666539	yellow	YeMaBl
363	2810013P06Rik	-0.239517412697094	4.8394058947539	4.2552504984693	0.0391291768436289	0.129916971991023	grey	grey
364	2810021J22Rik	-0.00834317283232294	4.60754126961978	0.0086273846838143	0.92599594262572	0.958690087582647	grey	grey
365	2810025M15Rik	-0.428907819969744	4.99395255837648	9.12397581407486	0.00252281082722106	0.0296201207688298	blue	blue
366	2810029C07Rik	-0.00616912131864747	3.9685384628344	0.00339582168941721	0.953530632820068	0.975883765985222	turquoise	turquoise
367	2810032G03Rik	-0.0729249370888554	2.52524215289031	0.207783089225849	0.64851057258987	0.771814747302563	turquoise	turquoise
368	2810047C21Rik1	-1.27023265051702	-2.48875911734921	4.00330968124932	0.0454110097916648	0.142030905202695	grey	grey
369	2810049E08Rik	0.645841990746346	1.7360619210594	8.16240945480737	0.00427675163048822	0.0382466045255766	yellow	YeMaBl
370	2810055G20Rik	0.175798534817593	2.34878837518983	0.65581614187176	0.418040899955392	0.58273851978719	black	YeMaBl
371	2810403A07Rik	0.196399410316793	7.1088824692891	5.10549153558079	0.0238502202993778	0.0970328634658748	black	YeMaBl
372	2810403D21Rik	-0.206444882875134	-0.386666600513966	0.464688484455479	0.495440916714308	0.649284461539371	grey	grey
373	2810405F15Rik	0.714156753168787	1.80033161031005	5.27114902591725	0.0216816967065631	0.0919250963955023	yellow	YeMaBl
374	2810408A11Rik	0.224045666347188	4.49606097065768	3.50104978449096	0.0613299412547468	0.169004824056505	pink	BrRePi
375	2810408I11Rik	-0.520432918847255	0.611194789465898	3.7837320513043	0.0517531071962719	0.152801003132843	blue	blue
376	2810408M09Rik	-0.153138288091278	4.38579728497588	2.17738424218741	0.140052317063969	0.284789001178174	red	BrRePi
377	2810410L24Rik	0.225084662822414	3.85804614180728	3.48669119303485	0.0618641190881043	0.169998762086711	blue	blue
378	2810417H13Rik	-0.630244812764072	5.96293879201489	10.1451159390466	0.00144684064011178	0.0225037081073595	blue	blue
379	2810428I15Rik	-0.271359761297325	5.24261923516645	5.11084619538573	0.0237767207380365	0.0968737155393914	brown	BrRePi
380	2810429I04Rik	-0.197782342341492	0.995866113551948	1.47987707487624	0.223793756067573	0.387159246918021	blue	blue
381	2810433D01Rik	2.17687091256138	-2.40525942256361	15.0508318602365	0.000104654121703972	0.00607216077084739	green	green
382	2810442I21Rik	-0.0863705709077877	2.00806369046232	0.149252299061882	0.699250914440754	0.808504319619218	blue	blue
383	2810442N19Rik	1.06644256475233	-2.27999897767309	5.00907192428797	0.0252148213968274	0.100389219605246	grey	grey
384	2810454H06Rik	-0.093899820751325	2.0647974503408	0.369555547997122	0.543246632262398	0.688653749811983	grey	grey
385	2810459M11Rik	-0.154258698995431	3.87432840400692	0.609749588601133	0.434882110033581	0.598749168438663	grey	grey
386	2810468N07Rik	-0.0859927695703427	2.19701491083783	0.243879713299163	0.621417917233709	0.750168828558528	turquoise	turquoise
387	2810474O19Rik	-0.0167254807566388	5.33841434059644	0.0295333681487886	0.863553292799422	0.917291533715936	grey	grey
388	2900005J15Rik	1.32250555276566	-1.57078178189785	9.13499910179794	0.002507655836038	0.0296201207688298	turquoise	turquoise
389	2900008C10Rik	-0.272338069821928	1.5774322952887	2.17281885193375	0.140468544923427	0.285252349303236	turquoise	turquoise
390	2900009J06Rik	-0.465660371336182	-0.28806023141305	4.56958362716423	0.0325444745060092	0.117113407497087	turquoise	turquoise
391	2900011O08Rik	-0.0802941900358216	7.19831831255367	0.421832186103281	0.516024232010688	0.665886719097842	turquoise	turquoise
392	2900026A02Rik	0.0868267460551065	4.98889309154435	0.537841198775315	0.46332878322039	0.623334749708065	grey	grey
393	2900041M22Rik	-0.625499963003942	-1.48781524269558	3.38329183294421	0.0658603905280543	0.177467225075433	grey	grey
394	2900052N01Rik	-0.355178143158875	0.585864765727603	3.26554882361588	0.0707493451246153	0.184522090353193	turquoise	turquoise
395	2900055J20Rik	0.055964230410361	-1.88017724543338	0.0157363863765205	0.900171459127218	0.94231484736638	turquoise	turquoise
396	2900056M20Rik	0.0354822640272414	4.22668708031969	0.0962248847651548	0.756407835129132	0.847560246705146	turquoise	turquoise
397	2900076A07Rik	0.28327240786446	2.5704192532271	2.23599698124291	0.134829632640469	0.278038130790411	grey	grey
398	2900079G21Rik	0.205679923865116	3.70193631993991	1.52930386001572	0.216216953007899	0.378569899046414	turquoise	turquoise
399	2900092D14Rik	0.0479646831540187	5.42325396017812	0.10683359209764	0.743778251032607	0.83947815608789	grey	grey
400	2900097C17Rik	-0.0571423660341309	6.4211429073644	0.308615586931616	0.57853096153118	0.716826183027342	turquoise	turquoise
401	3000002C10Rik	0.106269466711493	2.00490329452789	0.49525007745634	0.481594665405463	0.638287734426574	grey	grey
402	3010001F23Rik	-0.129997146307251	1.55079781137149	0.653157612934566	0.418986007695606	0.583535460534221	grey	grey
403	3010026O09Rik	-0.143553903876127	4.15538408980433	1.40563056310185	0.235783101062914	0.400137709391718	grey	grey
404	3100003L05Rik	0.478624830300573	-2.42411245117067	0.741066351595205	0.389319501678474	0.555817985855332	grey	grey
405	3110001I22Rik	-0.511891953925973	2.45990743026134	8.99666327711472	0.0027047299182736	0.0306499258357834	blue	blue
406	3110002H16Rik	0.0760369103223762	4.98619442366933	0.857124843655367	0.354544536381577	0.522747644454268	grey	grey
407	3110007F17Rik	-0.316825037670511	0.465148199080058	1.67931030945735	0.19501612136669	0.353413680344466	brown	BrRePi
408	3110009E18Rik	-0.654044007430439	2.00779706596949	9.84714513354556	0.00170095525458878	0.0244241477086739	red	BrRePi
409	3110021A11Rik	0.211311531841058	-0.315978177304878	0.725993789966589	0.394184847362435	0.559932735342666	grey	grey
410	3110021N24Rik	-0.204064337758847	2.11635767504984	1.86198125423065	0.172396309182167	0.325807956260993	brown	BrRePi
411	3110035E14Rik	-0.0516430272677436	4.90123129823914	0.113949164791503	0.735692098045876	0.833741000697204	turquoise	turquoise
412	3110039I08Rik	0.135892753272212	-0.0352058336256754	0.452770996038456	0.501021981484631	0.653769713894014	turquoise	turquoise
413	3110039M20Rik	-0.449299044639072	3.87578787214662	3.26269586029314	0.0708725216500406	0.184785485310123	grey	grey
414	3110040N11Rik	-0.274699239832561	3.46731115311841	3.32475353753591	0.0682442423034028	0.180561084544168	brown	BrRePi
415	3110043O21Rik	-0.185985697636438	5.74249949820098	3.96960627075578	0.0463286039857074	0.143393141061671	brown	BrRePi
416	3110045C21Rik	-0.30090326390853	0.352691513953945	1.3525401778482	0.244834529962808	0.410224873570473	blue	blue
417	3110052M02Rik	0.109170373963357	4.26044990323567	1.08989765926847	0.296493885374574	0.46585504080076	grey	grey
418	3110056K07Rik	0.121600800404105	2.96553206515985	0.369671722281133	0.543183262000936	0.688653749811983	grey	grey
419	3110057O12Rik	0.13990858782898	2.82616368380867	1.13377470609535	0.286971617141623	0.455447141610629	yellow	YeMaBl
420	3110062M04Rik	-0.0121902106603009	2.6365682867037	0.00894019801443235	0.924670184638406	0.957907707444438	blue	blue
421	3110070M22Rik	-0.203584426753969	-0.434302798328219	0.598518271594926	0.439143931690131	0.602078980583885	grey	grey
422	3110082I17Rik	-0.282385461449266	3.7594923282116	4.74543412615454	0.0293761407168837	0.109846978425843	blue	blue
423	3110082J24Rik	-0.432356877634354	1.11353537030236	4.26990651522888	0.0387930646646236	0.129424168071961	blue	blue
424	3110099E03Rik	-0.263785901581738	-0.0425464703227618	1.05290121874799	0.30483985509022	0.47343113053262	turquoise	turquoise
425	3200001D21Rik	-0.195451459592775	-0.537176493584382	0.435967598737896	0.509075172645731	0.659781702787878	yellow	YeMaBl
426	3300002I08Rik	-0.406966244035814	-0.518972037898133	2.21762448637011	0.136442856226967	0.280382243029597	turquoise	turquoise
427	3632451O06Rik	0.127474298233175	4.29378329288246	0.720872744131842	0.395857782409671	0.56135174422238	grey	grey
428	3632454L22Rik	0.525479509028312	-0.72211662809585	3.90433318424625	0.0481617364968715	0.146648148572536	turquoise	turquoise
429	3830406C13Rik	-0.186938147337735	4.19800402549371	2.24832348919841	0.133759248649613	0.276550623351279	turquoise	turquoise
430	3830408C21Rik	0.374758110171745	1.78417394742499	4.79652974790978	0.0285171220089046	0.107987774136016	turquoise	turquoise
431	3930402G23Rik	0.549243268464553	-1.22847847543972	1.7155990621794	0.190260529336567	0.347889816815045	grey	grey
432	4430402I18Rik	0.242175819680889	0.681094062237141	1.31511243239021	0.251471103620943	0.417776084859236	turquoise	turquoise
433	4632415L05Rik	-0.221871229838188	5.37992537603859	4.47896557010413	0.0343144840254723	0.121042608970253	grey	grey
434	4632427E13Rik	0.187021071542229	0.075269983265026	0.693013905384209	0.405141127786521	0.570537115477688	grey	grey
435	4632428N05Rik	0.410594760092851	2.49493332047524	5.39306771616467	0.0202168984692283	0.0887412634256668	turquoise	turquoise
436	4632434I11Rik	-0.282648742415813	3.39542888020438	3.24752165167604	0.071531539921847	0.18574783975341	blue	blue
437	4732416N19Rik	-0.427479493377541	-2.84174887571579	0.75946584990222	0.383495735250912	0.550855562456643	brown	BrRePi
438	4732471J01Rik	0.116568341314055	0.809531824312775	0.351878591985383	0.553051626334174	0.696950583677477	turquoise	turquoise
439	4732490B19Rik	0.912569076504605	-1.67044196304943	3.37953584273196	0.0660106427101043	0.177699626093232	yellow	YeMaBl
440	4732491K20Rik	0.0655483638375135	2.0139404148937	0.196109040409486	0.657880019045734	0.779331912762326	turquoise	turquoise
441	4831440E17Rik	0.440578017379397	1.83174962030225	5.26224979860581	0.0217928300515716	0.092215290941569	black	YeMaBl
442	4833403I15Rik	1.63006563437041	-3.05255341044292	6.2055345909612	0.0127351481524812	0.0682787569758714	green	green
443	4833412C05Rik	-0.396379059957661	-2.37838117897963	0.828473477451123	0.362714310615203	0.530613417601479	turquoise	turquoise
444	4833417C18Rik	0.308172693934334	-1.45837794917033	1.14833367786059	0.283898241012638	0.452466216876054	grey	grey
445	4833418N02Rik	-0.0576201869387724	1.87261998412203	0.0989822612548821	0.753054395431867	0.845438618676636	grey	grey
446	4833419F23Rik	0.123345349184207	-2.65756575207928	0.0586433390779639	0.808653190864211	0.882793423777182	grey	grey
447	4833420G17Rik	0.16465897854142	6.82198459371317	3.06947530496153	0.0797752160809201	0.199324366203085	grey	grey
448	4833422C13Rik	0.671347641416461	0.582386701168366	8.36217227215918	0.00383112313348129	0.0361437775283644	turquoise	turquoise
449	4833424O15Rik	0.393922813757806	4.0198322214423	4.11384126876955	0.0425336526901401	0.136921718407672	turquoise	turquoise
450	4833427G06Rik	0.876030972889973	-1.05955756895965	3.84196248219232	0.0499849834686732	0.149918951138127	grey	grey
451	4833439L19Rik	-0.280186583415862	7.62059943395035	8.22354663668843	0.00413503076333064	0.0376021198054858	blue	blue
452	4921504A21Rik	0.234634841101461	-0.391007978277959	0.999492744402524	0.317433280005781	0.485711117337695	grey	grey
453	4921506M07Rik	0.276247985316465	-1.89277690291994	0.210349466424624	0.646493633630957	0.770225357532862	grey	grey
454	4921507L20Rik	0.665946232535268	-0.485300355055963	4.9263202218772	0.026450584473	0.103430477969773	yellow	YeMaBl
455	4921507P07Rik	0.296150624180766	1.43016732108206	2.64099073960132	0.104138583229096	0.236019118289835	turquoise	turquoise
456	4921524J17Rik	-0.242875295985386	4.4223000868335	3.19219818473554	0.0739904560808715	0.19000046514493	grey	grey
457	4921529L05Rik	0.466653966720139	-1.90333213171223	1.18488952074129	0.276362829577356	0.4446385283211	turquoise	turquoise
458	4921531C22Rik	-0.137361578123869	2.00069574212648	0.786873988819883	0.375047039520372	0.542980495770065	blue	blue
459	4921536K21Rik	-0.168097291187205	1.17051637098391	0.88112914292277	0.347892602723141	0.516229732421351	blue	blue
460	4930402H24Rik	0.116870283627296	6.95384213231297	1.97360126519512	0.160066126275411	0.31119068788517	grey	grey
461	4930404H11Rik	0.416701912595853	-1.96089279929926	0.898012602525938	0.343315164953243	0.511396228006003	grey	grey
462	4930404I05Rik	1.13022532493229	-0.532484838517012	9.41399277282573	0.00215335814203076	0.0273821678854567	yellow	YeMaBl
463	4930404N11Rik	0.181425988546316	2.09542277259385	1.00826323334812	0.315319274339698	0.483619231373785	turquoise	turquoise
464	4930405A21Rik	0.0642458868259729	-0.873849784570587	0.0749412244860128	0.784273715606002	0.86677473403351	grey	grey
465	4930412C18Rik	-0.00188167490561916	-1.06593744821305	1.98031574498714e-05	0.996449366483531	0.997767104284844	turquoise	turquoise
466	4930412O13Rik	1.08517543233887	-0.458265745397043	8.35517340930436	0.0038459076260867	0.0362271611404425	green	green
467	4930413F20Rik	-0.125336132219011	-2.54277021260751	0.0547483177580013	0.814997722733083	0.887222671623252	turquoise	turquoise
468	4930413G21Rik	-0.210416496917955	4.18789561540488	2.83419861564449	0.0922768247742495	0.21794234327087	grey	grey
469	4930414L22Rik	-0.0765593857757756	3.92202743438835	0.337925926674256	0.561028869872677	0.703630395598483	turquoise	turquoise
470	4930415F15Rik	0.181768777250327	-2.24825189951869	0.193780272772692	0.659788777939451	0.780538417933057	grey	grey
471	4930415O20Rik	-0.171219583379788	-1.45763301374064	0.318492426343754	0.57251505309457	0.712244641855814	grey	grey
472	4930419G24Rik	0.36992048031752	-2.65093452587137	0.576311120942904	0.447761887190362	0.60962954775783	turquoise	turquoise
473	4930426D05Rik	0.98130341250856	-1.35112855896456	2.72117217528019	0.099025270339659	0.228281615460565	turquoise	turquoise
474	4930426L09Rik	-0.174908377747233	-0.878787064935341	0.520686647907119	0.47054892445017	0.629422835155115	grey	grey
475	4930427A07Rik	-0.059413070596614	4.46346074160298	0.197413920258931	0.656816402658113	0.77873648651095	blue	blue
476	4930428G15Rik	-0.355077658331825	-1.57683116507272	1.03826392328283	0.308225581414565	0.476777949224982	blue	blue
477	4930429B21Rik	-0.0920755971854027	0.808959016304094	0.217934525570021	0.640618232921523	0.765625949506422	turquoise	turquoise
478	4930429F24Rik	-0.0572189840212666	-1.00229554040767	0.0387238352896091	0.843996785940491	0.904154882038209	grey	grey
479	4930430F08Rik	-0.0824742439688239	3.39386909602822	0.474924324397158	0.490730429215769	0.645702013418348	grey	grey
480	4930430J02Rik	0.583511784178954	-3.14125107586009	0.865194120910104	0.352289224155058	0.520528108566165	grey	grey
481	4930432K21Rik	-0.168255815315187	1.73569186315643	1.30388236554382	0.253505280810349	0.420481028351965	turquoise	turquoise
482	4930443O20Rik	-0.838423899564851	-2.17915265232002	3.90759953917981	0.0480682089690153	0.146437495429016	grey	grey
483	4930444M15Rik	1.95719252197557	-2.66605525105727	10.5792912992446	0.0011436149226582	0.0201640847377955	turquoise	turquoise
484	4930444P10Rik	-0.183248280113683	0.69838867294928	0.873432103123237	0.350006906504328	0.518213052044183	yellow	YeMaBl
485	4930447C04Rik	1.00701444426204	0.167693102319118	10.5800239881908	0.00114316176384196	0.0201640847377955	yellow	YeMaBl
486	4930447K03Rik	-0.337850510376792	-2.33867753329499	0.583030662649517	0.445126843798735	0.607432044236858	grey	grey
487	4930448K20Rik	0.366707320453302	-2.66984106044937	0.482821956242713	0.487146859296665	0.642814669056071	grey	grey
488	4930451C15Rik	0.326791607655202	-0.971848456110923	0.923398261470727	0.336584278946182	0.504664349116606	turquoise	turquoise
489	4930451G09Rik	0.0275129141374001	2.55378902996688	0.042403446681095	0.836852643270747	0.89983806684767	grey	grey
490	4930452B06Rik	-0.337527725592211	3.78642303703073	5.41625540442593	0.0199501023530248	0.0878711805914031	blue	blue
491	4930452G13Rik	0.203803882243539	-1.94919557343673	0.215495275629454	0.642493939641703	0.767183083847466	turquoise	turquoise
492	4930453L07Rik	0.532606709774377	-2.13875071556504	0.83236692849637	0.36158899872632	0.529664926203222	grey	grey
493	4930453N24Rik	-0.266668620453718	4.33071062935704	5.09947219825467	0.0239331248559027	0.097270813556088	blue	blue
494	4930455C13Rik	0.897366999601332	-2.22624741842063	3.55740396810009	0.0592803817590514	0.166412638918483	yellow	YeMaBl
495	4930467K11Rik	-0.1342540232413	-2.87229512727254	0.0541780129261156	0.815946448498543	0.887498265693028	grey	grey
496	4930469G21Rik	0.816086823095094	-2.4950905786459	1.70229342755129	0.191988319739067	0.349752999804612	yellow	YeMaBl
497	4930471C04Rik	0.43844697074996	-2.49185519337529	0.796839113444534	0.372040106106088	0.5401293435171	turquoise	turquoise
498	4930473A02Rik	0.297178291487401	-0.222860748203685	1.17274346988292	0.278838247607869	0.447613715780271	yellow	YeMaBl
499	4930474N09Rik	0.254981057851214	-1.01796351902105	0.561910838843033	0.453491359557626	0.61477639091501	grey	grey
500	4930479D17Rik	-0.164841970350188	-2.06788479047243	0.167966698621512	0.681925225173126	0.79533461443155	turquoise	turquoise
501	4930481A15Rik	-0.13973403441676	0.84909777464875	0.504299638450187	0.477616966125751	0.635322480373932	blue	blue
502	4930482G09Rik	1.05377924033445	-3.16652954924437	1.32274639115131	0.250099753547329	0.416283142944785	grey	grey
503	4930483K19Rik	0.519803243060985	0.473348400856375	3.84499554630361	0.04989465417648	0.149788348180342	grey	grey
504	4930486L24Rik	0.786327256952517	-2.47659725560675	1.75618302309508	0.185101324512463	0.341880237690277	grey	grey
505	4930487H11Rik	0.443704195671121	-2.21276083369958	1.00632254362784	0.315785458504031	0.483933226104889	grey	grey
506	4930488L21Rik	0.0209366606063556	-1.41647597332371	0.00411971423761237	0.948822920953459	0.973244594657803	turquoise	turquoise
507	4930500J02Rik	0.00828789941575474	0.195726597202861	0.00152577661067177	0.968841602758315	0.983363600947356	grey	grey
508	4930500L23Rik	-0.0463296782850951	-2.58373820553563	0.00899598820398495	0.924436208817209	0.957848963905172	grey	grey
509	4930502E18Rik	0.147218749643653	-2.64422683979584	0.0869816053242332	0.768050073211956	0.855511743200586	grey	grey
510	4930503L19Rik	0.0656078110155153	4.86972868283613	0.30918093291265	0.57818323302451	0.716659769579461	pink	BrRePi
511	4930505A04Rik	0.403399841313413	-2.34871515150561	0.871222235120879	0.350617164420572	0.518701662958959	grey	grey
512	4930506C21Rik	0.844674239261674	-0.215284467213254	10.2739902301891	0.00134918693644418	0.0217884802106567	yellow	YeMaBl
513	4930506M07Rik	0.0315437842059673	7.8026103836781	0.0616736784090008	0.803869915192194	0.880109434588996	turquoise	turquoise
514	4930507D05Rik	0.0178194740282925	-0.675245740571231	0.00486909183861606	0.944369658970437	0.970665926723733	turquoise	turquoise
515	4930509E16Rik	-0.0737402224598638	-2.74679543472375	0.0148450914518392	0.903025390477849	0.944339497132186	grey	grey
516	4930512B01Rik	0.0854139926230279	-2.02794247986035	0.0391822058613158	0.843088129705287	0.903684580440813	turquoise	turquoise
517	4930513N10Rik	-0.310883222474195	1.26690385981694	3.24080074159445	0.0718255259384111	0.186249939458601	grey	grey
518	4930515G01Rik	-0.0932466422796685	-0.250886624156169	0.207618091374428	0.648640759670731	0.771900112487144	grey	grey
519	4930519F24Rik	-0.267297809809451	-3.37974642380559	0.128250064174978	0.72025337688824	0.822520368913554	turquoise	turquoise
520	4930520O04Rik	0.185187565256388	0.601297925485472	1.19827849314407	0.273666023702535	0.441865718991648	turquoise	turquoise
521	4930523C07Rik	0.509523798013251	0.414778428530265	5.13540209049163	0.0234426563146196	0.0962553041382631	grey	grey
522	4930525G20Rik	-0.149077707198815	0.331462014577954	0.728018686217466	0.39352616421883	0.559426424608062	grey	grey
523	4930528A17Rik	0.0859808129823056	-1.11246956130247	0.0574895747406359	0.810508691527955	0.883949390855044	grey	grey
524	4930529M08Rik	0.120075678626013	-1.35368556284459	0.139708373590111	0.708571100645539	0.814700261910091	grey	grey
525	4930538K18Rik	0.281196901652056	-0.208658552994093	1.587835492373	0.207635654339625	0.368309522946382	turquoise	turquoise
526	4930539E08Rik	0.490339136683393	0.558254379749189	3.22907865072719	0.0723413778084958	0.187063438611289	turquoise	turquoise
527	4930539J05Rik	-0.088517890339649	1.40421577316981	0.23358172285114	0.628880659429171	0.756012915973087	red	BrRePi
528	4930547E08Rik	0.389865523205435	-2.25925146617943	0.732345083191248	0.392124110297901	0.558056349397047	grey	grey
529	4930549G23Rik	0.818698111238291	-1.45014866647328	4.47172061379212	0.0344602729874031	0.121286867140753	grey	grey
530	4930550C14Rik	0.107841650142492	-2.24483162565622	0.0541874039215386	0.815930783667525	0.887498265693028	grey	grey
531	4930556M19Rik	0.0878876350005331	0.292728011102143	0.17591229024684	0.67490994705905	0.791457226195681	blue	blue
532	4930558J18Rik	-0.627159273045786	-0.0233152743642722	5.87523902939666	0.0153552880928072	0.0753648759722986	blue	blue
533	4930558K02Rik	-0.333384194666598	-2.91758053670663	0.16961268659449	0.680456254943841	0.794772142396192	turquoise	turquoise
534	4930562C15Rik	0.51618507063763	-1.43879115695626	1.34473472480629	0.246200712754306	0.411933655389839	yellow	YeMaBl
535	4930563D23Rik	1.65198034947284	-1.56832388612256	8.96355558522514	0.0027541835758436	0.030984821015811	grey	grey
536	4930563E22Rik	0.152484666113144	2.44910683679321	0.979293893659467	0.322373194631522	0.490250474265068	grey	grey
537	4930565N06Rik	0.614966841232537	-1.19335974140277	1.91120524192491	0.166829439886655	0.319834826750133	black	YeMaBl
538	4930570G19Rik	0.407810173731324	2.31134986286662	5.97085986458167	0.0145441870857147	0.0733728250980725	yellow	YeMaBl
539	4930577N17Rik	-0.163549270633867	-0.448341486336138	0.530709682363208	0.466308647045011	0.625968789875764	grey	grey
540	4930578C19Rik	0.473962567426793	-0.863613196723961	3.18954523790581	0.0741106257907636	0.190221079263874	grey	grey
541	4930578M01Rik	0.143577845085096	1.33212130703787	0.527091447777458	0.467832248542468	0.626960072030405	grey	grey
542	4930579G18Rik	0.799029078289328	3.03195641123297	14.2829731847146	0.000157281159656926	0.00711429889706164	yellow	YeMaBl
543	4930579G24Rik	-0.349121590385221	2.40148341718144	4.519580005205	0.0335090563774231	0.119297683508253	blue	blue
544	4930579K19Rik	-0.172271522412405	0.0967916731605563	0.733724852946057	0.391678476727315	0.557990256163825	grey	grey
545	4930581F22Rik	0.640168108167995	1.11148485849518	8.50061472946655	0.0035502651468379	0.0347298225965727	black	YeMaBl
546	4930583K01Rik	0.546112663324072	-2.70908804154413	1.46579563351721	0.22601022135494	0.389376178232556	grey	grey
547	4930593C16Rik	-0.0138451237056401	-3.13211375276527	0.00121466539654236	0.972197715834648	0.985244438775649	grey	grey
548	4930599N23Rik	-0.0143303376120633	-2.33520141938955	0.002115305890797	0.96331626381164	0.980551143075973	grey	grey
549	4931403E22Rik	0.655645029777534	-1.45844676041593	3.33186535479836	0.067949768937155	0.180240008113874	yellow	YeMaBl
550	4931403G20Rik	0.786911067090332	-1.85209053670661	4.58995371623902	0.0321598826734103	0.116444242053394	yellow	YeMaBl
551	4931406C07Rik	-0.105752265371381	5.23343034521067	1.45146661569871	0.228292767353103	0.392011227560868	turquoise	turquoise
552	4931406P16Rik	0.0755498942529498	6.15541678270977	0.999102199502319	0.317527846863346	0.485711117337695	grey	grey
553	4931409K22Rik	0.733022522178382	-0.226123948943035	4.85175753112397	0.02761797774442	0.106175922747876	black	YeMaBl
554	4931414P19Rik	-0.208982836146923	3.9284101448743	2.20394803522128	0.137657771803137	0.28207544260258	blue	blue
555	4931423N10Rik	1.37824974396587	-2.34310506713347	6.87657516997729	0.00873327525648364	0.0547530670765918	turquoise	turquoise
556	4931428F04Rik	0.00324371821604119	6.82038720540089	0.00100061564960185	0.974765117620381	0.986670555345464	turquoise	turquoise
557	4931429I11Rik	0.526661005798489	-0.213092209494662	3.42169690490927	0.0643448414639516	0.174597877358936	grey	grey
558	4931431C16Rik	0.303684876911866	-1.34974618144106	0.771801435626227	0.379660340108829	0.547423348527038	grey	grey
559	4931440P22Rik	-0.214077457520613	0.167434411593173	1.08910495632133	0.296669606701037	0.466043220334389	grey	grey
560	4932411E22Rik	0.106975549669817	1.60521326245158	0.371119949838164	0.542394431564276	0.687977342648117	grey	grey
561	4932416H05Rik	-0.191602929955047	3.28600169061346	2.14843621737275	0.142715184173037	0.288303363807234	blue	blue
562	4932418E24Rik	0.516354152912624	0.056078366535034	4.00614503343458	0.0453346938680403	0.141845479048425	grey	grey
563	4932438A13Rik	0.429606112639189	7.00816049298636	15.7185633323741	7.34992963751571e-05	0.00500682765587083	black	YeMaBl
564	4932438H23Rik	0.488503209749429	-0.759366146689735	2.16580673947296	0.141110549509708	0.286086847326668	grey	grey
565	4932441J04Rik	0.530568535614331	-1.384314563483	2.48609864020838	0.114856120710269	0.251019845026458	turquoise	turquoise
566	4932443I19Rik	0.44063240783525	-1.04682143530937	1.84715067045196	0.174115152238703	0.327945999076277	grey	grey
567	4933402D24Rik	0.31660290090763	-0.901747410103987	1.46605614451127	0.225968977585212	0.389376178232556	turquoise	turquoise
568	4933403O08Rik	0.759015318270786	-1.80880949363955	4.44299655722032	0.0350446860365193	0.122282023459644	grey	grey
569	4933404O12Rik	-0.204131826919806	3.93327974641858	2.22499997635344	0.135792659267437	0.27940144739093	grey	grey
570	4933405L10Rik	0.802973937682599	-1.5332748194815	4.02322642198329	0.0448777827198217	0.141104964995619	yellow	YeMaBl
571	4933406C10Rik	0.737830461062434	-0.259908645890474	7.19412039041964	0.00731428350389754	0.0501611093486724	yellow	YeMaBl
572	4933407K13Rik	0.280289901247442	2.38544970359071	2.42628951728994	0.119315021397091	0.25704079073884	black	YeMaBl
573	4933407L21Rik	0.084312692512659	1.18758001274333	0.249993362864975	0.617079750900969	0.747355063980708	turquoise	turquoise
574	4933408B17Rik	0.69428817921389	1.3497316952249	8.45927056181104	0.00363187481121456	0.0350948726850306	black	YeMaBl
575	4933411K16Rik	0.77584588622787	-2.36659760185661	2.16507009759389	0.141178184990363	0.286135321276246	grey	grey
576	4933411K20Rik	-0.149857812860864	4.90327262097648	2.40556339804748	0.120904588951782	0.259272482332491	grey	grey
577	4933412E12Rik	0.143860756132472	0.295130353315268	0.514058751744116	0.473387112370909	0.631927111372705	grey	grey
578	4933412O06Rik	0.319397561764876	-3.03219831702941	0.155464023073016	0.693367489310912	0.80362139186206	turquoise	turquoise
579	4933413G19Rik	0.147822162743151	-0.258921668221942	0.274172955303392	0.600546155691195	0.734690193166341	blue	blue
580	4933413J09Rik	0.886854443617855	-1.16012678163177	5.02746773833737	0.0249483497860323	0.0999494013313435	yellow	YeMaBl
581	4933417D19Rik	0.315869084007427	0.265216313431896	2.60805954713229	0.106321788352418	0.238983720196273	turquoise	turquoise
582	4933421O10Rik	0.1471745703287	2.99726469581666	1.43221621199751	0.231403091814263	0.395071507988315	magenta	YeMaBl
583	4933424G06Rik	-0.271336153971281	-1.77597083742988	0.505044397933332	0.47729200351103	0.635245301572925	turquoise	turquoise
584	4933426M11Rik	0.0312581628339814	5.62065739866429	0.121124258935758	0.727818324524629	0.827972249534335	blue	blue
585	4933427D14Rik	0.333266268843732	5.80357172509772	9.88808152106515	0.00166352714762377	0.024201777489185	yellow	YeMaBl
586	4933427E11Rik	0.613254618633038	-1.98488836788605	3.17393550235821	0.0748219526722088	0.191456849095799	grey	grey
587	4933427I22Rik	0.279760801510936	-1.96885686768036	0.558666973972585	0.454797838128773	0.615836643435954	turquoise	turquoise
588	4933428C19Rik	0.721751609872273	-2.82840322403114	1.32014129463628	0.250566694293758	0.416685633777121	grey	grey
589	4933428G20Rik	0.850747760966639	0.0608544606722698	12.7550975505926	0.000355040233064415	0.0110961729875929	yellow	YeMaBl
590	4933430I17Rik	0.165323810124536	0.700828558133384	0.729696598489491	0.39298155040368	0.558890691251132	pink	BrRePi
591	4933430M04Rik	-0.249066817701423	-1.88407601053154	0.45601168843864	0.499493838566304	0.652593597085294	blue	blue
592	4933431E20Rik	0.150402576994191	4.80661489826448	1.94381237588853	0.163255189499834	0.314903305545187	turquoise	turquoise
593	4933432I09Rik	0.104000399393872	-1.63238489296134	0.0631426976087042	0.801596007513994	0.878717181703614	yellow	YeMaBl
594	4933433G15Rik	-0.126558424432363	-2.31436710318007	0.0709076105574304	0.790019855562671	0.870898732973527	grey	grey
595	4933433G19Rik	0.409854492427889	-1.97039881107628	1.05547845685814	0.304248714268013	0.472870201235028	grey	grey
596	4933434E20Rik	0.0256673662135407	4.95512434643027	0.0468749594917064	0.828593148131601	0.894942920416016	brown	BrRePi
597	4933439C10Rik	0.832399068052309	4.69534876501414	18.0860167202916	2.1114639337302e-05	0.00272657102388199	yellow	YeMaBl
598	4933439K11Rik	0.47223623566129	-1.63678785074182	1.94821890964438	0.162778909523121	0.314441326413951	grey	grey
599	5031414D18Rik	-0.306916976233742	-1.58591442091592	0.791805547689627	0.373554725355018	0.541714513359788	grey	grey
600	5031425E22Rik	-0.0706881475139322	4.52776312703154	0.530544688294587	0.466377951223897	0.625968789875764	blue	blue
601	5031426D15Rik	0.941159767384205	-2.69110734501638	1.99724559854474	0.157585345720294	0.307960662718051	turquoise	turquoise
602	5031434O11Rik	1.01189449193655	-0.00449787003683685	15.8351784224891	6.91056969404236e-05	0.00483681806568729	yellow	YeMaBl
603	5031439G07Rik	-0.00819059717932604	7.64074915702372	0.00749691784127293	0.93100159311777	0.961596263526526	turquoise	turquoise
604	5033404E19Rik	-0.194270828583943	-2.64235216141081	0.114676418148523	0.734881647961766	0.833105927027841	grey	grey
605	5033406O09Rik	0.565288320393074	-1.56003182100185	2.22151024419422	0.136099868268978	0.2798261670729	grey	grey
606	5330413P13Rik	0.67532019205745	-1.16883729888544	4.12405470362939	0.0422776342017925	0.136299754312649	grey	grey
607	5330417C22Rik	0.180065487814728	3.41382563942141	1.66305410959558	0.197191468142867	0.355614969830451	turquoise	turquoise
608	5330426P16Rik	-0.148554583438519	3.19819252442272	0.66238140593542	0.415720474261869	0.580619009334899	grey	grey
609	5330434G04Rik	-0.133566638669318	2.17143390994859	0.647279647689993	0.421086958774072	0.585690344081428	grey	grey
610	5430402O13Rik	0.223263741792518	-0.926097153147597	0.742407888661617	0.388890635655079	0.555538993974986	grey	grey
611	5430403N17Rik	0.242992471388174	-0.888154488331225	0.891427757810428	0.345090692188492	0.513169143945358	grey	grey
612	5430405H02Rik	-0.160975619851959	1.21223963188584	0.708319665556127	0.400002207196298	0.565303874393479	brown	BrRePi
613	5430416N02Rik	-0.167214260328295	4.39158749340347	2.08888431259936	0.148374393310944	0.295648402365275	grey	grey
614	5430417L22Rik	-0.108415763393247	4.87596916214958	1.59945997873729	0.205979756402935	0.366347510373702	blue	blue
615	5430435G22Rik	0.980952228367732	-0.629894458640031	7.52347168296604	0.00609001993446088	0.0454107216061993	grey	grey
616	5430440P10Rik	0.618547302752109	-3.02762349772962	0.69803817389662	0.403443682438284	0.568912626941246	grey	grey
617	5530601H04Rik	-0.0427700164260955	4.20554122076081	0.102209862896899	0.749193657675983	0.843247834430171	grey	grey
618	5730405O15Rik	0.0983967644852926	-0.123874126786216	0.157924409808956	0.691074695685114	0.802056871784479	grey	grey
619	5730408K05Rik	0.0184012990317504	0.487575383354754	0.00496111717367143	0.943847276533633	0.970291775641648	grey	grey
620	5730409E04Rik	0.159010289082351	4.3421764094322	0.722353456605553	0.395373016136255	0.560903057639052	turquoise	turquoise
621	5730422E09Rik	-0.188419303255269	-1.86763173566828	0.280934848272356	0.596089137787363	0.73129921347265	grey	grey
622	5730455P16Rik	-0.0450180993437671	5.52829206820059	0.225542787081693	0.63484866277088	0.761032601067741	turquoise	turquoise
623	5730480H06Rik	0.662942028730341	0.786372927928672	5.81122992722131	0.0159241533452246	0.0771790941008878	yellow	YeMaBl
624	5730488B01Rik	0.469301001836091	-2.76855754814259	0.397415040597629	0.528427266046091	0.67639014890086	blue	blue
625	5730507C01Rik	-0.0906939599238407	-0.130509045045574	0.138962017625632	0.709315095329886	0.8150493797341	grey	grey
626	5730508B09Rik	-0.181962012155731	3.06225669777766	1.74997243902755	0.185880197201286	0.342469494697582	turquoise	turquoise
627	5730522E02Rik	0.197424034059989	1.6145714708502	1.32696547458717	0.249345781263144	0.415360202428145	turquoise	turquoise
628	5730559C18Rik	-0.229389850127074	4.08247715336181	3.2293619073837	0.0723288658561547	0.187063438611289	blue	blue
629	5830403L16Rik	-0.374055590663994	-1.73144263758619	1.2016167154761	0.272998788255268	0.441163705939295	turquoise	turquoise
630	5830415F09Rik	-0.20558194219272	2.79671425667513	2.62270871345932	0.10534447479179	0.237454346062448	red	BrRePi
631	5830416P10Rik	0.286200434345933	1.20818761814833	1.6992005559666	0.192392560144578	0.350149879433315	yellow	YeMaBl
632	5830417I10Rik	-0.0232797594170997	4.43952982907663	0.0417717857557527	0.838055408455686	0.900259688789245	blue	blue
633	5830418K08Rik	0.0807358907939669	6.31439067815738	0.583648625615645	0.444885719378005	0.607202483686916	black	YeMaBl
634	5830454E08Rik	-0.215072457295644	0.0180064351064451	1.08812834758645	0.296886278856786	0.466163788594245	brown	BrRePi
635	5930403L14Rik	-0.217590697912006	5.21627622408031	1.89228538176304	0.168944378318464	0.32218379553852	blue	blue
636	5930412G12Rik	0.145288848322724	0.213035277143317	0.252229218071758	0.615509772144308	0.746161381584735	grey	grey
637	5930430L01Rik	-0.110287851984541	1.03505579806421	0.283379068806543	0.594494960183731	0.72999646935592	blue	blue
638	6030408B16Rik	-0.0642121320312384	-1.81880482409508	0.0345177821159623	0.852609746508451	0.910025831827883	grey	grey
639	6030419C18Rik	-0.110607820062046	5.83294454364877	0.778129729340662	0.377713746013413	0.545513749010875	turquoise	turquoise
640	6030443J06Rik	0.285716974516305	-0.0724864386969428	1.01071973161467	0.314730475331327	0.483194178229511	grey	grey
641	6030458C11Rik	0.0419550121666728	5.44554216646326	0.246959918563819	0.619223873872845	0.74871389206459	grey	grey
642	6230400D17Rik	0.529294393812708	0.891550267126283	4.90359392187804	0.026800862703042	0.104235172666286	yellow	YeMaBl
643	6330403A02Rik	0.404161416262275	4.58881265577491	2.81567059199139	0.093347878963603	0.219414275120037	turquoise	turquoise
644	6330403K07Rik	-0.170776422091754	8.20310178438645	2.48134728041519	0.115203531301243	0.251582421800988	brown	BrRePi
645	6330408A02Rik	-0.0577792965537066	4.6139524011007	0.335719400898972	0.562310548200579	0.704442288630913	blue	blue
646	6330409D20Rik	-0.119700297535084	1.46695431806815	0.473690442840722	0.49129427350194	0.646203387927657	grey	grey
647	6330416G13Rik	0.0939750428884714	3.15168023976609	0.466545735134932	0.494580598823916	0.648366973197403	grey	grey
648	6330418K02Rik	-0.3543255901698	0.768900948389343	3.32367496622496	0.0682890209005141	0.180585719057292	grey	grey
649	6330419J24Rik	0.0340134018785585	3.62884545135432	0.0316127584493877	0.858880227460256	0.914608887619571	turquoise	turquoise
650	6330549D23Rik	-0.16538833902561	0.540315885208068	0.935875881408702	0.33334072114605	0.501223100238199	blue	blue
651	6430503K07Rik	-0.0124926798282709	-2.08785113506305	0.000142052998338471	0.990490559139467	0.994625455276383	grey	grey
652	6430531B16Rik	0.651677201512464	-1.18893247969459	6.53858861275352	0.0105559063669794	0.0608490247195691	grey	grey
653	6430548M08Rik	0.154413954528328	6.34222503029003	2.17887538804425	0.139916669044281	0.284721704488106	turquoise	turquoise
654	6430550D23Rik	0.44419666598599	-0.0775638784962915	3.44212417232434	0.0635539335431803	0.173213583927078	yellow	YeMaBl
655	6430562O15Rik	0.387187125381172	-1.24625901886669	1.5347732940743	0.215397469645102	0.377813104069508	grey	grey
656	6430571L13Rik	0.0914682904245338	2.60143841054663	0.364787825854966	0.545859148769607	0.690898997052208	grey	grey
657	6430573F11Rik	0.198178865962364	2.28165681372971	0.980071963681986	0.322181040135423	0.490216639256109	turquoise	turquoise
658	6430584L05Rik	0.11624155889041	-1.04819057436893	0.144065625418552	0.704272222345811	0.811437728581859	turquoise	turquoise
659	6530402F18Rik	0.117760337219547	5.23203708738002	0.86233879776848	0.353085022313998	0.521287804813133	grey	grey
660	6530411M01Rik	-0.196426119923236	-0.00700290939016548	0.891192156809275	0.345154449107491	0.513175268319075	turquoise	turquoise
661	6720416L17Rik	3.52112410180539	-2.89050264904495	8.61225481569227	0.0033390867565048	0.0336901921198407	grey	grey
662	6720468P15Rik	0.00824464397732217	-1.35659503080832	0.000888853278361523	0.976215678472286	0.987478793538459	grey	grey
663	6720483E21Rik	0.988481497383317	-0.991796785374524	11.2945299742611	0.000777357787359403	0.0163707029353134	yellow	YeMaBl
664	6720489N17Rik	-0.527189016274133	3.10257168553348	7.39751990824275	0.00653138637122206	0.0470874734464886	blue	blue
665	6820408C15Rik	0.33161280022074	0.830880147146744	1.60392634537574	0.205347676716363	0.365577333207034	turquoise	turquoise
666	6820431F20Rik	0.024663226270557	5.43698095201354	0.0377183268195793	0.846009834962228	0.905217053543755	grey	grey
667	7530416G11Rik	-0.0918248563235541	-2.48141475864776	0.0395701968788948	0.842323298237609	0.90315534899859	grey	grey
668	8030462N17Rik	-0.0978770261766767	4.23244215164857	0.900124785714093	0.342748253719172	0.510917262680445	blue	blue
669	8430408G22Rik	0.102910367012961	0.979431302483877	0.165788568040671	0.683882088460586	0.796574194226133	grey	grey
670	8430419L09Rik	0.318699440996438	7.15103465386095	6.63033056451322	0.0100256657220568	0.0592530002743265	turquoise	turquoise
671	8430427H17Rik	-0.0664517285606517	7.71334878297117	0.509017866662589	0.475564323425123	0.633852670891003	grey	grey
672	8430429K09Rik	-0.206584426495122	3.39862008369746	2.60622660155696	0.10644477085079	0.239176672341255	grey	grey
673	9030025P20Rik	0.211866858830431	-0.335475384370648	0.70758885412042	0.400245417802484	0.565599607206802	yellow	YeMaBl
674	9030612E09Rik	0.0938226397403717	1.29200254173409	0.324547724827505	0.568887361253674	0.709214613363546	grey	grey
675	9030617O03Rik	0.156838660778884	2.14127386800305	0.942791347495465	0.331561010904749	0.499380046984748	grey	grey
676	9030624G23Rik	-0.206725338517166	1.32090717044142	0.976267575733729	0.323122022063242	0.49088019166382	grey	grey
677	9030624J02Rik	-0.0179422597421431	6.77408468743371	0.0605963424265044	0.805555867669363	0.88108664764519	grey	grey
678	9030625G05Rik	0.684215900926846	-1.97896122981368	2.2556845829337	0.13312457279516	0.275888172881534	grey	grey
679	9130008F23Rik	-0.0344573547542099	-1.05131928221178	0.0179295564616382	0.893480627254116	0.938022328656902	grey	grey
680	9130011E15Rik	-0.0404537525401432	5.08368276722436	0.205596963171381	0.650240568538523	0.773196330267308	turquoise	turquoise
681	9130015A21Rik	0.802037654565579	-2.45955170959752	2.63021495831962	0.104847517731982	0.236724037731005	grey	grey
682	9130019O22Rik	0.00820588927382678	2.29376747894561	0.00323901421356698	0.954615025962881	0.97633609997291	grey	grey
683	9130019P16Rik	-0.105231318561146	0.436112356086344	0.244178337723278	0.621204453332274	0.749965486563924	turquoise	turquoise
684	9130023H24Rik	-0.209411783886337	2.95929232098004	2.63236520502904	0.104705632675408	0.236564007745415	blue	blue
685	9130024F11Rik	0.0613466151019107	5.35364580228278	0.117172192204329	0.732121945613533	0.831278533844334	turquoise	turquoise
686	9130221H12Rik	0.0474278166936785	2.63045151081481	0.0929966920160812	0.760401499531411	0.850349799564072	black	YeMaBl
687	9130227L01Rik	-0.228533198795074	-1.91157709060351	0.175072685084597	0.675642347406226	0.791925310002806	turquoise	turquoise
688	9130401M01Rik	-0.210877982802536	4.99585966640805	3.67667506003632	0.0551787829302442	0.158860726936054	brown	BrRePi
689	9230102O04Rik	1.18635270990912	-2.71859489186833	2.63804732422709	0.104331706688128	0.23614040332136	grey	grey
690	9230110C19Rik	-0.207816151714233	3.57958018233136	2.35767462431457	0.124667900867432	0.264482665900367	grey	grey
691	9230112J17Rik	0.184784065863002	-1.49611907304325	0.214472141508825	0.643284540162127	0.767697373015161	yellow	YeMaBl
692	9230114K14Rik	0.0277677815408097	-0.118002920616261	0.0158565201664373	0.899793133215368	0.942037207787166	blue	blue
693	9230116L04Rik	-0.141888320768874	-2.73860602200876	0.0659872193053879	0.797271583264505	0.875590060259765	grey	grey
694	9230116N13Rik	0.00250398211718177	-0.283037011585745	0.000169844219726656	0.989601920023058	0.994137545757092	grey	grey
695	9330020H09Rik	-0.21798291965355	1.63804230104286	1.48943723747586	0.222303796152246	0.385342001696578	grey	grey
696	9330102E08Rik	0.140978447923043	1.72650674882574	0.678012905606719	0.410271813795103	0.575742574321935	turquoise	turquoise
697	9330117O12Rik	-0.268294319008272	-2.22921744109619	0.252316319884102	0.615448787325686	0.746153267778114	grey	grey
698	9330133O14Rik	-0.0842634426458121	4.06565937480839	0.596500476803497	0.439916376436316	0.602790737737613	grey	grey
699	9330151L19Rik	0.451252621939302	3.40944921376866	9.09991006837752	0.00255622063013098	0.0298398901588801	yellow	YeMaBl
700	9330158H04Rik	0.314361653603221	-1.42303976039341	0.989917345905459	0.319762576712996	0.487689637055791	turquoise	turquoise
701	9330159F19Rik	0.0653953872812779	7.17818686074517	0.473630776181238	0.491321566677003	0.646203387927657	turquoise	turquoise
702	9330159M07Rik	0.141243368648084	-1.0290528623944	0.303650831066419	0.581602678305176	0.718905144857524	grey	grey
703	9330162012Rik	0.339013738328151	-0.649810260877973	1.87320230600196	0.171108765647812	0.324491099517447	turquoise	turquoise
704	9330179D12Rik	0.399647399247888	-1.14498655211788	1.41672140742955	0.233943797981267	0.397981595871317	grey	grey
705	9330182L06Rik	0.588015071941781	4.1712482518599	13.046849354742	0.000303795031479334	0.0102726570383078	turquoise	turquoise
706	9330188P03Rik	-0.361564501604819	-2.52442548218394	0.362374630894454	0.547190374973752	0.691900506020401	turquoise	turquoise
707	9430008C03Rik	0.40848084643613	4.63940582273959	11.5138200660756	0.00069080666869635	0.0153637616650785	yellow	YeMaBl
708	9430015G10Rik	0.261503794452136	5.82908157562112	4.09658226708431	0.0429699924511158	0.137679194893381	black	YeMaBl
709	9430016H08Rik	-0.192450650612369	4.22525088659713	2.59663259241636	0.107091037607494	0.240000336938738	brown	BrRePi
710	9430020K01Rik	0.438657230832495	5.09063486845384	8.4105741957174	0.00373044819742159	0.0356317695370693	grey	grey
711	9430021M05Rik	0.460864995237374	1.77575818092872	3.26140684702536	0.0709282500558296	0.184843990836985	turquoise	turquoise
712	9430037G07Rik	-0.322475367061829	-0.471814729310024	1.18605283875847	0.276127193787939	0.444460990831916	grey	grey
713	9430038I01Rik	-0.2882365766848	2.07540660511513	3.12677278929789	0.0770160603593113	0.195301192489787	red	BrRePi
714	9430041J12Rik	0.0945452103495646	1.88050894356259	0.268801173898087	0.604137090867265	0.737376587021315	pink	BrRePi
715	9430060I03Rik	-0.211680708602775	-1.09737904242206	0.684264673192093	0.408122056090314	0.57333097234948	grey	grey
716	9430076C15Rik	-0.14283232380056	-0.497673062362799	0.192042094540334	0.661222406999565	0.781790251671428	blue	blue
717	9430083A17Rik	-0.0736327089735784	2.20335874746763	0.240682868629031	0.623713345568477	0.751900852429857	turquoise	turquoise
718	9430091E24Rik	0.170862003768629	1.53633654217058	1.04127439143353	0.307525267319736	0.476061473070846	grey	grey
719	9530026F06Rik	-1.06973976870593	-2.90877116468217	4.36258973739855	0.0367364177342592	0.125565459836624	grey	grey
720	9530026P05Rik	-0.716628377329843	-2.86595620765275	1.50320310116318	0.220179169520094	0.383024492650819	grey	grey
721	9530027J09Rik	0.154001214159559	-1.01863749788242	0.223620587601793	0.636294952216784	0.762053441227061	yellow	YeMaBl
722	9530051G07Rik	-0.12395346199682	0.911424574354174	0.409630586257013	0.522157064735209	0.671408134647558	grey	grey
723	9530052E02Rik	1.17731161117686	-2.45381727030316	7.01290746417102	0.0080924156769899	0.0527630385421187	grey	grey
724	9530068E07Rik	0.145074901389261	7.10308473464939	1.28889377614576	0.256251913730674	0.423182747985086	blue	blue
725	9530077C05Rik	0.0212311955846023	2.68437596010041	0.0184381801757922	0.891989462245603	0.937047389927934	turquoise	turquoise
726	9530080O11Rik	0.069316428047455	-0.0922336073575838	0.0814127841485046	0.775391901219786	0.860811615496115	turquoise	turquoise
727	9530082P21Rik	-0.0565485895308479	5.45152415658445	0.332139594027799	0.564401925390872	0.70620008661723	red	BrRePi
728	9630028B13Rik	-0.170271162815631	3.79629913135381	0.740087018213377	0.389633004506148	0.555979663274234	blue	blue
729	9630033F20Rik	-0.215385019978971	5.09481124630599	5.08321916077658	0.0241584753144032	0.0978200976634246	grey	grey
730	9830147E19Rik	0.120311981842152	2.42416609582126	0.623316401115577	0.429817553837324	0.594110940616108	magenta	YeMaBl
731	9830166K06Rik	0.390795818665527	-0.833222419787746	1.17584237345594	0.278204033861534	0.446817729207678	turquoise	turquoise
732	9930012K11Rik	0.192972554220013	1.86220929212383	1.42865463251736	0.231984128688348	0.395739028744547	pink	BrRePi
733	9930014A18Rik	0.218345649357015	2.41091856686749	1.38288805962118	0.239609817692258	0.40439922422671	turquoise	turquoise
734	9930021J03Rik	-0.040806754717572	6.62310025483351	0.168597167655737	0.681361570208351	0.795104801158018	grey	grey
735	9930104L06Rik	0.128147921182462	4.27559293230885	1.72065822651438	0.189608338808973	0.347125586095162	pink	BrRePi
736	a	0.283297225571653	-1.36894249200179	0.262130676873358	0.608660115602953	0.74092552754026	green	green
737	A130010J15Rik	-0.154406177102266	3.26354479296743	1.47964632366274	0.223829866442607	0.387181507289819	brown	BrRePi
738	A230046K03Rik	0.113170336675873	5.51394112057391	1.49216106604671	0.221881460767574	0.38503960236524	yellow	YeMaBl
739	A230050P20Rik	0.873055113799898	1.21034482651217	9.95404139817181	0.00160496675768334	0.0237763814570096	turquoise	turquoise
740	A230056J06Rik	-0.118544880105643	0.643699451816408	0.378123038445196	0.538609470060553	0.684792898203991	turquoise	turquoise
741	A230056P14Rik	-0.0663107220556316	2.65198956293529	0.280232539524462	0.596548842607807	0.73138372121593	turquoise	turquoise
742	A230057D06Rik	0.974472886024415	3.49026561998873	13.487470000898	0.000240161791639272	0.00875408123660172	black	YeMaBl
743	A230065H16Rik	0.222400355631707	-1.63984539117776	0.287581827681585	0.591774335435987	0.727779762251212	turquoise	turquoise
744	A230070E04Rik	0.180150258985492	1.84169758368031	1.44359169113936	0.229559009941023	0.393293632376587	turquoise	turquoise
745	A230072C01Rik	-0.0301982303877477	3.09601570339436	0.0487368804612114	0.825275954621488	0.892814139687474	magenta	YeMaBl
746	A230072E10Rik	0.19737104739057	-1.07154260836152	0.425090941289181	0.514407632767484	0.664674083806583	turquoise	turquoise
747	A230073K19Rik	1.14134693009255	0.54462752107689	13.4040182346556	0.00025108584099905	0.00899481277282187	yellow	YeMaBl
748	A230077H06Rik	0.350317895014998	2.60531610212781	3.60504037833321	0.0576046698886698	0.163221396667029	turquoise	turquoise
749	A230103J11Rik	0.597525205309388	0.954606281704204	7.59662457479262	0.0058477678203489	0.0444398341019033	yellow	YeMaBl
750	A2m	0.702752478548005	3.09422627734875	8.75817524132779	0.00308217278727467	0.0324749109996341	turquoise	turquoise
751	A330009N23Rik	0.106146326066339	-0.00760010710666883	0.291250215302867	0.589420474659979	0.725795850597718	grey	grey
752	A330021E22Rik	0.604068373578129	3.10693218041537	14.3737689315305	0.000149875666878576	0.00695491302118227	yellow	YeMaBl
753	A330023F24Rik	0.939092300573779	2.54607565113393	15.3869013783203	8.75933884029127e-05	0.00556920100769359	black	YeMaBl
754	A330033J07Rik	0.729252651167757	1.22540210400151	5.76905210156014	0.0163108301174341	0.0781298617933206	blue	blue
755	A330035P11Rik	-0.241218780397067	1.37470992309487	2.20728279736251	0.137360422545473	0.281687790072939	blue	blue
756	A330040F15Rik	0.402873145810165	0.0378348821489347	1.85291625684459	0.173444597030012	0.327244319552151	turquoise	turquoise
757	A330041J22Rik	0.755202663124667	-1.90211901559028	3.27331863618876	0.0704150451512543	0.184111414554951	turquoise	turquoise
758	A330048O09Rik	-0.715143074584424	0.437657236502643	8.675952007622	0.0032243637531044	0.0331854737706617	blue	blue
759	A330050F15Rik	-0.209882569309623	-1.92535756366406	0.232016533737823	0.630032613704202	0.756784199530184	turquoise	turquoise
760	A330069E16Rik	-0.126168148615396	-0.0264593151903298	0.330943849990632	0.565103842853419	0.706825335204404	grey	grey
761	A330074K22Rik	0.0285852114964149	0.113318837704867	0.0144119303270003	0.904443778175292	0.945480041220208	blue	blue
762	A330076H08Rik	0.594655648611181	1.8556205284559	6.43091005332857	0.0112151100892222	0.062835025633121	yellow	YeMaBl
763	A330093E20Rik	0.647749211984822	0.243818234498519	4.14896498413146	0.041659981124489	0.134951613686844	yellow	YeMaBl
764	A330102I10Rik	0.242165669185647	1.70166188085429	1.2632018696162	0.261045889426692	0.428385682208516	turquoise	turquoise
765	A3galt2	0.796530286453618	1.9054364069837	9.36005409505036	0.00221765601192462	0.0278385183471291	black	YeMaBl
766	A430005L14Rik	-0.322435428802742	4.22834703141348	7.72943200989497	0.00543278369948547	0.0426554350520828	blue	blue
767	A430033K04Rik	-0.189293124474422	4.97729453998657	3.46192885817598	0.0627970201709572	0.171684352865223	grey	grey
768	A430035B10Rik	-0.407012564293002	0.951341800849348	3.80256854815161	0.0511740241619794	0.151763734109	turquoise	turquoise
769	A430078G23Rik	0.701072048307359	-1.09645547460934	3.59631112259908	0.0579079326512955	0.163690877669316	grey	grey
770	A430105I19Rik	0.264577167596085	3.06894037614607	2.85867041531858	0.0908825910269679	0.215566310882419	pink	BrRePi
771	A4galt	0.732910453303736	0.773499942691369	5.40977713888337	0.020024272284201	0.0880581646542294	green	green
772	A530054K11Rik	-0.2107612752409	3.88220642891229	2.93914719573367	0.0864563678598565	0.208814002582208	grey	grey
773	A530058N18Rik	0.0891732125314015	0.688214833961582	0.137089491310292	0.711191769007296	0.816417372208913	turquoise	turquoise
774	A530072M11Rik	0.740463836476331	-1.63728951591703	5.94883659740316	0.0147270024655468	0.0739368315464373	turquoise	turquoise
775	A630001G21Rik	0.147864245213463	-1.08518390911734	0.263581954698569	0.60766991453798	0.740278297233704	grey	grey
776	A630007B06Rik	-0.0344074226175139	5.26943132194256	0.087971308058524	0.766772235161416	0.854601145690954	grey	grey
777	A630033H20Rik	0.146454931463455	-1.14043687425837	0.145860019287738	0.702523489196235	0.810263538255963	grey	grey
778	A630066F11Rik	-0.112928462389398	0.635269709108675	0.350150708650078	0.554027829961061	0.697834795427349	grey	grey
779	A630072M18Rik	-0.00465398811961797	2.4549739784261	0.00137179734882498	0.97045488014179	0.98409783510536	turquoise	turquoise
780	A630075F10Rik	-0.0684380548887872	-1.25279908542088	0.0398787102747988	0.841717915669719	0.902738671080748	grey	grey
781	A630076J17Rik	0.893697698487094	-3.03776212601257	1.48408277300454	0.223136825533221	0.386343752180895	grey	grey
782	A630089N07Rik	-0.381338320745833	2.72196380313129	4.92974457926609	0.0263982191466077	0.103348724932984	blue	blue
783	A630095N17Rik	-0.666173689383269	-3.21612480517449	0.514762983060848	0.473084234552696	0.631765045629214	turquoise	turquoise
784	A730017C20Rik	0.101782306587649	5.91043081070385	0.567388609606937	0.4512984833098	0.612941715040738	turquoise	turquoise
785	A730017L22Rik	0.0674674952028525	2.2735589999578	0.164274017343841	0.685251632239589	0.797455312720295	grey	grey
786	A730018C14Rik	0.606354330523511	-2.27698885160974	1.71102652892669	0.190852237777028	0.34844548190374	turquoise	turquoise
787	A730020E08Rik	-0.246077534952093	3.00077172307052	2.29984081072819	0.129387258914599	0.270906606209075	grey	grey
788	A730043L09Rik	-0.413498033535556	-3.109226304211	0.260645359573473	0.609677130477478	0.741909682189629	turquoise	turquoise
789	A730046J19Rik	0.0389584475928211	0.396959114063522	0.0249865272454279	0.874400637070802	0.924927978938622	grey	grey
790	A730056A06Rik	-0.173050104869026	2.23958828816275	0.992415465281441	0.319152729437485	0.487121693876637	turquoise	turquoise
791	A730090N16Rik	0.0878682694418472	-1.73390713449815	0.0524358475103348	0.818877660233693	0.889061074377426	grey	grey
792	A830009L08Rik	0.569847818184396	-1.18305896285825	1.18872579451845	0.275586729366763	0.443891291606221	turquoise	turquoise
793	A830010M20Rik	0.0899351709305562	5.54805151520889	1.29023016217321	0.256005539038184	0.423027504146222	turquoise	turquoise
794	A830018L16Rik	0.228080745462627	2.25743566566435	0.740204723486055	0.389595305778734	0.555979663274234	turquoise	turquoise
795	A830019L24Rik	0.695325573704973	-1.87564861717056	2.76050738729434	0.0966175899090118	0.22425188974562	turquoise	turquoise
796	A830052D11Rik	0.0582120749673304	-0.0711748362195828	0.0589390880535348	0.808180680749289	0.882508933459303	grey	grey
797	A830080D01Rik	0.100446722203816	4.71149073691256	0.77622359800964	0.378298591822373	0.546121669345446	magenta	YeMaBl
798	A830082K12Rik	-0.317026187371132	3.85654306709776	5.70021401763068	0.0169628444532146	0.0798884480994679	grey	grey
799	A830082N09Rik	0.0848255200578293	4.22755688630525	0.528019248333733	0.467440801017259	0.626816505168983	turquoise	turquoise
800	A930003O13Rik	-0.062740279972241	-1.83666180966567	0.0265892776305989	0.870469469729268	0.921999136946026	turquoise	turquoise
801	A930004D18Rik	-0.19618403920851	3.86373281919482	1.33568020306334	0.247797212142243	0.413598001534544	blue	blue
802	A930005H10Rik	-0.463225312252638	2.07834744763644	6.58836885359092	0.0102647179286405	0.0598913034169155	grey	grey
803	A930006K02Rik	0.0580973700799701	1.32557513200871	0.123274609721207	0.725509695901262	0.826471658086172	grey	grey
804	A930007I19Rik	0.404837426448794	-1.6433370934002	1.43064670505731	0.231658924882103	0.395298612559943	pink	BrRePi
805	A930009A15Rik	0.516035860249437	-2.85009080236677	1.05748744013151	0.303788941880649	0.47264557386635	grey	grey
806	A930011G23Rik	-0.177497768369369	-0.159804619564327	0.514653379366951	0.473131352597489	0.63177732036625	turquoise	turquoise
807	A930011O12Rik	0.84476576223234	8.23926891985472	12.1630122095894	0.000487465883827733	0.0131196288060952	yellow	YeMaBl
808	A930012L18Rik	-0.00835745903483326	-2.00475165704332	0.000685909793158856	0.979105888029137	0.988681426748215	turquoise	turquoise
809	A930013F10Rik	1.03716586199816	3.92430198240813	12.4665899553996	0.000414295725413963	0.0119607247728696	yellow	YeMaBl
810	A930015D03Rik	0.0348589322888246	1.12071096751994	0.034142368497692	0.853404311982968	0.910489163009179	turquoise	turquoise
811	A930017M01Rik	0.421471338225022	1.84388488328904	3.98141748053796	0.0460048332778992	0.142868850250418	turquoise	turquoise
812	A930019D19Rik	0.0978804814050718	-2.04651355933758	0.0445583374130578	0.832818245921623	0.897585813959782	grey	grey
813	A930024E05Rik	-0.205523384784192	3.9463608203278	1.17415241536848	0.278549670815044	0.447322897564543	blue	blue
814	A930041C12Rik	-0.0244883784264771	-2.51154767984846	0.0030396366484382	0.956032585686983	0.976936726821463	turquoise	turquoise
815	AA387883	0.0298315745598835	-0.830123747963464	0.0122092460028806	0.912016452651428	0.950473602869587	turquoise	turquoise
816	AA388235	-0.442187514394668	4.55613297044959	15.4029539158266	8.68524191247385e-05	0.00556263778719338	grey	grey
817	AA413626	1.13425601756142	-1.72052133141017	6.67139742587351	0.00979723410238349	0.0586847629189156	yellow	YeMaBl
818	AA414768	0.18700143132834	1.4124771815819	0.713539163714746	0.39827139314058	0.563734436826136	turquoise	turquoise
819	AA415398	0.316815446849197	2.18463599601659	4.18864894346076	0.0406955171488239	0.132951395671196	turquoise	turquoise
820	AA465934	-0.410997921261083	0.203155059239558	2.61773169165475	0.105675405731633	0.237958282246389	grey	grey
821	AA467197	-0.528462387490009	-3.34763337778387	0.478726029170037	0.488999940405306	0.644268860819258	grey	grey
822	AA474331	0.45618623949215	0.892822011736044	4.8461250819055	0.027708311461654	0.106399431546613	yellow	YeMaBl
823	AA543186	-0.190188553527189	-0.368886353989742	0.781766558536138	0.376601407365387	0.544350139295357	blue	blue
824	AA986860	-0.127710433821291	0.458770916837217	0.507267044178956	0.476324331028876	0.63441358489478	grey	grey
825	AA987161	-0.284770446110184	3.81889993076425	5.49913313092464	0.0190259030632743	0.0852200842237223	turquoise	turquoise
826	Aaas	-0.163136200226721	5.45690021952698	2.55824876453002	0.109720062661347	0.243468336727417	blue	blue
827	Aacs	0.196589273818113	6.21941267403169	4.53867614826458	0.0331372101514385	0.118543389681569	turquoise	turquoise
828	Aadat	-0.177357923026444	-0.671668712570784	0.369665843945342	0.543186468163297	0.688653749811983	grey	grey
829	Aaed1	-0.174463774177196	1.67756054216254	0.675424987199385	0.411166579116651	0.576290523763162	blue	blue
830	Aagab	-0.137396178912604	6.15132671744077	2.15141782748678	0.14243829980213	0.287848744159151	brown	BrRePi
831	Aak1	0.285531499768066	7.28699474850522	7.00117511313372	0.00814562269649562	0.0529838387720375	yellow	YeMaBl
832	Aamdc	-0.345662839430385	3.8529882771758	4.23544388827303	0.0395882702865164	0.131053538639267	brown	BrRePi
833	Aamp	-0.141004309575074	7.36172761121055	2.65467310622962	0.103245979833149	0.234666602819019	red	BrRePi
834	Aanat	0.485434059954601	-1.61787528957985	1.63203136200735	0.201422312731359	0.360861785919443	grey	grey
835	Aar2	-0.151162903116751	5.4930175778586	3.15576044847681	0.0756594322523175	0.192977311661171	brown	BrRePi
836	Aard	0.082308880433011	0.927809684005622	0.0948466496577751	0.758103765670231	0.848860155174747	grey	grey
837	Aars	0.0215776826513904	7.86061620049455	0.0550977615503072	0.814418981671174	0.886707729323118	grey	grey
838	Aars2	0.297214057124326	4.95863136494935	7.1513014584094	0.00749096087807514	0.0508083215400821	grey	grey
839	Aarsd1	-0.184610858456522	5.65544543118338	4.41921057039393	0.0355364735323126	0.123223683618081	brown	BrRePi
840	Aasdh	0.271556041828082	4.26892606787932	4.56659770941224	0.0326012514911453	0.117243447180375	black	YeMaBl
841	Aasdhppt	-0.20179663851096	4.83266235679279	4.43084211555761	0.0352950896500879	0.122801328238136	grey	grey
842	Aass	0.242074018712313	0.086749307263812	1.11862760663094	0.290214157730008	0.458583517308525	blue	blue
843	Aatf	-0.233999697032096	5.35585668539539	5.8485199682591	0.0155901575098439	0.0760916624081394	grey	grey
844	Aatk	0.521575655707049	6.52986046188783	12.7780293167972	0.000350714204957043	0.0110547191341274	turquoise	turquoise
845	AB124611	0.375483495076906	-0.237980546304382	2.32184541042936	0.127568603504113	0.268346735341776	grey	grey
846	Abat	0.117627052112123	6.68282237020707	1.23426872499934	0.266578476073387	0.434240084511574	turquoise	turquoise
847	Abca1	0.486335486198659	6.15574230348495	11.1495111011866	0.000840538223745932	0.0169102484675842	yellow	YeMaBl
848	Abca17	1.69780077306417	-1.61390233303594	18.980373176535	1.32069999519507e-05	0.00221874406527853	turquoise	turquoise
849	Abca2	0.542744413152597	7.05118689340662	16.1248495741164	5.930081725305e-05	0.00457996713164209	turquoise	turquoise
850	Abca3	0.448865909068787	6.50277791399717	13.7799457102225	0.000205518372857668	0.00814646983031002	turquoise	turquoise
851	Abca4	0.657492153434493	1.49974146766755	7.62565996313051	0.00575436085684079	0.04409206216801	grey	grey
852	Abca5	0.47943901731189	4.28504939143264	14.4368550366255	0.000144937912775229	0.00693092957932561	turquoise	turquoise
853	Abca6	0.851564559919769	-0.906369273538313	6.70693684929602	0.00960385566925518	0.0580482684101788	turquoise	turquoise
854	Abca7	0.551078531653391	5.24716404371999	14.9486861453224	0.00011047496513834	0.00607861478733757	black	YeMaBl
855	Abca8a	0.787818292561265	1.93754738642268	11.8960162964849	0.000562541264015412	0.0140702888528059	turquoise	turquoise
856	Abca8b	0.409967559367503	2.57288498051217	6.45509470240437	0.0110634647109121	0.062408689051305	yellow	YeMaBl
857	Abca9	0.909587631278656	3.32539094460989	7.58893628724736	0.00587275908842142	0.044462839148854	green	green
858	Abcb10	0.261768387844955	4.95396575397835	5.7690997594342	0.0163103877810306	0.0781298617933206	grey	grey
859	Abcb1a	0.593590496276909	2.61303063269086	10.4654272034594	0.00121629416863237	0.0206384411191717	turquoise	turquoise
860	Abcb1b	0.0570587546373779	-0.510218502116133	0.0424318819912557	0.836798719061222	0.89983806684767	grey	grey
861	Abcb4	0.0148160476713601	0.0389757591672083	0.00591139616065384	0.938714549687312	0.967163963922022	grey	grey
862	Abcb6	0.478927950064664	5.27313397372803	12.6485686225243	0.000375853333898294	0.0115091265369077	turquoise	turquoise
863	Abcb7	0.00818765806442214	5.4774453848557	0.00452191314580119	0.946386524495816	0.971795621434647	blue	blue
864	Abcb8	0.159608828419831	5.4916640677362	2.92977742885694	0.0869594802290934	0.209634011817111	pink	BrRePi
865	Abcb9	0.270102590780491	3.25879177930438	2.63922794679215	0.104254196569695	0.23614040332136	turquoise	turquoise
866	Abcc1	0.388858909312793	4.92531548647937	12.0185250799842	0.000526743689772984	0.0135200252453596	yellow	YeMaBl
867	Abcc10	0.522679268428306	4.38961880757511	13.200537157809	0.000279868891226831	0.00973289350742494	black	YeMaBl
868	Abcc12	0.378464805277163	-0.972256231428136	1.43206250679137	0.231428131039861	0.395073765819021	turquoise	turquoise
869	Abcc3	0.503046239699028	0.196249391564511	4.01190084945579	0.0451801863270385	0.141634191018164	green	green
870	Abcc4	0.367389049847163	2.25592267116131	5.06116540415038	0.0244677793266908	0.0984913391180196	green	green
871	Abcc5	0.612362457437549	7.1379592878873	17.9928937927871	2.21731152528027e-05	0.00279817995364536	yellow	YeMaBl
872	Abcc6	1.27863604221373	-0.480911091034797	15.4772992611349	8.35021006694136e-05	0.0054335077849652	turquoise	turquoise
873	Abcc8	0.748616892137143	5.25251333355004	13.5504351844785	0.00023223756945109	0.00870893283167974	grey	grey
874	Abcc9	0.419802586911541	4.7254552925724	8.1174399137096	0.00438414264670346	0.0386612219210091	grey	grey
875	Abcd1	0.197288480936127	4.46549821173805	4.07800925783089	0.0434448156341627	0.138560930276447	grey	grey
876	Abcd2	-0.155646350607748	5.6211073352136	1.09388511178884	0.295611994083731	0.464907911390369	blue	blue
877	Abcd3	0.0604608455497207	6.44645490887195	0.632492491228678	0.426442523109626	0.590595240269384	turquoise	turquoise
878	Abcd4	0.430940182622426	3.8795744610899	8.84162386083652	0.00294437052751556	0.0319092039720575	grey	grey
879	Abce1	-0.191663217318018	7.46828026914503	5.42269055146264	0.0198767073177044	0.0877368025063101	grey	grey
880	Abcf1	-0.0694924167035342	7.55447031629441	0.588862110615134	0.44285947110369	0.605329701291972	blue	blue
881	Abcf2	-0.179707185285943	6.85172621440078	4.31697231622045	0.0377340044641476	0.127298774968869	blue	blue
882	Abcf3	0.0950957008325651	6.18775062995113	1.66119546016395	0.197441992511625	0.35579713449358	pink	BrRePi
883	Abcg1	0.285567939747208	4.81714062406449	4.9465955346112	0.0261420991235014	0.102855264439154	grey	grey
884	Abcg2	0.235254936657252	4.44457841505109	2.01228505241648	0.156030154093266	0.305782389045368	grey	grey
885	Abcg3	0.159823660698389	-0.443070961849389	0.281129373453517	0.595961939113956	0.731202326122139	grey	grey
886	Abcg4	0.465724833151832	5.28638926774838	12.7921096400128	0.000348084363091351	0.0110026362815479	turquoise	turquoise
887	Abcg5	0.612978926223304	1.11534867054556	2.58429421402207	0.107928507046777	0.241251143513222	blue	blue
888	Abcg8	0.570149924088348	-0.480526306509936	3.48796469290447	0.0618165418805906	0.169924084925227	blue	blue
889	Abhd10	-0.145672196069433	4.84242765688145	2.84205745814668	0.0918265666406877	0.217248536727819	blue	blue
890	Abhd11	0.197334235173911	5.04334003003734	4.34393710538594	0.0371409434355916	0.126315605502263	turquoise	turquoise
891	Abhd11os	0.0633584611700369	-0.287331377853488	0.0907258830327855	0.763256366036823	0.852680876228382	grey	grey
892	Abhd12	0.173805829411703	6.2921437292631	2.31291873121406	0.128302929534034	0.269381169672038	turquoise	turquoise
893	Abhd12b	0.43902097304305	-3.30009718779498	0.185828430333213	0.6664114977807	0.785361353380325	grey	grey
894	Abhd13	-0.0263175038807052	5.33382890889134	0.0627871332377481	0.802143788286152	0.879028434002416	grey	grey
895	Abhd14a	0.103349167254637	4.86341611396622	0.999312123168799	0.31747701118503	0.485711117337695	turquoise	turquoise
896	Abhd14b	0.761762191601696	2.81164919612157	14.8289104584126	0.000117717022080879	0.00625467852785083	yellow	YeMaBl
897	Abhd15	0.1456190692684	-0.0404165947895999	0.438942888106487	0.507633120002823	0.658591515404679	blue	blue
898	Abhd16a	0.359123729546845	5.89233795086033	8.89216438221504	0.00286397034568767	0.0316786308223541	turquoise	turquoise
899	Abhd17a	-0.18697957475257	6.19822460021269	3.05877382650591	0.0803022462365318	0.199815274902383	brown	BrRePi
900	Abhd17b	-0.230286408098466	5.112003713967	5.67552850119806	0.0172031566619	0.0805047721506439	grey	grey
901	Abhd17c	-0.176524413052647	6.46268452247425	2.52637860471549	0.111956896271999	0.246657582078952	brown	BrRePi
902	Abhd2	0.2800266298312	5.50280245864024	4.41290935733612	0.0356679602247463	0.123419608208035	turquoise	turquoise
903	Abhd3	0.67752551894216	0.744447218838179	5.04546179932711	0.0246905253094169	0.0992267239093525	turquoise	turquoise
904	Abhd4	-0.163401557480608	5.56238178648083	1.95329446037083	0.162232283148535	0.313894477751971	grey	grey
905	Abhd5	-0.103009166364348	4.30207570594022	0.795862437185539	0.372333319061317	0.540366651761929	turquoise	turquoise
906	Abhd6	0.110434896716422	4.04315199367729	0.764515178584642	0.38191919232106	0.549443812564488	turquoise	turquoise
907	Abhd8	-0.209346282912588	6.66328538614878	3.23984675893294	0.0718673598997802	0.186329413417983	brown	BrRePi
908	Abi1	-0.172112258663409	6.4540695220042	4.30525493709395	0.0379948001441962	0.127701256384335	turquoise	turquoise
909	Abi2	-0.04445601899801	7.29736011521294	0.251206604811472	0.616226748513967	0.746782435474424	turquoise	turquoise
910	Abi3	0.19906184550871	0.566145636075196	0.95315675056446	0.328917073182519	0.496610224333762	blue	blue
911	Abi3bp	1.01892376833273	-0.663194100107765	9.28250193026564	0.00231353213029701	0.0284772160561692	green	green
912	Abl1	-0.0636132336134649	7.5797400726852	0.457581554448964	0.498756411107382	0.651912590173117	blue	blue
913	Abl2	0.0212199495573327	6.31033288471336	0.0425537018017543	0.836567915091373	0.89973405143683	grey	grey
914	Ablim1	0.379583662020771	6.6791559648107	8.81869113645956	0.00298160456776096	0.0320642794640168	turquoise	turquoise
915	Ablim2	0.718455345819497	3.17351723989848	11.1678978822588	0.000832248714315225	0.016860628113987	turquoise	turquoise
916	Ablim3	0.257062499035285	6.58596436774465	2.24784386172258	0.133800719478795	0.276601189510768	turquoise	turquoise
917	Abr	0.00317703969832964	8.61509897607787	0.0010870216874288	0.973698501638476	0.985950376286775	turquoise	turquoise
918	Abracl	-0.578317894783479	6.55039734544346	10.1345603780472	0.00145514944598726	0.0225487250895402	blue	blue
919	Abt1	-0.289936505398386	4.3822592606416	7.66706944811181	0.00562377216364637	0.0434767279556171	red	BrRePi
920	Abtb1	0.29176569783034	4.92656787906844	8.03562365966798	0.00458662155174266	0.0396491654431392	grey	grey
921	Abtb2	-0.0391918547905689	3.98015869279139	0.126607634555363	0.721975620525151	0.823518891174196	red	BrRePi
922	Acaa1a	-0.0126753339421117	5.245574089591	0.0210792509839113	0.884563267700624	0.931803512687837	brown	BrRePi
923	Acaa1b	0.368058786944937	-0.297280279290739	2.15414221422337	0.142185830348265	0.287512935414105	grey	grey
924	Acaa2	-0.0415264563296089	4.54864573701855	0.133129965238142	0.715208604405369	0.81936983240468	brown	BrRePi
925	Acaca	0.211125153235197	5.84356225808737	4.1919777785484	0.0406156875047347	0.13284432013624	turquoise	turquoise
926	Acacb	0.299043975123467	1.64501386466568	2.51638330728853	0.112668726881577	0.2477670828242	grey	grey
927	Acad10	0.612137825684068	0.634949452489642	9.99392499884864	0.00157057486853315	0.0235911958160732	grey	grey
928	Acad11	-0.0276658088509352	3.40092743914032	0.0421936246504124	0.837251129959468	0.900034158677389	blue	blue
929	Acad12	-0.162911111661368	-0.967108585294525	0.39668905947841	0.528804137265697	0.676768540148432	brown	BrRePi
930	Acad8	0.0411373198530573	4.7876907476745	0.182008052507419	0.669653201208382	0.787454682036512	grey	grey
931	Acad9	0.0214273941180132	5.51989537589042	0.0654691963754939	0.798051613319185	0.876215645575467	grey	grey
932	Acadl	0.0844316255863635	4.66029961792272	0.476566111519311	0.489981857939754	0.645073720821973	green	green
933	Acadm	0.032796343949013	4.77329472311905	0.0775402283657058	0.780658912698615	0.864699525748623	grey	grey
934	Acads	-0.0474652369836589	4.23569862264989	0.134866915184737	0.713438281028741	0.818375904515684	blue	blue
935	Acadsb	-0.0145258366800624	5.93057808672913	0.027213352152506	0.868971766882529	0.921115602464471	grey	grey
936	Acadvl	0.222586861203833	5.45993898358898	6.90063955672822	0.00861649199179812	0.0544306119072329	yellow	YeMaBl
937	Acan	0.451885825882008	-1.25927227635153	1.69581787191821	0.192835817708662	0.350683302553591	turquoise	turquoise
938	Acap1	0.59659273142837	-0.296866783464116	5.19924824162896	0.0225966586989757	0.0943828530844795	grey	grey
939	Acap2	0.243849163795484	5.85543724043185	5.34600610142678	0.0207697940811304	0.0898657739749271	black	YeMaBl
940	Acap3	0.251917508524296	7.26852863005944	6.27256207181605	0.0122621711085385	0.0667745166152451	turquoise	turquoise
941	Acat1	-0.143521088262317	7.6190668237827	2.22016990203491	0.136218068364429	0.280034627028836	turquoise	turquoise
942	Acat2	-0.161309686650447	6.32002384682792	2.78091747811844	0.0953935073854897	0.222340149157337	brown	BrRePi
943	Acat3	0.36213209076377	-1.67069704781699	0.81592385716268	0.366374636075058	0.534138691382664	grey	grey
944	Acbd3	-0.135876558322756	5.88465958843874	2.33887554745468	0.126180606689484	0.266571534081602	grey	grey
945	Acbd4	0.195719943404036	2.8320443122626	1.25450142278164	0.262694468263285	0.430408621257971	turquoise	turquoise
946	Acbd5	-0.1103795294631	5.97944821523865	1.81294452391077	0.178155409861969	0.333275833228411	grey	grey
947	Acbd6	-0.189501093178315	6.03645986896531	2.94457410383632	0.0861664100362591	0.208385484433529	brown	BrRePi
948	Acbd7	-0.43336642777735	-2.26817957202247	0.72817046380591	0.393476855912062	0.559404068087661	turquoise	turquoise
949	Accs	0.18429615914079	4.22980102216575	2.1008235535936	0.147219824395673	0.294355188307316	black	YeMaBl
950	Accsl	0.161277804337669	-0.63331557151916	0.383731413644583	0.535612981292716	0.682232837006734	grey	grey
951	Acd	-0.0171244346233421	6.19709162393941	0.0447109099186065	0.832536499581405	0.89748920513667	grey	grey
952	Ace	0.911842425727937	3.38134679616698	20.2935058335533	6.64256637019582e-06	0.00163274515623839	turquoise	turquoise
953	Ace2	0.994205307423944	-2.35623582787757	4.61560956608598	0.0316822328251553	0.115332743531782	turquoise	turquoise
954	Acer2	-0.0101988851801006	3.2397371475382	0.00448414544922215	0.946610551986855	0.971795621434647	grey	grey
955	Acer3	0.378194860206231	2.34731823846846	4.20966060947989	0.040194378349774	0.132114829232544	grey	grey
956	Ache	0.869359558331504	3.3233707817574	11.7903680202493	0.000595379641543274	0.0145608443345726	turquoise	turquoise
957	Acin1	0.0739178070807198	8.60870585126495	0.48325541331495	0.486951436735793	0.642811398141282	pink	BrRePi
958	Ackr1	0.617705377651759	4.35730418473503	17.8315899843121	2.41342965898515e-05	0.00287539899941035	turquoise	turquoise
959	Ackr2	0.262919655866829	1.76228711854726	1.89873623789031	0.168219842449486	0.32157518195129	grey	grey
960	Ackr3	0.0302882149834626	5.69154750063054	0.0496963420529681	0.823592505922952	0.891681006347623	blue	blue
961	Ackr4	0.907471666613829	-1.65000304342444	4.99082899406672	0.0254819981412	0.101018354363662	turquoise	turquoise
962	Acly	-0.07977369437034	8.96931377269352	0.741259179069342	0.389257816513057	0.555817985855332	blue	blue
963	Acn9	-0.616614743348025	2.20551663719385	6.78026355100627	0.00921712797499676	0.0567192160352774	grey	grey
964	Aco1	-0.0721456530911363	6.70672280744181	0.871361751864018	0.350578593866111	0.518690666721883	blue	blue
965	Aco2	0.18306943235202	8.43024518460659	3.50922474770705	0.0610280065598409	0.168703042362069	turquoise	turquoise
966	Acot1	-0.0547450272688985	3.99580307537487	0.107560117110957	0.742939191482513	0.838792886962033	brown	BrRePi
967	Acot11	-0.0102648533220995	1.63973986672138	0.00401110568060581	0.949501107010325	0.973700408801896	turquoise	turquoise
968	Acot13	-0.405769858949523	4.12195602933759	6.48376457594551	0.0108864174614603	0.0618505941585969	brown	BrRePi
969	Acot2	-0.038183513549	1.39729146197447	0.0395887244700202	0.84228687324099	0.90315534899859	brown	BrRePi
970	Acot3	0.0807250745984985	-0.941945353229665	0.0854536016897338	0.77003854339553	0.85715349521435	turquoise	turquoise
971	Acot4	0.326604920622396	-2.24003204706482	0.436318956059125	0.508904510506809	0.659663165202896	turquoise	turquoise
972	Acot6	0.0445614375470817	1.00533140978335	0.0594616295432377	0.807348889051689	0.882170065328175	grey	grey
973	Acot7	-0.0512968030583841	7.12386408668881	0.136674574293018	0.711609575005912	0.816840704275668	turquoise	turquoise
974	Acot8	0.0948332319209298	3.26341929008084	0.629979218360323	0.427362936840901	0.591574854736225	pink	BrRePi
975	Acot9	-0.0702021055866771	3.64724222767335	0.235294854776242	0.627625266071197	0.754887400889698	turquoise	turquoise
976	Acox1	0.0666730705173092	6.99568930908474	0.80332177264242	0.370102066157752	0.537972095816391	turquoise	turquoise
977	Acox3	0.274860051183369	5.12380644907982	9.69687502149864	0.00184581641553464	0.0253098164666539	yellow	YeMaBl
978	Acp1	-0.18392206082505	4.43308936332936	1.81502537861292	0.177906562401043	0.332910302906828	grey	grey
979	Acp2	0.247188409699759	6.32049896087616	4.73253944914152	0.0295971553605727	0.11038554405713	grey	grey
980	Acp5	0.288112428442104	-1.40941623254072	0.580074666925544	0.446283055370836	0.608451448233511	grey	grey
981	Acp6	0.233935015254156	3.54928145954791	3.8403782266753	0.0500322337049871	0.149990362572608	grey	grey
982	Acr	0.584559002543745	1.6501574452532	4.41109666316073	0.0357058797113016	0.123435762477208	yellow	YeMaBl
983	Acrbp	0.531149004292867	4.47305975208845	8.54411726427831	0.00346640662557664	0.0343044488634352	black	YeMaBl
984	Acsbg1	-0.0719646517400065	4.37032782604135	0.272729903928923	0.601506380654562	0.735189176677943	turquoise	turquoise
985	Acsf2	0.18705507063118	3.27546750391994	1.58750642788344	0.207682757762475	0.36835385208766	blue	blue
986	Acsf3	0.056306435802639	4.11520082534263	0.311424620685466	0.57680729414253	0.715713661514061	brown	BrRePi
987	Acsl1	0.355957109501828	4.17004063083318	5.74089197496242	0.016574373380596	0.0788169888021603	turquoise	turquoise
988	Acsl3	0.21171101510319	6.70600302679944	3.19189697375231	0.074004089408372	0.190006183934134	grey	grey
989	Acsl4	0.349962258811783	4.63604103268228	8.46041762801791	0.00362958507435695	0.0350948726850306	turquoise	turquoise
990	Acsl5	0.16886280401118	4.16413670739292	1.45656413420718	0.227477595084783	0.391395462419179	turquoise	turquoise
991	Acsl6	0.373934764791642	5.88273763287489	10.5539883515157	0.00115937649610889	0.0202416060530246	turquoise	turquoise
992	Acss1	-0.145828952663557	5.88255236454566	1.66444409178392	0.197004358191483	0.355478989057486	blue	blue
993	Acss2	-0.00173517923535227	4.76595070981559	0.000387019906513686	0.984304371869274	0.99078749329859	grey	grey
994	Acss2os	1.3917996784658	-3.12254231361819	3.44525117908417	0.0634337791065862	0.172942699240182	grey	grey
995	Acss3	0.842745339972897	-0.132535187945767	5.10858105379712	0.0238077839928146	0.0969657862475077	blue	blue
996	Acta1	0.0766516977644927	0.866741751765425	0.104199682604218	0.746846897653733	0.841687005014268	turquoise	turquoise
997	Acta2	1.04765882639096	2.72388312291921	5.64175023194514	0.0175376912249253	0.081399319824719	grey	grey
998	Actb	-0.199545450748352	11.089929339272	4.28217194517089	0.0385141039858721	0.128777186711493	grey	grey
999	Actc1	1.52414093981328	-1.02676291687055	6.63138939400122	0.0100197080276574	0.0592530002743265	blue	blue
1000	Actg1	0.161081713507723	2.86317371061223	1.13896216055751	0.285871735048797	0.454394213973555	pink	BrRePi
1001	Actg2	0.997535708053831	-0.614438104540874	6.03328430835392	0.0140385886508282	0.0720661971480729	grey	grey
1002	Actl10	0.664413469153395	-0.368329011657841	4.18373060670098	0.040813766697516	0.133256708280522	black	YeMaBl
1003	Actl6a	-0.337339077941385	6.47698796091745	6.36209754914699	0.0116583640600325	0.0645843127742008	blue	blue
1004	Actl6b	0.0350024105942617	7.29427025638752	0.131216312329066	0.717174243194882	0.820401630486221	turquoise	turquoise
1005	Actn1	0.0758332419962261	5.94897118189713	0.592716678142523	0.441370514759596	0.604087588108237	grey	grey
1006	Actn2	0.78589067871608	2.0375911429848	9.76699199092511	0.00177672904838309	0.0250207942522422	turquoise	turquoise
1007	Actn3	0.270600914660638	0.462657062732244	1.75578620803405	0.185150975815171	0.34193403050212	turquoise	turquoise
1008	Actn4	0.163370461781708	7.54642085718541	4.20179422947776	0.0403812325145225	0.132406242975569	blue	blue
1009	Actr10	-0.174871944396497	6.65627487877393	3.21939755632846	0.0727704075193354	0.187735705197009	yellow	YeMaBl
1010	Actr1a	-0.112262248616651	8.59670450030329	1.75901196017027	0.184747802624607	0.341454443151083	turquoise	turquoise
1011	Actr1b	0.0572733961943932	6.86686608725014	0.568372454659947	0.450906385287709	0.612658936877868	pink	BrRePi
1012	Actr2	-0.0815884595556895	7.47518813765126	0.758634340291444	0.383756240520834	0.551039690940095	turquoise	turquoise
1013	Actr3	-0.180101205930533	6.67174587210181	3.63866799794785	0.0564520816664644	0.161051340366495	brown	BrRePi
1014	Actr3b	-0.122016057516674	4.52850084278683	0.995419729757192	0.318421343137167	0.486540335165925	turquoise	turquoise
1015	Actr5	0.0789026134571508	4.33043468576228	0.62326379569333	0.429837018628006	0.594110940616108	blue	blue
1016	Actr6	-0.32536436438188	4.58046322870317	4.42961149745035	0.035320546746637	0.12283291601367	turquoise	turquoise
1017	Actr8	-0.0924321120906491	5.68985846921377	1.05474357151981	0.304417123594273	0.473015452095779	blue	blue
1018	Actrt3	0.102022385185049	-1.84467942019261	0.0771068916009945	0.78125703436329	0.865064207309095	turquoise	turquoise
1019	Acvr1	0.35249579335916	5.46133751725725	8.89411807935615	0.00286090754558989	0.0316657793318514	turquoise	turquoise
1020	Acvr1b	0.207811398350661	6.90670981474173	3.22186604391061	0.072660754847733	0.187703946883306	turquoise	turquoise
1021	Acvr1c	0.563258499725794	1.2604678282173	7.99222436136939	0.00469786635201267	0.0400087207013431	turquoise	turquoise
1022	Acvr2a	0.243349908110942	7.00404500861753	4.42507194329948	0.035414620149799	0.123001085927824	turquoise	turquoise
1023	Acvr2b	-0.0585305227684115	4.29799570146075	0.115048793268077	0.734467782251448	0.832750089623239	blue	blue
1024	Acvrl1	0.423184588408642	3.56938269912644	4.98403726495009	0.0255822159384758	0.101295116021662	grey	grey
1025	Acy1	-0.0216641948150545	4.32235372951731	0.0357193275265217	0.850096284606032	0.908274254952683	blue	blue
1026	Acy3	0.100902179362275	0.115994862310697	0.170093445326057	0.680028773223344	0.794500699669201	green	green
1027	Acyp1	-0.502675366810075	3.96085490755343	7.15069287037707	0.00749350320190777	0.0508083215400821	grey	grey
1028	Acyp2	-0.131688299849485	1.20129961846482	0.243458498254562	0.621719288386626	0.750260787159114	turquoise	turquoise
1029	Ada	-0.240690461172339	2.06069833562796	2.25415378955899	0.133256280655721	0.276023765625839	grey	grey
1030	Adad2	0.644747628186783	-2.2693778099445	1.64728126052074	0.199329370351496	0.358242352298451	turquoise	turquoise
1031	Adal	-0.115314957439848	4.67239355296606	1.34189780559039	0.246699563503271	0.412639903992978	grey	grey
1032	Adam10	0.13748522255842	7.4156490451606	1.37434221526059	0.241067229826997	0.406036189530649	grey	grey
1033	Adam11	0.603703043608182	5.85613168335517	14.2677321521751	0.000158559889500391	0.00711429889706164	turquoise	turquoise
1034	Adam12	0.849599912411952	3.02294994572196	11.7780796233363	0.000599322797272348	0.0145608443345726	grey	grey
1035	Adam15	0.621469519130228	5.37308245185831	22.7525055930117	1.84263733138926e-06	0.000959207895821319	turquoise	turquoise
1036	Adam17	0.191522338587828	5.40638436645352	2.36348525799517	0.124204420705709	0.263869052431538	blue	blue
1037	Adam19	0.273182309597173	5.90420618815061	6.03359423114368	0.0140361241077401	0.0720661971480729	turquoise	turquoise
1038	Adam1a	0.552013737793885	3.3692797185925	10.0733443840484	0.00150429732160555	0.0229264270661531	yellow	YeMaBl
1039	Adam21	0.76664007230174	-0.634016220251075	9.86061778146531	0.00168854395663592	0.024335202315703	turquoise	turquoise
1040	Adam22	0.499292465650401	6.29045597587379	15.6166213939834	7.75697326032964e-05	0.00521030889397465	turquoise	turquoise
1041	Adam23	0.575180218064792	5.35006980122055	14.9044803780251	0.000113094068071163	0.00613655044276689	turquoise	turquoise
1042	Adam32	-0.110386193651578	-1.60706632454174	0.0962696262467286	0.756353004096247	0.847560246705146	grey	grey
1043	Adam33	1.49596232324308	-0.947436986511425	16.7205388382971	4.33095790533546e-05	0.00385802656615391	green	green
1044	Adam4	-0.707156260480517	-1.74947820032239	2.89071300643147	0.0890914893342609	0.212985939915344	grey	grey
1045	Adam5	0.752246670051187	-1.13951085279728	4.50906423822383	0.0337156814167772	0.119777313081824	turquoise	turquoise
1046	Adam8	0.568984425671344	3.49323079973151	7.88110635041604	0.00499539110103979	0.040951390236772	black	YeMaBl
1047	Adam9	0.157768848351389	5.57526939527866	2.08768075293769	0.148491348174999	0.295775305261166	grey	grey
1048	Adamts1	0.517932298399162	4.3778765102457	9.66540700279771	0.00187770158143204	0.0254505719637875	grey	grey
1049	Adamts10	0.763097151746531	6.33396337179911	27.2400466353226	1.79697818507626e-07	0.000312441946975408	black	YeMaBl
1050	Adamts12	0.999390069388731	3.08592651038632	7.53209178021661	0.00606094945919715	0.0452750206687471	grey	grey
1051	Adamts14	0.942445126834166	0.271934541712665	11.1680744847031	0.000832169496665102	0.016860628113987	green	green
1052	Adamts15	0.725016128264815	3.30889883559503	10.2458907231086	0.00136989421139418	0.0219414747952843	grey	grey
1053	Adamts16	0.969941306385324	1.20413603754183	20.7202384396148	5.31512565386296e-06	0.00149258427547212	turquoise	turquoise
1054	Adamts17	0.39465250810775	4.19227848752593	5.09060321917589	0.024055822761797	0.0975825954735414	grey	grey
1055	Adamts18	0.215269040020207	5.53955751539076	1.8303600117565	0.176085028611672	0.330392476527735	grey	grey
1056	Adamts19	0.362616173790412	2.09907917854645	2.58249928655092	0.10805093595358	0.241372199425337	blue	blue
1057	Adamts2	1.0690468664391	2.95870371102314	21.3007374496773	3.92580444184293e-06	0.00136241771650457	turquoise	turquoise
1058	Adamts20	0.594020727006177	3.86717452037863	8.60078016507958	0.00336019028327875	0.0337433901742681	grey	grey
1059	Adamts3	0.370446471610908	5.97844138960968	5.96902746646381	0.0145593083468092	0.0734029677130844	turquoise	turquoise
1060	Adamts4	0.295345091322338	3.48485394529798	4.47743664236	0.0343451966006894	0.121109713161364	grey	grey
1061	Adamts5	0.312281809311988	3.13949882261943	4.91348087084339	0.0266478872912527	0.103911105618556	grey	grey
1062	Adamts6	0.37097613608882	3.13893760687774	4.73438899775013	0.0295653480028076	0.110352772925302	black	YeMaBl
1063	Adamts7	0.322192102427863	6.01878241520326	6.46902436820126	0.010977077769291	0.0621959732928059	blue	blue
1064	Adamts8	0.617816961294859	1.58526792477541	9.6316934285372	0.00191248194745745	0.0257751814569144	turquoise	turquoise
1065	Adamts9	0.51104989141028	3.30073248390347	6.94016632583571	0.00842812758595978	0.053936131128282	grey	grey
1066	Adamtsl1	0.475803408707942	2.67981954828635	9.1723704051671	0.00245696133291294	0.0292484157171749	green	green
1067	Adamtsl2	0.424881444366467	3.31844965707657	8.23684744850754	0.00410483683996898	0.0375292931285418	grey	grey
1068	Adamtsl3	0.467739674666646	1.50045007288	6.04036609437824	0.0139823844276058	0.0719467102683378	grey	grey
1069	Adamtsl4	1.24820000178741	-0.673256861533873	12.4820087255603	0.000410890128027437	0.0119407685840814	grey	grey
1070	Adamtsl5	0.818967149489713	-0.848527188236746	4.33321579528624	0.0373755689473294	0.126567497447611	green	green
1071	Adap1	0.335311452483379	5.21715175008593	1.98805784862967	0.158544096569072	0.309145213700995	turquoise	turquoise
1072	Adap2	0.24840730475253	1.03149665091762	1.92640555634381	0.165152232140916	0.317459714170711	grey	grey
1073	Adar	0.166732222013531	7.29502003153797	3.72640092931917	0.0535586812943669	0.156330911687676	turquoise	turquoise
1074	Adarb1	0.145295570627199	5.11803798571111	1.43852905382541	0.230377519874034	0.394209422297037	turquoise	turquoise
1075	Adarb2	0.36344593163896	4.43178912302609	7.08031541747554	0.00779352907763425	0.0517469896231258	turquoise	turquoise
1076	Adat1	-0.0581420029116385	4.13909036107047	0.24948763121726	0.617436083305065	0.747441181819659	blue	blue
1077	Adat2	-0.317514115991306	2.31663839600205	4.37217272495269	0.0365303849531992	0.125081840195353	blue	blue
1078	Adat3	0.408746454357295	2.47600779574822	6.58936618949618	0.0102589689362294	0.0598913034169155	blue	blue
1079	Adc	0.155271718823136	2.52170268743667	1.13401545540153	0.286920452906334	0.45540932868163	brown	BrRePi
1080	Adck1	0.0272949301097744	4.62907351694301	0.0706451603365306	0.790399733540641	0.871086917718822	yellow	YeMaBl
1081	Adck2	0.227240069353715	4.87690567149418	3.95958312900518	0.0466052436889621	0.143723929468393	grey	grey
1082	Adck3	0.0428508362477773	1.40465823799032	0.0443159171451022	0.833266946905281	0.897953215263823	turquoise	turquoise
1083	Adck4	0.152905983833432	5.0636130290382	2.62385408867762	0.105268477677358	0.237359913501843	grey	grey
1084	Adck5	0.439226896315747	4.7100143138939	13.9182387776036	0.000190936677724909	0.0077765847861651	pink	BrRePi
1085	Adcy1	0.586110273991105	6.76739068364113	8.35159193490732	0.00385349561700957	0.0362271611404425	turquoise	turquoise
1086	Adcy2	0.511445462709398	4.39046341911551	6.99979845291779	0.00815188935933132	0.0529838387720375	turquoise	turquoise
1087	Adcy3	0.361965472080145	4.65976428992439	8.80127295991329	0.00301020441311338	0.0321672903641459	turquoise	turquoise
1088	Adcy4	0.504870073957903	2.57692586081101	5.83402687306431	0.0157191018829684	0.0765791190229696	blue	blue
1089	Adcy5	0.292294081466384	5.81323741141795	6.24716300250117	0.012439238123726	0.0673862857447247	turquoise	turquoise
1090	Adcy6	0.450491833035886	6.67068657597805	10.6410578593399	0.00110604389687739	0.0197475661673993	black	YeMaBl
1091	Adcy7	0.675729323788798	2.84931329242218	15.1675231018578	9.83810207747583e-05	0.00583213894685382	turquoise	turquoise
1092	Adcy8	0.402155469661175	2.74724098549019	3.35467785326037	0.0670143217391139	0.178938399682506	turquoise	turquoise
1093	Adcy9	0.400103607292627	4.14982876800799	8.39196683648138	0.00376882878474684	0.0358305066636149	turquoise	turquoise
1094	Adcyap1	0.24545396341053	2.65185365676911	1.76358167477911	0.184178396128689	0.340704466708684	turquoise	turquoise
1095	Adcyap1r1	0.420291182712328	6.95900793173238	12.8070809584199	0.000345309916428743	0.0109356893305513	turquoise	turquoise
1096	Add1	-0.00742627799741363	8.86481732674165	0.0088785475761135	0.924929595810958	0.957957002012956	turquoise	turquoise
1097	Add2	0.0886732356521643	8.85106428248951	0.981759437650922	0.321764815054658	0.489762270575703	turquoise	turquoise
1098	Add3	0.0350052078591607	5.75028753129981	0.128730151364621	0.719752311653626	0.822334294069006	green	green
1099	Adh1	1.35714500316073	-1.60915996795051	7.74587396380619	0.00538354002285975	0.0425220529638681	grey	grey
1100	Adh5	-0.307148669819759	7.32058104505115	8.19309369309839	0.00420501553140819	0.0379528377218438	grey	grey
1101	Adh7	0.108891029312919	-1.84639891561805	0.0889150792351252	0.765560965018443	0.853823952549358	grey	grey
1102	Adhfe1	0.354125396475133	1.22788081684434	1.54633710508318	0.213676999016479	0.375833806906756	turquoise	turquoise
1103	Adi1	-0.346777260443935	4.26756635138715	5.08007586871693	0.0242023109050673	0.0979210888080053	blue	blue
1104	Adipor1	-0.0245337258625566	6.29682514974851	0.0745443329471662	0.784831629915957	0.866926087604056	red	BrRePi
1105	Adipor2	0.0693994340224171	6.74662845812732	0.573633867367214	0.448818516825827	0.610818533765084	grey	grey
1106	Adk	-0.3932005630571	4.92034485940834	7.84949970882208	0.00508347727024425	0.0413277522536499	grey	grey
1107	Adm	0.186243662209437	1.1080388172448	0.645748290513787	0.421636890787645	0.586181549552711	grey	grey
1108	Adnp	-0.0566450025500261	8.41715957824821	0.441709362494636	0.506298570716828	0.657769582826464	grey	grey
1109	Adnp2	-0.11101349980439	5.31876062144318	1.31108390401994	0.252198502392341	0.418730454784373	blue	blue
1110	Ado	-0.14229733388097	5.57120536545459	2.0898272389003	0.148282837948752	0.295572037160502	brown	BrRePi
1111	Adora1	0.389622238714398	5.2123710490289	5.28727558158604	0.0214818014517171	0.0916102564743623	turquoise	turquoise
1112	Adora2a	0.165569598965413	3.61962551191309	0.934011520067866	0.333822698999355	0.501652550286988	turquoise	turquoise
1113	Adora2b	0.488929359899842	0.212011426329249	3.19657848199977	0.0737925006831651	0.18978469605993	green	green
1114	Adpgk	0.312382820547333	4.75933981957883	5.66142156446546	0.017342061461926	0.0807841330628532	grey	grey
1115	Adprh	-0.128809004165852	6.82003551189602	2.40733725602147	0.120767631254938	0.259012128420853	red	BrRePi
1116	Adprhl2	-0.0482247363482326	5.31182874811809	0.326412968889864	0.567778935147892	0.708469026344089	brown	BrRePi
1117	Adprm	-0.199900645276414	4.0465896642068	2.69023534056386	0.100964900904606	0.231344335525299	grey	grey
1118	Adra1a	0.424183405780716	0.708899059995675	3.06720472203371	0.0798867261718255	0.199352534542358	green	green
1119	Adra1b	0.656524500676613	1.31239706735098	4.07177943326309	0.043605315966378	0.138701041315242	turquoise	turquoise
1120	Adra1d	0.355414796888917	-2.24248180904906	0.366462695387689	0.544938744123835	0.690165152517629	turquoise	turquoise
1121	Adra2a	0.334944909825323	4.06821351637755	6.19201647958959	0.0128327880430484	0.0686035247821248	green	green
1122	Adra2b	0.621178609063515	-0.88791936307816	3.58551127270426	0.058285478707253	0.164506862810136	grey	grey
1123	Adra2c	0.0277814213953489	3.0751788841745	0.0238634666357491	0.877232820337629	0.926959297780795	turquoise	turquoise
1124	Adrb1	0.195945148011737	2.26256651609135	1.0933049019307	0.295740107844377	0.465065488197076	turquoise	turquoise
1125	Adrb2	0.797354245471453	-0.436446850912232	6.24114040251313	0.0124816080079099	0.0675060474661569	grey	grey
1126	Adrbk1	0.071889759678862	7.23294185680149	0.5956496963592	0.440242694459087	0.603138646623857	turquoise	turquoise
1127	Adrbk2	0.59452882558989	5.0382421557844	21.4702055913974	3.59369173020715e-06	0.00130138514873458	turquoise	turquoise
1128	Adrm1	0.062887063818773	4.39761051362982	0.40279445048666	0.525649603718425	0.674294629565241	blue	blue
1129	Adsl	-0.190157554921948	5.69042437064074	4.30752606470214	0.0379441040944479	0.127665701071564	yellow	YeMaBl
1130	Adss	-0.0260896901345319	6.20691145174136	0.105970968780747	0.744778600598295	0.840107189369854	turquoise	turquoise
1131	Adssl1	0.347721520065958	0.802055181364349	3.17120594428143	0.0749470885471845	0.191688715034393	grey	grey
1132	Aebp1	1.42379460900309	4.49515894810663	11.4405929855638	0.000718568556427098	0.0155697822352963	grey	grey
1133	Aebp2	-0.0514833106047406	5.934432746148	0.306604005421329	0.579771618499372	0.717504318938725	blue	blue
1134	Aen	-0.239709256459289	5.29432837865	5.08126370063314	0.0241857359959697	0.0978828936396653	grey	grey
1135	Aes	-0.182113489225182	8.84279161500275	2.29337870061576	0.129926817746823	0.271763049978225	brown	BrRePi
1136	AF251705	0.39374732493439	-0.864377930572016	1.33191886037379	0.248464137250853	0.414140043858785	grey	grey
1137	AF357355	0.692047368696958	-2.65133558345503	1.40445554776889	0.235978988951434	0.400421513492207	yellow	YeMaBl
1138	AF357359	1.07714439953947	1.93852465314652	17.3745830679993	3.06902762373037e-05	0.00325629695261787	yellow	YeMaBl
1139	AF357399	1.01824620175668	-2.01193383748669	6.42904507721037	0.0112268922988652	0.0628630493830242	grey	grey
1140	AF357425	0.297770004703322	-2.92970190593565	0.313157569748437	0.575749007214352	0.714666688686786	grey	grey
1141	AF357426	0.161317287042667	-2.68514208985786	0.0672152992472732	0.795435306959386	0.874322754426226	yellow	YeMaBl
1142	AF529169	0.091577774433936	1.57341581096042	0.20275004682879	0.652510184622124	0.775120491723265	turquoise	turquoise
1143	Afap1	0.120117572062038	6.7105627465015	2.19112256852449	0.138808117756012	0.283400615955344	grey	grey
1144	Afap1l1	0.176396574388231	3.95114034676099	2.23151106812923	0.135221545896523	0.278604887018463	green	green
1145	Afap1l2	0.375165654475661	3.64286907102924	5.95529833900193	0.014673119564547	0.073755228034467	turquoise	turquoise
1146	Aff1	-0.104428984298327	3.94104058993588	0.602441861028908	0.437647859272848	0.601264992970483	blue	blue
1147	Aff2	0.0511354054141957	5.65919784543792	0.212085492647233	0.645137703893835	0.769104978992593	grey	grey
1148	Aff3	-0.00269551285926953	7.31082641648633	0.000684603094001091	0.979125795237442	0.988681426748215	grey	grey
1149	Aff4	-0.0404908087727726	8.47191695994127	0.145575485883981	0.702799957241546	0.810414072250427	grey	grey
1150	Afg3l1	0.0645517264441255	6.03061733829461	0.661640809874497	0.41598127268834	0.580888258902035	grey	grey
1151	Afg3l2	0.133963207792495	5.8240488262524	2.63833810970545	0.104312610211183	0.23614040332136	turquoise	turquoise
1152	Afmid	-0.157798444798571	2.68888547623271	1.2351850803143	0.266401028121626	0.434124372029909	grey	grey
1153	Afp	-0.266172809891655	-2.27395528460232	0.0797018522191912	0.777701858572953	0.862341580250833	grey	grey
1154	Aftph	-0.0350627695234452	6.24208252165219	0.238338643091586	0.625408617535797	0.75307624337945	grey	grey
1155	Aga	0.306904299404051	2.42529961863529	2.33603286522342	0.126411119561222	0.266990798738536	grey	grey
1156	Agap1	0.0164269998380206	7.71680841932606	0.0238241944988999	0.877333080637706	0.926959297780795	turquoise	turquoise
1157	Agap2	0.380053784159108	8.37804842623568	5.94598309006078	0.0147508619766529	0.0739674469617953	turquoise	turquoise
1158	Agap3	-0.0393552030340957	7.91852454152216	0.137851527125072	0.710426296152483	0.815964229375218	turquoise	turquoise
1159	Agbl2	0.460794124247918	0.196145447281101	2.73101016077044	0.0984170179613114	0.227319839877915	green	green
1160	Agbl3	0.163579743636359	2.6201134051695	1.31959964356144	0.250663914781141	0.416731616796134	turquoise	turquoise
1161	Agbl4	0.0524214303335479	0.598742943808778	0.06090979706822	0.805063704996268	0.880673855836313	turquoise	turquoise
1162	Agbl5	0.227909393767811	6.48316518471305	5.30674592058211	0.0212429986445726	0.0910148846248175	black	YeMaBl
1163	Ager	0.654801153336495	2.55328619669192	7.03884088575494	0.00797606347596644	0.0523341289842859	black	YeMaBl
1164	Agfg1	-0.173346012295582	6.42504598881186	4.6021777338581	0.031931370683376	0.115855886301657	brown	BrRePi
1165	Agfg2	-0.0390841572595419	4.57756470103459	0.180934929490818	0.670571005059224	0.788110097605131	blue	blue
1166	Aggf1	-0.187679575858737	6.49495107477977	3.92093099119912	0.0476884641455953	0.14576044692428	grey	grey
1167	Agk	0.0663888245495605	3.4542483601495	0.244721888807113	0.620816326451343	0.749714250110662	turquoise	turquoise
1168	Agl	0.0805224216987493	5.55521186809124	0.733261594432143	0.391828017424728	0.558056349397047	grey	grey
1169	Agmo	0.233412855683178	-1.67170484160727	0.373732009093622	0.540976998051547	0.686664340610922	turquoise	turquoise
1170	Ago1	-0.0984207989722783	8.58767777167799	0.708725129590746	0.399867363100609	0.565183738630411	blue	blue
1171	Ago2	-0.0185434510901512	6.2384788386948	0.0138109037267355	0.906448153500677	0.94692169453244	blue	blue
1172	Ago3	0.26659746295731	3.76173621425065	2.07381679084959	0.149846104094655	0.297334913763164	black	YeMaBl
1173	Ago4	0.0942664120795344	5.4619363088181	1.16393047248077	0.280651884006684	0.449485538292794	grey	grey
1174	Agpat1	0.151550440967496	7.28116412291079	3.06393841373297	0.0800474318411406	0.199615287366724	grey	grey
1175	Agpat2	0.400460280756783	1.15594853010943	2.86135143332282	0.0907312409883267	0.215438029534418	grey	grey
1176	Agpat3	0.136557839469073	6.65674019706479	1.73705421961241	0.187512509841035	0.344804436354119	turquoise	turquoise
1177	Agpat4	0.207941204228226	5.25650823426823	2.98390357309514	0.0840962239860224	0.205617921497015	pink	BrRePi
1178	Agpat5	0.0603583056137874	5.83458093067135	0.38918517720024	0.532728018373245	0.679909847537659	brown	BrRePi
1179	Agpat6	0.131691906318025	7.4362175711566	1.4897040333015	0.222262386422857	0.385342001696578	grey	grey
1180	Agpat9	0.62603821655671	-0.89563487327451	6.51925145522221	0.0106712908433274	0.0611777002443113	turquoise	turquoise
1181	Agps	-0.0813444298757967	5.98856545006431	0.880457158814963	0.348076497890182	0.516272665110378	grey	grey
1182	Agrn	0.538717268138617	9.51615293300144	15.7680086524126	7.16030749559975e-05	0.00496985009423753	black	YeMaBl
1183	Agrp	0.527851252444536	-0.779404485433214	4.42315253706386	0.0354544749062068	0.123067439672347	grey	grey
1184	Agt	1.03775371210924	-2.58698094629772	2.12718851970494	0.14470596013253	0.290971842346473	turquoise	turquoise
1185	Agtpbp1	0.162390445481593	6.73813860073334	2.99093337796113	0.0837318930300029	0.205058199660951	turquoise	turquoise
1186	Agtr1a	0.333891251619015	-0.234912626413475	1.58412717028546	0.20816720813427	0.368898867351135	grey	grey
1187	Agtr2	1.30683236646861	0.420672086268333	9.52828388632554	0.00202329224843952	0.0265385844681146	green	green
1188	Agtrap	0.245985766547052	3.36792392518128	2.89300589080738	0.0889647987385116	0.212827894736526	blue	blue
1189	Ahctf1	0.0787439421287356	6.83405411471376	0.578902807942988	0.446742706807596	0.608703521948987	black	YeMaBl
1190	Ahcy	-0.0771195441176943	2.67261223073161	0.327266645484445	0.567273036264143	0.708049920432196	grey	grey
1191	Ahcyl1	0.155338799220173	7.87618619203236	4.44005757137399	0.0351050636744868	0.122441405085762	yellow	YeMaBl
1192	Ahcyl2	0.139387962892268	5.06834546962233	2.40521073204784	0.120931838418571	0.259297536925801	turquoise	turquoise
1193	Ahdc1	0.0467920427707491	6.7300253669322	0.240523145702259	0.623828526484422	0.751934558189399	grey	grey
1194	Ahi1	0.336832598662634	7.31709586280081	8.63183660154591	0.00330338365272765	0.0335764112939259	turquoise	turquoise
1195	Ahnak	0.760982941466573	3.83436671331748	10.5099652240274	0.00118732489801328	0.0203901630423764	grey	grey
1196	Ahr	0.421490639661279	1.90933332242797	6.0400945764374	0.0139845350417391	0.0719467102683378	turquoise	turquoise
1197	Ahrr	0.280311819137392	1.75666608489203	2.74296549494173	0.09768333678727	0.22618974481545	grey	grey
1198	Ahsa1	-0.277325821305046	7.09237008595516	8.33786280229754	0.0038827245969191	0.0363975387369039	grey	grey
1199	Ahsa2	-0.080115961148945	6.40372146775982	0.653159372674169	0.418985381056318	0.583535460534221	grey	grey
1200	AI118078	0.115752445037929	2.69147155428704	0.332079721338289	0.564437031393849	0.70620008661723	turquoise	turquoise
1201	AI182371	0.109115312460585	-0.708300132041747	0.165187055753567	0.684425134362991	0.796893401007808	yellow	YeMaBl
1202	AI314180	0.0708743667436859	6.74346981543201	0.955609922852741	0.328295438613543	0.495941363600653	grey	grey
1203	AI413582	-0.00395010224735025	2.97901937667746	0.000597555925224924	0.980497688485831	0.989039412346038	turquoise	turquoise
1204	AI414108	0.463363462929784	4.23282978868211	7.34896235485545	0.00671014739099096	0.0475245047785406	yellow	YeMaBl
1205	AI427809	0.844634242460684	-1.53880356369131	4.3803463363437	0.0363556095464267	0.124765501405928	grey	grey
1206	AI429214	-0.24848123171935	2.59263683610967	2.58172272709726	0.108103950987977	0.241403522315197	grey	grey
1207	AI450353	0.443542581518359	1.31868731976957	3.4338506774673	0.063873012387085	0.173742103256705	black	YeMaBl
1208	AI462493	-0.334065033609472	4.43801256703021	6.79440724799203	0.00914438795281714	0.056480242683733	red	BrRePi
1209	AI464131	0.501415155332199	3.42048419977076	8.96083279450388	0.0027582913017209	0.0310037898138103	green	green
1210	AI467606	0.595653183953153	0.509127616242586	5.22508751094768	0.0222633261402653	0.0934397800061829	grey	grey
1211	AI504432	0.0377643978859758	5.44681849996139	0.123936735945428	0.724803392258806	0.825896087847814	magenta	YeMaBl
1212	AI506816	0.0355447861710662	0.367560297320494	0.0281284972610631	0.866807082165286	0.919416655686179	blue	blue
1213	AI507597	0.815856001539223	-3.27269040363005	0.817852157852634	0.365808893687532	0.533640822405368	grey	grey
1214	AI593442	0.682402502377714	4.36972506300809	10.8406521770165	0.00099295753639789	0.018460587769326	turquoise	turquoise
1215	AI597479	-0.201211980615171	5.75392819392617	4.18328584984077	0.0408244775771759	0.133265558981108	brown	BrRePi
1216	AI606473	-0.22510034597049	3.19777643620535	1.33613940854945	0.247715940424239	0.413596485475291	grey	grey
1217	AI607873	0.555241061851659	-0.14274804991943	2.25906739044745	0.132834035049271	0.275457407674686	green	green
1218	AI661453	0.17213469372585	0.95789814504267	0.834102064196472	0.361089050049138	0.529211806767425	blue	blue
1219	AI662270	-0.198265659942649	-1.46986120240095	0.195127001112613	0.658683280597319	0.779839807262981	grey	grey
1220	AI837181	-0.118209578104874	5.61844794325372	1.3554965581341	0.244319494782376	0.409644648302992	brown	BrRePi
1221	AI839979	0.635266824499534	-1.94201360069805	3.05575437804366	0.0804516270518052	0.20006405349797	turquoise	turquoise
1222	AI846148	-0.177425205825902	6.17801972068357	4.69153460200721	0.0303115643969756	0.1124565790033	blue	blue
1223	AI848285	0.289182412508079	0.785431737492026	1.96504726885356	0.160974549234503	0.312421535727408	green	green
1224	AI854517	0.0523569648147744	6.57757075642339	0.150575553516632	0.697985944467399	0.807466026781343	blue	blue
1225	AI854703	0.191308375517268	3.79354144890072	1.21510776846311	0.270322895573946	0.438039024346684	turquoise	turquoise
1226	AI987944	-0.0337526867366702	3.02989037878085	0.0593719085097586	0.807491432631726	0.882170065328175	grey	grey
1227	Aicda	0.15472783159375	-0.964569564233921	0.249186115958203	0.617648742084151	0.747441181819659	turquoise	turquoise
1228	Aif1	-0.0312516924956579	0.430318510691567	0.0138618916998503	0.906276417262362	0.946841339954418	grey	grey
1229	Aif1l	-0.377468876271809	6.09735307443126	6.94959479420394	0.00838382207858631	0.0538153872946301	blue	blue
1230	Aifm1	-0.0359611132361687	5.56076983203057	0.1267078971313	0.72187012606904	0.823489736553206	blue	blue
1231	Aifm2	0.258714022932147	2.24768232722187	2.31038183391781	0.128512477512197	0.269566731050613	turquoise	turquoise
1232	Aifm3	0.81401611255899	3.34920854602174	13.638027543345	0.000221650164990226	0.00848792746760271	green	green
1233	Aig1	0.124853786328658	3.717865367892	0.570557484640904	0.450037471858194	0.612027447645831	yellow	YeMaBl
1234	Aim1	0.375032758975578	0.416594254433956	3.3475667483356	0.0673044335956584	0.179413866992555	yellow	YeMaBl
1235	Aim1l	0.768940879314646	-1.25660124951973	4.92691087779576	0.0264415444545298	0.10341940538238	grey	grey
1236	Aim2	-0.167558330395226	2.92221720521279	1.18815714827067	0.275701596706964	0.444033375030901	pink	BrRePi
1237	Aimp1	-0.320062004384876	5.93181724250942	5.28645321108891	0.0214919487514592	0.0916102564743623	brown	BrRePi
1238	Aimp2	-0.348333160659488	5.59471604455123	12.3684334754385	0.0004366538204131	0.0123167139984725	red	BrRePi
1239	Aip	-0.229881683870336	5.48036855458249	4.61246938391458	0.0317402956799428	0.115443197693556	brown	BrRePi
1240	Aipl1	-0.391744506013657	-1.65020610920006	1.4018052358801	0.236421549062059	0.400750849035037	grey	grey
1241	Aire	0.376097119717921	-2.05100962293557	1.02338683289557	0.311716987789185	0.48052763118566	grey	grey
1242	Airn	-0.100465266980014	0.0643953403435807	0.130878454887405	0.717522960017189	0.820744178257662	grey	grey
1243	Ajap1	0.248105990143434	4.17949935902911	2.79913352724455	0.094315263550205	0.220753640609711	turquoise	turquoise
1244	Ajuba	-0.244387368395863	5.0298764446603	2.09126733173422	0.14814313228686	0.295526051975702	blue	blue
1245	AK010878	-0.311936043311638	2.94896161176496	3.51408081687114	0.060849401554369	0.168460915920339	brown	BrRePi
1246	Ak1	-0.047087645775321	5.74210980043536	0.121989173087101	0.726887005166679	0.827314476033839	turquoise	turquoise
1247	AK129341	0.0767952109645132	3.19624243869412	0.339431958481976	0.560157289876959	0.703066616543881	yellow	YeMaBl
1248	Ak2	-0.225386630377559	6.2910322886446	4.42027519150865	0.0355143083312801	0.123172464747546	blue	blue
1249	Ak3	-0.0342829881204902	6.10771103443592	0.1666597428425	0.683097623401645	0.796015404730647	turquoise	turquoise
1250	Ak4	-0.193539404981014	3.43027168674774	1.05925798760138	0.303384481777966	0.472315766117511	blue	blue
1251	Ak5	0.430244096840983	3.19161149176504	3.34465345014225	0.0674236748092961	0.179530622598027	turquoise	turquoise
1252	Ak6	-0.42272663232079	4.5766990723798	8.43080726123765	0.00368916526802906	0.0353998358495553	grey	grey
1253	Ak7	0.575038067840771	1.47016254837218	4.44378723201995	0.0350284611985671	0.122276635927437	grey	grey
1254	Ak8	0.475030733225248	-0.0344985776528856	3.24967668981302	0.0714375475401537	0.185648465978765	turquoise	turquoise
1255	Akap1	0.261248466723741	6.42784630297134	5.66142658292873	0.0173420118420867	0.0807841330628532	turquoise	turquoise
1256	Akap10	-0.117037074301075	4.71587842202323	1.17187786717655	0.279015725107737	0.447655294275508	brown	BrRePi
1257	Akap11	0.201896065160517	7.54125962939744	4.79774773409101	0.0284969673312994	0.107987774136016	turquoise	turquoise
1258	Akap12	0.600864059753718	6.60828997328349	17.9496790516115	2.26822662553641e-05	0.00284091121264553	green	green
1259	Akap13	0.255190541894674	5.4177203924948	4.94154066668684	0.0262186565076429	0.102934334222087	pink	BrRePi
1260	Akap14	0.638693925184617	-1.920593930495	2.35472329117657	0.124904046714074	0.264784150238399	grey	grey
1261	Akap17b	0.340650292116565	3.96649302650087	7.44004936359951	0.00637881406020335	0.04659101508536	yellow	YeMaBl
1262	Akap2	0.270536958722097	4.89160844793854	6.98346343296845	0.00822662516912448	0.0533226155903796	green	green
1263	Akap5	0.0239911517320866	4.6557056141034	0.0333618438073167	0.855070885667213	0.911834761759454	turquoise	turquoise
1264	Akap6	0.0630534658072853	6.9713494574049	0.45915981917441	0.498016894742423	0.651253488463537	turquoise	turquoise
1265	Akap7	0.306895389118223	4.55312255522322	2.94788419404591	0.0859900698870177	0.208331539240585	turquoise	turquoise
1266	Akap8	0.278735831763684	7.64663370780451	6.22357164445613	0.0126060560412685	0.067936487070673	black	YeMaBl
1267	Akap8l	0.5304336637199	6.66530662685458	17.0422485699066	3.65572976037191e-05	0.00364653570947756	yellow	YeMaBl
1268	Akap9	0.219109227727578	8.59070677141937	3.9947548155595	0.0456420925526079	0.142299453067816	magenta	YeMaBl
1269	Akip1	-0.283987410410523	2.75437120882825	3.13643080406253	0.0765611804092341	0.194715089149281	blue	blue
1270	Akirin1	-0.263624617832305	5.57242628756539	6.86555102574345	0.00878731475806641	0.0549971735271043	blue	blue
1271	Akirin2	-0.270824721207088	6.96040116183159	7.75090973565458	0.0053685490933599	0.0424890836989135	grey	grey
1272	Akna	-0.210031521866824	6.19286692921071	1.86952724428441	0.171529234625013	0.325005933541631	blue	blue
1273	Akr1a1	-0.221892658420466	8.69039056919686	4.53295958224336	0.0332480707924599	0.118672886921105	brown	BrRePi
1274	Akr1b10	-0.197712848746958	1.74335937726494	1.48798269783062	0.222529719624426	0.385533028549525	grey	grey
1275	Akr1b8	-0.253136034276472	1.71905000150962	0.991279798854102	0.319429781527918	0.487367699574155	blue	blue
1276	Akr1c13	-0.466946609410047	-0.462676972305218	2.80327273829687	0.0940721092435694	0.220401293358562	grey	grey
1277	Akr1c14	0.426347519702673	-0.920522037195981	1.36525211964947	0.242629313261475	0.407719065904332	turquoise	turquoise
1278	Akr1c18	0.0448206381175212	-2.74775167433511	0.0062411889149665	0.937031672042194	0.965609254121798	turquoise	turquoise
1279	Akr1c19	0.103186787393302	-0.118448591940415	0.128111648591407	0.720398037190254	0.822520368913554	turquoise	turquoise
1280	Akr1e1	-0.27171816687432	4.91597129530826	4.01753171994648	0.0450295693759826	0.141448720849541	blue	blue
1281	Akr7a5	-0.245588911564054	4.55109919317334	5.83871914136757	0.0156772351348506	0.0764270947838284	blue	blue
1282	Akt1	-0.120053169976957	8.8910247067784	1.79179067101894	0.180708139668738	0.336414415579106	brown	BrRePi
1283	Akt1s1	-0.181870887452009	6.56541908114166	3.55797786787805	0.0592598881120805	0.166383147846121	grey	grey
1284	Akt2	-0.145001395843666	6.04516357467921	2.86593602353668	0.0904730631515221	0.215177082521139	blue	blue
1285	Akt3	-0.152350660710077	8.2584437235238	2.28624698195343	0.130525199438095	0.272683054476386	turquoise	turquoise
1286	Aktip	-0.225203162841173	6.27289402161334	6.02162518557563	0.014131627571559	0.0723787573835058	brown	BrRePi
1287	Alad	-0.144802808299563	5.29278632904513	3.1783335165433	0.0746207987193215	0.191088895475243	red	BrRePi
1288	Alas1	-0.065932423707093	5.74431686926333	0.676537413725019	0.410781609283273	0.575944789785436	grey	grey
1289	Alas2	-0.421058522532148	4.34207448485553	1.79522817555259	0.180290457385696	0.335824492802294	blue	blue
1290	Alcam	0.410810483850752	6.65877528260254	10.5331327608414	0.00117253287043056	0.0202614653066725	yellow	YeMaBl
1291	Aldh16a1	-0.02219500794494	4.45070564943476	0.0466379141707733	0.829020384365352	0.895346315012839	blue	blue
1292	Aldh18a1	0.00889593761802993	7.01165778627931	0.011961192701671	0.912911218295749	0.951021716251774	blue	blue
1293	Aldh1a1	0.889828932585728	-0.612739418756265	3.26187124281081	0.0709081672463093	0.184843990836985	turquoise	turquoise
1294	Aldh1a2	1.25586131400658	3.01390393330723	3.75959955357941	0.0525051516318005	0.154315690538402	green	green
1295	Aldh1a3	-0.402904194783384	2.79508759560857	2.91226445480138	0.0879083657546574	0.211096663794304	grey	grey
1296	Aldh1a7	0.462359720605705	-1.78465971790417	0.775896864064322	0.378398969530289	0.546171911830478	grey	grey
1297	Aldh1b1	0.119318856450743	4.6450320768923	1.0994738603317	0.294381598956884	0.463585618777063	turquoise	turquoise
1298	Aldh1l1	0.298413348454827	4.89203937094589	1.99187756163298	0.158144702169877	0.308659650599279	turquoise	turquoise
1299	Aldh1l2	0.25677074438566	6.0062145098917	5.98184955144725	0.0144538369019371	0.0732274985135246	turquoise	turquoise
1300	Aldh2	0.122327694296566	6.28933710680295	2.12811261765778	0.144618730411928	0.290913421648534	grey	grey
1301	Aldh3a1	1.75103819884056	-3.07141957108391	4.22010615669147	0.0399476613959762	0.131745821329276	turquoise	turquoise
1302	Aldh3a2	0.0682851415618234	5.0465249865622	0.709452170426548	0.39962573803612	0.565011504346095	turquoise	turquoise
1303	Aldh3b1	0.449248805305214	0.34320537557479	4.34593437536813	0.0370974058458291	0.126296461594078	turquoise	turquoise
1304	Aldh3b2	0.594993038760362	-1.55463443875096	1.33574402209728	0.247785915284509	0.413598001534544	grey	grey
1305	Aldh4a1	0.200404622553988	5.29279058872317	4.99992219074948	0.0253484582191851	0.100763055986974	pink	BrRePi
1306	Aldh5a1	0.278353999394734	5.30466117641535	7.09866982824256	0.00771411797663354	0.0516278735455048	turquoise	turquoise
1307	Aldh6a1	-0.00126210917095743	4.98598938434846	0.000236394741894408	0.987732901369986	0.992858717778254	yellow	YeMaBl
1308	Aldh7a1	-0.0516347668754492	5.71046194506734	0.31628745920389	0.573847334824211	0.712890514095138	blue	blue
1309	Aldh9a1	0.0705280903297971	4.86893200041836	0.617879955278735	0.431836200495304	0.596379325804243	grey	grey
1310	Aldoa	-0.11404890754655	7.63229470480769	1.30154202660045	0.253931746732175	0.420983691886323	brown	BrRePi
1311	Aldoart1	-0.187626851982215	-2.71644917447245	0.13012798662399	0.718299374911353	0.821181180926039	grey	grey
1312	Aldob	0.874865321155111	-1.53970914469298	5.33658997237113	0.0208822834613292	0.090258712480234	turquoise	turquoise
1313	Aldoc	-0.273528076807901	7.11116013024539	3.38963795620053	0.0656073534821545	0.177144416314248	grey	grey
1314	Alg1	0.35445133773374	3.73177383358892	6.19683363692311	0.012797906295732	0.0684829820347906	brown	BrRePi
1315	Alg10b	0.0612304525303223	6.4405117924969	0.19010370570108	0.662830318188344	0.782801260414484	grey	grey
1316	Alg11	0.0922111433045243	5.11824151658106	0.616608116449072	0.432310530878206	0.596737555797909	grey	grey
1317	Alg12	0.1962864515518	3.79524628198064	2.47177698217783	0.115906819356669	0.252554061065191	grey	grey
1318	Alg13	-0.192379395744123	4.55956649422783	2.47814749665825	0.115438146842553	0.251961301114158	blue	blue
1319	Alg14	-0.0874904911279171	3.65676370054804	0.337507999194916	0.561271196018758	0.703862356114238	grey	grey
1320	Alg2	0.238690287542783	7.80063395950295	3.11709742495797	0.0774746737046483	0.195897558374625	turquoise	turquoise
1321	Alg3	0.130525292561117	4.63679227510113	1.17304607668651	0.278776236660462	0.447557300529104	blue	blue
1322	Alg5	0.105168310383824	4.72526005205287	0.625176004125784	0.429130328445782	0.593281850049783	turquoise	turquoise
1323	Alg6	0.37684899037248	2.90172128319781	5.47055331922809	0.0193395016936433	0.0861153218959397	yellow	YeMaBl
1324	Alg8	0.202819646430777	4.21216085665225	2.06620501208629	0.150595848872357	0.298113565123676	blue	blue
1325	Alg9	0.109783278692107	5.38217026857923	0.763321024182893	0.382291210787069	0.549844021849812	yellow	YeMaBl
1326	Alk	0.574011699101176	2.66574884126298	9.04888014644994	0.00262855772655019	0.0302184365830731	turquoise	turquoise
1327	Alkbh1	0.0272778118620797	4.53825301147012	0.0841566847729274	0.771741483147144	0.858360794969962	blue	blue
1328	Alkbh2	-0.152981362770157	2.74207709948303	1.31614627063005	0.251284847472714	0.417546432837953	blue	blue
1329	Alkbh3	0.0862894153043923	4.04548598260717	0.75365445090959	0.385321670768952	0.552439773339951	grey	grey
1330	Alkbh4	-0.19671948259024	3.49209387695154	3.10773341079954	0.0779213281927352	0.19647801579486	red	BrRePi
1331	Alkbh5	-0.215892994554615	6.34512562546868	4.43497688093476	0.0352096965930316	0.122652263874262	blue	blue
1332	Alkbh6	-0.000849748616027472	5.11244057373973	8.71775995854307e-05	0.99255034424417	0.995298798123006	red	BrRePi
1333	Alkbh7	-0.248748162238514	3.38021076476879	3.35569481667106	0.0669729420117829	0.178938399682506	brown	BrRePi
1334	Alkbh8	-0.132115847566065	4.80910327976565	1.3351331285227	0.247894077822553	0.413603720790073	grey	grey
1335	Allc	0.366514923169604	-2.84006180557027	0.390604537106398	0.531981802489853	0.67953016378161	turquoise	turquoise
1336	Alms1	0.074940850397256	5.12154094164772	0.335992028723169	0.562151885902062	0.70430574984484	pink	BrRePi
1337	Alms1-ps2	-0.396892629245627	-2.81839503941827	0.501383349572883	0.47889292024463	0.636380778198016	grey	grey
1338	Alox12	0.322116302203229	-0.0200635572115678	1.25336033019036	0.262911641622785	0.430595037474422	blue	blue
1339	Alox15	0.84161149130327	-2.52222291388496	2.07292761904549	0.149933467603401	0.297403155910627	grey	grey
1340	Alox5	0.320499530474531	-1.27280483556919	0.731182369255809	0.392500204889036	0.558349138603037	grey	grey
1341	Alox5ap	0.125125195506083	1.35959326494408	0.388643924712651	0.533013075030336	0.680169434951382	brown	BrRePi
1342	Alox8	0.326907479992062	-1.95824034811495	0.419959540722779	0.516957233345554	0.666780766013956	turquoise	turquoise
1343	Aloxe3	0.753580473275829	0.580370854508412	7.01889086625736	0.0080654175487091	0.0526877355005475	turquoise	turquoise
1344	Alpk1	0.296176251227498	2.9671637838504	2.79594980346809	0.0945027538515281	0.221049448043297	blue	blue
1345	Alpk3	0.682611750627955	-1.56667644406873	4.68930099073595	0.030350992024555	0.112496228415791	grey	grey
1346	Alpl	0.362572991370176	3.74618313027705	6.17237603278128	0.0129760218786849	0.069003616372274	blue	blue
1347	Als2	-0.0317414679884342	6.12622281585802	0.0901879934149932	0.763938296860511	0.853156620347438	grey	grey
1348	Als2cl	0.668635043053443	1.68246699763892	15.0221154796128	0.000106258631130823	0.00607216077084739	turquoise	turquoise
1349	Alx1	0.210565953686645	-0.586534670879049	0.325609574786906	0.568255838145752	0.708851711234981	blue	blue
1350	Alx3	0.750601585116368	1.23657853768984	3.51604046736815	0.0607774837221659	0.168317759575036	grey	grey
1351	Alx4	0.709372523299161	2.575788101397	3.34763704609842	0.0673015590967272	0.179413866992555	grey	grey
1352	Alyref	-0.428758786322742	6.3007559978037	13.7765801643052	0.000205886889095961	0.00814646983031002	blue	blue
1353	Alyref2	-0.244877126784732	3.91945655943384	3.05358858295599	0.0805589596723803	0.20020157395532	grey	grey
1354	Amacr	-0.129086352394133	2.528439669152	0.653705593872429	0.41879094034086	0.583520202218721	brown	BrRePi
1355	Ambp	0.158191802364897	-3.50477674731717	0.0374988898480328	0.846452841467388	0.905438287180911	grey	grey
1356	Ambra1	0.132945260219899	6.7134257891632	2.92218183985818	0.0873696541075779	0.210227314476965	yellow	YeMaBl
1357	Amdhd1	0.209233595840761	-2.26812949667852	0.184009678777453	0.667949792108534	0.786339762328195	turquoise	turquoise
1358	Amdhd2	-0.0498691496604311	4.10590052177343	0.273194439025042	0.601196920719827	0.735118700929174	red	BrRePi
1359	Amelx	1.43072125657308	-1.33685512124513	6.55930353240999	0.0104337194488312	0.0603988662760086	turquoise	turquoise
1360	Amer1	0.0960907677254109	5.47568230082356	1.12079699703464	0.289746904589575	0.458218523221152	grey	grey
1361	Amer2	-0.178132089040345	5.7311914707794	2.46348915093979	0.116519694034464	0.252962995337692	grey	grey
1362	Amer3	0.0516622921571203	6.12014582592444	0.211428651459972	0.645649938798234	0.769605486976815	turquoise	turquoise
1363	Amfr	0.238450350596365	7.32552981201774	3.38061466731436	0.0659674486817761	0.177674521498252	pink	BrRePi
1364	Amh	0.267524788321533	0.0137842488831607	1.50850384547592	0.219367528287995	0.382189500998603	grey	grey
1365	Amhr2	0.287391560230925	-1.27236694627042	0.668787708249802	0.413474586610241	0.578545533630796	grey	grey
1366	Amigo1	0.291301564925272	5.69820628030333	7.73515741491807	0.00541558419986534	0.0426040691011496	turquoise	turquoise
1367	Amigo2	0.548831125768449	3.19627652059186	8.2487766001549	0.00407794757894686	0.0373860488553092	turquoise	turquoise
1368	Amigo3	0.477674988876201	2.70210932727003	8.25471303505676	0.00406463324437722	0.0373050471541795	grey	grey
1369	Ammecr1	0.0329213427807919	3.00897910497649	0.0427278640677144	0.836238538711611	0.899719447981895	blue	blue
1370	Ammecr1l	-0.101229455973053	6.5927300837915	1.46053765066209	0.226844594288983	0.390611665460604	blue	blue
1371	Amn	0.2894703625708	0.810436853469437	0.867214964531257	0.351727479752555	0.51988255170524	turquoise	turquoise
1372	Amn1	-0.108984049535114	4.37641198434348	0.460263829793988	0.497500697793896	0.650704037676721	brown	BrRePi
1373	Amot	0.0124301983875364	5.48748657882617	0.0127518272306055	0.910090817717177	0.949354166615751	blue	blue
1374	Amotl1	0.115791509079729	6.52916179685232	1.21038650847668	0.27125558838797	0.439080321773084	blue	blue
1375	Amotl2	-0.126760218812146	7.06967382932614	2.24311078976401	0.134210734607958	0.277070568484243	blue	blue
1376	Ampd2	0.27507998307297	6.31119396800149	9.87977743632355	0.00167105150453613	0.0242688543701507	pink	BrRePi
1377	Ampd3	0.366408841068256	2.90984271643129	4.40329149121209	0.0358696374611035	0.123811939665782	turquoise	turquoise
1378	Amph	0.100518184127509	6.33021046783324	0.684253902258266	0.408125745594918	0.57333097234948	turquoise	turquoise
1379	Amt	0.494062399853766	4.73167190765645	12.0622511237315	0.000514531228015505	0.0134077450067824	black	YeMaBl
1380	Amy1	1.20441901132858	3.67525904239651	25.0135423709632	5.69290547223304e-07	0.000526846774202544	black	YeMaBl
1381	Amz1	0.198028224515393	1.7819365177808	1.17776432777399	0.277811604350539	0.446568146798348	turquoise	turquoise
1382	Amz2	-0.126633534330232	7.4808941401523	1.52313416416956	0.217145816220249	0.379575125604505	yellow	YeMaBl
1383	Anapc1	0.0114666329418267	7.79140111100408	0.0153783216118768	0.90130786328387	0.943114305290017	blue	blue
1384	Anapc10	-0.462128689338836	4.81504294687822	5.92466767112128	0.014930353963515	0.074450103895613	grey	grey
1385	Anapc11	-0.379614164884582	6.10611397970655	9.57489722935999	0.00197255894491022	0.0262537639694365	red	BrRePi
1386	Anapc13	-0.471534795784117	5.27121827587078	9.67012106118396	0.00187288971192734	0.0254474688591236	blue	blue
1387	Anapc15	-0.116814813979417	4.13419518021021	1.04233357919278	0.307279363553998	0.475800300992981	blue	blue
1388	Anapc16	-0.283606752212883	5.6179738786471	7.48992302024249	0.00620452084143187	0.0458040957284218	brown	BrRePi
1389	Anapc2	0.00842607544383105	7.31025433481824	0.0151019591701509	0.902194181667508	0.943720607737353	red	BrRePi
1390	Anapc4	-0.0905801875502191	6.9449042427374	1.20210979496659	0.272900405679001	0.441142645104396	blue	blue
1391	Anapc5	-0.0495626269467154	8.76412718224199	0.462057798757396	0.496663825332353	0.650017756315709	grey	grey
1392	Anapc7	-0.0686363230521953	6.33093959278356	0.82356399927106	0.36414019270093	0.531998537976854	red	BrRePi
1393	Ang	-0.0126172087074829	-0.243614241896313	0.00168044010311519	0.967301339704917	0.982277055196043	green	green
1394	Angel1	0.202217173772082	4.27041859094951	2.96705519523215	0.0849764113525348	0.206798693982546	blue	blue
1395	Angel2	-0.0202352899576934	6.38210211808967	0.060151684664838	0.806256357178754	0.881585847856773	grey	grey
1396	Angpt1	0.141779474108267	4.13227446670194	0.785988338323083	0.37531592710591	0.543182937929315	grey	grey
1397	Angpt2	0.595257305388614	2.00536189432611	3.99680591983411	0.0455865757621116	0.142286149343312	green	green
1398	Angptl1	0.710322498584611	-0.550989493436018	5.43990995622331	0.0196816840624376	0.0871034785101185	blue	blue
1399	Angptl2	0.418231797593785	4.436323363446	3.54650128640374	0.0596711453319096	0.167003013934635	blue	blue
1400	Angptl4	0.470137943233876	3.21482437896342	3.52977655285568	0.0602759108379122	0.167799591000389	green	green
1401	Angptl6	-0.0530154332530682	2.49507524302477	0.0925247234093316	0.76099169897225	0.850892718585028	yellow	YeMaBl
1402	Ank	0.206815248397802	5.54286736891694	3.32918541239648	0.0680605753293796	0.180305637201411	turquoise	turquoise
1403	Ank1	0.355175344428891	4.88832308875778	7.08235918715013	0.00778464542550595	0.0517464579002706	turquoise	turquoise
1404	Ank2	0.362358997254249	8.08667486035617	10.9594645026339	0.000931267255834752	0.0179353933102129	black	YeMaBl
1405	Ank3	0.385207729075313	7.79960837619232	10.972339205248	0.000924819469046429	0.017880246797421	yellow	YeMaBl
1406	Ankdd1b	-0.145331735628788	3.49437833019793	1.21060307192845	0.271212717925792	0.439080321773084	turquoise	turquoise
1407	Ankef1	0.514480119826269	-0.0354185883305993	6.10513155386316	0.0134789916570792	0.0703685560386057	grey	grey
1408	Ankfn1	-0.064458363292879	1.53717569150538	0.111617364182742	0.738310249912589	0.83551441189157	grey	grey
1409	Ankfy1	0.0243184597561884	7.03143212728069	0.0896288823072613	0.764649486053669	0.8534931076576	grey	grey
1410	Ankhd1	0.190691994845343	7.09932411378694	2.52204831161032	0.112264674946062	0.247139547410003	pink	BrRePi
1411	Ankib1	0.0363918073299229	6.26195752153732	0.165755534078681	0.683911881727827	0.796574194226133	turquoise	turquoise
1412	Ankle1	0.340563844057825	4.09316561410262	2.86080744212668	0.0907619284859399	0.215438029534418	blue	blue
1413	Ankle2	0.186130551978098	5.97087778784312	2.3082268936776	0.128690775190732	0.269697581540166	blue	blue
1414	Ankmy2	-0.0919318963463037	5.81154301383532	0.831794472170293	0.361754151428366	0.529774136865906	turquoise	turquoise
1415	Ankra2	0.0249261508618484	5.97427009696868	0.0685778938228125	0.793418729620553	0.872788547155491	turquoise	turquoise
1416	Ankrd10	0.256161704616288	6.76396131681615	5.92548061065654	0.0149234673149915	0.074450103895613	grey	grey
1417	Ankrd11	0.105194791554857	8.26460664055539	0.880495071077945	0.348066119308076	0.516272665110378	blue	blue
1418	Ankrd12	0.187833600496516	6.61163869991388	3.83789914987624	0.0501062666149604	0.150147542592555	turquoise	turquoise
1419	Ankrd13a	-0.103139044294314	6.58469800478895	1.63412749089205	0.201133107749746	0.360498742080404	blue	blue
1420	Ankrd13b	0.285964789811442	8.40320036292229	7.27862005258228	0.00697801212833221	0.0485952031913704	turquoise	turquoise
1421	Ankrd13c	-0.255029118964353	5.11570021138966	7.01383413724327	0.008088228328612	0.0527630385421187	grey	grey
1422	Ankrd13d	0.497194386224027	4.75530377463378	12.1096322065115	0.000501620285172742	0.01322728970128	turquoise	turquoise
1423	Ankrd16	0.617821432977229	4.75116742283601	14.6370750203478	0.000130325308348082	0.00654853832871408	yellow	YeMaBl
1424	Ankrd17	0.0484762660667322	7.8747515641363	0.282126233765844	0.595310982395615	0.7307265746626	blue	blue
1425	Ankrd2	0.179916016081921	-1.83352370641875	0.178833155036536	0.672377932142329	0.789154625070593	turquoise	turquoise
1426	Ankrd23	0.51485841895795	2.50625771797479	8.98603813938762	0.00272050188345993	0.030756597241631	black	YeMaBl
1427	Ankrd24	0.584109145707237	4.91862299129051	18.4840483934952	1.71332310364916e-05	0.00252571117350333	black	YeMaBl
1428	Ankrd26	0.138636688623554	5.42003661772631	0.992293271068345	0.319182524225459	0.487122536742803	black	YeMaBl
1429	Ankrd27	0.0897672348514219	5.62742952941096	0.956543735469069	0.328059220070762	0.495764355251633	grey	grey
1430	Ankrd28	0.0105273517230163	6.02754850729788	0.0122301572540948	0.911941444864859	0.950454895110981	grey	grey
1431	Ankrd29	0.21196332629375	2.53228129363698	1.17696832317559	0.277974049969082	0.446681990287528	turquoise	turquoise
1432	Ankrd32	-0.065344555689197	5.50104314007297	0.376264464112232	0.539609243516251	0.685593072877256	magenta	YeMaBl
1433	Ankrd34a	-0.00706044253579693	4.53812518780721	0.00268000522537193	0.958712942577618	0.978209003886926	turquoise	turquoise
1434	Ankrd34b	0.477129101735658	1.11678051375421	2.43612376271746	0.118568896765981	0.255977278684254	turquoise	turquoise
1435	Ankrd34c	0.465217330353911	-2.50717753475536	0.494356021429866	0.481990590986326	0.638539785641022	turquoise	turquoise
1436	Ankrd35	0.0977802335082248	2.0339453351818	0.285814207474985	0.592915456241028	0.728547530140949	turquoise	turquoise
1437	Ankrd37	-0.141887163024213	2.70178403737171	0.553397238935613	0.456932897072123	0.617719375615378	grey	grey
1438	Ankrd39	0.133283916966787	2.55427663641634	1.01845937569668	0.312884728486117	0.48164827856227	pink	BrRePi
1439	Ankrd40	-0.170115098619152	6.1907972447082	3.56209528034413	0.0591130782504929	0.166082924185649	blue	blue
1440	Ankrd42	-0.015248668234327	3.88118216018392	0.0207473727392458	0.885469291574184	0.932260461490406	turquoise	turquoise
1441	Ankrd44	0.0478197827866615	5.43328151546237	0.333568748184804	0.563565197798081	0.705377493795209	grey	grey
1442	Ankrd45	0.07112741684604	4.75503293915487	0.323090121360025	0.569756486378487	0.709979320024898	turquoise	turquoise
1443	Ankrd46	-0.0745700200613407	6.90850563428912	0.598581419711195	0.439119791157011	0.602078980583885	turquoise	turquoise
1444	Ankrd49	-0.261109246865019	4.82193356343415	5.90965920092137	0.0150580847090245	0.0747236125530638	blue	blue
1445	Ankrd50	-0.0479926723714361	5.8235027497518	0.285801846347571	0.592923452162375	0.728547530140949	blue	blue
1446	Ankrd52	0.226594829273333	7.07510632103898	2.77044128853715	0.0960196866652196	0.223424492313064	grey	grey
1447	Ankrd53	0.788437396261169	0.60943678268089	9.12212321455122	0.00252536691984018	0.0296201207688298	yellow	YeMaBl
1448	Ankrd54	0.0114522791691588	5.30440791143093	0.0173113785471521	0.895322270504454	0.939600477670458	red	BrRePi
1449	Ankrd55	0.527048288904558	1.86286873861427	4.26315583935921	0.0389475028618087	0.129783457225847	turquoise	turquoise
1450	Ankrd6	-0.0946884153953883	6.32827807002695	0.918614068684857	0.337839135883553	0.505941976935405	grey	grey
1451	Ankrd61	0.389088930715721	-0.308363528548418	1.95816754138113	0.161709432263267	0.313300270137415	grey	grey
1452	Ankrd63	0.331847879153323	1.61740140301799	2.33863893618653	0.126199775635518	0.266578222487503	turquoise	turquoise
1453	Ankrd66	1.563046444574	-1.44165553533988	16.7476419118637	4.26952942722676e-05	0.0038413121594738	grey	grey
1454	Ankrd9	-0.23663579534596	1.90516667248432	2.20173136134859	0.13785582411414	0.282321406207689	red	BrRePi
1455	Anks1	0.0175036684116758	6.95220645174516	0.0386640885671206	0.844115636244851	0.904154882038209	blue	blue
1456	Anks1b	0.140696408618046	6.07169091796665	1.60813405198954	0.204754295343123	0.36506443881256	turquoise	turquoise
1457	Anks3	0.192809731364443	5.69635815892971	5.29776685425666	0.0213527831574684	0.0912637017297746	grey	grey
1458	Anks6	0.284376497690908	4.08610173540796	6.69529252844559	0.00966678063320589	0.058285311110546	turquoise	turquoise
1459	Ankzf1	0.486755928437522	4.55845322133981	17.7166107439869	2.56378052528965e-05	0.00290526911498469	yellow	YeMaBl
1460	Anln	-0.208313369980781	5.30761457200304	1.63664608873224	0.200786259892038	0.360037016223334	blue	blue
1461	Ano1	0.252200132649247	4.07873310366777	1.94742431873902	0.162864675489228	0.314441326413951	blue	blue
1462	Ano10	0.258016347594424	5.17004413780848	4.31314345172248	0.0378190171903979	0.127407414442551	pink	BrRePi
1463	Ano2	0.229881248700609	-1.71070631955218	0.261688210218274	0.608962696960789	0.741094433516424	turquoise	turquoise
1464	Ano3	0.450280971269239	1.61984323814989	3.61021285207193	0.0574257693619489	0.162965425809553	turquoise	turquoise
1465	Ano4	0.272338188015038	3.32744659565633	4.29041280631498	0.0383278585220651	0.12838713648625	turquoise	turquoise
1466	Ano5	0.501010590301497	0.527291370060666	3.79990289963581	0.0512555551593285	0.151978468822373	grey	grey
1467	Ano6	0.367138198175959	6.18516561546074	12.2624922722713	0.000462153858875426	0.0127883039553934	grey	grey
1468	Ano8	0.369184848086028	7.40654263125158	9.39944251096972	0.00217051430774426	0.0274953820063908	grey	grey
1469	Anp32a	-0.424438450036145	8.87278238634859	10.1115736775374	0.00147341099043451	0.0227049771310435	blue	blue
1470	Anp32b	-0.283894438278987	7.505935282431	3.98548563102591	0.0458938693254605	0.142604005824197	blue	blue
1471	Anp32e	-0.406813149403361	8.35566502849085	8.84605035626907	0.00293723813881414	0.0318960318881134	blue	blue
1472	Anpep	0.749559490648161	3.29439437211993	6.34443080789238	0.0117750386359736	0.0649797494945315	green	green
1473	Antxr1	0.446119011169258	4.82015335074934	11.8420026582276	0.000579095124914351	0.0143550098077727	grey	grey
1474	Antxr2	0.0873711101919951	3.36883250431323	0.23270027607451	0.629528802877915	0.75639720126517	blue	blue
1475	Anxa1	0.863070037211513	0.935344525254017	4.53325175500979	0.0332423953400173	0.118672886921105	green	green
1476	Anxa11	0.35913281693242	0.791078667783719	3.43434356792399	0.0638539556090683	0.173742103256705	green	green
1477	Anxa2	0.142320269344006	5.62245185460804	0.435136445776347	0.509479275717976	0.660151351502025	blue	blue
1478	Anxa3	0.36288460640368	3.23245580822974	3.29525102526425	0.0694804870269947	0.182613750851322	grey	grey
1479	Anxa4	0.0692195372253575	2.05164462758553	0.112348723116483	0.737485830293114	0.834808301238291	green	green
1480	Anxa5	0.158047810760311	4.92990953881788	0.810132305970765	0.368081137287447	0.535782557229491	grey	grey
1481	Anxa6	0.417174475668684	5.54229758867642	5.47540012710272	0.0192859451636552	0.0858998060257133	green	green
1482	Anxa7	0.120084032376666	4.30830244672218	0.867895744681963	0.351538514863498	0.519741597638782	turquoise	turquoise
1483	Anxa8	2.18789062125166	-2.85762433120125	4.68074378711324	0.0305025388799828	0.112727638568049	green	green
1484	Anxa9	0.452562077411865	0.198138689447755	4.53926179592122	0.0331258745835536	0.118543389681569	grey	grey
1485	Aoah	0.807472372687117	-0.668608253015469	2.52688705289509	0.111920818945214	0.246610714548859	green	green
1486	Aoc2	0.337945928886799	3.229679467718	3.14997471841374	0.0759281393660347	0.19356721678757	black	YeMaBl
1487	Aoc3	1.01236280979459	-0.851867154660017	9.91849785019359	0.00163625871031428	0.0239752404430738	grey	grey
1488	Aox1	0.807481285718346	-0.642714878511656	6.06820387690427	0.013763685353835	0.0713586898923698	grey	grey
1489	Aox3	0.511087258214783	-1.42758958936153	2.32468297412345	0.12733616072253	0.268060882764552	turquoise	turquoise
1490	Aox4	0.249560639384758	0.88628350890175	1.00599594066304	0.315864002343604	0.484009065499011	turquoise	turquoise
1491	Ap1ar	-0.195592532804174	6.83210461884118	4.0043505295637	0.04538297876295	0.141969889245675	brown	BrRePi
1492	Ap1b1	0.0950069387782765	6.98461805223115	1.70093252751861	0.192166067999634	0.349961994177096	brown	BrRePi
1493	Ap1g1	-0.0402132273352617	7.64623346902729	0.288209829212571	0.591370004122896	0.727489413047042	grey	grey
1494	Ap1g2	0.689708461325662	4.04929981935132	12.542134696688	0.000397877500802267	0.0117306962979897	yellow	YeMaBl
1495	Ap1m1	-0.0494713601970503	7.88145564136638	0.409804466725165	0.522068766999177	0.671346419690619	grey	grey
1496	Ap1m2	0.469248017835927	-0.591122681709597	2.38687107768843	0.122358312921266	0.261482048947139	turquoise	turquoise
1497	Ap1s1	-0.269784210080492	6.94261026591171	6.964101859374	0.00831611653561784	0.0536106305148305	brown	BrRePi
1498	Ap1s2	-0.137305367098249	6.28365310137872	2.08457454502276	0.14879367271488	0.296023528016776	turquoise	turquoise
1499	Ap1s3	0.00260838389784114	-1.08975342478951	6.33822260347472e-05	0.993647872338809	0.996046470145041	grey	grey
1500	Ap2a1	0.108464705815081	7.68939559057899	1.68295892889891	0.19453174400256	0.352913122645079	turquoise	turquoise
1501	Ap2a2	0.0561717025413374	7.45018145639605	0.431327708639159	0.511338180014197	0.661850454087132	turquoise	turquoise
1502	Ap2b1	0.000290868168061418	8.62864966103001	1.28191779538156e-05	0.997143269827441	0.998161924691155	turquoise	turquoise
1503	Ap2m1	-0.161506890765073	5.99381981132594	2.43561212364488	0.118607587315538	0.256027625955971	turquoise	turquoise
1504	Ap2s1	-0.274682519122387	7.19500109106915	5.53846938263182	0.0186028465138459	0.0840936476238574	brown	BrRePi
1505	Ap3b1	-0.00522722824188835	6.09762617584125	0.00389917745182444	0.950209738963161	0.97406731271682	blue	blue
1506	Ap3b2	0.237966402390675	7.56649281083749	5.99111117985949	0.0143781423725947	0.0730472883944719	turquoise	turquoise
1507	Ap3d1	0.154147338515805	7.80013345386593	3.11620270907699	0.0775172315110228	0.19591595243675	grey	grey
1508	Ap3m1	-0.242577157282722	5.99126951320269	6.20174605795689	0.0127624350742836	0.0683370760100982	blue	blue
1509	Ap3m2	0.0291594367665534	6.01535628217913	0.114810379962689	0.734732673769917	0.832993730324596	turquoise	turquoise
1510	Ap3s1	-0.346582050854541	4.52859194527419	7.3784852110014	0.00660087445276052	0.0471920028472467	grey	grey
1511	Ap3s2	-0.188594655203477	7.30872957707318	4.01834838194247	0.0450077688940709	0.141406905740745	red	BrRePi
1512	Ap4b1	0.0168182301394221	4.7410401212447	0.0387804431249954	0.843884267453684	0.904154882038209	grey	grey
1513	Ap4e1	0.188768192214732	4.88294382805523	3.07647332009331	0.079432591891803	0.198885933523772	yellow	YeMaBl
1514	Ap4m1	0.149743612758868	5.0592186597134	1.87731109673712	0.170640074091336	0.324118854528332	grey	grey
1515	Ap4s1	-0.283785845610327	4.22735293338575	4.68010655705301	0.0305138556439411	0.112730052631797	turquoise	turquoise
1516	Ap5b1	0.146817885223406	2.16388569922617	0.980705420258801	0.322024711304416	0.490068302659324	grey	grey
1517	Ap5m1	0.0245321224668495	4.36646376219527	0.0468840350756317	0.828576813346807	0.894942920416016	blue	blue
1518	Ap5s1	-0.133704346770381	3.76175570551887	1.520387631446	0.217560842479703	0.38008689187487	brown	BrRePi
1519	Ap5z1	0.16975629838784	4.8889910672446	2.79132020213508	0.0947761163272496	0.221303692988411	grey	grey
1520	Apaf1	-0.0685596713107949	5.73656698366625	0.572969355780829	0.449081380277423	0.611026515777286	grey	grey
1521	Apba1	0.171639940944615	6.85864042326738	1.51527440983	0.218336018946294	0.38104152997458	turquoise	turquoise
1522	Apba2	-0.0552627103715799	8.0122032888782	0.373925992382354	0.540872004661754	0.686664340610922	turquoise	turquoise
1523	Apba3	0.0123917990420376	4.44603258980856	0.0171996002338233	0.895658826685928	0.939763344529753	grey	grey
1524	Apbb1	0.0103763135438311	7.75613259312961	0.0125911677566393	0.910656604835066	0.949579676017605	yellow	YeMaBl
1525	Apbb1ip	-0.117525482927986	1.07354462857727	0.40299263577309	0.525547768240977	0.674294629565241	grey	grey
1526	Apbb2	0.0346516972665622	6.13639050128727	0.167686678586314	0.682175966314748	0.795497882175083	turquoise	turquoise
1527	Apbb3	0.470738776285326	4.8508402681616	13.9460621448151	0.000188131329992412	0.00775715766092475	yellow	YeMaBl
1528	Apc	0.171831018169051	8.95236299143816	2.42102257665832	0.119716759537478	0.257554149602907	turquoise	turquoise
1529	Apc2	0.196427482766538	9.64800858220707	3.13166464996147	0.0767852978867217	0.194967911667697	turquoise	turquoise
1530	Apcdd1	0.310377641387203	7.22467853161413	5.81887664367065	0.015855068020258	0.076974800303575	grey	grey
1531	Apeh	0.0527174370531918	5.61867249771423	0.427289309668038	0.513322049055734	0.663839662539432	blue	blue
1532	Apela	-0.858666140787995	0.00488617115805173	13.7800661642723	0.000205505195859059	0.00814646983031002	blue	blue
1533	Apex1	-0.236122136815122	5.51937277321181	4.41061836287442	0.0357158922372548	0.123435762477208	blue	blue
1534	Apex2	-0.180284155000086	4.06313685650693	2.85492278037554	0.0910946137059581	0.215884773810478	blue	blue
1535	Aph1a	0.1088481795158	3.56713437246738	0.745832947946106	0.387798759615957	0.554597504952148	grey	grey
1536	Aph1b	0.0497788559813387	5.72939032350311	0.157211870711354	0.691736560634677	0.802489562438363	grey	grey
1537	Aph1c	0.411271761519075	1.51736973572117	5.13371511567567	0.0234654498605661	0.0963251512511854	turquoise	turquoise
1538	Api5	-0.239448414288638	6.81707978648177	6.39934121518651	0.0114162718795209	0.0635390100130503	blue	blue
1539	Apip	-0.23956743557431	4.14324117613811	2.93876951620567	0.0864765864140924	0.208832556753545	blue	blue
1540	Apitd1	-0.428324314240061	3.55577265363717	8.59944997222008	0.00336264545174887	0.0337433901742681	yellow	YeMaBl
1541	Aplf	-0.160053740820787	4.07477089935871	1.9184769161891	0.166024661430448	0.31873214361051	grey	grey
1542	Apln	0.257347570704726	3.57298711709252	3.89580991132902	0.0484066941200436	0.147038422803006	grey	grey
1543	Aplnr	0.38273808452292	4.97047745172072	3.01306151478296	0.0825961535567787	0.203142879957009	grey	grey
1544	Aplp1	0.32720750523675	9.31483356297154	5.29827759289288	0.0213465227733092	0.0912637017297746	turquoise	turquoise
1545	Aplp2	0.405980685474313	8.11534109623408	12.0135296468573	0.00052815738472057	0.0135354549456542	turquoise	turquoise
1546	Apmap	0.221256608333858	5.2599679483883	3.05904542486422	0.0802888241480209	0.199815274902383	turquoise	turquoise
1547	Apoa1	-0.100131524485865	-0.397491298939317	0.204759329597605	0.650906370366233	0.773767096093677	grey	grey
1548	Apoa1bp	-0.111618355505176	6.11737112694129	1.22082504078653	0.26919879819415	0.437067600420872	grey	grey
1549	Apoa2	0.0488522223407627	-0.996135487445898	0.0289382835732148	0.864921614868729	0.91845886788317	grey	grey
1550	Apobec1	-0.199246652327725	2.04265948047094	1.13911443754489	0.285839529095777	0.45438637996731	grey	grey
1551	Apobec2	-0.033752897954957	-1.12621286643304	0.0148628941734437	0.902967547668526	0.944339497132186	grey	grey
1552	Apobec3	0.0360504194465022	2.27099602974596	0.047073381242301	0.828236393416382	0.894673616596205	blue	blue
1553	Apobr	0.404436024739334	-0.235525270378094	3.67857815860601	0.0551158321540213	0.158788252392038	grey	grey
1554	Apoc1	0.547633425107212	-1.7597330175957	2.33522948777082	0.126476350212391	0.267060849516797	grey	grey
1555	Apoc2	0.320002392404583	-3.38032316050153	0.109439852581147	0.740782758947918	0.837258489626915	grey	grey
1556	Apod	0.610436654991148	5.08230850716142	4.22062743492105	0.0399353908594883	0.131731433848981	green	green
1557	Apoe	0.69425786048161	6.79617548294225	9.75532314286076	0.00178804209864709	0.0250538287424227	turquoise	turquoise
1558	Apoh	-0.0472497389762705	-3.08250209434907	0.00454492060388745	0.94625051106089	0.971742865005382	grey	grey
1559	Apol7d	-0.440992017137414	-2.18772520707804	1.16615250063558	0.280193210671158	0.449016197001334	grey	grey
1560	Apol8	0.923391758923334	-2.50968696126946	3.19572789969761	0.073830895868995	0.189824828428109	grey	grey
1561	Apold1	0.241173265208412	2.66414258951618	1.598109896426	0.206171271748817	0.366563191707747	grey	grey
1562	Apom	0.495000644975803	-1.06235939904591	3.24764948003294	0.0715259609685497	0.18574783975341	grey	grey
1563	Apon	0.374585520043334	-1.3979713306513	1.03262774611328	0.309542283813373	0.478060018891448	blue	blue
1564	Apoo	-0.152061736175675	0.99346866423509	0.587375454976412	0.44343581232579	0.605719865659944	grey	grey
1565	Apool	-0.559894070323861	3.63443628702452	6.30805805426048	0.0120190415790807	0.0659888010639897	blue	blue
1566	Apopt1	-0.383034521732399	4.68775628993437	11.49768731086	0.000696828378385486	0.0153824322248907	red	BrRePi
1567	App	0.3858206624869	9.16420414954586	8.7952557655785	0.00302014900525419	0.0321672903641459	turquoise	turquoise
1568	Appbp2	-0.177371052137031	5.85598040399712	2.71606129219958	0.099342878863252	0.228838059569088	blue	blue
1569	Appl1	0.0405574875817613	6.87992905240566	0.28815197419145	0.5914072296484	0.727489413047042	turquoise	turquoise
1570	Appl2	0.423646929337838	5.43483405582934	14.5185685769393	0.000138784815707269	0.00682582890647935	black	YeMaBl
1571	Aprt	-0.314503594617283	5.64120751415496	7.81904310587375	0.00516985609139436	0.0417447710957088	red	BrRePi
1572	Aptx	-0.144469642696422	5.79691474311543	2.88135545384821	0.0896105618643468	0.213833168824296	brown	BrRePi
1573	Aqp1	1.41651929513459	3.28221764959653	10.2331513167703	0.00137938793525619	0.0220094293347678	green	green
1574	Aqp11	0.113536261110232	2.02441635623328	0.402829967813538	0.525631350919664	0.674294629565241	turquoise	turquoise
1575	Aqp3	0.590517827590107	-2.25717260732917	1.67491160502793	0.195601954885337	0.35405165320873	grey	grey
1576	Aqp4	0.811113875169067	1.13644744844421	5.76251799958391	0.0163715936077162	0.0782997434158301	turquoise	turquoise
1577	Aqp5	0.313009257625367	-1.4447701113938	0.809605972051763	0.368236770814713	0.53580707763917	turquoise	turquoise
1578	Aqp6	1.03039191773191	-1.78292635933564	3.82015528007727	0.0506395449566088	0.151012090921445	grey	grey
1579	Aqp8	1.02671446687269	-3.46561666012757	0.677162391308954	0.410565560288018	0.575856587936653	grey	grey
1580	Aqp9	0.419658449170125	-1.28464733719589	1.64437963538564	0.199725622299171	0.358670700329839	turquoise	turquoise
1581	Aqr	-0.0674061804794945	7.08279577029378	0.491760375528386	0.483143090423512	0.639484320584781	blue	blue
1582	Araf	0.150043566344697	6.79821932087786	3.22063743161605	0.0727153088573098	0.187703946883306	turquoise	turquoise
1583	Arap1	0.377974712733597	3.94225834929562	8.54532604518136	0.00346410547004829	0.0343044488634352	grey	grey
1584	Arap2	0.495874858768457	2.69790966598216	8.98341893898582	0.00272440415368861	0.030756597241631	turquoise	turquoise
1585	Arap3	0.406102101933558	4.45719258291516	9.99041471579104	0.00157357161673009	0.0236149153076485	grey	grey
1586	Arc	0.0244669082581294	3.09590664031684	0.0222138399637668	0.881519638943891	0.929665653121817	grey	grey
1587	Arcn1	-0.21777161694751	7.18877063728622	4.89862006391838	0.0268781654030957	0.104440513012542	grey	grey
1588	Areg	0.824306133664287	-3.15891165116607	0.917251791982054	0.33819759808995	0.506217592684193	turquoise	turquoise
1589	Arel1	0.128247380764429	6.95686723561177	1.93968878240421	0.16370232960575	0.315451542122322	turquoise	turquoise
1590	Arf1	-0.258214947061463	8.0765681116038	7.53245387865918	0.00605973141950942	0.0452750206687471	brown	BrRePi
1591	Arf2	-0.146852462830298	6.93504063225883	1.6883805101263	0.19381459120923	0.351848677023034	brown	BrRePi
1592	Arf3	-0.0937990923505982	8.02183434328291	0.743083387178203	0.388674946026121	0.555326121528702	turquoise	turquoise
1593	Arf4	-0.358303385530905	8.33011894795674	11.7027107813693	0.000624091129174513	0.0146218143878889	blue	blue
1594	Arf5	-0.195724389620593	7.21592092896008	3.47732079232265	0.0622153932460349	0.170624821011492	brown	BrRePi
1595	Arf6	-0.232801223551779	6.55384698224684	6.42566874815537	0.0112482549857262	0.0628906144620747	blue	blue
1596	Arfgap1	0.212065983467913	6.45460910251193	7.30077127661638	0.00689250176539348	0.0482216736142879	turquoise	turquoise
1597	Arfgap2	-0.0237496108891996	6.0122613608011	0.0871691840653082	0.767807279272488	0.855355691708761	grey	grey
1598	Arfgap3	-0.0135040777061006	5.12768986989259	0.0226630790856532	0.880336531492694	0.929024133139391	brown	BrRePi
1599	Arfgef1	0.0448953752241237	6.68271568998458	0.269176086228303	0.603884996744398	0.737275203999737	grey	grey
1600	Arfgef2	0.291825534450079	4.85867380493444	8.11759016331634	0.00438377930448378	0.0386612219210091	turquoise	turquoise
1601	Arfip1	-0.214602714835697	4.79259364765355	3.38666555896481	0.0657257415016317	0.177317022033334	blue	blue
1602	Arfip2	0.0131066798317418	6.69153735954546	0.028602596778974	0.865699876340666	0.919109530916687	turquoise	turquoise
1603	Arfrp1	0.123507518859494	5.81868609485879	2.19718383447954	0.138263130885637	0.282807862756992	yellow	YeMaBl
1604	Arg1	0.521665400800575	-1.77239160533129	2.14445673744961	0.143085678537709	0.288736672693054	green	green
1605	Arg2	-0.0381142006859415	2.70949872209649	0.0636216735082993	0.800860685336769	0.878182124697609	turquoise	turquoise
1606	Arglu1	0.381901357074544	7.45875612202963	11.3549272108545	0.000752480703666607	0.0160453118073768	black	YeMaBl
1607	Arhgap1	0.00580261902377396	6.48960159843974	0.00481695971561535	0.944667789886667	0.970775820106854	turquoise	turquoise
1608	Arhgap10	-0.109010213200031	2.97246068824334	0.566123850961365	0.451803319080581	0.613477314089037	blue	blue
1609	Arhgap11a	-0.304068212577224	6.62867268194198	2.42296363000452	0.119568530937772	0.257412565627157	blue	blue
1610	Arhgap12	-0.116615210279588	6.36006721783435	1.80705439345522	0.178861987425041	0.334060207032889	grey	grey
1611	Arhgap15	0.0295675403004376	-0.352417369362095	0.0123917584696045	0.911363963686727	0.949971898322602	turquoise	turquoise
1612	Arhgap17	0.026145252444489	5.11198282774501	0.0525285165973308	0.818720463799221	0.888948343499375	blue	blue
1613	Arhgap18	-0.0232019197808566	4.87169555826222	0.0342944055996739	0.853081982725848	0.910296564489602	black	YeMaBl
1614	Arhgap19	-0.327134812786328	5.23749660502157	4.21379053356521	0.0400966416565854	0.131975865780557	blue	blue
1615	Arhgap20	0.321643349945899	4.91517388445749	5.37094045107126	0.0204749353142392	0.0893218718668168	turquoise	turquoise
1616	Arhgap20os	0.175365210238923	-2.72465172970235	0.0315141682272646	0.859098147817331	0.914670665368211	turquoise	turquoise
1617	Arhgap21	0.134240288377012	8.3590797324474	1.74157908211084	0.186938870928225	0.343955856182178	grey	grey
1618	Arhgap22	0.480824586495122	0.298136796425907	3.25253394150287	0.0713131320182289	0.185498774697011	turquoise	turquoise
1619	Arhgap23	0.203406725588171	6.33681980807384	2.88629824577813	0.0893359729579149	0.213425888306441	turquoise	turquoise
1620	Arhgap24	0.308690902629039	2.23137585015095	3.07868449682264	0.0793246621353132	0.198675420515719	green	green
1621	Arhgap25	0.509926663384914	1.16474131034981	9.45875274064432	0.00210143914808874	0.0270314851960326	grey	grey
1622	Arhgap26	0.556284344800669	3.56708713620078	11.0113844295821	0.00090553986037475	0.0177047922466228	turquoise	turquoise
1623	Arhgap27	0.244066143612483	3.08775819205406	3.10581457206633	0.0780131966331938	0.196514673658941	grey	grey
1624	Arhgap28	0.401690613315881	3.48122423622698	5.09046040009518	0.0240578039228605	0.0975825954735414	green	green
1625	Arhgap29	0.428653301008875	5.34000947363568	5.31995798236666	0.0210825197869697	0.0905835993323034	grey	grey
1626	Arhgap30	0.642924597122039	0.854813371481443	8.85926481009221	0.00291604997705848	0.0318882780168561	green	green
1627	Arhgap31	0.384522846836979	4.41665959915017	8.49723576043133	0.00355686439060746	0.0347305082173148	green	green
1628	Arhgap32	0.0157393784114676	7.00721801939138	0.0207167524311345	0.885553256225043	0.932260461490406	turquoise	turquoise
1629	Arhgap33	0.120555575932865	8.95920573492021	1.08008858074287	0.298677740726368	0.467962171277261	turquoise	turquoise
1630	Arhgap33os	0.819491878570624	-1.86414868150063	2.82816012345692	0.0926244189065589	0.2185463980376	grey	grey
1631	Arhgap35	-0.0611818522224744	8.57349971463381	0.392404349525506	0.531038273542067	0.678637173813866	grey	grey
1632	Arhgap36	0.283669473785194	0.937300925317675	1.40224927150333	0.236347332077529	0.400750849035037	turquoise	turquoise
1633	Arhgap39	0.0269912324098479	6.5588077065365	0.0999035947753448	0.751945354755745	0.84474681140553	turquoise	turquoise
1634	Arhgap4	0.531583733885028	2.6817537771753	10.803582278453	0.00101303875084255	0.0186626464067385	black	YeMaBl
1635	Arhgap40	0.234640321263601	-1.17431242946466	0.73221384141968	0.392166536216932	0.558056349397047	grey	grey
1636	Arhgap42	-0.0465745034961102	4.80219069926117	0.278697976203117	0.597555881754064	0.732294995825733	grey	grey
1637	Arhgap44	0.248581723107912	4.66919605836524	3.68465551271824	0.0549153144739873	0.158594794009693	turquoise	turquoise
1638	Arhgap5	-0.251436861788951	6.22067692833083	3.04288092041197	0.0810918843080526	0.200836843414145	blue	blue
1639	Arhgap6	0.711339434439787	0.474205457226144	5.98034290539311	0.0144661893313316	0.0732291915858767	grey	grey
1640	Arhgap8	0.287279673032264	-1.40421017964861	0.897425720294528	0.34347290920811	0.51153127007818	grey	grey
1641	Arhgap9	0.0484317303283147	-0.4975034758415	0.0235855958396876	0.877944040935857	0.927498213718258	green	green
1642	Arhgdia	-0.265274975832697	8.89298981272075	6.45172869746904	0.0110844439461965	0.062428429156265	blue	blue
1643	Arhgdib	0.241233543072196	3.78724592128118	2.00218435536028	0.157072707040352	0.307247199844785	turquoise	turquoise
1644	Arhgdig	0.359347301671481	3.6814531538607	1.84199261339546	0.174717580251197	0.328752451352585	turquoise	turquoise
1645	Arhgef1	0.556953150675753	6.9591789959466	15.7418023090535	7.26018734387518e-05	0.00500682765587083	black	YeMaBl
1646	Arhgef10	0.0691521871935526	4.48661063758328	0.476330282338179	0.490089266861832	0.64515400923027	blue	blue
1647	Arhgef10l	0.0327639155450744	6.268810016	0.127188747906542	0.72136483614581	0.823216787046441	grey	grey
1648	Arhgef11	0.116794016105322	6.52688790980379	1.78942927085535	0.180995716052196	0.336648798347195	grey	grey
1649	Arhgef12	0.0515595541088604	7.64033265852912	0.248595374711861	0.618065858362289	0.747693614277343	turquoise	turquoise
1650	Arhgef15	0.278222314630977	4.32014089717394	5.46554848135004	0.0193949657725677	0.0862764484425204	turquoise	turquoise
1651	Arhgef16	0.457368384022138	-0.644106459746518	2.45972948556217	0.116798895806952	0.253295446150546	green	green
1652	Arhgef17	0.157144925341243	6.56225566292317	3.26598795653835	0.0707304059617172	0.184518331791784	grey	grey
1653	Arhgef18	0.0633064056397154	6.00644355034871	0.575913540570617	0.447918555162855	0.609793011760611	grey	grey
1654	Arhgef19	-0.00921239671355226	1.44953338353232	0.00280480554772389	0.957763447749099	0.97777921876598	grey	grey
1655	Arhgef2	0.168506408177244	7.82512576523228	3.32917267164849	0.0680611025766884	0.180305637201411	grey	grey
1656	Arhgef25	0.294018972074035	6.64945512029063	8.80711906158174	0.00300057444383992	0.0321437743315019	black	YeMaBl
1657	Arhgef26	-0.00481806833759482	5.00838208686804	0.00170087933865304	0.967103195454425	0.982277055196043	turquoise	turquoise
1658	Arhgef28	0.456039614309269	3.8695937925731	10.2046130197301	0.00140089785881513	0.0221313522478223	turquoise	turquoise
1659	Arhgef3	0.533895046913256	2.7701904694683	6.49039467143737	0.0108458895645949	0.0617651012528236	turquoise	turquoise
1660	Arhgef33	0.407813174106218	-0.807260031747415	2.20309389020119	0.137734048977528	0.282142930489151	turquoise	turquoise
1661	Arhgef37	0.0110673948964922	1.6851851553136	0.00474176005786831	0.945100708848812	0.970892558754525	turquoise	turquoise
1662	Arhgef39	0.103316249177919	3.96850326084948	0.30431149578828	0.581192040193142	0.718638435684186	blue	blue
1663	Arhgef4	0.28304936204564	4.88356297157284	4.92920333136297	0.026406488743456	0.103348724932984	turquoise	turquoise
1664	Arhgef40	0.192458617796871	6.55054528819205	4.61333736877904	0.0317242353004325	0.115409982885915	blue	blue
1665	Arhgef5	0.395969096894659	3.1666579339431	6.50109676431471	0.0107807969483145	0.0615654835670287	grey	grey
1666	Arhgef6	0.117743668297036	3.15655328561123	0.722469085175538	0.395335196848103	0.560897173076884	grey	grey
1667	Arhgef7	-0.0202540223309648	8.32511193296586	0.0457432525464103	0.83064319276034	0.896303047573779	grey	grey
1668	Arhgef9	0.149890691739322	6.767847644182	3.43126423336729	0.0639731123529714	0.173872427080404	turquoise	turquoise
1669	Arid1a	0.0699680392444638	8.88758564994812	0.267303987798357	0.605146040499808	0.738067267729229	blue	blue
1670	Arid1b	0.0143808139367201	7.37964397860263	0.0251325434646859	0.874037238246791	0.924650797329918	grey	grey
1671	Arid2	-0.0819135137685705	7.68783488551256	0.601134739025838	0.438145398983896	0.601529122316055	blue	blue
1672	Arid3a	0.109326440116515	3.852002484208	0.977473247979137	0.322823417680607	0.490566729768614	blue	blue
1673	Arid3b	0.103715546992735	4.14876626863514	0.71211963156053	0.398741042409521	0.564173001390221	blue	blue
1674	Arid3c	0.229178979885152	-1.1926697522632	0.446647192416172	0.503931464577353	0.655826961809237	grey	grey
1675	Arid4a	-0.0814020701778149	6.20569808645563	0.883301966552358	0.347298889578052	0.515716250899553	magenta	YeMaBl
1676	Arid4b	-0.0570010318585564	6.74887653773079	0.325075434151874	0.568573341340868	0.709194662677362	grey	grey
1677	Arid5a	0.198950483554686	1.50216408875779	1.26238667601402	0.261199808431897	0.428590544347083	grey	grey
1678	Arid5b	0.201577157376704	4.11838159711703	2.99562162252336	0.0834898653251703	0.204676111344619	grey	grey
1679	Arih1	-0.0659808278631952	7.38913919385486	0.659830273445735	0.41661986952178	0.581390113637748	grey	grey
1680	Arih2	-0.0319927915503937	5.60841089307825	0.150797916021535	0.697774004464257	0.807357044270723	brown	BrRePi
1681	Arl1	-0.22451503955407	5.07983751910474	4.84155218404641	0.0277818780615889	0.106549159278213	grey	grey
1682	Arl10	0.1053634239552	5.22563538738629	0.653177730487116	0.41897884396391	0.583535460534221	brown	BrRePi
1683	Arl11	-0.0244725173601894	-1.19642216226716	0.00661509044760322	0.935176966647164	0.964295371620607	grey	grey
1684	Arl13b	-0.130387870577125	4.81579288480244	1.78385812381463	0.181676283842602	0.337424856310632	grey	grey
1685	Arl14ep	-0.0949080417023252	5.0223706084029	1.14432185864753	0.284740945812054	0.453158944811043	blue	blue
1686	Arl15	-0.24391456306703	6.01701565073675	4.94265535952875	0.026201754174337	0.102892225609643	turquoise	turquoise
1687	Arl16	-0.203949583337439	4.38888915256827	3.4641816807555	0.0627115303338337	0.171563590617099	grey	grey
1688	Arl2	-0.133153790959793	5.09020582791313	1.2465825392804	0.264206198927899	0.431693693839692	brown	BrRePi
1689	Arl2bp	-0.273715737227327	7.50616152479144	7.59546081882182	0.00585154370382695	0.0444404986747142	yellow	YeMaBl
1690	Arl3	-0.422014895522761	6.83873687173457	12.3184175431555	0.00044851077520752	0.0125567941065662	red	BrRePi
1691	Arl4a	-0.0534447423990607	5.75243158583782	0.103857917175986	0.747248200269786	0.841999032163855	turquoise	turquoise
1692	Arl4c	0.00271999618527291	6.98499438155368	0.000604850177445826	0.980379042867758	0.989039412346038	turquoise	turquoise
1693	Arl4d	-0.252564571060968	5.47830435085834	3.41000056246675	0.0648024244183242	0.175496469835871	brown	BrRePi
1694	Arl5a	-0.225195017331719	6.62946882902872	5.9748591014561	0.0145112408204781	0.0732954061817841	grey	grey
1695	Arl5b	-0.249923685061386	5.24563564929872	3.95917069578451	0.0466166641204061	0.143723929468393	blue	blue
1696	Arl5c	0.326495808732108	-0.0867517021051928	1.36536837407676	0.242609257897921	0.407719065904332	turquoise	turquoise
1697	Arl6	-0.272882605422601	4.53799846500618	3.5072827849169	0.0610995875785772	0.168760890380358	grey	grey
1698	Arl6ip1	0.0247521166980633	8.19593552740698	0.0328191420051382	0.856241564954858	0.912674173855774	red	BrRePi
1699	Arl6ip4	-0.0188208892158749	5.38580140871522	0.0453598193836644	0.831343772907104	0.896692862541216	grey	grey
1700	Arl6ip5	0.168418813136162	6.59298227868241	1.55101010433406	0.212986384061518	0.37480743563245	turquoise	turquoise
1701	Arl6ip6	-0.208540094261733	5.42239138555873	2.64298110285606	0.104008213354611	0.235819901736914	blue	blue
1702	Arl8a	-0.0507365258416564	8.53085214434385	0.165448047845757	0.684189369153216	0.796736998727203	turquoise	turquoise
1703	Arl8b	-0.137122525343091	7.03250167556375	2.77192139113954	0.095930947558245	0.22328038625475	turquoise	turquoise
1704	Armc1	-0.219388494820261	5.89262592355838	4.65203613800004	0.0310167356151191	0.113785389216264	brown	BrRePi
1705	Armc10	-0.277545703429149	6.81487666813548	11.5556600691145	0.000675433253465742	0.0151815731574697	grey	grey
1706	Armc2	0.305622363663337	2.55921717708083	4.2043716382468	0.0403199097712541	0.132324829005914	turquoise	turquoise
1707	Armc3	0.366931872688569	0.563568600284138	2.62655196349649	0.105089707574265	0.237110165078167	grey	grey
1708	Armc4	1.12787735723056	-0.784802046298362	6.75279410630186	0.00936009917359345	0.0572395492047429	grey	grey
1709	Armc5	0.158793312637184	4.36833117229884	2.47013766318126	0.11602776197817	0.252615858711215	grey	grey
1710	Armc6	0.0285779850755132	5.44299078735259	0.0640590208849119	0.800191838186325	0.8776977441567	turquoise	turquoise
1711	Armc7	-0.142213119776536	3.74400718447935	1.45585109336926	0.227591410572593	0.391462219987348	brown	BrRePi
1712	Armc8	-0.0867787355715174	6.47130032997103	1.03284747673294	0.309490814363348	0.478024847998577	turquoise	turquoise
1713	Armc9	0.105596084514546	4.71475975305571	1.58095619678661	0.208623014825667	0.369392238623082	grey	grey
1714	Armcx1	0.145019381006347	5.9531543926262	2.32251950765681	0.127513341207746	0.268320744124508	yellow	YeMaBl
1715	Armcx2	0.0942542884518514	7.86945343059238	1.13843549402612	0.285983158356707	0.45448458804675	blue	blue
1716	Armcx3	0.203245621819247	3.70010630030373	3.05227941670571	0.0806239142823555	0.200303231038848	grey	grey
1717	Armcx4	0.13551211804026	7.89683236781269	1.84343458935652	0.174548925329619	0.328546440467886	black	YeMaBl
1718	Armcx5	0.125446202583595	3.51205609298681	1.12582223521017	0.288668221219793	0.457224990879463	turquoise	turquoise
1719	Armcx6	0.191175978699456	4.54817283538388	2.42301971125719	0.119564251311401	0.257412565627157	grey	grey
1720	Arnt	0.0951939914971653	5.72599893839218	0.991275066290479	0.319430936724134	0.487367699574155	pink	BrRePi
1721	Arnt2	-0.00438945935474055	8.64709656754088	0.00191180958475456	0.965124213126167	0.981405916057711	turquoise	turquoise
1722	Arntl	0.0592256308664953	4.46110922564774	0.217884270663447	0.640656748119223	0.765625949506422	turquoise	turquoise
1723	Arntl2	0.583701708477763	0.729756224174421	9.2150653215672	0.00240031647233274	0.0289114040463622	turquoise	turquoise
1724	Arpc1a	-0.196955637698288	7.29206316269892	4.44986476728166	0.0349040106670499	0.122021198256394	brown	BrRePi
1725	Arpc1b	0.1789927407369	3.96614923134467	1.24669372157884	0.264184899326297	0.431693693839692	grey	grey
1726	Arpc2	-0.225107405396638	8.05052104179727	5.13243485912693	0.0234827633739686	0.0963487370156575	turquoise	turquoise
1727	Arpc3	-0.339135714501298	7.64481010896085	8.16178575895672	0.00427822260468691	0.0382466045255766	turquoise	turquoise
1728	Arpc4	-0.182315628694403	6.43322347591582	3.67252931032175	0.0553161802915002	0.1591462748352	yellow	YeMaBl
1729	Arpc5	-0.1932361604028	7.51492507697656	4.11373550161624	0.0425363124480552	0.136921718407672	turquoise	turquoise
1730	Arpc5l	-0.272423780375933	6.0902613654423	7.70284013804615	0.00551340050149687	0.043017435856644	grey	grey
1731	Arpp19	-0.274010177481237	7.49717077241998	7.42854773898944	0.00641971305451572	0.0466223275535471	grey	grey
1732	Arpp21	0.374489560125824	5.60389779520331	3.79083792557854	0.0515338441201761	0.152457846016174	turquoise	turquoise
1733	Arr3	0.555613243146826	-2.78046769669478	1.08339342406951	0.297939662337919	0.467024938041343	grey	grey
1734	Arrb1	0.191528609271299	7.24068833072117	3.7376563301216	0.0531990149251533	0.155495938473985	turquoise	turquoise
1735	Arrb2	0.0464530945016385	6.31059574325214	0.340069682219321	0.559789002784124	0.702869164722841	grey	grey
1736	Arrdc1	0.368202888378776	4.09133931153981	9.24556970781928	0.00236065842512527	0.0287041158515222	turquoise	turquoise
1737	Arrdc2	0.31583802855858	3.56206104825788	7.58270117206679	0.00589310672348783	0.0445085625550789	turquoise	turquoise
1738	Arrdc3	-0.0103058604852609	6.55488329227937	0.0127904281620417	0.909955417258259	0.949354166615751	grey	grey
1739	Arrdc4	-0.0688660989278816	5.69911311772092	0.726088656089138	0.394153952751667	0.559932735342666	grey	grey
1740	Arsa	0.504138365562635	4.91424626737439	15.9653044136912	6.45140779216944e-05	0.0046774274499416	turquoise	turquoise
1741	Arsb	0.255174577959852	5.50593205048902	5.59997438552195	0.0179607401173534	0.0823264158076278	turquoise	turquoise
1742	Arsg	0.578447799030823	2.38533428484191	6.66070360423606	0.00985619918779203	0.0587843057895595	green	green
1743	Arsi	0.497598570370069	1.67968717304936	3.89882722101459	0.0483198270654379	0.146908501415599	blue	blue
1744	Arsj	0.0108639802015247	-1.73664113595682	0.000837359546913774	0.976914704244831	0.987706065993591	grey	grey
1745	Arsk	0.0331053634286972	3.02534363121061	0.0411196896565613	0.839307065528878	0.901023206649484	blue	blue
1746	Art1	-0.556254045571164	-1.99732165809162	1.38148205917873	0.239848860009349	0.404638678350793	grey	grey
1747	Art3	0.35639626060745	0.626130873213838	2.02655477696266	0.154570656488303	0.303758891203246	turquoise	turquoise
1748	Art4	1.03207146828316	-2.53767175512927	3.68245096175884	0.0549879624215167	0.158594794009693	grey	grey
1749	Art5	0.132827335138424	0.0992588020120947	0.250146835084728	0.616971705339309	0.747292566534008	blue	blue
1750	Artn	0.633450041975377	-1.57900168334512	3.53806971167332	0.0599752198562682	0.167405763940339	turquoise	turquoise
1751	Arv1	0.131183533850768	3.39416924201921	0.938264094546955	0.332724672310221	0.500615841183699	yellow	YeMaBl
1752	Arvcf	0.0245832028531097	7.46318033634746	0.0880845928319332	0.766626469137277	0.854601145690954	blue	blue
1753	Arx	-0.252934119487091	7.55787009760596	5.79368465720075	0.0160838436504045	0.0776115529563431	blue	blue
1754	Arxes1	0.282232397802539	4.591009051948	2.32992596698805	0.126907912779059	0.267597429398227	turquoise	turquoise
1755	Arxes2	0.316914157281823	5.19779303239788	2.68141215465099	0.101525662529907	0.232109696072234	grey	grey
1756	As3mt	0.0590365251164486	3.40578262749211	0.180913859376695	0.67058905771732	0.788110097605131	grey	grey
1757	Asah1	0.245383400488507	5.76683046741023	2.67768916608284	0.101763299433633	0.232502131664443	grey	grey
1758	Asah2	0.570048125501453	1.67444000798984	8.70922044983872	0.00316604566613319	0.0329008039341527	green	green
1759	Asap1	-0.0482127316992608	6.35121158283035	0.239250816875973	0.624747738615011	0.752552449913143	grey	grey
1760	Asap2	0.00218739875728871	6.44204246078282	0.000332812413923023	0.985444881994799	0.991456232667112	grey	grey
1761	Asap3	0.46758940258326	3.45596670034593	12.1351580836711	0.000494800740836484	0.0131667583719715	grey	grey
1762	Asb1	-0.0861064786580238	5.53823306332752	0.768862436178184	0.380569196995735	0.548401529719286	brown	BrRePi
1763	Asb12	0.860516780371156	-2.78873610244054	2.53151406472855	0.111593093367903	0.246214271433448	grey	grey
1764	Asb13	0.0458248822463964	4.51932801466622	0.206562416665468	0.649475193075298	0.772620082716348	turquoise	turquoise
1765	Asb14	1.33304626339673	-1.45959769191777	10.8467993486061	0.000989666662698854	0.0184405674130174	yellow	YeMaBl
1766	Asb16	1.30421033400833	-2.82726683126381	3.31137261781751	0.0688020018190401	0.181517856557106	turquoise	turquoise
1767	Asb17	0.168346331276398	-3.29617488750793	0.0509473448648343	0.821422946710437	0.890357375420812	grey	grey
1768	Asb17os	0.0253646320441338	-3.15781372578184	0.00137408872169331	0.970430226477373	0.98409783510536	grey	grey
1769	Asb18	-0.697566918584203	-2.8133825607228	1.72872916179606	0.18857327672639	0.345799649575975	grey	grey
1770	Asb2	0.193183144709496	-0.3482162242923	0.53294374819102	0.465371869224149	0.625275415190827	turquoise	turquoise
1771	Asb3	-0.279145724972527	4.57748326338551	6.03652840846095	0.0140128132250845	0.0720226605070833	grey	grey
1772	Asb4	-0.234003042411662	4.76508311468311	1.83994260984037	0.174957673874112	0.329129862382264	blue	blue
1773	Asb5	0.162028260029449	-1.13537352377026	0.273147658356464	0.601228069483675	0.735118700929174	turquoise	turquoise
1774	Asb6	-0.00647432004699898	5.14469583222921	0.00607428514604358	0.937877610009407	0.966421206701515	brown	BrRePi
1775	Asb7	-0.126054737821754	5.05844594947404	1.70018289815351	0.192264059760456	0.350087847495643	grey	grey
1776	Asb8	-0.141228431916363	5.0175518106629	2.27277143375658	0.131664264978193	0.274024093914543	brown	BrRePi
1777	Asb9	1.55301783913164	-3.50154484593646	1.84262954716216	0.174643060723352	0.328649356702394	grey	grey
1778	Ascc1	-0.32708884191733	5.12730124563046	9.25916693991389	0.00234319582486186	0.0286796150261197	brown	BrRePi
1779	Ascc2	0.237282811874971	5.63788987744062	4.68820628702901	0.0303703352119715	0.112499231478991	black	YeMaBl
1780	Ascc3	-0.0216569253651973	5.45690312712349	0.0685476970963297	0.793463186344264	0.872788547155491	grey	grey
1781	Ascl1	-0.380977865743121	6.84639819792637	4.84605060183321	0.0277095080366132	0.106399431546613	blue	blue
1782	Ascl2	1.17691218506379	-2.07949708137412	8.081955308851	0.00447081807792666	0.0390739179129603	grey	grey
1783	Ascl3	-0.443523540775887	-3.13143032270524	0.506504452671342	0.476655979646926	0.634804549804804	grey	grey
1784	Ascl4	-0.0780091262309862	-1.9793405065885	0.0426686095161486	0.836350522468538	0.899719447981895	grey	grey
1785	Ascl5	0.686756121836183	-2.84263479493842	1.01750478453836	0.313111613301444	0.481741318405417	turquoise	turquoise
1786	Asf1a	-0.347930432027704	5.39775811516935	5.1908574456151	0.0227060108497278	0.09465387158569	blue	blue
1787	Asf1b	-0.488099781737027	4.09047575317818	6.69514768490568	0.00966756601023164	0.058285311110546	blue	blue
1788	Asgr1	0.722822463936587	-0.134801068233502	2.31807156349435	0.127878475130603	0.268770070619435	grey	grey
1789	Ash1l	0.136909538602955	7.17111985966947	1.44033511164386	0.230085119800453	0.393830448585691	magenta	YeMaBl
1790	Ash2l	-0.153082650221676	7.32394235409445	3.71419113685384	0.0539517593167837	0.156955711962798	blue	blue
1791	Asic1	0.271424934581014	6.97730722752323	5.97220464605161	0.01453310000654	0.073339103274445	turquoise	turquoise
1792	Asic2	0.302968063883804	4.52267215872297	2.97428907806703	0.0845972872518751	0.206177265697401	turquoise	turquoise
1793	Asic3	0.94649080742073	-0.329473113684225	9.06048124723873	0.0026119322336306	0.0301625603116585	grey	grey
1794	Asic4	0.593356690775962	3.73015997913819	2.83594919049941	0.0921763215227061	0.217797611904289	grey	grey
1795	Asl	0.0688461545648364	3.89211731795994	0.436849938964606	0.508646787378661	0.659405530938026	pink	BrRePi
1796	Asna1	-0.265400873095721	6.71967805089805	7.43583897551679	0.00639375496119549	0.0466041590313146	grey	grey
1797	Asns	-0.010904377743655	5.22474910568294	0.00698728578104379	0.933382428982367	0.96315954295907	turquoise	turquoise
1798	Asnsd1	-0.296576729218664	5.67463089145802	8.20840383889963	0.0041696814311644	0.0377565062532221	blue	blue
1799	Aspa	1.02795778800816	-2.0140047407229	3.18326497671261	0.0743959368084208	0.190777018989328	turquoise	turquoise
1800	Aspdh	0.664878948219423	2.72377813747658	9.68287218009305	0.00185993655417175	0.025387904899823	yellow	YeMaBl
1801	Aspg	0.591643069836731	-1.31628269953494	2.46559809661235	0.116363401439676	0.252788411734758	green	green
1802	Asph	0.219125617912132	5.31022537911952	3.39110589142944	0.0655489708869012	0.17705768721161	grey	grey
1803	Asphd1	0.428310292721718	2.20630333687879	6.53533201525418	0.0105752484568265	0.060871627088395	turquoise	turquoise
1804	Asphd2	0.0781785730717944	5.82645630185045	0.631877813283173	0.426667355205722	0.590820785854724	brown	BrRePi
1805	Aspm	-0.0299542005733285	6.43297347699923	0.0221992262701711	0.881558329734195	0.929665653121817	blue	blue
1806	Aspn	1.25737935451931	-0.689996988940513	7.36468280161443	0.00665173330743391	0.0474078431403747	green	green
1807	Asprv1	0.610890023555637	-0.234861411312374	6.81339250338502	0.00904767120548833	0.0561291186655378	turquoise	turquoise
1808	Aspscr1	0.0139397677719565	5.99543689817387	0.0339561973534792	0.853800020279543	0.910829378022199	grey	grey
1809	Asrgl1	-0.207154719443967	5.24828483575914	2.98047166336115	0.0842747102235167	0.205873019930098	grey	grey
1810	Ass1	0.146072767733661	0.0461174423699545	0.314100636645442	0.575174704529731	0.714101505407661	turquoise	turquoise
1811	Aste1	0.0645279484723955	3.06004563637927	0.243644132010335	0.621586431126769	0.7502091558984	blue	blue
1812	Astn1	0.356690274618787	8.11089184496805	10.3761702830288	0.00127652206821213	0.0211202178847072	turquoise	turquoise
1813	Astn2	0.532795125455096	4.66781457815224	7.96611546862022	0.00476611105269881	0.0402810136559396	turquoise	turquoise
1814	Asun	-0.101165744279987	6.03721123015558	1.10151243070194	0.293934428450123	0.463073060732485	blue	blue
1815	Asxl1	0.0367878528712489	6.99207222852565	0.142914243998181	0.705400877018399	0.812457153382597	pink	BrRePi
1816	Asxl2	0.0659414706269784	5.31686678939526	0.346775452663607	0.55594416844095	0.69925384762076	black	YeMaBl
1817	Asxl3	0.0932725487521971	6.20139769743158	0.885461636385596	0.346710131863437	0.514933788924851	grey	grey
1818	Atad1	0.0859059362720604	7.16588452915783	0.362057630760951	0.547365694947634	0.692017133154045	grey	grey
1819	Atad2	-0.182705339865792	6.02698239643801	0.994232131507708	0.318710199806072	0.486829841963088	blue	blue
1820	Atad2b	-0.0478067030017257	6.58621955802384	0.186661391313486	0.665709961306185	0.784756672241061	blue	blue
1821	Atad3a	0.18317431374391	5.88945241610884	4.2555680147096	0.0391218628434962	0.129916971991023	grey	grey
1822	Atad3aos	-0.201301503586841	0.911591322192178	0.768409066113293	0.380709670847881	0.548421081480447	grey	grey
1823	Atad5	-0.0290499356026789	5.48543600682733	0.0441848531698241	0.833510069962446	0.898099013288126	blue	blue
1824	Atat1	-0.0311558919702289	9.03730548825285	0.120207420002956	0.72880963464448	0.828647252331428	grey	grey
1825	Atcay	-0.0354821888976341	8.03572669680979	0.146857487189308	0.701556728599443	0.809877476438636	turquoise	turquoise
1826	Atcayos	0.807366471776088	-1.1292789411381	5.7156019295918	0.0168147985634142	0.0795277434058377	yellow	YeMaBl
1827	Ate1	-0.00596596599108314	5.93883696257928	0.00483388056434464	0.944570846768813	0.970766166120001	turquoise	turquoise
1828	Atf1	-0.218698266116972	3.97139982470769	2.31218484816583	0.128363509211033	0.269447407960328	blue	blue
1829	Atf2	-0.230986142553888	6.98968349937175	6.61216281420693	0.0101284573939755	0.0595551864697648	grey	grey
1830	Atf3	0.520705130367515	-0.0982076598753479	3.38582073346739	0.065759431784593	0.177317022033334	grey	grey
1831	Atf4	-0.243825171887572	7.73946052712278	6.13240449217956	0.013272624233555	0.0698310547483464	grey	grey
1832	Atf5	-0.381641202850509	5.4346524649897	9.05664137003872	0.0026174232947318	0.0301625603116585	blue	blue
1833	Atf6	0.175845564679263	5.49233840713755	2.97570485326789	0.0845233013898213	0.206130593064145	blue	blue
1834	Atf6b	0.1849161325434	7.15177102292855	3.14978016048158	0.0759371930427885	0.19356721678757	grey	grey
1835	Atf7	0.134134411208587	3.51182205520711	0.798615314897415	0.371507690304438	0.539591516705147	blue	blue
1836	Atf7ip	-0.0310545420251503	7.51345781576687	0.0798646412186912	0.777480928612537	0.862153994729573	grey	grey
1837	Atf7ip2	-0.501722574742311	-2.25604866152292	1.06156792632909	0.302857849590581	0.471848677373728	grey	grey
1838	Atg10	-0.373031623504347	2.55609681707753	3.69539633146243	0.0545628180489711	0.157988427439555	grey	grey
1839	Atg101	-0.27941089084129	5.18595814868071	6.25202418281711	0.0124051467853027	0.0672672314940015	brown	BrRePi
1840	Atg12	-0.235495655425132	6.70126514062808	6.10770440948787	0.0134593833344709	0.070337201266701	turquoise	turquoise
1841	Atg13	0.0489301259908852	6.02933830037538	0.357724441168777	0.549772746664238	0.694283638239633	turquoise	turquoise
1842	Atg14	-0.104587169802227	4.68860706592924	1.19944477654243	0.273432677809684	0.441574556175833	brown	BrRePi
1843	Atg16l1	0.324046962959147	5.95665652713201	11.9411079501843	0.000549088164606073	0.0138715073601747	turquoise	turquoise
1844	Atg16l2	0.576966826250754	2.99394893546263	12.7726565974384	0.000351722964406742	0.0110547191341274	turquoise	turquoise
1845	Atg2a	0.25934322554296	6.01484783361385	6.61815372941923	0.0100944424331828	0.0595232644431714	grey	grey
1846	Atg2b	0.121215235112432	6.19840380611775	1.64654025912482	0.199430475189838	0.358333821131735	grey	grey
1847	Atg3	-0.258201764772161	5.86069095890426	5.90189929213129	0.0151245668193637	0.0748499804150208	grey	grey
1848	Atg4a	0.0874620310340347	1.7778709527449	0.320706853969725	0.571183160978146	0.711188565839128	yellow	YeMaBl
1849	Atg4b	-0.10760060044895	6.57083365984557	1.73252296903292	0.188089011553766	0.345359567567694	red	BrRePi
1850	Atg4c	-0.0432196256576197	4.04622044481273	0.184912274939012	0.667185258692154	0.785884036154285	turquoise	turquoise
1851	Atg4d	-0.0942215670633419	4.98769766293375	1.0308354875315	0.309962516446355	0.478487220736112	red	BrRePi
1852	Atg5	-0.342885481178883	5.001164136591	8.38250613464828	0.00378849674099713	0.0359389400407347	grey	grey
1853	Atg7	-0.124585185002216	5.06892825229342	1.60887542788322	0.204649954342805	0.364917463010324	brown	BrRePi
1854	Atg9a	0.344797676103723	6.37121365363284	9.83335039755831	0.00171375905371523	0.0245255999285123	turquoise	turquoise
1855	Atg9b	0.525803624628241	0.580530235217986	3.92150333863249	0.0476722319274006	0.145743098658707	turquoise	turquoise
1856	Athl1	0.0531340169489693	4.2495940900529	0.193895906036934	0.659693677638689	0.780497167789749	blue	blue
1857	Atic	-0.11181387509879	6.17352726921907	1.68633414410568	0.19408491540779	0.352198802519564	grey	grey
1858	Atl1	0.189453178364734	5.97788294425108	3.11048903133923	0.0777896006793964	0.196329045839413	turquoise	turquoise
1859	Atl2	0.117080312971612	5.5880593034081	1.52901240853246	0.216260725136612	0.378569899046414	grey	grey
1860	Atl3	0.16410102788469	5.18667289057683	2.16582815584099	0.141108583690022	0.286086847326668	grey	grey
1861	Atm	0.0455710182561913	6.05349588048008	0.125113559560774	0.723553265836137	0.824810121282309	black	YeMaBl
1862	Atmin	-0.121978512801228	6.10700310670612	1.68432886692397	0.194350239557116	0.35262893917247	brown	BrRePi
1863	Atn1	0.212514983532046	8.8267229722105	2.17374773793472	0.140383745704633	0.285142371726016	grey	grey
1864	Atoh7	0.416296320007647	-2.97606119065778	0.58674056098884	0.443682298616358	0.605957180483011	grey	grey
1865	Atoh8	-0.294800645275132	1.84995887682776	2.48402926710389	0.11500728713598	0.251251329719496	blue	blue
1866	Atox1	-0.345403736307607	5.14559568180143	4.96206029260834	0.0259093201043943	0.102250048400616	brown	BrRePi
1867	Atp10a	0.290141326886124	3.16671283889809	4.17144521522859	0.0411107183217554	0.133901343047088	pink	BrRePi
1868	Atp10b	0.296483814863892	0.58062881506022	2.52992694451448	0.111705387961417	0.246331526695961	turquoise	turquoise
1869	Atp10d	0.438162414569195	2.32672493618829	7.41828990300039	0.00645641503920303	0.0467816275437339	grey	grey
1870	Atp11a	0.469419563374942	6.52171927017961	12.5676065495854	0.000392490929348245	0.0116932905945873	black	YeMaBl
1871	Atp11b	0.521967231843385	6.26252259707326	20.2563498092712	6.77282962210007e-06	0.00163274515623839	yellow	YeMaBl
1872	Atp11c	0.277777990138377	6.02498008175505	4.97714731305939	0.025684301474252	0.101554496548324	black	YeMaBl
1873	Atp13a1	0.526960890453585	6.91435051386015	16.1946750051811	5.71545517198642e-05	0.00447364356517071	yellow	YeMaBl
1874	Atp13a2	0.39416319314992	7.86406577010624	11.8162290451614	0.000587166600454903	0.0144508183146296	turquoise	turquoise
1875	Atp13a3	0.278409368123659	6.27810679919672	6.92244740247423	0.00851204026550174	0.0541389510255584	turquoise	turquoise
1876	Atp13a4	0.223183680481233	-0.527744699383737	0.460909422399833	0.497199259881478	0.650462991526401	turquoise	turquoise
1877	Atp13a5	1.05793437710777	0.055981643594049	9.36297551617425	0.00221412414685321	0.0278151433169538	turquoise	turquoise
1878	Atp1a1	0.405652067836894	7.53343234360115	9.77473167827366	0.00176926539103598	0.0250207942522422	grey	grey
1879	Atp1a2	0.708159644279727	7.04159303991675	16.4938961035931	4.88069474206268e-05	0.00418254752351732	turquoise	turquoise
1880	Atp1a3	0.517397315831622	9.05691006333605	12.6515105855152	0.000375262343838226	0.0115091265369077	turquoise	turquoise
1881	Atp1b1	0.560691041087721	6.70555620447268	7.11217851126455	0.00765620099434699	0.0514057885633694	turquoise	turquoise
1882	Atp1b2	0.467786630245934	6.62242932323291	10.6236515706704	0.00111650353580324	0.0198704229694555	turquoise	turquoise
1883	Atp1b3	0.126853313739088	6.57312498791471	1.0848273010463	0.297620160261043	0.466788120669283	grey	grey
1884	Atp2a1	0.624542761233598	-0.552350142700574	5.38429938107209	0.0203187455562633	0.0889173478372519	black	YeMaBl
1885	Atp2a2	0.305824086563282	8.50218290420116	5.47983783194391	0.0192370435881531	0.0857966993551416	turquoise	turquoise
1886	Atp2a3	0.923100167119011	1.08751985805738	20.3288356812179	6.52103849482997e-06	0.00163274515623839	turquoise	turquoise
1887	Atp2b1	0.380326819188275	7.18091347855783	10.2670604356424	0.00135426406455699	0.0218167511599858	turquoise	turquoise
1888	Atp2b2	0.378376469170888	6.45943619175249	7.09988548665348	0.00770888768389494	0.0516278735455048	turquoise	turquoise
1889	Atp2b3	0.600107419105231	4.60305855485667	18.7654603805169	1.47820118783941e-05	0.00236607057022092	turquoise	turquoise
1890	Atp2b4	0.212121419459873	6.92620787100771	3.9552594272941	0.0467251153932212	0.143898497360007	turquoise	turquoise
1891	Atp2c1	0.318618124335176	6.98358151431472	7.04496527330254	0.00794883658123133	0.0522746623648446	turquoise	turquoise
1892	Atp2c2	2.45719070745926	-2.34571531349357	14.5906705499749	0.000133574207880662	0.00660260876817823	green	green
1893	Atp4a	0.473007085615822	0.140913550440367	5.27732459029437	0.0216049214649051	0.0918333201741231	turquoise	turquoise
1894	Atp5a1	-0.173581107592614	9.67920390277344	4.28119451599926	0.0385362569784627	0.12882540010982	red	BrRePi
1895	Atp5b	-0.220266715591203	10.0383607448885	5.95772737012646	0.0146529169857337	0.0736981555399612	red	BrRePi
1896	Atp5c1	-0.357600823635432	7.81383552496948	10.2858707631958	0.00134052743003067	0.0217233168247139	grey	grey
1897	Atp5d	-0.251501891619846	7.64138441897935	6.46550927046701	0.0109988116866779	0.0622320687406856	red	BrRePi
1898	Atp5e	-0.46214046600173	6.06842592156433	7.99845676541835	0.00468172346276087	0.0399734235995236	brown	BrRePi
1899	Atp5f1	-0.331416524201957	7.09608757026778	5.64126598821277	0.017542535608761	0.081399319824719	brown	BrRePi
1900	Atp5g1	0.0777139989068367	1.39143993734864	0.143004851177462	0.705311870291979	0.812410810076323	grey	grey
1901	Atp5g2	0.107256682833531	-0.30186560774102	0.182030076019355	0.66963439880941	0.787454682036512	grey	grey
1902	Atp5g3	-0.322106115991453	7.54626323857665	6.61409746937441	0.0101174600664965	0.0595535864974202	brown	BrRePi
1903	Atp5h	-0.413232129060553	5.08614360250378	8.41897678161775	0.00371324707097226	0.0355383052977074	grey	grey
1904	Atp5j	-0.436273530264003	6.5201513660956	5.99049255390244	0.0143831856125506	0.0730472883944719	brown	BrRePi
1905	Atp5j2	-0.390129600772216	6.3197562466371	5.31211575187992	0.0211776225971311	0.0908516191663686	brown	BrRePi
1906	Atp5k	-0.48505845462904	6.08369850511518	6.11834946410778	0.0133785661728454	0.070192174899924	brown	BrRePi
1907	Atp5l	0.105346068704398	-1.34745838085594	0.108339717629674	0.74204231886875	0.838086714198633	grey	grey
1908	Atp5o	-0.419976008055636	7.26266624858926	7.90437119953489	0.00493154811669713	0.0407690960436431	brown	BrRePi
1909	Atp5s	0.102994789845783	2.7001748854308	0.466918576560488	0.494408193458935	0.648283662218911	turquoise	turquoise
1910	Atp5sl	-0.00332615861519957	4.92832558777043	0.00126417762717068	0.971636970607185	0.984880653302573	grey	grey
1911	Atp6ap1	0.37707568533621	7.57605980551061	7.65318533045789	0.00566721678049716	0.0436740040935314	turquoise	turquoise
1912	Atp6ap1l	0.129535450696793	0.742285665003645	0.343767112753348	0.557662802222416	0.700674834773043	turquoise	turquoise
1913	Atp6ap2	0.180385042954692	6.32880572634301	1.2170113386818	0.269947976405419	0.437706533114293	turquoise	turquoise
1914	Atp6v0a1	0.512053553826683	7.79254536197621	16.4038721344803	5.11805703337571e-05	0.00421035900960785	turquoise	turquoise
1915	Atp6v0a2	0.210500237488335	6.21192306977316	4.1116122890643	0.0425897425061204	0.136934941259786	blue	blue
1916	Atp6v0a4	0.585136384436539	-1.71445503994704	2.98751117126883	0.0839090408996149	0.20526315531539	turquoise	turquoise
1917	Atp6v0b	0.221018547587862	7.05180501184887	2.60243619022584	0.106699585886613	0.239477459134896	turquoise	turquoise
1918	Atp6v0c	-0.470627306162134	-3.22562106097425	0.369533922488234	0.543258429960335	0.688653749811983	grey	grey
1919	Atp6v0d1	-0.181935710193459	7.36843660109143	3.23398295347648	0.0721250733867384	0.186794072213353	turquoise	turquoise
1920	Atp6v0e	-0.155682385618008	4.91818004375412	0.606994189807175	0.435921800613208	0.599794518615046	red	BrRePi
1921	Atp6v0e2	0.0443296743919565	7.45589675555475	0.179246442139849	0.672021637565317	0.788958801787515	turquoise	turquoise
1922	Atp6v1a	-0.049449629714271	7.28777371374768	0.296403089245933	0.586146197372358	0.722672145350362	turquoise	turquoise
1923	Atp6v1b1	-0.184232032216675	-1.22390141953223	0.224732082487968	0.635457724169645	0.761488725215305	turquoise	turquoise
1924	Atp6v1b2	-0.0806468677678707	7.66809304752024	0.637280331113175	0.424697347888909	0.588912712988716	yellow	YeMaBl
1925	Atp6v1c1	-0.16282985000057	6.07880108325714	3.2498955114575	0.0714280109993818	0.185648465978765	turquoise	turquoise
1926	Atp6v1c2	-0.0116315509341185	-1.20509904034566	0.00138667171520623	0.970295207113341	0.98409783510536	turquoise	turquoise
1927	Atp6v1d	-0.266586583521575	6.8603430522812	5.93689882003733	0.0148270851855316	0.0742379275685559	turquoise	turquoise
1928	Atp6v1e1	-0.156782316403993	6.89331639271665	1.63723636222019	0.200705072323583	0.360021962463881	brown	BrRePi
1929	Atp6v1f	-0.384343711206322	5.45473542041727	8.59825821853571	0.00336484664840867	0.0337433901742681	brown	BrRePi
1930	Atp6v1g1	-0.404117320084489	5.67794609959828	8.32052618186437	0.00391995632093862	0.0365204879162168	red	BrRePi
1931	Atp6v1g2	0.141486745213883	5.63881918963555	0.881774702432658	0.347716063100182	0.516059709472811	turquoise	turquoise
1932	Atp6v1h	-0.148189428355535	6.68503376411191	2.06905770955862	0.150314368004917	0.297910379800821	brown	BrRePi
1933	Atp7a	0.193437320459799	5.46639781079107	1.92774468130946	0.165005399426148	0.317250686015787	blue	blue
1934	Atp7b	0.366498259512166	2.36338720849902	3.97917317098442	0.0460661706359707	0.142983898786886	grey	grey
1935	Atp8a1	0.447036746609923	6.39692070017722	11.6871229177658	0.000629341385150307	0.0146418558573098	turquoise	turquoise
1936	Atp8a2	0.221286254230406	4.3444279471102	1.74837351796091	0.186081334521893	0.342702362682775	turquoise	turquoise
1937	Atp8b1	0.387650735882129	-0.134661939010678	2.23228776961973	0.135153597986852	0.278568254796458	turquoise	turquoise
1938	Atp8b2	0.350811593841021	6.171146193075	12.548165918756	0.000396595368423502	0.0117267699378812	grey	grey
1939	Atp8b3	0.549720221450677	-0.0986935959679552	3.37450092956916	0.0662126305968461	0.17807071367166	grey	grey
1940	Atp8b5	0.638732992903487	0.136273653806847	8.5004740995565	0.00355053955348561	0.0347298225965727	grey	grey
1941	Atp9a	0.324463690494343	8.46221590668324	4.94450671972433	0.0261737066069908	0.102855264439154	turquoise	turquoise
1942	Atp9b	0.404111561436785	6.32733728701316	12.6388880761436	0.000377804625297156	0.0115265008208792	pink	BrRePi
1943	Atpaf1	-0.0784027744134695	1.53546285338617	0.249854234203375	0.617177734324212	0.747355063980708	red	BrRePi
1944	Atpaf2	-0.184583077875885	4.74668588016286	4.08740613959358	0.0432038963084767	0.138136373264223	red	BrRePi
1945	Atpif1	-0.406763549127945	8.14766880972916	6.45451563907858	0.011067070924334	0.062408689051305	turquoise	turquoise
1946	Atr	0.0872113074203513	5.41328759501803	0.712138825705978	0.398734686721889	0.564173001390221	black	YeMaBl
1947	Atraid	0.285832471060781	5.56810386150026	4.03598290499912	0.0445397229406061	0.140519451656177	turquoise	turquoise
1948	Atrip	0.132687932055054	4.67455076880703	1.95968784588053	0.161546706720398	0.313094245555368	pink	BrRePi
1949	Atrn	0.393310899221848	6.95418736031953	10.849870533151	0.000988026645181064	0.0184352603977347	turquoise	turquoise
1950	Atrnl1	0.250655482355146	6.74669933546248	4.51028301565749	0.0336916655238257	0.119752226736171	turquoise	turquoise
1951	Atrx	0.158124990407869	8.63215034353815	2.49355357982607	0.114313356262955	0.250206285315586	magenta	YeMaBl
1952	Atxn1	0.379021466647724	4.75167975419397	5.45232166369228	0.0195423394563642	0.086740285282205	turquoise	turquoise
1953	Atxn10	-0.189325390730054	8.76125028482541	4.27582449844056	0.0386582045619677	0.1290517778744	turquoise	turquoise
1954	Atxn1l	-0.0196136543916345	5.71369605531021	0.0384965316187866	0.844449456208655	0.904329092994136	blue	blue
1955	Atxn2	0.0455392534103671	7.28266271345075	0.181514221106966	0.670075159413185	0.787728440755458	grey	grey
1956	Atxn2l	0.410479466403545	8.62834150145498	7.8909324785068	0.00496832430958771	0.0408904873266364	black	YeMaBl
1957	Atxn3	-0.155634072738216	4.89751080420418	2.68589482669159	0.101240340005577	0.231783712095913	magenta	YeMaBl
1958	Atxn7	0.23425764218479	5.18139515425119	3.04353029856809	0.0810594564401192	0.200816244107601	black	YeMaBl
1959	Atxn7l1	-0.0683709528163941	5.06764611700359	0.425389181479693	0.514260123450961	0.664625628295243	grey	grey
1960	Atxn7l2	0.217263461622684	5.98761588680909	3.97078179312814	0.046296273038442	0.143371485070189	black	YeMaBl
1961	Atxn7l3	-0.0517333673727885	7.85226461551401	0.306836105651378	0.57962819802803	0.717503642918253	yellow	YeMaBl
1962	Atxn7l3b	-0.175971325684932	8.87263028084317	2.53209254960042	0.111552194339493	0.246189249245796	brown	BrRePi
1963	AU019823	-0.138647837153157	5.18829413508657	3.29411283700628	0.0695286581021385	0.182682710830508	magenta	YeMaBl
1964	AU021092	0.139146565466506	3.27485656359611	0.489360772347144	0.484212587879961	0.640363074698665	grey	grey
1965	AU022252	-0.273378318860045	4.4399687802154	6.75356607427627	0.00935605042543715	0.0572358016845141	yellow	YeMaBl
1966	AU022754	0.304947240538822	1.94485956257967	2.40357668259071	0.121058185449337	0.259422127090915	magenta	YeMaBl
1967	AU023762	0.0667836703682318	-0.689412871235291	0.0521503306565592	0.819362909386076	0.889182237430179	turquoise	turquoise
1968	AU040320	0.240389285630002	6.40605254242938	5.11331113853069	0.0237429652437718	0.0968312691372132	turquoise	turquoise
1969	AU041133	-0.201365731240076	2.51428116888172	0.98485136805018	0.321004009328806	0.488872260687443	grey	grey
1970	Auh	-0.198037165681625	4.55769969678748	3.00298727511434	0.0831111430704933	0.203987832808056	turquoise	turquoise
1971	Aup1	0.313279949046958	6.33513698717562	7.99046974999515	0.00470242128575113	0.040027048430272	grey	grey
1972	Aurka	-0.404800051816302	5.64607936629869	5.55095130010175	0.0184706456124939	0.0837235413912715	blue	blue
1973	Aurkaip1	-0.271148544526159	5.44066540087861	5.40045026396492	0.0201315572466533	0.0884729743517189	red	BrRePi
1974	Aurkb	-0.381643968567848	5.74901401167324	4.33871585858307	0.0372550120579798	0.12644539341113	blue	blue
1975	Auts2	-0.0598291960534418	8.71579835144165	0.163447784069177	0.686001860676051	0.798030889283811	blue	blue
1976	AV039307	0.0592273153170617	-0.227050839068377	0.0690287153922071	0.792756253442663	0.87254991525064	yellow	YeMaBl
1977	AV051173	-0.392617951886664	-2.96797807790265	0.491027767968173	0.483469198594835	0.639786297282552	grey	grey
1978	Aven	-0.215356977498454	2.88855735239133	1.88654377204403	0.169592265478832	0.32286914797713	blue	blue
1979	Avil	0.412243918609358	0.420225882599936	4.25307032242168	0.0391794360398099	0.130010168436485	grey	grey
1980	Avl9	-0.0846200186311372	7.04588007143537	0.705841195755596	0.400827900945703	0.566038587144245	grey	grey
1981	Avp	1.82296659892027	-0.0347119691841115	3.3732209380933	0.0662640857618388	0.178094085288918	grey	grey
1982	Avpi1	-0.140761411462049	1.74359242332786	0.86025608640684	0.353667037551212	0.52188984343294	brown	BrRePi
1983	Avpr1a	0.422218914857366	0.765550479147779	2.5797018806508	0.108242046342487	0.241451607279663	turquoise	turquoise
1984	Avpr2	0.836984997353918	-1.81487887483609	4.62107162583911	0.0315815016668964	0.115192611072293	grey	grey
1985	AW011738	-0.0611546538097218	2.4641661887012	0.159624315007243	0.689502636480451	0.800603980608741	blue	blue
1986	AW046200	0.190793681643452	-1.21679178191412	0.447794287460951	0.503384277447863	0.655374617868851	grey	grey
1987	AW112010	0.989526427705674	-3.15372587422364	1.1615583405666	0.281142588640037	0.449925376267244	grey	grey
1988	AW146154	0.0817706397039355	1.45856742876624	0.249887552759505	0.61715426613241	0.747355063980708	yellow	YeMaBl
1989	AW209491	-0.353125234881507	4.38665349803123	8.00473489391035	0.00466551925756787	0.0399374202428394	brown	BrRePi
1990	AW495222	-0.0186039346939738	-2.36098608024571	0.00208480218230633	0.963581537587687	0.980551143075973	grey	grey
1991	AW549542	1.51451675620007	-0.747179352276323	12.3997021526706	0.000429402334944272	0.012164938937928	turquoise	turquoise
1992	AW549877	0.183350658646286	6.58968692077773	3.12362154676916	0.0771651080765069	0.195432664836368	magenta	YeMaBl
1993	AW551984	0.416142867140895	6.11158782476417	2.91967765690615	0.0875053428403261	0.210422604204854	grey	grey
1994	AW554918	-0.0991812448828263	4.79345350914646	1.0070285355677	0.315615763815894	0.483806698596224	grey	grey
1995	AW822252	0.372386006075727	-1.48879574826761	1.14472700906071	0.284655697949543	0.453109853458527	turquoise	turquoise
1996	Awat2	-0.154748022514029	-1.5296211646905	0.140258909957637	0.708023756339857	0.814308914663107	blue	blue
1997	Axin1	-0.162197629162268	6.32638588357924	3.10962002046112	0.0778311162990288	0.196329045839413	blue	blue
1998	Axin2	0.118717773375149	6.03882614879459	1.12443895598894	0.288964635752	0.457520473563047	blue	blue
1999	Axl	0.294980910319889	5.29308930433058	5.1216901279213	0.0236285926187688	0.0967088687576046	blue	blue
[truncated: 14,659 more rows]
