# Supplementary material for: Sequential perturbations to mouse corticogenesis following in utero maternal immune activation
Source: eLife. 2021 Mar 5;10:e60100. doi: 10.7554/eLife.60100 (PMC7979158; doi:10.7554/eLife.60100)
Supplement: Supplementary file 3. — Columns indicate gene symbols (gene_name), log2 fold change (LogFC), log2 counts per million (LogCPM), likelihood ratio statistics (LR), p value (PValue), false discovery rate adjusted p value (FDR), and WGCNA module assignment (moduleColors and moduleColors_merged). A total of 16,229 genes were tested. [file elife-60100-supp3.zip › SupplementaryTable3E17.5_DE_saline_vs_polyIC.csv]

	gene_name	logFC	logCPM	LR	PValue	FDR	moduleColors	moduleColors_merged
1	0610005C13Rik	-0.375289116757539	-0.865740573396406	1.05549345384247	0.304245278752523	0.46067445786987	grey	grey
2	0610007P14Rik	0.293381936889878	5.65960496033718	9.48598422082454	0.00207047511546207	0.00842360006238005	grey	grey
3	0610009B22Rik	0.0934553784744086	4.14458547592071	0.512697320104011	0.473973532373758	0.6255941944283	brown	BrRePi
4	0610009L18Rik	0.188928657724238	1.45755468145287	0.613199164539628	0.43358580462724	0.589137979177452	brown	BrRePi
5	0610009O20Rik	-0.185022067280005	5.85411622252925	5.21843123076089	0.0223487035337756	0.0612871087613458	blue	blue
6	0610010F05Rik	0.0505986635938057	6.63260645457194	0.284049418660979	0.594059284479191	0.727127847334851	turquoise	turquoise
7	0610010K14Rik	-0.256179466683364	6.59383315199082	5.73705608103007	0.0166106107986063	0.0478986500800608	blue	blue
8	0610011F06Rik	-0.0878653496012693	4.9202887254534	0.661419298218789	0.416059324400762	0.573291456588552	red	BrRePi
9	0610012G03Rik	0.176226734379115	6.72131355992534	3.67176693859632	0.0553414860828139	0.126748091679084	brown	BrRePi
10	0610030E20Rik	-0.349692189606917	4.44206786111821	7.38428428267379	0.00657962476807179	0.0223203867811532	pink	BrRePi
11	0610031J06Rik	-0.263403174228128	4.81214118310516	6.57165387447735	0.0103615619923615	0.0324065888560483	grey	grey
12	0610037L13Rik	-0.180633585018925	5.31825577016779	4.08114172103575	0.0433643482155211	0.103998818854691	red	BrRePi
13	0610038B21Rik	-0.405977688394145	-2.41072739474849	0.375486412985619	0.540028786042407	0.682777124390949	grey	grey
14	0610040B10Rik	-0.0620230304246179	0.354674973511493	0.0414259849448122	0.838717873714079	0.903825184991859	grey	grey
15	0610040J01Rik	0.105551517649152	2.10603674626942	0.177000550658152	0.673963693074038	0.787980366933124	turquoise	turquoise
16	0610043K17Rik	-1.14837898774023	-3.22403130902309	1.96659079661941	0.160810195114557	0.289751155380721	grey	grey
17	1110001J03Rik	0.144739435302923	4.69038638861537	1.57374096386101	0.209664565747975	0.352204351260106	brown	BrRePi
18	1110002L01Rik	-0.0241067244380341	2.4004012887404	0.0150735884819784	0.902285633230767	0.943018646425948	brown	BrRePi
19	1110004E09Rik	0.0404650344946717	4.88232677504874	0.181298653648546	0.670259565407567	0.784935956631506	grey	grey
20	1110004F10Rik	0.0227907495468749	7.25019978404873	0.088814119540765	0.76569020503807	0.856578640488236	brown	BrRePi
21	1110006O24Rik	-0.407619190192458	0.366633296126845	1.71143790796969	0.190798915534885	0.328538525221819	blue	blue
22	1110007C09Rik	-0.321466903885033	2.92357652786644	2.43057659847905	0.118989123647493	0.230218703823935	grey	grey
23	1110008F13Rik	0.0995150341389937	5.09739647485979	0.55533709062512	0.456145124623154	0.610155425272271	brown	BrRePi
24	1110008L16Rik	-0.135239080061937	3.40021830246466	0.784002311005898	0.375919878975211	0.534027409661473	blue	blue
25	1110008P14Rik	0.340585796398683	5.20152856294435	11.9555385226725	0.000544851775527038	0.00273491945272716	turquoise	turquoise
26	1110012L19Rik	0.134690224066717	4.56175906204957	1.50505165042216	0.219895716079639	0.364531690063714	brown	BrRePi
27	1110015O18Rik	-0.266904518081484	2.01068200988214	1.43670858282548	0.23067270675625	0.377758562860462	grey	grey
28	1110017D15Rik	-0.0754924374788252	1.86143842911245	0.04590536687971	0.830347913416328	0.898321197709058	grey	grey
29	1110019D14Rik	-0.120208703679112	-0.190664385486244	0.150285098776177	0.698263056486009	0.806991117861862	grey	grey
30	1110020A21Rik	-0.279292823455271	-0.42608577047972	0.47736223351988	0.48961955203581	0.639314161234947	blue	blue
31	1110032A03Rik	-0.258631607277375	4.54873160819962	3.67365930996151	0.055278694209906	0.126622149376509	grey	grey
32	1110032F04Rik	0.150931095355902	3.3359070537083	0.573666867960124	0.448805468897095	0.603544287511655	turquoise	turquoise
33	1110034G24Rik	0.0912203990248154	3.74421066522039	0.384950439558883	0.534965680268979	0.678967547124834	brown	BrRePi
34	1110037F02Rik	-0.303557819246132	6.13593349406324	6.60737760530868	0.0101557110370834	0.0318795037564461	blue	blue
35	1110038B12Rik	-0.395534458724991	5.86073086220299	22.482930639247	2.12019282096741e-06	2.03240456535618e-05	red	BrRePi
36	1110038F14Rik	-0.378819026210391	4.9662146491078	16.3949519326651	5.14219962780642e-05	0.000343993230666407	blue	blue
37	1110046J04Rik	1.08628236973664	-0.794192590403614	4.95189643664045	0.0260620649605308	0.0693947911803863	turquoise	turquoise
38	1110051M20Rik	0.117623153871859	6.72407930191752	1.88889835780712	0.169326228308208	0.300623056472367	turquoise	turquoise
39	1110054M08Rik	-0.675918036917079	1.07418453570621	6.47386008252899	0.0109472504320002	0.0339872842112292	grey	grey
40	1110057K04Rik	0.159057764988526	5.81995495923406	3.03900785080195	0.0812855838442651	0.171634626620944	grey	grey
41	1110058L19Rik	-0.319251109431227	4.13695895953435	4.04722324762874	0.0442440641554325	0.105671363823181	brown	BrRePi
42	1110059E24Rik	-0.419414027114302	4.22798447241114	9.35902007213185	0.0022189074673852	0.00890471050647734	grey	grey
43	1110059G10Rik	-0.235163514806319	3.84258756604646	2.749814261452	0.0972657268755893	0.197810210709767	grey	grey
44	1110065P20Rik	0.27026122998375	4.23953548907671	5.11399916251156	0.0237335521622685	0.064291740617836	brown	BrRePi
45	1190002F15Rik	-1.42314935254646	3.25672376309381	61.6268044856054	4.15128757812093e-15	1.69700871801825e-13	blue	blue
46	1190002N15Rik	-0.343418715920741	4.821086337109	11.8269399842691	0.000583798570640194	0.00289296702379228	blue	blue
47	1190005I06Rik	0.555366618822587	3.67556375695227	10.5471103587402	0.00116369876540448	0.00520266315805766	turquoise	turquoise
48	1190007I07Rik	-0.149011395241724	3.40142081668236	0.675468931971007	0.411151361374944	0.568548150216473	red	BrRePi
49	1200014J11Rik	-0.214235012957869	5.31370905249558	4.66929641672921	0.0307065046412249	0.0790382020336936	blue	blue
50	1300002E11Rik	-0.426959721916696	2.59652005586814	4.50748184152396	0.0337468890831779	0.0851357473854958	magenta	YeMaBl
51	1300002K09Rik	-0.216683989862717	1.52338724974051	0.705226365516489	0.401033112439531	0.558993934705931	grey	grey
52	1300017J02Rik	0.879920659433496	-2.40488026034049	1.70566277346681	0.191549071849827	0.329655343271564	grey	grey
53	1500004A13Rik	0.0406294196914768	4.19542885138683	0.107418405205353	0.743102606849611	0.84104649073304	grey	grey
54	1500009C09Rik	0.277608059551101	6.87126529756438	11.0977542845642	0.000864323201246751	0.00405524753773736	turquoise	turquoise
55	1500009L16Rik	0.446523571812813	4.25373386889043	10.9033439954331	0.000959908152856075	0.00443196284856365	turquoise	turquoise
56	1500011B03Rik	0.387143434005664	7.19581677953745	16.0755467718257	6.08649187701598e-05	0.000400395933004022	yellow	YeMaBl
57	1500011K16Rik	0.30698565548914	3.64985575195606	4.23166230127791	0.0396765635131726	0.096843277072534	brown	BrRePi
58	1500012F01Rik	-0.319770252416346	5.28986618606852	9.46259612225911	0.00209704066164015	0.00850852450274265	brown	BrRePi
59	1500015A07Rik	-0.233664039722339	1.86187039271266	1.17686769905572	0.277994593474798	0.431977619446811	magenta	YeMaBl
60	1500015O10Rik	-0.227549687060897	3.82281315175844	0.3089375068304	0.57833290654603	0.715160373387345	grey	grey
61	1600002H07Rik	-0.21192826139766	4.33938229570875	3.50622571185109	0.0611385889974104	0.136971032694502	blue	blue
62	1600002K03Rik	-0.128725899119201	1.43368641257649	0.295249379837141	0.586876075854087	0.721874475900862	grey	grey
63	1600012H06Rik	-0.0152811425782675	4.8840372136397	0.0231745724600732	0.879003979995794	0.929581362658135	grey	grey
64	1600014C10Rik	0.256773334051732	4.46007238795087	5.40978951082389	0.0200241303658912	0.0560199296169709	turquoise	turquoise
65	1600014C23Rik	-0.372793204975487	-3.16911445557684	0.134332057065096	0.71398203104865	0.818421696700703	grey	grey
66	1600016N20Rik	-1.28434109786298	-0.126800946282022	14.3540486818136	0.000151453659686534	0.000895424933716851	blue	blue
67	1600020E01Rik	0.0924380991953624	3.38760388868769	0.358422845410453	0.549383454090487	0.691051315798676	yellow	YeMaBl
68	1600023N17Rik	0.350930569904131	0.371615803798669	1.42395388150426	0.232753708343988	0.3803648757409	turquoise	turquoise
69	1600029I14Rik	-0.771895868658668	-2.89151129328555	0.695785798494741	0.404203360509307	0.561772401961595	grey	grey
70	1600029O15Rik	-0.315055971422465	3.35795103666111	3.95812256899795	0.0466457004242408	0.110207173123454	grey	grey
71	1700001C02Rik	0.476687783118316	-1.36981532683474	0.352511596056665	0.552694808312457	0.694033120094619	turquoise	turquoise
72	1700001C19Rik	0.843538795847624	-1.00848389770358	4.40839414651568	0.0357624916060161	0.0891535293815722	grey	grey
73	1700001G11Rik	-0.163361512676252	-1.6574451328875	0.160427334970761	0.688763384349009	0.799795432498574	grey	grey
74	1700001G17Rik	-0.396058678455019	0.938552132156866	2.12916455195706	0.144519505725753	0.266978606536511	blue	blue
75	1700001K19Rik	0.0784751434482561	0.352535840324618	0.0718546723673423	0.788655275773671	0.871172846613654	turquoise	turquoise
76	1700001K23Rik	-0.406961754226648	-2.28455615776442	0.491952471016455	0.483057642248	0.633498381902447	grey	grey
77	1700001L05Rik	0.582566133643455	0.0472193028530103	2.53878732992505	0.111080069986055	0.218723423417093	turquoise	turquoise
78	1700001L19Rik	1.03736410575139	2.07156414388827	12.399071337522	0.000429547418923256	0.00222222666933552	turquoise	turquoise
79	1700001O22Rik	-0.636571365851948	1.41316730374939	6.73024237250959	0.00947917187180274	0.030111074634466	blue	blue
80	1700001P01Rik	0.795541494608247	-2.7609158179587	1.43974211577247	0.230181076270015	0.377189747601827	grey	grey
81	1700003D09Rik	1.42010100435705	-2.4421297600461	3.98366387408874	0.0459435251410939	0.108948444220373	black	YeMaBl
82	1700003E16Rik	0.734717628278818	3.39912705419182	12.0432224321958	0.000519810324047437	0.00262558411110048	turquoise	turquoise
83	1700003F12Rik	-0.591951654731066	-1.25267121759238	1.94806535101361	0.162795480201544	0.292386880056535	grey	grey
84	1700003M02Rik	-0.251756910594695	0.565930726759172	0.261581088464201	0.609036000825551	0.738111063953242	grey	grey
85	1700003M07Rik	0.536719025415149	2.71829662189509	7.19855255091303	0.00729624064624619	0.0243143099482401	turquoise	turquoise
86	1700007G11Rik	0.176305129328787	-0.944765638180754	0.126676255654239	0.721903413574723	0.824705793249626	turquoise	turquoise
87	1700007J10Rik	-0.192276569751079	-1.77914759944334	0.114674075673557	0.7348842538079	0.834249898926162	black	YeMaBl
88	1700007K13Rik	0.0396027402175288	-0.113288773513754	0.0066312964528592	0.935097786884687	0.962436706199365	grey	grey
89	1700007L15Rik	-0.840315436430559	-1.77086172350074	2.78948638884974	0.094884634718702	0.19415997186355	blue	blue
90	1700008J07Rik	-0.644223612352781	3.14872009563286	14.5118728933705	0.000139278959408533	0.000831014055970985	blue	blue
91	1700008K24Rik	2.25282402444737	-3.37557481875207	4.87569682104129	0.027237441719109	0.0718875332020524	turquoise	turquoise
92	1700008O03Rik	0.785779163231761	0.679949579025985	7.17856455842656	0.00737797132292364	0.0245262385497189	turquoise	turquoise
93	1700009P17Rik	-0.938763749613551	2.01214648876832	1.96201432985542	0.161298053270351	0.290372280257851	grey	grey
94	1700010I14Rik	-0.41140529247294	0.332287348795102	1.5723927841501	0.209859863460779	0.352429286877752	grey	grey
95	1700011H14Rik	-0.505505847872245	-3.16726261639466	0.34761965683668	0.555463687304044	0.696769756452457	grey	grey
96	1700012B09Rik	-0.772393873158031	-1.39471665834227	1.11791039205167	0.290368845869645	0.446038428738142	grey	grey
97	1700012D01Rik	-0.0463730074548788	-1.6180973958075	0.00738298403819471	0.931526600316097	0.960291978335612	turquoise	turquoise
98	1700012D14Rik	-0.580566483838474	-0.266992506428967	3.09908529276443	0.0783362975475697	0.166785997599079	grey	grey
99	1700013F07Rik	0.259417087973123	-0.387402549620804	0.315214657434009	0.574497753291159	0.712371946681099	turquoise	turquoise
100	1700016H13Rik	1.20513447573258	-2.17178212236361	3.24168915947466	0.071786590592423	0.155981333341068	grey	grey
101	1700016K19Rik	0.220757954046551	1.68045119988043	0.245848539864486	0.620013537954547	0.745684084900868	turquoise	turquoise
102	1700016L04Rik	1.85743592205311	-3.11153066448627	4.86500762708919	0.0274066774589925	0.0722754254926859	grey	grey
103	1700017B05Rik	-0.526263477975246	3.55057458067414	10.4792946560242	0.00120719836173603	0.00536315965305614	blue	blue
104	1700018A04Rik	-1.25283666670566	-2.12528558675643	4.31743645283163	0.03772371280086	0.0928869875656437	grey	grey
105	1700018L02Rik	-0.754036816145826	-0.918796126932242	2.73808731354705	0.0979819805836318	0.198843437457674	grey	grey
106	1700019B03Rik	-0.176280294461615	-2.25618541804335	0.0825972224174896	0.773808109187453	0.861798778753992	turquoise	turquoise
107	1700019D03Rik	1.32246761068301	-0.323226769539135	11.5566304507864	0.000675080833016263	0.00327824262089196	turquoise	turquoise
108	1700019G17Rik	0.0811690669233475	2.4324421996318	0.163620962372262	0.685844430493396	0.797635076180612	grey	grey
109	1700019G24Rik	2.83712876021264	-3.37743844075629	7.92556635242326	0.00487410856684688	0.0173104164762584	turquoise	turquoise
110	1700019L03Rik	0.238667882286976	0.0115774833002015	0.50560747045213	0.477046556077478	0.628408162222515	grey	grey
111	1700020A23Rik	0.435686881268202	-2.25382873701763	0.690869101338008	0.405868924380334	0.563219048633471	yellow	YeMaBl
112	1700020D05Rik	-0.42212743807698	-1.67758179928672	0.963216108139092	0.326377909640872	0.483680677158406	yellow	YeMaBl
113	1700020I14Rik	0.128684548225992	5.4753414535291	0.654890225101859	0.418369703292184	0.575460045817136	grey	grey
114	1700020L24Rik	-0.747274261085217	1.0414022478472	7.31981518040512	0.00681984253018696	0.0230293850233883	grey	grey
115	1700021F05Rik	-0.350844700806665	4.27505121413958	6.51172409807584	0.0107165555051302	0.0333561525302566	grey	grey
116	1700021K19Rik	0.321059659606954	6.66873075697943	18.3727125892934	1.81640728074612e-05	0.000138852914551243	turquoise	turquoise
117	1700021N21Rik	0.51243348771407	-1.83406310213718	0.949962936844575	0.329728731598623	0.487089712826693	turquoise	turquoise
118	1700023E05Rik	-0.13050633261827	-1.22357488919358	0.0666475784366849	0.796281943178326	0.876363736324498	turquoise	turquoise
119	1700023F02Rik	-0.932817479073349	-2.56296970142966	1.86344174338573	0.172228098733116	0.304476014633959	turquoise	turquoise
120	1700023F06Rik	0.581573337536317	1.14217866346683	3.5042104272873	0.0612130177129019	0.137081007929168	turquoise	turquoise
121	1700023L04Rik	-0.071558603240498	-1.37569550947021	0.0300572794991263	0.862360326633151	0.918926181282299	grey	grey
122	1700024F13Rik	0.136737373182476	-0.918269132375918	0.124369864121324	0.724342512110984	0.826575573409819	blue	blue
123	1700024G13Rik	-0.466617494040777	-1.98855040539718	0.217731749858185	0.640773672702513	0.761651847521291	grey	grey
124	1700024P16Rik	-0.107825144889819	-1.92417083168969	0.0480281174401123	0.826530723825247	0.896162955435592	turquoise	turquoise
125	1700025F24Rik	0.541160994235737	-2.49227271344189	0.777422904283111	0.377930467855599	0.536092436223102	grey	grey
126	1700025G04Rik	-0.0996106876951067	6.53781860975092	1.66799510963963	0.196527288308875	0.3354834713332	blue	blue
127	1700026D08Rik	0.621062635125167	-0.797859956133528	0.958454698745728	0.327576522642308	0.48505833813522	grey	grey
128	1700026L06Rik	-0.491429217611664	-0.743101151242566	0.503673063480546	0.477890640733492	0.629111551627501	grey	grey
129	1700027H10Rik	0.48342883912988	-2.15489607457523	0.912171789755208	0.339538834945453	0.497071579373283	turquoise	turquoise
130	1700028E10Rik	-1.23005666787021	-1.35944527631806	6.67060553768343	0.0098015881066583	0.0309595121414865	grey	grey
131	1700028J19Rik	0.106749032683024	-0.666392386974032	0.0885834634758598	0.765985771731136	0.856711688818984	pink	BrRePi
132	1700028K03Rik	0.699029209699072	-1.64873818704457	1.81421861614376	0.178002994698882	0.311899222734631	yellow	YeMaBl
133	1700028P14Rik	-0.636216139029506	-0.882368635706222	1.23439353499274	0.266554298540316	0.419258549235394	grey	grey
134	1700029I15Rik	0.243984090362051	-0.934675232222269	0.318336391802819	0.572609131868919	0.710899143291056	yellow	YeMaBl
135	1700029J07Rik	0.111441469567296	0.546876255362423	0.121113815478272	0.72782959254178	0.828776746081799	yellow	YeMaBl
136	1700030C10Rik	0.24626813692386	-0.0371116300418943	0.370402168477593	0.542785133452206	0.685120328844378	turquoise	turquoise
137	1700030J22Rik	0.301825099128535	3.38503428500693	3.04292513496511	0.0810896759308625	0.171386979822967	turquoise	turquoise
138	1700030K09Rik	0.0549495261131638	4.5110321778331	0.240493631123359	0.623849815511299	0.748733268890452	grey	grey
139	1700034G24Rik	-0.357718748797731	-1.03713135212592	0.939133490926323	0.332500785281453	0.48971369855093	turquoise	turquoise
140	1700034H15Rik	0.163413859733986	-0.0772543955674864	0.238491791337028	0.625297550826246	0.749978120786279	yellow	YeMaBl
141	1700037C18Rik	0.414404290315139	2.61901487135267	4.43923468934066	0.0351219882024668	0.0878919396929003	yellow	YeMaBl
142	1700037H04Rik	-0.0653026247414722	6.52615000956072	0.517539625446084	0.47189309888007	0.623913539923016	red	BrRePi
143	1700040L02Rik	-0.0844968617344725	-0.929636313429503	0.0135835540398386	0.907217846484614	0.945716804014994	grey	grey
144	1700048M11Rik	-0.0936354142356066	-2.75785387187748	0.0142880878228802	0.904853263798538	0.944636519982264	yellow	YeMaBl
145	1700048O20Rik	0.134978564738514	3.30965397604003	0.328693382077315	0.566429486820775	0.705927210997877	turquoise	turquoise
146	1700049G17Rik	0.010306040342772	2.94073549900562	0.00272089892918359	0.958399422759993	0.977001522108789	magenta	YeMaBl
147	1700051A21Rik	-0.745508410020901	-3.14045391154869	0.537813624527608	0.463340246385118	0.615750807286609	turquoise	turquoise
148	1700052K11Rik	-0.154493630833001	3.26370469631248	0.876364103542883	0.349199459686341	0.50712823545858	grey	grey
149	1700052N19Rik	-0.312552139610427	3.82940801124149	4.79734371239147	0.0285036512534016	0.0745865456613115	blue	blue
150	1700056E22Rik	-0.472364737756709	-1.19695220093128	0.959015657934013	0.327435006718563	0.484972551893014	blue	blue
151	1700061G19Rik	0.328511996596983	-1.6212492655411	0.393244717841365	0.530598752418903	0.675220509135606	yellow	YeMaBl
152	1700063D05Rik	-0.470618615109695	-1.81119279103576	1.07297395352559	0.300274665079403	0.456568931627998	blue	blue
153	1700064M15Rik	0.697949665890322	-3.28186733500539	0.54942912475558	0.458551047287712	0.611539563352147	turquoise	turquoise
154	1700065D16Rik	-1.05134374930499	-1.54147868111446	4.45357409125326	0.0348282816277187	0.0873884017526665	grey	grey
155	1700065J18Rik	0.224310275751357	-1.92519079088236	0.172601576482087	0.677809978940281	0.791322793196304	turquoise	turquoise
156	1700066M21Rik	-0.112306220372552	4.00078895785051	0.636163022089502	0.425103647366843	0.581360671872967	turquoise	turquoise
157	1700067K01Rik	-0.48768555360688	-0.592605305218181	1.72605582800654	0.188915389529423	0.326091029214317	grey	grey
158	1700071M16Rik	0.981880994126809	-2.47663140333289	2.45124037889787	0.117432039660351	0.227912529496273	turquoise	turquoise
159	1700084C01Rik	0.209512036501265	2.07074664191713	0.692027322072047	0.40547566819472	0.562962154087784	turquoise	turquoise
160	1700084E18Rik	0.0981946911881968	-0.18078287502571	0.0719986505020414	0.788448669721929	0.871172846613654	red	BrRePi
161	1700086L19Rik	0.832258950012746	3.03907905536578	25.906341888805	3.58389774969342e-07	4.09331358348405e-06	turquoise	turquoise
162	1700086O06Rik	-0.445918099170636	1.91185017632394	4.48781024220818	0.0341373777721972	0.0859749945902858	grey	grey
163	1700088E04Rik	-0.245410047254536	0.86526230348984	0.520449840138284	0.470649856065106	0.62306684999434	grey	grey
164	1700092M07Rik	-0.537779544110331	-1.39056886300965	1.5217294894962	0.217357957435382	0.361498492643863	black	YeMaBl
165	1700093K21Rik	-1.17666208876931	-3.22313822387587	1.57108402524527	0.210049656793459	0.352595767490799	yellow	YeMaBl
166	1700094D03Rik	-0.0514741896617729	2.37248201861136	0.0509636089255654	0.821394926023493	0.892323331845188	yellow	YeMaBl
167	1700096K18Rik	-0.201898458248301	2.88259323634006	1.21169660256627	0.270996374220554	0.423862775368675	brown	BrRePi
168	1700097N02Rik	1.94375900075463	-2.12905259891552	7.81966139804209	0.00516808774371413	0.0181795544370373	turquoise	turquoise
169	1700101E01Rik	0.343212700694698	-1.38418665018318	0.323826295322881	0.569317204324792	0.708438039333465	grey	grey
170	1700101I11Rik	0.693957258737613	-1.15922765008457	3.11039368148853	0.0777941547034036	0.165898515157604	turquoise	turquoise
171	1700102H20Rik	-0.458471807966315	-1.1457045212751	1.07276097625659	0.300322638432348	0.456568931627998	grey	grey
172	1700102P08Rik	0.123979248446117	0.796538843051578	0.215343578714782	0.642611015312251	0.763018303153535	turquoise	turquoise
173	1700105P06Rik	0.266558441805053	-2.29926131787215	0.209095461747539	0.647477297346856	0.76704860829967	grey	grey
174	1700109H08Rik	-2.44009419438856	-2.78011473277241	9.85853338511827	0.00169045813167303	0.00711658755354647	yellow	YeMaBl
175	1700109K24Rik	0.146114371416132	-0.406261642390896	0.185092870365262	0.66703255302821	0.782429910643384	yellow	YeMaBl
176	1700110C19Rik	0.141911502125812	-2.23941714355018	0.0297933565226405	0.862959939240861	0.919179416758828	grey	grey
177	1700113A16Rik	-0.0873554177906108	2.9976209209813	0.195010597393405	0.658778653361756	0.775857675283595	turquoise	turquoise
178	1700113H08Rik	-0.161016012760853	-2.7592011375321	0.0640917924793687	0.800141817671419	0.878731959690799	blue	blue
179	1700120C14Rik	-0.350289060213958	-1.95726835402626	0.427628838008684	0.513154740835417	0.659903984866718	grey	grey
180	1700120K04Rik	-0.41290180090705	-0.24192913578604	1.55430440135648	0.212501117958139	0.355818635905118	blue	blue
181	1700123M08Rik	-0.0728384263273161	0.552209755657426	0.0638994290073072	0.800435624061222	0.878750892147221	turquoise	turquoise
182	1700123O20Rik	-0.121478118578654	5.44049716376841	1.94750827300082	0.162855611259477	0.292391530707745	red	BrRePi
183	1700123O21Rik	1.72143867638989	-3.37709723660791	2.10280038964526	0.147029637248631	0.270476533995469	grey	grey
184	1700124L16Rik	0.333543261785676	0.612464025722106	0.905551058569254	0.341297616044699	0.499001712683732	turquoise	turquoise
185	1700125H20Rik	-0.0928959878383275	-1.17360082222398	0.0603177380713111	0.805994445572322	0.882683302327635	turquoise	turquoise
186	1810007C17Rik	-0.94107891208243	-3.31509344175442	1.31118663401328	0.252179921174715	0.402579966628414	grey	grey
187	1810009A15Rik	-2.14009362946582	-2.71724941469882	8.36690000565105	0.00382116893475077	0.0140812331158197	grey	grey
188	1810010H24Rik	0.10422987880358	1.87447264739361	0.210290132052223	0.646540096494984	0.766253996287482	turquoise	turquoise
189	1810011H11Rik	-0.594348726349401	-1.45942489121576	1.28272778596336	0.257392465103083	0.408330627190414	grey	grey
190	1810011O10Rik	-0.420790667607496	2.91255266008732	5.15347351900939	0.0231999196762294	0.0631201167519743	grey	grey
191	1810013L24Rik	-0.14416149403126	5.79569542250411	3.19364144946512	0.0739251688351513	0.159559990028683	blue	blue
192	1810014B01Rik	-0.512952177747175	1.78733325892408	5.44397208348885	0.0196359663693357	0.055066890998436	blue	blue
193	1810019D21Rik	-1.90144330892733	-3.16844558060559	3.028734114914	0.0818018149186076	0.172500214957651	grey	grey
194	1810020O05Rik	1.35402560610428	-1.38433262581204	7.41015831965987	0.00648566157386336	0.0220754617622123	turquoise	turquoise
195	1810021B22Rik	0.013717410343646	0.276596603298549	0.00241741842907839	0.96078601075357	0.978573877778316	grey	grey
196	1810022K09Rik	-1.32561831938089	3.01901321179419	33.6829742234088	6.48659432922723e-09	1.04331951802803e-07	grey	grey
197	1810024B03Rik	-0.864802332556714	-2.54833663475708	1.7285791614234	0.188592453514269	0.325706813672776	grey	grey
198	1810026B05Rik	-0.375683134376356	4.22453472319471	8.65534020269249	0.00326104186021973	0.0123537461133301	grey	grey
199	1810026J23Rik	-0.0687178131071404	6.89496007869582	0.949142601515478	0.329937636766996	0.487234801907007	brown	BrRePi
200	1810030O07Rik	0.0352630836175814	4.87936714918161	0.138590692109106	0.709686093976952	0.815538564918985	grey	grey
201	1810032O08Rik	0.340791610999624	3.14557735887325	3.70714110531668	0.054180116496538	0.12454519980486	pink	BrRePi
202	1810034E14Rik	-0.961552411443158	-2.54771822100748	1.54464897161635	0.213927139402416	0.357140332756375	grey	grey
203	1810037I17Rik	-0.564491388005902	4.48900406103394	20.5519430565911	5.80348536374393e-06	4.9597032105424e-05	grey	grey
204	1810041L15Rik	0.0601233986253265	6.45515388781096	0.177265849499015	0.673733532208196	0.787893652546922	grey	grey
205	1810043G02Rik	0.342183822899828	4.88783236792398	7.32075864913647	0.00681626326872617	0.0230220887800535	turquoise	turquoise
206	1810043H04Rik	-0.0746120544415325	3.88291864514513	0.222270351009791	0.637315443266773	0.759285885242729	brown	BrRePi
207	1810044D09Rik	-0.476265446982026	0.962215422892345	3.24951066686481	0.07144478395333	0.155405092987347	red	BrRePi
208	1810055G02Rik	0.112946014272051	5.72248394879689	0.88497701900218	0.346842127836905	0.504879441444536	grey	grey
209	1810058I24Rik	-0.395836557345175	5.77414268799171	17.2418680579254	3.29103126238161e-05	0.000234049721109515	blue	blue
210	1810062G17Rik	0.916307391693897	-2.98400383500116	1.60080920840102	0.205788571803468	0.347383267297533	grey	grey
211	1810062O18Rik	-0.0163844775309083	-1.69368397777351	0.000784966129032227	0.977648395435578	0.988428595160976	grey	grey
212	2010002M12Rik	0.605775528952014	-1.7253469363706	1.10178282514697	0.293875181399165	0.449637062216182	turquoise	turquoise
213	2010012O05Rik	0.15711471109813	3.67508774271375	1.0169541844432	0.313242576209507	0.470443621072006	turquoise	turquoise
214	2010015L04Rik	0.243401094781334	1.87379607794897	1.13022842813454	0.287726620004404	0.443219220020878	grey	grey
215	2010107E04Rik	-0.201629460534944	5.80538993180556	5.50764323806407	0.018933542847466	0.053410823374157	brown	BrRePi
216	2010107G12Rik	0.407101036611029	-0.584758306565691	1.18425028001335	0.27649241855988	0.430426423099116	yellow	YeMaBl
217	2010107G23Rik	0.382086950797338	6.49717375565769	17.9831281005712	2.22871599411967e-05	0.000165840586284127	yellow	YeMaBl
218	2010109A12Rik	-0.705792827001225	-3.11374255388433	0.773149992269643	0.379244337607111	0.537674181447175	grey	grey
219	2010111I01Rik	0.0603536913928296	3.56446638027691	0.162676934271056	0.686703792229997	0.798031925821741	grey	grey
220	2010204K13Rik	-0.38236355416239	2.36717172647417	2.78252587343981	0.0952977653035111	0.194857935379952	blue	blue
221	2010300C02Rik	0.945173901880104	3.64389410237809	24.0774178415125	9.25391803823677e-07	9.61471420246764e-06	turquoise	turquoise
222	2010308F09Rik	0.262247666744834	-2.93980794095072	0.119018667738896	0.730101270115306	0.830504907317677	grey	grey
223	2010320M18Rik	-0.199949797677265	4.36925106974991	2.1900232698135	0.13890721693939	0.259177422822414	brown	BrRePi
224	2200002D01Rik	-0.708728500414245	-1.90165075584163	2.01844053140424	0.155398665806825	0.282668117841175	grey	grey
225	2210013O21Rik	0.036689925708515	4.69119227476013	0.0941885012392438	0.758918383839375	0.851998232659741	grey	grey
226	2210015D19Rik	0.199371774895817	3.88834352835936	1.88843263216136	0.169378811167488	0.300650631787943	brown	BrRePi
227	2210016F16Rik	-0.178306521871559	4.87658995314903	3.05029959157016	0.0807222510955174	0.170800705740437	blue	blue
228	2210016L21Rik	0.213343320097588	6.70263072732266	6.52603861051558	0.0106306453972605	0.0331174112742073	turquoise	turquoise
229	2210018M11Rik	-0.259811249899321	6.4942808727602	6.92110947273551	0.00851841099912991	0.0275334180651024	blue	blue
230	2210404O09Rik	0.0840336214565177	1.70662529822629	0.124099972151234	0.724629590823739	0.826656377722372	grey	grey
231	2210408F21Rik	1.51343626178407	-2.21138010303699	5.85196613921417	0.0155596577887738	0.0453190391697793	turquoise	turquoise
232	2210408I21Rik	0.132898845092503	3.73303130732168	0.857490772414571	0.354441835020642	0.512038146746484	turquoise	turquoise
233	2210416O15Rik	-0.0579722168987831	-1.07234732783351	0.0195971183153922	0.888668122225243	0.935383457527814	yellow	YeMaBl
234	2300009A05Rik	-0.108719370625807	3.79051897154912	0.500468227266566	0.479294459420648	0.630351212942588	grey	grey
235	2310001H17Rik	0.510782930558754	-2.49484671057614	0.756160546374276	0.384532747111465	0.542988964349293	grey	grey
236	2310002D06Rik	0.290067452803527	-2.33041905753324	0.311114451241516	0.576997117418402	0.714107085989724	grey	grey
237	2310002F09Rik	1.58258040857891	-0.402033209235298	19.9597118669425	7.90911943798198e-06	6.58579268132425e-05	turquoise	turquoise
238	2310002J15Rik	0.412838095284879	-3.195706641917	0.232280221490498	0.629838208968969	0.753834287260289	grey	grey
239	2310003H01Rik	0.518082527785697	7.04531145449768	35.2345437001025	2.92292685488229e-09	4.96713925946437e-08	yellow	YeMaBl
240	2310007B03Rik	-1.36617842626758	-1.91334368966043	2.55665869298982	0.109830490568746	0.217026547113134	grey	grey
241	2310009A05Rik	-0.208843515499764	3.21660961772816	1.50318624733467	0.220181755865034	0.364848858069597	blue	blue
242	2310009B15Rik	-0.408514436606666	2.53563823956911	4.58139547878793	0.0323208829852914	0.0822633846652864	red	BrRePi
243	2310010J17Rik	-0.358817161342069	-0.0789385277732354	1.10063476220436	0.294126842742018	0.449937273151118	grey	grey
244	2310011J03Rik	-0.301241005450443	4.9211007002989	9.56290390650473	0.00198548776882469	0.0081411018191652	red	BrRePi
245	2310014L17Rik	0.137505716468811	0.305765114356972	0.227062978542203	0.633710189129809	0.756657052632996	yellow	YeMaBl
246	2310015A10Rik	-0.345645290824611	2.29683427388601	2.48146420699147	0.115194967945289	0.22467241134288	grey	grey
247	2310015B20Rik	-0.375991677045987	-2.67894188143224	0.304569702402534	0.58103170911211	0.717497125760438	grey	grey
248	2310022A10Rik	-0.190640049148384	5.80541689641049	5.57256202832485	0.0182440474214583	0.0517717512856875	blue	blue
249	2310022B05Rik	0.0683476922157105	7.60908178624533	0.750402490091347	0.386348829944919	0.544622091377861	grey	grey
250	2310030G06Rik	0.0565375451507248	-0.248272985233006	0.0296616295805441	0.863260235942224	0.919341844550584	turquoise	turquoise
251	2310033P09Rik	-0.322140404758353	4.69251120264383	9.91688367845206	0.0016376943827194	0.00692680274619578	blue	blue
252	2310034G01Rik	-0.114807164950849	0.495018666523744	0.173398800314688	0.677108683747785	0.790674689059059	brown	BrRePi
253	2310035C23Rik	0.239485002263221	5.98172664658438	7.96693740745811	0.00476394730890634	0.0169697324135735	turquoise	turquoise
254	2310036O22Rik	-0.407111703996347	7.81325695101991	21.650517577742	3.27121730617495e-06	2.97915744455181e-05	blue	blue
255	2310039H08Rik	-0.258471093394675	4.74753290677594	5.4495543295188	0.0195733193523482	0.0549196749255288	red	BrRePi
256	2310040G24Rik	0.514814113074214	0.679498948666447	3.51295362216189	0.0608908098546906	0.136514584331482	turquoise	turquoise
257	2310045N01Rik	-0.101070421837252	4.81601660958594	1.00871353610319	0.315211233300006	0.472525688640847	grey	grey
258	2310047M10Rik	0.257411598761217	4.98589506875472	6.86025376919196	0.00881340313212586	0.0283008942285854	turquoise	turquoise
259	2310057M21Rik	0.248157297468999	4.1286833672699	4.07759387808449	0.0434554977917379	0.104140471598068	brown	BrRePi
260	2310061I04Rik	0.183460814208916	5.06572332270409	2.39356413691012	0.121835570996184	0.234440298991826	turquoise	turquoise
261	2310061J03Rik	-0.168964862912489	1.22667494583411	0.451137384685793	0.501795322843738	0.649931068988908	grey	grey
262	2310067B10Rik	-0.234488605147274	6.93738761124483	10.7340536126234	0.00105181781603362	0.00478283870451377	blue	blue
263	2310068J16Rik	-1.06579099770871	-1.39864347440257	4.9469558545016	0.0261366508550211	0.0695703422593126	blue	blue
264	2310069G16Rik	0.390729347720909	1.68036506511195	2.53763073580479	0.111161477085034	0.218830617614389	turquoise	turquoise
265	2410002F23Rik	0.0646543708886492	6.73841443515449	0.79604172836666	0.372279468933953	0.530627393406739	turquoise	turquoise
266	2410004B18Rik	0.269495678377481	4.96488776766231	5.72255256946207	0.0167483645727414	0.0482444459799468	turquoise	turquoise
267	2410004I01Rik	0.107348606561709	0.85236727454698	0.174239659445502	0.676371050657391	0.790040721255131	turquoise	turquoise
268	2410004N09Rik	-0.127086075390351	3.83922972933725	0.891256594617762	0.345137009753819	0.502848418286626	grey	grey
269	2410004P03Rik	0.219076793678187	1.62206169138301	0.165982895709817	0.683706894721107	0.796431179617344	turquoise	turquoise
270	2410006H16Rik	-0.12226422417384	6.38986888762316	2.30391225973988	0.129048592525573	0.245238603576527	brown	BrRePi
271	2410015M20Rik	-0.249066718713043	5.9434381714887	9.71567404625909	0.00182703058741486	0.00758140613734488	red	BrRePi
272	2410016O06Rik	-0.0233550144365877	4.86771847657035	0.0514732847185115	0.820519195842539	0.891849576674608	red	BrRePi
273	2410018L13Rik	0.467573102357606	1.11537838583175	2.7658091831251	0.0962979814579241	0.196432873438996	turquoise	turquoise
274	2410021H03Rik	-0.0273916763091085	-2.88997851649271	0.0011999886503844	0.972366125583238	0.985297817937711	yellow	YeMaBl
275	2410076I21Rik	-0.110664261263066	-0.794319173020143	0.0859864550652683	0.769342937391216	0.859330369634281	grey	grey
276	2410089E03Rik	-0.138491018009224	5.97597974590598	2.58485426310513	0.107890338248297	0.214131380632459	black	YeMaBl
277	2410124H12Rik	0.115872334131416	-1.28179769517659	0.0644870837925913	0.799539538585037	0.878500239512559	turquoise	turquoise
278	2410127L17Rik	-0.417780562720211	1.30163278403407	2.93108327346544	0.0868891728328915	0.181043106646395	blue	blue
279	2410131K14Rik	0.155219954506413	5.87970034401843	3.46355262370548	0.0627353892270938	0.139738214626202	brown	BrRePi
280	2500004C02Rik	-0.177338297396999	2.03309556091723	0.683282563380625	0.408458671842884	0.565740999279015	magenta	YeMaBl
281	2510002D24Rik	0.192645264706208	4.11208967190436	2.1687462531446	0.14084101748219	0.262002392562868	brown	BrRePi
282	2510003E04Rik	0.0630608515686369	6.69180762673812	0.756836714967462	0.384320281124364	0.542831491937972	turquoise	turquoise
283	2510009E07Rik	0.221315716337107	6.3859086603052	8.58627525231653	0.00338706103561726	0.0127448675045287	turquoise	turquoise
284	2510039O18Rik	-0.0292654826477405	6.29178929283803	0.142467788207019	0.705839918340226	0.812589631463682	brown	BrRePi
285	2510049J12Rik	0.64654134617563	-0.495173979638794	3.59525708282222	0.0579446655900091	0.131321359427471	turquoise	turquoise
286	2610001J05Rik	0.0734358580513742	5.12854702553309	0.531256681795588	0.466079003074867	0.618384576411057	brown	BrRePi
287	2610002J02Rik	-0.0597515349608815	5.81242842425924	0.452513419619616	0.501143781864237	0.649294462388208	yellow	YeMaBl
288	2610002M06Rik	0.380586048114444	5.52851284847038	18.6345733947442	1.58323156162888e-05	0.000122645656389858	turquoise	turquoise
289	2610005L07Rik	-0.176430423140523	0.353264962145686	0.250467846088203	0.616745845159198	0.743498103677512	yellow	YeMaBl
290	2610008E11Rik	-0.183688867939489	5.78333039638485	3.30998511822501	0.0688601156674482	0.150956479422804	magenta	YeMaBl
291	2610015P09Rik	-0.468480118021185	2.20776974864396	5.52674908154584	0.0187278706644706	0.0528949900824388	blue	blue
292	2610018G03Rik	0.437221137067986	0.379923055125456	2.4949254655348	0.114213783236293	0.223149516987235	green	green
293	2610020C07Rik	-0.254150468146252	0.104669586563267	0.569814821789385	0.450332510647779	0.604853622056013	magenta	YeMaBl
294	2610020H08Rik	-0.674378381733387	1.4248128858423	8.03486483249151	0.00458854341412318	0.0164423649962034	pink	BrRePi
295	2610027K06Rik	-0.157011113508386	-3.19665735944506	0.031454056818319	0.85923118854381	0.916795723792078	yellow	YeMaBl
296	2610028E06Rik	-0.232431021301053	0.0754144645870223	0.510763895504503	0.474808358430628	0.626171367541903	grey	grey
297	2610034B18Rik	-0.113495249246279	3.8659166760706	0.497224476313242	0.480722208444035	0.631406983711014	blue	blue
298	2610034M16Rik	-0.884661644078604	1.6246188920441	11.8386496717005	0.000580138801506271	0.00287922709775085	grey	grey
299	2610035D17Rik	-0.278955899121976	4.97920865206539	7.60970694600768	0.00580549182365192	0.0200633149075909	grey	grey
300	2610035F20Rik	-0.811113534516175	1.66442624347111	9.46593547810371	0.0020932265784759	0.0084969920315371	blue	blue
301	2610044O15Rik8	-0.191579034131054	2.44183836534088	0.735213591765461	0.391198462725417	0.549676177625177	magenta	YeMaBl
302	2610100L16Rik	-0.420054774578268	3.2962153360015	7.01186481678935	0.00809712972840687	0.0264243551904917	grey	grey
303	2610203C20Rik	-0.198519201894904	6.14078723238754	5.63917526682304	0.0175634670851933	0.0501473447089377	magenta	YeMaBl
304	2610203C22Rik	0.338174975451138	-1.70887721022863	0.528527562821752	0.467226561251067	0.619580648473469	grey	grey
305	2610206C17Rik	-0.99183227940139	-1.7624143337935	2.07239604109828	0.14998572406536	0.274545264590201	grey	grey
306	2610207O16Rik	-0.60306557948233	0.162237411846077	2.76392280473643	0.0964115658993065	0.196590438871698	black	YeMaBl
307	2610301B20Rik	0.0748799184868161	4.82249860868455	0.511303173712632	0.474575265696311	0.626052416512973	brown	BrRePi
308	2610305D13Rik	-0.690328109543924	-1.91275417251826	2.1564001225824	0.141976970821713	0.263571752398258	magenta	YeMaBl
309	2610306M01Rik	-0.184298274092736	3.28560209303897	1.22947900813044	0.267508382508194	0.420026464756721	red	BrRePi
310	2610307P16Rik	-0.625737607420583	3.22732310632865	11.7220995330082	0.000617622348400016	0.00303923380599874	blue	blue
311	2610316D01Rik	-0.178620893171314	2.31501751083405	0.695965741520703	0.404142592959482	0.561766843150331	grey	grey
312	2610318N02Rik	-0.669796810264422	2.0463518053618	8.70042779140948	0.00318135379716588	0.0120913795724134	blue	blue
313	2610507B11Rik	-0.0590497421171522	7.46298570980087	0.599959045225817	0.438593652608823	0.594052444348906	blue	blue
314	2610507I01Rik	-0.133108291469779	4.35203429874668	1.29591047859122	0.254961575083907	0.405681988611471	grey	grey
315	2610524H06Rik	-0.0435362771272377	4.69877555565487	0.137061367705051	0.71122006570145	0.816640048554466	grey	grey
316	2610528A11Rik	-0.499869140930028	-2.44371629796866	0.131077045893434	0.717317924331376	0.821272438526514	turquoise	turquoise
317	2700029M09Rik	-0.00779541491277579	4.96914116822269	0.00607614886226937	0.937868099807462	0.964425153518263	brown	BrRePi
318	2700038G22Rik	-0.508645840171973	0.185359656504647	2.51271914432075	0.112930923375627	0.22137407361554	black	YeMaBl
319	2700046A07Rik	-0.61623657174705	0.176553193795826	4.09462472783071	0.0430197790687078	0.103348550040794	grey	grey
320	2700046G09Rik	-0.129083211593083	1.06249995197846	0.241304874312339	0.62326525028584	0.748259487120055	grey	grey
321	2700049A03Rik	-0.376135515515623	5.07130655925191	13.5611652406016	0.00023091369905496	0.00130076307600241	blue	blue
322	2700054A10Rik	-0.0653851396580226	3.65300395702832	0.189946425802111	0.662961210589123	0.779388243035405	grey	grey
323	2700060E02Rik	-0.626302730610865	6.36695436049984	59.8883194455132	1.00395512095446e-14	3.90723924651557e-13	red	BrRePi
324	2700062C07Rik	0.239199971365529	3.83416387783705	3.13532122966426	0.0766132927087443	0.164074574738745	grey	grey
325	2700069I18Rik	-0.484507427625701	-0.243420577205743	1.74685642516935	0.186272412041737	0.322414845107024	blue	blue
326	2700070H01Rik	-0.990273977329271	-2.04799100028105	4.08743022389493	0.0432032806384634	0.103689151357826	grey	grey
327	2700081O15Rik	0.154828196089324	9.24930230972448	1.6977306292444	0.192585028922344	0.330981937348377	grey	grey
328	2700089E24Rik	0.0687919591725665	5.79102652782603	0.654271688781977	0.418589566803181	0.575572960470128	grey	grey
329	2700094K13Rik	-0.39164255652385	6.81848911452686	17.7969849165402	2.45772400046907e-05	0.000180890715662642	yellow	YeMaBl
330	2700097O09Rik	-0.0264298973614171	2.81751848888286	0.0181990444198568	0.892687908194618	0.937097781605815	grey	grey
331	2700099C18Rik	-0.824859255269054	1.04138123786396	9.58184220065293	0.00196511130900452	0.00807182774837622	blue	blue
332	2810001G20Rik	-0.136734978436684	3.71458669091605	0.749366944108698	0.386676734046458	0.54492677291073	brown	BrRePi
333	2810002D19Rik	-0.0397032479300836	3.184496604904	0.0562974865024453	0.812446625356874	0.887175096414796	grey	grey
334	2810004N23Rik	-0.311590203771815	4.76966748763278	8.16966934796158	0.00425966714353604	0.0154792069127735	blue	blue
335	2810006K23Rik	-0.380975687769501	4.20530704001104	8.80600646373031	0.00300240475221256	0.0115218791023073	blue	blue
336	2810008D09Rik	0.113048830917825	3.31734993969658	0.320635884909509	0.571225751810202	0.709833286839799	yellow	YeMaBl
337	2810013P06Rik	-0.202465389713409	4.81216845726126	4.12148145575559	0.0423419843530649	0.102033103673414	grey	grey
338	2810021J22Rik	-0.0657492726812185	4.29415600957982	0.286469117488404	0.592492138604609	0.7259762112053	grey	grey
339	2810025M15Rik	-0.61453737278027	4.91042303594671	34.4585906169442	4.35416777203368e-09	7.19590517029883e-08	blue	blue
340	2810029C07Rik	-0.0721025889271793	3.69071599150084	0.230760674642785	0.630960372476431	0.754428341922935	turquoise	turquoise
341	2810032G03Rik	0.624694307337084	2.93063105969162	12.8259222403221	0.000341849967484962	0.00181341071335694	turquoise	turquoise
342	2810047C21Rik1	0.19219661031997	-2.88851469378627	0.0786096094948583	0.779190541891965	0.865891762829683	grey	grey
343	2810049E08Rik	0.195630705229218	0.55370283981953	0.461517193187105	0.496915763312107	0.645775618417056	yellow	YeMaBl
344	2810055G20Rik	-1.51207914250007	-0.287198953091818	16.6911933399381	4.39847111140891e-05	0.000301447583053442	black	YeMaBl
345	2810403A07Rik	-0.174552980350113	6.46667226423896	4.926000771642	0.0264554750132745	0.0702234059519842	black	YeMaBl
346	2810403D21Rik	-1.2789543033147	-1.87994668519406	5.63039299010081	0.0176516737133182	0.0503548976434242	grey	grey
347	2810405F15Rik	-0.0942416079946321	0.0484976169293299	0.0809153653403154	0.776060747522825	0.863537186941922	yellow	YeMaBl
348	2810408A11Rik	-0.600340327499668	3.55079882593737	14.9954697120104	0.000107769584996181	0.000665016195780614	pink	BrRePi
349	2810408I11Rik	-0.691411312795453	-0.47458537451881	3.47206553201353	0.0624133299177737	0.139078117703632	blue	blue
350	2810408M09Rik	0.066913068237692	4.56503019498209	0.398736197539145	0.527742659792583	0.672746494837313	red	BrRePi
351	2810410L24Rik	-0.309645995418085	3.33035398713477	3.21727991749547	0.0728646165951771	0.157669315029751	blue	blue
352	2810417H13Rik	-1.55671205958901	4.58598194673364	127.325310869806	1.57687162769682e-29	3.55431245081829e-27	blue	blue
353	2810428I15Rik	0.116774614836833	6.5250608025666	1.74086826860103	0.187028848972165	0.323522829883742	brown	BrRePi
354	2810429I04Rik	-0.338298401652097	0.059746209184936	1.3706054109144	0.24170789297864	0.390459474551478	blue	blue
355	2810433D01Rik	-0.684129104214089	-2.44467571050558	0.528465014748168	0.467252914946503	0.619580648473469	green	green
356	2810442I21Rik	-0.982831079820651	1.08245242734646	14.3226346255423	0.000154002005976986	0.000908447724004763	blue	blue
357	2810442N19Rik	1.03352638228326	-2.9615959583507	1.36743406364872	0.242253236725185	0.391041155640843	grey	grey
358	2810454H06Rik	-0.354073265996548	1.45727225924887	1.83384360188018	0.175674232214215	0.309053345756584	grey	grey
359	2810459M11Rik	-0.445487679289523	4.21637314864062	7.33115498998652	0.0067769492231051	0.0229176845640249	grey	grey
360	2810468N07Rik	0.0174470820420111	2.57333158725274	0.00724957560499595	0.932146560817177	0.960556640770967	turquoise	turquoise
361	2810474O19Rik	-0.383472729605237	4.14004897388035	6.34073029949029	0.0117996289844318	0.0361723042667818	grey	grey
362	2900005J15Rik	0.656102546980319	-1.63645080250413	1.68525125436768	0.194228143102988	0.332924433293028	turquoise	turquoise
363	2900008C10Rik	0.422002635625574	2.68193723972324	4.39672213715929	0.036008076008687	0.0896409894765076	turquoise	turquoise
364	2900009J06Rik	-0.243802724990773	1.04874253990009	0.793871273730641	0.372932098375108	0.531184397448625	turquoise	turquoise
365	2900011O08Rik	0.518008800869276	7.91306961933088	29.5134832223098	5.55290554898736e-08	7.50303503062804e-07	turquoise	turquoise
366	2900026A02Rik	0.0508183453826162	5.00994118686207	0.215810606885757	0.642250735488884	0.762813757775842	grey	grey
367	2900041M22Rik	-0.382676580358947	-1.17888494274577	0.632923391783587	0.426285017980036	0.582346288002535	grey	grey
368	2900052N01Rik	0.791663593731941	0.264788616454861	5.78395044292904	0.0161731517591391	0.0468538234302194	turquoise	turquoise
369	2900055J20Rik	0.928165504039969	-1.22016129490526	4.10954371820206	0.0426418653834296	0.102625860325042	turquoise	turquoise
370	2900056M20Rik	0.29637191833594	3.85620279233114	3.08615683532283	0.0789610971897347	0.167730320195315	turquoise	turquoise
371	2900076A07Rik	0.275473243701536	2.37642378626213	1.68313163984686	0.194508850439299	0.333284963883528	grey	grey
372	2900079G21Rik	0.411745073645355	4.59903332009475	10.4563501874314	0.0012222854016866	0.00540797976662264	turquoise	turquoise
373	2900092D14Rik	-0.15199460531081	4.87068088026191	1.0402626455548	0.307760395374213	0.464575034527625	grey	grey
374	2900097C17Rik	-0.0044513932107525	5.49389249976597	0.000626477854929419	0.980031401754368	0.989456542958562	turquoise	turquoise
375	3000002C10Rik	-0.010189211018376	1.34358634166691	0.00180203124635847	0.966139700096988	0.982040613674702	grey	grey
376	3010001F23Rik	0.271050153668516	1.72474695812379	1.30152489903916	0.253934871037913	0.404426793137811	grey	grey
377	3010026O09Rik	0.240601278666575	4.39851821753728	4.18526786108078	0.0407767684108706	0.0991409999310891	grey	grey
378	3100003L05Rik	-1.05712179886208	-3.03660359300114	1.91474987015261	0.166436588595631	0.296987289314842	grey	grey
379	3110001I22Rik	-0.291274430770216	1.98240975109479	1.8033816573483	0.179304206051167	0.313381812314725	blue	blue
380	3110002H16Rik	-0.0864495437792657	5.23697472784066	0.907557934980137	0.340763201766349	0.498489814446195	grey	grey
381	3110007F17Rik	0.00295243869902091	0.518416350821929	0.00011355156911641	0.991497856860043	0.995608137543722	brown	BrRePi
382	3110009E18Rik	-0.319601018458932	2.38032836195203	2.54427980581781	0.110694375344395	0.218255256647331	red	BrRePi
383	3110021A11Rik	-0.53889973731892	-1.23187348380916	1.99013592353271	0.158326668080127	0.286419518946426	grey	grey
384	3110021N24Rik	0.271065972762777	2.78766477363706	2.21804576663453	0.136405623934729	0.255833453234336	brown	BrRePi
385	3110035E14Rik	0.604536789924492	5.59598586578896	41.187058961843	1.38335402295859e-10	2.95789887201514e-09	turquoise	turquoise
386	3110039I08Rik	0.0408949338084351	0.610535287097508	0.0213563777556467	0.883812279377727	0.932467985907058	turquoise	turquoise
387	3110039M20Rik	-0.512088171867308	3.41637716375233	5.55347369132952	0.0184440480467575	0.0522114871360242	grey	grey
388	3110040N11Rik	0.339428833648232	3.92573089258947	5.78940924106506	0.0161230063701655	0.0467521444184688	brown	BrRePi
389	3110043O21Rik	0.107507685180504	6.00859401373326	1.89459212748269	0.168684883179702	0.299779562978907	brown	BrRePi
390	3110045C21Rik	-0.463153297156957	-0.196461055926751	2.14039826772974	0.143464641948157	0.265483201160392	blue	blue
391	3110052M02Rik	-0.0618677502621511	3.63565486633949	0.153288126906412	0.695412703946469	0.804924953451768	grey	grey
392	3110056K07Rik	-0.374036865067922	2.1175564463034	2.7473213042424	0.0974175115115094	0.197994839614313	grey	grey
393	3110057O12Rik	0.159728096604053	2.41797573675928	0.627906502218127	0.428124263997877	0.583867956337945	yellow	YeMaBl
394	3110062M04Rik	-0.14767219814671	2.65910468382815	0.644828556002598	0.421967696541092	0.578864960720692	blue	blue
395	3110070M22Rik	-0.0219205844144972	-0.871869577620484	0.00323455459540867	0.954646247050026	0.974032059812327	grey	grey
396	3110079O15Rik	0.321095045089989	-2.6573717471804	0.275119453688576	0.599918090576515	0.73096981892626	turquoise	turquoise
397	3110082I17Rik	-0.205757580863899	3.92795812384396	2.38855280203227	0.12222673322443	0.235081494844665	blue	blue
398	3110082J24Rik	-1.05660385869331	0.272441272071806	12.4550198196001	0.000416869952095315	0.00216215482663946	blue	blue
399	3110099E03Rik	0.173552513248639	0.343107399347505	0.275557688401168	0.599627758951874	0.730966641630734	turquoise	turquoise
400	3200001D21Rik	0.374974606114273	0.574868213410564	1.96951696843993	0.160499142372163	0.289287048151693	yellow	YeMaBl
401	3300002I08Rik	-0.356115904112022	-0.147057500630444	0.86405221033363	0.352607188363112	0.510250740967004	turquoise	turquoise
402	3632451O06Rik	0.129686228256834	4.39730960882706	1.09810748366264	0.294681807953992	0.450616325382582	grey	grey
403	3632454L22Rik	1.12944512292575	-0.446712270717415	8.24729665251997	0.00408127373591404	0.0149085482205438	turquoise	turquoise
404	3830406C13Rik	-0.097856796780024	3.76831695845976	0.522955594073181	0.469583625612348	0.621858234195251	turquoise	turquoise
405	3830408C21Rik	-0.0174961921196686	1.82858540412123	0.00575394528491247	0.93953464588313	0.965166968479385	turquoise	turquoise
406	3930402G23Rik	-0.174664381677113	-1.00371823450233	0.124237352937037	0.724483417811755	0.826605834341042	grey	grey
407	4430402I18Rik	0.075589646885826	0.194000700994407	0.0568819146102792	0.811493860632586	0.886671639682639	turquoise	turquoise
408	4632415L05Rik	-0.112926935718987	5.30006784255596	1.62840641498663	0.201923605494237	0.342318833549146	grey	grey
409	4632427E13Rik	-0.380256274828811	-0.68246117655364	1.21303831380958	0.270731225351408	0.423611362922098	grey	grey
410	4632428N05Rik	-0.103553379461722	2.90080567064321	0.261101301197141	0.609364553784779	0.738255445964133	turquoise	turquoise
411	4632434I11Rik	-0.623635128872933	2.33391998254919	8.72634452312027	0.00313644691424988	0.0119525555450581	blue	blue
412	4732416N19Rik	-0.336017539242104	-1.81440406934493	0.540613580163933	0.46217855014605	0.614811122157397	brown	BrRePi
413	4732471J01Rik	0.519193164016935	1.1921405708606	4.68013199004943	0.0305134038877141	0.0786159758205608	turquoise	turquoise
414	4732490B19Rik	0.502833747124108	-2.79986735344088	0.538341540268782	0.463120859741038	0.615560068201253	yellow	YeMaBl
415	4732491K20Rik	0.09643417427822	2.07298554563604	0.23138691677027	0.630497352129895	0.754239693860204	turquoise	turquoise
416	4831440E17Rik	0.177559153597345	1.1830551225368	0.485251032977249	0.486053392661232	0.636244596668748	black	YeMaBl
417	4833412C05Rik	0.871259642735124	-1.85773903643127	2.66580215767563	0.102526123290045	0.205860240023214	turquoise	turquoise
418	4833417C18Rik	-0.523453748917406	-2.47656757021152	0.723958909926381	0.394848377298186	0.552746857170039	grey	grey
419	4833418N02Rik	-0.763671554349311	1.21790969919431	9.08615353657843	0.00257551981538226	0.0100791201070265	grey	grey
420	4833419F23Rik	0.398746071670975	-3.11300653793507	0.276670852954769	0.598891606398836	0.73045332032517	grey	grey
421	4833420G17Rik	-0.220107132417399	6.32605215860411	3.83670703097343	0.0501419081845103	0.116951103924469	grey	grey
422	4833422C13Rik	0.713345889325399	0.499394505924331	6.51886073841501	0.0106736355296823	0.0332289336296209	turquoise	turquoise
423	4833424O15Rik	1.06068062652402	5.19279118846259	99.972077384978	1.54560813249675e-23	1.85804995424368e-21	turquoise	turquoise
424	4833427G06Rik	0.0223303912274538	-1.51245310464907	0.0008291647149683	0.97702791290953	0.988047482465651	grey	grey
425	4833439L19Rik	-0.20729703156536	7.50416207641679	8.01452842212711	0.00464035557955298	0.0166023656747278	blue	blue
426	4921504A21Rik	0.292618764337811	-0.65286561147668	0.614194501523582	0.433212863098249	0.58877912697609	grey	grey
427	4921506M07Rik	1.32502645240483	-2.82400276866893	2.75060784414415	0.0972174634097694	0.197748772047218	grey	grey
428	4921507L20Rik	0.498603705299647	-2.12519790700245	0.818384984645744	0.365652781857427	0.524128157283535	yellow	YeMaBl
429	4921507P07Rik	0.393533253243191	0.847550048983061	2.30833249496836	0.128682031425065	0.244942609429672	turquoise	turquoise
430	4921524J17Rik	-0.176015274996336	4.15072372323951	1.57992664303039	0.20877126028993	0.351103500854433	grey	grey
431	4921529L05Rik	0.857018550088477	-1.71832968372094	3.69420994611079	0.054601635221103	0.125318899448915	turquoise	turquoise
432	4921531C22Rik	-0.512792508062627	1.48756565074024	5.15371774375028	0.0231966571389582	0.0631201167519743	blue	blue
433	4921536K21Rik	-0.0670659750142318	0.540499425822831	0.0640055636431922	0.800273461206787	0.878731959690799	blue	blue
434	4930402H24Rik	0.0448093343352895	6.94365188089488	0.366744084118297	0.54478439235041	0.686863416986855	grey	grey
435	4930404H11Rik	-0.813451597560653	-2.84667912546209	1.32680222232719	0.249374903427455	0.399437949834599	grey	grey
436	4930404I05Rik	0.634703144787231	-2.719162637876	0.796893190859524	0.372023880683645	0.530428155995904	yellow	YeMaBl
437	4930404N11Rik	0.576240203179844	2.96361638173179	11.2580404567265	0.000792788577757645	0.00376754489851503	turquoise	turquoise
438	4930405A21Rik	0.173552039180011	-0.938136412008409	0.240598267133832	0.623774348295397	0.74870452618046	grey	grey
439	4930412C18Rik	0.351595442878756	-1.47853856786539	0.548273919505988	0.459023828573641	0.6119906106063	turquoise	turquoise
440	4930412O13Rik	0.511812548856497	-3.03486351875491	0.413344213163453	0.520276976713376	0.666580489072502	green	green
441	4930413F20Rik	-0.0644317916890884	-2.67896639465187	0.0105941786126422	0.918020094000263	0.951890933347967	turquoise	turquoise
442	4930413G21Rik	-0.352957991366093	4.07212977433432	3.77593249914288	0.0519949113722793	0.120460444919446	grey	grey
443	4930414L22Rik	0.164403200725557	4.61516796811675	1.98809349883642	0.158540363633317	0.286679839710875	turquoise	turquoise
444	4930415O20Rik	-0.471490499074167	-2.05011562485658	0.765671682633542	0.38155939153132	0.540145134209921	grey	grey
445	4930426D05Rik	1.62308009494595	-1.82117066517192	8.06547255009692	0.00451167072248892	0.0162462376494075	turquoise	turquoise
446	4930426L09Rik	-0.457717455910604	-1.42641454507741	0.855817098500188	0.354911900394833	0.512406926280458	grey	grey
447	4930427A07Rik	-0.688809700175716	3.93722582469002	19.6837128960545	9.13768612838124e-06	7.50483340979247e-05	blue	blue
448	4930428G15Rik	-0.745366460050426	-1.3452156011533	2.78782514771465	0.0949830576756059	0.19433686876165	blue	blue
449	4930429B21Rik	0.476368449423776	1.07072617807827	3.08976419738536	0.0787862245204048	0.167468452880373	turquoise	turquoise
450	4930429F24Rik	-0.0956795325660646	-1.35171943162477	0.0356603322105187	0.850218663197013	0.910591875207835	grey	grey
451	4930430F08Rik	-0.0370982591088863	3.41698811331108	0.0535674793600931	0.816967948904628	0.889754221996229	grey	grey
452	4930432K21Rik	0.0485930062386633	2.01258410534431	0.0563309578350515	0.812391918022863	0.887175051315056	turquoise	turquoise
453	4930443O20Rik	-1.99236801161721	-2.7814049978381	8.81680882392348	0.00298468188911733	0.0114697313912936	grey	grey
454	4930444M15Rik	0.723984956782375	-2.98659247005194	0.555412058035813	0.456114723367329	0.610155425272271	turquoise	turquoise
455	4930444P10Rik	0.473199970960158	-0.0776782777633106	2.37206260257451	0.12352374849264	0.237098393174104	yellow	YeMaBl
456	4930447C04Rik	0.144816772254775	-2.1404455360675	0.042294878118895	0.837058704282407	0.902992934844402	yellow	YeMaBl
457	4930447K03Rik	1.41136751336158	-2.49237894023379	4.05813019399524	0.0439591489704968	0.105130125057794	grey	grey
458	4930448K20Rik	-0.198775967791478	-2.98537771645884	0.0789992567536899	0.778658195210414	0.86541998830998	grey	grey
459	4930451C15Rik	0.823824117157633	-0.372030050423143	1.62854022079874	0.201905075459527	0.342318833549146	turquoise	turquoise
460	4930451G09Rik	-0.181320853964601	2.20475020471408	0.764178171912243	0.382024129070644	0.540526104163847	grey	grey
461	4930452B06Rik	-0.106105164882597	3.63750503350925	0.369808987217644	0.543108404873572	0.685389292588896	blue	blue
462	4930452G13Rik	0.381911077747252	-1.91603591560273	0.428691190594009	0.512631860825764	0.659440588882477	turquoise	turquoise
463	4930453N24Rik	-0.27233139920774	4.00843969676057	4.12061095760871	0.0423637765174776	0.102033103673414	blue	blue
464	4930471C04Rik	2.82807009909008	-3.03632360594228	11.2732242809991	0.000786330344695461	0.00373904341167965	turquoise	turquoise
465	4930473A02Rik	0.611609774664564	-1.57351538389367	1.20301770493894	0.272719369483081	0.426064944873018	yellow	YeMaBl
466	4930474N09Rik	-0.67980111273885	-2.63949369795833	0.989645714594876	0.319828980354421	0.477815016309666	grey	grey
467	4930479D17Rik	0.374186379776503	-1.62788378029637	0.537495534793085	0.463472515315981	0.615775313226611	turquoise	turquoise
468	4930481A15Rik	-0.150180732097322	0.844497028407592	0.233734826935859	0.628768233103429	0.752805581337923	blue	blue
469	4930483K19Rik	0.589676331066357	0.968258476773865	4.7054280052279	0.0300675142540341	0.0776768049711428	grey	grey
470	4930486L24Rik	0.435938931235069	-2.56302671361131	0.407185887925065	0.523401304335696	0.669150904549406	grey	grey
471	4930488L21Rik	0.524893535004817	-0.884529004570404	2.39515814645172	0.121711440850227	0.234256994017829	turquoise	turquoise
472	4930500J02Rik	0.0154917486600765	-0.663993337855349	0.00183247593226099	0.9658550423562	0.981888090854345	grey	grey
473	4930500L23Rik	-0.631109851729835	-3.19504891142919	0.566849728101618	0.451513473100268	0.605913530078171	grey	grey
474	4930503L19Rik	-0.504213158613496	3.5247482396637	11.0018200755633	0.000910224608653433	0.00423907184833127	pink	BrRePi
475	4930505A04Rik	0.033975460252573	-3.14028101268872	0.00195624339142064	0.96472151502412	0.981473512244636	grey	grey
476	4930506C21Rik	0.822395462253456	-0.975859301304058	4.31766470165457	0.0377186527404655	0.0928869875656437	yellow	YeMaBl
477	4930506M07Rik	0.244200373598667	7.98909844108298	9.01325226463168	0.00268029060836528	0.0104412953152089	turquoise	turquoise
478	4930507D05Rik	0.558658893994013	-0.0163979016796048	2.1671854887892	0.14098405613274	0.262238423722433	turquoise	turquoise
479	4930512B01Rik	0.125838534356971	-2.09856884128613	0.0501878780445564	0.822736673936955	0.893063573093628	turquoise	turquoise
480	4930513N10Rik	-0.271109707672999	1.13017526425879	1.17520376249165	0.278334581577109	0.432340344986112	grey	grey
481	4930515G01Rik	0.0401228638780232	-0.392815967778079	0.0159025750724977	0.899648483088446	0.941657222318116	grey	grey
482	4930520O04Rik	-0.0681484253948833	0.565582270405533	0.0558668460709084	0.81315202497586	0.887766176477177	turquoise	turquoise
483	4930523C07Rik	0.0804062799999493	0.620845089776283	0.0629283222704897	0.801926076280234	0.87959301783941	grey	grey
484	4930525G20Rik	0.463369343327952	-0.13911604510392	2.4035933440244	0.121056896425831	0.233218467722556	grey	grey
485	4930528A17Rik	-0.102683936696874	-1.79036666595565	0.0479043018994378	0.826750916003038	0.896221287118243	grey	grey
486	4930529M08Rik	-0.138473325187335	-1.14430476250418	0.12974822860096	0.71869322702451	0.82208009454333	grey	grey
487	4930538K18Rik	0.72013000723813	0.557461279272982	6.99249194423108	0.00818523179038688	0.0266636143569227	turquoise	turquoise
488	4930539E08Rik	1.08529733630388	1.5001908698447	10.7839293475552	0.00102385107158334	0.0046819044916106	turquoise	turquoise
489	4930539J05Rik	-0.164091516120197	2.03017792421417	0.562741465620044	0.453157768558818	0.60762423470375	red	BrRePi
490	4930549G23Rik	0.209368367472168	-3.08686111387196	0.0638378145278038	0.800529830415194	0.878750892147221	grey	grey
491	4930550C14Rik	0.0305400126164149	-3.03650585364037	0.00178901436659906	0.966262142633374	0.982040613674702	grey	grey
492	4930556M19Rik	-0.976067800121867	-0.46365830236661	6.2489982858488	0.0124263560308824	0.0377018754954554	blue	blue
493	4930558J18Rik	-1.59580662982759	-0.714465090866023	18.1375507480091	2.05508548461638e-05	0.000154777421774728	blue	blue
494	4930558K02Rik	-0.901086138403611	-3.5449871702102	0.540294318123662	0.462310777079539	0.61489337903629	turquoise	turquoise
495	4930562C15Rik	1.98606140480225	-3.19490229001522	5.30201967507395	0.0213007120864	0.0590518032883816	yellow	YeMaBl
496	4930563D23Rik	-1.59517028232198	-1.88076850394177	2.14022147837355	0.143481175473646	0.265483524884483	grey	grey
497	4930563E22Rik	-0.0479944169618547	1.90601620058634	0.0505746467359525	0.822066345676154	0.892813673558074	grey	grey
498	4930565N06Rik	-1.29353363736104	-3.19678980318886	2.26780618978575	0.132086761781321	0.24934698812947	black	YeMaBl
499	4930570G19Rik	-0.141759444321508	1.3465604803999	0.295343374653875	0.586816542257552	0.721874475900862	yellow	YeMaBl
500	4930577N17Rik	0.0376303685341843	-0.819386715969552	0.011000021319258	0.916470246360737	0.951349342982499	grey	grey
501	4930578C19Rik	0.146453546970431	-0.0840408033263613	0.206800155063836	0.649287054188217	0.768079277091666	grey	grey
502	4930578M01Rik	-0.177923978589194	1.24866053125841	0.428093346759137	0.512925999983898	0.659714380546734	grey	grey
503	4930579G18Rik	-0.207920248535393	1.35835984009123	0.639511813598871	0.423887631819379	0.580382382248942	yellow	YeMaBl
504	4930579G24Rik	-0.565057023483473	1.8302670832559	5.54293846384244	0.0185554007544036	0.0524809339217875	blue	blue
505	4930579K19Rik	-0.362297964882241	-0.171989552676915	1.4397122036697	0.230185917816778	0.377189747601827	grey	grey
506	4930581F22Rik	-0.448577284423494	-0.207630291690953	1.91125621126126	0.166823783435957	0.297449261852577	black	YeMaBl
507	4930583K01Rik	-0.025675244713974	-2.9627233505463	0.00077815602344522	0.977745538940186	0.988465230888948	grey	grey
508	4930599N23Rik	0.0229855081838408	-2.49392713603028	0.00157889963300484	0.968304102712202	0.98308459699195	grey	grey
509	4931403E22Rik	0.719814767775815	-1.92758871392204	1.22524641023725	0.268333493863153	0.420850965246156	yellow	YeMaBl
510	4931403G20Rik	-0.033171526198996	-3.06091487680489	0.00185673281783094	0.965629932097439	0.981788972583694	yellow	YeMaBl
511	4931406C07Rik	-0.240864766216588	4.9112119259955	6.23784397386061	0.012504861633665	0.0378834047886408	turquoise	turquoise
512	4931406P16Rik	-0.0638889349336341	6.2842204407568	0.51522512377519	0.472885646248247	0.624650915917532	grey	grey
513	4931409K22Rik	0.166044575075067	-2.0331425510275	0.0625607565694644	0.802493402374025	0.880036855674577	black	YeMaBl
514	4931414P19Rik	-0.50924438395403	3.64794085358663	10.9197629418175	0.000951437833173575	0.00439911242010654	blue	blue
515	4931423N10Rik	0.139681165539721	-2.91355081110855	0.0469876116824754	0.828390507017826	0.897038964062319	turquoise	turquoise
516	4931428F04Rik	0.494403247316236	7.74530466188364	39.5977199416698	3.12047408228262e-10	6.33027173517059e-09	turquoise	turquoise
517	4931429I11Rik	0.010745660731139	-0.880976221038164	0.00071125963230223	0.978723378797933	0.988781403904972	grey	grey
518	4931431C16Rik	-0.137074548478291	-1.27026262127909	0.109893495239337	0.740265422530874	0.839067435553398	grey	grey
519	4931440P22Rik	-0.341625993494603	0.674616949940056	1.73178501080841	0.188183095633613	0.325069021717712	grey	grey
520	4932411E22Rik	-0.286487105006877	1.5139763997264	0.691375016381141	0.405697080114461	0.563125035338486	grey	grey
521	4932416H05Rik	-0.375374886065341	2.80232369254721	4.51882975097875	0.0335237542553005	0.0846871177310928	blue	blue
522	4932418E24Rik	0.198212758434003	-0.187639342581341	0.208790083885932	0.647717381019148	0.76711708213966	grey	grey
523	4932438A13Rik	0.261495831617557	6.46770189306451	5.97398681873412	0.0145184202493321	0.0427854443846759	black	YeMaBl
524	4932438H23Rik	-0.0537202304642166	-0.645008254523386	0.0142753633696913	0.904895439044645	0.944636519982264	grey	grey
525	4932441J04Rik	0.416196420277126	-1.06374520107473	0.937331492610821	0.332965059653401	0.490221437654683	turquoise	turquoise
526	4932443I19Rik	-0.279919630127891	-1.97422419226966	0.224508050301255	0.635626271002507	0.758219680418941	grey	grey
527	4933402D24Rik	0.675975293677016	-0.664059980260819	3.94160021694555	0.047105948099765	0.111116632516146	turquoise	turquoise
528	4933404O12Rik	0.301153035118341	4.03742591505354	5.00984880317525	0.0252035084063892	0.0675186097601999	grey	grey
529	4933405L10Rik	2.60099842627787	-2.80047676395138	11.6554304203341	0.000640153913098514	0.00312923429387825	yellow	YeMaBl
530	4933406C10Rik	-0.170557373277405	-0.747984782223316	0.225962500373416	0.63453386992247	0.757361930938572	yellow	YeMaBl
531	4933407K13Rik	-0.316294792039634	0.913591997612281	0.950252194004263	0.329655111810861	0.487025289902454	black	YeMaBl
532	4933407L21Rik	0.0507384670702446	1.19874671528311	0.0297643371690564	0.863026035591357	0.919179416758828	turquoise	turquoise
533	4933408B17Rik	-0.408979242759068	-0.73105632312879	0.982414237358186	0.321603495816638	0.479495005384311	black	YeMaBl
534	4933411K16Rik	-0.939965524419739	-3.1673511646866	1.54942918276292	0.213219728736626	0.356368998729836	grey	grey
535	4933411K20Rik	-0.106307234870305	4.7002047785226	1.22664363943003	0.268060764637034	0.420568266559786	grey	grey
536	4933412E12Rik	0.305662686074268	0.633277405475932	1.0139712057666	0.313953337131595	0.471249418082561	grey	grey
537	4933412O06Rik	1.866027832354	-2.76048451431706	7.03018015314896	0.00801472897858562	0.0262134293819964	turquoise	turquoise
538	4933413G19Rik	-0.894734442555122	-1.96309528636632	2.61350670378703	0.105957227126187	0.210965505953981	blue	blue
539	4933413J09Rik	0.190193626479409	-2.49145821074959	0.0810464614791435	0.775884255985279	0.863399999340722	yellow	YeMaBl
540	4933417D19Rik	-0.137643313748937	0.111982614361476	0.202243453050699	0.652916056887744	0.771030864448458	turquoise	turquoise
541	4933421O10Rik	-0.0704181769799831	2.55617538192896	0.128848571326694	0.7196288793749	0.822766630739856	magenta	YeMaBl
542	4933424G06Rik	0.481607570705336	-1.77037617517559	0.922051133349544	0.336936987366754	0.494273738405049	turquoise	turquoise
543	4933426M11Rik	-0.146782075771516	5.65812813501873	2.1366227034398	0.143818203278218	0.266016140984979	blue	blue
544	4933427D14Rik	0.0303803598281231	5.27007240866077	0.106799009670972	0.743818268711956	0.841359056906798	yellow	YeMaBl
545	4933427E11Rik	-0.400707427616614	-2.18185634699065	0.47857673823667	0.489067703934156	0.638953450905443	grey	grey
546	4933427I22Rik	0.249145468065564	-1.56260553279004	0.292253164820673	0.588780254167598	0.723384991116086	turquoise	turquoise
547	4933428C19Rik	-2.41614832218245	-2.91380361063528	6.76174973755447	0.009313239623886	0.0296854419832712	grey	grey
548	4933428G20Rik	-0.84807631986398	-1.55351426858077	2.03592838520356	0.153620361041863	0.279998228647389	yellow	YeMaBl
549	4933430I17Rik	0.0262862991651747	-0.655570505380483	0.00486353254555727	0.944401374572661	0.968572415820255	pink	BrRePi
550	4933430M04Rik	-0.312641953101161	-2.44158259340995	0.329612687939582	0.565887240488781	0.705526803387018	blue	blue
551	4933431E20Rik	0.53849790105142	4.88122668202929	27.8333129912555	1.32229611889077e-07	1.65710762266242e-06	turquoise	turquoise
552	4933432I09Rik	-0.257090882092479	-2.32671931062143	0.165287109023476	0.684334726371189	0.796703017562336	yellow	YeMaBl
553	4933433G19Rik	0.294406851637623	-2.82368516492827	0.16213546592784	0.687198007254741	0.798434740817382	grey	grey
554	4933434E20Rik	-0.133507575194417	4.99659071629751	1.87826648617204	0.170531303751388	0.302233540305916	brown	BrRePi
555	4933439C10Rik	0.207384073814445	3.7534575564373	1.27913988386391	0.258059020591775	0.409068162256683	yellow	YeMaBl
556	4933439K11Rik	0.146993071766945	-1.94514414273114	0.0536827054930775	0.816774693098705	0.889754221996229	grey	grey
557	5031414D18Rik	-0.629614288004176	-1.48503642161122	2.11833900389402	0.145544314001036	0.268321338962971	grey	grey
558	5031425E22Rik	-0.249724135805403	4.38463106971123	4.56652640761993	0.032602608552487	0.0828024623158548	blue	blue
559	5031426D15Rik	0.480494976544148	-3.16799905617077	0.387012829370266	0.533873779531399	0.678141799994238	turquoise	turquoise
560	5031434O11Rik	-0.651947331327516	-0.694735376758428	3.31845261300665	0.0685062800583618	0.15034326153714	yellow	YeMaBl
561	5031439G07Rik	0.211048106276572	8.27791272208202	6.69558242797691	0.0096652089235376	0.0305942413926452	turquoise	turquoise
562	5033404E19Rik	-0.29845146355904	-2.47560143271954	0.21273727891978	0.644630360534144	0.764688701199373	grey	grey
563	5033406O09Rik	0.564911122858932	-1.74935366237168	1.48412654392104	0.223130000665943	0.368366527486813	grey	grey
564	5330413P13Rik	0.254504321743727	-1.25201432426507	0.336902106000299	0.561622866578105	0.701877214053293	grey	grey
565	5330417C22Rik	0.156329721371218	3.77566689560783	1.23198283862358	0.267021769471396	0.419709084431118	turquoise	turquoise
566	5330426P16Rik	-0.100362417753388	3.1235791318641	0.383180882941717	0.535905778782632	0.679416833361717	grey	grey
567	5330434G04Rik	0.0570817104107494	1.61502858831352	0.054542137531679	0.815340108023409	0.889306428193579	grey	grey
568	5430402O13Rik	0.0467677087020704	-0.957512690496894	0.0142257342823182	0.905060117300429	0.944636519982264	grey	grey
569	5430403N17Rik	0.307349513229204	-0.697299741546754	0.556070084068152	0.455848013378059	0.609989891912313	grey	grey
570	5430405H02Rik	-0.00681765518143171	1.28570045935127	0.000813559265313346	0.977245055791495	0.988178805210637	brown	BrRePi
571	5430416N02Rik	-0.074061403406635	4.33590622794559	0.293175367989417	0.588192828660305	0.722836696677881	grey	grey
572	5430417L22Rik	-0.263964786921773	4.50197776737256	5.20352320241676	0.0225411557273682	0.0617210083177759	blue	blue
573	5430435G22Rik	0.0749706932883411	-0.246540119351466	0.0232209151785039	0.878883993760699	0.929581362658135	grey	grey
574	5430440P10Rik	0.786601110763419	-3.01092402711226	1.06131518461698	0.302915413441825	0.459135424448631	grey	grey
575	5530601H04Rik	-0.32072616674812	3.60103688443794	4.70699627676306	0.0300400950646416	0.0776183255539037	grey	grey
576	5730405O15Rik	0.0140713965604286	-0.222601721964702	0.00143613574904755	0.96977029793112	0.984093502402271	grey	grey
577	5730408K05Rik	-0.194766441731513	0.0117867370370718	0.343012472010705	0.558095505874973	0.698706469555268	grey	grey
578	5730409E04Rik	0.866794330858072	5.52804763548351	69.9256722839099	6.15817364223837e-17	3.26604575293747e-15	turquoise	turquoise
579	5730422E09Rik	0.425860391992916	-1.56978419612322	0.87132517602615	0.350588704999306	0.508372417211735	grey	grey
580	5730455P16Rik	0.281655551775958	5.70429076706167	8.52953156079954	0.00349429624779606	0.0130786286451758	turquoise	turquoise
581	5730480H06Rik	-0.569473436054107	-1.37911161422509	1.28827310617167	0.256366439230945	0.40702319615083	yellow	YeMaBl
582	5730507C01Rik	0.201615891938284	-0.222504976443958	0.197628259116006	0.656642096352335	0.774071662795238	grey	grey
583	5730508B09Rik	-0.0160503554967184	2.94582313745539	0.00636640393121191	0.936404478012162	0.963353931769216	turquoise	turquoise
584	5730522E02Rik	0.0841429565146781	1.37416617471165	0.129223592319781	0.719238406960586	0.822529779900173	turquoise	turquoise
585	5730559C18Rik	-0.759761915545498	3.65248212620067	27.1855232528911	1.84837541146975e-07	2.2453057299957e-06	blue	blue
586	5830403L16Rik	0.878798692607769	-0.687245470504217	5.69028736304137	0.0170590608797134	0.0489482848332512	turquoise	turquoise
587	5830415F09Rik	0.0949012038177384	3.30329234227931	0.344231130096859	0.557397055948579	0.697993581866473	red	BrRePi
588	5830416P10Rik	-0.393076859598184	-0.0154847177446555	1.44061020465139	0.230040621600265	0.377065876977144	yellow	YeMaBl
589	5830417I10Rik	-0.207155210849544	3.92758760846474	2.44625326211162	0.117805762213013	0.228363084499731	blue	blue
590	5830418K08Rik	-0.303625704801882	5.37185801284128	9.4336207139566	0.00213043257083961	0.00861784401599104	black	YeMaBl
591	5830454E08Rik	0.0286195035555512	0.964046465373971	0.0103212770657253	0.919079191240575	0.95265607681186	brown	BrRePi
592	5930403L14Rik	-0.672015828528428	4.95481756773543	22.3755521760343	2.24209997452168e-06	2.13789897100543e-05	blue	blue
593	5930412G12Rik	-0.268691479314065	-0.0175134992601071	0.612082845164839	0.434004658237131	0.58954244904956	grey	grey
594	5930430L01Rik	-0.591698073966207	0.0577332810728631	3.66578381748367	0.0555405136039004	0.127114228638796	blue	blue
595	6030408B16Rik	0.222833668329486	-0.797623600456516	0.379999036369265	0.537603752068132	0.680718677718165	grey	grey
596	6030419C18Rik	0.0888548523504045	6.3179365967034	1.1206975277684	0.289768307752683	0.445411050058561	turquoise	turquoise
597	6030443J06Rik	0.161911178157328	-1.1731963399515	0.123379241922866	0.725397941049819	0.827300294117886	grey	grey
598	6030458C11Rik	-0.00204924282810415	5.26708165534818	0.000569916196990317	0.98095397671135	0.989612860573662	grey	grey
599	6230400D17Rik	0.334952233036537	0.0382956106694974	1.19385038788905	0.274554261074	0.428313092662688	yellow	YeMaBl
600	6330403A02Rik	1.4736043811182	6.29582399257862	156.719851064299	5.89340812749277e-36	2.65678112503e-33	turquoise	turquoise
601	6330403K07Rik	0.182406073192152	9.08885608690872	3.23867854654531	0.0719186238248234	0.156184577285302	brown	BrRePi
602	6330408A02Rik	-0.217889369822937	4.37087683682559	3.17627328458835	0.0747149560658148	0.160922232513883	blue	blue
603	6330409D20Rik	-0.334881645897453	0.958391825436318	1.41030093695533	0.235006442424334	0.383070136877266	grey	grey
604	6330416G13Rik	-0.0926922546499139	3.13208109912954	0.240091705465383	0.624139888100876	0.748977095828832	grey	grey
605	6330418K02Rik	-0.520361004652353	0.0683919787129494	2.52155814492265	0.112299572553229	0.220454547100083	grey	grey
606	6330419J24Rik	0.814883121387853	4.75313877581479	27.6147496794316	1.48045542129839e-07	1.83406954444668e-06	turquoise	turquoise
607	6330549D23Rik	-0.528804354345595	-0.195505534361244	2.62221858756588	0.105377013644073	0.209964831728625	blue	blue
608	6430503K07Rik	0.11138686204699	-3.1417772801909	0.0125817369993051	0.910689929965786	0.947895515226703	grey	grey
609	6430531B16Rik	0.582121216673386	-0.766851152349359	2.06294900903874	0.150917853602651	0.275962371163373	grey	grey
610	6430548M08Rik	0.215752938150953	6.9623175882248	9.07447824953708	0.00259201519769357	0.0101338989745529	turquoise	turquoise
611	6430550D23Rik	0.207043836587998	-1.14554062041675	0.318413300223019	0.572562757248924	0.710895951908254	yellow	YeMaBl
612	6430562O15Rik	0.0678320833367216	-1.70012709570627	0.0207246230058242	0.88553166809679	0.933625247940155	grey	grey
613	6430571L13Rik	0.131126019395002	2.78122339571804	0.490719833503378	0.483606378833524	0.633910663281581	grey	grey
614	6430573F11Rik	0.551948936676204	3.16187315464872	10.442289767737	0.00123162491881921	0.00544188423836564	turquoise	turquoise
615	6430584L05Rik	0.45152511009454	-0.542561984968048	1.1866124033855	0.27601394117427	0.43001775889628	turquoise	turquoise
616	6530402F18Rik	-0.25863630812201	5.19062832782315	5.0019801118982	0.0253183371922538	0.0677814738193809	grey	grey
617	6530411M01Rik	0.412043250947929	1.06476653943589	2.15169751476925	0.142412357920215	0.264104573567198	turquoise	turquoise
618	6720468P15Rik	-0.0456835408749091	-1.26113931402138	0.0118193379292331	0.913427133412583	0.949891640917135	grey	grey
619	6720483E21Rik	-0.661165583758828	-2.34455644893721	1.5288814738739	0.216280393212216	0.360149240862001	yellow	YeMaBl
620	6720489N17Rik	-0.269827628904071	2.04813602562102	1.68007044808512	0.194915091884254	0.333643816705997	blue	blue
621	6820408C15Rik	0.195011814440359	1.16319708528526	0.281916356072458	0.595447911340041	0.728113634202647	turquoise	turquoise
622	6820431F20Rik	0.0615114489257645	4.2899461758098	0.165372514740463	0.684257579109679	0.796703017562336	grey	grey
623	7530416G11Rik	-2.07796509117456	-3.08731479307412	3.45066248442459	0.0632264228585579	0.140600385937454	grey	grey
624	8030462N17Rik	-0.0527439432490386	3.9372043505764	0.156571885746717	0.692332512548276	0.802407657239666	blue	blue
625	8430408G22Rik	0.512760297321551	1.47836716069927	1.70219742459031	0.192000852469783	0.330362789941911	grey	grey
626	8430419L09Rik	0.30429476788053	7.56358447248926	16.0503992780093	6.16786196533162e-05	0.000404769738050872	turquoise	turquoise
627	8430427H17Rik	0.0497227568564189	7.8531303584236	0.359119071371442	0.548995888170963	0.690699972241839	grey	grey
628	8430429K09Rik	-0.182518492326824	3.25876242354135	0.979614039008189	0.322294112289198	0.480171775299861	grey	grey
629	9030025P20Rik	-0.407391696935171	-2.28316144198171	0.422870111325308	0.51550837775843	0.661881761284934	yellow	YeMaBl
630	9030612E09Rik	0.0804391268531695	1.36312655406472	0.113795674186107	0.735863515695334	0.835186306470353	grey	grey
631	9030617O03Rik	-0.00800009282668099	2.24191600660624	0.001442683530962	0.969701496133461	0.984093502402271	grey	grey
632	9030624G23Rik	0.355096394034476	1.48316895995041	1.51143403444328	0.218920395785978	0.363278026913152	grey	grey
633	9030624J02Rik	0.0106542129754188	6.92351658024269	0.0237926623131338	0.877413642383263	0.928807383878284	grey	grey
634	9130008F23Rik	0.0149535281792152	-0.891393175118996	0.001387533793344	0.970285979249452	0.984480847592332	grey	grey
635	9130011E15Rik	0.0491386149847809	5.31386889651184	0.311894443074547	0.576519999452892	0.713764474248524	turquoise	turquoise
636	9130015A21Rik	0.717042103268856	-3.25363102500211	0.680030790856649	0.40957612160322	0.566909243283468	grey	grey
637	9130019O22Rik	-0.0370124961004882	2.34313796680875	0.0336826202423073	0.854383551284639	0.913424944255494	grey	grey
638	9130019P16Rik	0.537734851461915	0.769247415025874	3.72241843013205	0.0536865581291275	0.123585695301789	turquoise	turquoise
639	9130023H24Rik	-0.402029290234463	2.56825006756367	4.16228394207489	0.0413336330099925	0.100214770520158	blue	blue
640	9130024F11Rik	-0.0646061209142266	5.68947219083852	0.208199534313847	0.648182265292508	0.76738765563409	turquoise	turquoise
641	9130221H12Rik	-0.281828576492455	1.67102169232637	1.25290571501449	0.262998226298245	0.414750579593259	black	YeMaBl
642	9130227L01Rik	0.644591409828978	-0.934188544922884	3.04237624230382	0.0811170959808736	0.171386979822967	turquoise	turquoise
643	9130401M01Rik	0.104309194043959	5.5409000957778	1.07241502259772	0.30040058589909	0.456607765154662	brown	BrRePi
644	9230110C19Rik	-0.177784812781294	3.04083095465674	1.08512199145939	0.297554550715475	0.453769291821222	grey	grey
645	9230112J17Rik	-0.52713095782372	-2.95933202963107	0.458442945147839	0.498352565218001	0.646866980341762	yellow	YeMaBl
646	9230114K14Rik	0.0188792990361494	-0.926054278351908	0.00201336361789917	0.964210514331277	0.981076641823341	blue	blue
647	9230116N13Rik	-0.168857770945129	-0.746330506175825	0.148833361036808	0.699652742428019	0.807988639924879	grey	grey
648	9330020H09Rik	-0.460330345792019	0.89513424049309	3.27342538123776	0.0704104641920484	0.153782927974642	grey	grey
649	9330102E08Rik	0.697886804346891	2.45277298344893	11.8292766621251	0.000583066403551038	0.00289110438839896	turquoise	turquoise
650	9330117O12Rik	-0.128366443796062	-3.25293722877592	0.0194142306081861	0.889185466563592	0.935532637721914	grey	grey
651	9330133O14Rik	-0.0688667353900215	3.78215767728142	0.251180258562734	0.616245244553864	0.742964421206795	grey	grey
652	9330151L19Rik	0.0760600594572364	2.48594924099716	0.153770540929689	0.694957824845238	0.804513199187772	yellow	YeMaBl
653	9330158H04Rik	0.596399665550589	-1.65193576987163	1.33098567586075	0.24862994072172	0.398520030417066	turquoise	turquoise
654	9330159F19Rik	0.219365425662623	6.79777419503817	5.87061405368171	0.0153956807646665	0.0449270331561274	turquoise	turquoise
655	9330159M07Rik	-0.251858853244635	-1.84737289990256	0.250094345015867	0.617008654067208	0.743608602915247	grey	grey
656	9330162012Rik	0.650353378043092	0.520408352221687	2.84761172402709	0.0915097846174786	0.188537805580432	turquoise	turquoise
657	9330179D12Rik	0.551304757194431	-1.51941331600324	1.78889224284763	0.181061190373009	0.315848769163349	grey	grey
658	9330182L06Rik	0.986869568221555	4.46412045271306	62.7241119428118	2.3778666361466e-15	1.00495827182352e-13	turquoise	turquoise
659	9330188P03Rik	1.5731538502013	-2.51127282155391	3.85654752457655	0.049552194708451	0.11574302934995	turquoise	turquoise
660	9430008C03Rik	-0.184309724327836	3.78873170583555	1.59856909109091	0.206106109303092	0.347774594289861	yellow	YeMaBl
661	9430015G10Rik	-0.170529575026175	5.08891608629103	3.53733038620515	0.0600019612124423	0.13477810775318	black	YeMaBl
662	9430016H08Rik	-0.119446385833035	4.37766220036357	1.09216768558687	0.295991418460294	0.451916807788823	brown	BrRePi
663	9430020K01Rik	0.0148805152365789	5.0099401726937	0.00866866391624299	0.925819620974315	0.957197338905024	grey	grey
664	9430021M05Rik	0.877488579900741	2.13901512042836	12.8486759570112	0.000337718120296602	0.00179534224693371	turquoise	turquoise
665	9430037G07Rik	-0.206052493988872	-1.26217968371535	0.252257792784524	0.615489763946988	0.742285608195425	grey	grey
666	9430038I01Rik	-0.021981039029146	2.4789848807336	0.0142437559654025	0.905000284469339	0.944636519982264	red	BrRePi
667	9430041J12Rik	-1.06793939656102	0.556058935931429	10.904495054335	0.000959311859100002	0.00443173132972785	pink	BrRePi
668	9430060I03Rik	-0.240598612715575	-1.4337616023313	0.330994293352935	0.56507419785945	0.704941898459606	grey	grey
669	9430076C15Rik	-1.34209563926592	-1.62353159494044	6.06972427323533	0.0137518426517093	0.0408826991014087	blue	blue
670	9430083A17Rik	-0.0432157061979097	2.66891951504706	0.0581000491676904	0.809524488482452	0.885034159869571	turquoise	turquoise
671	9430091E24Rik	0.12065387761282	1.39086513959828	0.284473825624502	0.593783793830476	0.72700997284608	grey	grey
672	9530026F06Rik	-0.50707984319633	-3.03372703807306	0.497842952352364	0.480449446583906	0.631251138974272	grey	grey
673	9530026P05Rik	0.449951473111269	-2.61941814825246	0.540777187569916	0.46211081311072	0.614811122157397	grey	grey
674	9530027J09Rik	0.950563381401212	-2.74083823902607	1.28576072009782	0.256830668233199	0.407598759510716	yellow	YeMaBl
675	9530051G07Rik	-0.352763173448417	0.119350812961184	1.34341762079728	0.246432162014214	0.395975005676107	grey	grey
676	9530052E02Rik	0.177490210649601	-3.00878743278625	0.0568303182420014	0.811577766912527	0.886703620521301	grey	grey
677	9530068E07Rik	-0.105230309019318	6.97582667313766	1.96057625866823	0.161451702052383	0.290616645142871	blue	blue
678	9530077C05Rik	0.5355555049879	3.30264738047959	9.64544142653265	0.00189822074919775	0.00784472231696724	turquoise	turquoise
679	9530080O11Rik	1.13500950683686	0.970855151216465	16.6677144267099	4.45324865732577e-05	0.000304302199830484	turquoise	turquoise
680	9530082P21Rik	-0.153625476480841	5.97134212542633	2.425476886258	0.119376907721243	0.230858893637756	red	BrRePi
681	9630028B13Rik	-1.90578023816752	2.56714246001149	59.470482982744	1.24142225005253e-14	4.72935251082219e-13	blue	blue
682	9630033F20Rik	-0.104172206776371	4.98024655376468	1.10922251761945	0.292251018391689	0.448039087235851	grey	grey
683	9830147E19Rik	-0.318916316630225	1.43248883119679	1.71489328242546	0.190351720984867	0.327872859251052	magenta	YeMaBl
684	9830166K06Rik	0.675752894300073	-0.651596959409023	2.09325423835452	0.147950623301338	0.271867691550316	turquoise	turquoise
685	9930012K11Rik	0.200309771943264	2.09577676414065	0.872057962493287	0.350386207025653	0.508305868760108	pink	BrRePi
686	9930014A18Rik	0.2439358002053	3.05295476762951	2.00434632120619	0.156848893594735	0.284532935303039	turquoise	turquoise
687	9930021J03Rik	-0.00748523085763203	6.14974152159651	0.00720503560422436	0.932354819542041	0.960649251879105	grey	grey
688	9930104L06Rik	0.253599483904352	4.36777867037202	4.38615932455767	0.0362318438655916	0.0900745395365634	pink	BrRePi
689	a	-2.20302201115609	-1.78131757446516	5.96248858048081	0.0146134003908744	0.0430028785029012	green	green
690	A130010J15Rik	-0.082990065400221	3.17635807306839	0.193991923447662	0.659614735735012	0.776447925309604	brown	BrRePi
691	A230046K03Rik	0.0104334509703419	5.00045688298861	0.0085243606537313	0.926437868246981	0.957348625519278	yellow	YeMaBl
692	A230050P20Rik	1.23510403705901	2.03897296786723	15.592336840231	7.8572381801831e-05	0.000501633038655356	turquoise	turquoise
693	A230056J06Rik	0.593747762783964	0.97960255237186	4.15663663742347	0.0414716770638457	0.100439314590233	turquoise	turquoise
694	A230056P14Rik	0.38310509628134	2.86100126775589	4.64797429211309	0.0310902159457221	0.0797854387386345	turquoise	turquoise
695	A230057D06Rik	-0.183045049557372	0.925271976497522	0.521622298604833	0.470150474860777	0.622456522802705	black	YeMaBl
696	A230065H16Rik	0.904215884454371	-0.0374116110877243	2.46741457234849	0.116228969167732	0.226094784708463	turquoise	turquoise
697	A230070E04Rik	0.12315680024506	1.3523666278901	0.260811340588921	0.609563300167223	0.738364143783689	turquoise	turquoise
698	A230072C01Rik	-0.121986465098306	2.19379508754565	0.364417384968083	0.546063109550219	0.687994581545727	magenta	YeMaBl
699	A230072E10Rik	0.431592215460089	-1.25736758356932	0.97519273180441	0.323388532077225	0.481053459444587	turquoise	turquoise
700	A230073K19Rik	0.713919268014501	-1.61996276209152	2.61281685111111	0.106003320914726	0.211005506577345	yellow	YeMaBl
701	A230077H06Rik	0.495462608575742	2.86586397776861	7.10524345566957	0.00768587853433874	0.0253370145711524	turquoise	turquoise
702	A230103J11Rik	0.301258098286493	-0.118786137622128	0.795502543340052	0.372441446105873	0.530800378867152	yellow	YeMaBl
703	A2m	0.0370534836008358	3.09634917371135	0.024324649473769	0.876061700541293	0.927920985386023	turquoise	turquoise
704	A330009N23Rik	0.245854823858464	-0.204342873080199	0.411537531540755	0.52119014494377	0.667276338142351	grey	grey
705	A330021E22Rik	0.0872005908240071	2.30330240955706	0.142331703059748	0.705973899733115	0.812686226327757	yellow	YeMaBl
706	A330023F24Rik	0.73238217759099	1.38250035841139	7.95495253895889	0.00479559664727666	0.0170674864010204	black	YeMaBl
707	A330033J07Rik	-0.0650792781016154	-0.957768206562947	0.0187547034575326	0.891072045605931	0.936606750527115	blue	blue
708	A330035P11Rik	-0.275950734301385	0.672310824096134	0.964474192049365	0.326062176790114	0.483389336542135	blue	blue
709	A330040F15Rik	1.35941733706083	1.36133976618191	24.830205746301	6.26086546034877e-07	6.82388082981868e-06	turquoise	turquoise
710	A330041J22Rik	0.695974041702987	-1.72013563528176	1.47520527789532	0.22452621049645	0.370045279795561	turquoise	turquoise
711	A330048O09Rik	-1.21307800238497	-0.105669148426169	15.0674596027056	0.000103736227401654	0.000643307311616906	blue	blue
712	A330050F15Rik	0.463570244068862	-1.09857815778668	1.56545908274718	0.210867692347478	0.353603200982354	turquoise	turquoise
713	A330069E16Rik	0.00563463923151494	-0.0532127375680868	0.000255367454990107	0.987250171241924	0.992878665742405	grey	grey
714	A330074K22Rik	-0.586888215173732	-0.351686298249703	3.01785879445594	0.0823521311752645	0.173435340882866	blue	blue
715	A330076H08Rik	-0.199621151137532	-0.0274469789287403	0.443132814788486	0.505614242031737	0.653136221011851	yellow	YeMaBl
716	A330093E20Rik	-0.447345347997264	-1.87958199201209	0.894834693306781	0.3441705059662	0.501946613305187	yellow	YeMaBl
717	A330102I10Rik	0.75577598150874	2.43315425300724	13.4348904976991	0.000246987400463271	0.00137839013828007	turquoise	turquoise
718	A3galt2	-0.291067222324575	0.30599417234076	0.756996608644281	0.384270063639327	0.542831491937972	black	YeMaBl
719	A430005L14Rik	-0.0683105673205079	4.53332275874587	0.38352726711393	0.535721521866788	0.679416833361717	blue	blue
720	A430033K04Rik	-0.113573781021809	4.98841198129476	1.42464189980529	0.232640877641576	0.380252674312129	grey	grey
721	A430035B10Rik	0.0245753489240393	0.685274295550097	0.00818386373282554	0.927917936372345	0.9581459686573	turquoise	turquoise
722	A430078G23Rik	-1.70289122923916	-2.01207967959964	6.97933272137694	0.00824563474869349	0.0268012029514414	grey	grey
723	A430105I19Rik	-0.827804851942754	1.87269603857369	15.5668648943223	7.9638069692086e-05	0.000507837419659278	pink	BrRePi
724	A4galt	-0.535972308841214	0.533922113236573	1.78822222735591	0.181142916934342	0.315934271781563	green	green
725	A530054K11Rik	-0.123686750940455	3.17944722105707	0.463401310988414	0.496038641436465	0.645048967297468	grey	grey
726	A530058N18Rik	0.637593237272206	0.509293117239097	4.96242908958585	0.0259037952531604	0.06905267627522	turquoise	turquoise
727	A530072M11Rik	0.484947186719811	-1.52196916884183	0.973043107755156	0.323922407493364	0.481581775144049	turquoise	turquoise
728	A630001G21Rik	-1.15232223698339	-2.03633575488909	3.7173004799475	0.053851368996473	0.123929930153681	grey	grey
729	A630007B06Rik	0.0165447041783424	4.85203864336866	0.024295788685837	0.87613465384026	0.927937694783892	grey	grey
730	A630033H20Rik	-0.301336173041045	-1.71840035556466	0.336084011275999	0.562098373852125	0.702309223900696	grey	grey
731	A630066F11Rik	-0.340703680930187	0.646401538803418	1.31921917936553	0.250732231650989	0.401018368726116	grey	grey
732	A630072M18Rik	0.183130896814955	2.24170707027337	0.868094664601901	0.351483326576246	0.509396580372021	turquoise	turquoise
733	A630075F10Rik	-0.148919016206548	-2.18286407361868	0.0865511069681122	0.768608370043435	0.858777641131491	grey	grey
734	A630089N07Rik	-0.51447957224352	1.43520594784825	3.66284650075226	0.0556385006301169	0.127230833693979	blue	blue
735	A730017C20Rik	0.408498525777296	5.76611440595264	10.8404099941352	0.000993087414762844	0.00456050244883594	turquoise	turquoise
736	A730017L22Rik	0.00909581107058267	1.99612862089099	0.00191529537172885	0.965092453510194	0.981696930400455	grey	grey
737	A730018C14Rik	1.26922162421127	-1.77888939066793	6.37679625818065	0.011562195761343	0.0355788538132035	turquoise	turquoise
738	A730020E08Rik	-0.791276944881756	1.73335771330615	12.9891379351779	0.000313303181847585	0.00169092029870451	grey	grey
739	A730043L09Rik	1.2883223700336	-3.22114610947059	2.00026397309597	0.157271815459013	0.285084808788599	turquoise	turquoise
740	A730046J19Rik	-0.390068788717505	-0.244155470585252	0.968349929971942	0.325092046618287	0.4826326739473	grey	grey
741	A730056A06Rik	0.262565312348706	2.30411821222416	1.48184956320147	0.223485365063613	0.36862933119396	turquoise	turquoise
742	A730090N16Rik	1.23553556821827	-2.78082860417208	3.89987956433114	0.0482895692623219	0.113233841866525	grey	grey
743	A830009L08Rik	2.04046717997084	0.735063180768482	37.8569874143843	7.61252390491099e-10	1.44834291269403e-08	turquoise	turquoise
744	A830010M20Rik	0.166490071938805	5.75373815460041	4.3510142210708	0.0369869132629306	0.0914580629295016	turquoise	turquoise
745	A830018L16Rik	1.46981627501336	3.80768446010559	74.7086845205887	5.45556086632114e-18	3.23132471896079e-16	turquoise	turquoise
746	A830019L24Rik	1.26770328410739	-1.60251803044795	7.61281046117912	0.00579550857412232	0.0200416170145815	turquoise	turquoise
747	A830052D11Rik	0.272442886195926	0.209617211829226	0.728332607011155	0.393424189915708	0.551332324286066	grey	grey
748	A830080D01Rik	-0.322286941044397	3.27783240039683	3.4551758487762	0.063054027506424	0.14033239336283	magenta	YeMaBl
749	A830082K12Rik	-0.0309220156484273	3.58189370880751	0.0422157052717558	0.837209146665997	0.903068853780455	grey	grey
750	A830082N09Rik	0.505326636236902	4.00852599290524	11.0867573641485	0.000869463864079161	0.00407347836320459	turquoise	turquoise
751	A930003A15Rik	-1.22268581962445	-3.37476799642706	0.709456202247929	0.399624398688987	0.557652997964194	turquoise	turquoise
752	A930003O13Rik	-0.134864943678002	-1.4349073771696	0.0879377441423399	0.766815442201584	0.857010385750948	turquoise	turquoise
753	A930004D18Rik	-1.08855746416212	3.16541843856359	36.0135928602222	1.95945848209505e-09	3.43784342766709e-08	blue	blue
754	A930005H10Rik	-0.196807934434453	2.06369508904107	0.804562781366578	0.369732664639647	0.527822228812856	grey	grey
755	A930006K02Rik	-0.151636536426834	0.935937456642188	0.388023577428124	0.533340127042281	0.677593308420947	grey	grey
756	A930007I19Rik	-0.389567263600098	-1.16562574451143	0.881053163129918	0.34791338873822	0.505984979463444	pink	BrRePi
757	A930009A15Rik	1.50412164340646	-2.65844308769707	4.45468388677611	0.0348056576050392	0.0873451395194343	grey	grey
758	A930011G23Rik	0.450157279711384	1.61351594953387	3.21891857355832	0.0727917049648733	0.157553558265528	turquoise	turquoise
759	A930011O12Rik	-0.178642884581936	5.87393790804204	0.937017013078862	0.333046172095207	0.490221437654683	yellow	YeMaBl
760	A930012L18Rik	0.624615447067334	-2.33052678918394	1.15964142008334	0.281539919158169	0.436275312519615	turquoise	turquoise
761	A930013F10Rik	-0.0976791902167475	1.41662860661438	0.105791278396771	0.74498754651096	0.841817585419913	yellow	YeMaBl
762	A930015D03Rik	0.158280292713618	1.3807836367389	0.451737566651901	0.501510964593079	0.649666462674096	turquoise	turquoise
763	A930017M01Rik	1.00298440709634	2.49209526163325	23.9422225202349	9.92705132553233e-07	1.02289597436231e-05	turquoise	turquoise
764	A930019D19Rik	-0.149486664813096	-2.62079025362039	0.0673207132778214	0.795278524605753	0.875793931996117	grey	grey
765	A930024E05Rik	-1.38526692032507	3.32158821909454	58.6922279746075	1.84368347235593e-14	6.86264657634504e-13	blue	blue
766	A930041C12Rik	-0.261406982847829	-2.47578734183093	0.229695327195953	0.631749830838327	0.755149738872741	turquoise	turquoise
767	AA387883	0.107059266991614	-0.504363216182137	0.107036844226819	0.743543198922211	0.841196415148732	turquoise	turquoise
768	AA388235	-0.0486382535767475	4.72438641477233	0.255362746063887	0.613324061640291	0.74120457192347	grey	grey
769	AA414768	0.690595373874065	2.30902004398475	10.5402809252258	0.00116800665094265	0.00521674863951247	turquoise	turquoise
770	AA415398	0.538530869125583	2.47719967416793	8.04195358401424	0.00457062181836094	0.0163897355030313	turquoise	turquoise
771	AA465934	-0.320402147656693	-0.108803797526263	0.576328738722545	0.447754946812151	0.602495285152288	grey	grey
772	AA474331	0.122816321716931	0.441478212630636	0.159931797283558	0.68921931710308	0.800210351786085	yellow	YeMaBl
773	AA543186	-0.905267423516224	-0.779231543188925	5.31733590764765	0.0211142684238854	0.0586250576990994	blue	blue
774	AA986860	-0.607070903630172	-0.191526021121963	3.8335749994317	0.0502356763265293	0.117120354992565	grey	grey
775	AA987161	-0.220978811410711	3.31819854179891	1.28936647649933	0.256164733790164	0.406804544745995	turquoise	turquoise
776	Aaas	-0.545564739870501	5.14408955698719	36.1720842828009	1.80639725657895e-09	3.1899914120805e-08	blue	blue
777	Aacs	0.621979947587372	7.04532005527674	50.6558833275531	1.10066015876844e-12	3.21848895795551e-11	turquoise	turquoise
778	Aadat	0.0455337250508958	-1.34323186545518	0.00859615684733583	0.926129613223161	0.957301524108665	grey	grey
779	Aaed1	-0.477899514729363	1.14883967636246	3.21756481420822	0.0728519345563996	0.157662894508042	blue	blue
780	Aagab	0.276269690861147	6.68424977132982	13.2648967376099	0.000270422353343372	0.00149122812518165	brown	BrRePi
781	Aak1	0.148805424489219	7.04237927067955	3.99494583564092	0.0456369192472994	0.108423592806971	yellow	YeMaBl
782	Aamdc	-0.0108210272938467	4.15371524048237	0.00708919151848164	0.932899535624159	0.961088463381228	brown	BrRePi
783	Aamp	-0.0777624828130414	7.46423954403391	0.874555038147386	0.349697360413924	0.507533398511677	red	BrRePi
784	Aanat	-0.285178648061878	-2.37390794568989	0.147830891746409	0.700616913962713	0.808871871430666	grey	grey
785	Aar2	0.0521288440245922	5.99302373373344	0.366386988719996	0.544980285760135	0.68701280846104	brown	BrRePi
786	Aard	0.304066763113882	1.51640342054667	1.26079849592607	0.261500000318491	0.412869297127034	grey	grey
787	Aars	-0.1101869476052	7.72488993823124	1.92493868014583	0.165313244048956	0.295372524239844	grey	grey
788	Aars2	-0.0157917179169931	4.86029275622393	0.0266639355021918	0.870289356350108	0.924098793784736	grey	grey
789	Aarsd1	-0.0994611739202949	5.65746364849413	0.78757821311468	0.374833426672578	0.53314388093508	brown	BrRePi
790	Aasdh	0.00824907306466816	3.84360741611327	0.00358064149880044	0.952284292437711	0.972722921826007	black	YeMaBl
791	Aasdhppt	-0.116979865839667	4.47468822713671	1.0439621014853	0.306901778987292	0.463583009340518	grey	grey
792	Aass	-0.664915743334818	-0.491244081763028	3.41484220725298	0.0646125904314356	0.143172819512803	blue	blue
793	Aatf	-0.264223413818322	4.77466534774612	6.47971624920859	0.0109112400952856	0.0338906249772994	grey	grey
794	Aatk	0.641521640869169	7.23462832126044	62.7632893563375	2.33103423246845e-15	9.87737716938132e-14	turquoise	turquoise
795	AB124611	-0.848749643679729	-0.757484253417534	3.97530379634079	0.0461721237638	0.109409227783827	grey	grey
796	Abat	0.0795022500914995	6.62237565864926	0.470823832521416	0.492608411038966	0.641741924743198	turquoise	turquoise
797	Abca1	-0.376225059353798	5.61529979667072	8.86439469558098	0.0029078665671577	0.011220106162245	yellow	YeMaBl
798	Abca17	0.600505033238935	-1.91190697369889	1.5249271956426	0.216875381705275	0.360843814813912	turquoise	turquoise
799	Abca2	0.261551989401009	7.19357520272078	12.9835387062841	0.000314241494474626	0.00169462294849954	turquoise	turquoise
800	Abca3	0.373521023092919	6.85539477210631	28.2056303307055	1.09086782707898e-07	1.3841824836329e-06	turquoise	turquoise
801	Abca4	0.0863643443406364	1.29292638786544	0.0847621164879584	0.770944751903763	0.860321967864001	grey	grey
802	Abca5	0.455035728172581	4.02897527022436	11.8243215307128	0.000584620131478144	0.00289527009879731	turquoise	turquoise
803	Abca6	1.03454563446504	-0.238933469516481	8.45824477717546	0.00363392369384307	0.0134985002580406	turquoise	turquoise
804	Abca7	-0.326963230067936	4.38196345047551	8.2157743507902	0.00415277901782688	0.015151854919135	black	YeMaBl
805	Abca8a	0.387883890064981	2.67396866881073	3.27256195141732	0.0704475273985503	0.153833816220543	turquoise	turquoise
806	Abca8b	0.0664868899702119	1.94718433783348	0.0828021430813894	0.773535345860828	0.861731543655641	yellow	YeMaBl
807	Abca9	-0.204038443519609	2.8178718619123	0.311619155033746	0.576688302635402	0.713888212316548	green	green
808	Abcb10	0.454848318806549	5.48421766591444	20.8419185771197	4.98792380848967e-06	4.34508939817385e-05	grey	grey
809	Abcb1a	0.165218781013065	2.88417206989969	0.630143887993675	0.427302539757323	0.583139330450857	turquoise	turquoise
810	Abcb1b	0.517464035245141	-0.639787660701362	1.53332635320077	0.215613904133233	0.359297468957617	grey	grey
811	Abcb4	-0.24692040255686	-0.258031788011263	0.499871496743465	0.479556590840984	0.630588552322016	grey	grey
812	Abcb6	0.301594295671679	5.5770712335159	12.2415568820013	0.00046736816123126	0.00239761633963921	turquoise	turquoise
813	Abcb7	-0.244724695353222	4.62168680962964	3.73531145609722	0.053273733899121	0.122774698586884	blue	blue
814	Abcb8	0.201891203949785	5.85871112849268	6.11455647716984	0.01340730511625	0.0400972479079095	pink	BrRePi
815	Abcb9	0.31884321788303	4.43094041457594	5.29128725488315	0.0214323721440158	0.0593458398780469	turquoise	turquoise
816	Abcc1	-0.0339670792026323	4.76916112723502	0.0991198598609433	0.752888403913085	0.847926849903224	yellow	YeMaBl
817	Abcc10	0.039606316868913	3.94111566848715	0.0699249304963647	0.791446112509852	0.87329201522453	black	YeMaBl
818	Abcc12	0.264955809972511	-0.710274808924141	0.456525822134948	0.499252126521887	0.647655544581915	turquoise	turquoise
819	Abcc3	-0.768725540907915	-0.265476300432735	4.46926672482488	0.0345097988341313	0.0867636754886315	green	green
820	Abcc4	0.358347540527889	2.26865378247545	2.85790357588607	0.0909259313812206	0.187668439575967	green	green
821	Abcc5	0.0837653850332654	6.21216734827411	0.985070455308923	0.320950190264081	0.478828887460542	yellow	YeMaBl
822	Abcc6	0.750249575476296	-0.620848936301933	2.51616934060779	0.112684019244243	0.220996851760099	turquoise	turquoise
823	Abcc8	-0.533685482420256	5.06157185774764	17.675830956323	2.61933738295053e-05	0.00019131064981055	grey	grey
824	Abcc9	-0.10782326791034	4.21523165678348	0.56144050793767	0.453680421653009	0.608166460917924	grey	grey
825	Abcd1	-0.202401367738051	4.38968970759922	3.42965613745462	0.0640354328458417	0.142087919012191	grey	grey
826	Abcd2	-1.27039082841588	4.57886501816929	93.8598865122493	3.38668513899077e-22	3.39274772349884e-20	blue	blue
827	Abcd3	0.0551843833891439	6.35473338459707	0.397082587250511	0.528599789442589	0.673468832066555	turquoise	turquoise
828	Abcd4	-0.152567565279759	3.49240006062316	1.00123813111899	0.317011101731039	0.47472455800226	grey	grey
829	Abce1	-0.0418189675755429	6.83718671361911	0.281376424564938	0.595800475341301	0.728277001118387	grey	grey
830	Abcf1	-0.116987657709899	7.46917432796924	2.72537233415842	0.0987650870694369	0.200157167588648	blue	blue
831	Abcf2	-0.215180322850546	6.81787458545234	7.03233185690269	0.00800510491964176	0.0261872299417186	blue	blue
832	Abcf3	-0.0254967321776173	6.26723231283527	0.107235042576187	0.743314229084972	0.841113277354624	pink	BrRePi
833	Abcg1	-0.128789871945439	4.62784909550525	1.34545475809033	0.246074296592988	0.395517456611627	grey	grey
834	Abcg2	-0.169720448658302	3.9466636544788	1.5510024473475	0.212987513504835	0.356164281985571	grey	grey
835	Abcg3	-0.132585278029806	-1.39191693357839	0.0913222153923767	0.762502914426844	0.854346731325781	grey	grey
836	Abcg4	0.4540334908863	5.64733540370348	19.0034871459579	1.30479778445185e-05	0.000103144487305743	turquoise	turquoise
837	Abcg5	-1.5457593029779	0.246277510489093	5.03697656202909	0.0248117580506925	0.0666281163576527	blue	blue
838	Abcg8	-1.06026237375916	-1.4090455694494	2.54964245804761	0.110319218174809	0.217674236080119	blue	blue
839	Abhd10	-0.163822132422664	4.8180479819326	2.65843070872542	0.10300231156852	0.206500866515813	blue	blue
840	Abhd11	0.327320315808236	5.4802263782961	14.6738077486598	0.000127810052532644	0.000770229982381094	turquoise	turquoise
841	Abhd11os	-0.0691966718290216	0.0521630801935358	0.0557561449647928	0.813333819559317	0.887904921137371	grey	grey
842	Abhd12	0.275646093199027	6.74112422030999	12.6298358440029	0.000379638512781864	0.00198746884643125	turquoise	turquoise
843	Abhd13	-0.0189412657947679	5.16019591762531	0.037330439623382	0.84679382744687	0.908783033040289	grey	grey
844	Abhd14a	0.420937714942276	5.6217725455033	19.2418527529931	1.15160780069602e-05	9.22479911031374e-05	turquoise	turquoise
845	Abhd14b	0.0836168874468459	2.17498226625138	0.132022168942531	0.716344530086971	0.820550210247138	yellow	YeMaBl
846	Abhd15	-0.233002164241096	-0.203069995122738	0.5230734656284	0.469533565589748	0.621858234195251	blue	blue
847	Abhd16a	0.0590878866811366	6.057438078789	0.542380505290928	0.461447838902403	0.614393057473714	turquoise	turquoise
848	Abhd17a	0.299516578921384	7.42822053270785	10.2150194128885	0.00139301527656164	0.00603825986199756	brown	BrRePi
849	Abhd17b	-0.0267201276652446	5.03493352841083	0.0774034495375391	0.780847509472945	0.866961362197196	grey	grey
850	Abhd17c	0.191298549476101	7.26858916008723	6.07044145268032	0.0137462600216842	0.0408808681322862	brown	BrRePi
851	Abhd2	0.125980386897564	5.58691854166951	1.52318357149033	0.217138358964759	0.361207300906015	turquoise	turquoise
852	Abhd3	0.469247505964072	0.894132117898805	1.90628115800212	0.16737693942325	0.298304453096851	turquoise	turquoise
853	Abhd4	-0.158967550372975	5.71881366678829	2.20764529544131	0.137328143236424	0.256999358462168	grey	grey
854	Abhd5	0.460124027664672	4.89309073954112	23.1566089620142	1.49329088715838e-06	1.47952489668458e-05	turquoise	turquoise
855	Abhd6	0.240557880807905	4.28584406663022	3.96381205987737	0.0464883130222099	0.109963391930833	turquoise	turquoise
856	Abhd8	0.286841598253724	7.62669324909596	8.98796043580717	0.00271764152152085	0.0105627333687581	brown	BrRePi
857	Abi1	0.0708385785533711	6.43889420405045	0.573137990323074	0.4490146501535	0.60362927650894	turquoise	turquoise
858	Abi2	0.279360834069559	7.40228285056301	14.0278493074776	0.000180123039578736	0.0010458736348205	turquoise	turquoise
859	Abi3	-0.620441889828764	0.62219982774039	3.68348021044816	0.0549540322737541	0.126020770067932	blue	blue
860	Abi3bp	-1.39763186285806	-1.32042147823976	9.54405532670929	0.00200598042077133	0.00821267816566547	green	green
861	Abl1	-0.42555511238652	7.50336169084884	32.7280285462466	1.05997687514636e-08	1.62286459497644e-07	blue	blue
862	Abl2	0.112266072065679	6.55573513474962	1.34170128624748	0.246734165684809	0.39630332293139	grey	grey
863	Ablim1	0.858218730409421	7.43013346629564	82.7149592983387	9.47812222459973e-20	7.12131692514023e-18	turquoise	turquoise
864	Ablim2	1.07534079966502	4.28599936963837	37.4143287778284	9.55177909256451e-10	1.78179106773827e-08	turquoise	turquoise
865	Ablim3	0.730705604652049	6.95485393565847	29.3591937741321	6.01305624694975e-08	8.0383764276563e-07	turquoise	turquoise
866	Abr	0.252545044260669	9.03904683927833	7.07032647932894	0.00783709736620168	0.0257518228702343	turquoise	turquoise
867	Abracl	-1.19210074092578	5.56982115504933	57.6604361964541	3.11505815890242e-14	1.11845749692096e-12	blue	blue
868	Abt1	-0.153442259259788	4.72815241779969	2.5320052023875	0.111558368752104	0.219372442321325	red	BrRePi
869	Abtb1	0.0985657807379836	5.21349501925405	1.07427952967994	0.29998079824653	0.456439937628252	grey	grey
870	Abtb2	0.138409967576664	4.57812086523059	1.64802936193796	0.199227357810473	0.338951754891095	red	BrRePi
871	Acaa1a	0.0635386177932865	6.15620992362435	0.609418604582846	0.435006799790222	0.590376764826519	brown	BrRePi
872	Acaa1b	-0.0737915251533748	-0.140894704610717	0.0425114244051219	0.836647976220306	0.902669858135843	grey	grey
873	Acaa2	0.0729910550378823	5.22381916030417	0.519043588727145	0.471249945165287	0.623606927600085	brown	BrRePi
874	Acaca	0.392746640084952	6.17210139226265	13.6971963466016	0.000214774879812655	0.00122215340970532	turquoise	turquoise
875	Acacb	0.199817444841073	1.89432206113474	0.647324185741033	0.42107098056856	0.577939863298982	grey	grey
876	Acad10	-0.223642325918039	0.242091225926967	0.48111665101171	0.487916954527179	0.637817245145032	grey	grey
877	Acad11	-0.161800506844458	3.20654013619718	0.867378907391065	0.351681961295683	0.509487513170039	blue	blue
878	Acad12	0.033403320524099	-0.629543329823096	0.00675917468882492	0.934476381670805	0.962095915138	brown	BrRePi
879	Acad8	1.66388765081855e-05	4.97559366435023	3.10642906953262e-08	0.999859372330367	0.999859372330367	grey	grey
880	Acad9	-0.0382732761620841	5.48586754069685	0.129134349090504	0.719331269078157	0.822578013378622	grey	grey
881	Acadl	-0.234733246633318	4.41204063343102	3.11684052745029	0.0774868906464264	0.165530439423569	green	green
882	Acadm	-0.188075354230738	4.3847263339746	2.13222127951223	0.144231611874968	0.266537785142206	grey	grey
883	Acads	-0.786289048589968	4.05412614351316	26.2543622912634	2.99278034124892e-07	3.48170839843217e-06	blue	blue
884	Acadsb	-0.0746081603509235	5.88328282543431	0.858726043975111	0.354095444811682	0.511679667219608	grey	grey
885	Acadvl	-0.320709968726488	5.18105895450517	8.60117505770659	0.00335946177142026	0.0126674500670027	yellow	YeMaBl
886	Acan	1.03884462278394	-0.464961914239064	9.49090034955434	0.00206493464141346	0.00840533238701522	turquoise	turquoise
887	Acap1	-0.567118251604456	-1.281772423786	2.30410127952431	0.129032893715287	0.245238603576527	grey	grey
888	Acap2	-0.289699486589407	5.17563999378385	8.08490234593938	0.0044635536128311	0.0161082969941374	black	YeMaBl
889	Acap3	0.29089016109079	7.88738557746242	13.7220937820573	0.00021194646415116	0.00120817673576016	turquoise	turquoise
890	Acat1	0.0473074532606886	8.14156591672945	0.30233611009304	0.582421582585151	0.718737728216441	turquoise	turquoise
891	Acat2	0.369311237307412	6.62685425520323	20.6117541197875	5.62496998530837e-06	4.82747952890373e-05	brown	BrRePi
892	Acat3	0.33296778272409	-2.20788912572771	0.338430034412726	0.560736840598138	0.701093851006717	grey	grey
893	Acbd3	0.0690068328335381	5.86972326328265	0.740351194078007	0.389548401357898	0.547926937566071	grey	grey
894	Acbd4	0.176599828998695	3.56765415773544	1.41426788059896	0.234349190856909	0.382335084089273	turquoise	turquoise
895	Acbd5	-0.169007046003781	5.5738054859442	3.70349869994432	0.0542984984769247	0.124782913747469	grey	grey
896	Acbd6	-0.0929355045296497	6.58811808190765	1.56829627357049	0.210454608676183	0.353129429715238	brown	BrRePi
897	Acbd7	0.854349822678449	-1.91472465701345	2.54562868874106	0.110599879097885	0.218174965100229	turquoise	turquoise
898	Accs	-0.562276388041134	3.51198059468171	11.2038422077755	0.000816281405243469	0.00385772595390107	black	YeMaBl
899	Accsl	-1.04290210703851	-1.16027887748099	6.20084392464085	0.0127689415453005	0.0385323823612276	grey	grey
900	Acd	-0.146070713745362	6.19139600232185	2.50070242441958	0.11379553295915	0.222504542698077	grey	grey
901	Ace	0.429793503078637	4.03161950683088	1.86068299189718	0.172545993903804	0.304898893044128	turquoise	turquoise
902	Ace2	0.549101689583726	-1.72914477735527	0.69722626169888	0.403717283000894	0.561610821445956	turquoise	turquoise
903	Acer2	0.229874448958945	2.79925717486896	0.964622225248807	0.326025052492944	0.483389336542135	grey	grey
904	Acer3	0.304613798684839	1.63832785988647	1.45417442258968	0.227859310442732	0.374360067743986	grey	grey
905	Ache	1.14932858519864	4.04744375974434	29.1930450943923	6.55139480743099e-08	8.71496609260636e-07	turquoise	turquoise
906	Acin1	-0.497104186980857	7.92503593748259	35.7585748834967	2.23346757341983e-09	3.87253688558017e-08	pink	BrRePi
907	Ackr1	0.560438658858948	4.43044093360324	24.3616513749553	7.98423644265517e-07	8.42497875343633e-06	turquoise	turquoise
908	Ackr2	0.284686753746988	2.19568526507417	1.76947532312993	0.18344702525988	0.318889673641012	grey	grey
909	Ackr3	-0.541226068470693	5.89082239908012	20.6596122045664	5.48610724548535e-06	4.72329095421654e-05	blue	blue
910	Ackr4	1.05342453834419	-1.25593785783508	4.21221970090912	0.0401337867602559	0.0978121677927906	turquoise	turquoise
911	Acly	-0.180088638715657	8.72147003290065	2.86366918076804	0.0906006189423107	0.187139804609235	blue	blue
912	Acn9	0.114314951744471	2.13905826341445	0.308737777028319	0.578455770528629	0.715257805707361	grey	grey
913	Aco1	-0.152730379154849	6.68043885271157	3.91112025209768	0.0479676128482895	0.112690560062954	blue	blue
914	Aco2	0.0365499028560037	8.58342874555967	0.164434894409101	0.685105809800724	0.797259586064531	turquoise	turquoise
915	Acot1	-0.0795749295914221	4.9520904327336	0.504274250804338	0.477628049936865	0.628869112169536	brown	BrRePi
916	Acot11	0.229383349446626	1.57214715584358	0.794719833159226	0.372676756406364	0.53097024599499	turquoise	turquoise
917	Acot13	0.104723424460709	4.66875785216325	0.718891591179228	0.396507728158353	0.554512235260358	brown	BrRePi
918	Acot2	-0.121937409734971	1.85358644118486	0.312442940301007	0.576184954321558	0.713482803577337	brown	BrRePi
919	Acot3	0.412033745199581	-0.536724368392385	1.26501777684695	0.260703426608044	0.41205258184865	turquoise	turquoise
920	Acot4	0.340939890625652	-1.71130522037807	0.402496984372902	0.525802519611867	0.671011173294093	turquoise	turquoise
921	Acot5	0.531374117487019	-3.14076934024711	0.300465671581298	0.583590633719338	0.719380005911367	turquoise	turquoise
922	Acot6	0.106486521149497	1.2164129618735	0.16001262630733	0.689144892315446	0.800181187478527	grey	grey
923	Acot7	0.59124576237243	7.97503329840724	37.9219873359589	7.36307244429985e-10	1.40823901156387e-08	turquoise	turquoise
924	Acot8	0.120355181876597	3.92802131128296	0.806258994595491	0.369228596652145	0.527344090034996	pink	BrRePi
925	Acot9	0.478928627922555	4.11709193201414	11.4505224425506	0.000714739018806804	0.00344300965752912	turquoise	turquoise
926	Acox1	0.12986041134098	7.19092349988324	3.03422764836887	0.0815253392071116	0.171984236317719	turquoise	turquoise
927	Acox3	-0.100555083828224	4.83274373383142	0.82805004646241	0.362836985073352	0.521058440027912	yellow	YeMaBl
928	Acp1	-0.0466510202325763	3.76612154606147	0.0890985338032335	0.765326326414859	0.856289620916011	grey	grey
929	Acp2	-0.0107556798210578	6.14740584600206	0.0198125032642298	0.888061997388075	0.935017396886666	grey	grey
930	Acp5	-0.607648748455856	-1.46071937850683	1.38985658612583	0.238429320286964	0.387063062812558	grey	grey
931	Acp6	-0.21766632739664	3.32641538746377	1.41888116698189	0.233587645289698	0.381416027307225	grey	grey
932	Acr	-0.0160289763182589	0.582102390964643	0.00272370141360323	0.958378023727321	0.977001522108789	yellow	YeMaBl
933	Acrbp	-0.265511470367192	3.33325482509899	1.89558876898363	0.168572908349419	0.299679015182684	black	YeMaBl
934	Acsbg1	0.331822152044029	4.89793132940403	7.62148505095395	0.00576769731509379	0.0199752368174685	turquoise	turquoise
935	Acsf2	-0.902299387132728	2.02930172484983	13.8108908251335	0.000202160975509212	0.00116095911944056	blue	blue
936	Acsf3	-0.120230846032943	4.25090377906513	1.07033070870009	0.300870758497117	0.457112467660252	brown	BrRePi
937	Acsl1	0.606312011568502	4.48476573232618	18.7053416650806	1.52554528693685e-05	0.00011840303425011	turquoise	turquoise
938	Acsl3	0.146387198053108	6.2412704106135	2.63428107304267	0.104579390416453	0.208965639875476	grey	grey
939	Acsl4	0.56686354500719	4.13770041648257	16.6182882243864	4.57081477174202e-05	0.000310068221234088	turquoise	turquoise
940	Acsl5	0.78988815690245	4.38500053677946	37.0156487271584	1.17184975746384e-09	2.14166100381539e-08	turquoise	turquoise
941	Acsl6	0.210100068252507	5.78532542964617	6.4290818029788	0.0112266601568695	0.0347059179443312	turquoise	turquoise
942	Acss1	-0.867697969000811	5.26579068436273	48.7426386035589	2.91851935792969e-12	8.08270489075784e-11	blue	blue
943	Acss2	-0.0290777696467131	4.56685962951675	0.0649732708586641	0.798801456117798	0.878177736603056	grey	grey
944	Acss3	-0.955342667047415	-0.914745794965364	3.11298770163467	0.0776703633784701	0.165747840535068	blue	blue
945	Acta1	1.03257732008768	2.45792119771733	17.8824761512178	2.34974822614075e-05	0.000173494376533386	turquoise	turquoise
946	Acta2	-0.734139842434767	1.68828637276037	2.35075830382696	0.125222080916132	0.239621406813808	grey	grey
947	Actb	-0.235306718935678	11.3100134965556	2.9145701834492	0.0877827984913583	0.182527487087284	grey	grey
948	Actc1	-1.04727781176156	-2.12477973032938	3.98116123482486	0.0460118321620338	0.109074791726212	blue	blue
949	Actg1	0.114952759773675	4.30859005685167	0.149248614979395	0.69925444523371	0.807873595194552	pink	BrRePi
950	Actg2	-0.34364534047761	-1.20931357273542	0.4702557632927	0.492869529007632	0.641838285769962	grey	grey
951	Actl10	0.170932530919748	-1.86554339986383	0.0798112041344456	0.77755342420886	0.864723807406674	black	YeMaBl
952	Actl6a	-0.794301085161453	5.75826287644282	42.4700109224986	7.1774311513804e-11	1.62271063784899e-09	blue	blue
953	Actl6b	0.204075250135004	7.80981609470333	4.97402345441222	0.0257307257115275	0.0686702758711363	turquoise	turquoise
954	Actn1	-0.425761202246456	5.47095352321486	20.8758547238625	4.90032804690801e-06	4.2825753297399e-05	grey	grey
955	Actn2	0.980570620585537	2.46567984173823	23.4507283412353	1.28154196006902e-06	1.29020747332259e-05	turquoise	turquoise
956	Actn3	0.557125285118267	0.832019627662811	3.9869019469038	0.0458553037320861	0.108783178521857	turquoise	turquoise
957	Actn4	-0.187906763721841	7.27626526145104	4.13114076409636	0.0421009612135897	0.101614589460938	blue	blue
958	Actr10	0.0268423101400802	6.8230774325383	0.0791022122605298	0.778517771298514	0.86538115824682	yellow	YeMaBl
959	Actr1a	0.0410764525937053	8.84997228739423	0.192050686422154	0.661215301527403	0.777745208934017	turquoise	turquoise
960	Actr1b	0.101299019969012	7.24196436311026	2.08975579709242	0.14828977250314	0.272239221487947	pink	BrRePi
961	Actr2	0.341040353949925	7.61838860564662	11.5130193847275	0.000691104287444147	0.0033450436865288	turquoise	turquoise
962	Actr3	-0.0817597647235337	7.13459062198966	0.971898521462461	0.324207149145685	0.481915902499113	brown	BrRePi
963	Actr3b	0.576542306995953	5.36469845611663	29.030019032042	7.12653619218389e-08	9.38009374395396e-07	turquoise	turquoise
964	Actr5	-0.177595061944914	4.28772511901553	2.35244889559582	0.12508636757102	0.239502909309825	blue	blue
965	Actr6	-0.0899010572382771	4.44585135020709	0.352312013424624	0.552807264237463	0.6941206260201	turquoise	turquoise
966	Actr8	-0.267697297367664	5.5416905432393	8.55177048896888	0.00345186337094807	0.0129436900755814	blue	blue
967	Actrt3	1.7981983138527	-1.27157323694921	14.3851744475428	0.000148970577195502	0.000882351641352481	turquoise	turquoise
968	Acvr1	0.16006087562663	5.61912770491575	1.95892470272761	0.16162836626788	0.290851902893569	turquoise	turquoise
969	Acvr1b	0.171960572894538	7.34036127379302	5.13024887346394	0.0235123561157147	0.063765675674389	turquoise	turquoise
970	Acvr1c	0.344499988929251	1.47298562325086	1.47006755696982	0.225335035037188	0.371189837963716	turquoise	turquoise
971	Acvr2a	0.235952035722072	6.69709524107754	7.79648386462936	0.00523480022633109	0.0183886416814857	turquoise	turquoise
972	Acvr2b	-0.371477349321147	3.97156485211896	6.41119706174764	0.0113402938012939	0.0350221937395239	blue	blue
973	Acvrl1	-0.145630383836798	3.67358893668704	0.481281566347317	0.487842392510642	0.637814725534134	grey	grey
974	Acy1	-0.527917677217705	4.18701314672432	16.7373075485526	4.29284801885434e-05	0.000294831275911921	blue	blue
975	Acy3	-0.375613901766272	-0.115246044623618	1.0903236891542	0.296399500953891	0.45239043552908	green	green
976	Acyp1	-0.25643653417254	3.33781395932842	1.8145108300254	0.177968059411519	0.311871680832473	grey	grey
977	Acyp2	0.352058596943172	1.76737722198683	1.93651544654425	0.164047381471224	0.293789997119454	turquoise	turquoise
978	Ada	0.126275580247224	2.21710423811754	0.384781014811139	0.535055559586698	0.679005828018834	grey	grey
979	Adad2	0.620308945583377	-2.37684349461043	0.966807449539687	0.325477684426959	0.482957385936713	turquoise	turquoise
980	Adal	-0.183317157359614	4.23022026084708	2.01180716818888	0.156079301831841	0.283588332896209	grey	grey
981	Adam10	-0.15004916188218	6.8113391966505	3.47809387258141	0.0621863320431425	0.138691133629105	grey	grey
982	Adam11	0.472671525370802	5.93893257754212	34.7983224185271	3.65688429995003e-09	6.1183067323597e-08	turquoise	turquoise
983	Adam12	-0.0986555406626087	3.07672828112241	0.125752947993959	0.722876822541401	0.825432467097731	grey	grey
984	Adam15	0.377353072877355	5.45855225709051	9.09277374785113	0.00256621385746426	0.0100537867739327	turquoise	turquoise
985	Adam17	-0.212974040451402	5.02639521939834	4.69208349844438	0.0303018834704251	0.0781578618629257	blue	blue
986	Adam19	0.200119769048621	5.91085317129354	5.65915700545947	0.0173644671469095	0.0496757788945045	turquoise	turquoise
987	Adam1a	0.0791238990351719	2.16436876193001	0.151685293807848	0.696930005719572	0.805933950607306	yellow	YeMaBl
988	Adam21	0.784502589786286	-0.987049151598451	3.56545883033671	0.0589934349386576	0.133157782422736	turquoise	turquoise
989	Adam22	0.385701937117743	6.04222432988755	20.7247669516751	5.30257083912573e-06	4.57741607171124e-05	turquoise	turquoise
990	Adam23	0.605051788779862	5.26410361158946	40.3753375493673	2.0956987954515e-10	4.39419841749127e-09	turquoise	turquoise
991	Adam32	1.05647638349014	-2.12704601135863	4.27028130013323	0.0387845093825495	0.095023219017119	grey	grey
992	Adam33	-0.363844139205052	-0.608138878075811	0.436999973096967	0.508574006102754	0.655884261366942	green	green
993	Adam4	0.35837306630732	-2.84693851258616	0.29301737039645	0.588293385184713	0.722905531018604	grey	grey
994	Adam5	0.16453040217307	-1.32993013046078	0.105758278949285	0.745025939946159	0.841817585419913	turquoise	turquoise
995	Adam8	-0.190153771421037	1.93929649051832	0.778911310311483	0.377474306703841	0.535700645208435	black	YeMaBl
996	Adam9	-0.147755279336125	5.20149780787241	2.62745948387741	0.105029647079326	0.20949775929112	grey	grey
997	Adamts1	-0.213606478097804	4.16063005781966	1.66429081479476	0.197024981085951	0.336124387911046	grey	grey
998	Adamts10	-0.0914174226808174	5.41938596820138	0.940980475236558	0.332025816021958	0.489280574613671	black	YeMaBl
999	Adamts12	-1.15557626535263	2.26563987293652	7.88682815492955	0.00497961175021186	0.0176180769771503	grey	grey
1000	Adamts14	0.0225247551179929	0.440547990831135	0.00465327163450713	0.945614571643572	0.96895939406513	green	green
1001	Adamts15	-0.220303999707595	3.13163142527714	0.642342134690839	0.422863946703852	0.579596544602313	grey	grey
1002	Adamts16	0.336667430858506	1.20230604005095	1.50442927779594	0.219991100954672	0.364644630517145	turquoise	turquoise
1003	Adamts17	-0.333837922478482	3.96478441306382	4.64744792406815	0.0310997514217184	0.0797972910392203	grey	grey
1004	Adamts18	-0.378879807077778	5.73631744617103	9.99456004701951	0.00157003334216744	0.00668768270604603	grey	grey
1005	Adamts19	-0.27146854821963	1.29840865931414	1.15632881386722	0.282228215343643	0.437008081939889	blue	blue
1006	Adamts2	0.542080535041809	3.93785275752255	7.75914794790402	0.00534411655332241	0.0187240214904727	turquoise	turquoise
1007	Adamts20	0.316610140286607	3.19494154359089	2.85616433679498	0.0910243131531346	0.187836493448376	grey	grey
1008	Adamts3	-0.209645889490281	5.89905461505387	2.53594089956843	0.111280534588629	0.218985303242252	turquoise	turquoise
1009	Adamts4	-0.134066323284368	3.54259595274045	0.599046355081956	0.438942116310052	0.594326014149494	grey	grey
1010	Adamts5	-0.466208205449251	2.42936452906518	2.79532018886462	0.0945398800260523	0.193600973241994	grey	grey
1011	Adamts6	-0.520582578755723	2.08416120924021	5.23423794717581	0.0221465084120083	0.0608663310784897	black	YeMaBl
1012	Adamts7	-0.394246067865108	5.51357153608541	14.3303815110967	0.000153369585904739	0.000905432888194981	blue	blue
1013	Adamts8	0.294535719153844	1.96124875615904	1.84692778832083	0.174141133951982	0.307021886247334	turquoise	turquoise
1014	Adamts9	-0.480050268286684	2.90701577083157	2.89240575716223	0.0889979395257662	0.184557572267271	grey	grey
1015	Adamtsl1	0.324991620826141	3.14869490274917	3.24058245327797	0.0718350959941443	0.156044943500063	green	green
1016	Adamtsl2	0.359535101277178	3.82936360129709	5.89912184837722	0.0151484356422276	0.044312177728499	grey	grey
1017	Adamtsl3	-0.468535695089596	1.0351062685666	2.55432734101906	0.109992620186536	0.217214679119894	grey	grey
1018	Adamtsl4	-0.501460821061038	-0.462626560101966	0.881908784482508	0.347679411251983	0.505735337923136	grey	grey
1019	Adamtsl5	-1.27553761676175	-0.498053185508029	6.97483054100726	0.00826640501913173	0.0268472057345385	green	green
1020	Adap1	1.30936211643546	7.00304483083427	96.9563767795607	7.0871708469804e-23	7.82433303915952e-21	turquoise	turquoise
1021	Adap2	-0.131373440764031	0.673526425966035	0.234736949502914	0.628033481055851	0.752203347900768	grey	grey
1022	Adar	0.174054028097405	7.38242102791604	5.78010637398193	0.0162085604364313	0.0469233651728718	turquoise	turquoise
1023	Adarb1	0.709458776219293	5.84001733188238	77.7962277700293	1.14238125517742e-18	7.53646560580259e-17	turquoise	turquoise
1024	Adarb2	0.479293169776059	4.49877812499537	8.37040605112811	0.00381380398165166	0.0140636729875539	turquoise	turquoise
1025	Adat1	-0.3424164859485	3.55807830389163	5.5108732523336	0.0188986088903334	0.0533215444508382	blue	blue
1026	Adat2	0.112318718938035	2.32144347035719	0.2623392906574	0.608517566608107	0.73764801228585	blue	blue
1027	Adat3	0.200569225768193	2.51048272452296	1.10849392421901	0.29240957041844	0.448155153302566	blue	blue
1028	Adc	0.10633680317889	3.40429170240227	0.344235553239891	0.557394523939478	0.697993581866473	brown	BrRePi
1029	Adck1	0.410211380765327	5.50132343161544	17.7114618247063	2.57072938291726e-05	0.000188313754637629	yellow	YeMaBl
1030	Adck2	0.0093045768800358	4.97497599368223	0.00946836792056738	0.922483757389282	0.955194334110701	grey	grey
1031	Adck3	0.210683445170257	2.41278954138402	1.15434344590516	0.282641756686393	0.437564921230895	turquoise	turquoise
1032	Adck4	-0.124866328875514	5.06918875885956	1.67795430868634	0.195196498660095	0.333963984265884	grey	grey
1033	Adck5	0.05389484655765	4.73242623686317	0.257306767153575	0.611976508701323	0.740292692286357	pink	BrRePi
1034	Adcy1	1.50701196270409	8.56326173031562	180.335926287623	4.09330730323309e-41	3.49633074864052e-38	turquoise	turquoise
1035	Adcy2	1.01839756360203	5.3820442362799	69.4923961302235	7.67096723415414e-17	4.01587507235766e-15	turquoise	turquoise
1036	Adcy3	0.466852749130004	5.31728764843777	26.771840130979	2.28949431871703e-07	2.73207377194549e-06	turquoise	turquoise
1037	Adcy4	-0.342201567061706	2.00388090439797	1.58803909406264	0.207606516418185	0.349760838259185	blue	blue
1038	Adcy5	0.648438194303356	7.0362088044924	63.8718252658431	1.32783128779231e-15	5.83993874514402e-14	turquoise	turquoise
1039	Adcy6	0.0115460161720511	6.33768922881927	0.020891036552809	0.885076189611824	0.933266290768	black	YeMaBl
1040	Adcy7	0.51732361274573	2.56199353512185	4.04464405615042	0.0443117224417594	0.105786252354709	turquoise	turquoise
1041	Adcy8	0.874754751925119	3.56750714080695	17.2049081709923	3.35568254669922e-05	0.00023802173098943	turquoise	turquoise
1042	Adcy9	0.482435654123663	4.62321566074421	20.6199274485255	5.60100727737134e-06	4.80945751875447e-05	turquoise	turquoise
1043	Adcyap1	0.771117826152731	3.17080786974112	17.9814178644857	2.23071927981089e-05	0.00016591358016522	turquoise	turquoise
1044	Adcyap1r1	0.268539578428215	7.32018716545692	9.76485396380165	0.00177879644320696	0.0074172886631053	turquoise	turquoise
1045	Add1	0.0176983547854971	8.96399259250211	0.0379966291574813	0.845449908250092	0.908045441306955	turquoise	turquoise
1046	Add2	0.419369923906935	9.29569774778761	15.6824888272936	7.49145495381855e-05	0.000480928886256018	turquoise	turquoise
1047	Add3	0.0274337635039286	5.52203162373693	0.0454500187823417	0.831178689753222	0.89886046218465	green	green
1048	Adh1	-0.0758233380114384	-1.37008268837805	0.0130383804258383	0.90909056549808	0.946898837524443	grey	grey
1049	Adh5	-0.232719589532466	7.35012429235834	5.91233912382387	0.0150351947611337	0.0440285412808443	grey	grey
1050	Adh7	1.3872904647308	-1.56078576588405	8.99904173533306	0.00270121206806092	0.0105051451360078	grey	grey
1051	Adhfe1	0.713380254021089	2.27613381801662	6.62609667097946	0.0100495247948415	0.0316098953254676	turquoise	turquoise
1052	Adi1	-0.665118733501175	3.99680593281039	23.0663569073924	1.56505358343205e-06	1.54402763559384e-05	blue	blue
1053	Adipor1	0.0602985379564013	6.46051073338573	0.588290970817707	0.44308075166391	0.598382085275327	red	BrRePi
1054	Adipor2	0.0882928255456569	6.6731788225236	1.40253966874605	0.236298809778425	0.384489009814925	grey	grey
1055	Adk	-0.149583768483638	5.01646801573772	2.11711857783265	0.145660359265353	0.268474954062171	grey	grey
1056	Adm	0.550174129439172	1.38797019629509	3.23953962354854	0.0718808339307272	0.156123401212764	grey	grey
1057	Adnp	-0.173347856861861	8.09624874895465	3.98863007562457	0.0458082938722742	0.108735234935372	grey	grey
1058	Adnp2	-0.0946756025664805	5.51982829859237	1.15898046226199	0.281677083960559	0.436386924941064	blue	blue
1059	Ado	0.234173304523064	6.00783900919944	7.04971174205831	0.00792780082400752	0.0259657476433538	brown	BrRePi
1060	Adora1	0.662122200222402	6.12449475587618	55.6491102295631	8.66321315582675e-14	2.959900764335e-12	turquoise	turquoise
1061	Adora2a	0.788075534583838	5.06130353097397	42.8086196732584	6.03655841713469e-11	1.38176737026345e-09	turquoise	turquoise
1062	Adora2b	-0.255100927047845	0.347580618687591	0.513121143712373	0.473790849371142	0.625541140127259	green	green
1063	Adpgk	-0.0873569059002202	4.18922987085821	0.473525897194405	0.491369547357914	0.640671357280597	grey	grey
1064	Adprh	-0.116450930259792	7.15355160038778	2.53406703644426	0.11141272182632	0.219165704547799	red	BrRePi
1065	Adprhl2	0.108834405930048	5.86691954260852	1.46657383707507	0.225887043972399	0.371834956550163	brown	BrRePi
1066	Adprm	-0.222073593723113	3.74715244419591	2.00878814302137	0.156390198551431	0.284026021966336	grey	grey
1067	Adra1a	0.377763833051403	0.506115437028212	0.90038973771412	0.342677229646331	0.500252654486849	green	green
1068	Adra1b	0.988688458550671	2.35660569101946	14.7402723167457	0.000123382462216748	0.0007460409759	turquoise	turquoise
1069	Adra1d	1.94762860814105	-0.29145697005055	19.4881166489345	1.01227477168234e-05	8.19361958585176e-05	turquoise	turquoise
1070	Adra2a	0.00661294958013205	4.37156857144141	0.00097701509257675	0.975064390755328	0.986984344637199	green	green
1071	Adra2b	0.334357717535617	-0.167892792256507	0.874959274363728	0.349586020614044	0.507462569637328	grey	grey
1072	Adra2c	0.0832001292577051	4.21895784174747	0.416491708762442	0.518692824781695	0.664970839195997	turquoise	turquoise
1073	Adrb1	0.506607564727239	3.44037230550826	10.2361309007802	0.00137716152413878	0.00597752189763257	turquoise	turquoise
1074	Adrb2	-0.301833540961289	-0.99839998302322	0.596747732857658	0.439821610703026	0.595218889267796	grey	grey
1075	Adrbk1	0.273587278298958	7.69410681013981	13.5598646932538	0.000231073754237243	0.00130121303175441	turquoise	turquoise
1076	Adrbk2	0.451952683702517	5.23594401658343	24.9594219652093	5.85496973669489e-07	6.41595569593663e-06	turquoise	turquoise
1077	Adrm1	-0.0836170908059463	4.36370550096137	0.475981893667593	0.490248013101983	0.639774445531688	blue	blue
1078	Adsl	0.0147852349169925	6.12399887773616	0.0326195440614652	0.856674636293381	0.915090678102105	yellow	YeMaBl
1079	Adss	0.102461787913817	6.00715686553766	1.31488265834311	0.251512522704045	0.401928523102916	turquoise	turquoise
1080	Adssl1	-0.504393515542466	1.14393533717409	3.78864801584172	0.05160131233359	0.119790776342026	grey	grey
1081	Aebp1	-0.587982458768697	4.08868738099915	1.00625499132627	0.315801701871689	0.473367121056215	grey	grey
1082	Aebp2	-0.376267261493733	5.45178598783042	13.7463335154927	0.000209228820604776	0.00119536320300292	blue	blue
1083	Aen	0.221617548418982	5.71359969958281	6.88575117555347	0.00868855464587719	0.0279885973298811	grey	grey
1084	Aes	0.0960576158304171	9.4811404160644	0.555115772797543	0.456234893442542	0.610155425272271	brown	BrRePi
1085	AF251705	-1.06987866363436	-0.892867860941647	5.83187220982149	0.0157383654402877	0.0457984458903405	grey	grey
1086	AF357359	0.482165879761281	-0.500424810087249	1.43258148347575	0.23134360066057	0.378628004751956	yellow	YeMaBl
1087	AF357399	-0.451076275740515	-2.69586123894549	0.420765767487742	0.516555188321781	0.663002118919179	grey	grey
1088	AF529169	0.629376581098148	2.71770039252678	10.0221587375651	0.00154668082469189	0.00660033739256499	turquoise	turquoise
1089	Afap1	0.0422623321551224	6.5631277840444	0.284101657565053	0.594025360953274	0.727127847334851	grey	grey
1090	Afap1l1	0.122711128930145	4.28483482678112	0.951003689864328	0.329463948232158	0.486961885987902	green	green
1091	Afap1l2	0.294933492651768	4.18821536615524	3.83115312298051	0.0503083105728366	0.117256006360271	turquoise	turquoise
1092	Aff1	-0.526799966483059	3.18616674331002	8.62953825257731	0.00330755401141786	0.0124891330970918	blue	blue
1093	Aff2	0.111470609663557	5.35863646003843	1.04502542775632	0.306655563836485	0.463312894536514	grey	grey
1094	Aff3	-0.0803741002451243	7.30869019463047	0.559107168411003	0.454620201790431	0.608999690867264	grey	grey
1095	Aff4	-0.0300770036968319	8.38039965492822	0.0869672021055825	0.768068727884845	0.858292872329625	grey	grey
1096	Afg3l1	-0.0782234882476326	6.12253786433352	0.75026160813201	0.386393416730833	0.544622091377861	grey	grey
1097	Afg3l2	0.182998089570346	5.98929092635733	4.68274248031015	0.0304670718491176	0.0785340071536419	turquoise	turquoise
1098	Afmid	-0.299898899215242	2.40251389870457	1.99419591828461	0.157902849826804	0.285941235197412	grey	grey
1099	Afp	-0.397674026734539	-3.34588604619397	0.166928045914247	0.682856506951216	0.795709011673935	grey	grey
1100	Aftph	-0.0714695874691654	5.87580829323775	0.754811169091621	0.384957248088758	0.543258363411517	grey	grey
1101	Aga	-0.26593965374301	2.11951938615905	1.32480502919096	0.249731515471024	0.399772417101919	grey	grey
1102	Agap1	0.311232297151724	8.04371886857142	14.429940443423	0.000145471026868399	0.000863830697053513	turquoise	turquoise
1103	Agap2	0.636224920238594	9.00307642213541	30.2734070662404	3.75235418524948e-08	5.21824816387437e-07	turquoise	turquoise
1104	Agap3	0.127436674681177	8.56470255836362	2.10441083523842	0.14687490464306	0.270314450833774	turquoise	turquoise
1105	Agbl2	-0.457544797091197	0.0149676614138544	1.01299142438152	0.31418725140919	0.471359877061646	green	green
1106	Agbl3	0.223456480202163	2.46492312858196	1.18879745010166	0.275572259104362	0.429612122286713	turquoise	turquoise
1107	Agbl4	0.127125023322941	0.319830167980665	0.165315727032559	0.684308873043728	0.796703017562336	turquoise	turquoise
1108	Agbl5	-0.152052716113164	5.87849038891981	3.14214179618533	0.0762935600850754	0.163540904321845	black	YeMaBl
1109	Ager	-0.740680106696238	0.430929587137883	5.38729187022544	0.0202839272921391	0.056629598490302	black	YeMaBl
1110	Agfg1	0.154489006814799	6.797383182219	3.65988814955378	0.0557373746979475	0.127381040675109	brown	BrRePi
1111	Agfg2	-0.0895703012207063	4.46723340362347	0.694717775761432	0.404564310928482	0.562060345049524	blue	blue
1112	Aggf1	-0.146872421853241	6.31927823174317	1.76414886957854	0.184107863328097	0.319765251921199	grey	grey
1113	Agk	0.537724689702596	3.79037569506207	15.5246896448947	8.14346558300526e-05	0.000518072532130899	turquoise	turquoise
1114	Agl	-0.0509700909888657	5.25038755034282	0.203018160639217	0.652295624234948	0.770571093733366	grey	grey
1115	Agmo	-0.250276614770591	-1.60865586305331	0.208492182833345	0.647951791120374	0.767282715657976	turquoise	turquoise
1116	Ago1	-0.404288659395901	8.38528460620327	16.3512707050487	5.26208691356527e-05	0.000350712149980496	blue	blue
1117	Ago2	-0.0268779458259338	6.13557199561724	0.08442229285256	0.771391568960601	0.860464802150031	blue	blue
1118	Ago3	0.054024676257423	2.88089165563673	0.0896708756007842	0.764595986774696	0.85564944623959	black	YeMaBl
1119	Ago4	0.135159611424826	5.3992167353474	2.04573476169612	0.152633274397504	0.278449349167839	grey	grey
1120	Agpat1	0.0991157319721271	7.49955898645063	1.0847818147887	0.297630288925991	0.453842145915616	grey	grey
1121	Agpat2	-0.43764670425026	1.20877424640213	2.35378013051823	0.124979616821833	0.239411496860425	grey	grey
1122	Agpat3	0.362001260560928	7.21480649742487	24.3023927370146	8.23367204784358e-07	8.64433752158059e-06	turquoise	turquoise
1123	Agpat4	0.0429678836903533	5.54184877670412	0.225678556678496	0.634746793770282	0.757407779506549	pink	BrRePi
1124	Agpat5	0.178476709173286	6.11299154445599	4.75508067013732	0.0292119235295181	0.0759865855041751	brown	BrRePi
1125	Agpat6	-0.0192631177057131	7.40849371324338	0.0719484690518892	0.788520654045616	0.871172846613654	grey	grey
1126	Agpat9	0.606055825334081	-0.675898509894462	2.75620171194259	0.0968779997547869	0.197259903891621	turquoise	turquoise
1127	Agps	0.0360597674849363	5.66376651050127	0.160984368723963	0.688251844958529	0.799398062998845	grey	grey
1128	Agrn	0.131072493114894	9.0501498326475	1.91191221121656	0.166751001781028	0.297375822532454	black	YeMaBl
1129	Agrp	-0.224715138932306	-1.14513743623188	0.32415870424353	0.569119069325315	0.708408757177522	grey	grey
1130	Agt	4.05184319513284	0.832380583588619	34.9457134616018	3.39026947888792e-09	5.70753976897013e-08	turquoise	turquoise
1131	Agtpbp1	0.514700450746612	6.9473677966902	42.2232198779334	8.14274465105273e-11	1.82273935092324e-09	turquoise	turquoise
1132	Agtr1a	-0.420963570164441	-0.420482787805665	0.95262033823203	0.329053208452455	0.486738975475671	grey	grey
1133	Agtr2	-0.765220997655041	-1.0994228142827	2.2768805213747	0.131315759682918	0.248353742441915	green	green
1134	Agtrap	-0.630270015079388	2.77683970058872	8.36205446823653	0.00383137150508717	0.0141108111220523	blue	blue
1135	Ahctf1	-0.210095284735644	6.05271883735051	4.33345504462587	0.0373703163049898	0.0922126901799725	black	YeMaBl
1136	Ahcy	-0.240345058115825	2.4448692276397	1.29547209416402	0.255041957051155	0.405681988611471	grey	grey
1137	Ahcyl1	-0.134545372483832	7.60862142613957	2.97276003746234	0.0846772708039408	0.177355064898465	yellow	YeMaBl
1138	Ahcyl2	0.20407664809404	5.11393108769208	3.61482049126577	0.0572669016126759	0.130074814033886	turquoise	turquoise
1139	Ahdc1	-0.125714113776115	7.02368393585645	2.33471535005323	0.126518115534772	0.241503469420584	grey	grey
1140	Ahi1	0.21118172692559	6.93386043054198	3.96208200892777	0.0465361118045733	0.11003613689062	turquoise	turquoise
1141	Ahnak	-0.664884919092438	2.41250690218546	5.25739218509924	0.0218537405402599	0.060245346564953	grey	grey
1142	Ahr	0.835389153879086	2.34222348983873	15.1688181612709	9.83135669217787e-05	0.000612723071264803	turquoise	turquoise
1143	Ahrr	0.451769817868889	1.79272173861901	3.94073527064033	0.0471301736169734	0.111141468705298	grey	grey
1144	Ahsa1	0.000554935458966922	7.16626706822275	6.58349364561772e-05	0.993526136970815	0.996627406889145	grey	grey
1145	Ahsa2	-0.338804072692723	5.92850216325749	6.77459180799374	0.0092464635524266	0.0295221044643579	grey	grey
1146	AI118078	0.555589417982105	3.19134693059274	6.57790082490782	0.0103252589450513	0.0323304316842056	turquoise	turquoise
1147	AI182371	0.587404164161048	-1.74020050144511	1.5179604211397	0.217928403423597	0.362150323485722	yellow	YeMaBl
1148	AI314180	-0.035878458855624	6.29909389745791	0.219884797542265	0.63912771087847	0.760383270135999	grey	grey
1149	AI413582	0.828516397013488	4.28063747652345	24.3243544766552	8.14033059244976e-07	8.55630992129969e-06	turquoise	turquoise
1150	AI414108	0.0997933261959694	3.63559448874099	0.31130670250801	0.576879445295298	0.714070362115581	yellow	YeMaBl
1151	AI427809	-0.910956959662965	-1.53642177524188	3.4901745608079	0.0617340749635457	0.13790534103006	grey	grey
1152	AI429214	-0.15627702792179	1.98455972333926	0.545336440888736	0.460229507879808	0.613022380448244	grey	grey
1153	AI450353	-0.320501246358841	-0.998870393232109	0.477703167132541	0.489464533571808	0.639266048232486	black	YeMaBl
1154	AI462493	-0.0930716345251102	4.83061562804891	0.811914063022443	0.367554961831813	0.525890501478176	red	BrRePi
1155	AI464131	0.233090507370988	3.49098076007727	1.45631126602758	0.227517950039537	0.373988535520272	green	green
1156	AI467606	-0.0747986692269328	0.442517252367431	0.0449973512230226	0.832008899192713	0.899518514755749	grey	grey
1157	AI504432	-0.106944734840809	4.14633502178376	0.555926274965663	0.455906280865009	0.610005483785787	magenta	YeMaBl
1158	AI506816	-0.140135340069847	-0.912317953971131	0.119954471236161	0.729083874392956	0.829929311743233	blue	blue
1159	AI593442	0.723649817826566	4.81385502547262	24.6491578492736	6.87748011220391e-07	7.41132966407419e-06	turquoise	turquoise
1160	AI597479	0.065664627136699	5.7882141076491	0.507249592329252	0.476331916581001	0.627721532618194	brown	BrRePi
1161	AI606473	-0.429316151500466	3.03045149469615	0.66106451633193	0.41618438038264	0.573370905037009	grey	grey
1162	AI607873	-0.14101794024414	-1.61030450906952	0.0554417649313823	0.813851139236745	0.888167365780399	green	green
1163	AI661453	0.306778745539415	0.885885431334117	1.07791340197481	0.29916481156348	0.455625537430905	blue	blue
1164	AI662270	-0.93347419900229	-2.06152307066355	2.86436624462759	0.0905613742215915	0.187106370750122	grey	grey
1165	AI837181	0.0523803004416157	6.16889503381595	0.350461345852325	0.553852089503282	0.695217384217555	brown	BrRePi
1166	AI839979	0.81899118221566	-2.40791088467676	2.27740984148286	0.131270941183887	0.248297914274277	turquoise	turquoise
1167	AI846148	-0.242782460988906	6.02377579310421	8.1456288451896	0.00431650837538841	0.015657714444385	blue	blue
1168	AI848285	0.112341484010234	1.38938727956921	0.170843953504059	0.679362846169756	0.79273652793277	green	green
1169	AI854517	-0.792010324214569	5.73440936920019	64.7251970963711	8.61066928683855e-16	3.8925501909778e-14	blue	blue
1170	AI854703	0.752245727281747	4.93921234516535	32.0689007852873	1.48800332145103e-08	2.21752120329006e-07	turquoise	turquoise
1171	AI987944	-0.0291895189300427	1.93270154754102	0.0184103710281724	0.892070446722865	0.936978245730531	grey	grey
1172	Aicda	-0.426937917095343	-1.32991246658151	1.06318385992827	0.30249014204273	0.458666963955103	turquoise	turquoise
1173	Aif1	-0.678135538395854	0.276338857024363	4.46086342505451	0.0346799637309538	0.0870835728592991	grey	grey
1174	Aif1l	-0.581997646262735	5.70146838566348	33.3851415040423	7.55993475230326e-09	1.19931750826129e-07	blue	blue
1175	Aifm1	-0.481087460164616	4.95536449911304	15.0499360333637	0.00010470380507066	0.000648316693052933	blue	blue
1176	Aifm2	0.609939198000986	2.57173050126808	5.47988551502321	0.0192365188378254	0.0541337721898853	turquoise	turquoise
1177	Aifm3	-0.399795244923955	3.16144513411675	1.65777467463876	0.197904050845611	0.337301495607375	green	green
1178	Aig1	0.473846844617736	4.84581824460707	19.5095806647709	1.00096385799032e-05	8.11826209461518e-05	yellow	YeMaBl
1179	Aim1	-0.0582890161863927	-0.629602058930296	0.0154506171926112	0.901077342218196	0.942423418628543	yellow	YeMaBl
1180	Aim1l	1.37825708473201	-0.400909614282228	16.6517954157952	4.49077820434757e-05	0.000306222014614944	grey	grey
1181	Aim2	-0.973783294880634	1.41375396299601	15.281657280463	9.26114612729002e-05	0.000581459890436416	pink	BrRePi
1182	Aimp1	-0.06084104049941	6.66627419733418	0.438402275798381	0.507894618523614	0.655164276609151	brown	BrRePi
1183	Aimp2	-0.0688463752677126	6.40715213931177	0.413067679746177	0.520416564648129	0.666706696216805	red	BrRePi
1184	Aip	0.138532727745407	6.41373436852192	3.11234687442768	0.077700925081192	0.165791258630379	brown	BrRePi
1185	Aipl1	-0.983948228454288	-1.63116509024967	3.66687373148066	0.0555042013318198	0.127049038563343	grey	grey
1186	Aire	-0.497528432488827	-2.96247006813101	0.404193420341624	0.524931507668961	0.670215831796049	grey	grey
1187	Airn	-0.391062268314592	-0.387488454791377	1.09210333041964	0.296005648332934	0.451916807788823	grey	grey
1188	Ajap1	0.458420262662726	4.56999831466713	7.6210959227037	0.00576894196258669	0.0199752846406698	turquoise	turquoise
1189	Ajuba	-1.31406864868618	4.30291164290026	99.2035646901026	2.278365765571e-23	2.71879397128322e-21	blue	blue
1190	AK010878	0.207621421166133	2.9686585328668	1.22038398857504	0.26928530727253	0.421972790689551	brown	BrRePi
1191	Ak1	0.334660189886813	6.54064187453339	16.0735665492194	6.09285996374899e-05	0.000400652448750739	turquoise	turquoise
1192	AK129341	0.0319907362682463	2.59010715542396	0.0270651620684608	0.86932579473422	0.923438167478836	yellow	YeMaBl
1193	Ak2	-0.806552554685604	5.96144121249127	87.4447975069921	8.66651779684492e-21	7.52133247727252e-19	blue	blue
1194	Ak3	-0.0557657796032002	5.77696758893256	0.398319224537531	0.527958558263291	0.67291600110382	turquoise	turquoise
1195	Ak4	-0.0797187143510564	3.53293208693998	0.216370761951463	0.64181923934299	0.762468665200013	blue	blue
1196	Ak5	1.1140291979968	4.28680750700933	51.1635494482067	8.49820698018451e-13	2.52595972676583e-11	turquoise	turquoise
1197	Ak6	-0.164415102087524	4.45526212514131	1.63352456725828	0.201216243660629	0.341609437037918	grey	grey
1198	Ak7	-0.219371297963104	1.10263770080856	0.14936675551548	0.699141245298243	0.807800318236166	grey	grey
1199	Ak8	-0.00423915252340787	0.229168603519089	0.000100891348987275	0.991985808361884	0.995790046632338	turquoise	turquoise
1200	Akap1	0.171707892306184	6.70916889391789	5.35703951098439	0.0206387813449527	0.0575213433706401	turquoise	turquoise
1201	Akap10	0.194953905222988	4.99570649779518	3.73689430654005	0.0532232844856254	0.122675853418153	brown	BrRePi
1202	Akap11	0.139847238849144	7.40601043497216	3.17965409742832	0.0745605121580403	0.160653551754227	turquoise	turquoise
1203	Akap12	0.107152672427231	6.18036893478341	0.398884432315477	0.527665945476093	0.672746494837313	green	green
1204	Akap13	-0.364185494413498	4.75970881936152	7.29574828913806	0.00691179769377487	0.0232962751344283	pink	BrRePi
1205	Akap14	-0.0107080579983378	-2.23832334664253	0.000277502491838888	0.986709129723125	0.99258057808694	grey	grey
1206	Akap17b	0.0622498302616271	3.07970638798042	0.145928292833741	0.702457196899224	0.810247181839197	yellow	YeMaBl
1207	Akap2	0.333047767046638	4.94249133893107	6.9696740164318	0.00829025979980685	0.0268988941426589	green	green
1208	Akap5	0.37420312531088	4.44280393415463	7.6505788239866	0.00567541085103582	0.0197103023114617	turquoise	turquoise
1209	Akap6	0.358498444626851	6.83662169622251	21.0152854391576	4.55633741203252e-06	4.01761740039413e-05	turquoise	turquoise
1210	Akap7	1.18468643293803	5.21540898127298	109.732935834367	1.12123312985678e-25	1.71665023249488e-23	turquoise	turquoise
1211	Akap8	-0.33371262867096	6.5982230679061	19.2590360396212	1.14128930189478e-05	9.16022951555409e-05	black	YeMaBl
1212	Akap8l	-0.141659082302802	5.55257597164202	2.8479254584052	0.0914919265386189	0.188537805580432	yellow	YeMaBl
1213	Akap9	-0.0275148663910586	7.95944956676511	0.066866816171741	0.795954541925576	0.876269879678679	magenta	YeMaBl
1214	Akip1	-0.175781559387875	2.56669030089476	0.830517269169051	0.362122997880916	0.520217237550623	blue	blue
1215	Akirin1	-0.291194866834704	5.4329517375059	10.310667800993	0.0013226341323369	0.00578260488515503	blue	blue
1216	Akirin2	-0.156043203975593	6.99959350309692	4.2890180659636	0.0383593134962151	0.0941947796535142	grey	grey
1217	Akna	-1.21946104320433	5.0590581454302	141.860016215961	1.04349331398996e-32	3.3869705985486e-30	blue	blue
1218	Akr1a1	0.125683313471661	9.59200260753772	1.40764797095431	0.235447236146439	0.38344939241551	brown	BrRePi
1219	Akr1b10	-0.104469742911768	1.47032015364696	0.177903530644719	0.67318113808004	0.787391473146016	grey	grey
1220	Akr1b8	-0.521702369532685	0.411590213412167	2.45893180882771	0.11685822817366	0.227070424452865	blue	blue
1221	Akr1c13	-0.711294692900673	-0.932179798144889	4.35971981212295	0.0367983571691301	0.0911061080850971	grey	grey
1222	Akr1c14	0.663306691966464	-0.549072678175351	2.64410259337583	0.103934833850685	0.207882477022772	turquoise	turquoise
1223	Akr1c18	0.345781354337973	-2.89055110260968	0.105399304186175	0.745444020208797	0.842055474627171	turquoise	turquoise
1224	Akr1c19	0.75964833856494	0.839276740466109	8.24719557752855	0.00408150100091664	0.0149085482205438	turquoise	turquoise
1225	Akr1e1	-0.333982059554849	4.36344050241246	6.3029146664431	0.0120539621425735	0.0368129001904075	blue	blue
1226	Akr7a5	-0.0139655653906471	4.73337805735209	0.0181626109587203	0.892794728990573	0.937097781605815	blue	blue
1227	Akt1	-0.0734604760722833	9.231491536984	0.586658700879122	0.443714094747166	0.598888559851277	brown	BrRePi
1228	Akt1s1	-0.201249463709956	6.85501519841888	7.75320644223913	0.00536172619223572	0.0187695112971945	grey	grey
1229	Akt2	-0.450886992166345	5.90048901512785	29.52886263231	5.509017847959e-08	7.47540557312096e-07	blue	blue
1230	Akt3	0.147994320268915	8.34832692768692	2.18573626262504	0.139294439549552	0.259601453772356	turquoise	turquoise
1231	Aktip	0.0591842550172395	6.54216806441208	0.642283477759803	0.422885124446114	0.579596544602313	brown	BrRePi
1232	Alad	-0.030034967210395	5.67508015997518	0.097926983304129	0.754331661549262	0.848845412237067	red	BrRePi
1233	Alas1	-0.0730913812577041	6.01024366345583	0.71813279510237	0.396757069996088	0.554701110352043	grey	grey
1234	Alas2	-1.13845106114376	4.55530436384992	29.1125971416944	6.82914955191486e-08	9.01792254499808e-07	blue	blue
1235	Alcam	-0.0248712787251691	6.11846549430211	0.0358151451674722	0.849897745441098	0.910548620990466	yellow	YeMaBl
1236	Aldh16a1	-0.649002355236359	4.23838449621189	21.5533168027628	3.44127015057639e-06	3.11480051721719e-05	blue	blue
1237	Aldh18a1	-0.406614190509941	6.74934870938385	20.0524113386117	7.53484643985198e-06	6.28704487775618e-05	blue	blue
1238	Aldh1a1	-0.0178491651576587	-0.808129814310879	0.00178103407156982	0.966337429568071	0.982040613674702	turquoise	turquoise
1239	Aldh1a2	-1.58702105110525	3.28269099869346	6.66667847774095	0.0098232094053667	0.0310217679392287	green	green
1240	Aldh1a3	-1.60752586906568	2.41736734970875	29.4702393014514	5.6781956610718e-08	7.64742218950492e-07	grey	grey
1241	Aldh1a7	-0.1163563259162	-1.09532430185585	0.0316167898897728	0.858871323971693	0.916532267013191	grey	grey
1242	Aldh1b1	0.187361415564479	5.13038591565047	4.15305069872816	0.0415595839385033	0.100607172991941	turquoise	turquoise
1243	Aldh1l1	0.190904670628331	5.67213902831602	2.45896054878698	0.116856089875196	0.227070424452865	turquoise	turquoise
1244	Aldh1l2	0.298548291248073	5.9226413485905	10.2414020080504	0.00137323174295058	0.00596684818108298	turquoise	turquoise
1245	Aldh2	-0.155180220909889	6.31632110797114	3.20240489240511	0.0735300726971077	0.158960909791043	grey	grey
1246	Aldh3a1	2.2205768116833	-1.4666241022219	15.9205247831675	6.60584683825771e-05	0.000429168488142852	turquoise	turquoise
1247	Aldh3a2	0.0191874651916412	5.1315021785852	0.03999784699415	0.841484790766745	0.905540525784332	turquoise	turquoise
1248	Aldh3b1	0.37248051893103	0.487889706518652	1.46394699461026	0.226303155307541	0.372368843910178	turquoise	turquoise
1249	Aldh3b2	1.03738712199049	-0.192000032970459	3.59218564737611	0.0580518453188986	0.131406556913162	grey	grey
1250	Aldh4a1	-0.0607951745807924	5.61778084384492	0.48183058413119	0.487594305231148	0.637593101248594	pink	BrRePi
1251	Aldh5a1	0.254170823404066	5.11595932306783	5.99749204559662	0.0143262295573939	0.0423343735409588	turquoise	turquoise
1252	Aldh6a1	-0.188936631925811	4.55957427634189	2.68254356320971	0.101453565420714	0.204355208292512	yellow	YeMaBl
1253	Aldh7a1	-0.237916870835373	5.46417168225796	5.66395975180577	0.0173169839347305	0.0495569268694658	blue	blue
1254	Aldh9a1	0.0560773866784515	4.62270947613916	0.231288287084424	0.630570224061572	0.754239693860204	grey	grey
1255	Aldoa	0.213381318284996	8.09043658635447	2.79067909160506	0.0948140395481864	0.194039980810532	brown	BrRePi
1256	Aldoart1	-1.01469042764562	-2.47612508565789	1.40985430986195	0.235080580132813	0.383070136877266	grey	grey
1257	Aldob	-0.331833724929643	-2.47544414012547	0.293298127063208	0.588114723644575	0.722795444909338	turquoise	turquoise
1258	Aldoc	-0.301056544827445	7.27424792399012	7.03271367394346	0.00800339837801891	0.0261869258622719	grey	grey
1259	Alg1	0.218310403406271	4.42283858801012	3.50630607004821	0.061135623197397	0.136971032694502	brown	BrRePi
1260	Alg10b	0.080089396097527	6.21099683792531	1.06207647780391	0.302742065916155	0.458963193624781	grey	grey
1261	Alg11	0.187043488703415	4.88642842014828	4.0398863566256	0.0444368140308711	0.106006916787742	grey	grey
1262	Alg12	0.0175056107967454	3.5287769528612	0.0135722019079823	0.907256449670925	0.945716804014994	grey	grey
1263	Alg13	-0.687741149033641	3.91164670297829	23.618917407297	1.17427399700979e-06	1.19406595848821e-05	blue	blue
1264	Alg14	-0.087853686955713	3.79369068988942	0.386401604401404	0.534196961895472	0.678310186573947	grey	grey
1265	Alg2	0.241243693880514	7.8436512591532	9.17893156893012	0.00244816897317584	0.00967876595996852	turquoise	turquoise
1266	Alg3	-0.268795544457247	4.45966197420769	2.52244040971066	0.112236767967302	0.220386026296592	blue	blue
1267	Alg5	0.0116371349586897	4.73344282301594	0.0106183917399569	0.91792679515963	0.951890933347967	turquoise	turquoise
1268	Alg6	-0.0125013663214879	2.3388393369616	0.00383301339890929	0.950633440807873	0.971893039616415	yellow	YeMaBl
1269	Alg8	-0.598661433330793	3.28159652257012	12.9519210463339	0.000319593374251032	0.00171744399692715	blue	blue
1270	Alg9	0.314867163388682	5.82942020203996	14.5648397302727	0.00013541789446516	0.000811257663076808	yellow	YeMaBl
1271	Alk	0.126965651120594	2.7543910200506	0.355389072873166	0.551078245652489	0.692555134960341	turquoise	turquoise
1272	Alkbh1	-0.140825411580456	4.15993339264583	1.10996039732673	0.292090557437771	0.447877707545124	blue	blue
1273	Alkbh2	-0.345390983953527	2.63027219589446	3.3094944856772	0.0688806778225395	0.150981161585899	blue	blue
1274	Alkbh3	-0.264250268493249	3.83203841861492	3.27695384196449	0.0702592199504389	0.153567256643188	grey	grey
1275	Alkbh4	-0.16792882376151	3.76458249475205	1.55561889602238	0.212307852852417	0.355577311036313	red	BrRePi
1276	Alkbh5	-0.22426258477381	6.26689884231075	9.00387095375949	0.00269408371423832	0.0104824465591881	blue	blue
1277	Alkbh6	0.0638144804893298	5.69564745242152	0.376544533541324	0.539458369941493	0.6822685384804	red	BrRePi
1278	Alkbh7	0.268319766821308	4.3575684927341	5.29008710879017	0.0214471472302672	0.059376621016719	brown	BrRePi
1279	Alkbh8	0.110159458474318	4.76384191724332	1.1796554303674	0.277426154239839	0.431419564239143	grey	grey
1280	Allc	0.870040608037745	-2.47577080090215	2.06469162189074	0.150745419887108	0.275710664564939	turquoise	turquoise
1281	Alms1	-0.484034856153924	3.82344921642758	9.95385536335535	0.00160512895145633	0.00681392564823037	pink	BrRePi
1282	Alox12	-0.752779186420294	-0.820426320769854	3.00467080377573	0.0830248412788297	0.174625472928218	blue	blue
1283	Alox15	-0.67714916809654	-1.17771050928836	0.760384158627289	0.383208327931016	0.54173240017356	grey	grey
1284	Alox5	-1.14000738055181	-1.47677253814319	4.16530412881018	0.0412600050235295	0.100076015771463	grey	grey
1285	Alox5ap	0.0597519013580746	2.03306827406508	0.0691134783674641	0.792631953907331	0.874001737135642	brown	BrRePi
1286	Alox8	1.28102057659625	-1.33592408321179	7.40914647750424	0.00648931027547839	0.0220817605846807	turquoise	turquoise
1287	Aloxe3	1.05751455564248	2.01993962052273	10.3137422102214	0.00132043257926648	0.00577453525435618	turquoise	turquoise
1288	Alpk1	-0.657567897578369	1.60480346082749	6.40846214744317	0.0113577742984272	0.035056165669299	blue	blue
1289	Alpk3	-0.515781024456419	-2.08968469727011	0.879757099712905	0.348268216461471	0.506154689608141	grey	grey
1290	Alpl	-0.783273002971798	2.97023244950393	12.7052201454451	0.000364636257955955	0.00191953851670456	blue	blue
1291	Als2	0.134671142051371	6.49512193792074	3.16585942485574	0.0751928502675545	0.161822671660541	grey	grey
1292	Als2cl	0.454727140253817	1.48157683125125	3.21993424477947	0.072746552193821	0.15751885197512	turquoise	turquoise
1293	Alx1	-2.10262420540761	-1.10573540568034	12.8754437615701	0.000332921773817844	0.00177438012062062	blue	blue
1294	Alx3	-1.08213536764499	0.942931476477156	6.29203453035845	0.0121281756048402	0.0369908216295719	grey	grey
1295	Alx4	-1.58928884404557	2.02033810173804	11.7450834617433	0.000610041729233676	0.00300375219166666	grey	grey
1296	Alyref	-0.34215199138439	5.81119638949345	11.1816391154934	0.000826107597064998	0.00389848798859199	blue	blue
1297	Alyref2	0.0459175493490432	4.09375952768051	0.131771989531312	0.716601808299176	0.820670761423823	grey	grey
1298	Amacr	0.0128010814087164	3.21826240824316	0.00654757654016425	0.935507883341082	0.962675634946574	brown	BrRePi
1299	Ambra1	-0.0628947617690418	6.49438813765695	0.680627324200244	0.409370790983273	0.566718614622386	yellow	YeMaBl
1300	Amdhd1	0.234123287839299	-1.36888827069664	0.345923204768842	0.556430027305738	0.697159184215611	turquoise	turquoise
1301	Amdhd2	-0.10402062807261	4.64406499231015	0.817196177504316	0.366001215034874	0.524488628591698	red	BrRePi
1302	Amelx	1.01702122386857	0.0248901018751922	8.02182873298999	0.00462168797836036	0.0165465197883985	turquoise	turquoise
1303	Amer1	0.122313880537987	5.22940853563878	1.45936020667068	0.227031945987035	0.373303085250616	grey	grey
1304	Amer2	-0.0341178596277966	5.87282171887987	0.127465345798129	0.721074667855519	0.82393302715111	grey	grey
1305	Amer3	0.338034949505151	6.5188199415243	20.8510874821128	4.96410331607339e-06	4.32898617498953e-05	turquoise	turquoise
1306	Amfr	0.189746476949821	7.8749017013732	4.49960702747425	0.0339026438494368	0.085462256451151	pink	BrRePi
1307	Amh	0.430305423662735	-0.305255939616518	1.83915501172243	0.175050017332834	0.308189057419675	grey	grey
1308	Amhr2	0.214803590250303	-1.32066279691833	0.279046636908923	0.597326766475982	0.729325899728874	grey	grey
1309	Amigo1	0.159898514608286	5.81451169523672	3.22662604873716	0.0724498107231611	0.157039621441025	turquoise	turquoise
1310	Amigo2	0.381920817893014	3.21256216121618	4.66788063319186	0.0307318292661358	0.0790783030220576	turquoise	turquoise
1311	Amigo3	-0.179698614945241	2.5312351830933	0.822071191426417	0.364575293316733	0.522953193851623	grey	grey
1312	Ammecr1	-0.569245368958216	1.98136165241379	7.06022645665327	0.00788140342939249	0.0258684616122634	blue	blue
1313	Ammecr1l	-0.204262734479644	6.12029588383465	5.94198657969909	0.0147843455930877	0.043411460942685	blue	blue
1314	Amn	1.38168952389753	3.03761596894259	34.8742982371881	3.51692931137854e-09	5.9085140573874e-08	turquoise	turquoise
1315	Amn1	-0.00558533972244675	4.61788983918631	0.00231800991082665	0.961600112810733	0.978972977279053	brown	BrRePi
1316	Amot	-0.331721581786779	4.93824183878924	11.4997463447898	0.000696056881337163	0.00336700659529682	blue	blue
1317	Amotl1	-0.29971246383752	6.30993669696284	13.9568851380072	0.000187051329346468	0.00108184462721448	blue	blue
1318	Amotl2	-0.155567512310614	7.10835684532941	4.36961773295146	0.0365851983379333	0.0906890459487276	blue	blue
1319	Ampd2	0.108384213520565	6.48327865965347	2.11997527509779	0.145388891219141	0.26816637338683	pink	BrRePi
1320	Ampd3	0.290332809245305	3.50047884382518	1.9390746527828	0.163769042084609	0.293583097756669	turquoise	turquoise
1321	Amph	0.620651916984194	7.20539761040204	39.840987039933	2.75502573254694e-10	5.64536775423034e-09	turquoise	turquoise
1322	Amt	-0.0550909196860399	3.6189697609688	0.111164688599884	0.738822030749415	0.837899562336287	black	YeMaBl
1323	Amy1	0.297414759810268	1.59159312882934	1.35849982135669	0.243797644907056	0.393025924227337	black	YeMaBl
1324	Amz1	0.617460011230223	2.96372925471053	7.68749890046261	0.00556046331986301	0.0193608151079289	turquoise	turquoise
1325	Amz2	0.288295315305489	8.20695655776916	12.6757356358861	0.000370431443577781	0.00194680437105693	yellow	YeMaBl
1326	Anapc1	-0.013811827057961	7.59250756086152	0.0249267077562667	0.874549827417447	0.926864046833263	blue	blue
1327	Anapc10	-0.210158638370397	3.80932209869465	1.85751826833381	0.172911501122277	0.305418018253531	grey	grey
1328	Anapc11	-0.0515293756977424	7.16597738988627	0.274163065417493	0.600552725581672	0.731489806624509	red	BrRePi
1329	Anapc13	-0.587564094853562	5.32537913250351	33.6726175587685	6.52122159540699e-09	1.04785054724614e-07	blue	blue
1330	Anapc15	-0.330532530161442	4.12771484730255	7.39914637454415	0.00652548353708374	0.0221723221730115	blue	blue
1331	Anapc16	0.0784483824236125	6.03032737453583	0.929807892206037	0.334912849142934	0.492372554465139	brown	BrRePi
1332	Anapc2	-0.12069845942659	7.68037078373577	2.53895621635299	0.111068188372253	0.218723423417093	red	BrRePi
1333	Anapc4	-0.283157934809225	6.47268529180294	10.1116543887634	0.00147334646592979	0.00633657766745315	blue	blue
1334	Anapc5	0.0949022897753016	9.24218184575902	0.850284710577772	0.356471807011022	0.514101213541444	grey	grey
1335	Anapc7	-0.0747878113025238	6.51776778277751	0.947230156228884	0.330425340724277	0.48763052238013	red	BrRePi
1336	Ang	-0.0238138857285408	0.0933719901929302	0.00324481667180443	0.954574436124864	0.974020026650136	green	green
1337	Angel1	-0.103496817031817	3.88480540064898	0.583950096643339	0.444768161043546	0.599912108176173	blue	blue
1338	Angel2	-0.158122968081266	6.2175594036544	3.25411411468188	0.0712444250514131	0.155135619771821	grey	grey
1339	Angpt1	0.0501323850021035	3.86271619232288	0.121622139264214	0.727281764854478	0.828450692439724	grey	grey
1340	Angpt2	-0.211931353253377	2.08203786155218	0.324374858652311	0.568990300923964	0.708302799240241	green	green
1341	Angptl1	-0.637486546221874	-1.44151623921747	1.68809175970438	0.193852708346832	0.332469791473715	blue	blue
1342	Angptl2	-0.96756868108337	4.04863233988761	9.71575139174467	0.0018269536978341	0.00758140613734488	blue	blue
1343	Angptl4	-0.422557495792717	3.23118643996298	3.01466165538532	0.0825146728373612	0.173710030545795	green	green
1344	Angptl6	0.457319052945556	4.06314328408243	9.37453509843625	0.00220020499907557	0.00884496579885991	yellow	YeMaBl
1345	Ank	0.641557534842953	6.53744954345227	60.0407369489723	9.29142558762982e-15	3.64228371646484e-13	turquoise	turquoise
1346	Ank1	0.25947538942062	5.3389583978088	8.78200302147345	0.00304216963243904	0.0116387013118466	turquoise	turquoise
1347	Ank2	0.269059354308961	7.62445045229423	8.66356227173373	0.00324636035972894	0.012312498779631	black	YeMaBl
1348	Ank3	0.116190084932728	7.32240483346823	1.37575352211651	0.24082580340725	0.389674832376465	yellow	YeMaBl
1349	Ankdd1b	0.116586478043195	3.34427004760536	0.443709859865699	0.505337277712219	0.652896662986096	turquoise	turquoise
1350	Ankef1	0.122892591494045	0.0238344059157177	0.138168723653483	0.710108378548352	0.815767599310626	grey	grey
1351	Ankfn1	-0.398001069437375	1.36299238638422	1.33942181850083	0.247135957414299	0.396830855137693	grey	grey
1352	Ankfy1	0.131010274645305	7.22641048709726	3.6651003031488	0.0555632988585654	0.127148445738248	grey	grey
1353	Ankhd1	-0.264067647851795	6.31771367601486	8.51478062874373	0.00352273387516807	0.0131729142995628	pink	BrRePi
1354	Ankib1	0.235812117166148	6.39937244064288	9.60114395656115	0.00194456188707624	0.00799956777322186	turquoise	turquoise
1355	Ankle1	-1.11179218654907	2.66066161105089	33.0050839902523	9.19181974093187e-09	1.43298792099504e-07	blue	blue
1356	Ankle2	-0.128257191985924	5.4691517080373	1.38254698912709	0.239667778467988	0.388451850270347	blue	blue
1357	Ankmy2	0.24842345115425	6.03116477862081	7.47859981031675	0.00624366069529329	0.0213592684283126	turquoise	turquoise
1358	Ankra2	0.362649963623579	6.18169753296685	22.0667440610375	2.63332558625376e-06	2.46034778004101e-05	turquoise	turquoise
1359	Ankrd10	0.0373360978928933	6.75103904030477	0.222477933552703	0.63715830902547	0.75915440842628	grey	grey
1360	Ankrd11	-0.239510656779244	7.95862788513023	7.91921613528183	0.00489124598270994	0.0173622115164916	blue	blue
1361	Ankrd12	0.306963729124543	6.11548651835242	10.7495753147817	0.00104303251726249	0.00475488054007107	turquoise	turquoise
1362	Ankrd13a	-0.43134854359486	6.22209641697453	33.21261998239	8.26126333305631e-09	1.30167031681719e-07	blue	blue
1363	Ankrd13b	0.0195747010348682	8.54351253217833	0.0434558515537447	0.834869287670473	0.901529953397039	turquoise	turquoise
1364	Ankrd13c	0.152823572006468	5.35372960056562	2.50267062374001	0.113653421724597	0.222307024366455	grey	grey
1365	Ankrd13d	0.791244781570446	5.61622983689641	36.7303018679847	1.35654397197323e-09	2.44327944459098e-08	turquoise	turquoise
1366	Ankrd16	0.0172272181072809	4.11171790205197	0.0184954463721843	0.891822890038668	0.936978245730531	yellow	YeMaBl
1367	Ankrd17	-0.0958216550757147	7.68814738807747	1.41279050675253	0.234593705096245	0.382519967849588	blue	blue
1368	Ankrd2	0.227509904640151	-0.91073851546661	0.231313102106961	0.630551887835121	0.754239693860204	turquoise	turquoise
1369	Ankrd23	-0.208783966076593	1.5732452032556	0.783909327453227	0.375948188759772	0.534027409661473	black	YeMaBl
1370	Ankrd24	0.351030767348673	4.51017485117431	7.57367905309272	0.0059226768564863	0.0204161263177392	black	YeMaBl
1371	Ankrd26	-0.162852246287909	4.63730834982939	2.08504451202872	0.148747886619447	0.272760142115238	black	YeMaBl
1372	Ankrd27	-0.182629921562262	5.59109455505125	3.93609397914483	0.047260392057323	0.111399985867581	grey	grey
1373	Ankrd28	-0.0337451173946741	6.10006081646608	0.155461367817484	0.693369974989642	0.803305348665541	grey	grey
1374	Ankrd29	0.650762883013976	2.94678262525509	12.1284553857576	0.000496582335287492	0.00252317931101462	turquoise	turquoise
1375	Ankrd32	-0.263064324211601	4.97134151376659	7.37235104281708	0.00662342831640331	0.0224502126455533	magenta	YeMaBl
1376	Ankrd34a	0.226156820414282	5.05868926732209	2.9302068639396	0.086936352411684	0.181092294094368	turquoise	turquoise
1377	Ankrd34b	0.657487079210644	1.44682611103883	4.53472112440227	0.0332138681945923	0.084039268308394	turquoise	turquoise
1378	Ankrd34c	0.734470570108995	-1.63278241108296	1.50344071914944	0.220142709141059	0.364821405764347	turquoise	turquoise
1379	Ankrd35	0.647292692810726	2.60589320433803	5.23691952194003	0.0221123949182928	0.0608034661350346	turquoise	turquoise
1380	Ankrd37	0.358746253856868	3.36906715962827	4.20939135342662	0.0402007591036395	0.0979312698128139	grey	grey
1381	Ankrd39	0.137986486025365	2.98255234527884	0.547803267311197	0.459216669641962	0.612090589895291	pink	BrRePi
1382	Ankrd40	-0.217099918017173	5.89169501433256	7.51130264968975	0.00613130126501912	0.021023198090051	blue	blue
1383	Ankrd42	0.286109141739072	4.19012619170995	5.69935954656696	0.0169711045503034	0.048782156526191	turquoise	turquoise
1384	Ankrd44	0.0977556988416042	5.51103479954285	1.20219838989983	0.272882733323585	0.426279129763063	grey	grey
1385	Ankrd45	0.55294602052686	5.17408631961402	37.886472496293	7.49833673441981e-10	1.42829233407159e-08	turquoise	turquoise
1386	Ankrd46	0.306043247313086	7.49496041745937	13.4192173266254	0.00024905959325011	0.00138804537735441	turquoise	turquoise
1387	Ankrd49	-0.234910143204137	4.27688594914177	3.68945428434645	0.0547575291043742	0.125605645206345	blue	blue
1388	Ankrd50	-0.104943047736896	5.70944652067581	1.3970290395811	0.237221640232853	0.385642592340876	blue	blue
1389	Ankrd52	0.141079011524139	7.07564851186298	2.74754232006007	0.0974040444537216	0.197994839614313	grey	grey
1390	Ankrd53	0.442676197023941	-0.7531495776049	1.56550449885855	0.210861072378562	0.353603200982354	yellow	YeMaBl
1391	Ankrd54	-0.0295715969692116	5.84826450423604	0.105705993796692	0.745086785031391	0.84182772446912	red	BrRePi
1392	Ankrd55	0.674881070683785	2.07078322843015	5.25652717964039	0.021864605479579	0.0602612163923493	turquoise	turquoise
1393	Ankrd6	-0.428316883746352	6.18459273686611	22.862671571177	1.73998401693863e-06	1.6982762408138e-05	grey	grey
1394	Ankrd61	-0.234922016131792	-1.64128419864929	0.263732872958154	0.60756714145481	0.737046429860227	grey	grey
1395	Ankrd63	0.109183924284794	2.23584653938637	0.174871851816823	0.67581784306759	0.789451362207149	turquoise	turquoise
1396	Ankrd66	0.225437708023024	-1.43596066937833	0.128643200361829	0.719842983804859	0.822931233035296	grey	grey
1397	Ankrd9	-0.038828584789133	2.5551405965256	0.0359482355543852	0.849622431066261	0.910496111924778	red	BrRePi
1398	Anks1	-0.236808238208735	7.02417506476421	10.9639984761825	0.000928991425764596	0.00431252913293296	blue	blue
1399	Anks1b	0.486744031238013	6.45960423717937	32.9054266811968	9.67528123495978e-09	1.49971479620021e-07	turquoise	turquoise
1400	Anks3	-0.00977065007281279	5.65069310931081	0.0134440432868206	0.907693396283129	0.945945186569081	grey	grey
1401	Anks6	0.215236386928025	4.68983300038904	4.32243519292906	0.0376130580630052	0.0926707635197375	turquoise	turquoise
1402	Ankzf1	-0.120320649172956	3.78189087351002	0.802270764344872	0.37041531435762	0.528573827196853	yellow	YeMaBl
1403	Anln	-1.24767904306804	4.22591506057138	88.3284183072308	5.5441203360605e-21	4.83739402870569e-19	blue	blue
1404	Ano1	-1.07175039951848	3.08660719213472	19.4040963117815	1.05779927958922e-05	8.5365611678038e-05	blue	blue
1405	Ano10	0.124738443650576	5.20922589185431	1.8789016833385	0.170459031105745	0.302167105154514	pink	BrRePi
1406	Ano2	1.14435038503074	-0.813518307136046	5.22808137778062	0.0222250352708016	0.0610408017278455	turquoise	turquoise
1407	Ano3	0.674228196635238	1.72275016312095	8.47892930090772	0.00359283500556621	0.0133703552637776	turquoise	turquoise
1408	Ano4	0.265996522205625	3.31001805085246	3.05134903101077	0.0806701099249724	0.170734900100727	turquoise	turquoise
1409	Ano5	0.724341351072358	-0.385185784847154	3.59152815735391	0.0580748162133599	0.131431626318033	grey	grey
1410	Ano6	-0.236343453289193	5.66417520759604	6.37480131497377	0.0115752000383084	0.035612117805063	grey	grey
1411	Ano8	-0.0334707545289439	7.27181558374865	0.132742526522261	0.71560527021153	0.819819139507477	grey	grey
1412	Anp32a	-0.605923755683005	8.17111040310708	32.7386330719399	1.05420981761881e-08	1.61708611816028e-07	blue	blue
1413	Anp32b	-1.03385684125816	6.00173765244109	72.6149707175283	1.57579165118321e-17	9.00476151656772e-16	blue	blue
1414	Anp32e	-0.747526062993716	7.39855512383468	39.0204774805434	4.19383391584181e-10	8.31034561907164e-09	blue	blue
1415	Anpep	-0.82433920453632	2.88526985388459	4.79917886542517	0.0284733045703896	0.0745311709472343	green	green
1416	Antxr1	-0.557294896106167	4.0561716515665	12.0470568810342	0.000518742159083066	0.00262100451424629	grey	grey
1417	Antxr2	-0.658049090030113	2.69641945561367	12.5121936468802	0.000404304619915259	0.00210438090975136	blue	blue
1418	Anxa1	0.0505353387183528	1.09189396446862	0.0149065308218983	0.902825916391506	0.943207426079868	green	green
1419	Anxa11	-0.308096177387976	0.853295360926067	0.931286200440539	0.334528929585691	0.491941826589904	green	green
1420	Anxa2	-0.532642036926241	5.33532821788224	8.54177618080436	0.00347086776542024	0.0130089406385693	blue	blue
1421	Anxa3	-0.102989376058761	2.90957548601649	0.183036768340397	0.668776374757136	0.783821173245725	grey	grey
1422	Anxa4	-0.264017759466959	1.88001450143971	1.23167374339582	0.267081781618599	0.419762757494504	green	green
1423	Anxa5	-0.359688257621021	4.74783321571163	4.91031997224056	0.0266966952110432	0.0707942265653628	grey	grey
1424	Anxa6	0.0164520778071938	5.56838078567877	0.0109331084619413	0.91672376125791	0.951551641922266	green	green
1425	Anxa7	0.563994939707228	4.85927072985402	26.333101399842	2.87321827208535e-07	3.35463736242252e-06	turquoise	turquoise
1426	Anxa8	1.4305788710361	-2.68018160386928	2.21531432859009	0.136647227891363	0.256197765879035	green	green
1427	Anxa9	-0.427925351977325	-0.73657515555096	1.3768536024111	0.240637821160892	0.389518372194306	grey	grey
1428	Aoah	-1.29834763637045	-1.69689729915748	5.04508286901359	0.0246959261348731	0.0663747917080876	green	green
1429	Aoc2	-0.205871289604015	2.3320750147476	0.999674377417657	0.317389311825258	0.475044834604087	black	YeMaBl
1430	Aoc3	-0.83452263856186	-1.18484770987868	1.81685883736148	0.177687633328793	0.311481162377726	grey	grey
1431	Aox1	-0.559479799762669	-1.03391514109633	1.68820485836987	0.193837777463573	0.332469791473715	grey	grey
1432	Aox3	0.396223515114615	-1.28433640725778	0.454216854721571	0.500339209943604	0.648454325008155	turquoise	turquoise
1433	Aox4	0.196360301154613	2.09035810217753	0.696501104326098	0.403961877347354	0.561759600295445	turquoise	turquoise
1434	Ap1ar	0.0938981523314404	7.24717344182428	1.66165777025607	0.19737964363171	0.33658445271609	brown	BrRePi
1435	Ap1b1	0.00163772601064064	7.22656224805544	0.000588543602561886	0.980645284824945	0.989547492844869	brown	BrRePi
1436	Ap1g1	0.0226278818411693	7.57463291086735	0.0923186179761795	0.761249950892713	0.853376076054282	grey	grey
1437	Ap1g2	-0.0862300923691974	3.17701946121385	0.250333074013946	0.616840647410939	0.743516552795019	yellow	YeMaBl
1438	Ap1m1	-0.0891997647897274	7.77646592243272	1.02450259259293	0.311453357233232	0.468319886457715	grey	grey
1439	Ap1m2	0.747263887806561	0.629129467793371	6.52675904108838	0.0106263403700542	0.0331174112742073	turquoise	turquoise
1440	Ap1s1	0.0666029038525583	7.52805620570514	0.622333445666472	0.430181482488019	0.585934979378772	brown	BrRePi
1441	Ap1s2	-0.132712512230424	6.1036496284215	1.84898148469362	0.17390190019826	0.306766732425822	turquoise	turquoise
1442	Ap1s3	0.365857700525151	-1.50511058390941	0.620846693665506	0.430732823266133	0.58653826051234	grey	grey
1443	Ap2a1	0.0701962475248012	8.03756957113387	0.788284224038177	0.374619443185208	0.532932936838424	turquoise	turquoise
1444	Ap2a2	0.187401404158342	7.75896106353558	6.41037524366025	0.0113455436355813	0.0350317404227262	turquoise	turquoise
1445	Ap2b1	0.245607247487845	8.8975724224527	6.27838286175839	0.0122219580171801	0.0372348707829578	turquoise	turquoise
1446	Ap2m1	0.168515334958963	5.03137141528715	2.31675919470374	0.127986430358983	0.243847355986844	turquoise	turquoise
1447	Ap2s1	0.172310855530488	8.24480745815514	3.54703900910123	0.0596518087119076	0.134222411031157	brown	BrRePi
1448	Ap3b1	-0.104498785246324	5.71488717295484	1.35343114415711	0.244679174094665	0.394094711828336	blue	blue
1449	Ap3b2	0.205167543141376	7.69794000754979	6.97384102851187	0.00827097718687051	0.0268481188024935	turquoise	turquoise
1450	Ap3d1	0.00824466867034411	7.88801576627826	0.0116270949981219	0.914131331866945	0.950258607793277	grey	grey
1451	Ap3m1	-0.248682871866007	5.51506852238672	8.37505745984724	0.00380405530860449	0.0140309121825778	blue	blue
1452	Ap3m2	0.282344851397303	6.1984812662706	12.4566909483342	0.000416497149799258	0.00216091184274046	turquoise	turquoise
1453	Ap3s1	-0.413620572268513	4.01130783800396	9.19451655986556	0.00242741191144078	0.00960840680750548	grey	grey
1454	Ap3s2	-0.0213230320546057	7.71523088674146	0.0767638025312367	0.781731875105868	0.867565249862965	red	BrRePi
1455	Ap4b1	0.0053971905084656	4.70006398719768	0.00276582283818394	0.95805771560973	0.976837259950387	grey	grey
1456	Ap4e1	0.0916988893813833	4.23976568432678	0.523776610943778	0.469235118300154	0.621599602880843	yellow	YeMaBl
1457	Ap4m1	-0.256516652525462	4.67650152564311	5.44491317978762	0.0196253903623714	0.0550467438974984	grey	grey
1458	Ap4s1	0.165634609467449	4.32045768163961	1.84083649715685	0.1748529363127	0.308021845374076	turquoise	turquoise
1459	Ap5b1	0.166843195592894	2.89197262141296	0.940380698941483	0.332179954862816	0.489437445622885	grey	grey
1460	Ap5m1	-0.0705717412445447	3.80200521019447	0.216623992344751	0.641624395005447	0.762348803466096	blue	blue
1461	Ap5s1	0.0230774450379625	4.38532175036848	0.0337505249544288	0.854238484874683	0.913330019832086	brown	BrRePi
1462	Ap5z1	0.0131178108818185	4.86271769466212	0.0183368214038251	0.892284935160223	0.937037176567268	grey	grey
1463	Apaf1	0.0432310969664133	5.73038743241121	0.20223557718553	0.652922371687421	0.771030864448458	grey	grey
1464	Apba1	0.662296303025884	7.34118909681311	68.2463530869152	1.44293660899433e-16	7.27249013272331e-15	turquoise	turquoise
1465	Apba2	0.0589556201565538	8.13667996225681	0.553149207509742	0.457033777101437	0.610552887191043	turquoise	turquoise
1466	Apba3	0.010372424639938	4.87055794844333	0.0116466166076523	0.914059555579925	0.950244861156018	grey	grey
1467	Apbb1	0.260353232313181	8.44376003928025	8.71925331000159	0.0031486697293955	0.0119924339446983	yellow	YeMaBl
1468	Apbb1ip	-0.278888937069157	0.44704450367165	0.900889765614207	0.342543244295405	0.500150678595469	grey	grey
1469	Apbb2	0.0232018677063625	5.96350796963054	0.0806733589599822	0.776386961232671	0.863840942948376	turquoise	turquoise
1470	Apbb3	0.0925349205839908	4.59814430846701	0.784688119637167	0.375711170057913	0.533971151490486	yellow	YeMaBl
1471	Apc	0.236494851636294	8.64763582793766	5.58379910548201	0.0181273580082287	0.0515300190944396	turquoise	turquoise
1472	Apc2	0.0919170115667609	10.0410713481419	0.631126876454854	0.426942269311571	0.582843715398511	turquoise	turquoise
1473	Apcdd1	-0.285414406413542	7.08988848842325	10.3451032540923	0.00129818604621653	0.0056956640562444	grey	grey
1474	Apeh	-0.261322854634888	5.50596772879665	6.992785024635	0.00818389166894523	0.0266636143569227	blue	blue
1475	Apela	-1.14247251974378	-0.836572800252703	7.03649828642329	0.00798650305879415	0.0261421859905547	blue	blue
1476	Apex1	-0.664444077098427	4.79744447459948	14.1923147615171	0.000165043219924223	0.000965916486170292	blue	blue
1477	Apex2	-0.321656138556922	4.06406751095659	5.79505652364017	0.0160712981730971	0.0466271800852599	blue	blue
1478	Aph1a	-0.233053126566947	3.38360833828095	2.01478758062481	0.155773069804958	0.283158730943623	grey	grey
1479	Aph1b	-0.0868516723403605	5.45171478802918	0.917742290823549	0.338068472067984	0.495530458200082	grey	grey
1480	Aph1c	0.140255413040149	1.46348000756073	0.356474139771164	0.550470958772835	0.691936580429427	turquoise	turquoise
1481	Api5	-0.311473239754383	6.30603788148311	12.6944057676435	0.000366751130598052	0.00192933682284466	blue	blue
1482	Apip	-0.180549440613072	4.11225086153311	1.93792567762355	0.16389393788585	0.293669141434518	blue	blue
1483	Apitd1	-0.303956951320393	3.94909242979857	4.88034100184937	0.02716425214039	0.0717176912292808	yellow	YeMaBl
1484	Aplf	-0.282454060692649	3.97124929150706	3.05039107709179	0.0807177042117061	0.170800705740437	grey	grey
1485	Apln	0.454228293826051	3.61103589108145	6.71500166308522	0.00956052017752239	0.0303279284521131	grey	grey
1486	Aplnr	-0.464172621163698	4.57991549785486	10.0236871624633	0.00154539788299064	0.00660006901133028	grey	grey
1487	Aplp1	0.352801589514985	9.90502180548569	9.49483735515612	0.00206050848084044	0.00839567967249797	turquoise	turquoise
1488	Aplp2	0.0704442870690179	8.13577392118707	0.557970457583867	0.45507913375191	0.609362975384467	turquoise	turquoise
1489	Apmap	-0.110075505838309	4.98439923654879	1.31449730638995	0.251582005078917	0.401981329174535	turquoise	turquoise
1490	Apoa1	0.439846964033888	0.11907208464537	1.29270401771987	0.25555023202938	0.406234135318424	grey	grey
1491	Apoa1bp	-0.199547116521789	6.00132765033297	5.98634205381074	0.0144170689577689	0.0425717998754787	grey	grey
1492	Apoa2	-0.0333778071546329	-1.34536677392198	0.00422473718450256	0.948175609926865	0.970725585005242	grey	grey
1493	Apobec1	-0.924721238767862	1.60348083632775	16.8837011321779	3.97413734343665e-05	0.000275625106609544	grey	grey
1494	Apobec2	-0.659997121791022	-2.2539885553605	1.2551763879942	0.262566113298651	0.414189876819965	grey	grey
1495	Apobec3	-0.967349013315986	1.94695353953929	17.1207692652514	3.50766217363127e-05	0.000247073999200789	blue	blue
1496	Apobr	-0.0896637377647323	-0.885559737416972	0.0631290826995903	0.801616952345681	0.879394549957192	grey	grey
1497	Apoc1	0.515682699641678	-1.95143545702591	1.03136316163066	0.309838715140454	0.466930309965124	grey	grey
1498	Apoc2	-0.912814284201627	-3.2234764457702	1.04776447992134	0.306022509532831	0.462639898202918	grey	grey
1499	Apod	-0.761592041861168	5.00110073004231	8.375402833024	0.00380333246860298	0.0140309121825778	green	green
1500	Apoe	0.466528708270906	7.49622436658518	3.85095607937981	0.0497176424870103	0.116045968635365	turquoise	turquoise
1501	Apoh	1.13602862033783	-3.19572295386907	1.92346426024032	0.165475264921978	0.295596926188087	grey	grey
1502	Apol7d	-0.464025241046766	-2.80301705021636	0.500004416962769	0.479498181418416	0.630562838201076	grey	grey
1503	Apol8	0.928615233170786	-2.23864380402423	2.23977959904563	0.134500150241288	0.252873370976119	grey	grey
1504	Apold1	-0.0326530752601009	2.36640428127706	0.0216056960205115	0.883140890955229	0.93237662758993	grey	grey
1505	Apom	0.10464429503145	-1.79270631569427	0.0542049640685982	0.815901495964657	0.88955707161793	grey	grey
1506	Apon	-1.06258745953178	-2.51135391489805	2.88185928920835	0.0895825302429649	0.185556462452212	blue	blue
1507	Apoo	-0.11629513712132	-1.14792514065566	0.0692318914445877	0.792458444989815	0.873993075347584	grey	grey
1508	Apool	-0.828568399433819	2.92853712788171	21.9429806281537	2.80872331219601e-06	2.59878965984202e-05	blue	blue
1509	Apopt1	-0.0254205111542292	4.9355427612971	0.0691108615163798	0.792635790134295	0.874001737135642	red	BrRePi
1510	App	0.182150164382098	9.64186619497681	2.58587207983739	0.107821009333251	0.214019956026092	turquoise	turquoise
1511	Appbp2	-0.0332173334737967	5.91896506930977	0.130579906247965	0.71783152844601	0.821615619941483	blue	blue
1512	Appl1	0.0643681608681039	6.6906366114314	0.647818152573334	0.420893828665574	0.577794446406159	turquoise	turquoise
1513	Appl2	-0.189026186852859	4.32543984321541	2.70684052043225	0.0999187074316462	0.201915166592975	black	YeMaBl
1514	Aprt	0.0817334167626518	6.42219861474999	1.03546537299896	0.308878456434012	0.465829241656684	red	BrRePi
1515	Aptx	-0.0172617820725244	5.87728707661174	0.0421777905071385	0.837281243474997	0.903068853780455	brown	BrRePi
1516	Aqp1	-0.0730524927074671	4.04159118347586	0.00838411213539558	0.927043821464798	0.957548000162437	green	green
1517	Aqp11	0.57714507658772	3.16222184868923	7.61926262502219	0.00577480955010086	0.0199870727636142	turquoise	turquoise
1518	Aqp3	-0.0251027366868813	-2.60091378532521	0.00134567613794268	0.970737397857377	0.98463107686421	grey	grey
1519	Aqp4	2.1025745615535	2.62871204474699	38.0439621338737	6.91684270936982e-10	1.32530626127937e-08	turquoise	turquoise
1520	Aqp5	0.727669926061336	-1.18851466735217	3.61984312421486	0.0570942566484144	0.129737145218023	turquoise	turquoise
1521	Aqp6	0.559949197604136	-2.96235260349771	0.484154572353138	0.486546468317473	0.636586951701363	grey	grey
1522	Aqp9	0.311692277973853	-1.51740935451502	0.511240298584266	0.474602432704363	0.626052416512973	turquoise	turquoise
1523	Aqr	-0.344518772987073	6.63459181454662	15.0680224159302	0.000103705300821383	0.000643307311616906	blue	blue
1524	Araf	0.380361470726921	6.84099760696459	19.2419516061782	1.15154817262462e-05	9.22479911031374e-05	turquoise	turquoise
1525	Arap1	-0.245647340381418	3.92307436510359	1.86454643404093	0.172100992360951	0.30435076877257	grey	grey
1526	Arap2	1.16489506532225	3.11014828132658	38.6210495017142	5.14609259773693e-10	1.0074298765823e-08	turquoise	turquoise
1527	Arap3	-0.291442260277082	4.06732077529354	3.38277490781828	0.0658810475735967	0.145486939865547	grey	grey
1528	Arc	0.0198700314489515	3.04209588780967	0.00974586844918424	0.921359663590871	0.954349373271397	grey	grey
1529	Arcn1	0.0198196527655241	6.89868518992281	0.0646499907873643	0.799291899874283	0.87842542446399	grey	grey
1530	Areg	1.10792019747882	-2.4578880658238	3.19301875361346	0.0739533293968603	0.159599545582666	turquoise	turquoise
1531	Arel1	0.337042885054866	7.354193842384	22.8402030176065	1.76044395699954e-06	1.71593062931805e-05	turquoise	turquoise
1532	Arf1	0.0761281008134798	8.39254746937784	0.807923822529013	0.36873478596294	0.527056265755906	brown	BrRePi
1533	Arf2	0.23600440173123	7.49079921324194	6.19008151908276	0.012846826871445	0.0387242112363819	brown	BrRePi
1534	Arf3	0.361255637575666	8.62906435162318	16.504138305465	4.85440061044437e-05	0.000327303978009563	turquoise	turquoise
1535	Arf4	-0.148293096016744	8.27078851839067	2.80349461898054	0.0940590943308421	0.192859765242607	blue	blue
1536	Arf5	0.20498205491647	7.8967329055076	4.71205069521956	0.0299519023063214	0.077439767807757	brown	BrRePi
1537	Arf6	-0.188044833694363	6.41177356647675	5.14082666635189	0.0233695176868168	0.0634751301321089	blue	blue
1538	Arfgap1	0.0525700692935898	6.63677154190184	0.543915827298959	0.46081439608658	0.613700708525284	turquoise	turquoise
1539	Arfgap2	-0.105499180443817	6.04018579356691	1.5088949135707	0.219307790217595	0.363734913381844	grey	grey
1540	Arfgap3	-0.0909229668776776	5.35290441624607	1.00042421621111	0.317207881726793	0.47486087192548	brown	BrRePi
1541	Arfgef1	0.121729882841705	6.37793479214521	1.99402417653984	0.157920751593013	0.285941746915431	grey	grey
1542	Arfgef2	0.366281410168691	5.19605529564716	15.1075200580419	0.00010155792093599	0.00063028049669988	turquoise	turquoise
1543	Arfip1	-0.331708847284135	4.20952465717645	5.92711761990082	0.0149096096541116	0.0437308011912448	blue	blue
1544	Arfip2	0.13064875259298	6.882598708258	2.98781043231281	0.0838935337381579	0.176064678525354	turquoise	turquoise
1545	Arfrp1	-0.0777661840493152	5.37831075748316	0.654237453946683	0.418601740860739	0.575572960470128	yellow	YeMaBl
1546	Arg1	-0.257673627160362	-2.29824982172289	0.225748722146679	0.63469416278516	0.757407779506549	green	green
1547	Arg2	0.101465847738234	2.58333926378002	0.269225007011325	0.603852118445343	0.734131098228292	turquoise	turquoise
1548	Arglu1	-0.252629063107445	6.119447248924	9.29709796725538	0.00229517145640166	0.00914967761383997	black	YeMaBl
1549	Arhgap1	0.0583318578644653	6.61724909521311	0.386676261706773	0.534051694300961	0.67822962296304	turquoise	turquoise
1550	Arhgap10	-0.157254465648806	2.70067736671643	0.68310530913708	0.408519468685941	0.565740999279015	blue	blue
1551	Arhgap11a	-1.5596597246084	5.27086774857982	104.040238686045	1.98248618190129e-24	2.63719411853082e-22	blue	blue
1552	Arhgap12	-0.248630104516158	5.92734626766608	8.17400217482463	0.00424950395208549	0.0154491934673825	grey	grey
1553	Arhgap15	0.283046315361881	0.0197238565196395	0.929119583262529	0.335091805356001	0.492546409666021	turquoise	turquoise
1554	Arhgap17	-0.664574417128758	4.36814286029629	32.0429352007925	1.50802512338042e-08	2.24118495671619e-07	blue	blue
1555	Arhgap18	-0.509965276078862	3.57774004424243	8.93310518968861	0.00280047835678239	0.0108547798548415	black	YeMaBl
1556	Arhgap19	-1.09403309334322	4.38423933197488	68.7626574635134	1.11055789750961e-16	5.63226378708859e-15	blue	blue
1557	Arhgap20	0.787376371407701	5.53493261175816	51.4493990151894	7.3466468838951e-13	2.21203584932715e-11	turquoise	turquoise
1558	Arhgap21	-0.0753756423172161	7.86279611621294	0.806836347924853	0.36905724151446	0.527227969471692	grey	grey
1559	Arhgap22	0.0487090515581036	0.839613877616449	0.0214207953263825	0.883638427646999	0.932416647742727	turquoise	turquoise
1560	Arhgap23	0.479859059054882	6.94729692064251	33.4589329417706	7.2784709294016e-09	1.15919827981608e-07	turquoise	turquoise
1561	Arhgap24	0.0654589388010843	2.32060963595176	0.0507117979638032	0.821829289012895	0.892735443868157	green	green
1562	Arhgap25	-0.350449794228317	0.742369877525057	1.3214609896715	0.250330016975209	0.400493478459254	grey	grey
1563	Arhgap26	0.883283926777678	3.69180465208477	22.2467958946189	2.39758535655287e-06	2.26486686562843e-05	turquoise	turquoise
1564	Arhgap27	-0.131748525344357	3.2133002262325	0.548207824655961	0.459050901985495	0.6119906106063	grey	grey
1565	Arhgap28	0.799341792547994	4.21039704074375	24.5761210717525	7.1431437009594e-07	7.63676410559092e-06	green	green
1566	Arhgap29	0.165570557374419	5.37801243665039	1.1011507895205	0.29401369277695	0.449806581832308	grey	grey
1567	Arhgap30	-0.889388424189685	0.14898681849558	5.8607642737107	0.0154820699704002	0.0451470936485949	green	green
1568	Arhgap31	0.0553239948013367	4.12142183465535	0.0887616464690044	0.765757408193452	0.85659477375045	green	green
1569	Arhgap32	0.178639746555384	7.08745145097478	4.47702026678322	0.0343535655874485	0.0864378319253802	turquoise	turquoise
1570	Arhgap33	0.216670604792365	9.22769404999231	4.05763945159765	0.0439719267472661	0.105138995962694	turquoise	turquoise
1571	Arhgap33os	0.279778903636642	-2.56471487910192	0.158099611390488	0.690912218949519	0.801258710971255	grey	grey
1572	Arhgap35	0.141572955512346	8.72561813057872	2.43666492777663	0.11852798862766	0.229517262018429	grey	grey
1573	Arhgap36	0.359728687111109	0.81289688132755	0.732189857112449	0.392174290224535	0.550475398378652	turquoise	turquoise
1574	Arhgap39	0.263906615997085	7.06078878326152	9.26390621729768	0.00233714013419222	0.00928732792306697	turquoise	turquoise
1575	Arhgap4	-0.328264457244915	1.37902966475884	1.78522338426877	0.181509230847701	0.316301224892874	black	YeMaBl
1576	Arhgap40	0.414043365767101	-1.28981364089178	1.05616756593369	0.304090904663295	0.460534834992592	grey	grey
1577	Arhgap42	-0.0726822243638047	4.59032402632333	0.388611201980797	0.533030317656665	0.677252722559307	grey	grey
1578	Arhgap44	0.621164553190742	5.32862745413043	38.6157098916985	5.16019029289932e-10	1.00897262968028e-08	turquoise	turquoise
1579	Arhgap5	-0.370090311002497	5.18668746510797	8.48519096828438	0.00358048993272024	0.0133366470319295	blue	blue
1580	Arhgap6	0.368195166846586	0.056530947771472	0.80838803380033	0.368597258527885	0.526982393928941	grey	grey
1581	Arhgap8	-0.565928199019954	-1.24563292357471	1.54509427544156	0.213861122417431	0.35707326704861	grey	grey
1582	Arhgap9	-0.802072118444195	-0.98144631411637	3.65631927026814	0.0558569019380625	0.127514652068198	green	green
1583	Arhgdia	-0.091546371979119	9.06374037416759	0.734693493073122	0.391366062241871	0.549768875973628	blue	blue
1584	Arhgdib	0.627802351278975	3.89667149194994	14.9559971071033	0.000110047726500895	0.000676758072521043	turquoise	turquoise
1585	Arhgdig	1.52580537110341	5.66898903201682	116.305646695494	4.07410623380926e-27	7.03390107111601e-25	turquoise	turquoise
1586	Arhgef1	-0.288589557010116	6.27180785701484	14.6579680492469	0.000128888619296598	0.00077644150058073	black	YeMaBl
1587	Arhgef10	-0.235827721700074	4.33601037065858	3.78877142340793	0.0515975078271377	0.119790776342026	blue	blue
1588	Arhgef10l	-0.173835587837225	6.6445576139002	3.77823950291614	0.0519232646755806	0.120363185604913	grey	grey
1589	Arhgef11	-0.102096871129838	6.39274358197529	1.7161861859851	0.190184707664457	0.327689523376842	grey	grey
1590	Arhgef12	0.315249155419686	7.78160386598835	12.3260944300917	0.000446669975561022	0.00230054174337665	turquoise	turquoise
1591	Arhgef15	0.23454823480558	4.37725073106433	1.70083692459521	0.192178561995919	0.330528389426851	turquoise	turquoise
1592	Arhgef16	0.650697974893851	0.2930666984702	2.80069250060072	0.0942236028593337	0.193050732332297	green	green
1593	Arhgef17	0.159059545995997	6.87880706254747	4.27544996707984	0.0386667248642275	0.0948062060464644	grey	grey
1594	Arhgef18	0.0224071773582729	6.18205470280009	0.0841199703134654	0.771789898139085	0.860610322626573	grey	grey
1595	Arhgef19	-0.0651343331206947	1.50261682964192	0.0681821574810169	0.794002179175672	0.87493432270138	grey	grey
1596	Arhgef2	-0.472571980979156	7.38435636270204	30.5544163319555	3.24632056378989e-08	4.55748585032405e-07	grey	grey
1597	Arhgef25	-0.12427683698091	6.15436193781482	2.09383210118154	0.147894687901835	0.271852179177584	black	YeMaBl
1598	Arhgef26	0.409225864190052	5.46161255477353	12.8260236706083	0.000341831436098331	0.00181341071335694	turquoise	turquoise
1599	Arhgef28	0.636456113472967	4.52470233171303	29.2434870308383	6.38304172413706e-08	8.50495764704601e-07	turquoise	turquoise
1600	Arhgef3	0.927199202788765	3.67869112033204	23.8070259501252	1.06493032913737e-06	1.08970708143571e-05	turquoise	turquoise
1601	Arhgef33	-0.540448631703006	-1.35950511336	1.54910543582295	0.21326755136476	0.356396741279512	turquoise	turquoise
1602	Arhgef37	0.430627727936667	2.05621422345729	4.73547218746531	0.0295467365327075	0.0766849049185881	turquoise	turquoise
1603	Arhgef39	-1.33601973561486	2.78808790674429	49.8836941269394	1.63134752270804e-12	4.66933667478463e-11	blue	blue
1604	Arhgef4	0.767645354476931	5.90064948740708	64.1804007684896	1.13532558798006e-15	5.04799971707625e-14	turquoise	turquoise
1605	Arhgef40	-0.356267621614901	6.05699659684391	17.7170254522198	2.56322166700642e-05	0.000187973449768853	blue	blue
1606	Arhgef5	-0.495307314370084	2.46675828190121	4.49967015521929	0.0339013922728787	0.085462256451151	grey	grey
1607	Arhgef6	-0.245679023746086	2.39375495088219	1.44506183412848	0.229321978815057	0.376115855905969	grey	grey
1608	Arhgef7	0.0728751315750311	8.74910703014654	0.694485459060723	0.404642887265541	0.562094446412091	grey	grey
1609	Arhgef9	0.12643165094411	6.29707840824603	2.28993325240043	0.130215522836674	0.246877070107053	turquoise	turquoise
1610	Arid1a	-0.361566743902722	8.46078862990907	14.8443731748294	0.000116755867018838	0.000710472803092885	blue	blue
1611	Arid1b	0.0757490139794879	7.58146250941834	0.940129449358206	0.332244552819326	0.489469575862821	grey	grey
1612	Arid2	-0.307822440083993	7.25575344093878	14.2834545609903	0.000157240941580455	0.000923584234856751	blue	blue
1613	Arid3a	-0.403806397739224	3.2225745865894	4.4261124747418	0.035393034036757	0.0884226523064239	blue	blue
1614	Arid3b	-0.409088470202766	3.46237941042957	6.73262882445067	0.00946649838028801	0.0300884845698578	blue	blue
1615	Arid3c	0.149478459095921	-2.86909173105458	0.045863585454387	0.830423962984496	0.898343587206732	grey	grey
1616	Arid4a	-0.252379202791986	5.50093500695909	6.05349904411716	0.0138787673918777	0.041170854185222	magenta	YeMaBl
1617	Arid4b	-0.390926552369334	5.76643220717871	8.86995964136374	0.00289901550419214	0.0111917349712779	grey	grey
1618	Arid5a	-0.10283987241115	1.63230860308268	0.215995119549241	0.642108527385804	0.762700672688591	grey	grey
1619	Arid5b	0.147444796695791	3.67893894779981	0.858836668392879	0.354064446520152	0.511679667219608	grey	grey
1620	Arih1	-0.0148571370481443	7.3550173292578	0.0360762179291694	0.849358180782541	0.910420065518115	grey	grey
1621	Arih2	0.0245845299685239	6.07159654231551	0.0954476915768376	0.757362529640544	0.851193662987284	brown	BrRePi
1622	Arl1	-0.0580284884810248	4.80071425110406	0.235895107905055	0.62718673256198	0.751421686892729	grey	grey
1623	Arl10	0.313109664686046	6.36171861968453	10.5019450831865	0.00119248948347763	0.00530652915474596	brown	BrRePi
1624	Arl11	-0.138680457062815	-1.59060809860971	0.0841837580677574	0.771705789196899	0.860610322626573	grey	grey
1625	Arl13b	-0.0482504602596098	4.76298248036122	0.194108941737245	0.659518559229421	0.776447925309604	grey	grey
1626	Arl14ep	-0.26316987560294	4.43651514846869	4.18072846770629	0.0408861231708582	0.0993324690029728	blue	blue
1627	Arl15	0.34485092121613	6.16879762659968	19.2176650777017	1.16629135273174e-05	9.32860638909972e-05	turquoise	turquoise
1628	Arl16	-0.00433144845237936	4.59854153006057	0.00169499976687937	0.967160071069926	0.982477224545159	grey	grey
1629	Arl2	0.190501098338335	5.67235000691519	1.96610349757651	0.16086206182127	0.289784282982521	brown	BrRePi
1630	Arl2bp	-0.147181255901478	7.63058409024468	4.01214188033053	0.0451737282718121	0.107433240932479	yellow	YeMaBl
1631	Arl3	-0.168944818694452	7.23329134488392	5.99413712879094	0.0143535000636922	0.042399518116793	red	BrRePi
1632	Arl4a	0.316513280829529	5.45924205504342	7.36971064506012	0.00663316063545463	0.0224644332121856	turquoise	turquoise
1633	Arl4c	0.321414084222824	7.48332920128881	18.6651796402425	1.55801896115946e-05	0.000120807882086273	turquoise	turquoise
1634	Arl4d	-0.531300572448453	6.00233132452072	23.1880910453967	1.46904257484899e-06	1.45906315466489e-05	brown	BrRePi
1635	Arl5a	-0.141977111825132	6.33068765314497	3.2736134734883	0.0704023929978699	0.153782927974642	grey	grey
1636	Arl5b	-0.276133043238984	4.47367852283544	4.34056517989196	0.0372145680095742	0.0919122240492131	blue	blue
1637	Arl5c	0.807936047184412	0.528450473230961	8.59082385140129	0.00337861120325746	0.0127189703590038	turquoise	turquoise
1638	Arl6	-0.0405051165227627	4.33968686737754	0.0754013571826748	0.783628886765574	0.868571074519925	grey	grey
1639	Arl6ip1	-0.083875727824094	8.22630780093917	0.975677341739389	0.323268336030655	0.481049843820393	red	BrRePi
1640	Arl6ip4	-0.196818140021963	5.38239446065172	4.82591132848438	0.0280350406286029	0.073558573237841	grey	grey
1641	Arl6ip5	0.432369542566656	6.97186124522428	27.3935800857403	1.65981351111387e-07	2.03606299862941e-06	turquoise	turquoise
1642	Arl6ip6	-0.706854025258509	5.04854390054533	36.9954408850766	1.18405781593401e-09	2.16153816589349e-08	blue	blue
1643	Arl8a	0.177818307672085	8.72124953585976	2.8369114788372	0.0921211256994862	0.18958074422736	turquoise	turquoise
1644	Arl8b	0.145899119235629	7.02125052067315	4.2416494460544	0.03944382812591	0.096362168697184	turquoise	turquoise
1645	Armc1	0.1906782022953	6.08543460268164	3.24377214364463	0.0716953914782227	0.155824897321558	brown	BrRePi
1646	Armc10	-0.125866546705367	6.43964028774189	2.31006473388223	0.128538696792548	0.244709376262432	grey	grey
1647	Armc2	0.337851933997499	3.01251121055878	3.61186592253302	0.0573687190398549	0.130251390780331	turquoise	turquoise
1648	Armc3	0.0945291034266424	0.855921323564398	0.0690795376750764	0.792681715996027	0.874001737135642	grey	grey
1649	Armc4	-0.418950225052032	-1.23198021150103	0.256440269994297	0.612576352744268	0.740631872806878	grey	grey
1650	Armc5	-0.0250963016260609	4.69066888457369	0.062088412864715	0.803225056291103	0.88040898076478	grey	grey
1651	Armc6	0.586568567459413	6.87271364105009	43.3544713720159	4.56691455509503e-11	1.05880651878053e-09	turquoise	turquoise
1652	Armc7	0.0544527284873074	4.05187503650654	0.188311003435788	0.664326087979426	0.780408836903229	brown	BrRePi
1653	Armc8	0.131125854789166	6.58220314127428	3.35119638256741	0.0671561880133055	0.147880295151687	turquoise	turquoise
1654	Armc9	0.0197474383707956	4.71328612416787	0.0427583821402929	0.836180894925576	0.902405888000211	grey	grey
1655	Armcx1	-0.0206064789606902	5.32844904571084	0.0510856532209387	0.821184810646886	0.89215479260867	yellow	YeMaBl
1656	Armcx2	-0.152596278572443	7.48591722317883	4.35484264438813	0.0369038683635783	0.0913195952715065	blue	blue
1657	Armcx3	-0.0286042532282147	2.470044154004	0.0195014797391986	0.888938351767592	0.935495205689033	grey	grey
1658	Armcx4	-0.185691415990216	7.22876568298697	1.80823641903689	0.178719932882084	0.312783973982891	black	YeMaBl
1659	Armcx5	-0.0968099514395854	2.52502230767017	0.265229177510578	0.606550185837819	0.736208932887857	turquoise	turquoise
1660	Armcx6	0.015062242192371	4.33002446233437	0.0156945984949841	0.900303401395165	0.942038936250298	grey	grey
1661	Arnt	-0.37061901498613	5.00210122657055	15.2914500334018	9.21325802611682e-05	0.000578869394138018	pink	BrRePi
1662	Arnt2	0.188628297084864	8.83343914352092	4.5595678697391	0.0327353320550292	0.0830615547093604	turquoise	turquoise
1663	Arntl	0.218048278303934	4.45588495677174	3.46219212865499	0.0627870232094517	0.13981484627692	turquoise	turquoise
1664	Arntl2	0.428690815131539	0.57405256398974	2.20320831377411	0.137723827933821	0.257531974137342	turquoise	turquoise
1665	Arpc1a	0.0252648445701929	7.90395652490397	0.0828322811204485	0.773495260921861	0.861731543655641	brown	BrRePi
1666	Arpc1b	-0.37291971909876	4.12941811659701	5.35580281162621	0.0206534234924143	0.0575522681762349	grey	grey
1667	Arpc2	0.132760980247355	8.30867064521623	1.60501845594351	0.205193469814011	0.34659500641253	turquoise	turquoise
1668	Arpc3	0.0350168898217223	7.69648966078262	0.185061605194056	0.667058983527135	0.782429910643384	turquoise	turquoise
1669	Arpc4	0.125750691760631	6.77371729222956	2.58670548609495	0.107764278018541	0.213933512900662	yellow	YeMaBl
1670	Arpc5	0.182648798043098	7.6599185056394	6.20875203188103	0.0127120216061092	0.0384320787342671	turquoise	turquoise
1671	Arpc5l	-0.0260544036748975	6.19396513625769	0.073943634020063	0.785679082380889	0.869648467327748	grey	grey
1672	Arpp19	-0.00614458832983042	7.45340179692773	0.00759379104089009	0.930558354407138	0.959712222526274	grey	grey
1673	Arpp21	0.958427571031514	6.54537032901528	80.4392193135137	2.99785685111043e-19	2.08807806165971e-17	turquoise	turquoise
1674	Arrb1	0.386212052147623	7.49785376560781	25.0804334768267	5.49879975766349e-07	6.06662279178251e-06	turquoise	turquoise
1675	Arrb2	-0.089080448435047	5.9657471286166	1.1942863785177	0.274466644963486	0.428217571727784	grey	grey
1676	Arrdc1	0.420802785571465	4.48843288527658	11.494352612839	0.000698079685363787	0.00337377463185494	turquoise	turquoise
1677	Arrdc2	0.289169893948009	3.88923085769983	4.63876848305894	0.0312574253248394	0.0800260374038062	turquoise	turquoise
1678	Arrdc3	-0.24499921843038	6.17257286454605	8.58992325213507	0.00338028252367605	0.0127223110103754	grey	grey
1679	Arrdc4	-0.0435570267281715	5.64518500689335	0.176804101378777	0.674134254139806	0.788047701973592	grey	grey
1680	Arsa	0.226214830520149	4.81863984838656	3.87078700421349	0.0491334771088878	0.114930412222563	turquoise	turquoise
1681	Arsb	0.122488856029364	5.60301106833174	1.37198876865978	0.241470479456948	0.390204561496247	turquoise	turquoise
1682	Arsg	-0.198044852838773	2.67323493936499	0.210259998487192	0.6465636961711	0.766253996287482	green	green
1683	Arsi	-0.762840054621264	1.67794266849923	6.31722366703571	0.0119570697929767	0.036544498242979	blue	blue
1684	Arsj	0.704895543289983	-1.61140572393667	2.04082309904155	0.15312676931057	0.279255460067563	grey	grey
1685	Arsk	-0.241439823645492	2.3960090002691	1.36842991097324	0.242081829969213	0.39084222230107	blue	blue
1686	Art1	-0.449324775551132	-1.93551825446659	0.415430930899097	0.519225770902096	0.665391269422782	grey	grey
1687	Art3	0.0926129100880624	0.798152015980798	0.128829931552574	0.719648303860513	0.822766630739856	turquoise	turquoise
1688	Art4	-0.502584263185522	-3.08726170652825	0.36587219443171	0.545262918438348	0.687253176711397	grey	grey
1689	Art5	-0.689893594566206	-0.371767607981596	3.64241102939916	0.0563253113223624	0.128403354045599	blue	blue
1690	Artn	1.74378181861207	-0.934951963139546	16.5579732095861	4.71851752243751e-05	0.000319336200465548	turquoise	turquoise
1691	Arv1	0.10041418903829	3.09647008128115	0.329832285408789	0.565757861190127	0.705518667997879	yellow	YeMaBl
1692	Arvcf	-0.113867854820304	7.28407851047117	2.41789207797062	0.119956248900562	0.23164802039591	blue	blue
1693	Arx	-0.685206097086776	7.1952897301407	47.4846285778738	5.54369458299283e-12	1.45816238877456e-10	blue	blue
1694	Arxes1	0.33555258559244	4.45856325075206	5.76177626142164	0.0163785060922135	0.047338695524583	turquoise	turquoise
1695	Arxes2	0.0953114494624942	4.50063564813037	0.541719660981379	0.4617209157384	0.614554969369186	grey	grey
1696	As3mt	-0.235136943692144	3.00879008939338	1.65100158709496	0.198822664549233	0.338465699605303	grey	grey
1697	Asah1	-0.385963070345315	4.50466633250077	9.61847846224141	0.00192629259177143	0.00793849732652578	grey	grey
1698	Asah2	0.00820857068664176	1.32134849549347	0.000708826682457087	0.978759790989942	0.988781403904972	green	green
1699	Asap1	0.0174143296552226	6.08400061454466	0.0470482419024423	0.828281549379273	0.897038964062319	grey	grey
1700	Asap2	-0.112810090586067	6.2169228761778	1.7822393614569	0.181874586017011	0.316733840162042	grey	grey
1701	Asap3	-0.256584561551044	3.12867116392312	2.2731135666929	0.131635208194902	0.248726020933177	grey	grey
1702	Asb1	0.0331174624077861	5.80913341225904	0.0949951260752364	0.757920418219266	0.851525819818655	brown	BrRePi
1703	Asb12	-0.609382565427605	-2.84357708992219	0.662577559637734	0.415651439986715	0.572924003698352	grey	grey
1704	Asb13	0.00646586442102185	4.31557455088072	0.00318482134299858	0.954995895663941	0.974327553324329	turquoise	turquoise
1705	Asb14	-0.496908254674308	-2.89215560615774	0.34785727965736	0.555328585420647	0.69669353840381	yellow	YeMaBl
1706	Asb16	1.31725552585025	-1.62140998090936	5.8285721237818	0.015767916712977	0.0458685407069829	turquoise	turquoise
1707	Asb18	0.631858111536184	-1.8576700722489	1.68611439734007	0.194113970077448	0.332799030254269	grey	grey
1708	Asb2	0.612271740340092	0.513201974150293	3.89795146060646	0.0483450228730919	0.11329839367616	turquoise	turquoise
1709	Asb3	-0.18482430610192	4.72076074874993	3.58445769234697	0.0583224499977993	0.13190008932752	grey	grey
1710	Asb4	-0.929881812705749	3.73218155068991	6.20619403201957	0.0127304046557938	0.0384767455755104	blue	blue
1711	Asb5	0.890926496355684	-0.180828478758442	7.19660144389414	0.00730417778611957	0.024326214741285	turquoise	turquoise
1712	Asb6	0.00578321904787452	5.71143280260205	0.00405394141981841	0.949232539322815	0.971159180905417	brown	BrRePi
1713	Asb7	-0.209625530808496	4.84583506878966	5.25403483483837	0.0218959419796584	0.0603137126829558	grey	grey
1714	Asb8	0.0230192143364404	5.2176056635207	0.0605552200194817	0.805620535043135	0.882333355595562	brown	BrRePi
1715	Ascc1	-0.0605827626972036	5.48152796655447	0.475424493878291	0.490502175454907	0.639976086520438	brown	BrRePi
1716	Ascc2	-0.39004068590776	4.94401076464742	17.9746144004839	2.23870644943748e-05	0.000166431364946958	black	YeMaBl
1717	Ascc3	0.0583739969149396	5.15338685883169	0.346214357688784	0.556263953118679	0.697069582957408	grey	grey
1718	Ascl1	-0.89978224847648	5.85470484779554	103.772207158199	2.26966793349617e-24	2.99466999127718e-22	blue	blue
1719	Ascl2	-0.722256334129849	-1.59174941754833	1.80537295943006	0.179064285176868	0.313205187225175	grey	grey
1720	Ascl3	1.66479438288396	-3.05863083081876	3.52073930284694	0.0606054079020597	0.135983017398386	grey	grey
1721	Ascl4	-1.12695420599496	-2.32601104198946	3.49357101678569	0.0616075557737747	0.137743365821386	grey	grey
1722	Ascl5	0.424352073137872	-2.08685508214566	0.744925538488866	0.388087606513668	0.546203604727284	turquoise	turquoise
1723	Asf1a	-0.606014613619451	5.07775694446646	21.609889532257	3.34124581441363e-06	3.03781951384419e-05	blue	blue
1724	Asf1b	-1.47565799737759	3.29415104739945	82.1654687770571	1.25157494819186e-19	9.2747990110528e-18	blue	blue
1725	Asgr1	-0.658799504014473	0.076838581293076	1.28040647370823	0.257823472070414	0.408894471634002	grey	grey
1726	Ash1l	-0.0192652879481987	6.63954382476273	0.0406815848039104	0.840153792185169	0.904768141564241	magenta	YeMaBl
1727	Ash2l	-0.253032789841091	6.9346318022487	10.8317078504266	0.000997765635984689	0.0045755124346978	blue	blue
1728	Asic1	0.270856295291459	7.23850659675537	12.825533205376	0.000341921053846339	0.00181341071335694	turquoise	turquoise
1729	Asic2	0.754511790405519	5.39859137036496	26.291798174335	2.9353260306052e-07	3.41977072151412e-06	turquoise	turquoise
1730	Asic3	-0.559394591322605	-1.45715572444622	0.837291883849515	0.360172443740013	0.517781786646884	grey	grey
1731	Asic4	0.77400301647894	3.21709841935256	5.26803367684177	0.0217205341966952	0.0600004339537305	grey	grey
1732	Asl	0.10103699956984	4.23403926914993	0.623553670952648	0.429729777025973	0.585516291776889	pink	BrRePi
1733	Asna1	-0.170564585750753	6.90194386446365	4.34912923018859	0.0370278737454092	0.0915207680496871	grey	grey
1734	Asns	0.426019405671676	5.48753833325752	21.0683365654878	4.43191290129116e-06	3.91964656539805e-05	turquoise	turquoise
1735	Asnsd1	-0.279179656206668	5.17870508509847	6.02728890895499	0.0140863525023545	0.0417242954482043	blue	blue
1736	Aspa	-1.11857134705925	-1.6219083985948	2.69805558611218	0.100470710535483	0.202828605707222	turquoise	turquoise
1737	Aspdh	-0.224101601684354	1.75827250812917	0.968797875412931	0.324980168369414	0.482567197882225	yellow	YeMaBl
1738	Aspg	0.454259403500554	-1.39530870717233	0.509082563499032	0.475536277230156	0.62697849079277	green	green
1739	Asph	0.289280297287643	5.2751456874435	10.7219523746712	0.00105871902178881	0.00480614014114983	grey	grey
1740	Asphd1	0.360496009513885	2.78918963935419	3.90942613815945	0.0480159904258048	0.112755246508521	turquoise	turquoise
1741	Asphd2	0.275772078743311	6.6901307071955	11.3351313563733	0.000760544542274285	0.00363346404962301	brown	BrRePi
1742	Aspm	-1.30413988726865	4.96812893018551	90.9199867505894	1.49600886989157e-21	1.4281604676159e-19	blue	blue
1743	Aspn	-0.0299308258523867	-1.2833542316727	0.00387614398359304	0.950356828407269	0.97179010798308	green	green
1744	Asprv1	0.349088940402577	-0.106709838644896	1.01271723671224	0.314252752113474	0.471359877061646	turquoise	turquoise
1745	Aspscr1	-0.116676245277116	6.00237631401705	2.15619381994143	0.141996039765104	0.263577002098579	grey	grey
1746	Asrgl1	-0.000989571739630652	5.57971228539512	0.000115874843790831	0.991411323299789	0.995608137543722	grey	grey
1747	Ass1	0.807317574035654	0.866143072210078	8.19909883970496	0.00419112014352577	0.0152711470160035	turquoise	turquoise
1748	Aste1	-0.0865399099553053	2.77459872103822	0.228568153377466	0.632587559531421	0.75565019164106	blue	blue
1749	Astn1	0.062276041179794	7.73261943688974	0.66217562692741	0.41579291433015	0.573021671761549	turquoise	turquoise
1750	Astn2	0.45989194310692	4.56942932344944	8.90581647197576	0.00284263750563435	0.0109919380697974	turquoise	turquoise
1751	Asun	-0.525237460264681	5.33064311554955	29.0030218121454	7.22654831105755e-08	9.48864502752046e-07	blue	blue
1752	Asxl1	-0.153327396364464	6.58531496244875	2.62994778938056	0.10486516171072	0.209356219633814	pink	BrRePi
1753	Asxl2	-0.224667824384162	4.4739621319085	3.99328056823609	0.0456820396764668	0.10848460929523	black	YeMaBl
1754	Asxl3	0.197597843047132	5.91347811585333	4.13669005351516	0.0419631455582596	0.101357328362107	grey	grey
1755	Atad1	-0.00245623583522485	6.69999073937725	0.000915248880836828	0.975865215749711	0.987487005013223	grey	grey
1756	Atad2	-1.41583507177422	4.43439908812303	83.3808459289023	6.76745459338521e-20	5.1806141790589e-18	blue	blue
1757	Atad2b	-0.424555838473999	5.82516134512136	17.4852225137702	2.89549563229964e-05	0.000208848882740404	blue	blue
1758	Atad3a	0.0564170170744212	6.10633237012925	0.531218855503682	0.466094877665983	0.618384576411057	grey	grey
1759	Atad3aos	-0.539829543891172	0.620838253116146	4.04943261394933	0.0441861937201277	0.105548680877826	grey	grey
1760	Atad5	-0.684585242591711	4.19695357450852	23.4799103726786	1.262249518316e-06	1.2715733974395e-05	blue	blue
1761	Atat1	-0.0167215265562434	9.09449473046858	0.0132639367694853	0.90831103808218	0.946390590461974	grey	grey
1762	Atcay	0.320045997960048	8.64873189336497	13.0377105881285	0.00030528105684884	0.00165754642743387	turquoise	turquoise
1763	Ate1	0.206779149608071	5.89683113738677	5.8231834821256	0.0158162933396321	0.0459922280252444	turquoise	turquoise
1764	Atf1	-0.626451250374181	3.9125454441625	21.5563479333896	3.43583551957964e-06	3.11161688879788e-05	blue	blue
1765	Atf2	0.0599946027555624	6.92142563495397	0.639084370316105	0.424042554517114	0.580447589174953	grey	grey
1766	Atf3	0.244566118857302	-0.299666235841087	0.490375303972267	0.483759937705586	0.634009531537103	grey	grey
1767	Atf4	-0.104931458420278	7.81708300521025	1.55544665899725	0.212333164321231	0.355583007302575	grey	grey
1768	Atf5	-0.840377618538144	5.21146635660135	77.3314762061998	1.44544022386427e-18	9.38726985124059e-17	blue	blue
1769	Atf6	-0.0954580924071082	5.24569520889274	1.02736187408093	0.310779093964737	0.467619507600917	blue	blue
1770	Atf6b	-0.017570377667239	7.35343575753021	0.0457528528377456	0.830625691307211	0.898426308152402	grey	grey
1771	Atf7	-0.324896640217056	3.22967843106177	3.80546678003872	0.0510855350046719	0.118760513907867	blue	blue
1772	Atf7ip	-0.301819050226733	6.98462372321979	10.8483729555352	0.000988826010446896	0.00454607856191011	grey	grey
1773	Atf7ip2	-0.857611638195642	-3.00946550343508	1.48645140587809	0.222767861542695	0.368107505608686	grey	grey
1774	Atg10	-0.128522525550718	2.4626518847693	0.427356324141416	0.513289019048912	0.660016057282843	grey	grey
1775	Atg101	-0.0966196204165336	6.02743547824319	1.01355498404114	0.314052678632695	0.471333500039818	brown	BrRePi
1776	Atg12	0.163668880078988	6.93962249869989	5.0509657994825	0.0246122158650172	0.0662187750784756	turquoise	turquoise
1777	Atg13	-0.0526886201213571	6.14988914070256	0.476515262162776	0.490005014072953	0.639650487207303	turquoise	turquoise
1778	Atg14	0.12612654961888	5.11093525194389	1.67466393801439	0.19563500118218	0.334417572591699	brown	BrRePi
1779	Atg16l1	0.26540118025174	6.14179074460125	11.4200536736861	0.000726555963335192	0.0034895758298215	turquoise	turquoise
1780	Atg16l2	0.401884162978018	3.33885644241634	6.26776774420937	0.0122953949179097	0.0373814095396698	turquoise	turquoise
1781	Atg2a	-0.129018315888466	5.93600100723744	2.47678171177433	0.115538449872975	0.225116648503364	grey	grey
1782	Atg2b	-0.0441318849388494	5.96418134581459	0.241506798214136	0.623119937672748	0.748212236110438	grey	grey
1783	Atg3	-0.0144132102634879	5.72112967141212	0.0263996185097843	0.870928196274271	0.924599003763286	grey	grey
1784	Atg4a	-0.586406307716559	1.14970897691305	5.41273637544532	0.0199903565468932	0.0559447312294413	yellow	YeMaBl
1785	Atg4b	0.00801813397757694	6.82377801037586	0.0113881852144959	0.915014732910445	0.950872389089045	red	BrRePi
1786	Atg4c	0.183051196004023	4.17609054081415	1.99766207901715	0.1575420420462	0.285415248980552	turquoise	turquoise
1787	Atg4d	-0.0650964711981958	5.25368030541192	0.425488839924942	0.514210848907181	0.660812048483765	red	BrRePi
1788	Atg5	-0.0587441334753361	5.04478378360261	0.372227685916934	0.541792485479339	0.684313973604498	grey	grey
1789	Atg7	-0.087878291895315	5.17801300358566	0.900880454364954	0.342545738652328	0.500150678595469	brown	BrRePi
1790	Atg9a	0.220203495021253	6.98641064640378	7.27130043863622	0.00700650562228455	0.0235760614839765	turquoise	turquoise
1791	Atg9b	1.37766751086935	1.99968079631165	31.7867721177914	1.72060592930849e-08	2.53621377173002e-07	turquoise	turquoise
1792	Athl1	-0.617260319261043	3.74114209224467	15.8766713960513	6.76069533039337e-05	0.00043905291923551	blue	blue
1793	Atic	0.0538539790699346	6.23643073647751	0.391382035358006	0.5315738385344	0.676143257745495	grey	grey
1794	Atl1	0.311077566751397	6.36698507916642	11.0786542214841	0.000873271557920378	0.00408895675519037	turquoise	turquoise
1795	Atl2	0.115085543407854	5.21808753145672	1.48725069159782	0.222643520989382	0.36803390476359	grey	grey
1796	Atl3	-0.281702284135239	4.50117047998268	4.38534037365941	0.0362492536152599	0.0901040185207617	grey	grey
1797	Atm	-0.291762447967992	5.28157802798826	3.7267371581414	0.0535478998676821	0.123283993041937	black	YeMaBl
1798	Atmin	-0.0903214253153322	6.2261694141823	1.39739367989616	0.237160441404803	0.385620359038028	brown	BrRePi
1799	Atn1	-0.253962321589704	8.47457268749826	3.34554666888473	0.0673870914068429	0.148227853949804	grey	grey
1800	Atoh8	-0.588060425465569	1.41955740828942	4.3960990877621	0.0360212347694287	0.0896409894765076	blue	blue
1801	Atox1	-0.0456769999424693	5.82156611313491	0.286925920823496	0.592197240601964	0.725770462568515	brown	BrRePi
1802	Atp10a	-0.304181166441416	2.60050864791373	2.85010415525522	0.0913680172516373	0.188389220172382	pink	BrRePi
1803	Atp10b	0.418187470846135	0.537537318780138	1.5444269554092	0.213960062697511	0.357140332756375	turquoise	turquoise
1804	Atp10d	0.386232723599973	2.18102380116943	3.33852570531797	0.067675220883462	0.148720536183846	grey	grey
1805	Atp11a	0.0928771027073146	6.00858472120484	1.06912939574291	0.301142177490345	0.457349466450571	black	YeMaBl
1806	Atp11b	-0.0617737940097123	5.24087512648637	0.323395555201434	0.569574150770711	0.708594779061546	yellow	YeMaBl
1807	Atp11c	-0.255574351751699	4.68217776114708	5.3975868306126	0.0201646138181779	0.0563546612115049	black	YeMaBl
1808	Atp13a1	0.0648824123744018	6.70424915537244	0.680532332565806	0.409403477591525	0.566718614622386	yellow	YeMaBl
1809	Atp13a2	0.304170228842521	8.45135562018541	11.3119415616627	0.000770102038781839	0.00367155875070225	turquoise	turquoise
1810	Atp13a3	0.233463629198339	6.07365946386863	5.02652572986586	0.0249619239192703	0.0669370401012168	turquoise	turquoise
1811	Atp13a4	0.132720773173665	-0.993273789307816	0.0837370679713993	0.772295511755264	0.860882193850964	turquoise	turquoise
1812	Atp13a5	1.6239085327902	1.16072828695587	32.8166459745117	1.01273896476785e-08	1.55936818398648e-07	turquoise	turquoise
1813	Atp1a1	0.14995537102754	7.64808775273642	3.15631752914215	0.0756336137042555	0.16255567697078	grey	grey
1814	Atp1a2	0.084034718240083	7.31021225785594	0.19849181495907	0.655940973423968	0.773357505099715	turquoise	turquoise
1815	Atp1a3	0.534954138461447	9.21285125235846	21.8356894533377	2.97023584624222e-06	2.7357524147937e-05	turquoise	turquoise
1816	Atp1b1	1.20098553927253	7.6225824382241	95.397367286573	1.5576068331325e-22	1.62041033941713e-20	turquoise	turquoise
1817	Atp1b2	0.371261131259938	6.61998036044783	4.92862970363573	0.026415256002722	0.0701395925504213	turquoise	turquoise
1818	Atp1b3	-0.259996168098551	6.23062024557202	7.88332715290821	0.0049892606246502	0.0176445218299081	grey	grey
1819	Atp2a1	-0.803265992764368	-1.77969544021498	2.08200370258838	0.149044416597431	0.273161133479357	black	YeMaBl
1820	Atp2a2	0.217016775333759	8.46143870142384	4.59047049618292	0.0321501876815919	0.0818710420948389	turquoise	turquoise
1821	Atp2a3	0.567189850727056	1.42364085898183	4.5955511223815	0.0320550354156966	0.0816930228896577	turquoise	turquoise
1822	Atp2b1	0.564867893894387	7.17871412871763	39.3338692066914	3.57191508600216e-10	7.17433291221895e-09	turquoise	turquoise
1823	Atp2b2	0.559505469386041	6.89806572377054	50.4275831821032	1.23644104188949e-12	3.58966040587201e-11	turquoise	turquoise
1824	Atp2b3	0.575335818731494	5.07695643856731	18.6122523935575	1.60187705539693e-05	0.000123912596434875	turquoise	turquoise
1825	Atp2b4	0.0755451772874986	6.94778794979938	0.843575876212764	0.358376067083526	0.516067896424006	turquoise	turquoise
1826	Atp2c1	0.2430800178037	6.77717025314628	9.48506778314584	0.00207150960593974	0.00842569659017446	turquoise	turquoise
1827	Atp2c2	0.182661248324666	-2.63955357820172	0.0544233801582976	0.815537627711009	0.889353592267301	green	green
1828	Atp4a	0.60035209822558	1.06775633364845	4.93447170713999	0.026326108797132	0.0699486607185094	turquoise	turquoise
1829	Atp5a1	-0.183370709547616	9.79468412152602	2.71901290976947	0.0991593193858941	0.200731286250607	red	BrRePi
1830	Atp5b	-0.0559734699739684	10.4109930673198	0.2102773398908	0.646550114670169	0.766253996287482	red	BrRePi
1831	Atp5c1	-0.00228735089921181	7.85142994274015	0.000752811779752616	0.978110856067873	0.988592136309699	grey	grey
1832	Atp5d	-0.192637052786201	8.16161350086118	4.05724130622893	0.0439822963872402	0.105139002514144	red	BrRePi
1833	Atp5e	0.054026309655957	6.98251697050743	0.214569945753789	0.643208865555773	0.763482090113992	brown	BrRePi
1834	Atp5f1	0.0357198702176097	7.08156016417051	0.103132996810496	0.748101824402569	0.844117674214648	brown	BrRePi
1835	Atp5g1	-0.00628538048411389	0.947804207862228	0.000409483134047761	0.983855357515874	0.991109040841714	grey	grey
1836	Atp5g2	-0.173739237167507	-0.793016252871944	0.159109697083419	0.689977522975685	0.80057519270554	grey	grey
1837	Atp5g3	0.0509743728523925	8.15261551341505	0.271303685619201	0.602458586772351	0.732974373704796	brown	BrRePi
1838	Atp5h	-0.431096667190185	4.5952224107582	7.6350183122259	0.00572458043699335	0.0198631371348035	grey	grey
1839	Atp5j	-0.173272516094342	6.38450169542816	2.08627224072591	0.148628351383771	0.272675730794396	brown	BrRePi
1840	Atp5j2	0.13538150263237	7.19983184808595	2.76662039823724	0.0962491806237754	0.196358007836989	brown	BrRePi
1841	Atp5k	-0.355016998745841	5.96394670866122	3.64813248281439	0.056132118478663	0.128034877131444	brown	BrRePi
1842	Atp5l	0.287631066592259	-2.08334038551675	0.218930829209732	0.639855783124921	0.761083223712573	grey	grey
1843	Atp5o	0.130363756901113	7.85099540512522	1.9038093730297	0.167652548083463	0.298650340664575	brown	BrRePi
1844	Atp5s	-0.0171225088535604	2.6627568399642	0.0080748160736297	0.928398483475615	0.958459223175938	turquoise	turquoise
1845	Atp5sl	-0.046408621188311	4.97635050628141	0.121852375949775	0.727034058027337	0.82840944518189	grey	grey
1846	Atp6ap1	0.373637031918107	7.98762981720481	14.7291564687944	0.000124112053889205	0.000749893716518207	turquoise	turquoise
1847	Atp6ap1l	-0.223682418762549	1.52371931922192	0.590100726930226	0.442380170883238	0.597724343595939	turquoise	turquoise
1848	Atp6ap2	0.176230456894726	6.12156614598513	4.54022993244414	0.0331071445904757	0.0838476669099299	turquoise	turquoise
1849	Atp6v0a1	0.299417257715806	7.56586327741361	7.55744067004361	0.00597628039162392	0.0205572391851769	turquoise	turquoise
1850	Atp6v0a2	-0.229922858847647	5.98897888372789	7.94530788912821	0.00482122148445795	0.0171361374225291	blue	blue
1851	Atp6v0a4	1.14294590257529	-1.84475720172154	5.06665524553377	0.024390402144527	0.065733438276237	turquoise	turquoise
1852	Atp6v0b	0.248055446538942	7.66896065854326	6.38949245130796	0.0114797847812783	0.0353528232407932	turquoise	turquoise
1853	Atp6v0c	0.0343713681736422	-3.25361340052117	0.00226633238919227	0.962030240491944	0.97934944002909	grey	grey
1854	Atp6v0d1	0.188926187857943	7.85520862225868	5.04875442905813	0.0246436476272975	0.0662813651546919	turquoise	turquoise
1855	Atp6v0e	-0.413616131711564	5.27646832952195	16.8763015314498	3.98966073731936e-05	0.000276583528859273	red	BrRePi
1856	Atp6v0e2	0.414376141744648	8.2375040761642	12.5817949019388	0.000389522459058678	0.00203527366003325	turquoise	turquoise
1857	Atp6v1a	0.330925016084937	7.66607654592445	15.5485426312621	8.04136123956087e-05	0.000512581506507594	turquoise	turquoise
1858	Atp6v1b1	0.480627724773325	-0.580684243283766	1.57921769109364	0.208873414764114	0.351233535147081	turquoise	turquoise
1859	Atp6v1b2	0.326898023690519	8.17619948170539	12.6311220390041	0.000379377396875562	0.00198674274730349	yellow	YeMaBl
1860	Atp6v1c1	0.195374327630531	6.4353757384272	6.80044260488668	0.0091135277363329	0.0291607731926157	turquoise	turquoise
1861	Atp6v1c2	0.484354216748538	-0.572102784919016	1.79440600676108	0.18039025528163	0.314908443257748	turquoise	turquoise
1862	Atp6v1d	0.136914554942812	6.71248246331213	3.28782052819588	0.0697956108244081	0.152739073364255	turquoise	turquoise
1863	Atp6v1e1	0.143336646423241	7.72746329971391	3.25097716129657	0.071380891284772	0.15530774697152	brown	BrRePi
1864	Atp6v1f	-0.0674738436888083	6.51289684058623	0.516017549131078	0.472545443917536	0.624455663979944	brown	BrRePi
1865	Atp6v1g1	-0.217050479838027	6.31758635711383	7.98758523674056	0.00470991919910917	0.0168066580082705	red	BrRePi
1866	Atp6v1g2	0.624212922224407	5.7824259805165	11.1476762265316	0.000841370025990479	0.00395900091382995	turquoise	turquoise
1867	Atp6v1h	0.178927779809343	7.24880522601885	3.22645239185403	0.0724574949380981	0.157039621441025	brown	BrRePi
1868	Atp7a	-0.375376788439132	4.5923945959462	7.73671626182642	0.00541091094197454	0.0189131323879614	blue	blue
1869	Atp7b	0.280903285900462	2.24556020586053	1.89799102604813	0.16830335960475	0.299368100596459	grey	grey
1870	Atp8a1	0.833454592204203	6.65041016811823	89.8049488215316	2.62836003791778e-21	2.43746600316387e-19	turquoise	turquoise
1871	Atp8a2	0.66485230527179	5.02534260788584	50.2076535750275	1.38307328326253e-12	3.98683771120206e-11	turquoise	turquoise
1872	Atp8b1	1.18248168874459	0.315298927766106	13.0526811389603	0.000302850557876622	0.00164765729258454	turquoise	turquoise
1873	Atp8b2	-0.0220180712826499	6.10588683131214	0.0776880859534974	0.780455241527102	0.866763027081594	grey	grey
1874	Atp8b3	0.364401501566779	-0.608933943591505	1.09635012414318	0.295068497072291	0.450995162835394	grey	grey
1875	Atp8b5	-0.476902178017346	-0.733477423037676	1.97449565942792	0.159971480554448	0.288593069549301	grey	grey
1876	Atp9a	0.441677005891277	9.3582262372352	19.0993275724567	1.24088599371425e-05	9.84278533332771e-05	turquoise	turquoise
1877	Atp9b	0.180845886435677	6.30137398498534	5.94589499489072	0.0147515992145979	0.0433231457932881	pink	BrRePi
1878	Atpaf1	-0.100016570095528	2.0728027623228	0.220828625473553	0.63840927140196	0.759919617543084	red	BrRePi
1879	Atpaf2	-0.104483262509148	4.90594728899871	1.14387699111029	0.284834587852615	0.440120015829772	red	BrRePi
1880	Atpif1	0.0312243746694891	8.44948977382027	0.119231004992753	0.72987002768725	0.830409750488513	turquoise	turquoise
1881	Atr	-0.29019378896654	4.44813246545723	5.06658987406366	0.0243913220345985	0.065733438276237	black	YeMaBl
1882	Atraid	0.0480770352288617	5.93442129700409	0.308036275586406	0.578887712373871	0.715682843308872	turquoise	turquoise
1883	Atrip	0.0800395196719386	4.87145708035922	0.580596050747305	0.446078782874966	0.601330057918251	pink	BrRePi
1884	Atrn	0.445723563026212	7.13660376601027	33.3617686188125	7.65133991914501e-09	1.21026896245423e-07	turquoise	turquoise
1885	Atrnl1	0.19123191541067	7.01730785542005	4.49279213252835	0.034038040974232	0.0857636030074228	turquoise	turquoise
1886	Atrx	-0.1285091549148	7.38005771482365	1.34595759897895	0.245986059915054	0.395414794607905	magenta	YeMaBl
1887	Atxn1	0.574071807963474	4.83662194933575	28.4358772063408	9.68537116932558e-08	1.24157889973922e-06	turquoise	turquoise
1888	Atxn10	0.0231170281891037	8.79440868414336	0.0668470881227511	0.795983979574053	0.876269879678679	turquoise	turquoise
1889	Atxn1l	-0.161259775602907	5.49911245063331	3.07562305259521	0.0794741364080788	0.168687648413119	blue	blue
1890	Atxn2	-0.140590611134241	6.93734865046755	2.14114953395029	0.14339440665692	0.265413757485762	grey	grey
1891	Atxn2l	-0.2841824011525	7.6750934596938	8.82625063079432	0.00296927826555531	0.0114326018912686	black	YeMaBl
1892	Atxn3	-0.105516972568298	4.42840997139779	0.753028023337013	0.385519230808895	0.543767738292852	magenta	YeMaBl
1893	Atxn7	-0.35262826416823	4.12510551036797	6.99072830133227	0.00819330085679331	0.0266754812342106	black	YeMaBl
1894	Atxn7l1	0.0890147255023924	4.94631042127364	0.486334170539726	0.485567120053295	0.635761903295274	grey	grey
1895	Atxn7l2	-0.376134529600849	5.29518388610072	17.619686586858	2.69781130930155e-05	0.000196159407431249	black	YeMaBl
1896	Atxn7l3	0.19344446693192	8.35304466835393	4.0574901424135	0.0439758151823753	0.105138995962694	yellow	YeMaBl
1897	Atxn7l3b	0.0418738506970243	8.93286245986299	0.144774129671895	0.703580265478549	0.81108141273273	brown	BrRePi
1898	AU019823	-0.162166374546349	4.3800184758726	1.80315294221488	0.179331786440696	0.313381812314725	magenta	YeMaBl
1899	AU021092	-0.122431463690085	3.72128706255307	0.60017084545566	0.438512848225582	0.5939925727279	grey	grey
1900	AU022252	-0.03236232693061	4.88525669755459	0.105858272499071	0.744909622121557	0.841817585419913	yellow	YeMaBl
1901	AU022754	-0.518048663289702	0.657722962630514	3.50330340791	0.0612465473232257	0.137137171151853	magenta	YeMaBl
1902	AU023762	-0.0963386338122785	-0.75424261263077	0.0697952225050642	0.791635169351044	0.873441237568706	turquoise	turquoise
1903	AU040320	0.0178130673926226	6.61219427323677	0.0598118364871103	0.806793588081988	0.883141315323255	turquoise	turquoise
1904	AU041133	0.174089965735168	2.17801999160516	0.54070472504745	0.462140812227948	0.614811122157397	grey	grey
1905	Auh	-0.0316218760349407	5.04816959608989	0.118459415655455	0.730711421186061	0.830931482021304	turquoise	turquoise
1906	Aup1	-0.11527405130183	5.9715397782014	1.61817309206475	0.20334671207396	0.344156198795317	grey	grey
1907	Aurka	-1.41250938376529	4.73077172309427	183.461216015086	8.50619321291041e-42	7.66927831401795e-39	blue	blue
1908	Aurkaip1	-0.170017332060036	6.02092370738738	4.65120012768234	0.0310318445426184	0.0796986556547166	red	BrRePi
1909	Aurkb	-1.38390512300045	5.08061171734747	129.400062070092	5.54386496949354e-30	1.34285648641658e-27	blue	blue
1910	Auts2	-0.642245243797522	8.02738182834656	44.069773079555	3.16876643031463e-11	7.54045607002583e-10	blue	blue
1911	AV039307	-0.0379555376925894	-1.13026697240951	0.00738633252895049	0.931511112491805	0.960291978335612	yellow	YeMaBl
1912	AV051173	0.328706678818059	-2.76151618822541	0.192863720104377	0.660543779529429	0.777316003044239	grey	grey
1913	Aven	-0.16426027615412	2.57785730085831	0.632809295964978	0.426326714385243	0.582346288002535	blue	blue
1914	Avil	-0.67295954513792	-0.542031017196086	3.05456456489409	0.0805105727954219	0.170486180310138	grey	grey
1915	Avl9	-0.215594333680965	6.81536963857421	6.14123072119497	0.0132065364580727	0.0396098466416675	grey	grey
1916	Avp	3.83315185304118	0.941624700538663	14.3415948628813	0.000152458808870722	0.00090038355500835	grey	grey
1917	Avpi1	0.0306085793227852	2.14277258222145	0.018950590197969	0.890508230609531	0.936256677543539	brown	BrRePi
1918	Avpr1a	1.04750919085189	1.20114328514098	11.5395208142846	0.000681321986465272	0.00330756043025573	turquoise	turquoise
1919	Avpr2	0.624707649253092	-3.14057537852091	0.463953326670735	0.495782153270866	0.644818766263254	grey	grey
1920	AW011738	-0.403151219445731	2.05423914912313	3.38983641226412	0.0655994572601868	0.144963724383929	blue	blue
1921	AW046200	-0.829459782294456	-1.85632699620978	2.7372081392437	0.0980359097400612	0.198893902190124	grey	grey
1922	AW146154	0.0203239318057613	0.69622906934601	0.0048646275204951	0.944395126333163	0.968572415820255	yellow	YeMaBl
1923	AW209491	0.0943300605615462	4.93437047893253	0.936040109759245	0.333298309090468	0.490487691170584	brown	BrRePi
1924	AW495222	1.05059664280601	-2.58417414961757	2.05843182288377	0.151365874928977	0.276541346867316	grey	grey
1925	AW549542	-0.714179204697837	-2.45851927075178	0.69554798801305	0.404283690598023	0.561811152886869	turquoise	turquoise
1926	AW549877	-0.282284817409133	5.58365920489477	10.8351754417849	0.000995898814218199	0.00456824246917669	magenta	YeMaBl
1927	AW551984	0.469930210935086	5.70565627179335	1.6240420600742	0.202529099844326	0.343037282740444	grey	grey
1928	AW554918	-0.0963981581511009	4.26851645796219	0.646468564839537	0.421378096514561	0.578171469218738	grey	grey
1929	AW822252	0.467123876097792	-0.477207179818835	1.5156339926314	0.218281397792105	0.362588413998779	turquoise	turquoise
1930	Awat2	-0.611543394187102	-1.86016597700121	1.53723826514088	0.215029352412922	0.358544267986161	blue	blue
1931	Axin1	-0.245250580924894	6.36013439782803	9.53201802119414	0.00201917976399225	0.00825422377577588	blue	blue
1932	Axin2	-0.508313695459527	5.40578902201474	24.4581165833676	7.59429022278145e-07	8.05540758336733e-06	blue	blue
1933	Axl	-0.673710649225509	4.5971295942082	21.1454456183937	4.25711759674846e-06	3.7794727285356e-05	blue	blue
1934	Azi2	-0.0293427610614905	5.94067919964598	0.138316307240202	0.709960601036849	0.815655570878311	grey	grey
1935	Azin1	0.124340124518305	7.76848509640027	2.25079810329132	0.133545510114381	0.251632425826806	turquoise	turquoise
1936	B130024G19Rik	-0.921408187956449	-0.00868218119554217	5.00034413695984	0.0253422793179774	0.0678343808430571	blue	blue
1937	B130034C11Rik	-0.0137920559422524	1.64734342070667	0.00400646090100532	0.94953031478094	0.971193513492145	blue	blue
1938	B230112J18Rik	-0.479406439467516	-1.46646719193541	1.37471637567261	0.241003195085717	0.389759925565132	grey	grey
1939	B230118H07Rik	-0.36272423653545	3.62328534109912	4.31790214911085	0.0377133895098166	0.0928869875656437	grey	grey
1940	B230119M05Rik	-0.588828950932447	-1.10704333107269	2.01135122312879	0.156126209640303	0.283641806364321	grey	grey
1941	B230208H11Rik	0.251415495571137	-1.90200466793492	0.26612322282238	0.605944283537793	0.735870516755667	grey	grey
1942	B230209E15Rik	1.25577881106585	3.75239636295252	24.4972972767159	7.44141474061258e-07	7.9139397002229e-06	turquoise	turquoise
1943	B230216G23Rik	-0.0463018185868614	-0.190673922554687	0.0203570011230139	0.886544521619722	0.934025645375647	yellow	YeMaBl
1944	B230216N24Rik	0.0885017211408418	0.536287277216438	0.103302712694284	0.747901680801957	0.844067898312584	grey	grey
1945	B230217C12Rik	0.184179410035485	4.05425056603722	1.49003663211882	0.222210776251622	0.367584052117071	grey	grey
1946	B230217O12Rik	0.961347937314392	2.08500570827629	20.8790545847598	4.89214865974831e-06	4.28003668997603e-05	turquoise	turquoise
1947	B230219D22Rik	0.210066560052094	7.73208965321613	7.80719979615943	0.00520384787291526	0.0182918014142391	brown	BrRePi
1948	B230312C02Rik	-0.591243304603281	-2.51344175548891	0.662435290289855	0.415701508525633	0.572944355147558	grey	grey
1949	B230323A14Rik	0.0283120471108777	-2.9603323098394	0.00122491767926025	0.972080678636387	0.985254642367595	grey	grey
1950	B2m	-0.270087929614862	4.6997815588854	1.66936483286717	0.196343631456967	0.335321180581019	green	green
1951	B330016D10Rik	-0.226290569123347	2.93543929710362	1.76229540147792	0.184338465234513	0.319975796109083	grey	grey
1952	B3galnt1	0.259969202232812	5.58829734456215	7.63160737917663	0.00573541656122104	0.0198889049940291	turquoise	turquoise
1953	B3galnt2	-0.31646757607925	4.15547770859241	4.71460025417493	0.0299075183683178	0.0773697844476584	black	YeMaBl
1954	B3galt1	0.124510723138206	5.47420392811282	2.26289872141125	0.132505830185178	0.24996363106768	turquoise	turquoise
1955	B3galt2	0.36463438586699	4.92573325143316	10.4815847746677	0.00120570288467175	0.00535798250693805	turquoise	turquoise
1956	B3galt4	0.133493593307381	3.43614366386409	0.623296139938105	0.429825050617244	0.585596939763873	brown	BrRePi
1957	B3galt5	0.732784361315943	2.3721954824714	9.90335350980695	0.00164977863991991	0.00696737557676109	turquoise	turquoise
1958	B3galt6	0.266148259641381	5.52807068326354	6.64941990272425	0.00991881126327775	0.0312749928097405	brown	BrRePi
1959	B3gat1	0.376617575222237	8.63979886921364	11.6135409038304	0.000654733822874113	0.00319377072781003	turquoise	turquoise
1960	B3gat2	0.125325253294648	4.9545206263147	1.37344732995867	0.241220466692827	0.38995586751249	turquoise	turquoise
1961	B3gat3	-0.0149160984017408	6.96498452562639	0.0339082282070624	0.853902160715423	0.913090740347275	grey	grey
1962	B3glct	-0.36214991585617	5.18325807406701	11.9768774222355	0.000538647698040365	0.00270808968138076	grey	grey
1963	B3gnt1	0.334616229536494	5.767560707664	9.81570859571149	0.00173027598605249	0.00724688437657072	turquoise	turquoise
1964	B3gnt2	-0.0405733640327548	2.22129321735251	0.0344935045816408	0.852660994491733	0.912244398418243	green	green
1965	B3gnt3	0.0663319487072395	-0.511775347108409	0.0371564285232326	0.847146909102212	0.909041734185387	grey	grey
1966	B3gnt4	-0.223053602080861	0.853414009531239	0.787068088444536	0.374988146097252	0.533317204715827	grey	grey
1967	B3gnt5	-0.166196992800609	5.5379291976869	2.67082817094902	0.102202828945848	0.20543457115669	blue	blue
1968	B3gnt6	-0.0510548488708491	-1.26784674790203	0.0137455964040312	0.906668589902447	0.945346382570373	grey	grey
1969	B3gnt7	0.906656418601668	3.31124669339839	29.5889244965537	5.34092467169057e-08	7.26553784550429e-07	turquoise	turquoise
1970	B3gnt8	-0.0243351121172568	-0.310119990281911	0.00477333280906755	0.94491852977627	0.968613113929958	grey	grey
1971	B3gnt9	0.445127817983211	1.94052419068477	2.88604332606876	0.0893501122753535	0.185145936174248	green	green
1972	B3gntl1	0.178362302468858	3.51633582467924	1.1498361922267	0.283583442942369	0.438687989277638	grey	grey
1973	B430212C06Rik	1.95236818113586	-1.39207708498734	22.3712504832269	2.24712757981599e-06	2.14143473240363e-05	turquoise	turquoise
1974	B430319G15Rik	0.116392112097158	0.471574280014008	0.118523472699184	0.730641452555254	0.830931482021304	grey	grey
1975	B4galnt1	0.385780936969083	6.84701652450581	14.512618546205	0.000139223842441386	0.000830990709445109	turquoise	turquoise
1976	B4galnt3	0.294935105176897	-0.774269584940913	0.61623641751174	0.432449304792787	0.588135403291891	turquoise	turquoise
1977	B4galnt4	0.110939443942118	7.33994601999748	1.98870582214154	0.158476262823054	0.286608138061812	turquoise	turquoise
1978	B4galt1	-0.647939522725456	3.2087434448662	11.5909482990322	0.000662736083969534	0.00322878767358857	blue	blue
1979	B4galt2	0.404154471824723	7.80942054277363	19.2034168173441	1.17502885232609e-05	9.38923842658796e-05	turquoise	turquoise
1980	B4galt3	0.0804745675565911	6.38549849917072	1.04314246521419	0.307091742261492	0.463781117174926	turquoise	turquoise
1981	B4galt4	0.160866401231258	4.59947108859308	2.1771872776601	0.140070245762837	0.260837638380388	grey	grey
1982	B4galt5	0.508811634418379	6.26674691704766	44.4499184745802	2.60947838559594e-11	6.31135986882809e-10	turquoise	turquoise
1983	B4galt6	0.474327631356631	6.0634358167987	36.3348969551529	1.66161854914643e-09	2.94714835345327e-08	turquoise	turquoise
1984	B4galt7	0.237616702371625	5.3845777345428	5.6733335264997	0.0172246939698044	0.0493450235544493	pink	BrRePi
1985	B630005N14Rik	-0.0759048033735204	5.0928338393965	0.622825540330282	0.429999231492337	0.585785069074888	brown	BrRePi
1986	B630019K06Rik	0.129093780576512	5.13432826800606	1.20514550949439	0.272295676826454	0.42560787240841	turquoise	turquoise
1987	B830017H08Rik	0.871835448919475	1.24732409537099	10.9568129910893	0.0009326007945673	0.0043231014838711	turquoise	turquoise
1988	B930003M22Rik	-0.269010045345131	0.677939333949034	0.820016238776655	0.365175418038797	0.523628897274397	grey	grey
1989	B930041F14Rik	0.249480094250837	4.67240367271408	3.89595589579485	0.048402487497548	0.11340031320885	turquoise	turquoise
1990	B930059L03Rik	0.649090367868351	-0.100631671744994	4.74340932385743	0.0294107317066678	0.0763864804026155	turquoise	turquoise
1991	B9d1	-0.388351307225817	4.22611302799286	9.75106396230009	0.00179218957317152	0.00746737986726587	yellow	YeMaBl
1992	B9d2	-0.0716279615249268	4.71894618462843	0.320950252533429	0.571037136875826	0.709784618822775	brown	BrRePi
1993	Baalc	1.10033061196001	4.77568645542348	41.3867328525728	1.24902214041944e-10	2.69552929745573e-09	turquoise	turquoise
1994	Babam1	-0.236854489528157	6.74318894392684	7.73296016796762	0.0054221783024976	0.0189402780179151	grey	grey
1995	Bace1	0.108568156270935	6.98560485334342	2.33969170332011	0.126114511058387	0.24087470871679	turquoise	turquoise
1996	Bace2	0.163178933478261	0.324248371108293	0.234075881759997	0.62851795531277	0.752616977552641	grey	grey
1997	Bach1	-0.141572218133415	6.59542406402239	1.8823919331307	0.170062537808478	0.301633325256151	red	BrRePi
1998	Bach2	-0.0652023468786004	6.94968201563563	0.261257224113297	0.609257737782926	0.738214411413999	grey	grey
1999	Bach2os	-0.0781603043463418	-3.19585761255933	0.0112934697845324	0.915367547676546	0.951117224613782	grey	grey
[truncated: 14,230 more rows]
