# Supplementary material for: Sequential perturbations to mouse corticogenesis following in utero maternal immune activation
Source: eLife. 2021 Mar 5;10:e60100. doi: 10.7554/eLife.60100 (PMC7979158; doi:10.7554/eLife.60100)
Supplement: Supplementary file 4. — Columns indicate gene symbols (gene_name), log2 fold change (LogFC), log2 counts per million (LogCPM), likelihood ratio statistics (LR), p value (PValue), false discovery rate adjusted p value (FDR), and WGCNA module assignment (moduleColors and moduleColors_merged). A total of 16,613 genes were tested. [file elife-60100-supp4.zip › SupplementaryTable4P0_DE_saline_vs_polyIC.csv]

	gene_name	logFC	logCPM	LR	PValue	FDR	moduleColors	moduleColors_merged
1	0610005C13Rik	0.605884089650908	-0.652410264375062	4.56766033801281	0.0325810338507483	0.426221231103485	grey	grey
2	0610007P14Rik	-0.0574134491170166	5.58347372417095	0.194902556859258	0.658867204381076	0.928996158682891	grey	grey
3	0610009B22Rik	0.0916034914657669	3.71641622206928	0.207606584253242	0.648649841382764	0.925210540619599	brown	BrRePi
4	0610009L18Rik	0.249185906858246	1.24159516187439	1.57182215100323	0.209942590437246	0.723304905627118	brown	BrRePi
5	0610009O20Rik	0.0476873873212128	5.54822969400539	0.195899392591253	0.658051298767509	0.928883100697987	blue	blue
6	0610010F05Rik	-0.171386859654571	7.15261792203893	2.21871906090129	0.136346142537727	0.642006072774114	turquoise	turquoise
7	0610010K14Rik	-0.0312001294093595	5.84506234362279	0.0732483430850728	0.786664611971481	0.959447205663695	blue	blue
8	0610011F06Rik	0.0346695379359536	4.25621356097753	0.075568629451352	0.783394996355872	0.958496032005882	red	BrRePi
9	0610012G03Rik	-0.0471820513324541	5.87656131101759	0.102610933639561	0.748718627599145	0.950335022404547	brown	BrRePi
10	0610030E20Rik	0.147452277919876	4.67959357498268	1.46459042350039	0.226201146345453	0.733525357511964	pink	BrRePi
11	0610031J06Rik	0.117747319673316	4.67903077328762	0.907061429116224	0.340895312130204	0.806138804439303	grey	grey
12	0610037L13Rik	0.0785903419302128	5.00902830033428	0.455356150422526	0.499802317584121	0.885865347490132	red	BrRePi
13	0610038B21Rik	-0.00259576793339036	-2.83872064218239	3.48444652509272e-06	0.998510615906774	0.999909064227688	grey	grey
14	0610039K10Rik	-0.056547321336125	-3.02680858677364	0.00868675349931358	0.925742485916721	0.9890473714706	grey	grey
15	0610040B10Rik	0.436880920271022	0.991391179716932	3.73930256778327	0.053146624174171	0.488282096678364	grey	grey
16	0610040J01Rik	0.283173542754156	1.57567602498469	1.32099611841857	0.250413356812853	0.750346731329427	turquoise	turquoise
17	0610043K17Rik	-0.34608253543768	-2.27557135609339	0.490953246764544	0.483502390802976	0.880739792546225	grey	grey
18	1110001J03Rik	0.0417803825877582	4.15325405108883	0.0910857525641706	0.762801357459319	0.953098323104211	brown	BrRePi
19	1110002L01Rik	-0.451296915755977	1.41609816560323	6.8078808240215	0.00907564100677009	0.342175238005547	brown	BrRePi
20	1110004E09Rik	0.000359005887737912	4.86395905040662	6.09018603370259e-06	0.99803095836112	0.999909064227688	grey	grey
21	1110004F10Rik	-0.128829287531605	6.8809007378635	0.679802180856299	0.409654850745104	0.847876492661694	brown	BrRePi
22	1110006O24Rik	0.335347881073115	0.201130571851329	2.34012379547583	0.126079534057324	0.627677344709118	blue	blue
23	1110007C09Rik	0.212585079598003	2.5897022579932	1.45983844232406	0.226955828011841	0.733525357511964	grey	grey
24	1110008F13Rik	0.0571286332323725	4.47620866482728	0.129457904211018	0.718994765736552	0.946561537616398	brown	BrRePi
25	1110008L16Rik	-0.0244345378122222	3.42773329569798	0.0317544596347501	0.858567629244229	0.977944981671609	blue	blue
26	1110008P14Rik	-0.0147287593624576	5.07922612643935	0.00919628463995537	0.923602170074483	0.9890473714706	turquoise	turquoise
27	1110012L19Rik	-0.143417000358829	4.09715041045313	0.486772275860702	0.485370662042563	0.88096392532646	brown	BrRePi
28	1110015O18Rik	-0.110744729393074	2.28651181954175	0.211820426949824	0.645344298451044	0.924460419081065	grey	grey
29	1110017D15Rik	0.589124421922038	2.21116355516325	10.1616033005065	0.00143395862451266	0.274286827919939	grey	grey
30	1110019D14Rik	0.581111091173406	-0.106273802273877	6.19881808808335	0.0127835649457361	0.357443957311274	grey	grey
31	1110020A21Rik	0.259329295871119	-0.441128916442133	0.926059448207324	0.335888972740303	0.804699459569829	blue	blue
32	1110032A03Rik	0.110825223894368	4.60733568709206	0.585704335632302	0.444085049530905	0.868075325621917	grey	grey
33	1110032F04Rik	0.194387748453076	3.01156852745479	1.47242700442788	0.224963157157245	0.733036215184185	turquoise	turquoise
34	1110034G24Rik	0.0966628924373844	3.17794234587453	0.453434057433856	0.500708670484198	0.886227808889979	brown	BrRePi
35	1110037F02Rik	0.0300718035089487	6.07282731274579	0.0995134207304798	0.752414331306759	0.950342833269915	blue	blue
36	1110038B12Rik	0.196903504534839	5.4024869008398	2.26505973531652	0.132321109888513	0.634802097657833	red	BrRePi
37	1110038F14Rik	0.0888948684432674	4.33701827027091	0.519353783836751	0.471117469635577	0.877224434716229	blue	blue
38	1110046J04Rik	-0.276310867527521	-0.644158152469072	1.27504943700702	0.258821541975777	0.755544241230641	turquoise	turquoise
39	1110051M20Rik	-0.121582031267296	6.64673861540011	0.917626523209556	0.33809894244553	0.804970209741849	turquoise	turquoise
40	1110054M08Rik	0.00883948050992756	0.926233902898736	0.00189634218774515	0.965265490497004	0.996780565403566	grey	grey
41	1110057K04Rik	-0.146230378001357	5.71545421922858	1.43719798738256	0.230593305693938	0.735760891827236	grey	grey
42	1110058L19Rik	0.189454801938806	3.76291758092074	0.670038244266522	0.41303827366195	0.850589740133615	brown	BrRePi
43	1110059E24Rik	0.0201046269979744	4.45020164294831	0.0112405981677313	0.915565145224431	0.988773714349224	grey	grey
44	1110059G10Rik	0.0412259627717451	4.27240115677376	0.0399959422890355	0.841488515022191	0.973345436933513	grey	grey
45	1110065P20Rik	0.0912811432150857	3.55271108411766	0.318476740936664	0.572524509010544	0.905743266207362	brown	BrRePi
46	1190002F15Rik	0.200930997304188	1.24674424924669	0.696073500530192	0.404106208646792	0.84452106735743	blue	blue
47	1190002N15Rik	-0.0406026750473171	4.42045121208858	0.111298305369203	0.738670847543663	0.950126762528581	blue	blue
48	1190005I06Rik	-0.0135353438128075	3.32209793847615	0.00743575493517845	0.931282928284885	0.989858681718125	turquoise	turquoise
49	1190007I07Rik	-0.0162477944744228	2.36258449220768	0.00965468188640628	0.921727236675994	0.9890473714706	red	BrRePi
50	1200014J11Rik	-0.0271117864879246	5.20053827305543	0.0757169080121596	0.783187896805566	0.958496032005882	blue	blue
51	1300002E11Rik	0.082854020714772	3.11930013148059	0.254450813899586	0.613958412903628	0.918195312727142	magenta	YeMaBl
52	1300002K09Rik	0.282898054303584	1.43330098075496	0.58758292066069	0.443355313302036	0.868075325621917	grey	grey
53	1300017J02Rik	1.46154642115894	-1.91725876791984	7.35740842311913	0.00667869863982646	0.326342741055692	grey	grey
54	1500004A13Rik	-0.140126971562918	3.45418455882269	0.863333186255504	0.352807601140386	0.812048665077388	grey	grey
55	1500009C09Rik	-0.148027799067121	6.37548601614331	1.36947591342295	0.241901949428366	0.743780782707911	turquoise	turquoise
56	1500009L16Rik	0.0195639780232377	4.62548903885934	0.0150605699470177	0.902327627098818	0.986130838856944	turquoise	turquoise
57	1500011B03Rik	0.0122131474924958	6.65196699805918	0.00643081335581286	0.936084272611953	0.990646453108828	yellow	YeMaBl
58	1500011K16Rik	0.24414780964911	3.50873778160559	1.3951008918484	0.237545566352717	0.742491908526377	brown	BrRePi
59	1500012F01Rik	0.384610749121132	5.14866967968461	4.36693572473357	0.036642829305596	0.434317934376659	brown	BrRePi
60	1500015A07Rik	0.0768904800593793	2.5682446476605	0.169784579660133	0.680303329525758	0.934968843591826	magenta	YeMaBl
61	1500015O10Rik	0.519144632911054	2.7975085303181	0.926114829542406	0.335874523324342	0.804699459569829	grey	grey
62	1600002H07Rik	0.153426985782704	4.0562622741072	1.12835801304607	0.288125848816572	0.778314589656864	blue	blue
63	1600002K03Rik	0.450819557799895	1.70849719988113	3.46131691186079	0.0628202636780751	0.510805415720731	grey	grey
64	1600012H06Rik	0.054019092166271	4.95522432861192	0.214872757367537	0.642974702239733	0.924321024190095	grey	grey
65	1600014C10Rik	0.0709724794085091	4.58660987533129	0.242214985244807	0.622610892970412	0.920584446404571	turquoise	turquoise
66	1600014C23Rik	0.445262425659055	-3.06867846362822	0.517932516531793	0.471724946475876	0.877871269882966	grey	grey
67	1600016N20Rik	0.446000332928619	-0.635125024643799	1.26760598149185	0.260216277017647	0.756114925934636	blue	blue
68	1600020E01Rik	0.479729724963462	4.24515859786448	6.44090312040062	0.0111521934858477	0.35146913952663	yellow	YeMaBl
69	1600023N17Rik	-0.188036144474744	0.391228638334292	0.700723744898347	0.402540612297915	0.84315681786037	turquoise	turquoise
70	1600029I14Rik	0.691012787000838	-2.37858928818905	1.73543295592477	0.187718543382124	0.702063971455928	grey	grey
71	1600029O15Rik	-0.297411710684891	2.78300921506482	3.55320784350412	0.0594304522243688	0.502427922713131	grey	grey
72	1700001C02Rik	0.354890656808915	-0.694810075115419	0.786257464007612	0.375234190693268	0.82762785278308	turquoise	turquoise
73	1700001C19Rik	0.66635784427828	-1.3499053781885	2.05351954504611	0.151854791600965	0.660862193537469	grey	grey
74	1700001G11Rik	-0.309060002797085	-1.90943370350547	0.82309886619699	0.364275685370101	0.820501499413224	grey	grey
75	1700001G17Rik	-0.223176629204333	-0.120084160341294	0.963716069984632	0.326252389124919	0.803218875331056	blue	blue
76	1700001J03Rik	1.47913751305853	-2.58734245440066	4.42296156187698	0.0354584429010986	0.431859760539498	grey	grey
77	1700001K19Rik	0.0877093340614201	1.15187394510893	0.0906608260156432	0.763338727238737	0.953185731228055	turquoise	turquoise
78	1700001K23Rik	0.565334742280212	-2.67705979513662	1.462944598667	0.226462184863204	0.733525357511964	grey	grey
79	1700001L05Rik	0.155984627316702	0.856399666515039	0.369030496772579	0.54353320525905	0.89839391854565	turquoise	turquoise
80	1700001L19Rik	-0.0429765128060302	3.16145726918865	0.0358670178297658	0.84979037733608	0.975971214724806	turquoise	turquoise
81	1700001O22Rik	0.11188959262839	0.820450151779508	0.290094277077424	0.590160121649629	0.912645628552097	blue	blue
82	1700001P01Rik	0.75974371055891	-2.28925413956736	2.27820611737813	0.131203551197483	0.634802097657833	grey	grey
83	1700003D09Rik	0.993172887786647	0.0184936991537515	5.93465391274464	0.0148459839008475	0.357443957311274	black	YeMaBl
84	1700003E16Rik	-0.0857138500791448	3.62195836060171	0.233809101639325	0.628713708584314	0.922447645570892	turquoise	turquoise
85	1700003F12Rik	0.618631411895911	-0.926407474469796	2.90538192383496	0.08828433912508	0.5740798779534	grey	grey
86	1700003G18Rik	-0.145449645919663	-2.71748457108157	0.0933889141939765	0.759912267683147	0.952130583043586	grey	grey
87	1700003L19Rik	-0.184127157782744	-3.23634694731463	0.10101182708514	0.750618764241487	0.950335022404547	grey	grey
88	1700003M02Rik	-0.0239198887195755	1.10231173109936	0.00923119795385574	0.923457731700896	0.9890473714706	grey	grey
89	1700003M07Rik	-0.114756005589098	3.78740931487279	0.7829065504523	0.37625368481891	0.828456257905441	turquoise	turquoise
90	1700007G11Rik	0.159820024008964	-0.228162150995338	0.266634577283803	0.605598313235159	0.916288447793084	turquoise	turquoise
91	1700007J10Rik	0.917445607306437	-0.0752986924177757	5.83208502974846	0.0157364616621826	0.359805904541285	black	YeMaBl
92	1700007K09Rik	1.1649368099794	-2.48208182280873	4.77126608631495	0.0289385366776732	0.417491159930085	grey	grey
93	1700007K13Rik	-0.0670911522701561	0.587714385846298	0.0491096336939769	0.824619883280399	0.968476486107031	grey	grey
94	1700007L15Rik	0.166554100406559	-1.68101899047173	0.208978557987267	0.647569180343189	0.924733006118645	blue	blue
95	1700008J07Rik	-0.0203722286129079	2.4917043119428	0.0193087557957603	0.88948495876403	0.983389473208303	blue	blue
96	1700008K24Rik	0.758572008515972	-2.84316773406349	1.68171224420393	0.194697090831265	0.708543870751325	turquoise	turquoise
97	1700008O03Rik	0.626269710160661	2.06299550359379	7.24230841999978	0.007120537379981	0.333179784215865	turquoise	turquoise
98	1700009P17Rik	0.131641852206106	1.54121546119477	0.148802298789189	0.69968256190893	0.940182408468278	grey	grey
99	1700010I14Rik	-0.133541793147964	0.694451655023597	0.412802828810502	0.520550317438938	0.889799007577111	grey	grey
100	1700011E24Rik	-0.0223528283639379	-3.04310841556179	0.00162688218404305	0.96782634739496	0.997086896576442	grey	grey
101	1700011H14Rik	0.606099580711308	-3.04890506849627	0.8092510763631	0.368341762853876	0.823547023704863	grey	grey
102	1700011I03Rik	-0.445827515093823	-2.12379918640036	0.874580731199345	0.349690282276422	0.810870853336242	turquoise	turquoise
103	1700012B09Rik	0.305614688151294	-0.671110076413967	0.624839091280162	0.429254712969115	0.857974833750205	grey	grey
104	1700012D01Rik	0.511658524003198	-0.244352003115854	2.86387934226238	0.0905887848992903	0.576388925136695	turquoise	turquoise
105	1700012D14Rik	-0.0440761958715642	0.0481838376016015	0.0401006286908689	0.841283959082208	0.973345436933513	grey	grey
106	1700013F07Rik	-0.0388053024357114	0.260956466409507	0.0231100269138711	0.879171300016689	0.982001396012145	turquoise	turquoise
107	1700015E13Rik	0.450681490874229	-2.81239816404901	0.390755968574965	0.531902300072587	0.894347660841102	yellow	YeMaBl
108	1700016C15Rik	0.703128237505888	-2.98635642987602	1.76104587487688	0.184494116020256	0.700761004427002	turquoise	turquoise
109	1700016H13Rik	-0.0355482544813505	-2.02861080389161	0.0072117219997061	0.932323514228497	0.989887255160504	grey	grey
110	1700016K19Rik	0.0115120510590101	1.71590608953941	0.00239239096483068	0.960989366867466	0.996374982947589	turquoise	turquoise
111	1700016L04Rik	0.334320053071625	-2.82492473325346	0.368519339499553	0.543812463179993	0.89839391854565	grey	grey
112	1700017B05Rik	0.283213328822535	3.1158149716094	2.86603160834805	0.090467688855202	0.576246299394686	blue	blue
113	1700018A04Rik	0.613021518073147	-2.15244043797543	2.41335006822832	0.120304665220898	0.623503959279736	grey	grey
114	1700018G05Rik	-0.348002830863454	-2.67646071404789	0.612324326933784	0.433913999813471	0.86145736874167	grey	grey
115	1700018L02Rik	0.0382200791511463	-0.0267577928510414	0.0279910291259817	0.867129914731083	0.979957946483238	grey	grey
116	1700019A02Rik	1.3513152337057	-3.26436097238424	2.45333768791597	0.11727526390189	0.620871242575556	grey	grey
117	1700019B03Rik	0.0148751024524567	-1.43339650826497	0.00185509218115776	0.965645111012717	0.996971116105541	turquoise	turquoise
118	1700019D03Rik	-0.230687374851464	0.165663773254614	0.720762387665005	0.395893946007226	0.840369759385915	turquoise	turquoise
119	1700019G17Rik	-0.0338194805878168	2.60638416455862	0.0471639863981954	0.82807375064646	0.969452453436095	grey	grey
120	1700019G24Rik	-0.145503164173113	-2.01161754652593	0.103897427783046	0.747201769496649	0.950255388063583	turquoise	turquoise
121	1700019L03Rik	0.299217040059451	0.529841902423849	1.56451534391028	0.211005309908064	0.724093961763592	grey	grey
122	1700020A23Rik	0.858649273096316	-1.07239625178442	3.24185444393295	0.0717793494171092	0.534043181321671	yellow	YeMaBl
123	1700020D05Rik	1.28347457435284	-0.135733669376427	5.47243485819773	0.0193186927279338	0.381905747884489	yellow	YeMaBl
124	1700020I14Rik	-0.38758947996655	5.52826647640833	6.5110719551811	0.0107204863291152	0.349967197724924	grey	grey
125	1700020L24Rik	0.0808783959637403	0.84381470897909	0.071967751037775	0.788492991225777	0.959809036868283	grey	grey
126	1700021F05Rik	0.0046929782124748	4.59186968318898	0.000736401118157204	0.978350693886616	0.997772303767886	grey	grey
127	1700021K19Rik	0.0842594073652637	6.71053451362322	0.548229488623221	0.459042027831063	0.873682579126857	turquoise	turquoise
128	1700021N21Rik	0.233251719789597	-1.54493416417109	0.49084248761333	0.483551730558775	0.880739792546225	turquoise	turquoise
129	1700023E05Rik	-0.134786889689198	-0.687436175880043	0.214453484629724	0.643298978029762	0.924332828812999	turquoise	turquoise
130	1700023F02Rik	0.100409252441179	-2.48762609278413	0.0491564946735981	0.82453758980427	0.968476486107031	turquoise	turquoise
131	1700023F06Rik	0.40332442363722	1.37565390177174	3.89467760534174	0.048439335245475	0.477328797622713	turquoise	turquoise
132	1700023L04Rik	0.437939548914315	-1.39684896361051	1.04022510071594	0.307769125221376	0.794679589260602	grey	grey
133	1700024F13Rik	-0.504725674968068	-1.53944475004925	1.88912963256643	0.169300123137396	0.682831499315748	blue	blue
134	1700024G13Rik	0.540590383333051	-2.74182462639668	0.476209883348446	0.490144117984937	0.882828067473009	grey	grey
135	1700024P16Rik	0.497636498097931	-0.196639136025543	3.84933869800425	0.0497656086483274	0.481305249280041	turquoise	turquoise
136	1700025F24Rik	0.0714667510380054	-1.86679887073204	0.0351421589932368	0.851298085658576	0.976699937641293	grey	grey
137	1700025G04Rik	-0.0495984067411787	6.35101447875228	0.23511464098836	0.627757061693825	0.922447645570892	blue	blue
138	1700026D08Rik	0.317162594077298	-0.0632651666643687	1.18115901468439	0.277120169475912	0.767937867471127	grey	grey
139	1700026L06Rik	0.29543377606855	-1.71441941024548	0.553570655710613	0.456862385378458	0.873300518731139	grey	grey
140	1700027H10Rik	0.543355828594242	-1.19191585395137	2.74117281692498	0.0977929695696079	0.588344294053653	turquoise	turquoise
141	1700028B04Rik	1.31129961148607	-2.80798824292757	4.81146249803161	0.0282710424181897	0.415266867987079	grey	grey
142	1700028E10Rik	-0.277855030873877	-1.67963320293945	0.645255465803899	0.421814099408714	0.853853189962937	grey	grey
143	1700028J19Rik	0.409161773396511	-0.68954362090175	2.37462389683144	0.123321295408673	0.624063677373349	pink	BrRePi
144	1700028K03Rik	1.21865936398678	0.906441806083378	8.34225470106623	0.00387334990084869	0.305218302969013	yellow	YeMaBl
145	1700028P14Rik	0.0432756124308457	-0.54094016621091	0.024674689076301	0.875180388066196	0.981262859346947	grey	grey
146	1700029I15Rik	0.381538045019842	-0.492779866012925	2.04408962568312	0.152798366970105	0.661290004645202	yellow	YeMaBl
147	1700029J07Rik	0.681760288122791	2.59311212671358	6.95388842703981	0.00836372482276721	0.341217706866195	yellow	YeMaBl
148	1700030C10Rik	0.0302808121178155	0.49836359708444	0.0110600862806507	0.91624333945558	0.988773714349224	turquoise	turquoise
149	1700030J22Rik	-0.233863644212719	3.37052230727505	1.95110735143917	0.162467573026962	0.674768447674229	turquoise	turquoise
150	1700030K09Rik	-0.0232653688648791	4.22236119255171	0.0399066365875269	0.841663237431235	0.973345436933513	grey	grey
151	1700034G24Rik	-0.326466669680041	-1.41220079970283	1.15409360580169	0.282693851301016	0.773167535268714	turquoise	turquoise
152	1700034H15Rik	0.255891950116659	1.05131477900857	0.948832169810025	0.330016736665665	0.803798620310373	yellow	YeMaBl
153	1700037C18Rik	0.0153944065107073	2.25152754925388	0.00842347377894992	0.926873244235099	0.98921657500178	yellow	YeMaBl
154	1700037H04Rik	-0.169872387155231	5.61340468460486	2.47851192289601	0.115411399680775	0.618393719190259	red	BrRePi
155	1700040L02Rik	0.0583579790059017	-0.624019299721704	0.0277277129779776	0.867750574442207	0.979957946483238	grey	grey
156	1700048M11Rik	0.359720732030431	-0.792523668230669	0.842507313799654	0.358680661081251	0.816788299749067	yellow	YeMaBl
157	1700048O20Rik	0.0399183708321073	3.76570766969922	0.0545548689340123	0.815318946358497	0.966183916467891	turquoise	turquoise
158	1700049G17Rik	0.0672312136496016	3.34877893783132	0.220805367926124	0.638426952446993	0.923886854188501	magenta	YeMaBl
159	1700051A21Rik	-0.522741693349115	-2.36477280910627	1.49048035140618	0.222141945572664	0.730888658942871	turquoise	turquoise
160	1700052K11Rik	-0.0912160754734758	3.37707213259474	0.252533051160917	0.61529709890443	0.918419174991805	grey	grey
161	1700052N19Rik	0.0282577345881301	3.30124938103811	0.0476641149678696	0.827178913655375	0.969274882787141	blue	blue
162	1700056E22Rik	0.00271481246781631	-1.44209475057654	0.000100235706348428	0.99201189005289	0.999487526003601	blue	blue
163	1700060C20Rik	0.655158510419488	-2.8813764908602	0.868772100120839	0.351295467632143	0.812048665077388	grey	grey
164	1700061G19Rik	0.78624626023231	-0.226022209482282	5.90400432966312	0.0151065023329089	0.35875453322119	yellow	YeMaBl
165	1700063D05Rik	0.391440331662858	-2.74962028973011	0.627247264369844	0.428366836833208	0.857356572254362	blue	blue
166	1700064M15Rik	0.698356548030621	-1.98663295885009	2.99807226377771	0.0833636533586252	0.564582296472417	turquoise	turquoise
167	1700065D16Rik	0.543586473568323	-1.69307383101937	2.92091396944257	0.0874383249501466	0.571926330099216	grey	grey
168	1700065J18Rik	-0.281819655936928	-1.34120052185811	0.747086739462052	0.387400156640068	0.835030823127846	turquoise	turquoise
169	1700066M21Rik	-0.102049780599159	4.27315750945057	0.333580111088551	0.563558554736925	0.902878211497093	turquoise	turquoise
170	1700067K01Rik	0.32736533119539	-0.410177558389742	1.23489576038233	0.26645703768878	0.760488576760288	grey	grey
171	1700071M16Rik	0.333296234325214	-0.981742775880308	1.06442432971148	0.302208262640995	0.790757458033218	turquoise	turquoise
172	1700084C01Rik	0.27091625203397	2.18278414620639	1.52167480274465	0.217366221504548	0.727560464823997	turquoise	turquoise
173	1700084E18Rik	0.109600267021127	-0.831732813963792	0.160434121046983	0.688757146312214	0.937587878702459	red	BrRePi
174	1700086L19Rik	-0.090429024009713	3.83028860387855	0.243245701813347	0.621871663363382	0.920570750802569	turquoise	turquoise
175	1700086O06Rik	0.0454748666874139	2.00760739453307	0.0648799474330222	0.798942902150956	0.962291020973588	grey	grey
176	1700088E04Rik	0.0551496464680189	0.294480744758797	0.0583921049284353	0.809055572664988	0.964813361737106	grey	grey
177	1700092M07Rik	0.224579656309663	-1.11893223879569	0.400403536590892	0.526880927355081	0.891906710770605	black	YeMaBl
178	1700093K21Rik	1.58783408905372	-0.722617803864253	7.6026797639053	0.00582816143036173	0.313357873513476	yellow	YeMaBl
179	1700094D03Rik	0.652171679095464	3.25448467804405	6.93571033886046	0.00844915010311031	0.341217706866195	yellow	YeMaBl
180	1700096J18Rik	0.960534240617792	-3.29066005047378	2.24695365949152	0.133877728613651	0.637463658772882	grey	grey
181	1700096K18Rik	-0.0788102008915355	2.43617537212808	0.191475314763318	0.661691552040161	0.929849581631128	brown	BrRePi
182	1700097N02Rik	-0.0584474847842034	-1.00583990872827	0.0349352210609641	0.851731464965157	0.976724982913382	turquoise	turquoise
183	1700101E01Rik	0.133357217779451	-1.11304537183672	0.156225978407065	0.692655206948186	0.938554590848851	grey	grey
184	1700101I11Rik	-0.0903257885776076	-0.247684822965641	0.107455717188765	0.743059568889202	0.950255388063583	turquoise	turquoise
185	1700102H20Rik	0.308157599315175	-0.855765981920093	1.00660160545267	0.315718367957781	0.797723079373783	grey	grey
186	1700102P08Rik	0.256269954199381	1.06131015239998	1.3442557185005	0.2462848558026	0.748187075154743	turquoise	turquoise
187	1700105P06Rik	-0.474524960672992	-2.08667687469614	1.74719940984905	0.186229193254658	0.701388707218236	grey	grey
188	1700108F19Rik	0.867933104859984	-3.06087267415438	1.61530854092628	0.203747187398709	0.718669993822083	grey	grey
189	1700109G14Rik	1.08491069721895	-2.82189019008043	4.27723997785286	0.0386260212610326	0.439817745859859	grey	grey
190	1700109H08Rik	0.970733176875355	-0.387357205666075	5.49104920307019	0.0191140691552259	0.380983774007386	yellow	YeMaBl
191	1700109K24Rik	0.581060838800353	1.34549124988348	2.4074989027338	0.120755159229454	0.623503959279736	yellow	YeMaBl
192	1700110C19Rik	0.516344372916155	-1.23186775767056	1.90537478463265	0.167477941447841	0.68006765989711	grey	grey
193	1700113A16Rik	0.125944130177716	4.02940902973828	0.945894601959749	0.330766497207664	0.803798620310373	turquoise	turquoise
194	1700113H08Rik	-0.230258854620353	-2.84612852744716	0.188427184539357	0.664228894547918	0.930692788866714	blue	blue
195	1700120C14Rik	0.562199931190722	-1.28239290455735	2.94143944516425	0.0863337651479233	0.571173120323868	grey	grey
196	1700120K04Rik	0.159340001131155	-0.88946202248691	0.285211594738463	0.593305521470317	0.913292731745365	blue	blue
197	1700123M08Rik	0.0302890494042457	1.21017547700722	0.0193171337468243	0.889461139415138	0.983389473208303	turquoise	turquoise
198	1700123O20Rik	-0.0557598304185594	4.80356968403974	0.12089410122454	0.728066780634147	0.947545573451912	red	BrRePi
199	1700123O21Rik	0.132532587639563	-3.08468738652139	0.0546839433206099	0.815104550558136	0.966183916467891	grey	grey
200	1700124L16Rik	0.509094917761307	1.39599073339863	6.68263480717676	0.00973566127105904	0.342974560701865	turquoise	turquoise
201	1700125G02Rik	1.16016473770676	-2.65044546926603	2.58079573072798	0.108167273622752	0.605485116247701	grey	grey
202	1700125G22Rik	-0.586430145635979	-3.12769111425116	0.822026945803913	0.364588200331817	0.820829891870508	grey	grey
203	1700125H03Rik	0.771044529565711	-3.04760971593843	1.33052815951982	0.248711279401816	0.749694518151974	grey	grey
204	1700125H20Rik	0.355391370262157	-0.340180662971263	1.71529363002612	0.190299987040558	0.70341283735179	turquoise	turquoise
205	1810007C17Rik	1.12832239887557	-3.09669971489234	3.45912974854305	0.0629034134963948	0.510871492767932	grey	grey
206	1810009A15Rik	0.17503971030927	-1.52108301483117	0.353593111704399	0.55208617021195	0.899853286844341	grey	grey
207	1810010D01Rik	1.34940958392237	-2.22559252315112	4.55011676934015	0.032916501505193	0.426221231103485	yellow	YeMaBl
208	1810010H24Rik	0.182146037512755	2.31896435497713	1.27457896174466	0.258909424198209	0.75566800144147	turquoise	turquoise
209	1810011H11Rik	0.586395762192747	-1.73542067801993	2.96047272690612	0.0853229919656806	0.569572675206362	grey	grey
210	1810011O10Rik	0.274778906872423	2.4194990802366	2.15826598303691	0.141804636512509	0.647372568280213	grey	grey
211	1810012K16Rik	-0.0565036090393077	-2.53482270745211	0.0115566817026664	0.914390732480895	0.988623446721509	yellow	YeMaBl
212	1810013L24Rik	0.0318715808128937	5.49233141344715	0.0812718138132773	0.775581229881135	0.956959249390881	blue	blue
213	1810014B01Rik	0.075252071557502	0.967920216446125	0.152336259195669	0.696312668687185	0.939356893407379	blue	blue
214	1810019D21Rik	0.894333673136269	-2.96968766006397	2.72991352685552	0.098484617142964	0.588957863425508	grey	grey
215	1810020O05Rik	0.568187280587987	0.167705200347729	5.27147175627744	0.0216776775022222	0.38995451473452	turquoise	turquoise
216	1810021B22Rik	-0.0116815909339591	0.457307789102605	0.00346888707000392	0.953033941587349	0.994788009530516	grey	grey
217	1810022K09Rik	0.396306874162234	4.36680093356458	1.56194723319691	0.211380335523366	0.724093961763592	grey	grey
218	1810024B03Rik	0.18363960038784	-1.42388068718161	0.335400926169561	0.562496001214682	0.902878211497093	grey	grey
219	1810026B05Rik	0.293566908057206	4.34853312429044	2.55576226683992	0.109892799776942	0.607798823621864	grey	grey
220	1810026J23Rik	-0.0185284334414158	6.80053788795288	0.0239122506973217	0.877108394009398	0.981810297869335	brown	BrRePi
221	1810030O07Rik	0.197129440837714	5.07965591443187	2.78861084112957	0.0949364941369755	0.586312259144079	grey	grey
222	1810032O08Rik	0.362960197139742	3.69026337488881	4.78148965269421	0.0287672251432218	0.417491159930085	pink	BrRePi
223	1810034E14Rik	-0.4003278779645	-2.89233563035578	0.516589529720578	0.472300128445236	0.878159601527518	grey	grey
224	1810037I17Rik	0.225786577474851	4.45534258565127	2.1905711179561	0.138857819805975	0.643672098680746	grey	grey
225	1810041L15Rik	-0.120202577369764	6.00981199928005	0.579397538196922	0.446548563648329	0.869453610172512	grey	grey
226	1810043G02Rik	0.105629939703366	5.04947388434354	1.0514380778502	0.305176116979792	0.793075290681738	turquoise	turquoise
227	1810043H04Rik	0.0665904894779051	3.08099241954119	0.178065103713383	0.673041359900483	0.932548961073005	brown	BrRePi
228	1810044D09Rik	0.0972887538707305	0.137216426888136	0.171795186471098	0.678521272053652	0.934608719176604	red	BrRePi
229	1810055G02Rik	-0.0925540589944645	5.31621946338581	0.551223803786318	0.457818079322562	0.873516450178387	grey	grey
230	1810058I24Rik	0.0312125813994644	4.95743936762975	0.0490276922709665	0.824763881250367	0.968476486107031	blue	blue
231	1810062G17Rik	-0.0901151328572343	-2.51140781489316	0.0378771061652952	0.845690119332383	0.974032858601559	grey	grey
232	1810062O18Rik	0.442739256948221	-0.927667084610317	1.94933290095581	0.162658755138516	0.674946604002433	grey	grey
233	2010002M12Rik	-0.523426458004866	-1.092110485328	2.12916664730867	0.144519308156291	0.652546410122525	turquoise	turquoise
234	2010005H15Rik	1.83887594965623	-3.30285754502939	4.38465882185522	0.0362637491285296	0.433695141413091	grey	grey
235	2010009K17Rik	1.26008384765921	-3.517701015702	2.21226486755288	0.136917528352059	0.642006072774114	grey	grey
236	2010012O05Rik	0.0267110700476087	4.10141614523259	0.0422678187608909	0.837110105317796	0.972197824323333	turquoise	turquoise
237	2010015L04Rik	0.207646711418266	2.61552654921083	1.57143081177908	0.209999346782866	0.723350435020475	grey	grey
238	2010107E04Rik	0.336023503500948	6.19801165953227	3.09322799695661	0.0786187037247039	0.554045371124833	brown	BrRePi
239	2010107G12Rik	0.566357696582891	0.273314076533991	4.76627175427702	0.0290226102497802	0.417491159930085	yellow	YeMaBl
240	2010107G23Rik	-0.0389584598107978	5.86210482854239	0.0694081104703486	0.792200527361469	0.960540428323218	yellow	YeMaBl
241	2010109A12Rik	-0.961728471937759	-3.23568242347782	2.3488721510484	0.125373686159454	0.626792972665363	grey	grey
242	2010111I01Rik	0.400630761787733	4.30811465237383	6.38923643267574	0.0114814406273	0.351690812567567	grey	grey
243	2010204K13Rik	0.156157556405808	1.34605338184445	0.742875498456241	0.388741307597636	0.835149368037551	blue	blue
244	2010300C02Rik	-0.0407855108417617	5.02640980676143	0.107900727502669	0.742546902997426	0.950255388063583	turquoise	turquoise
245	2010308F09Rik	0.725363481796883	-2.36064245118354	2.59339957820672	0.107309787160264	0.604878443916113	grey	grey
246	2010320M18Rik	0.112526025388847	3.72446434118799	0.344077419846936	0.5574850603032	0.901921148842451	brown	BrRePi
247	2200002D01Rik	0.267780172710664	-2.15728568656367	0.413105967409725	0.520397233947469	0.889799007577111	grey	grey
248	2210013O21Rik	0.0651883099522796	5.00599852139844	0.203372139634709	0.652012610397274	0.92654057117622	grey	grey
249	2210015D19Rik	-0.0443712361137449	3.47115606938801	0.0961255599710498	0.756529608399861	0.951049570237824	brown	BrRePi
250	2210016F16Rik	-0.0133273170273333	3.8406675192426	0.00636086585047835	0.936432086008315	0.990670755440059	blue	blue
251	2210016L21Rik	-0.0888540912957674	6.70492271936481	0.728337098351339	0.393422731220466	0.837617817988671	turquoise	turquoise
252	2210018M11Rik	-0.148066490078313	6.13823331574204	2.15831777924806	0.141799855874691	0.647372568280213	blue	blue
253	2210404O09Rik	0.126623271259336	2.33722188768854	0.341946975474212	0.558707540954963	0.901921148842451	grey	grey
254	2210408F21Rik	0.1617636813888	-1.90973449287804	0.16856280239621	0.681392261842341	0.934968843591826	turquoise	turquoise
255	2210408I21Rik	-0.246842418381953	3.90371073760452	2.25072126189496	0.13355214135055	0.637008821204906	turquoise	turquoise
256	2210416O15Rik	0.323886769953112	-0.293538445051748	1.55697355545323	0.212108900693489	0.724725317910873	yellow	YeMaBl
257	2300009A05Rik	-0.024272876566486	3.44459756826343	0.0218733177971249	0.882424602282127	0.982294868531865	grey	grey
258	2310001H17Rik	0.983141200860593	-2.74305947360828	4.64907267577447	0.0310703278787042	0.423676588079745	grey	grey
259	2310002D06Rik	0.307976764906478	-1.27968539779136	0.716030930364802	0.397448930128034	0.841989573803926	grey	grey
260	2310002F09Rik	0.120339348502174	0.366214849729611	0.210224420803572	0.646591562147381	0.924733006118645	turquoise	turquoise
261	2310002J15Rik	0.882527679511406	-3.05253200531686	2.41951567750775	0.119831974181973	0.623130646301468	grey	grey
262	2310003H01Rik	0.012265832619147	6.77282915969307	0.0156630052591309	0.900403273266263	0.985387573776255	yellow	YeMaBl
263	2310007B03Rik	0.349228644553551	-2.86407667407264	0.327227045598828	0.56729648424838	0.902985016237834	grey	grey
264	2310007L24Rik	1.28110956274766	-2.94679567527177	4.74787441252129	0.0293345080508375	0.418671977876772	grey	grey
265	2310009A05Rik	0.035874934198239	2.1269053472367	0.0266111663193644	0.870416636029243	0.980184433897882	blue	blue
266	2310009B15Rik	0.286627475629113	2.03895492692495	2.13902117176014	0.143593486127431	0.651125110133039	red	BrRePi
267	2310010J17Rik	0.122373582477662	0.700552664043259	0.330382411454259	0.565433997079315	0.902878211497093	grey	grey
268	2310011J03Rik	0.0150444347459111	4.35565643324213	0.00764822343584726	0.930310551077743	0.989769400259657	red	BrRePi
269	2310014L17Rik	0.556558671031443	1.46524832773846	4.296898959705	0.0381819339444803	0.437567389758484	yellow	YeMaBl
270	2310015A10Rik	0.240625884952364	3.0816001002687	2.12585576988443	0.144831868718933	0.652546410122525	grey	grey
271	2310015B20Rik	0.615585430182889	-2.07901160755496	1.70383740237096	0.191786892271394	0.704441473154367	grey	grey
272	2310022A10Rik	0.00381574780065336	5.20356806195468	0.00140828994407727	0.97006466140697	0.997266743896659	blue	blue
273	2310022B05Rik	-0.0629481810539802	7.33893939523025	0.255231354489784	0.613415371491934	0.918091014531504	grey	grey
274	2310030G06Rik	0.11975853386231	0.223426420262981	0.281376709924924	0.595800288892742	0.913849083829353	turquoise	turquoise
275	2310033P09Rik	0.136716990147984	4.27853290945167	1.12348206096611	0.289169909746465	0.779606810329788	blue	blue
276	2310034G01Rik	0.0354563945881164	-0.193958876726539	0.0209632111913454	0.884879221551859	0.982677433172969	brown	BrRePi
277	2310035C23Rik	0.0595256173392844	6.38507346737658	0.38734655170467	0.533697474759927	0.895491011565259	turquoise	turquoise
278	2310036O22Rik	0.0403127281842325	6.92179613311399	0.11412744249813	0.735493159626459	0.948955254805403	blue	blue
279	2310039H08Rik	-0.0669136105147589	3.70111043433933	0.133384013365214	0.714948860879655	0.945395155676079	red	BrRePi
280	2310039L15Rik	0.169448660815759	-3.43840214095337	0.0478461982955629	0.826854349605404	0.969274882787141	grey	grey
281	2310040G24Rik	-0.0875547793487294	0.743018710200458	0.146308132104522	0.702088704369007	0.940951757969436	turquoise	turquoise
282	2310045N01Rik	0.033854052220216	4.11896735870924	0.0762410048743893	0.782457637630502	0.958496032005882	grey	grey
283	2310047M10Rik	-0.146973549250643	4.57239962570802	0.947353938725096	0.330393745204629	0.803798620310373	turquoise	turquoise
284	2310057M21Rik	-0.0644009344488945	4.01882205654329	0.178214411582069	0.672912258846681	0.932548961073005	brown	BrRePi
285	2310061I04Rik	0.255637565425452	5.93150861847392	3.49851405010061	0.0614239190821357	0.507679386921154	turquoise	turquoise
286	2310061J03Rik	-0.0400271744893018	1.15460180100733	0.0300433192978993	0.86239197505115	0.978310804635544	grey	grey
287	2310067B10Rik	0.194039953833957	6.4644548419239	1.285079877674	0.256956650273006	0.75460436695041	blue	blue
288	2310068J16Rik	0.153784239069931	-1.57510808290327	0.249107263852814	0.617704383001812	0.919362382620417	blue	blue
289	2310069G16Rik	0.00695423710127568	1.52015072782931	0.0011696096432896	0.972718020447929	0.997470243623995	turquoise	turquoise
290	2410002F23Rik	0.137105240712309	7.0592246625138	1.48549512873693	0.222916733659042	0.731150324935974	turquoise	turquoise
291	2410004B18Rik	-0.0591371074158263	5.00497714416128	0.171557285895533	0.67873149081616	0.934662322358162	turquoise	turquoise
292	2410004I01Rik	0.019568689328207	0.908210379508968	0.00818891766655128	0.92789574338694	0.989509966251005	turquoise	turquoise
293	2410004N09Rik	0.477713349846964	3.69571883901474	6.88864656492242	0.00867449224260198	0.341217706866195	grey	grey
294	2410004P03Rik	0.131670347501705	1.97221585187124	0.186589977546216	0.665770034545754	0.930931162295434	turquoise	turquoise
295	2410006H16Rik	0.265292776261267	5.75490766008869	3.1304776803049	0.076841222084254	0.549295706749445	brown	BrRePi
296	2410015M20Rik	0.0972441375925197	5.27399771752773	0.371015805176569	0.542451087319681	0.898243313429154	red	BrRePi
297	2410016O06Rik	0.0866390250633305	4.33671163087121	0.320147342846468	0.571519110760002	0.905569663921703	red	BrRePi
298	2410018L13Rik	-0.131695838515496	1.57722608540999	0.683026490034945	0.408546507296558	0.846740575299874	turquoise	turquoise
299	2410021H03Rik	0.30759928211681	-1.49007841801921	0.554082119516675	0.456654522807401	0.873163249222021	yellow	YeMaBl
300	2410076I21Rik	0.655031980252294	-0.903360778348357	4.48184403623273	0.0342567402626863	0.429022767790473	grey	grey
301	2410089E03Rik	0.258383674005329	6.39915199431885	1.78493391720863	0.181544635117002	0.696494539915361	black	YeMaBl
302	2410124H12Rik	-0.135746472852547	-1.28023222783044	0.121295764933954	0.727633355186653	0.947545573451912	turquoise	turquoise
303	2410127L17Rik	0.307968210369327	0.34893784453206	2.17161608544036	0.140578432532103	0.645149505086173	blue	blue
304	2410131K14Rik	-0.203243563548361	5.53440840625354	2.20712743186881	0.13737425995479	0.642738461647092	brown	BrRePi
305	2410137M14Rik	1.27748919992284	-0.833068730865415	6.21293611895132	0.0126820114729729	0.357443957311274	yellow	YeMaBl
306	2500004C02Rik	0.113744573726364	2.36348577038685	0.404653876161861	0.52469553576031	0.891193838624479	magenta	YeMaBl
307	2510002D24Rik	0.106401434477993	3.82437923577405	0.796245772347212	0.372218197549893	0.825813289678725	brown	BrRePi
308	2510003E04Rik	-0.154408407336594	6.65824616346592	1.16556816166523	0.280313738770315	0.771519066036236	turquoise	turquoise
309	2510009E07Rik	-0.193425991162185	6.8153250675681	2.90538774933407	0.0882840201585807	0.5740798779534	turquoise	turquoise
310	2510039O18Rik	0.0696943963024183	5.62460213020986	0.435050488787645	0.509521099242815	0.888075687035121	brown	BrRePi
311	2510049J12Rik	0.159914524179687	0.954525422414749	0.611721584187016	0.434140338674848	0.86145736874167	turquoise	turquoise
312	2610001J05Rik	-0.0160567390097718	5.10948331557678	0.00890949297025401	0.924799271367156	0.9890473714706	brown	BrRePi
313	2610002J02Rik	-0.119256392878469	5.11276204122924	1.15862708960882	0.281750452016622	0.772851148148248	yellow	YeMaBl
314	2610002M06Rik	-0.124789759157348	6.03885793739688	0.660516438547372	0.41637768025298	0.852148098716648	turquoise	turquoise
315	2610005L07Rik	0.836846866679589	1.95656463327524	6.70193686757131	0.0096308235934489	0.342974560701865	yellow	YeMaBl
316	2610008E11Rik	0.02590552623804	6.34311611929415	0.0475255202439016	0.827426394714368	0.969274882787141	magenta	YeMaBl
317	2610015P09Rik	0.279238423244176	1.99105943824293	1.79783552026929	0.179974390339284	0.695047178289601	blue	blue
318	2610018G03Rik	0.495966282450174	1.71092228777054	4.71928837618266	0.0298260840794886	0.420272039705297	green	green
319	2610020C07Rik	0.572919281770838	0.710184081905371	3.46993937895864	0.062493600896991	0.50992445564917	magenta	YeMaBl
320	2610020H08Rik	0.243650015473924	1.77426286084488	1.19919762204141	0.273482106778059	0.765506897966264	pink	BrRePi
321	2610027K06Rik	0.784439802210366	-2.11576599031346	2.20109986042458	0.137912305027834	0.642738461647092	yellow	YeMaBl
322	2610028E06Rik	0.130749450660696	0.0662236744277086	0.216196516787228	0.64195339023977	0.924213208099051	grey	grey
323	2610034B18Rik	-0.0627017546179803	3.70462164539169	0.162844406597969	0.686551128675163	0.936272689269454	blue	blue
324	2610034M16Rik	0.357241872667208	1.50745232950459	2.0367699613216	0.153535366752265	0.662632514293519	grey	grey
325	2610035D17Rik	0.0729529064489569	4.15715108173046	0.237106652924677	0.626303697095875	0.921992213885715	grey	grey
326	2610035F20Rik	0.222306531511921	0.648897538182784	0.39670890737883	0.528793827423816	0.892578921990136	blue	blue
327	2610044O15Rik8	0.233033329309123	3.08569727830103	1.97674922722637	0.159733288198661	0.671278177009072	magenta	YeMaBl
328	2610100L16Rik	0.00640448821828712	3.42394138346683	0.00143907182821046	0.969739427257417	0.997266743896659	grey	grey
329	2610203C20Rik	0.507869941566652	7.3495775518681	2.57509164211045	0.108557814579363	0.605602536792383	magenta	YeMaBl
330	2610203C22Rik	0.216035402671781	-1.38316442813646	0.346644431049565	0.55601881035346	0.901303128639938	grey	grey
331	2610206C17Rik	0.0269061427510986	-1.89152437020253	0.00391129890427422	0.950132507709572	0.99365788117235	grey	grey
332	2610207O16Rik	0.57834377841134	0.920912783592744	3.19335706864383	0.0739380281375027	0.541168033611754	black	YeMaBl
333	2610301B20Rik	0.128998552511685	4.69108939107457	0.940077602075272	0.332257885188795	0.803798620310373	brown	BrRePi
334	2610305D13Rik	0.697080679709034	0.0131110422297888	4.38665776100867	0.0362212520890287	0.433532896941667	magenta	YeMaBl
335	2610306M01Rik	-0.0466065381583511	2.90860723713066	0.0777623079364069	0.780353080816767	0.957481970937205	red	BrRePi
336	2610307P16Rik	-0.123168519291982	2.32899042310203	0.414502769586024	0.519692879660112	0.889799007577111	blue	blue
337	2610316D01Rik	0.271426141160988	2.37873694783184	1.5267766169527	0.216596862430815	0.726995536842325	grey	grey
338	2610318N02Rik	0.293758644243913	1.35677285749703	1.64411187399573	0.199762234954478	0.715534715243369	blue	blue
339	2610507B11Rik	0.0920803404092694	7.45370357633773	0.592573085067148	0.4414258440492	0.866683681603138	blue	blue
340	2610507I01Rik	-0.150903243774768	4.20726214710194	1.4130727507194	0.234546968190486	0.739390815951131	grey	grey
341	2610524H06Rik	-0.0844846583566399	4.62048991139606	0.299213588140608	0.584375850846465	0.910066943261656	grey	grey
342	2610528A11Rik	-0.106149011839461	-1.84142178054011	0.0652999021103078	0.798307246230508	0.962291020973588	turquoise	turquoise
343	2610528J11Rik	0.437739226696601	-3.60539915976919	0.215646464393203	0.642377305974072	0.924213208099051	grey	grey
344	2700029M09Rik	0.0887503754950392	5.14552071781234	0.405983053036689	0.524015422793146	0.890889502293156	brown	BrRePi
345	2700038G22Rik	0.513711650626639	1.30972065969635	2.74842856927906	0.0973500634112482	0.587613401253694	black	YeMaBl
346	2700046A07Rik	0.168402695798997	0.00565268272004723	0.410396088395402	0.521768534984078	0.890773029195911	grey	grey
347	2700046G09Rik	0.228552209613678	1.26552751366218	1.56659936962892	0.210701555732563	0.723918992735501	grey	grey
348	2700049A03Rik	-0.0619886684968078	4.45384025117019	0.231484713965356	0.630425114159613	0.92250968215746	blue	blue
349	2700054A10Rik	-0.0873964759605098	3.75386314114325	0.401617829618246	0.526254922939252	0.89184144563696	grey	grey
350	2700060E02Rik	0.0980682926011725	5.91214372430285	0.295534634170455	0.586695441894179	0.91091321272785	red	BrRePi
351	2700062C07Rik	0.0391324651196246	3.73337738124322	0.0906542113839794	0.763347103067447	0.953185731228055	grey	grey
352	2700069I18Rik	0.292615721305405	0.253511149280026	1.82427527991601	0.176805220127996	0.690633699032777	blue	blue
353	2700070H01Rik	0.0370762505035401	-2.6354869697972	0.00830598711330666	0.927383583499497	0.989506966774383	grey	grey
354	2700081O15Rik	-0.161517333186987	8.7735796904422	2.00723102295294	0.156550824448661	0.666254232717006	grey	grey
355	2700089E24Rik	0.0864989343345804	6.07438702342289	0.317577041210818	0.573067405715118	0.905743266207362	grey	grey
356	2700094K13Rik	0.0935734102500529	5.78452394399312	0.457349920064146	0.498865102809572	0.885810811562144	yellow	YeMaBl
357	2700097O09Rik	0.451176186024722	2.65376490110518	3.95491134231006	0.0467347799411594	0.470641496879417	grey	grey
358	2700099C18Rik	0.623783561806057	1.47693146641679	5.98508414372707	0.0144273543448724	0.357443957311274	blue	blue
359	2810001G20Rik	0.0398192879824194	3.60366829456546	0.0544055348482431	0.815567328026607	0.966183916467891	brown	BrRePi
360	2810002D19Rik	-0.0589124141666689	2.6365536330818	0.106600158680799	0.74404851200632	0.950255388063583	grey	grey
361	2810004N23Rik	-0.128842106360526	4.18478441728425	0.949426070872146	0.329865429059923	0.803798620310373	blue	blue
362	2810006K23Rik	-0.185385141924641	3.35719886323808	1.34559792338681	0.246049170533215	0.748187075154743	blue	blue
363	2810008D09Rik	0.724573323267748	4.02125429699948	6.98314070784138	0.00822810873780172	0.341217706866195	yellow	YeMaBl
364	2810013P06Rik	-0.146078022469592	4.6860558556896	1.02308950064989	0.311787290224408	0.79701330812573	grey	grey
365	2810021J22Rik	0.0606784061956087	4.44203498810937	0.258205766294558	0.611355505468432	0.917806706338971	grey	grey
366	2810025M15Rik	0.0396751885909684	3.94936272692465	0.0670881154876533	0.795624642192166	0.961781286775999	blue	blue
367	2810029C07Rik	-0.0667423877274353	4.1419770194474	0.26384623888762	0.607489965386618	0.916720586686002	turquoise	turquoise
368	2810032G03Rik	-0.0929283517970988	3.11975979521623	0.246018278176543	0.619892790655097	0.91972135016221	turquoise	turquoise
369	2810047C21Rik1	0.305843113889324	-2.98870487932827	0.325160061644898	0.568523014139355	0.903527452581895	grey	grey
370	2810049E08Rik	0.676370845115462	2.81841488221272	6.05492111308194	0.0138675949789375	0.357443957311274	yellow	YeMaBl
371	2810055G20Rik	1.03310077192932	0.657846946162799	8.66257621827191	0.00324811752679944	0.305218302969013	black	YeMaBl
372	2810403A07Rik	0.34135392654067	6.83384327143679	4.17473478181368	0.0410309840607835	0.450527255916587	black	YeMaBl
373	2810403D21Rik	0.400664198444531	-0.631730510854628	1.81189471340208	0.178281108247519	0.692005619466361	grey	grey
374	2810405F15Rik	0.656430489706924	1.67519998306646	2.44386829062169	0.117984950775912	0.622346445906898	yellow	YeMaBl
375	2810408A11Rik	0.00751379018351814	3.58477793786962	0.00148484265676885	0.969262197669822	0.997266743896659	pink	BrRePi
376	2810408I11Rik	0.390267482088958	-1.16704509773484	1.39978399284792	0.236759740616121	0.741290910451492	blue	blue
377	2810408M09Rik	0.0619782554172283	4.3807214160162	0.18499285614274	0.667117110914135	0.931720602237623	red	BrRePi
378	2810410L24Rik	0.168248203702342	3.28886050886346	1.22376793624965	0.2686224585539	0.762242941591518	blue	blue
379	2810417H13Rik	0.0699251620368307	3.14345375170903	0.126428437932303	0.722164285226727	0.947157650885438	blue	blue
380	2810428I15Rik	0.0213308635943266	5.3762344947732	0.0265770742465534	0.870498935272451	0.980184433897882	brown	BrRePi
381	2810429I04Rik	-0.000849240152725073	0.544121058039058	1.62234813707585e-05	0.996786258696719	0.999909064227688	blue	blue
382	2810433D01Rik	0.331673425035355	-2.12978789457587	0.218433160091369	0.640236373792614	0.924213208099051	green	green
383	2810442I21Rik	0.189432657666426	-0.0387313731743002	0.467804962047486	0.493998725560571	0.884107327578045	blue	blue
384	2810442N19Rik	-0.447230154543847	-2.21409990527614	1.05909973316708	0.303420604754994	0.791341939003222	grey	grey
385	2810454H06Rik	-0.180126410371444	1.34766689353268	0.816687018954212	0.366150587654268	0.821563980645644	grey	grey
386	2810459M11Rik	-0.0820662153089126	3.96327020129326	0.260515015208419	0.609766553092495	0.917175011168566	grey	grey
387	2810468N07Rik	0.0397058793433372	2.84477079944235	0.0819410364536806	0.774684010041035	0.956959249390881	turquoise	turquoise
388	2810474O19Rik	-0.0226038841385462	4.35144057554484	0.0389745679808735	0.843499055087644	0.973622618803774	grey	grey
389	2900005J15Rik	0.677162988199272	0.139745184343207	4.59351442759453	0.0320931442140414	0.426221231103485	turquoise	turquoise
390	2900008C10Rik	-0.0696932975530233	2.01362552276176	0.129168589897322	0.71929563549502	0.946671688023151	turquoise	turquoise
391	2900009J06Rik	0.235540141577434	0.523844407504462	1.11876109565153	0.290185378544508	0.780199011775354	turquoise	turquoise
392	2900011O08Rik	-0.148117425064223	7.96648123438553	0.944190977840428	0.331202354944967	0.803798620310373	turquoise	turquoise
393	2900026A02Rik	0.197527024700157	5.23534302128307	2.23539120033369	0.134882482600085	0.63949848271553	grey	grey
394	2900041M22Rik	-0.19393513209761	-1.89740902257765	0.317406635581377	0.57317034597231	0.905743266207362	grey	grey
395	2900052N01Rik	0.349934503886044	1.68921650228614	3.22680590248275	0.0724418532219797	0.535592571240208	turquoise	turquoise
396	2900055J20Rik	0.115040574105797	-0.622627547277646	0.156729481346995	0.692185629472227	0.938554590848851	turquoise	turquoise
397	2900056M20Rik	0.146933837520972	4.39808048727673	0.817345286479298	0.365957486714756	0.821563980645644	turquoise	turquoise
398	2900076A07Rik	0.592151319119657	2.56986444303889	6.88263473655943	0.0087037167240406	0.341217706866195	grey	grey
399	2900079G21Rik	0.149554183577232	4.90086943678281	1.1801559109563	0.277324257472984	0.767937867471127	turquoise	turquoise
400	2900092D14Rik	-0.0430780459027727	5.74038820262417	0.0865864297222316	0.768562504574525	0.954773524071635	grey	grey
401	2900097C17Rik	-0.073041080078286	6.70704323204674	0.443151945022231	0.505605055923582	0.887683973319182	turquoise	turquoise
402	3000002C10Rik	0.0271701576322317	1.79568960686886	0.0261203604117251	0.871606724386553	0.980524925085361	grey	grey
403	3010001F23Rik	-0.116464653841603	1.58385620646927	0.414300637621991	0.519794703181754	0.889799007577111	grey	grey
404	3010026O09Rik	0.0290186162168232	4.18624133596754	0.0521849280275326	0.819304035247895	0.967384359457945	grey	grey
405	3100003L05Rik	1.12135597724966	-3.0295838112731	2.6430591024515	0.104003107979465	0.599723579612237	grey	grey
406	3110001I22Rik	-0.184800575950156	1.61785273019795	0.765477038944036	0.381619913680967	0.831783209916282	blue	blue
407	3110002H16Rik	0.106589036487491	4.95080040275672	0.902779212531705	0.342037593631872	0.806567855643193	grey	grey
408	3110007F17Rik	-0.28106318738412	0.119848016765585	1.30370577589324	0.253537428926413	0.751882048719547	brown	BrRePi
409	3110009E18Rik	0.144722376390342	1.71155791480795	0.442835049375708	0.505757262303553	0.887688193969157	red	BrRePi
410	3110021A11Rik	-0.00678996151686527	-1.27828157392937	0.000327565150742615	0.985560066347042	0.998496980685203	grey	grey
411	3110021N24Rik	-0.1786336210264	2.21525039661307	0.922196008590069	0.336899032009333	0.804820084518298	brown	BrRePi
412	3110035E14Rik	-0.184714468235572	5.85567574404461	1.97566083073917	0.159848276522256	0.671278177009072	turquoise	turquoise
413	3110039I08Rik	-0.423113377019447	0.299760034571881	3.88579026354987	0.0486963399870838	0.479260838984256	turquoise	turquoise
414	3110039M20Rik	0.461773308705154	3.4162781147791	3.14031290201359	0.0763791534566941	0.548352150551452	grey	grey
415	3110040N11Rik	-0.0185621250413327	3.52611454507609	0.014772353931308	0.903262088383772	0.986356984377932	brown	BrRePi
416	3110043O21Rik	-0.101176881967994	5.873720033835	0.764960708579748	0.381780526327501	0.831878248304285	brown	BrRePi
417	3110045C21Rik	-0.122474232445969	-0.95140496598437	0.176968301785317	0.673991684524293	0.932606929514908	blue	blue
418	3110052M02Rik	0.0936211396226687	4.13996602526509	0.431248757115345	0.511376837510997	0.888075687035121	grey	grey
419	3110056K07Rik	0.379734275908494	2.06644323881009	3.08973365972411	0.0787877031309152	0.55464205994242	grey	grey
420	3110057O12Rik	0.41938876913067	2.88810707066488	5.10013639763797	0.0239239621584031	0.401934603763803	yellow	YeMaBl
421	3110062M04Rik	0.261806716933549	2.05491215588314	2.24863742195928	0.133732112337816	0.637301232901705	blue	blue
422	3110070M22Rik	0.348250032263841	-0.247224708690993	0.962315202616761	0.326604252677252	0.803220901976625	grey	grey
423	3110079O15Rik	0.706611291261174	-2.19818632462851	1.97174521309249	0.160262739236967	0.672176308270706	turquoise	turquoise
424	3110082I17Rik	0.150608259783353	3.45930900243515	1.18059889087679	0.277234107007802	0.767937867471127	blue	blue
425	3110082J24Rik	0.117459285921633	-0.068480428944896	0.242858228316038	0.622149330497163	0.920570750802569	blue	blue
426	3110099E03Rik	0.162433437184947	0.966731669658274	0.284739612272983	0.593611401038641	0.913292731745365	turquoise	turquoise
427	3200001D21Rik	-0.0911096100609258	0.598035736247979	0.153606534681	0.695112377580929	0.93920657590076	yellow	YeMaBl
428	3300002I08Rik	0.313557011537551	0.245968487893453	1.7967688619269	0.180103615074806	0.695181542109143	turquoise	turquoise
429	3632451O06Rik	-0.196567611096488	4.3339496995092	2.03393249984433	0.15382214720916	0.66306365635334	grey	grey
430	3632454L22Rik	-0.0801209506392995	0.0279123830427908	0.0838376401905769	0.772162587361316	0.956436228238655	turquoise	turquoise
431	3830406C13Rik	-0.0141722431099754	4.31486812287045	0.00941538202369507	0.92270027408271	0.9890473714706	turquoise	turquoise
432	3830408C21Rik	-0.0212393196266648	2.52619056524104	0.0173641818295769	0.895163668191577	0.983447923432204	turquoise	turquoise
433	3930402G23Rik	0.895019782241421	-0.650814162173569	8.25194455046468	0.00407083693414845	0.305218302969013	grey	grey
434	4430402I18Rik	0.181358285494893	1.45831577481424	1.16469409164407	0.280494150136842	0.771519066036236	turquoise	turquoise
435	4632415L05Rik	-0.0743987747441849	5.0013664893804	0.304042369232947	0.581359246368115	0.909209439729977	grey	grey
436	4632427E13Rik	0.0614474458805336	-0.795299623683003	0.0488726545696796	0.825036679145215	0.968476486107031	grey	grey
437	4632428N05Rik	-0.0343077421154567	2.88340921602372	0.0309248989019526	0.860408042553537	0.978310804635544	turquoise	turquoise
438	4632434I11Rik	0.107373469520791	2.35225778423649	0.405527730422289	0.524248225751995	0.890889502293156	blue	blue
439	4732416N19Rik	0.213908800654803	-2.67269354970461	0.223838283703445	0.63613077346873	0.923580321834743	brown	BrRePi
440	4732471J01Rik	0.0144631546889702	1.69259237006518	0.00613891494455387	0.937548668542692	0.990963822184017	turquoise	turquoise
441	4732490B19Rik	1.11918290437194	-1.2917186574042	7.18286235379206	0.0073603190758576	0.333179784215865	yellow	YeMaBl
442	4732491K20Rik	-0.0196632117826087	2.24351836843197	0.0146054083593743	0.903807598403742	0.986360863568545	turquoise	turquoise
443	4831440E17Rik	0.100792502789995	2.32327478152087	0.224516433569653	0.63561996213787	0.923580321834743	black	YeMaBl
444	4833403I15Rik	0.0473695891084185	-2.26434381558165	0.00897770453519087	0.924512806977711	0.9890473714706	green	green
445	4833412C05Rik	0.0850553066828661	-0.877608098491085	0.0836146526312689	0.772457422572498	0.956436228238655	turquoise	turquoise
446	4833417C18Rik	0.121078305406	-1.76428980953099	0.140924150788548	0.707364004431057	0.942735048250876	grey	grey
447	4833418N02Rik	0.0459011088568133	0.966879351172628	0.0630356282339601	0.801760785182236	0.962894165538056	grey	grey
448	4833419F23Rik	-0.11945232807703	-2.69462317445022	0.0703225197300821	0.790867769519588	0.960079375595828	grey	grey
449	4833420G17Rik	0.433928578247336	6.59287581133641	5.08349619515612	0.0241546158120943	0.402133770841578	grey	grey
450	4833422C13Rik	0.421650600030505	1.94654389369824	3.00763609869579	0.0828730682719949	0.562866019297895	turquoise	turquoise
451	4833424O15Rik	-0.0772756986355695	5.95156877936099	0.365077233821285	0.545699902166422	0.898408190024704	turquoise	turquoise
452	4833427G06Rik	0.0913353464785212	-1.10803786257233	0.0472674698931073	0.827888190327748	0.969452453436095	grey	grey
453	4833439L19Rik	-0.037015198514928	7.22084845734199	0.118804346970556	0.73033490684748	0.948246201713559	blue	blue
454	4921504A21Rik	0.0950477552528962	-0.148439805394928	0.162451142845228	0.686909762704147	0.93650861275246	grey	grey
455	4921506M07Rik	0.666719610717607	-2.27463922172096	2.04436809921388	0.152770407394645	0.661290004645202	grey	grey
456	4921507L20Rik	0.957014465607525	-0.281209078156192	5.81843697275623	0.0158590319062999	0.359926362102952	yellow	YeMaBl
457	4921507P07Rik	0.147760908429131	1.78683707937355	0.608409945789404	0.435387122509151	0.862416390395197	turquoise	turquoise
458	4921524J17Rik	-0.157994745345957	4.25169543716538	0.753852912605325	0.385259110802143	0.833916561271141	grey	grey
459	4921529L05Rik	-0.477602638646635	-1.30256744211066	2.53198025662009	0.111560132191228	0.610859748217821	turquoise	turquoise
460	4921531C22Rik	-0.165611615794789	1.0677422400813	0.568500055892139	0.450855570550297	0.871249279082728	blue	blue
461	4921536K21Rik	0.327896751365125	0.683751422461069	2.98983677021207	0.0837886140406938	0.565786370408118	blue	blue
462	4930402H24Rik	-0.0657755025730911	6.89152210484091	0.262244249691403	0.608582500680897	0.916720586686002	grey	grey
463	4930404H11Rik	0.5828240004211	-2.77968972572769	1.2996401389881	0.254278966813802	0.752572404798555	grey	grey
464	4930404I05Rik	1.54746614863637	-0.24426074296458	12.7701956951723	0.00035218598980649	0.167580014979178	yellow	YeMaBl
465	4930404N11Rik	0.0105708883713719	2.88782458032209	0.0040914405429433	0.94899859784511	0.993497759211071	turquoise	turquoise
466	4930405A21Rik	0.045795477278203	-1.5147879961505	0.0188599727568253	0.890768681215586	0.983447923432204	grey	grey
467	4930412C18Rik	0.353660709549555	-0.311238188558331	1.83523507446661	0.175510454020701	0.689140905848713	turquoise	turquoise
468	4930412O13Rik	1.9861168718645	-0.630712460064148	13.6158596278412	0.00022428276620484	0.15889685610575	green	green
469	4930413F20Rik	-0.239679163472557	-2.2764437676657	0.385175067091897	0.534846558265544	0.896067379484201	turquoise	turquoise
470	4930413G21Rik	-0.0432057270212898	3.86356185405679	0.076612389923671	0.781941795954547	0.958496032005882	grey	grey
471	4930414L22Rik	-0.0987643063210542	4.6787374237875	0.445374550871353	0.50453973060364	0.887305698203145	turquoise	turquoise
472	4930415F15Rik	0.155206198287921	-2.44275010180058	0.101948399580873	0.749503889425308	0.950335022404547	grey	grey
473	4930415O20Rik	0.559303847325584	-1.53905233002839	2.24597438571675	0.133962500335112	0.637684532397481	grey	grey
474	4930419G24Rik	0.0175896208997515	-1.31534991861145	0.00248703651128501	0.960225827389276	0.996348877287619	turquoise	turquoise
475	4930426D05Rik	0.76292667976034	0.396222225085414	8.82043713435117	0.00297875298343806	0.305218302969013	turquoise	turquoise
476	4930426L09Rik	0.329221222995512	-0.630206532390953	0.945321513765704	0.330913031669717	0.803798620310373	grey	grey
477	4930427A07Rik	0.124692056172843	3.42552532988166	0.63535843684058	0.4253965893574	0.855377011715181	blue	blue
478	4930428G15Rik	0.604855612194025	-2.91839152087706	0.912576201039016	0.339431799556766	0.805066962605945	blue	blue
479	4930429B21Rik	-0.0885980094749552	1.91204100540518	0.168520137148649	0.681430371288138	0.934968843591826	turquoise	turquoise
480	4930429F24Rik	0.17688250660859	-0.122194482851762	0.584438917820496	0.444577647816891	0.868323325727917	grey	grey
481	4930430F08Rik	0.109127633877701	3.37393906041539	0.569946875818047	0.450280027287076	0.871030542404453	grey	grey
482	4930430F21Rik	0.297084571164878	-3.47539063852972	0.137005018297359	0.711276771850529	0.94424906456412	turquoise	turquoise
483	4930430J02Rik	1.74500627132013	-3.26501499671523	4.17146829792445	0.04111015826454	0.450701455784227	grey	grey
484	4930432K21Rik	-0.0162405729326403	1.92598265074115	0.0102276795290006	0.91944568337211	0.9890473714706	turquoise	turquoise
485	4930443O20Rik	-0.380296004468514	-3.08216248360665	0.407339319957696	0.523323060003323	0.890889502293156	grey	grey
486	4930444M15Rik	0.508400789302457	-1.44734322532553	2.00031345707869	0.157266681277785	0.667519513558467	turquoise	turquoise
487	4930444P10Rik	0.6176772087907	0.733207190845849	4.62595505948462	0.0314917244158981	0.426221231103485	yellow	YeMaBl
488	4930447C04Rik	1.25253513446064	1.50855640267393	10.564894095673	0.00115255637590443	0.272434927375688	yellow	YeMaBl
489	4930447K03Rik	-0.76908436308721	-1.96773238318634	2.72319337597087	0.0988999716805492	0.58901679482741	grey	grey
490	4930448K20Rik	0.0111846305843812	-2.69154153692561	0.000746892806219535	0.978197055939608	0.997772303767886	grey	grey
491	4930451C15Rik	0.377779303730112	0.520594347199298	1.43827010554912	0.230419480196546	0.735760891827236	turquoise	turquoise
492	4930451G09Rik	0.0559351145822672	2.02528675622469	0.116979641821704	0.732333683217902	0.948246201713559	grey	grey
493	4930451I11Rik	0.924948944401947	-3.31824147722528	1.92033860832938	0.165819337176909	0.678010496805312	grey	grey
494	4930452B06Rik	-0.249297195777235	3.68993217211488	2.02451544814583	0.154778285541665	0.665114241516729	blue	blue
495	4930452G13Rik	-0.379957660764426	-1.81013256074437	1.16501976385794	0.280426913030716	0.771519066036236	turquoise	turquoise
496	4930453L07Rik	0.669408007388231	-2.69224539495539	1.61937852425374	0.20317846527148	0.718323865408619	grey	grey
497	4930453N24Rik	-0.218034553490848	3.73087005179954	1.57422397471427	0.209594649025255	0.723087170864055	blue	blue
498	4930455C13Rik	0.335639998952354	-2.18183216327401	0.47694653135971	0.489808677560257	0.88275022350928	yellow	YeMaBl
499	4930467K11Rik	-0.366451687686753	-2.78013711158067	0.44070547816855	0.506782147516636	0.888075687035121	grey	grey
500	4930469G21Rik	1.29905812704315	-1.98747888710663	4.92309867542185	0.0264999469745442	0.409769974324201	yellow	YeMaBl
501	4930471C04Rik	1.61694013983266	-1.47608158099688	6.72192583136037	0.00952347368294548	0.342954327009093	turquoise	turquoise
502	4930473A02Rik	0.577840975411739	0.0338465776289079	3.4990530839171	0.0614039289188044	0.507679386921154	yellow	YeMaBl
503	4930474M22Rik	0.47310708981097	-3.41529220107165	0.214390109113907	0.643348027690422	0.924332828812999	grey	grey
504	4930474N09Rik	0.993090629700972	-0.586779731013329	6.9741909374191	0.00826936009286838	0.341217706866195	grey	grey
505	4930479D17Rik	0.18248687358242	-1.08646598799307	0.391848578384925	0.531329307614762	0.894101767913727	turquoise	turquoise
506	4930481A15Rik	0.13502640355192	0.164921186267285	0.346992270576035	0.555820690803863	0.901302990368431	blue	blue
507	4930482G09Rik	1.45143793200149	-2.02146440679833	8.01013002561446	0.00465163975889495	0.305218302969013	grey	grey
508	4930483K19Rik	-0.144702412462992	1.46431051891798	0.494943324224279	0.481730448381057	0.880739792546225	grey	grey
509	4930486L24Rik	0.0875778426196582	-2.32724324440953	0.0398997031987722	0.841676810781493	0.973345436933513	grey	grey
510	4930487H11Rik	1.06750030055168	-2.55728080926989	2.80198257245655	0.0941478256608752	0.584968230306675	grey	grey
511	4930488L21Rik	-0.468929352086114	-0.89201011154438	1.95723687289303	0.161809138457103	0.673718099545826	turquoise	turquoise
512	4930500J02Rik	-0.119176711924371	-0.507919500706133	0.217003237661851	0.641332849341144	0.924213208099051	grey	grey
513	4930500L23Rik	-0.0573324042357893	-2.93566000649957	0.0121441949433851	0.912250204751397	0.987992574612784	grey	grey
514	4930502E18Rik	0.109416321254938	-1.99089458848101	0.065394020937692	0.798165084077807	0.962291020973588	grey	grey
515	4930503L19Rik	0.193460765116633	3.85536400847099	1.52249681457514	0.217242041451046	0.727560464823997	pink	BrRePi
516	4930505A04Rik	0.344053586177258	-2.2368396886524	0.633910666096446	0.425924473934851	0.855608619767798	grey	grey
517	4930506C21Rik	1.08028791986239	0.0867368570633697	9.04698358254179	0.0026312858842223	0.299407893113596	yellow	YeMaBl
518	4930506M07Rik	-0.287087091663759	8.45836284036986	3.77632619494948	0.0519826772911611	0.485707659076524	turquoise	turquoise
519	4930507D05Rik	0.274929214637876	0.626240637817309	1.45722499391458	0.227372169832082	0.733525357511964	turquoise	turquoise
520	4930512B01Rik	-0.111896305557309	-1.49789815451409	0.111304113349933	0.738664278282308	0.950126762528581	turquoise	turquoise
521	4930513N10Rik	0.0768627328065292	1.2166108157545	0.170831833341427	0.67937358679175	0.934968843591826	grey	grey
522	4930515G01Rik	-0.145738344812723	-0.533599078852616	0.364967396771963	0.545760329805761	0.898408190024704	grey	grey
523	4930519F24Rik	0.633487609395879	-3.18335297498019	1.27102989598851	0.259573561012873	0.756114925934636	turquoise	turquoise
524	4930520O04Rik	0.108584010042366	0.989720406459402	0.309744349115902	0.577837105304408	0.907936047519353	turquoise	turquoise
525	4930523C07Rik	0.597520897062987	0.992378004462893	8.80878140111986	0.00299784188011338	0.305218302969013	grey	grey
526	4930525G20Rik	-0.0899325752497126	0.446408670235502	0.168083257317996	0.681820925806498	0.935119868478005	grey	grey
527	4930528A17Rik	-0.444918109701602	-0.851725813012685	2.04731105650034	0.152475279729157	0.661290004645202	grey	grey
528	4930529M08Rik	0.14529451774089	-0.937170756715132	0.260284886438022	0.609924501559697	0.917198565765153	grey	grey
529	4930538K18Rik	0.334894065573866	1.28632387683781	3.46059895984106	0.0628475452797914	0.510805415720731	turquoise	turquoise
530	4930539E08Rik	-0.100375655261287	2.39109895372888	0.236788486314286	0.626535322428276	0.922015352245633	turquoise	turquoise
531	4930539J05Rik	0.138471745465763	1.35507856559948	0.448700884574009	0.502952530011835	0.887052690091862	red	BrRePi
532	4930547E08Rik	-0.129298567457977	-2.75949438132185	0.0716417605468624	0.788961207475444	0.959809036868283	grey	grey
533	4930549G23Rik	0.0425079615989133	-1.57913994461741	0.010500406744006	0.918382439525505	0.9890473714706	grey	grey
534	4930550C14Rik	0.402299767520407	-2.11274480174522	0.847009272947634	0.35739977901507	0.815700306192796	grey	grey
535	4930556M19Rik	0.267190552826468	-0.888404304547903	0.905341193604208	0.34135356649355	0.806138804439303	blue	blue
536	4930558J18Rik	-0.151634863153261	-1.51434542829112	0.228651247512691	0.632525716446223	0.923150433960999	blue	blue
537	4930558K02Rik	0.835130346400122	-2.49003852190433	3.59310279969059	0.0580198186586703	0.499030510580947	turquoise	turquoise
538	4930562C15Rik	1.26733124958079	-1.47610062836697	8.24834940854513	0.00407890740146603	0.305218302969013	yellow	YeMaBl
539	4930563D23Rik	0.0870230673701932	-2.59162889109756	0.0122087374465849	0.912018277631188	0.987955076182762	grey	grey
540	4930563E22Rik	0.0458748581225066	2.2896127935102	0.0660054760053992	0.797244152275208	0.962268416574825	grey	grey
541	4930565N06Rik	0.672223515992769	-1.87683609189306	1.10677874007471	0.292783252367135	0.782031940105827	black	YeMaBl
542	4930570G19Rik	0.365407253928834	2.76080225763413	3.81692817505667	0.0507371761673988	0.482253343462335	yellow	YeMaBl
543	4930577N17Rik	-0.0844437264600433	-0.624644045542908	0.118326142544236	0.730857061413298	0.948246201713559	grey	grey
544	4930578C19Rik	-0.247960913513254	-0.349092616192896	0.654921829981655	0.418358473707928	0.852245342779839	grey	grey
545	4930578M01Rik	-0.217760345063553	0.117124128556821	0.426880389914366	0.513523677033056	0.888711384196556	grey	grey
546	4930579G18Rik	0.420758219024862	2.8225443169031	2.75193787054885	0.0971366334795451	0.587613401253694	yellow	YeMaBl
547	4930579G24Rik	0.450149283077693	1.25369482929772	4.96422411963324	0.0258769218476519	0.409769974324201	blue	blue
548	4930579K19Rik	-0.189322069758834	-0.18146263132092	0.719985966698746	0.396148512367419	0.840620160424056	grey	grey
549	4930581F22Rik	0.903656232144732	0.853112329358213	9.34375277830617	0.00223746873715103	0.292748436411856	black	YeMaBl
550	4930583K01Rik	-1.26131484592252	-2.6061009463756	5.54957718672614	0.0184851517319102	0.377265142164896	grey	grey
551	4930583P06Rik	0.750815675876068	-3.53629944855295	0.556649474083887	0.455613379218101	0.872631446491246	grey	grey
552	4930593C16Rik	1.90046728174519	-3.3029128595092	5.05940723106931	0.0244926139144784	0.40351937156213	grey	grey
553	4930599N23Rik	0.549109739467102	-2.5130757458602	1.31999492666179	0.25059296119318	0.75064927232281	grey	grey
554	4931403E22Rik	0.71825132580731	-1.0060725287233	2.1950784765667	0.138452157560926	0.643057507402054	yellow	YeMaBl
555	4931403G20Rik	0.157329685857775	-1.29482449888711	0.179024439838791	0.672212965348663	0.932548961073005	yellow	YeMaBl
556	4931406C07Rik	-0.0997815083940224	5.30630950447523	0.998311993801378	0.317719300968477	0.799253595849379	turquoise	turquoise
557	4931406P16Rik	0.0739173792066718	5.98771733090922	0.422456008488783	0.51571408094759	0.889590016701736	grey	grey
558	4931409K22Rik	0.390087276091091	-0.999877157059986	0.960988980645851	0.326937830558433	0.803226586670696	black	YeMaBl
559	4931414P19Rik	-0.0734200147355559	2.77050678788855	0.232219466551296	0.629882988705002	0.922447645570892	blue	blue
560	4931423N10Rik	0.278298749768749	-0.941748243936669	0.768388736989913	0.380715971415087	0.831449248470992	turquoise	turquoise
561	4931428F04Rik	-0.233540440446253	7.34824984064444	5.55320659039308	0.0184468626413562	0.377077295094264	turquoise	turquoise
562	4931429I11Rik	0.120063964699352	-0.528165320385724	0.105017661276619	0.745889364967325	0.950255388063583	grey	grey
563	4931431C16Rik	-0.261287268381187	-1.03398606314784	0.900988378252714	0.342516828815781	0.807081285851253	grey	grey
564	4931440P22Rik	0.0422773606355475	0.0592609737813214	0.0279711362211099	0.867176699017142	0.979957946483238	grey	grey
565	4932411E22Rik	-0.0699291194845152	1.36121530331186	0.0885116826668533	0.766077838357968	0.953879449721093	grey	grey
566	4932416H05Rik	-0.244137415380377	2.85363767007186	2.26315769320232	0.132483678477483	0.634864458584397	blue	blue
567	4932418E24Rik	0.389132784668688	-0.139153468602244	1.89384873437019	0.168768460531764	0.682553005409876	grey	grey
568	4932438A13Rik	0.0191419362556701	7.46359648458268	0.0133844182858667	0.907897402304078	0.98682860053418	black	YeMaBl
569	4932438H23Rik	0.301846296796641	-0.307951710480523	1.6703921926227	0.196206011733548	0.71052047130249	grey	grey
570	4932441J04Rik	-0.0423736191730429	-0.899508343771073	0.0261107363011313	0.871630174782436	0.980524925085361	turquoise	turquoise
571	4932443I19Rik	-0.0388548102890635	-1.30053890540029	0.0174057303330244	0.895039043632316	0.983447923432204	grey	grey
572	4933402D24Rik	-0.345940134525155	-0.609002027933279	1.49503644448192	0.221436668330104	0.730021463357966	turquoise	turquoise
573	4933403O08Rik	0.301182264524281	-2.95405605576714	0.192253317789014	0.661047780617605	0.929603621231665	grey	grey
574	4933404O12Rik	-0.167516411542837	4.18272415127492	1.68460733611737	0.194313369125001	0.707627420390988	grey	grey
575	4933405L10Rik	0.778248433858405	-1.61498129813905	3.10396418370754	0.0781018982949289	0.55296082458461	yellow	YeMaBl
576	4933406C10Rik	0.444797321489768	-0.236789557320582	2.68512556345256	0.101289241318419	0.593942198157067	yellow	YeMaBl
577	4933407K13Rik	0.0869992975069493	1.77491499338151	0.177128142415594	0.673852975108134	0.932606929514908	black	YeMaBl
578	4933407L21Rik	0.0104266901717802	1.85879750497133	0.00323580868187356	0.954637465206327	0.995505128960687	turquoise	turquoise
579	4933408B17Rik	1.15781858957284	1.22695189316023	8.25341923259839	0.00406753123107636	0.305218302969013	black	YeMaBl
580	4933411K16Rik	0.582084311092755	-2.60670276113785	1.15258020209194	0.283009673672895	0.773390860770216	grey	grey
581	4933411K20Rik	-0.0165497463304592	4.48809754544214	0.0182229791492805	0.892617792199335	0.983447923432204	grey	grey
582	4933412E12Rik	0.0163582884122129	1.07793223769417	0.0061460213111193	0.937512606326385	0.990963822184017	grey	grey
583	4933412O06Rik	-0.266124320504367	-1.69983460155015	0.422774873030292	0.515555674138271	0.889590016701736	turquoise	turquoise
584	4933413G19Rik	0.42619358204693	-2.10198346904464	1.07566474925469	0.299669409513317	0.787391572371935	blue	blue
585	4933413J09Rik	1.09518542102709	-1.14726735067171	4.51712506736956	0.0335571749532603	0.426333731072456	yellow	YeMaBl
586	4933417D19Rik	0.512756822805918	0.572539796756055	4.63368643642129	0.0313501344593749	0.425506359292154	turquoise	turquoise
587	4933421O10Rik	0.0620917308779654	2.74001034685369	0.179095297019771	0.67215188346079	0.932548961073005	magenta	YeMaBl
588	4933424G06Rik	0.125831532592656	-1.02957076231641	0.185476862627571	0.666708154755492	0.931710215884538	turquoise	turquoise
589	4933426M11Rik	0.156409215118162	5.25444217283193	2.12123471221569	0.14526938977332	0.652546410122525	blue	blue
590	4933427D14Rik	0.318229566857644	5.87853099485116	3.51036058095215	0.0609861809648138	0.50709470376188	yellow	YeMaBl
591	4933427E11Rik	0.119200680125329	-2.51402759853155	0.0801132949854306	0.777143935662099	0.956959249390881	grey	grey
592	4933427I22Rik	-0.113807353352884	-1.13961653928016	0.168838591028289	0.68114605782317	0.934968843591826	turquoise	turquoise
593	4933428G20Rik	0.797646665691362	0.430159302776011	5.95684280672165	0.0146602707012796	0.357443957311274	yellow	YeMaBl
594	4933430I17Rik	0.110089843648436	-0.073178353893363	0.211031156751552	0.645960391741177	0.924460419081065	pink	BrRePi
595	4933430M04Rik	0.262494526476283	-3.19975811077781	0.197717794735267	0.656569317022533	0.927914897657491	blue	blue
596	4933431E20Rik	-0.0818187415534526	5.54956382555791	0.386697758072902	0.534040327786532	0.895527083924236	turquoise	turquoise
597	4933432I09Rik	0.721974535263221	-1.12885709495392	2.3942354063834	0.12178328019981	0.623723549163505	yellow	YeMaBl
598	4933433G15Rik	0.352592718954605	-2.5213717260059	0.556243819524372	0.455777636192653	0.872632692182615	grey	grey
599	4933433G19Rik	-0.0238359136983168	-1.38894016456232	0.00625876488718546	0.93694325557467	0.990670755440059	grey	grey
600	4933434E20Rik	0.172855786850687	4.84721987250972	2.34946152777494	0.125326291323618	0.626744635087074	brown	BrRePi
601	4933439C10Rik	0.797959740030608	5.19659530223928	7.5695239499736	0.00593634613917299	0.315081528466712	yellow	YeMaBl
602	4933439K11Rik	-0.00308865221457783	-1.98380990470067	6.38557147460972e-05	0.993624190614875	0.999487526003601	grey	grey
603	5031414D18Rik	0.794640369545208	-1.4687508843962	6.49125276454876	0.0108406556079981	0.349967197724924	grey	grey
604	5031425E22Rik	-0.140329820212795	3.99243467182181	1.2039753314968	0.272528582869343	0.765306060142551	blue	blue
605	5031426D15Rik	0.875826816051445	-0.522842777662115	5.10511565977081	0.023855388520261	0.401934603763803	turquoise	turquoise
606	5031434O11Rik	0.71918013316574	0.701210011928776	4.91692465948802	0.0265948167888114	0.409769974324201	yellow	YeMaBl
607	5031439G07Rik	-0.0763718289540107	7.92435655567072	0.562429231473555	0.453283120886698	0.871681460133052	turquoise	turquoise
608	5033404E19Rik	0.527903125953462	-2.63310752092436	1.01117155984267	0.314622333064068	0.797185096148942	grey	grey
609	5033406O09Rik	0.490773056131043	-2.1763926215888	1.38152448756361	0.239841642273526	0.743780782707911	grey	grey
610	5330413P13Rik	0.0888185464532765	-0.881184129566329	0.0557455436226135	0.813351239194379	0.965778295814182	grey	grey
611	5330417C22Rik	-0.00728186522461163	4.11713795926784	0.00219548745193165	0.962627973364344	0.996520795766885	turquoise	turquoise
612	5330426P16Rik	-0.26865921277261	2.43267662751547	1.86768134135598	0.171740874761062	0.684656017259865	grey	grey
613	5330434G04Rik	-0.404922861224491	1.55612859528394	3.83943519759347	0.0500603818431418	0.481305249280041	grey	grey
614	5430402O13Rik	0.076712829422275	-0.831222681879099	0.0868464964405469	0.768225128753773	0.954773524071635	grey	grey
615	5430403N17Rik	-0.590425031968162	-1.15087435788527	3.14602146709245	0.0761123303198977	0.547505963321942	grey	grey
616	5430405H02Rik	-0.0872378772356818	1.14581286342849	0.245628673314279	0.620170022367435	0.91972135016221	brown	BrRePi
617	5430416N02Rik	0.194511509005531	4.3017078866335	1.28583692231913	0.25681657263475	0.75460436695041	grey	grey
618	5430417L22Rik	0.18160450065185	4.42051704601207	1.95213701675904	0.162356752829634	0.674476802890402	blue	blue
619	5430435G22Rik	0.276057933251816	0.281592682623125	0.748087894218994	0.387082290815998	0.835030823127846	grey	grey
620	5430440P10Rik	-0.413910723225664	-2.45135447561093	0.526437431107645	0.468108500424042	0.875356027657773	grey	grey
621	5530601H04Rik	0.307064193422705	3.88797904297718	3.19850619406859	0.0737055632895056	0.541082864749694	grey	grey
622	5730405O15Rik	-0.412999323888818	-0.220309861241052	3.02506385303367	0.0819870936264759	0.561663257041782	grey	grey
623	5730408K05Rik	0.926259143933166	-0.0509931373499097	9.81639698134321	0.00172962847879166	0.274286827919939	grey	grey
624	5730409E04Rik	-0.109767264523912	5.93569207799021	0.572971530020354	0.449080519814044	0.87101382205741	turquoise	turquoise
625	5730422E09Rik	0.34351320714425	-1.88061598600836	0.90937914148228	0.340279204422549	0.805706450651856	grey	grey
626	5730455P16Rik	-0.0819833731289109	6.2504485561738	0.503363256412584	0.478026052450904	0.879938704638989	turquoise	turquoise
627	5730480H06Rik	0.869420719438072	0.989655417128185	6.8370776393487	0.00892847851544185	0.341217706866195	yellow	YeMaBl
628	5730507C01Rik	-0.316044819934952	0.180875242293226	1.38337122321555	0.239527739072697	0.743780782707911	grey	grey
629	5730508B09Rik	-0.120185590571388	3.50036694994608	0.431273550803503	0.511364697086834	0.888075687035121	turquoise	turquoise
630	5730522E02Rik	0.021225666780872	1.7883955015623	0.0100592809799291	0.920109359282708	0.9890473714706	turquoise	turquoise
631	5730559C18Rik	0.0345296199518785	2.62905417842891	0.039693566664825	0.842080921625104	0.97350908655231	blue	blue
632	5830403L16Rik	0.0660367806822596	-0.976342064253518	0.0331215581641153	0.855587990564632	0.977625170365391	turquoise	turquoise
633	5830415F09Rik	-0.122492909674417	2.60052328509272	0.498365938042566	0.480218996071434	0.880410711499166	red	BrRePi
634	5830416P10Rik	0.501835200460524	1.11193381316586	3.08227296081405	0.0791498416952777	0.555617762803323	yellow	YeMaBl
635	5830417I10Rik	0.185830522081373	3.53594059543619	1.17073170014734	0.279250946840926	0.770641634100716	blue	blue
636	5830418K08Rik	-0.0550926976233422	5.71857198299811	0.241911960472425	0.622828593847853	0.920584446404571	black	YeMaBl
637	5830454E08Rik	0.0359102275732783	0.254459291698436	0.0244264125634199	0.875804820437291	0.981367208219702	brown	BrRePi
638	5930403L14Rik	0.102963333936814	4.69321707394347	0.658783064392317	0.4169898962961	0.852245342779839	blue	blue
639	5930412G12Rik	0.215587963177016	-0.426326561995473	0.401761501311277	0.526180943651489	0.89184144563696	grey	grey
640	5930430L01Rik	0.0537400805805129	-0.291018206901008	0.0526558996884816	0.818504619304481	0.967265417591788	blue	blue
641	6030408B16Rik	0.0477487770975247	-1.50624151673571	0.0197560081255883	0.888220656603385	0.983389473208303	grey	grey
642	6030419C18Rik	-0.0722218196667724	6.29894270571806	0.242140996916405	0.622664032494931	0.920584446404571	turquoise	turquoise
643	6030443J06Rik	-0.249611137162368	-1.46431627201663	0.499490908371195	0.479723898064475	0.880410711499166	grey	grey
644	6030458C11Rik	0.0589874168267979	5.24419337138827	0.327483376499238	0.567144738291315	0.902985016237834	grey	grey
645	6030468B19Rik	1.51852155444738	-3.77564929723319	2.12617500789904	0.144801698178443	0.652546410122525	grey	grey
646	6230400D17Rik	0.658124206844716	0.882293401613769	7.00516488367049	0.00812748877612906	0.341217706866195	yellow	YeMaBl
647	6330403A02Rik	-0.20249688396895	7.26877136781114	1.75255847273747	0.185555419734936	0.701388707218236	turquoise	turquoise
648	6330403K07Rik	-0.0464116925276114	8.57630977719451	0.093415027419077	0.759879735696968	0.952130583043586	brown	BrRePi
649	6330408A02Rik	0.0210960242234434	3.89948655166103	0.0267070886311833	0.870185366742929	0.980184433897882	blue	blue
650	6330409D20Rik	-0.0705507029139108	1.30882234201052	0.157621765144537	0.691355605355638	0.938270526486854	grey	grey
651	6330416G13Rik	0.137056746579294	3.14636242466895	0.90008875685662	0.342757913290189	0.807081285851253	grey	grey
652	6330418K02Rik	0.108656323553411	-0.0521011754646	0.226647840232472	0.634020621739347	0.923580321834743	grey	grey
653	6330419J24Rik	-0.184699496347315	5.00031631854427	1.49497291267446	0.221446484540537	0.730021463357966	turquoise	turquoise
654	6330549D23Rik	0.426953423475188	-0.237687993611439	3.05021699442016	0.0807263564593074	0.55856423739132	blue	blue
655	6430503K07Rik	-0.260657060002926	-2.28378040830846	0.350012524984914	0.554106040065522	0.900632388573379	grey	grey
656	6430531B16Rik	0.345781223671398	-0.573286358962174	1.20356106420887	0.27261109624126	0.765354901323598	grey	grey
657	6430548M08Rik	-0.0863489950157919	7.00415837166119	0.746791069721651	0.387494102725146	0.835030823127846	turquoise	turquoise
658	6430550D23Rik	0.612387864064083	-0.180684734532011	2.89151208372841	0.0890473150774105	0.574758923929659	yellow	YeMaBl
659	6430562O15Rik	0.351546260191975	-1.91511535848663	0.845569581952132	0.357808710503369	0.815961030554903	grey	grey
660	6430571L13Rik	-0.0857077870277397	2.66880504620474	0.311691210657564	0.576644240482904	0.907371189862225	grey	grey
661	6430573F11Rik	0.317062155728322	3.96093371338441	4.87993297181341	0.0271706742529324	0.41176956718794	turquoise	turquoise
662	6430584L05Rik	-0.0528596250593014	-0.394596658366382	0.0511958496672502	0.820995319425654	0.96793310037062	turquoise	turquoise
663	6530402F18Rik	-0.0946393246116541	4.90311708790417	0.557340931410231	0.455333610095805	0.872631446491246	grey	grey
664	6530411M01Rik	-0.106514396067957	0.920431818126366	0.281052117520199	0.596012449484803	0.913849083829353	turquoise	turquoise
665	6720468P15Rik	0.197526348326023	-1.02757178657333	0.415665263833917	0.519107956704047	0.889799007577111	grey	grey
666	6720483E21Rik	0.845468523968361	-0.836208076196746	6.22090223386389	0.012625076046588	0.357443957311274	yellow	YeMaBl
667	6720489N17Rik	-0.129441597666429	2.06889086745461	0.348802091053969	0.554792021777297	0.900809662188724	blue	blue
668	6820408C15Rik	0.244938574300131	1.87705795533479	1.8539903411074	0.173320006411811	0.685959252639685	turquoise	turquoise
669	6820431F20Rik	-0.0840386943320604	5.11298219724585	0.364869198850171	0.545814364604978	0.898408190024704	grey	grey
670	7530416G11Rik	0.758605751337239	-3.18236682921514	1.1084237426951	0.29242484869258	0.782031940105827	grey	grey
671	8030462N17Rik	0.0984929248625152	3.77189748886542	0.501312225049887	0.478924108680351	0.880031225646277	blue	blue
672	8430408G22Rik	1.63562172962952	0.552007817275945	13.57227800493	0.00022955062580738	0.15889685610575	grey	grey
673	8430419L09Rik	-0.0416922841752714	7.64376994053824	0.171792333177628	0.678523792330646	0.934608719176604	turquoise	turquoise
674	8430427H17Rik	-0.174515807728491	7.56683090186911	2.97644192016868	0.084484811290056	0.568237315773968	grey	grey
675	8430429K09Rik	-0.175415378177335	3.38239336030257	0.926205641984993	0.335850831461057	0.804699459569829	grey	grey
676	9030025P20Rik	0.446276146895315	-0.752122553160192	2.592418641122	0.107376255452867	0.604878443916113	yellow	YeMaBl
677	9030612E09Rik	-0.191085534231208	1.13631542680766	1.04559253602428	0.306524353590218	0.79342618184957	grey	grey
678	9030617O03Rik	-0.0794968877629341	2.03622232428093	0.235397410818197	0.627550291666933	0.922447645570892	grey	grey
679	9030624G23Rik	-0.226451876480961	1.55218459215516	1.30228172443357	0.253796860675964	0.751882048719547	grey	grey
680	9030624J02Rik	-0.0485144831117738	6.80893396167082	0.317090522089099	0.573361403264831	0.905756820973103	grey	grey
681	9030625G05Rik	1.477651545607	-2.33948540568413	3.26089307440479	0.0709504752684006	0.532487130472733	grey	grey
682	9130008F23Rik	-0.284922154756783	-0.573949520865602	0.922375345377903	0.336852056128598	0.804820084518298	grey	grey
683	9130011E15Rik	-0.131418227427531	5.1541943353015	1.18258961831431	0.276829430645648	0.767721274220175	turquoise	turquoise
684	9130015A21Rik	0.593383033373817	-3.02514388595257	0.908516519916162	0.340508336244308	0.805706450651856	grey	grey
685	9130019O22Rik	0.103134037990994	1.64118345396411	0.359679849434429	0.548684092692603	0.898829136090921	grey	grey
686	9130019P16Rik	0.139244849031554	0.791843789561386	0.293394796199111	0.588053233133543	0.911523549322345	turquoise	turquoise
687	9130023H24Rik	-0.171579194188113	2.32808564538767	0.989608896845429	0.319837982305115	0.800179989593416	blue	blue
688	9130024F11Rik	-0.107055845345893	6.09946246338566	0.304810511867238	0.580882260517377	0.909137907898939	turquoise	turquoise
689	9130221H12Rik	0.152476778342649	2.07115689811266	0.780685791516353	0.376931482411522	0.828740433735126	black	YeMaBl
690	9130227L01Rik	-0.275314426702617	-0.402409060445542	1.18949489704253	0.275431465211178	0.766969985174875	turquoise	turquoise
691	9130401M01Rik	-0.102591634406433	5.14818167042415	0.506353831115943	0.476721528962335	0.87955264374513	brown	BrRePi
692	9230110C19Rik	-0.0579030198085271	3.05248820693673	0.149710818277756	0.698811863985956	0.93992790423999	grey	grey
693	9230112J17Rik	0.539344065925953	-1.8527597533371	1.08621954779041	0.297310355343072	0.784762319602393	yellow	YeMaBl
694	9230114K14Rik	-0.209724708018437	-0.586973539633211	0.439269708835798	0.507475146547923	0.888075687035121	blue	blue
695	9230116L04Rik	0.214621504633627	-2.27080828707298	0.223122807767901	0.636670728029263	0.923580321834743	grey	grey
696	9230116N13Rik	0.141261603554817	-0.111305413782454	0.371747658003638	0.542053182589419	0.898243313429154	grey	grey
697	9330020H09Rik	0.240543726411246	1.3958911880524	1.4175103185946	0.233813627443283	0.738372839916969	grey	grey
698	9330102E08Rik	0.120420852623875	3.1928184827098	0.640539225695969	0.423515603179667	0.854979007770861	turquoise	turquoise
699	9330117O12Rik	-0.604431675559582	-3.18029540503128	1.28976657781894	0.256090971844566	0.75460436695041	grey	grey
700	9330133O14Rik	-0.121130656764242	4.0424557921946	0.648472765806744	0.420659235352549	0.853135193359981	grey	grey
701	9330151L19Rik	0.293627022951159	3.83268910224012	2.13086867221185	0.144358925666945	0.652403381965441	yellow	YeMaBl
702	9330158H04Rik	0.0519007808419712	-0.66625505811741	0.033298256757238	0.855207539960702	0.977625170365391	turquoise	turquoise
703	9330159F19Rik	-0.12046478061658	7.5804291988981	1.01480722663507	0.313753924313326	0.797185096148942	turquoise	turquoise
704	9330159M07Rik	0.385508656647054	-1.52163519168567	1.53072338635148	0.216003909812721	0.726689652736613	grey	grey
705	9330162012Rik	0.00732973862535131	0.846498088084166	0.00131693205976724	0.971051475527196	0.997266743896659	turquoise	turquoise
706	9330179D12Rik	0.369470154088629	-0.796904560093136	1.80359135665517	0.179278923057633	0.693687129926358	grey	grey
707	9330182L06Rik	-0.080142029580921	5.8571470589343	0.428628827536631	0.51266252975702	0.888509353248197	turquoise	turquoise
708	9330188P03Rik	-0.21940458780095	-1.80012433229644	0.497536407240522	0.480584608148358	0.880410711499166	turquoise	turquoise
709	9430008C03Rik	0.377149795006665	4.71586524512389	6.09933252696753	0.0135232951729754	0.357443957311274	yellow	YeMaBl
710	9430015G10Rik	0.424190719318424	5.26913695895165	4.62109262468537	0.0315811150521432	0.426221231103485	black	YeMaBl
711	9430016H08Rik	-0.0343901006610135	4.30087877557752	0.0466667965044216	0.828968267878294	0.969758884411157	brown	BrRePi
712	9430020K01Rik	0.0777151006085879	5.58828717343136	0.206939226131176	0.649177058098729	0.925210540619599	grey	grey
713	9430021M05Rik	-0.00437503893490633	3.48162766945653	0.00105674011040602	0.974067303728119	0.997667557722885	turquoise	turquoise
714	9430037G07Rik	-0.340136652110036	-0.917231807299889	1.42958011108089	0.231832976791661	0.736554072182037	grey	grey
715	9430038I01Rik	0.111843006445906	2.13839568407772	0.362488216018226	0.547127581050603	0.898625474992892	red	BrRePi
716	9430041J12Rik	0.294150191664233	0.970339187949891	1.90963318214474	0.167004011069774	0.679192011971478	pink	BrRePi
717	9430060I03Rik	-0.509940451325482	-1.38460234450827	3.30008314020171	0.0692763767803906	0.527446584533744	grey	grey
718	9430076C15Rik	0.0864316423035326	-2.50807838473064	0.0374877431634193	0.846475380604271	0.974464382092631	blue	blue
719	9430083A17Rik	-0.280119174367892	2.60103850463831	2.37806926215856	0.123049542952297	0.624063677373349	turquoise	turquoise
720	9430091E24Rik	0.316126790139224	1.70768668454876	1.56345775435542	0.211159655903352	0.724093961763592	grey	grey
721	9530026P05Rik	-0.037172322919972	-2.49116801763377	0.00487514131715727	0.944335167538484	0.993052293854718	grey	grey
722	9530027J09Rik	1.11810153539128	-1.47819865122438	5.40717309528081	0.0200541663850591	0.385601696938642	yellow	YeMaBl
723	9530051G07Rik	0.00946733065273589	0.256099641471727	0.00207076342331725	0.963704278160593	0.996520795766885	grey	grey
724	9530052E02Rik	0.61806188215349	-1.82733577257442	2.00592101188957	0.156686104822872	0.666254232717006	grey	grey
725	9530068E07Rik	-0.0478823265369576	6.78467405944455	0.106783890657038	0.743835766204723	0.950255388063583	blue	blue
726	9530077C05Rik	0.0095551138427754	3.46539114863419	0.00430313144782346	0.947697676071832	0.993246523672603	turquoise	turquoise
727	9530080O11Rik	-0.280928558777332	1.40978357277523	1.94767958257781	0.162837117387153	0.674985405791897	turquoise	turquoise
728	9530082P21Rik	0.036473968496039	5.140169796392	0.128436454785192	0.720058716219885	0.946674981848077	red	BrRePi
729	9630028B13Rik	-0.0346174711609832	0.873483065553802	0.00969626965193982	0.921559379954152	0.9890473714706	blue	blue
730	9630033F20Rik	-0.121192577869233	4.57011402911957	0.906510247954484	0.341042051291874	0.806138804439303	grey	grey
731	9830147E19Rik	-0.00616615650777891	1.74161642750693	0.00127014835096251	0.971570098355371	0.997352951349348	magenta	YeMaBl
732	9830166K06Rik	0.516023531778362	0.88403607160195	3.99941675157504	0.0455160118396032	0.467052195609221	turquoise	turquoise
733	9930012K11Rik	0.0396440009965589	2.22422044007036	0.0653903180543987	0.798170675052004	0.962291020973588	pink	BrRePi
734	9930014A18Rik	-0.142462209417453	4.0404208419549	0.663430254544089	0.415351540130766	0.851771045470113	turquoise	turquoise
735	9930021J03Rik	-0.0656888684953469	6.34772503512344	0.438575441274849	0.507810831752649	0.888075687035121	grey	grey
736	9930104L06Rik	0.179927033771124	4.37443282418152	2.37214857503443	0.123516946968763	0.624063677373349	pink	BrRePi
737	a	0.509512482415076	-1.73834142510287	0.736039701012917	0.390932464000158	0.836308380221844	green	green
738	A130010J15Rik	-0.0642203857571186	3.31439175343032	0.180774447824605	0.67070853540025	0.932250285902887	brown	BrRePi
739	A230046K03Rik	0.193053984186546	5.54329362456558	1.92839728891317	0.164933896239614	0.676864015526277	yellow	YeMaBl
740	A230050P20Rik	0.590089968069088	3.79049138963016	7.03819503535344	0.00797894025586313	0.341217706866195	turquoise	turquoise
741	A230056J06Rik	-0.572807775169953	0.647350576023411	8.05085607559167	0.00454821570372038	0.305218302969013	turquoise	turquoise
742	A230056P14Rik	-0.0667846163590027	3.07488502504456	0.185028944087698	0.667086596927368	0.931720602237623	turquoise	turquoise
743	A230057D06Rik	1.05776543530922	4.01520668714061	6.65652742688922	0.00987932500827516	0.343356609351089	black	YeMaBl
744	A230065H16Rik	0.375010220712369	-0.212958024826589	1.10161675084667	0.293911568696166	0.782382593833683	turquoise	turquoise
745	A230070E04Rik	0.0552191162573148	1.9966806647653	0.126482927838064	0.72210690035078	0.947157650885438	turquoise	turquoise
746	A230072C01Rik	0.231060995130095	2.76905144985467	1.6601746619218	0.19757974300921	0.712103743515522	magenta	YeMaBl
747	A230072E10Rik	0.281832944462852	-0.868686355314066	1.156602312735	0.282171307000512	0.772885354841668	turquoise	turquoise
748	A230073K19Rik	1.08040981070093	1.61869394511928	5.85815125386571	0.0155050716217911	0.35875453322119	yellow	YeMaBl
749	A230077H06Rik	0.158830792396886	3.8588206912928	0.615907416569954	0.432572193843579	0.860498692569872	turquoise	turquoise
750	A230103J11Rik	0.537209248556935	1.33870452633935	4.53326003259119	0.0332422345628407	0.426333731072456	yellow	YeMaBl
751	A2m	0.421034590749168	4.04170177162914	3.67195265172931	0.0553353204818472	0.493678887532645	turquoise	turquoise
752	A330009N23Rik	0.22964348061161	0.0249892408455437	0.926613163496308	0.335744541588562	0.804699459569829	grey	grey
753	A330021E22Rik	0.427787742523788	3.35316551404253	3.57826016717936	0.0585404329557083	0.499866914462025	yellow	YeMaBl
754	A330023F24Rik	1.16089619478454	4.16288485917698	10.0173718892265	0.00155070583218996	0.274286827919939	black	YeMaBl
755	A330033J07Rik	0.48944379206027	-0.406084915232184	3.13324422567002	0.0767109438906557	0.549140802776678	blue	blue
756	A330035P11Rik	-0.138441937270887	0.483731586692535	0.364817931812771	0.5458425789627	0.898408190024704	blue	blue
757	A330040F15Rik	-0.553063231207529	1.32506360492796	5.13866822364925	0.0233985912161518	0.401934603763803	turquoise	turquoise
758	A330041J22Rik	-0.021189369111917	-0.500694943155695	0.00494761778680974	0.943923599330167	0.992870884872234	turquoise	turquoise
759	A330048O09Rik	0.27640012937159	-1.02041499243043	0.569950101084316	0.450278745561366	0.871030542404453	blue	blue
760	A330050F15Rik	0.40154809352194	-1.30010812413968	1.21560038637232	0.27022580924679	0.763268092264689	turquoise	turquoise
761	A330069E16Rik	0.0308687077938768	0.292730498765315	0.0197654269357646	0.888194189051512	0.983389473208303	grey	grey
762	A330074K22Rik	-0.175214472941352	-1.28368807682474	0.329844017488201	0.565750950663077	0.902878211497093	blue	blue
763	A330076H08Rik	0.486917762691586	1.53989582442933	1.98986527910118	0.158354966319689	0.668212104513331	yellow	YeMaBl
764	A330093E20Rik	0.492682166392418	0.168575442969253	1.89171199530508	0.16900895188755	0.682559725574383	yellow	YeMaBl
765	A330102I10Rik	0.187072001445995	2.98336133052996	1.04938146614461	0.30564958376345	0.793374160132182	turquoise	turquoise
766	A3galt2	0.574188203933507	1.10807462488238	2.46576214679936	0.116351253495333	0.619405139923811	black	YeMaBl
767	A430005L14Rik	0.0626361208818915	3.6269299769902	0.164721992317736	0.684845784318258	0.93579067403185	blue	blue
768	A430033K04Rik	-0.0885797294966269	4.63674989009492	0.409652092017101	0.522146142526091	0.890773029195911	grey	grey
769	A430035B10Rik	-0.210870628980584	1.26852762335497	1.26350418595903	0.260988836791891	0.756114925934636	turquoise	turquoise
770	A430078G23Rik	0.210136646272177	-3.11261271053754	0.106866776258052	0.743739858121701	0.950255388063583	grey	grey
771	A430105I19Rik	0.272813787945696	2.01053406786711	1.32931760285765	0.24892665321756	0.749694518151974	pink	BrRePi
772	A4galt	0.125593182206664	0.726495210658441	0.117966250587891	0.731250808496169	0.948246201713559	green	green
773	A530054K11Rik	-0.0708015577312736	3.54796920999807	0.215319606367247	0.642629521122033	0.924213208099051	grey	grey
774	A530058N18Rik	0.0631457516564321	1.39970204752249	0.0747735415726041	0.784509234934327	0.959088374417836	turquoise	turquoise
775	A530072M11Rik	0.0256354593616927	-0.990259950416075	0.0110844089666666	0.91615163309421	0.988773714349224	turquoise	turquoise
776	A630001G21Rik	0.580707960913652	-1.620392762862	2.10067970317083	0.14723367476755	0.65411545525322	grey	grey
777	A630007B06Rik	-0.391792773164678	4.75059810738051	8.16701891430447	0.00426589626271864	0.305218302969013	grey	grey
778	A630023P12Rik	0.698230275146742	-2.8992781087745	1.31185257948787	0.252059509529977	0.750980027227674	turquoise	turquoise
779	A630033H20Rik	0.275881168701691	-0.942222937850325	1.02566288684208	0.311179512185321	0.796797971013368	grey	grey
780	A630066F11Rik	-0.0606660047309869	0.592674862082412	0.0852123920147783	0.770354201235434	0.955209310727292	grey	grey
781	A630072M18Rik	-0.0775171843150708	2.73235238674998	0.223309570460851	0.636529680143698	0.923580321834743	turquoise	turquoise
782	A630075F10Rik	-0.127897042545747	-1.0476391867852	0.200510423320711	0.654309162107142	0.927132746092481	grey	grey
783	A630076J17Rik	1.02206561469057	-2.78657457703935	2.63606383492538	0.104462068678361	0.600316886724916	grey	grey
784	A630089N07Rik	-0.198460417696306	1.3494674508967	1.11849604804178	0.29024252428933	0.780226384469036	blue	blue
785	A630095N17Rik	0.757260730641347	-2.98557946971736	1.3283305728858	0.249102427848376	0.749694518151974	turquoise	turquoise
786	A730017C20Rik	-0.0339241563536154	6.15652174680228	0.0900353976544572	0.764132159663831	0.953185731228055	turquoise	turquoise
787	A730017L22Rik	-0.101602065412113	2.28543613544069	0.306519409531237	0.579823910029398	0.908763198502787	grey	grey
788	A730018C14Rik	-0.101504791890521	-0.317899981003933	0.152255108392854	0.696389544284914	0.939356893407379	turquoise	turquoise
789	A730020E08Rik	-0.174418463315317	1.34378435271586	0.915348309303736	0.338699325955995	0.805066962605945	grey	grey
790	A730043L09Rik	-0.568516651883426	-2.23597087593172	1.72181313879425	0.18945982141018	0.70341283735179	turquoise	turquoise
791	A730046J19Rik	-0.100975834083897	-0.394366307058544	0.106205540630537	0.744506132534512	0.950255388063583	grey	grey
792	A730056A06Rik	-0.240835406252619	2.39891367704684	2.06742208413311	0.150475685291386	0.658063788939655	turquoise	turquoise
793	A730090N16Rik	0.097692345226995	-1.89774926816466	0.046035633766067	0.830111036779437	0.97054810871848	grey	grey
794	A830009L08Rik	0.0893648991785734	1.74108605898072	0.0830051929326352	0.773265432954339	0.956848077408055	turquoise	turquoise
795	A830010M20Rik	0.0144184462743195	5.92706491015943	0.0214059954862886	0.883678346170331	0.982294868531865	turquoise	turquoise
796	A830018L16Rik	-0.146636836072187	4.89196794945202	0.781021353068343	0.376828955644032	0.828738661798579	turquoise	turquoise
797	A830019L24Rik	-0.52478233860159	-0.693447831373854	2.67693898698536	0.101811256654185	0.595795659053012	turquoise	turquoise
798	A830052D11Rik	-0.216491247784002	0.431239808035674	0.971547063973468	0.324294648480799	0.801939690862523	grey	grey
799	A830080D01Rik	0.305267664715417	4.34362651613346	2.4121726130505	0.120395170271048	0.623503959279736	magenta	YeMaBl
800	A830082K12Rik	-0.204270203871377	3.6811607434599	1.9953692947293	0.157780602851356	0.667767180427223	grey	grey
801	A830082N09Rik	0.0628252125837741	4.93686104283205	0.327105564987795	0.56736842740522	0.902985016237834	turquoise	turquoise
802	A930001A20Rik	0.380355028994675	-2.8796300288615	0.460574807339928	0.497355458692648	0.885535760045763	grey	grey
803	A930003A15Rik	0.245649585069711	-2.45805356953449	0.215493234074472	0.642495514927348	0.924213208099051	turquoise	turquoise
804	A930003O13Rik	-0.0510189651040552	-1.03351225588494	0.0305306551500628	0.861291608851738	0.978310804635544	turquoise	turquoise
805	A930004D18Rik	-0.217127266951087	1.83830465552403	1.62137252936645	0.20290051411746	0.718258308338665	blue	blue
806	A930005H10Rik	0.238452355839179	1.94993272481607	1.46599575495329	0.225978537578728	0.733525357511964	grey	grey
807	A930006K02Rik	0.212186216148179	1.03523009230755	1.24950555131427	0.263646935311193	0.758087497611009	grey	grey
808	A930007I19Rik	0.213826450066189	-1.48653441803128	0.484962359839557	0.48618312798195	0.881352378662068	pink	BrRePi
809	A930009A15Rik	-0.196958124792304	-2.01866452325017	0.239978935826155	0.624221328834444	0.920880515540284	grey	grey
810	A930011G23Rik	-0.144781955181048	0.384779577715857	0.464919514905935	0.49533376146256	0.884416714539801	turquoise	turquoise
811	A930011O12Rik	1.17479310491367	7.33566397545026	7.65651972673405	0.00565675203132115	0.313357873513476	yellow	YeMaBl
812	A930012L18Rik	0.72583286655297	-0.487413738161929	6.4831433246514	0.0108902229465286	0.349967197724924	turquoise	turquoise
813	A930013F10Rik	0.873263480084586	3.91317870186667	5.11336702136487	0.0237422005479452	0.401934603763803	yellow	YeMaBl
814	A930015D03Rik	0.0701880168429893	1.40169786086274	0.121408909361602	0.727511409104824	0.947545573451912	turquoise	turquoise
815	A930017M01Rik	0.22302883413258	3.55895577479995	2.7317551675188	0.0983711228112687	0.588946673574291	turquoise	turquoise
816	A930019D19Rik	-0.0786628921353917	-2.84198847484996	0.0204352262702976	0.886328222881608	0.982831381810318	grey	grey
817	A930024E05Rik	-0.100635951461356	1.47465450946203	0.20939115412785	0.647245030173418	0.924733006118645	blue	blue
818	A930041C12Rik	0.733063401744357	-1.71040253326712	2.52235436816441	0.112242891187602	0.612569315749724	turquoise	turquoise
819	AA387883	-0.0161047968261575	-0.460293684203191	0.00244374233841427	0.960573256006725	0.996359233201578	turquoise	turquoise
820	AA388235	-0.274068171033127	4.34145674758552	4.07067431965654	0.0436338523322938	0.460832287855306	grey	grey
821	AA413626	0.886793409965485	-0.922379320451229	3.50066273660495	0.0613442758801725	0.507658321504682	yellow	YeMaBl
822	AA414768	0.0408274137950986	2.67319119349605	0.0524008478101496	0.81893706895887	0.967321190817088	turquoise	turquoise
823	AA415398	0.0547169390534062	3.13441148810681	0.153814996381922	0.694915948240139	0.93920657590076	turquoise	turquoise
824	AA465934	-0.0304312558467274	-0.367461794689782	0.014382022515127	0.904542504473842	0.986480269181249	grey	grey
825	AA467197	1.68247186237511	-3.14730314889979	6.51431957173521	0.0107009258014378	0.349967197724924	grey	grey
826	AA474331	0.278859211918018	1.08998649152492	1.9111386679222	0.16683682843529	0.679192011971478	yellow	YeMaBl
827	AA543186	-0.475770169731656	-1.60941954551805	2.4220883205946	0.119635348806411	0.623042765766259	blue	blue
828	AA986860	0.415978967940014	0.138670780958014	2.3172662791452	0.127944705659198	0.630918416266134	grey	grey
829	AA987161	-0.0845161104440502	3.71418454360137	0.252393006000631	0.615395106025424	0.918419174991805	turquoise	turquoise
830	Aaas	0.170706767957394	4.82420453988072	2.45228039828835	0.117354268335428	0.621091576889605	blue	blue
831	Aacs	-0.188962531045879	7.08056910120208	3.43988347831827	0.0636401808604954	0.513479516578635	turquoise	turquoise
832	Aadat	0.00755602317870378	-0.25369084030738	0.000917220917870054	0.975839236726245	0.997772303767886	grey	grey
833	Aaed1	0.113051077131273	1.17787645282819	0.284827620451528	0.593554340532026	0.913292731745365	blue	blue
834	Aagab	0.00239035667291411	6.40821728219115	0.000455604171278878	0.982970537892394	0.99835429935652	brown	BrRePi
835	Aak1	0.030953437688122	7.57937833617437	0.0540604998023468	0.816142589661378	0.966183916467891	yellow	YeMaBl
836	Aamdc	0.0137726714360869	3.96404100148748	0.00594083578062055	0.938562435161226	0.991122408805838	brown	BrRePi
837	Aamp	0.0876250014701541	7.36434296507084	0.641414264717032	0.423199134994104	0.854979007770861	red	BrRePi
838	Aanat	0.804596976966258	-0.665266732373209	3.37947218720884	0.0660131922963139	0.519998655106052	grey	grey
839	Aar2	-0.0523841017216053	5.66808643644519	0.117500389873832	0.731761491286206	0.948246201713559	brown	BrRePi
840	Aard	0.094758862887303	1.50975556933424	0.21349123078266	0.644044666960884	0.924332828812999	grey	grey
841	Aars	-0.11221794897909	7.95702543785873	0.923965807030285	0.336435830877379	0.80478003909131	grey	grey
842	Aars2	0.380180521343422	5.21349424086678	4.55209920990817	0.0328784132431105	0.426221231103485	grey	grey
843	Aarsd1	-0.131164477555642	5.62634092587123	1.45222429790466	0.228171380197897	0.733525357511964	brown	BrRePi
844	Aasdh	0.269761872749758	3.89005533792421	2.30279458519395	0.129141463137916	0.632632109398003	black	YeMaBl
845	Aasdhppt	0.0860404943448236	4.70419678270272	0.346212747361987	0.556264871393626	0.901303128639938	grey	grey
846	Aass	0.164622268594323	-0.711579875597902	0.436200054132025	0.508962252791234	0.888075687035121	blue	blue
847	Aatf	-0.0416493225411101	5.0503311516455	0.0977646724431924	0.754528785583873	0.950706162058365	grey	grey
848	Aatk	0.135202188844847	7.62535215137831	0.995867055114154	0.318312630391408	0.79953548967228	turquoise	turquoise
849	AB124611	0.370659360955157	-0.582281012182719	1.32922097112281	0.248943855108867	0.749694518151974	grey	grey
850	Abat	0.00101294240474309	7.31662735065182	8.50995430852208e-05	0.992639666108643	0.999487526003601	turquoise	turquoise
851	Abca1	0.377534067410326	6.26063239905224	3.87017035352574	0.04915153234545	0.480608832757482	yellow	YeMaBl
852	Abca17	1.1997806676044	0.114375225375103	9.82675198411808	0.00171991795791244	0.274286827919939	turquoise	turquoise
853	Abca2	0.359443556071676	7.63576892072816	2.86739191976906	0.0903912423100796	0.576246299394686	turquoise	turquoise
854	Abca3	0.055124928779522	7.12886240808303	0.113457704059819	0.736241413710875	0.94917700657463	turquoise	turquoise
855	Abca4	0.703526690405714	2.28010644203065	7.5902161206727	0.00586859136175852	0.314499704170627	grey	grey
856	Abca5	0.226899097268431	5.02735249308947	1.7178086947071	0.189975358581393	0.70341283735179	turquoise	turquoise
857	Abca6	0.180748324903477	0.479177533531206	0.511563938452806	0.474462621727796	0.878260216025533	turquoise	turquoise
858	Abca7	0.280186850140039	4.12491888218287	1.14190833286832	0.285249448053477	0.77508559548064	black	YeMaBl
859	Abca8a	-0.0531581497465696	3.3176812800577	0.0709757509587732	0.789921350344072	0.959922065715176	turquoise	turquoise
860	Abca8b	0.12994355723314	2.95921959360243	0.374122262316956	0.540765811700397	0.897523641588713	yellow	YeMaBl
861	Abca9	-0.0475492485584613	3.34006964721707	0.0272206804891617	0.868954285123801	0.980184433897882	green	green
862	Abcb10	0.118487887852096	5.57674453638965	1.41515667277683	0.234202238899656	0.739134079566866	grey	grey
863	Abcb1a	0.222724536256471	3.65225161195232	0.966178870305164	0.32563501002501	0.802450178076894	turquoise	turquoise
864	Abcb1b	0.76499450941841	0.239659076768538	7.89354317221079	0.00496115812027192	0.309406607501972	grey	grey
865	Abcb4	0.102956935312287	0.519890639514828	0.216382994987095	0.641809823629415	0.924213208099051	grey	grey
866	Abcb6	0.337506650386605	5.90414056093027	6.33171336923914	0.0118597686503542	0.355002408267268	turquoise	turquoise
867	Abcb7	0.0122126490398988	4.57191778152878	0.00936790202478122	0.922894815009644	0.9890473714706	blue	blue
868	Abcb8	0.0546903115182811	5.74250197617061	0.221665877193796	0.637773524623158	0.923686943085581	pink	BrRePi
869	Abcb9	0.189908597969557	4.68026955227804	2.21057573184108	0.137067508984157	0.642006072774114	turquoise	turquoise
870	Abcc1	0.185634057075765	5.02652464364902	1.31764105895425	0.251015846019894	0.750656923717679	yellow	YeMaBl
871	Abcc10	0.561778010829255	4.15920436856387	5.42876165080729	0.019807720316906	0.383973929550478	black	YeMaBl
872	Abcc12	0.508976912186444	0.141473320640794	2.96741940430022	0.0849572794883617	0.568790460837542	turquoise	turquoise
873	Abcc3	0.637944277987778	0.298545138476031	4.57737125541723	0.0323968785586317	0.426221231103485	green	green
874	Abcc4	0.401269320914093	3.0222275556141	4.46083917853529	0.0346804559847126	0.42996001139853	green	green
875	Abcc5	0.535765676691711	7.15163094702479	4.67192054010326	0.0306596235310014	0.422786409439691	yellow	YeMaBl
876	Abcc6	0.428556104379605	0.477932734528731	1.61794696278638	0.203378292085048	0.718344283583088	turquoise	turquoise
877	Abcc8	0.398538674391079	4.72914114188689	3.0312292325016	0.0816761167420039	0.561334666660091	grey	grey
878	Abcc9	0.409702139506114	4.18015015655175	5.36499909157105	0.0205447989651351	0.386896390382427	grey	grey
879	Abcd1	0.0411187967946515	4.30627316408413	0.0884466424029995	0.766161294606813	0.953879449721093	grey	grey
880	Abcd2	-0.0003384714515976	3.6891599952429	6.07754297554663e-06	0.99803300325687	0.999909064227688	blue	blue
881	Abcd3	-0.023956993115252	6.71327935865724	0.0618080232947928	0.803660774707226	0.963649417573991	turquoise	turquoise
882	Abcd4	0.395607829214529	3.61336273216941	2.9288368757435	0.0870101582886206	0.571173120323868	grey	grey
883	Abce1	-0.0455872122785153	7.20135150423244	0.151818261660981	0.696803783050152	0.939531386060826	grey	grey
884	Abcf1	-0.112151729747486	7.28355408220769	0.996967319880483	0.31804544207929	0.79942565044072	blue	blue
885	Abcf2	-0.129900805231433	6.35176563900566	1.1454306180067	0.284507728167185	0.77508559548064	blue	blue
886	Abcf3	0.0526645274589315	6.21825888704067	0.264001766727617	0.607384120861622	0.916720586686002	pink	BrRePi
887	Abcg1	0.264061617487221	4.56711252871216	4.42468488125017	0.0354226533732798	0.431859760539498	grey	grey
888	Abcg2	-0.0084092026860348	4.20070026319982	0.00370020999105591	0.951495114565376	0.994350401854098	grey	grey
889	Abcg3	0.291982396655403	-0.933955114323423	0.883142246458046	0.347342485454761	0.810108200317274	grey	grey
890	Abcg4	0.111496426526052	6.1490787260142	0.732236528087869	0.392159201932047	0.836933278725364	turquoise	turquoise
891	Abcg5	0.238922630943291	-1.83209880522497	0.253544934027531	0.614589967504333	0.918419174991805	blue	blue
892	Abcg8	1.15470128420536	-2.67549084283306	3.27940728287039	0.070154260531128	0.531192479061002	blue	blue
893	Abhd10	0.122518730921613	4.51396441460586	1.16339387874672	0.280762790297132	0.772109292369847	blue	blue
894	Abhd11	0.209941963199418	5.6907071894274	3.43114259064485	0.063977824258893	0.514163778895804	turquoise	turquoise
895	Abhd11os	0.184827813044108	-0.0558093482847693	0.626612798113733	0.428600490689453	0.857385258017583	grey	grey
896	Abhd12	-0.00708187645358627	6.8942152238415	0.0037546166559963	0.951140258775645	0.994229731267841	turquoise	turquoise
897	Abhd12b	2.04959757708196	-3.24694524149241	7.81760921418882	0.00517395946988585	0.310306818314851	grey	grey
898	Abhd13	-0.0140383428242501	5.36049464008472	0.0116935487147458	0.913887246069825	0.988438074150912	grey	grey
899	Abhd14a	-0.0850859067386344	5.44781368317206	0.671528437317203	0.412519231280539	0.850122348096631	turquoise	turquoise
900	Abhd14b	0.574270928666352	3.62272320421716	5.11963622673414	0.0236565752567943	0.401934603763803	yellow	YeMaBl
901	Abhd15	0.563649866802191	-0.624666885891063	3.51217015944055	0.0609196085817451	0.50709470376188	blue	blue
902	Abhd16a	0.275480635882684	6.14187354936964	6.57347145924614	0.0103509859411732	0.349104730984566	turquoise	turquoise
903	Abhd17a	0.0112828121116545	6.7290901669156	0.00864810481289524	0.925907384838684	0.9890473714706	brown	BrRePi
904	Abhd17b	0.0299044306367465	5.21796936321629	0.0399264873392617	0.841624382808924	0.973345436933513	grey	grey
905	Abhd17c	-0.161490460805846	6.87726087667276	1.29740684337304	0.254687437295688	0.753136773904107	brown	BrRePi
906	Abhd2	-0.100708239103397	5.58763343782786	0.573322907175406	0.44894149473077	0.870982594699775	turquoise	turquoise
907	Abhd3	0.405074538290714	2.09143958702707	3.16356610980749	0.0752985315408457	0.545350018702256	turquoise	turquoise
908	Abhd4	0.163739029995733	5.96906075832332	1.65537941294966	0.198228342793873	0.713269971590775	grey	grey
909	Abhd5	-0.0581124246349993	5.09227131752164	0.195480393553542	0.658393944592261	0.928908586115604	turquoise	turquoise
910	Abhd6	-0.0617124926119678	4.05374611395721	0.227490812136319	0.633390627365541	0.92339426143344	turquoise	turquoise
911	Abhd8	-0.0675838669609601	6.99156174178944	0.278937253945315	0.59739862554568	0.914625076506218	brown	BrRePi
912	Abi1	-0.0567536518906138	6.55336370484481	0.228185627382373	0.632872434030601	0.923244621228519	turquoise	turquoise
913	Abi2	-0.115963666095925	8.01936165634496	0.886919259250242	0.346313527066192	0.809127973481959	turquoise	turquoise
914	Abi3	0.089646329604468	0.0642261450595431	0.132406458989836	0.715949872808519	0.945625316979482	blue	blue
915	Abi3bp	0.437440082851772	0.722708099628706	4.47308103758622	0.0344328481261425	0.429689699451552	green	green
916	Abl1	-0.0888689744344243	6.88117821430986	0.638795791431795	0.424147195179059	0.855377011715181	blue	blue
917	Abl2	-0.0161033626941651	6.24893271829612	0.0190057465386264	0.890350012051318	0.983447923432204	grey	grey
918	Ablim1	-0.093252227902895	8.1365578630242	0.726031106975519	0.394172694089296	0.838200483808877	turquoise	turquoise
919	Ablim2	0.141753736044409	5.15792683236198	0.969311441440057	0.324851963453524	0.801944679979784	turquoise	turquoise
920	Ablim3	-0.0170119268240944	7.46860053041897	0.0251135298616028	0.874084497084155	0.981071050837929	turquoise	turquoise
921	Abr	-0.112179303020577	9.06721435897939	1.08939574341901	0.296605131361411	0.784555014779207	turquoise	turquoise
922	Abracl	0.185177438965405	4.96506208200753	0.491995325724993	0.483038582954142	0.880739792546225	blue	blue
923	Abt1	-0.0269754934328412	4.03372056745705	0.0279543395730215	0.867216214820604	0.979957946483238	red	BrRePi
924	Abtb1	0.440751816964531	5.09215960944565	9.76475652235932	0.00177889072361638	0.274286827919939	grey	grey
925	Abtb2	0.0533080348670917	4.19550443607737	0.194602162074321	0.659113564945241	0.928996158682891	red	BrRePi
926	Acaa1a	0.0737337803264757	5.33577622352418	0.431359646693847	0.511322543436103	0.888075687035121	brown	BrRePi
927	Acaa1b	0.558780248330671	0.0229489364494635	4.5601569127296	0.0327240751330777	0.426221231103485	grey	grey
928	Acaa2	-0.122095528732781	4.90286176506964	1.02941355055667	0.310296447576001	0.796089219318561	brown	BrRePi
929	Acaca	-0.16543060400986	6.4130063881813	2.31725256084247	0.127945834250322	0.630918416266134	turquoise	turquoise
930	Acacb	0.198321103728156	2.16875817481393	0.869650843274384	0.351051988105925	0.812048665077388	grey	grey
931	Acad10	0.240413559942101	0.326779301816545	0.903643682947465	0.341806581050076	0.806452626232585	grey	grey
932	Acad11	0.0517152116487367	3.00262825485646	0.115642564483583	0.733809394209487	0.948545848767739	blue	blue
933	Acad12	0.0356400149981496	-0.879837981915996	0.0124370225635531	0.911202897036252	0.987782003038246	brown	BrRePi
934	Acad8	0.155602357205104	4.65228561765832	1.87394619847682	0.171023800013445	0.684656017259865	grey	grey
935	Acad9	0.0661661877582174	5.40027588342041	0.416783598165681	0.518546345086313	0.889799007577111	grey	grey
936	Acadl	0.136001389923551	4.95868895981243	1.47638251760849	0.224341369813189	0.732812457560805	green	green
937	Acadm	0.136530729654017	4.57586397885245	1.21694140007661	0.269961739715647	0.763250278241442	grey	grey
938	Acads	0.123037895625051	3.27189204182744	0.724871066928618	0.394550744170551	0.838200483808877	blue	blue
939	Acadsb	0.175765986935469	5.80799578438359	3.18814621126749	0.0741740814355419	0.541168033611754	grey	grey
940	Acadvl	0.345044121709168	5.55932695855361	6.68386154121115	0.0097289636928485	0.342974560701865	yellow	YeMaBl
941	Acan	0.312244078767949	1.32135096332985	1.46540829495511	0.226071561014647	0.733525357511964	turquoise	turquoise
942	Acap1	0.931661424358547	-0.0919511042090958	6.08670904502023	0.0136202548728022	0.357443957311274	grey	grey
943	Acap2	0.320605987821309	5.6451048509265	3.87659617993549	0.048963730588889	0.479534511905708	black	YeMaBl
944	Acap3	0.099426937466322	7.88303246144959	0.900155623713577	0.342739986142697	0.807081285851253	turquoise	turquoise
945	Acat1	-0.101881856774603	7.91439294722986	0.458876014035809	0.498149738464286	0.885810811562144	turquoise	turquoise
946	Acat2	-0.100378325541022	6.56865735111975	0.425205448050583	0.514350989112122	0.889261419723143	brown	BrRePi
947	Acat3	0.259293909443184	-1.1410463104227	0.615045699190613	0.432894315678366	0.860762808661243	grey	grey
948	Acbd3	-0.12686077338677	5.7647761238378	1.49204929599752	0.221898772050952	0.730704519342412	grey	grey
949	Acbd4	0.128890326750044	3.78747728209652	1.05721619091965	0.303850967022408	0.791699516176798	turquoise	turquoise
950	Acbd5	-0.0244663325478065	5.85379241588599	0.0582104719958432	0.809347050649253	0.964813361737106	grey	grey
951	Acbd6	-0.0565408149938208	6.09298867554912	0.182207943183821	0.669482595380393	0.93181208393111	brown	BrRePi
952	Acbd7	0.804651748753372	-1.30179567068034	3.70876397924853	0.0541274594952366	0.490414559292818	turquoise	turquoise
953	Accs	0.290491127176701	3.79159070453708	2.21692369102726	0.136504816972794	0.642006072774114	black	YeMaBl
954	Accsl	0.757940076436154	-0.244171640870962	5.75164644119595	0.0164732107321975	0.36469415360824	grey	grey
955	Acd	0.138209671585854	6.08532764793256	2.06157364126292	0.151054105553131	0.659277654754309	grey	grey
956	Ace	0.260918940717027	4.75853229112703	1.15463396546871	0.282581195193923	0.773113377214529	turquoise	turquoise
957	Ace2	0.580116717876445	-0.768325477090511	2.08310093850375	0.148937340719505	0.656444168316398	turquoise	turquoise
958	Acer2	0.716735214153093	2.87866244868943	11.0370272649437	0.000893099580320366	0.259819097204452	grey	grey
959	Acer3	0.251937510669568	2.51017748312342	2.30154511872337	0.129245372858413	0.632632109398003	grey	grey
960	Ache	0.457356809002181	5.53760583224324	4.66363563790055	0.0308078916249221	0.422786409439691	turquoise	turquoise
961	Acin1	0.206620000744185	7.91796854286951	2.12489215782129	0.144922980709424	0.652546410122525	pink	BrRePi
962	Ackr1	0.404373503339479	5.64180857396164	7.29261116908227	0.0069238770011047	0.331488094003898	turquoise	turquoise
963	Ackr2	0.110248447074107	1.16165836600871	0.201707004600767	0.653346514856883	0.927014509286279	grey	grey
964	Ackr3	-0.000676939561429886	4.4257916201488	3.47386692993723e-05	0.995297333983988	0.999690121491898	blue	blue
965	Ackr4	-0.218592735466672	-0.423429660862328	0.353733326712778	0.552007354531264	0.899853286844341	turquoise	turquoise
966	Acly	-0.146511076182334	8.3155880266113	1.61838990429558	0.203316438656638	0.718344283583088	blue	blue
967	Acn9	-0.00580906166206808	1.72034119241126	0.00057499709454234	0.980869282063743	0.998157174255569	grey	grey
968	Aco1	-0.0645716276590225	6.60806425708141	0.501181072711223	0.478981628304348	0.880031225646277	blue	blue
969	Aco2	-0.0318780242174718	8.56509435582827	0.084482514555333	0.771312315453387	0.95582660723759	turquoise	turquoise
970	Acot1	-0.00425516610395793	4.4225322482184	0.000973579499468968	0.975108257121946	0.997772303767886	brown	BrRePi
971	Acot11	0.310336149121812	2.49468717753959	2.92691900166366	0.087113594615381	0.571173120323868	turquoise	turquoise
972	Acot13	-0.0357816004752762	4.36126796289531	0.0438286008009854	0.834172825353165	0.971829211354352	brown	BrRePi
973	Acot2	0.223515413393212	1.62531615226615	1.32346050893847	0.24997194062594	0.749870684293742	brown	BrRePi
974	Acot3	-0.436735893187185	-0.184533418094954	2.82258246757116	0.0929467503924298	0.582029537983203	turquoise	turquoise
975	Acot4	0.344750942731324	-0.64618692381316	1.87690866069291	0.170685914962309	0.684656017259865	turquoise	turquoise
976	Acot5	0.466004953199755	-1.40002583920554	1.55129450334447	0.21294443884082	0.725183696881599	turquoise	turquoise
977	Acot6	-0.228747237968048	1.41964060058268	1.47197913435857	0.225033690329221	0.733036215184185	grey	grey
978	Acot7	-0.113876639848605	8.10390045409167	0.496850604922983	0.480887217349358	0.880619415985987	turquoise	turquoise
979	Acot8	0.166209253475224	3.53261774510594	1.52060468100142	0.217528009918786	0.727560464823997	pink	BrRePi
980	Acot9	-0.0793821254946526	4.6838906657888	0.253922228493117	0.614326756516838	0.918419174991805	turquoise	turquoise
981	Acox1	-0.0257967319909922	7.43093082911961	0.0780328168121063	0.779981190746005	0.957327289609762	turquoise	turquoise
982	Acox3	0.0851851950862724	5.26748069481486	0.487103063013166	0.485222415405498	0.88096392532646	yellow	YeMaBl
983	Acp1	-0.0181217093432456	4.17083860882694	0.0159707716009407	0.899434680408638	0.985120539664339	grey	grey
984	Acp2	0.0528675793097257	6.30008631252632	0.242933838835606	0.622095125681135	0.920570750802569	grey	grey
985	Acp5	0.579620865629003	-1.34945549954588	2.11977774992033	0.145407643405464	0.652546410122525	grey	grey
986	Acp6	0.296108584050784	3.4094761133349	2.52127534627932	0.112319711946485	0.612595986397556	grey	grey
987	Acr	0.806721476408137	2.51172556210208	6.77622275278882	0.00923801814428062	0.342175238005547	yellow	YeMaBl
988	Acrbp	0.317853982542471	3.88063076898679	1.63197393981171	0.201430242208612	0.717019916879125	black	YeMaBl
989	Acsbg1	0.134559463084669	5.44212203449951	1.25162998953735	0.263241386336428	0.757662708109335	turquoise	turquoise
990	Acsf2	0.203916086772892	2.41750758375896	1.45407791713737	0.227874741702618	0.733525357511964	blue	blue
991	Acsf3	0.143259678067283	4.18755170534433	1.51492772876828	0.218388695744081	0.727840332945533	brown	BrRePi
992	Acsl1	0.0252257470677413	5.52843546497744	0.0550373660024661	0.814518868748639	0.966183916467891	turquoise	turquoise
993	Acsl3	-0.0577982552809725	6.86962696615444	0.299757029335101	0.584034781642976	0.910054303662551	grey	grey
994	Acsl4	0.00558547550164578	5.27672153578754	0.00135159030717702	0.970673193530699	0.997266743896659	turquoise	turquoise
995	Acsl5	-0.129262450880507	5.22900944631106	1.21794072860187	0.269765163744535	0.762972226201796	turquoise	turquoise
996	Acsl6	0.166096149759579	6.3983870477419	2.00939480601921	0.15632766846178	0.666047220426219	turquoise	turquoise
997	Acss1	0.178914415503607	4.87674587857673	2.0911223035938	0.148157194960972	0.655780695060414	blue	blue
998	Acss2	0.26678575870039	4.68808251942597	3.59869805998287	0.0578248400675405	0.498654430423971	grey	grey
999	Acss2os	1.24195837390688	-3.47385153218531	1.45297018407884	0.228051958692382	0.733525357511964	grey	grey
1000	Acss3	0.381106993021754	-1.03604814122863	0.696647078256902	0.403912623226789	0.844368995805542	blue	blue
1001	Acta1	0.0849116558023341	2.82163313202653	0.177257567898957	0.673740713870214	0.932606929514908	turquoise	turquoise
1002	Acta2	0.366269788470449	2.08560598446152	1.2444924355916	0.264607005244031	0.758701445999153	grey	grey
1003	Actb	-0.0409408452093799	10.7722336135525	0.0656380680806024	0.797796969066896	0.962291020973588	grey	grey
1004	Actc1	-0.178709816590214	-2.69357657101929	0.101240040557531	0.750346581283917	0.950335022404547	blue	blue
1005	Actg1	0.222202850374679	3.88685376379755	1.58026622407888	0.208722350236737	0.721321158420968	pink	BrRePi
1006	Actg2	0.334982416104865	-0.93212178267566	0.914063219290821	0.339038620693642	0.805066962605945	grey	grey
1007	Actl10	0.788634524300577	-1.64191376729352	2.55795620707234	0.109740371139182	0.607705595245074	black	YeMaBl
1008	Actl6a	0.148057583492854	4.93825375644622	1.36628165512136	0.242451775557551	0.743780782707911	blue	blue
1009	Actl6b	-0.00384502899743659	7.55130442450494	0.0014400319593566	0.969729339041408	0.997266743896659	turquoise	turquoise
1010	Actn1	0.241916442963262	5.94472591277061	2.53963606244124	0.111020373516854	0.610520180481793	grey	grey
1011	Actn2	0.362522221699333	4.06168312227444	4.4501175287816	0.0348988448607618	0.430543947208105	turquoise	turquoise
1012	Actn3	-0.00499630989060744	1.52585186064456	0.00072453242833781	0.978525822689395	0.997805640335067	turquoise	turquoise
1013	Actn4	0.139049688192272	7.26697767425267	1.38883950469989	0.238601177270916	0.74329458383568	blue	blue
1014	Actr10	-0.0127542313351993	6.84713816430079	0.00848923114295985	0.926589172859083	0.989210029902006	yellow	YeMaBl
1015	Actr1a	-0.118077396315531	8.75564566632528	0.760990485928417	0.383018730275934	0.83242053068344	turquoise	turquoise
1016	Actr1b	0.139229690133634	7.11766764033395	2.13502331859291	0.143968272754968	0.651845039493947	pink	BrRePi
1017	Actr2	-0.139793932777694	7.98976695348871	0.83648265054498	0.360404676025078	0.818495645243512	turquoise	turquoise
1018	Actr3	-0.042927359205233	6.94155699526645	0.0901620310282567	0.763971267724049	0.953185731228055	brown	BrRePi
1019	Actr3b	-0.0427419279716964	5.98402805928731	0.0896828066438857	0.764580789166246	0.953350359144639	turquoise	turquoise
1020	Actr5	0.164393741259024	4.05602134624668	1.75928659119166	0.18471352474884	0.700826774701371	blue	blue
1021	Actr6	0.0798807636488049	4.72569149957264	0.176916807890571	0.674036386536589	0.932606929514908	turquoise	turquoise
1022	Actr8	0.0389616137975069	5.43616913466713	0.111417570394034	0.738535988049455	0.950126762528581	blue	blue
1023	Actrt3	-0.477831269560323	-0.587441232766533	2.38195592818961	0.12274378014557	0.623993245890415	turquoise	turquoise
1024	Acvr1	0.124696771058652	5.95441688939994	1.17282384681076	0.278821774870287	0.770085809795524	turquoise	turquoise
1025	Acvr1b	-0.232100178954007	7.09483424966574	5.05277503988682	0.024586530807553	0.40351937156213	turquoise	turquoise
1026	Acvr1c	0.107042883595442	2.48498607019974	0.245257446616886	0.620434431616427	0.919950140808731	turquoise	turquoise
1027	Acvr2a	-0.0571256498702807	7.0576289251372	0.217491466405844	0.640957978568832	0.924213208099051	turquoise	turquoise
1028	Acvr2b	-0.121595181923712	2.77801141652353	0.291093958783623	0.589520347208296	0.912645628552097	blue	blue
1029	Acvrl1	0.272000068484817	3.39585295491759	1.49762997621966	0.221036389189242	0.730021463357966	grey	grey
1030	Acy1	0.111952163934525	3.70900785050926	0.708440018348146	0.399962174908437	0.84236455524263	blue	blue
1031	Acy3	0.130125010955555	0.316616432367379	0.272487903959297	0.601667726987971	0.916074259102699	green	green
1032	Acyp1	0.118835429153055	3.13764575902567	0.377952952494191	0.538700822653426	0.896597264496712	grey	grey
1033	Acyp2	0.153883074324053	2.05025783863822	0.430207807448614	0.511886997918125	0.888122476648888	turquoise	turquoise
1034	Ada	-0.0232659431402867	2.3163906281103	0.0201305952614801	0.887172952573468	0.983197914278344	grey	grey
1035	Adad2	0.422150614816144	-1.62263830875414	0.989014840907259	0.319983275229298	0.800179989593416	turquoise	turquoise
1036	Adal	-0.0959993940934393	4.34930970669324	0.664895203871329	0.414837053114896	0.85135690776768	grey	grey
1037	Adam10	-0.0659173284465718	7.12965874738318	0.454770480887049	0.500078191775951	0.885976218403954	grey	grey
1038	Adam11	0.611806806391797	7.17834981705811	6.87013902593923	0.00876478327490452	0.341217706866195	turquoise	turquoise
1039	Adam12	0.125176929705449	3.40438651826695	0.325485639258673	0.568329476974467	0.903527452581895	grey	grey
1040	Adam15	0.315579176528175	6.26482242290638	3.69613314689244	0.0545387250142175	0.491415773473005	turquoise	turquoise
1041	Adam17	0.129164753821122	4.72543774629998	1.17991570782442	0.277373156432612	0.767937867471127	blue	blue
1042	Adam19	0.0180542392623487	6.15450764094527	0.017846429864484	0.893726372557619	0.983447923432204	turquoise	turquoise
1043	Adam1a	0.636317164012152	3.37238298067873	3.93810755432555	0.0472038516266149	0.472356475912058	yellow	YeMaBl
1044	Adam21	0.333582220095615	0.233662268919611	1.74775443967715	0.186159279781766	0.701388707218236	turquoise	turquoise
1045	Adam22	0.295076145294417	7.04910188074684	2.95874925413484	0.0854139887075754	0.569643755278583	turquoise	turquoise
1046	Adam23	0.231674393365259	6.49706520316999	3.01599946774277	0.082446616729444	0.562730338424919	turquoise	turquoise
1047	Adam32	0.493257751793956	-1.3186354298969	2.10295809028481	0.147014477153419	0.653675941081666	grey	grey
1048	Adam33	0.436940169972196	-0.00872538749480349	1.20573264374562	0.272178910642591	0.764955763070007	green	green
1049	Adam4	0.522507249126089	-2.02495671916548	0.880457029058309	0.34807653341213	0.810364612932873	grey	grey
1050	Adam5	0.121274734319332	-0.805746470351304	0.199577356750453	0.655062207940494	0.927132746092481	turquoise	turquoise
1051	Adam8	0.939096166890142	2.6956597173645	7.39470589924333	0.00654161195987802	0.324035326336565	black	YeMaBl
1052	Adam9	0.0261042569668415	5.4111412836732	0.0572173545447967	0.810949344547046	0.964956893338724	grey	grey
1053	Adamts1	0.191152370689054	3.6467168407609	0.611351003846167	0.434279586336969	0.86145736874167	grey	grey
1054	Adamts10	0.615566895023272	6.18792189006403	6.11648772985552	0.0133926643546672	0.357443957311274	black	YeMaBl
1055	Adamts12	0.1226654581581	1.9347193288084	0.0980002381351284	0.754242753429677	0.950706162058365	grey	grey
1056	Adamts14	0.728035548331136	1.12481283510496	6.11932517945449	0.0133711835596934	0.357443957311274	green	green
1057	Adamts15	0.0821293317042921	3.49429308066896	0.122995087430912	0.725808507674653	0.947545573451912	grey	grey
1058	Adamts16	0.426616138702812	2.37089966647211	2.83759813783914	0.0920817616323054	0.58048504669391	turquoise	turquoise
1059	Adamts17	0.148203244170248	4.05503171395699	0.766033639483039	0.381446881443096	0.831624283650151	grey	grey
1060	Adamts18	-0.0342257911566335	4.96357129629596	0.0761103729520549	0.782639402475194	0.958496032005882	grey	grey
1061	Adamts19	0.718558784991295	1.2799437921234	5.71521656476624	0.0168184898105491	0.366193409204	blue	blue
1062	Adamts2	0.141580389099615	4.55400819676748	0.565665439430902	0.451986514815708	0.871249279082728	turquoise	turquoise
1063	Adamts20	0.641346893911457	4.96824701617609	5.12036724427583	0.0236466118339193	0.401934603763803	grey	grey
1064	Adamts3	0.00851983891478789	6.18135707432239	0.00317356992191264	0.955075377636098	0.995649300242752	turquoise	turquoise
1065	Adamts4	-0.203036135532888	3.2361918589182	0.905358093558071	0.341349060472251	0.806138804439303	grey	grey
1066	Adamts5	-0.188026542470059	2.21618487424289	0.938654215435125	0.33262418348463	0.803798620310373	grey	grey
1067	Adamts6	0.137414766341402	2.42963846224807	0.374183842744817	0.540732501149215	0.897523641588713	black	YeMaBl
1068	Adamts7	0.163554651765427	5.20156125087789	0.489809855050186	0.484012136006776	0.880739792546225	blue	blue
1069	Adamts8	0.104807390281654	2.53218217876557	0.434849275151196	0.509619025623667	0.888075687035121	turquoise	turquoise
1070	Adamts9	0.555020048165294	3.12214491097269	5.20173296729325	0.0225643816211828	0.395407263807699	grey	grey
1071	Adamtsl1	0.133682951866649	3.15162335820855	0.330601550318885	0.565305087973577	0.902878211497093	green	green
1072	Adamtsl2	0.0139923228990401	3.42686270773178	0.00734871978956697	0.931685287044883	0.989858681718125	grey	grey
1073	Adamtsl3	0.32277875869327	1.6141387294162	1.74320261735066	0.186733545060731	0.701582190984996	grey	grey
1074	Adamtsl4	0.736638793437935	0.31758651560355	4.11234907925431	0.0425711933946396	0.456794076027268	grey	grey
1075	Adamtsl5	0.639344142265216	-0.668021715362554	2.14906645502326	0.142656607336888	0.649658502655625	green	green
1076	Adap1	0.0379234441030847	7.52292827466831	0.0865625244569515	0.768593543686455	0.954773524071635	turquoise	turquoise
1077	Adap2	0.217521669238887	1.1401746823944	0.787075412191717	0.374985924190707	0.82762785278308	grey	grey
1078	Adar	0.0974948013847751	7.62105339115802	0.934607663906995	0.333668481739376	0.803798620310373	turquoise	turquoise
1079	Adarb1	0.158038640843756	6.30939053600964	2.54609518584339	0.110567219209295	0.609099847122003	turquoise	turquoise
1080	Adarb2	0.0504172295479641	5.05540921553766	0.149434898186698	0.699075975729207	0.93992790423999	turquoise	turquoise
1081	Adat1	0.0389795833349418	3.27042949732108	0.0707811313702704	0.790202831020764	0.96004385196343	blue	blue
1082	Adat2	0.0241442099876017	2.04604000218519	0.017484396609051	0.894803498294651	0.983447923432204	blue	blue
1083	Adat3	0.35752750522334	1.93968532625471	2.9018188517294	0.0884796640016619	0.574293202955755	blue	blue
1084	Adc	0.204006681590174	3.26104722880131	1.82968045097792	0.17616529368147	0.690156720925699	brown	BrRePi
1085	Adck1	-0.0633589335081924	5.3815299068832	0.330382645176149	0.565433859561404	0.902878211497093	yellow	YeMaBl
1086	Adck2	-0.0148245470143466	4.89176363606957	0.0183385234454327	0.892279966650337	0.983447923432204	grey	grey
1087	Adck3	0.17690694025221	2.5376928229015	1.03283976425647	0.309492620736583	0.795426303439551	turquoise	turquoise
1088	Adck4	0.25201995747311	4.77425183787738	3.47532089575839	0.0622906393861514	0.50992445564917	grey	grey
1089	Adck5	0.511436268821591	4.86696943490737	7.13020072081488	0.00757962421137144	0.335661186574091	pink	BrRePi
1090	Adcy1	0.00754415788896398	9.6222976732663	0.00208996060938205	0.963536541653713	0.996520795766885	turquoise	turquoise
1091	Adcy2	-0.0926032072599439	6.18969933012253	0.770241667937849	0.380142300800278	0.830961058315133	turquoise	turquoise
1092	Adcy3	0.0386050775365205	5.39494052881485	0.0786417156498143	0.779146623860976	0.957291400957258	turquoise	turquoise
1093	Adcy4	0.237161777058466	1.93917022628143	0.59793468910495	0.439367122491694	0.864930865002782	blue	blue
1094	Adcy5	-0.0989435923562101	6.99895315811332	0.486504375966462	0.485490779820402	0.881085681140085	turquoise	turquoise
1095	Adcy6	0.487072538691704	6.73222634160811	4.32480249654192	0.0375607729002464	0.435756480107057	black	YeMaBl
1096	Adcy7	0.569080038288361	3.82066383901843	7.12264572645419	0.0076116297846103	0.335661186574091	turquoise	turquoise
1097	Adcy8	0.151170624783349	3.99163497895369	0.870801106355421	0.350733623998173	0.811975710072695	turquoise	turquoise
1098	Adcy9	0.165111214749341	5.13156840080595	1.38334769385592	0.239531735389986	0.743780782707911	turquoise	turquoise
1099	Adcyap1	-0.111063911747872	3.39043690135042	0.511035187922548	0.474691074221052	0.878284624736078	turquoise	turquoise
1100	Adcyap1r1	0.0884406764335221	7.73962429002203	0.530446051139066	0.466419390694777	0.874933625022534	turquoise	turquoise
1101	Add1	-0.106826396846789	8.9088898133816	1.01113194492711	0.314631812703478	0.797185096148942	turquoise	turquoise
1102	Add2	-0.109779086579382	9.3381022774879	0.864349997773758	0.352524231914518	0.812048665077388	turquoise	turquoise
1103	Add3	-0.034916011854996	6.28309696184765	0.0835667140070537	0.772520862870257	0.956436228238655	green	green
1104	Adh1	0.363420871386581	-0.169306681864147	0.822257748105212	0.364520879301972	0.820789559208955	grey	grey
1105	Adh5	-0.0974407233798368	7.10316535816224	0.464783383030628	0.495396896666923	0.884416714539801	grey	grey
1106	Adh7	-0.420061704737013	-1.32948540297185	1.28866862544991	0.256293451051618	0.75460436695041	grey	grey
1107	Adhfe1	0.353834600506974	3.56659589242283	5.54380984276815	0.0185461643779826	0.377582633347335	turquoise	turquoise
1108	Adi1	-0.215968593577793	3.46691546807303	2.19052047787281	0.138862384979943	0.643672098680746	blue	blue
1109	Adipor1	0.0445397412811685	6.25162101297401	0.120833770482541	0.728131951741391	0.947545573451912	red	BrRePi
1110	Adipor2	-0.0414851607697851	6.45279153807212	0.168556057414202	0.681398286219029	0.934968843591826	grey	grey
1111	Adk	-0.164433487761215	4.78840206923568	0.95595476336695	0.328208180995608	0.803798620310373	grey	grey
1112	Adm	0.86614221017986	0.812495034516931	9.16328620007665	0.00246918764866361	0.29570735736084	grey	grey
1113	Adnp	-0.0555714287613795	8.25098812905961	0.322990344720363	0.569816074999897	0.904054479416798	grey	grey
1114	Adnp2	-0.172056916895484	4.86709243448306	1.67994992575169	0.194931106335551	0.70897123133895	blue	blue
1115	Ado	-0.00774760942129828	5.83841632599766	0.0028424588841709	0.957481155638636	0.995906560694635	brown	BrRePi
1116	Adora1	-0.175997619711982	6.89490181399973	2.18061979728855	0.13975816906808	0.644229318182023	turquoise	turquoise
1117	Adora2a	-0.155893691028022	5.11936117995144	1.11215404530926	0.29161418580348	0.781637055300617	turquoise	turquoise
1118	Adora2b	0.418871557002721	0.462236088879806	2.49916517423001	0.113906664328123	0.615993298985386	green	green
1119	Adpgk	0.236947120140768	4.4098244799696	2.7583649872835	0.0967470680750625	0.587613401253694	grey	grey
1120	Adprh	-0.0869881942594539	6.63637821256636	0.430968531796918	0.511514086775737	0.888075687035121	red	BrRePi
1121	Adprhl2	0.216108203342781	5.37741658096385	3.92286028458325	0.0476337711720063	0.473342043685363	brown	BrRePi
1122	Adprm	-0.0375449702101337	3.67928442464599	0.0653272784195433	0.798265884326577	0.962291020973588	grey	grey
1123	Adra1a	0.161772971030086	0.971430467666112	0.385261670148688	0.534800644735104	0.896067379484201	green	green
1124	Adra1b	-0.00415704611201483	3.16475867991406	0.000509789771983904	0.981986474367422	0.99835429935652	turquoise	turquoise
1125	Adra1d	0.0765857347368114	0.450285885723737	0.0600061415179596	0.806486233853265	0.964032745239065	turquoise	turquoise
1126	Adra2a	0.0258963745351258	4.40468939699109	0.0193100749708393	0.889481207868613	0.983389473208303	green	green
1127	Adra2b	0.123167477732905	-0.366713619781377	0.239653999017172	0.624456126633423	0.920880515540284	grey	grey
1128	Adra2c	-0.0621506072235096	3.67342483497487	0.153665670772597	0.695056639194885	0.93920657590076	turquoise	turquoise
1129	Adrb1	0.023031508630971	3.35423231441518	0.022903735460444	0.879707673937795	0.982001396012145	turquoise	turquoise
1130	Adrb2	1.19759180500444	-0.576258991518791	8.82143417852249	0.00297712584200865	0.305218302969013	grey	grey
1131	Adrbk1	0.00790313223690205	7.79686212612208	0.00728031195130185	0.932003220335575	0.989858681718125	turquoise	turquoise
1132	Adrbk2	0.558990066289754	6.50736309571531	8.22261600222778	0.004137151821054	0.305218302969013	turquoise	turquoise
1133	Adrm1	0.154840097371322	4.20768993992904	1.57901953392845	0.208901978250884	0.721321158420968	blue	blue
1134	Adsl	-0.0550121892231246	5.46991587406978	0.298250738570172	0.584981134329471	0.910090806927437	yellow	YeMaBl
1135	Adss	0.011415870728369	6.57682542085933	0.00992522166591669	0.92064172251549	0.9890473714706	turquoise	turquoise
1136	Adssl1	-0.0105113562488889	1.42350404229534	0.00161456466232224	0.967948310310415	0.997086896576442	grey	grey
1137	Aebp1	0.505606701381569	4.68766695484709	0.646241703943449	0.42145958192849	0.853641597874943	grey	grey
1138	Aebp2	0.0512065673068029	5.45479570276232	0.298196397448287	0.585015333002955	0.910090806927437	blue	blue
1139	Aen	-0.051786028719686	5.37969958350939	0.136856604618769	0.71142618859655	0.94424906456412	grey	grey
1140	Aes	-0.098565456075734	8.78322331115322	0.499632458254268	0.47966166136102	0.880410711499166	brown	BrRePi
1141	AF251705	0.186355696653279	-0.427184346359292	0.512807981652958	0.473925822306263	0.878260216025533	grey	grey
1142	AF357355	1.25189301206351	-2.78393672920863	2.87378726995008	0.0900327757790862	0.576246299394686	yellow	YeMaBl
1143	AF357359	0.281609950819755	2.85518681022865	1.07080702054729	0.300763230123845	0.789031396356095	yellow	YeMaBl
1144	AF357399	-0.0173496903840622	-2.62883679630619	0.00111871323781365	0.973317993788569	0.997667557722885	grey	grey
1145	AF357425	1.95536476430297	-3.24797928657784	6.21576685024495	0.0126617495072313	0.357443957311274	grey	grey
1146	AF357426	1.03604035622498	-3.00562995064844	2.28308100493714	0.130791822851047	0.634221994461309	yellow	YeMaBl
1147	AF529169	-0.313702342814841	3.10307337218708	3.01818586731621	0.0823355223801016	0.562434224219008	turquoise	turquoise
1148	Afap1	0.0817285520380843	6.60378115504579	0.458359472723572	0.498391675383912	0.885810811562144	grey	grey
1149	Afap1l1	0.0323822861849346	4.30718736444175	0.0703979937849555	0.790758180883455	0.960079375595828	green	green
1150	Afap1l2	0.165984525531617	4.49616207936197	1.54636698101828	0.213672575259027	0.725183696881599	turquoise	turquoise
1151	Aff1	0.255565765195663	3.18643068185122	1.85360252493589	0.173364980066471	0.685959252639685	blue	blue
1152	Aff2	-0.566921097065173	5.20583852932302	9.67827631894065	0.00186459473704685	0.274286827919939	grey	grey
1153	Aff3	-0.125662730335309	7.24624448606774	1.37310633101293	0.241278889279699	0.743780782707911	grey	grey
1154	Aff4	-0.178598409163048	8.16346156440543	2.68901505472556	0.101042254602204	0.593359835880667	grey	grey
1155	Afg3l1	0.0243702041212094	6.00517589703781	0.0588393797830946	0.808339841398611	0.964813361737106	grey	grey
1156	Afg3l2	0.053049180595854	6.15724913492943	0.334582807296139	0.562972944664213	0.902878211497093	turquoise	turquoise
1157	Afmid	0.202543888250739	2.63448073693455	1.44903261406545	0.228683241200076	0.733635114670603	grey	grey
1158	Afp	-0.397221188075429	-3.21449146072306	0.380829697955182	0.537159530243737	0.896351658498704	grey	grey
1159	Aftph	-0.00521753485547291	6.15790174832574	0.00271429930456968	0.958449859448441	0.996042006444198	grey	grey
1160	Aga	0.236434138890682	2.00422487763823	1.48874474177083	0.222411322412214	0.730916334018948	grey	grey
1161	Agap1	-0.0696435967421444	8.08167721085812	0.315340791464266	0.574421205262732	0.906168405947181	turquoise	turquoise
1162	Agap2	0.0636188191626726	9.66996262114024	0.198921850850425	0.655592507912512	0.927367451410096	turquoise	turquoise
1163	Agap3	-0.0948313715355958	8.35284824740401	0.712449753862714	0.3986317506358	0.842106844553564	turquoise	turquoise
1164	Agbl2	0.164149791634705	0.503411414091251	0.440587408229996	0.506839074623206	0.888075687035121	green	green
1165	Agbl3	0.14257460778703	3.24623755571199	1.11896978451493	0.29014039415121	0.780199011775354	turquoise	turquoise
1166	Agbl4	-0.0720766973566913	0.802956441712299	0.136734264100236	0.711549425234613	0.94424906456412	turquoise	turquoise
1167	Agbl5	0.154009138067682	6.09691221660796	1.12844113388713	0.288108092221777	0.778314589656864	black	YeMaBl
1168	Ager	1.06166250875352	1.8289837177834	9.88798669790614	0.00166361287315445	0.274286827919939	black	YeMaBl
1169	Agfg1	-0.0999031099835485	6.34034130871295	0.809878991638875	0.368156029267741	0.823547023704863	brown	BrRePi
1170	Agfg2	-0.0405357158250692	4.33512593715079	0.0958339519471565	0.756887521924433	0.951049570237824	blue	blue
1171	Aggf1	-0.0267611856535912	6.18665840774823	0.0624006016400749	0.802741150336479	0.963234439138111	grey	grey
1172	Agk	-0.0149600436514595	4.22003950611108	0.018049702787637	0.893126463865811	0.983447923432204	turquoise	turquoise
1173	Agl	0.0410845063127387	5.44555152056116	0.154103289202152	0.69464454851714	0.93920657590076	grey	grey
1174	Agmo	0.365543086228521	-0.638665727253303	1.0979196288987	0.294723112496333	0.782771393749255	turquoise	turquoise
1175	Ago1	-0.000737301867634709	7.85193538984862	4.1683398485759e-05	0.994848679106391	0.999487526003601	blue	blue
1176	Ago2	-0.129692309295649	5.69276939834943	0.455636860946406	0.499670183020948	0.885865347490132	blue	blue
1177	Ago3	0.122502761642891	3.29278884143393	0.268582873162387	0.60428398084241	0.916199671536079	black	YeMaBl
1178	Ago4	0.107174542446856	5.33123023487231	0.502621923882572	0.478350331520614	0.880031225646277	grey	grey
1179	Agpat1	-0.075801457241123	7.18614585427488	0.599597124495119	0.438731782630675	0.864824379722014	grey	grey
1180	Agpat2	0.216123173344299	1.08335489695967	0.744216988084295	0.388313366050808	0.835030823127846	grey	grey
1181	Agpat3	-0.0168059671469129	7.11897987289154	0.0228339355426144	0.879889718275723	0.982001396012145	turquoise	turquoise
1182	Agpat4	-0.0195543232531677	5.41983435848529	0.0324884092267759	0.856959907102565	0.977841689755696	pink	BrRePi
1183	Agpat5	0.0327824476025039	5.89906343463389	0.0859287574975802	0.769418144685446	0.954773524071635	brown	BrRePi
1184	Agpat6	-0.01328160432094	7.23346043787495	0.0154609482619179	0.901044445417441	0.985611634935403	grey	grey
1185	Agpat9	0.246582269384928	0.41492844140332	1.28896827684536	0.256238171166875	0.75460436695041	turquoise	turquoise
1186	Agps	0.0592145098121353	5.81238989267692	0.367391289358906	0.544429684065336	0.898408190024704	grey	grey
1187	Agrn	0.340781992082712	9.5866647531087	2.07380279451644	0.149847478825893	0.657140864189003	black	YeMaBl
1188	Agrp	0.307782960720683	-0.849035836481677	1.11457918489169	0.291088697130956	0.781635696265082	grey	grey
1189	Agt	0.439902125808018	2.92618196580721	0.453357075728704	0.500745028934321	0.886227808889979	turquoise	turquoise
1190	Agtpbp1	-0.0774612609438489	7.50680019204147	0.512286968406439	0.474150517370081	0.878260216025533	turquoise	turquoise
1191	Agtr1a	0.163815114056187	-0.205281911499655	0.269408469209694	0.603728852359111	0.916199671536079	grey	grey
1192	Agtr2	0.407032815892998	-0.21983100831854	1.71885231932693	0.189840843704526	0.70341283735179	green	green
1193	Agtrap	0.0803079750043265	2.65513257512733	0.149529278964755	0.698985602578527	0.93992790423999	blue	blue
1194	Ahctf1	0.182416353889707	6.25095830000685	2.38551678659327	0.122464388109491	0.623723549163505	black	YeMaBl
1195	Ahcy	-0.0527162088869006	2.54041212045137	0.111005767803833	0.739001976179198	0.950162618758804	grey	grey
1196	Ahcyl1	0.155992776188808	8.02894816853842	2.45114172243383	0.117439420022228	0.621208735780638	yellow	YeMaBl
1197	Ahcyl2	0.0803781582412296	5.57173092952754	0.471312561107505	0.492383948032045	0.883250261636659	turquoise	turquoise
1198	Ahdc1	-0.0675916615201708	6.57915264753447	0.399880407648489	0.527151025788557	0.891906710770605	grey	grey
1199	Ahi1	0.112841738233941	8.09588939534323	0.709437629941618	0.399630568352953	0.84236455524263	turquoise	turquoise
1200	Ahnak	0.506176446415139	3.25504707877989	2.4804731439814	0.115267572722952	0.618393719190259	grey	grey
1201	Ahr	-0.0540862785479646	2.88876531048253	0.135187818817244	0.713112629543498	0.944732066555513	turquoise	turquoise
1202	Ahrr	-0.118175525144616	2.32752598975218	0.473097131872869	0.491565783008404	0.882980961287971	grey	grey
1203	Ahsa1	-0.143508197476704	7.0556246372385	1.1610993726691	0.281237656871442	0.772511078778889	grey	grey
1204	Ahsa2	-0.0746994206545563	5.93845340554294	0.341866995316355	0.558753534213357	0.901921148842451	grey	grey
1205	AI118078	-0.00918882997300942	3.49405484641527	0.00383025325202624	0.950651195709374	0.993939961804024	turquoise	turquoise
1206	AI182371	0.369458111552753	-0.855538442546657	1.08474509693181	0.297638465407823	0.784872729090527	yellow	YeMaBl
1207	AI314180	-0.00864037737170023	6.70533558203024	0.00747350942615554	0.931109129325313	0.989858681718125	grey	grey
1208	AI413582	0.116515628439961	4.04869696830793	0.666568027129948	0.414250713974651	0.851094127041909	turquoise	turquoise
1209	AI414108	0.55777277429078	4.77404130999389	5.20180206768585	0.0225634846765262	0.395407263807699	yellow	YeMaBl
1210	AI427809	-0.0736277829953544	-1.71064201704341	0.0215189204043114	0.883374117605425	0.982294868531865	grey	grey
1211	AI429214	0.0398312032992871	2.30008306666767	0.0368539629881433	0.847762681137037	0.974843001357287	grey	grey
1212	AI450353	0.78581027624246	0.279804717735023	6.95449441172925	0.0083608923553711	0.341217706866195	black	YeMaBl
1213	AI462493	0.110557150023418	4.27891118506624	0.41266959967632	0.52061762261349	0.889799007577111	red	BrRePi
1214	AI464131	0.130110768183675	4.24187988996633	0.368799660867701	0.543659283847812	0.89839391854565	green	green
1215	AI467606	0.0791044525840902	0.171774142610809	0.0934684656560449	0.75981317756861	0.952130583043586	grey	grey
1216	AI504432	0.0509895977354474	5.1041644520358	0.0943402290424515	0.758730308327304	0.951663768383654	magenta	YeMaBl
1217	AI506816	0.011720422900413	-0.391956278137396	0.00206251305786509	0.963776605497254	0.996520795766885	blue	blue
1218	AI507597	0.504262745033459	-3.22577723649533	0.525868109621381	0.468349191013252	0.875356027657773	grey	grey
1219	AI593442	0.10634237074094	5.88154489723702	0.465924036242527	0.49486830301649	0.884312685257983	turquoise	turquoise
1220	AI597479	-0.0877627739595667	5.69462752044142	0.519887312887477	0.470889755059247	0.877224434716229	brown	BrRePi
1221	AI606473	-0.284352679197001	2.16906909782423	0.609281580758079	0.435058435960061	0.862166221467933	grey	grey
1222	AI607873	0.244920102135757	-0.367994876176755	0.230396256286433	0.631230165987868	0.922874834775716	green	green
1223	AI661453	0.401523565719714	0.138554992747876	1.98060110712335	0.159327095713428	0.670780801086462	blue	blue
1224	AI662270	0.744067977414436	-1.96493209906451	2.475218622591	0.115653360953719	0.618393719190259	grey	grey
1225	AI837181	0.0316652832150159	5.83228304971566	0.0582542734921496	0.809276715602851	0.964813361737106	brown	BrRePi
1226	AI839979	0.526254402825953	-1.30898548570241	2.13980180276116	0.143520432564178	0.651093649969603	turquoise	turquoise
1227	AI846148	0.139961172930538	5.48072340095038	1.69682492083368	0.192703732232642	0.706084495717	blue	blue
1228	AI848285	0.0207315457355003	1.29608021653351	0.00890617532759208	0.924813232456356	0.9890473714706	green	green
1229	AI854517	0.135768170814944	6.07686482521741	1.23730957338709	0.265990195330764	0.760101469626507	blue	blue
1230	AI854703	-0.0875256129060188	5.06910563726165	0.424073230042676	0.514911547531625	0.889590016701736	turquoise	turquoise
1231	AI987944	-0.0513145706072478	2.413709329076	0.0824090704181124	0.774058875036872	0.956901821923951	grey	grey
1232	Aicda	0.252458691170069	-0.86462954968027	0.769276089152678	0.380441093132052	0.831176733324932	turquoise	turquoise
1233	Aif1	0.205535067109547	0.825133981868333	0.833723047554997	0.361198175558192	0.818495645243512	grey	grey
1234	Aif1l	-0.112465035079766	4.75587750983209	0.818857345907642	0.365514462954398	0.821563980645644	blue	blue
1235	Aifm1	-0.0183159267460073	4.83626534512643	0.0244727862666014	0.875687941337937	0.981367208219702	blue	blue
1236	Aifm2	0.16307662267831	3.19014541093637	0.980784639653374	0.322005168024622	0.801649392636052	turquoise	turquoise
1237	Aifm3	0.415380577723726	3.27410522843635	1.1904537178386	0.275238055132885	0.766796216470889	green	green
1238	Aig1	-0.0831166737628935	4.33661219850872	0.263108949159818	0.607992265295442	0.916720586686002	yellow	YeMaBl
1239	Aim1	0.152598576446624	0.0456153230564692	0.430742114161234	0.511625028662081	0.888075687035121	yellow	YeMaBl
1240	Aim1l	-0.0664937598635442	0.601836318447447	0.0840497013715176	0.771882593043245	0.956319301829177	grey	grey
1241	Aim2	0.427538734509201	2.00940550595546	3.33293960870313	0.0679054064090722	0.524173481954922	pink	BrRePi
1242	Aimp1	0.0386859611431772	5.89433848660874	0.0515907592825329	0.820317997058087	0.96793310037062	brown	BrRePi
1243	Aimp2	-0.00133845686495865	5.59609117315878	9.9834612129257e-05	0.992027887792751	0.999487526003601	red	BrRePi
1244	Aip	-0.0121960809519599	5.68581893160511	0.00812180770619975	0.928191003932369	0.989509966251005	brown	BrRePi
1245	Aipl1	0.688058493941466	-1.40900236827968	3.48593401255603	0.0618924253912568	0.509371356607172	grey	grey
1246	Aire	1.09369712633799	-1.71682976580326	5.11735589810589	0.0236876830394746	0.401934603763803	grey	grey
1247	Airn	0.812845648246216	-0.0259080678288357	8.90961391583305	0.00283673233337364	0.305218302969013	grey	grey
1248	Ajap1	0.0247179298828722	5.12986058795777	0.0367772944867539	0.847919181942623	0.974843001357287	turquoise	turquoise
1249	Ajuba	-0.0783095161664537	2.62011025482729	0.119656388761424	0.729407462782368	0.948055847952093	blue	blue
1250	AK010878	-0.129226963766148	2.80529400675728	0.445150653597599	0.50464687346004	0.887305698203145	brown	BrRePi
1251	Ak1	-0.0432376697668564	6.56351058714257	0.0909615317683006	0.762958307619323	0.953098323104211	turquoise	turquoise
1252	AK129341	0.0804914924327038	3.20369549851645	0.299055696051537	0.584475020963073	0.910066943261656	yellow	YeMaBl
1253	Ak2	0.114961006126642	5.23901363177664	0.980807103164725	0.32199962660195	0.801649392636052	blue	blue
1254	Ak3	0.108368896861247	6.29635969498746	1.22744400121631	0.267904695435802	0.761926697306543	turquoise	turquoise
1255	Ak4	-0.0783441714816795	2.68282336936693	0.139852796079291	0.708427396759401	0.942735048250876	blue	blue
1256	Ak5	-0.0936057366992901	5.26228553465651	0.326336320759246	0.567824400658646	0.903137076892492	turquoise	turquoise
1257	Ak6	-0.00183944261525037	4.21221921744668	0.00011926196546419	0.991286705153204	0.999487526003601	grey	grey
1258	Ak7	0.578281196205497	1.76173852147212	4.72963518695151	0.0296471729671862	0.419887881077462	grey	grey
1259	Ak8	0.164547251372674	0.74238927170506	0.469633181569332	0.493155970579121	0.883606572393328	turquoise	turquoise
1260	Akap1	0.00147482059098764	6.8775651875802	0.00012184240699753	0.991192949689664	0.999487526003601	turquoise	turquoise
1261	Akap10	-0.174759220683759	4.61592670792254	2.34583714562323	0.125618062241202	0.627464654551574	brown	BrRePi
1262	Akap11	-0.060963093378941	7.69156522567812	0.289670052185766	0.590432046180945	0.912645628552097	turquoise	turquoise
1263	Akap12	-0.0985997957811018	6.93996079898245	0.43407499940232	0.509996152565584	0.888075687035121	green	green
1264	Akap13	0.288149032490871	5.13751042734579	2.64929281875581	0.103595973095783	0.599624567739173	pink	BrRePi
1265	Akap14	-0.0155359119946169	-1.78938052358256	0.0014670618544308	0.969446702074299	0.997266743896659	grey	grey
1266	Akap17b	0.457596187804025	4.40030602338467	5.39393312691242	0.0202068751107884	0.386728642166241	yellow	YeMaBl
1267	Akap2	0.0544041807429332	5.36927046841113	0.167255865827077	0.682562211109101	0.93543989026675	green	green
1268	Akap5	-0.131113147017909	5.53666003678257	1.22026419790708	0.269308809306513	0.762972226201796	turquoise	turquoise
1269	Akap6	-0.1440381293473	7.17327089561205	1.15323192317975	0.282873615536809	0.773390860770216	turquoise	turquoise
1270	Akap7	-0.0154456431362045	6.51556919056922	0.0102735660634465	0.919265798526408	0.9890473714706	turquoise	turquoise
1271	Akap8	0.37860434272597	7.3694355028731	3.92096969779615	0.0476873662126007	0.473342043685363	black	YeMaBl
1272	Akap8l	0.389125819231776	6.66307563704708	3.52917994831279	0.0602976041021176	0.505485378221898	yellow	YeMaBl
1273	Akap9	-0.199641597041489	8.30122285969908	2.40355682215286	0.121059721985909	0.623503959279736	magenta	YeMaBl
1274	Akip1	0.10116063389496	2.43351842899849	0.375596343098429	0.539969473018063	0.897139027087143	blue	blue
1275	Akirin1	-0.0832307990436708	4.93794395902442	0.349477770341572	0.554408900560474	0.900809662188724	blue	blue
1276	Akirin2	-0.139089280972464	6.52821094839623	0.832566685067242	0.361531393775772	0.818495645243512	grey	grey
1277	Akna	0.2293340144402	4.06362659358364	1.78751863177991	0.181228785462934	0.696112619813898	blue	blue
1278	Akr1a1	-0.134114783357979	9.10612440126142	0.700842011560972	0.402500910735501	0.84315681786037	brown	BrRePi
1279	Akr1b10	0.0834329376853762	2.07192069726586	0.240363305917318	0.623943839174421	0.920790649726998	grey	grey
1280	Akr1b8	-0.231383464970611	0.0568873717908719	0.836838500947533	0.360302529324414	0.818495645243512	blue	blue
1281	Akr1c13	0.181218542373342	-1.61491597038824	0.325195484207299	0.568501951239752	0.903527452581895	grey	grey
1282	Akr1c14	0.0471793204053994	-0.0117783064038786	0.0274353710470727	0.868443209074647	0.980184433897882	turquoise	turquoise
1283	Akr1c18	0.333469844767514	-1.34038651044336	0.982525633110882	0.321576062492931	0.801551856893483	turquoise	turquoise
1284	Akr1c19	0.213732088522455	1.76196507534998	0.760843990933722	0.383064526857584	0.83242053068344	turquoise	turquoise
1285	Akr1e1	-0.085896681550813	4.41365983410984	0.305120221120319	0.580690165272119	0.909065747801142	blue	blue
1286	Akr7a5	0.100078555729248	4.3451276716077	0.675267057118525	0.411221275955352	0.84950468608575	blue	blue
1287	Akt1	-0.126466340506371	8.87720018787886	1.17026043333225	0.279347734939777	0.770641634100716	brown	BrRePi
1288	Akt1s1	-0.0063688099029114	6.28068082879851	0.00250306946436041	0.9600979356575	0.996348877287619	grey	grey
1289	Akt2	0.0993639051437617	5.46057218680614	0.888588574597833	0.345860077564673	0.809127973481959	blue	blue
1290	Akt3	-0.344502134145589	8.404594899575	6.39403320354148	0.0114504573509498	0.351690812567567	turquoise	turquoise
1291	Aktip	-0.089349136668194	6.28365855583105	0.479310103729826	0.488734977555538	0.882154952426135	brown	BrRePi
1292	Alad	-0.0622155276714494	5.18310944164479	0.442081173382203	0.506119668316274	0.887873922886828	red	BrRePi
1293	Alas1	-0.025513725538671	5.67056941583079	0.0612123530087256	0.804589927279776	0.96382804345475	grey	grey
1294	Alas2	0.156726919809155	2.11328199625118	0.552131101669906	0.457448232268689	0.873515802606865	blue	blue
1295	Alcam	-0.0462317955955417	6.8492253884436	0.203274821022749	0.652090389168036	0.92654057117622	yellow	YeMaBl
1296	Aldh16a1	0.283737914250443	3.59546195046421	3.84256153471459	0.0499671290840073	0.481305249280041	blue	blue
1297	Aldh18a1	-0.0381358431826918	6.40682166649011	0.138036976834938	0.710240374387737	0.943786861278473	blue	blue
1298	Aldh1a1	0.32030811161618	0.481425929530953	1.15698349382848	0.282092016853052	0.772885354841668	turquoise	turquoise
1299	Aldh1a2	0.214335732862292	3.75472560644781	0.0709702880354008	0.78992924579499	0.959922065715176	green	green
1300	Aldh1a3	0.481990036299316	1.97568952657565	0.979316456087801	0.32236762041975	0.801649392636052	grey	grey
1301	Aldh1a7	-0.0806429464363213	-0.441264174283194	0.027878322768867	0.867395204772181	0.979957946483238	grey	grey
1302	Aldh1b1	-0.208692431513002	5.46377876780486	2.44824382097222	0.117656437109792	0.621836944631043	turquoise	turquoise
1303	Aldh1l1	0.254270307529929	6.42183871340953	4.84950959745846	0.0276539935110288	0.413888102881731	turquoise	turquoise
1304	Aldh1l2	-0.0906017482178918	6.3705250771866	0.365779790826267	0.545313678670441	0.898408190024704	turquoise	turquoise
1305	Aldh2	-0.0315786023687057	6.19168540298354	0.0739219393763566	0.785709757746694	0.959214888701193	grey	grey
1306	Aldh3a1	-0.263514969171496	-0.454758284247351	1.19828404992271	0.273664911329881	0.765506897966264	turquoise	turquoise
1307	Aldh3a2	-0.0265271973232546	5.28314455338685	0.0659079034600882	0.797390803600647	0.962268416574825	turquoise	turquoise
1308	Aldh3b1	-0.0223148765318507	0.969673248984499	0.00748179171133678	0.931071061862832	0.989858681718125	turquoise	turquoise
1309	Aldh3b2	-0.135900861095494	-0.217394554188216	0.201632833066251	0.653406085831275	0.927014509286279	grey	grey
1310	Aldh4a1	0.0745327277228357	5.38787478052713	0.359168896216799	0.548968171912505	0.899054440061361	pink	BrRePi
1311	Aldh5a1	0.0776777493580126	6.10075356344339	0.499906169458434	0.479541353411218	0.880410711499166	turquoise	turquoise
1312	Aldh6a1	0.267349000119972	5.23644033243378	6.41767013288444	0.0112990304028653	0.351690812567567	yellow	YeMaBl
1313	Aldh7a1	0.120162275980133	5.55798316250596	1.1309687334716	0.287568800607868	0.777663101025933	blue	blue
1314	Aldh9a1	0.207479179399311	5.40526948539432	2.88641869816254	0.0893292928180569	0.574758923929659	grey	grey
1315	Aldoa	0.206331291728358	8.05232139710064	1.46037693399783	0.226870156138499	0.733525357511964	brown	BrRePi
1316	Aldoart1	0.702504432475753	-3.03865743396429	1.04956214246027	0.305607950927209	0.793374160132182	grey	grey
1317	Aldob	1.20758377403479	0.609722541725776	9.86382201211212	0.00168560567979611	0.274286827919939	turquoise	turquoise
1318	Aldoc	0.404174054451996	7.34181780360309	6.24324419708992	0.0124667906757062	0.357443957311274	grey	grey
1319	Alg1	0.153002084582543	4.27148751537079	1.41742503019405	0.233827695828759	0.738372839916969	brown	BrRePi
1320	Alg10b	-0.239941473211531	6.04432607774923	4.1208985699954	0.0423565750875344	0.454911886988231	grey	grey
1321	Alg11	-0.00404537018425587	4.93531555427541	0.0010399623941062	0.974273920387329	0.997667557722885	grey	grey
1322	Alg12	0.148866500626324	3.41552668398363	0.936158460850256	0.333267749326321	0.803798620310373	grey	grey
1323	Alg13	0.322743498857016	3.8183663902067	4.3542418101851	0.036916888532907	0.434317934376659	blue	blue
1324	Alg14	-0.0961001563776156	3.51591682645706	0.372228491056896	0.541792048411778	0.898243313429154	grey	grey
1325	Alg2	-0.0386880881486674	7.93587054537612	0.0873394807425107	0.767587100342274	0.954597959871697	turquoise	turquoise
1326	Alg3	0.184056941687471	3.95588351851137	1.70884737814946	0.191134985602967	0.704441473154367	blue	blue
1327	Alg5	-4.91434187327892e-05	4.99606826983694	1.64141905401038e-07	0.999676741625422	0.999909064227688	turquoise	turquoise
1328	Alg6	0.498302024202989	3.16492927736676	6.21907126949806	0.0126381390273568	0.357443957311274	yellow	YeMaBl
1329	Alg8	0.232897055961298	3.27848955112889	1.89045538012827	0.169150568241121	0.682559725574383	blue	blue
1330	Alg9	-0.140982430370891	5.51407283409801	1.68034973617995	0.194877987288	0.70897123133895	yellow	YeMaBl
1331	Alk	0.0220522513563286	3.32851931774253	0.00927145152169118	0.92329154210128	0.9890473714706	turquoise	turquoise
1332	Alkbh1	0.160621974629655	4.35863061246516	1.67827009676081	0.195154474614416	0.709005026655209	blue	blue
1333	Alkbh2	0.0708373867844671	2.35562439452893	0.179318791099574	0.671959315398756	0.932548961073005	blue	blue
1334	Alkbh3	0.38315183175809	4.15943121886156	7.16461801351536	0.00743555227556805	0.334363966095166	grey	grey
1335	Alkbh4	0.17474702223547	3.28246248921214	1.65565367039257	0.198191179784253	0.713269971590775	red	BrRePi
1336	Alkbh5	-0.0140208018877907	5.53976718682334	0.0144353538560615	0.904366529168011	0.986379614104788	blue	blue
1337	Alkbh6	-0.0110847245676836	5.05647100417175	0.0111552326781883	0.915885176931257	0.988773714349224	red	BrRePi
1338	Alkbh7	0.0840783277673081	3.75846183211823	0.268510950022955	0.60433239299584	0.916199671536079	brown	BrRePi
1339	Alkbh8	-0.240920102630116	4.7222795940504	4.20463154059056	0.040313731498433	0.447760550099276	grey	grey
1340	Allc	0.123926763412597	-2.05881888580769	0.111006558494456	0.739001080528999	0.950162618758804	turquoise	turquoise
1341	Alms1	-0.0729899356961751	4.07156065791898	0.252058536462856	0.615629314068071	0.918419174991805	pink	BrRePi
1342	Alms1-ps2	0.601656191607402	-2.96638307103095	0.743667864349014	0.388488457761381	0.835139589646716	grey	grey
1343	Alox12	0.50815157762966	-1.18169354186124	2.26206985764955	0.132576756634457	0.635043210054478	blue	blue
1344	Alox15	0.393016928002119	-2.61304515754286	0.614606264985269	0.433058722587211	0.860783388068704	grey	grey
1345	Alox5	0.813765310181354	-1.39964744695886	3.18419839113555	0.074353457464577	0.541168033611754	grey	grey
1346	Alox5ap	0.00534693152746833	1.27565892216513	0.000652708086553488	0.979617741014932	0.998157174255569	brown	BrRePi
1347	Alox8	0.102474109589432	-0.232366530369798	0.159135586125851	0.689953611464666	0.938025440729273	turquoise	turquoise
1348	Aloxe3	0.257622472563656	3.31023920338157	2.2565838097748	0.133047272072054	0.635778722042026	turquoise	turquoise
1349	Alpk1	0.336801685391319	1.31351302623723	1.57376030876296	0.20966176500645	0.723087170864055	blue	blue
1350	Alpk3	0.95503978609292	-0.570768211875093	6.89377438797818	0.00864964443026412	0.341217706866195	grey	grey
1351	Alpl	0.108291347880138	3.12633063413564	0.270685398785087	0.60287237121706	0.916199671536079	blue	blue
1352	Als2	-0.207556642430733	6.08896634575304	3.75766167105152	0.0525660416988191	0.48732123367326	grey	grey
1353	Als2cl	0.581152205157166	2.62801022338447	4.04331365381409	0.0443466646050779	0.464173309180353	turquoise	turquoise
1354	Alx1	-0.30315811464639	-1.94523986911066	0.405580590325332	0.524221189466061	0.890889502293156	blue	blue
1355	Alx3	-0.133041261515803	0.834272806119522	0.078162738513317	0.779802824057599	0.957327289609762	grey	grey
1356	Alx4	0.406610469374455	1.79351556577012	0.655910162694816	0.41800753361124	0.852245342779839	grey	grey
1357	Alyref	0.0325634464457135	5.10417601748686	0.0607263072555781	0.805351643289575	0.96398540335599	blue	blue
1358	Alyref2	-0.0468766166430626	3.36859422662442	0.07155728735796	0.789082721461807	0.959809036868283	grey	grey
1359	Amacr	-0.0354363402912197	2.51094213213848	0.0452343605519605	0.831573673516693	0.971172825176296	brown	BrRePi
1360	Ambp	3.77387174342346	-3.28741978401959	16.3960721576644	5.13916145385648e-05	0.131403158564636	grey	grey
1361	Ambra1	0.142624994096009	6.68204540520259	1.91413874331822	0.166504244196732	0.679192011971478	yellow	YeMaBl
1362	Amdhd1	0.0932816644287313	-0.486300120560857	0.105290291446117	0.745571137742469	0.950255388063583	turquoise	turquoise
1363	Amdhd2	0.114564778266355	4.16624048278166	0.931779306198958	0.334400999905194	0.803798620310373	red	BrRePi
1364	Amelx	0.165517167026794	0.286863991729433	0.234965155970091	0.627866431811711	0.922447645570892	turquoise	turquoise
1365	Amer1	-0.113471130355802	5.6093525208195	1.0954256251365	0.29527218460429	0.783227974266496	grey	grey
1366	Amer2	-0.426594351222919	5.13703635168615	8.78729554578826	0.003033356130187	0.305218302969013	grey	grey
1367	Amer3	-0.177685543663286	6.56513248735609	2.35476540333549	0.124900673689909	0.626163837016811	turquoise	turquoise
1368	Amfr	0.00393087976532907	7.58184962033299	0.00116831434019105	0.972733125681836	0.997470243623995	pink	BrRePi
1369	Amh	0.813286199214122	-0.0305661666283569	7.71507714238912	0.00547615197389161	0.311910024663955	grey	grey
1370	Amhr2	0.59038219055609	-0.324258223775135	4.637787060005	0.0312753066100569	0.425144003053023	grey	grey
1371	Amigo1	0.0647665414523289	5.80071364909422	0.45295758010246	0.500933782751043	0.886227808889979	turquoise	turquoise
1372	Amigo2	0.0386332481093032	3.67652881219209	0.0801706300663927	0.777066311323895	0.956959249390881	turquoise	turquoise
1373	Amigo3	0.56857753181825	2.96584035077754	4.56314539702367	0.032667025860666	0.426221231103485	grey	grey
1374	Ammecr1	0.0157613988152636	1.61101431087933	0.00661483633354898	0.93517820898184	0.990630620448806	blue	blue
1375	Ammecr1l	0.0189877951752855	6.0048367922864	0.0385146504436449	0.8444133221441	0.973622618803774	blue	blue
1376	Amn	0.425534009086062	3.66229076473877	5.89968497896368	0.0151435930716118	0.35875453322119	turquoise	turquoise
1377	Amn1	0.0671057349241162	4.34077225038069	0.169335350418052	0.680703179482561	0.934968843591826	brown	BrRePi
1378	Amot	-0.0440773562893624	4.87770946169835	0.122208010195006	0.726651954016741	0.947545573451912	blue	blue
1379	Amotl1	0.0708973903792671	5.81251343010791	0.233122186741529	0.629218375957387	0.922447645570892	blue	blue
1380	Amotl2	-0.16237444781573	6.09954619949798	2.47759713535669	0.115478553726415	0.618393719190259	blue	blue
1381	Ampd2	0.181380334803408	6.60950831199203	2.19749308804229	0.138235389361648	0.642738461647092	pink	BrRePi
1382	Ampd3	0.122182211138222	3.97869464179082	0.788822871794048	0.374456300686661	0.827478394514473	turquoise	turquoise
1383	Amph	-0.118263321651054	7.55874083555944	1.09747335000034	0.294821267743552	0.782906924716053	turquoise	turquoise
1384	Amt	0.530532923466351	4.55851867415834	5.2828150929937	0.0215368993788891	0.38975218886872	black	YeMaBl
1385	Amy1	1.02206639003518	5.21351198924344	10.3772291056892	0.0012757902015472	0.272434927375688	black	YeMaBl
1386	Amz1	0.0779475336463561	3.39099080528357	0.20724477296103	0.648935547182804	0.925210540619599	turquoise	turquoise
1387	Amz2	-0.220391146297182	7.94758934239642	2.86476466625898	0.0905389513558598	0.576292566618735	yellow	YeMaBl
1388	Anapc1	-0.12461764277758	7.48921351939093	1.39067016507348	0.238291957408589	0.743281671789375	blue	blue
1389	Anapc10	0.0340074014914954	4.23856643008096	0.0265279239563441	0.870617680918951	0.980184433897882	grey	grey
1390	Anapc11	-0.00793318093287704	6.10001643734868	0.00317869838415241	0.955039131797199	0.995649300242752	red	BrRePi
1391	Anapc13	0.132891099469556	4.55537701434458	0.6352003108689	0.425454197216227	0.855377011715181	blue	blue
1392	Anapc15	0.0213664825476487	3.83754255740316	0.0220830696668948	0.881866326667436	0.982294868531865	blue	blue
1393	Anapc16	0.0572058309997639	5.66542192265794	0.243308392895948	0.62182676419172	0.920570750802569	brown	BrRePi
1394	Anapc2	0.00137959085855782	7.19199712023376	0.000232272730318783	0.987840313957762	0.998898570126219	red	BrRePi
1395	Anapc4	0.106989378249703	6.66176598989048	1.01028885059034	0.314833649300741	0.797185096148942	blue	blue
1396	Anapc5	-0.00151452059762604	8.71660680837891	0.000214240629583529	0.9883218117311	0.998898570126219	grey	grey
1397	Anapc7	0.0147329527782948	6.16413281669167	0.0181573368928181	0.892810201281421	0.983447923432204	red	BrRePi
1398	Ang	0.0402706370281843	-0.108274891487487	0.0181761948161512	0.892754889165299	0.983447923432204	green	green
1399	Angel1	0.10302279836781	3.90277443164831	0.505131058437433	0.477254214157507	0.879608601392811	blue	blue
1400	Angel2	0.0541253740069019	6.36009170299196	0.31547944511513	0.574337082576768	0.906121742910527	grey	grey
1401	Angpt1	-0.216911210823657	4.20603840688831	2.18533915609794	0.13933036932123	0.643844733199038	grey	grey
1402	Angpt2	1.22243539802437	2.44702828879185	6.33907515329399	0.0118106447012046	0.355002408267268	green	green
1403	Angptl1	-0.335972238280692	-1.48382440952472	0.870923321374697	0.350699821048695	0.811975710072695	blue	blue
1404	Angptl2	0.0416180053496686	2.78704449349832	0.0101325160763182	0.919820048075604	0.9890473714706	blue	blue
1405	Angptl4	0.0754943954037271	3.76974804273151	0.103753585891525	0.747370851749951	0.950255388063583	green	green
1406	Angptl6	-0.0524472004806689	3.27087641735171	0.100634841392685	0.751069125579058	0.950335022404547	yellow	YeMaBl
1407	Ank	-0.00554327360265761	6.91442799022545	0.00292700185869776	0.956854079543788	0.995906560694635	turquoise	turquoise
1408	Ank1	0.133842030779232	5.59547994198686	0.760843226118503	0.38306476597092	0.83242053068344	turquoise	turquoise
1409	Ank2	0.212391941369426	8.64303193385642	1.09593146222379	0.295160715223465	0.783057323859379	black	YeMaBl
1410	Ank3	0.159758869152314	7.94920620323996	0.651372709882764	0.419622327128539	0.852431611712694	yellow	YeMaBl
1411	Ankdd1b	0.064167818244095	3.64374565800551	0.204798750159666	0.650874999759105	0.925769381078597	turquoise	turquoise
1412	Ankef1	-0.13570108765419	0.345386948987997	0.358210858972166	0.549501561465449	0.899291747765564	grey	grey
1413	Ankfn1	-0.0418964750367111	1.09617500765343	0.0273555136936885	0.868633070655454	0.980184433897882	grey	grey
1414	Ankfy1	-0.038164241461145	7.00854083176451	0.180584644907928	0.670871286676892	0.932250285902887	grey	grey
1415	Ankhd1	-0.00716073945308986	6.38411634991139	0.00265078532063967	0.958938434454055	0.996238147181866	pink	BrRePi
1416	Ankib1	-0.0594628311250792	6.43107127827163	0.411306808424969	0.521306965197497	0.890262398522411	turquoise	turquoise
1417	Ankle1	0.496580267418192	1.6105105459539	2.3186216378495	0.127833256259381	0.630918416266134	blue	blue
1418	Ankle2	0.153677729562358	5.42560311426355	1.85916412111092	0.172721303669547	0.685071369814777	blue	blue
1419	Ankmy2	-0.0159443761768037	6.15709941613197	0.0228507959904434	0.879845718700721	0.982001396012145	turquoise	turquoise
1420	Ankra2	-0.043722471251965	6.50164687290571	0.12954875115944	0.718900368634345	0.946520384396373	turquoise	turquoise
1421	Ankrd10	0.179603855789626	6.67173038636533	1.5519646388051	0.212845641201359	0.725036833561242	grey	grey
1422	Ankrd11	0.0080165088984981	7.75267426650342	0.00389613858166626	0.950229119865235	0.99365788117235	blue	blue
1423	Ankrd12	-0.219570757414774	6.87601757295265	4.59629809817791	0.0320410705165694	0.426221231103485	turquoise	turquoise
1424	Ankrd13a	0.0801945358493219	5.91049028649855	0.569828856032728	0.450326932445185	0.871030542404453	blue	blue
1425	Ankrd13b	0.187578492805212	8.53670495962071	1.79120904427469	0.180778922315516	0.695987122325772	turquoise	turquoise
1426	Ankrd13c	-0.140155041007177	5.16278799386479	1.35969306294512	0.243590683535719	0.745436521834405	grey	grey
1427	Ankrd13d	0.227866645809365	6.17387174538484	3.41189750551176	0.0647279771785262	0.516708369986125	turquoise	turquoise
1428	Ankrd16	0.655660265549153	5.02555475054406	6.78942186333627	0.00916996010486087	0.342175238005547	yellow	YeMaBl
1429	Ankrd17	-0.0995198581914485	7.55588874722356	1.08719163063264	0.297094291400903	0.78467845199415	blue	blue
1430	Ankrd2	0.0391602115726973	-1.09083273217427	0.0182428996294579	0.892559471555689	0.983447923432204	turquoise	turquoise
1431	Ankrd23	0.692415060500061	2.3087481634857	6.69838792813443	0.00965001223757636	0.342974560701865	black	YeMaBl
1432	Ankrd24	0.649739441088696	5.62542589330602	7.52696324223686	0.00607822787065476	0.316431965242031	black	YeMaBl
1433	Ankrd26	0.0852398365852851	4.60299293133085	0.327293170050286	0.567257331524212	0.902985016237834	black	YeMaBl
1434	Ankrd27	0.209666449428964	5.56284079357838	1.50710607929447	0.219581204588084	0.729580094568371	grey	grey
1435	Ankrd28	-0.0542044268371314	6.09165917655623	0.28407201644527	0.594044609167513	0.913529861344061	grey	grey
1436	Ankrd29	0.0318260516568232	3.30787402875586	0.0424717650545148	0.836723117264991	0.972197824323333	turquoise	turquoise
1437	Ankrd32	0.194075674356101	5.12320105662386	1.28771717530644	0.256469072734665	0.75460436695041	magenta	YeMaBl
1438	Ankrd34a	-0.202173221628917	5.06248321530953	2.08633611453807	0.148622135414012	0.656444168316398	turquoise	turquoise
1439	Ankrd34b	-0.048452732113575	1.92914978083167	0.0432734671498611	0.835211199026414	0.971982500935699	turquoise	turquoise
1440	Ankrd34c	-0.160421658165763	-0.34298387957664	0.249857467773476	0.617175456647531	0.919244029356168	turquoise	turquoise
1441	Ankrd35	-0.182149079996968	2.99063446091842	1.01747085005372	0.313119682716281	0.797185096148942	turquoise	turquoise
1442	Ankrd37	0.183608333090165	2.23814515485081	0.732897693001252	0.391945542904449	0.836870045918656	grey	grey
1443	Ankrd39	0.187589846537766	2.96249527881618	1.66029814778252	0.19756307335549	0.712103743515522	pink	BrRePi
1444	Ankrd40	0.0399468645808715	5.72329419782092	0.164482429276992	0.685062739070233	0.935860704961111	blue	blue
1445	Ankrd42	-0.149247383082582	4.14825101724045	1.66102853347612	0.197464510547048	0.712063797203844	turquoise	turquoise
1446	Ankrd44	-0.0117801606141978	5.42415904370995	0.0108615436082253	0.9169957708046	0.988984227697774	grey	grey
1447	Ankrd45	-0.0965010301769154	5.81818006474367	0.653919691205873	0.418714763833291	0.852255375099542	turquoise	turquoise
1448	Ankrd46	-0.11622578887818	7.64947960560331	0.748317734126424	0.387009369304738	0.835030823127846	turquoise	turquoise
1449	Ankrd49	-0.175572821672889	4.25267658257284	1.1995650919059	0.273408619730655	0.765506897966264	blue	blue
1450	Ankrd50	-0.0683401227949814	5.57372319894556	0.467130236467056	0.494310364863142	0.884244437544026	blue	blue
1451	Ankrd52	0.132391022575973	7.12609340575698	0.618148994590982	0.431735963889499	0.859797358918274	grey	grey
1452	Ankrd53	0.874626508248762	1.09387388441306	5.95217274874759	0.0146991577164307	0.357443957311274	yellow	YeMaBl
1453	Ankrd54	0.0630958284778006	5.08434529302317	0.366883644969287	0.544707868258004	0.898408190024704	red	BrRePi
1454	Ankrd55	0.151341706376518	2.56388354918155	0.686104160553883	0.407492669641922	0.845786571809251	turquoise	turquoise
1455	Ankrd6	-0.0201774835049822	5.73346126676949	0.0384644540984445	0.844513449525214	0.973622618803774	grey	grey
1456	Ankrd61	0.779743534899157	-0.401471533523472	5.10984786527307	0.0237904062575789	0.401934603763803	grey	grey
1457	Ankrd63	-0.157019805743674	2.78653352620335	0.681902996040325	0.408932203562501	0.847186768647441	turquoise	turquoise
1458	Ankrd66	0.415392083717831	-1.1579424225391	1.44888959775387	0.228706209527422	0.733635114670603	grey	grey
1459	Ankrd9	0.111434281640166	1.57125816905662	0.335467402484731	0.562457281267658	0.902878211497093	red	BrRePi
1460	Anks1	-0.0371465708964733	6.41914216865341	0.103117309853756	0.748120332983354	0.950294355972856	blue	blue
1461	Anks1b	-0.137072783355557	7.01006461635331	2.01969713870293	0.155270107876016	0.665334614945642	turquoise	turquoise
1462	Anks3	0.387619057700015	5.57081062551361	4.81194237458746	0.0282631711934732	0.415266867987079	grey	grey
1463	Anks6	0.197756770936319	4.61873185709278	1.26457264809939	0.260787322136807	0.756114925934636	turquoise	turquoise
1464	Ankzf1	0.425361439540804	4.51699149125703	5.27137027822478	0.0216789412017081	0.38995451473452	yellow	YeMaBl
1465	Anln	0.166241209663107	3.1813911214029	1.19079147076111	0.275169965387123	0.766796216470889	blue	blue
1466	Ano1	0.671286381299811	3.03225095690753	6.83305493462459	0.00894860839467281	0.341217706866195	blue	blue
1467	Ano10	-0.0398950510903592	5.15005874792739	0.144435425354777	0.70391081690139	0.941475758890814	pink	BrRePi
1468	Ano2	-0.0850341622918136	-0.110165059879057	0.0973926725107965	0.754981252412176	0.950706162058365	turquoise	turquoise
1469	Ano3	0.180108168104473	3.25957181819134	0.806373976450057	0.369194461864477	0.824274639827249	turquoise	turquoise
1470	Ano4	0.214337443997786	4.03460099556884	2.34139174993159	0.125976957904086	0.627542789103622	turquoise	turquoise
1471	Ano5	0.437453819062972	0.709790971588791	3.23650801462589	0.072013976018754	0.534570233958696	grey	grey
1472	Ano6	0.199107884037844	6.05184546686266	1.50468381292215	0.219952084910786	0.730021463357966	grey	grey
1473	Ano8	0.324248993180476	7.31609246169153	2.69954939528979	0.100376612155846	0.590594628967945	grey	grey
1474	Anp32a	-0.249251271587506	7.9669278729029	2.18308059234414	0.139534919633953	0.643844733199038	blue	blue
1475	Anp32b	-0.0843115612346381	6.13930833413662	0.41501773913726	0.519433623530105	0.889799007577111	blue	blue
1476	Anp32e	-0.116767047099571	7.30979460001684	0.862015348348088	0.353175324619613	0.812048665077388	blue	blue
1477	Anpep	0.335387509330506	3.31562846849591	0.787187574896461	0.3749518981464	0.82762785278308	green	green
1478	Antxr1	0.171616416355906	4.60110492409955	1.4493650416954	0.22862986426081	0.733635114670603	grey	grey
1479	Antxr2	-0.114147713314579	2.12455771271841	0.473796224782759	0.491245892151227	0.882980961287971	blue	blue
1480	Anxa1	0.0980028096349457	1.86939073425492	0.0606094369717631	0.805535280621663	0.964007896338257	green	green
1481	Anxa11	0.204510194570759	1.28259268165963	0.825749289123815	0.363504553331673	0.820168565054881	green	green
1482	Anxa2	0.166189932701731	4.72508060255661	0.417402798734347	0.518235850336447	0.889590016701736	blue	blue
1483	Anxa3	0.305777687843611	3.20862661906225	2.35832086252295	0.124616259432007	0.625470420597994	grey	grey
1484	Anxa4	-0.0358119469982409	1.75390725257858	0.0229495322684112	0.879588385946199	0.982001396012145	green	green
1485	Anxa5	0.060036570212294	4.66795935369231	0.136864700245756	0.711418035880075	0.94424906456412	grey	grey
1486	Anxa6	0.11641931505112	5.84344406202812	1.02887221779405	0.310423698519233	0.796089219318561	green	green
1487	Anxa7	-0.0324517862662454	5.33226252920327	0.0810248120744301	0.775913391408869	0.956959249390881	turquoise	turquoise
1488	Anxa8	0.271677280255824	-1.66299420755471	0.205680980591122	0.650173876689107	0.925210540619599	green	green
1489	Anxa9	0.694127285535341	-0.0240344160427123	3.85890987918417	0.0494824687948722	0.481295230731389	grey	grey
1490	Aoah	0.657744554483439	-1.22899407105529	1.70367755293221	0.191807734831325	0.704441473154367	green	green
1491	Aoc2	0.668300718983394	2.57699115519828	5.94183239841485	0.0147856389234022	0.357443957311274	black	YeMaBl
1492	Aoc3	0.798300282689892	-0.0483606534723676	2.83136433864639	0.0924397976070916	0.580605806293616	grey	grey
1493	Aox1	0.890886818305149	0.320623662660349	5.05624647301742	0.0245373261374263	0.40351937156213	grey	grey
1494	Aox3	1.16511486078473	-0.755469112108893	5.46510417546836	0.0193998975508898	0.381905747884489	turquoise	turquoise
1495	Aox4	0.00190432496426415	2.33328733061978	0.000131952489024201	0.990834855766915	0.999487526003601	turquoise	turquoise
1496	Ap1ar	-0.10765927732019	6.90982029310291	1.20452799828433	0.272418551913762	0.765306060142551	brown	BrRePi
1497	Ap1b1	0.00933106026821591	7.22189599777851	0.0100008168128198	0.920341083153515	0.9890473714706	brown	BrRePi
1498	Ap1g1	-0.0432003561559976	7.53355269872159	0.220901727174949	0.638353704822217	0.923886854188501	grey	grey
1499	Ap1g2	0.841984676037248	4.51251992451706	7.49257483314136	0.00619539081916675	0.318650240491694	yellow	YeMaBl
1500	Ap1m1	-0.0562610816457896	7.81577754990942	0.327729245894929	0.566999259523904	0.902985016237834	grey	grey
1501	Ap1m2	-0.0971296829571538	0.815214185876039	0.195686570049547	0.658225284343142	0.928908586115604	turquoise	turquoise
1502	Ap1s1	-0.00259593411814422	7.31036020511678	0.00044285718839987	0.98321041905568	0.99835429935652	brown	BrRePi
1503	Ap1s2	-0.0380141513015467	6.23045625298765	0.0617650912526422	0.803727582610319	0.963649417573991	turquoise	turquoise
1504	Ap1s3	0.325073617696475	-1.05548771466667	1.33449593320192	0.24800695883499	0.749694518151974	grey	grey
1505	Ap2a1	-0.0644453601161027	8.03473685061645	0.445728441414465	0.504370460677957	0.887305698203145	turquoise	turquoise
1506	Ap2a2	-0.00665613979154809	7.80452476385992	0.00420854834365514	0.94827485911963	0.993264238902826	turquoise	turquoise
1507	Ap2b1	-0.127173037958523	8.95700219867021	1.18102923241909	0.277146563878217	0.767937867471127	turquoise	turquoise
1508	Ap2m1	-0.0330666615692533	6.24654046674571	0.0732951902694268	0.78659805179392	0.959447205663695	turquoise	turquoise
1509	Ap2s1	-0.072974094198477	7.64174051150475	0.213462126676237	0.64406725264477	0.924332828812999	brown	BrRePi
1510	Ap3b1	-0.104119702361943	5.62047116765796	1.11310539803144	0.291407898808435	0.781635696265082	blue	blue
1511	Ap3b2	-0.00468047421576613	7.88245756456319	0.00171769789266918	0.96694104388058	0.997086896576442	turquoise	turquoise
1512	Ap3d1	0.0398917413038778	7.9014278043331	0.151471751668964	0.697132848703671	0.939586426312197	grey	grey
1513	Ap3m1	0.039198392947903	5.44990330507095	0.0920634448769739	0.761570121676977	0.952851666773582	blue	blue
1514	Ap3m2	-0.017438858257697	6.51076423082985	0.0278859056457037	0.867377338798335	0.979957946483238	turquoise	turquoise
1515	Ap3s1	0.0102425081139742	4.2126843506068	0.00428172892271661	0.947827720488191	0.993246523672603	grey	grey
1516	Ap3s2	-0.175794866925117	7.25211297093078	2.92794451270662	0.0870582693765024	0.571173120323868	red	BrRePi
1517	Ap4b1	0.150643028906249	4.64234182082644	1.85786940308171	0.172870903208639	0.685071369814777	grey	grey
1518	Ap4e1	0.337357430122707	4.96075743369822	3.50632584574033	0.0611348933544802	0.507309681967023	yellow	YeMaBl
1519	Ap4m1	0.286531337885977	4.79092816004988	3.10989548308554	0.0778179539272986	0.552100509739377	grey	grey
1520	Ap4s1	0.114816060035926	4.69113926659251	0.496399325585465	0.481086514236764	0.880693141709681	turquoise	turquoise
1521	Ap5b1	-0.09128829041151	2.43404095604937	0.241422350830561	0.62318070025025	0.920585183465891	grey	grey
1522	Ap5m1	-0.0426342777081912	3.9032777148534	0.114267391613273	0.735337112976285	0.948939193719251	blue	blue
1523	Ap5s1	-0.00605484312861861	3.8017213885919	0.0019112125972498	0.965129655292583	0.996780565403566	brown	BrRePi
1524	Ap5z1	0.397175325794125	4.71601695176837	5.30320371533519	0.021286238234211	0.38860250086258	grey	grey
1525	Apaf1	-0.11928991202573	5.80665281281293	1.45511676321513	0.227708695826093	0.733525357511964	grey	grey
1526	Apba1	-0.0532239281771145	7.79699810834075	0.174869278608128	0.675820092402162	0.93328339111198	turquoise	turquoise
1527	Apba2	-0.252158071488526	8.07175443844376	5.3351643717086	0.0208993692114317	0.387323215589731	turquoise	turquoise
1528	Apba3	0.305635161764189	4.35035605175934	6.05062958734736	0.0139013393361352	0.357443957311274	grey	grey
1529	Apbb1	-0.110241923402797	8.3237309174553	0.933167980137164	0.334041078192358	0.803798620310373	yellow	YeMaBl
1530	Apbb1ip	-0.125048677708652	1.06298704817131	0.415179968636079	0.519351997898064	0.889799007577111	grey	grey
1531	Apbb2	0.0359261054713593	6.20033025219867	0.119349587808138	0.729740987281516	0.94811964144708	turquoise	turquoise
1532	Apbb3	0.500968943305048	5.3917977665851	9.35527460311465	0.00222344652705992	0.292748436411856	yellow	YeMaBl
1533	Apc	-0.0173346617443948	9.4240692916826	0.0131263496312783	0.908785735696547	0.986836632539493	turquoise	turquoise
1534	Apc2	0.00066798816964097	9.76233039847906	1.35454151859449e-05	0.997063464592905	0.999909064227688	turquoise	turquoise
1535	Apcdd1	-0.0207649402300944	7.00998103137934	0.0245640854343705	0.875458164322186	0.981367208219702	grey	grey
1536	Apeh	0.169065364118058	5.26809939265878	2.17444088196741	0.140320505132628	0.644733037730335	blue	blue
1537	Apela	0.7791146457575	-1.4538122845463	5.13712496814384	0.0234194013640665	0.401934603763803	blue	blue
1538	Apex1	-0.227866670411708	4.71258913586044	1.57968522932338	0.208806039492542	0.721321158420968	blue	blue
1539	Apex2	-0.0521075328894865	3.45271047412294	0.135713031885834	0.712580591190125	0.944501765992899	blue	blue
1540	Aph1a	0.119186622013779	3.58689640164094	0.878815627854113	0.348526274659756	0.810364612932873	grey	grey
1541	Aph1b	-0.134486180495595	5.41976601529966	1.44002542942811	0.23013522545414	0.735675569188884	grey	grey
1542	Aph1c	0.3083848953881	2.00156118458824	3.10160131373329	0.0782153245364592	0.553167810355128	turquoise	turquoise
1543	Api5	0.0178693883581491	6.1527156713044	0.0265027739823491	0.870678486187386	0.980184433897882	blue	blue
1544	Apip	0.157257763301537	3.66800263936323	0.935555992062888	0.333423353418724	0.803798620310373	blue	blue
1545	Apitd1	0.0742829237781522	2.89404261355045	0.171488854098593	0.678791991597084	0.934668160497501	yellow	YeMaBl
1546	Aplf	0.0195728842026674	3.98431142893526	0.0228469284868371	0.87985580999652	0.982001396012145	grey	grey
1547	Apln	-0.0899638541190872	3.19448936153625	0.157910359901088	0.691087729670995	0.938270526486854	grey	grey
1548	Aplnr	-0.129603733698376	4.59925633245937	0.200911505286754	0.653986109029915	0.927132746092481	grey	grey
1549	Aplp1	0.0100689374717742	9.96686977591302	0.00748872506905229	0.931039210729986	0.989858681718125	turquoise	turquoise
1550	Aplp2	0.141548085851231	8.55743634433053	1.2963120187288	0.254887976253819	0.753158538618989	turquoise	turquoise
1551	Apmap	0.130444459139561	5.53582077675853	1.22631921495	0.268124059161199	0.761926697306543	turquoise	turquoise
1552	Apoa1	0.254754715348063	-0.0592106139974471	0.729180171846755	0.393149055828762	0.837397613187665	grey	grey
1553	Apoa1bp	0.0547901963898981	5.97925435919821	0.238491124104943	0.625298034622845	0.921337139617679	grey	grey
1554	Apoa2	0.00988959225854487	-0.969980929026177	0.00108923924996773	0.973671697044776	0.997667557722885	grey	grey
1555	Apobec1	0.198947612159222	1.14790415559729	1.14122349370376	0.285393945535978	0.77508559548064	grey	grey
1556	Apobec2	0.250384283128499	-1.74953141711214	0.495450276389077	0.48150608212864	0.880739792546225	grey	grey
1557	Apobec3	0.19055232229263	1.6081395772864	0.816020643800593	0.366346210997883	0.821648725921581	blue	blue
1558	Apobr	0.248184348638555	-0.67503161743409	0.779098337503521	0.37741704213449	0.828930370304109	grey	grey
1559	Apoc1	0.339712296490948	-0.755006554767119	1.33767560742051	0.247444295813011	0.749232911651606	grey	grey
1560	Apoc2	0.878104873468456	-3.28596244967645	1.79861420305106	0.179880121300322	0.694964757014477	grey	grey
1561	Apod	0.410150980630507	5.72696084666905	1.31761664998895	0.251020235806581	0.750656923717679	green	green
1562	Apoe	0.364991158922926	8.71005075319889	2.23696432005772	0.134745287412686	0.639462023833669	turquoise	turquoise
1563	Apoh	0.735201011367097	-2.7567268676954	1.71637711857759	0.190160058055701	0.70341283735179	grey	grey
1564	Apol7d	-0.486497387122959	-2.51485432195384	0.790514101480053	0.373944717773852	0.827000224744537	grey	grey
1565	Apol8	0.379615548411129	-1.31452861873254	1.28776614349653	0.256460030407902	0.75460436695041	grey	grey
1566	Apold1	0.607113066543564	2.65142005375627	7.83068229296251	0.00513667063418017	0.310243389122424	grey	grey
1567	Apom	0.0440869325584511	-1.66402718856309	0.0218222151535121	0.882561031001899	0.982294868531865	grey	grey
1568	Apon	1.13525410682768	-3.2868802526127	2.78627796426448	0.0950748230504144	0.586381965147328	blue	blue
1569	Apoo	0.285424863187989	0.839054051429835	0.877999557098615	0.348750170526689	0.810514000465462	grey	grey
1570	Apool	0.103392543883465	2.15062880648968	0.258541242465181	0.611124116479341	0.917708121402088	blue	blue
1571	Apopt1	-0.0981940196579112	4.58228845803727	0.450302337403008	0.502191414117481	0.886919648853402	red	BrRePi
1572	App	-0.0201219934279214	9.86503974859269	0.0207695425535803	0.885408538682425	0.982677433172969	turquoise	turquoise
1573	Appbp2	-0.208667135660868	5.52650016463904	3.10821586412238	0.077898248048462	0.552100509739377	blue	blue
1574	Appl1	-0.0878614039714817	7.02934950206538	0.66887095032795	0.413445522242368	0.850773055265009	turquoise	turquoise
1575	Appl2	0.480672808919709	5.38737350834944	6.94375566617409	0.00841123267051472	0.341217706866195	black	YeMaBl
1576	Aprt	0.0517553112694279	5.78950392221346	0.189315851107299	0.663486639626887	0.930497569395934	red	BrRePi
1577	Aptx	-0.0990627335654217	5.5920134853708	0.908670157166068	0.340467511518133	0.805706450651856	brown	BrRePi
1578	Aqp1	0.73785583212281	3.31150266933861	1.54283148008191	0.214196836625236	0.725183696881599	green	green
1579	Aqp11	0.0351068153674808	2.8394579875179	0.0404226131634076	0.840656540237672	0.973177035886849	turquoise	turquoise
1580	Aqp3	0.312226202974787	-1.8734074198237	0.813965561112278	0.366950422583846	0.822699194713274	grey	grey
1581	Aqp4	0.202642486005998	5.00138859636101	0.956821471568812	0.327989007079709	0.803798620310373	turquoise	turquoise
1582	Aqp5	0.702437313306016	-0.88193845654681	4.36682531454781	0.0366452038346908	0.434317934376659	turquoise	turquoise
1583	Aqp6	-0.172818425059589	-2.98651947250464	0.108678040738134	0.741654216022561	0.950255388063583	grey	grey
1584	Aqp9	0.307092708004582	0.0461156258354876	1.69887474036035	0.192435202296334	0.705411742221755	turquoise	turquoise
1585	Aqr	-0.0981064325805541	6.30134421255661	1.03030258147218	0.310087610586012	0.796088004120758	blue	blue
1586	Araf	0.0667886796977978	7.26873166409556	0.426607350370737	0.51365838265547	0.888711384196556	turquoise	turquoise
1587	Arap1	0.241979560372415	4.11159158931254	1.84132537097194	0.174795685090835	0.687960368731115	grey	grey
1588	Arap2	0.149288971453968	4.7962771140339	1.51053745380221	0.219057094008507	0.728682331732099	turquoise	turquoise
1589	Arap3	0.41582925297541	3.93032965598242	3.74820227263162	0.052864339547463	0.488282096678364	grey	grey
1590	Arc	0.31541713511541	3.31658752921585	2.87996351964557	0.0896880536321071	0.575507004631207	grey	grey
1591	Arcn1	-0.156612047288717	7.02986859909349	1.46340872051436	0.226388535512118	0.733525357511964	grey	grey
1592	Areg	0.244169207602635	-1.37754435556149	0.486062879520286	0.485688840069782	0.881196957465828	turquoise	turquoise
1593	Arel1	-0.134389730857673	7.40878034767534	1.71734467797572	0.190035202304192	0.70341283735179	turquoise	turquoise
1594	Arf1	-0.140255144732602	8.0914126819687	0.934375802980242	0.333728450849061	0.803798620310373	brown	BrRePi
1595	Arf2	-0.168416402863919	7.45849430986069	1.03453845560757	0.309095093483556	0.795426303439551	brown	BrRePi
1596	Arf3	-0.142609307272296	8.89815399975749	1.06620744807395	0.301803667456607	0.790346955491179	turquoise	turquoise
1597	Arf4	-0.121762029100443	7.8735550942668	0.743984137321746	0.388387598285009	0.835030823127846	blue	blue
1598	Arf5	0.0179202046177487	7.47363381432186	0.0157355327319877	0.900174152667616	0.985387573776255	brown	BrRePi
1599	Arf6	-0.00897307739577067	6.14971029596621	0.00428937319342282	0.947781235552442	0.993246523672603	blue	blue
1600	Arfgap1	0.0972642239902424	6.853028205894	1.01988681228917	0.312545859092771	0.797185096148942	turquoise	turquoise
1601	Arfgap2	0.0291262607119335	5.79812164652639	0.0801714721185149	0.77706517151687	0.956959249390881	grey	grey
1602	Arfgap3	-0.0472304141006927	5.10074812701327	0.194782927875698	0.658965287621113	0.928996158682891	brown	BrRePi
1603	Arfgef1	-0.0629762588142919	6.71249378042371	0.458923445681236	0.498127532453543	0.885810811562144	grey	grey
1604	Arfgef2	0.130375261908579	5.5120515285813	1.10353586722974	0.2934914367218	0.782334691422092	turquoise	turquoise
1605	Arfip1	0.179976167719007	4.34012765898106	2.13187243164898	0.14426443498055	0.652331262474653	blue	blue
1606	Arfip2	0.0209372749222583	6.87488694629167	0.0443578087491971	0.83318931737459	0.97154751148051	turquoise	turquoise
1607	Arfrp1	0.232264480452736	5.83982077979896	3.47909292633475	0.0621487975862298	0.50992445564917	yellow	YeMaBl
1608	Arg1	0.164168477902583	-1.37949887361834	0.244470571644632	0.620995714685245	0.919975192443908	green	green
1609	Arg2	-0.174074665872032	2.9071031446671	1.10030007334969	0.294200260186079	0.782382593833683	turquoise	turquoise
1610	Arglu1	0.435224037207549	7.1975832949331	4.33652112622644	0.0373030698821105	0.435193749965942	black	YeMaBl
1611	Arhgap1	-0.118834049701903	6.85506573482254	1.1496113547952	0.283630521438488	0.774123354493808	turquoise	turquoise
1612	Arhgap10	-0.0743976802443703	2.68248593787021	0.269143242384446	0.60390707230684	0.916199671536079	blue	blue
1613	Arhgap11a	0.0885669104417939	4.27844868319906	0.36617386875006	0.545097260092877	0.898408190024704	blue	blue
1614	Arhgap12	0.080150137317989	5.92680205545424	0.685444504736658	0.407718209272837	0.846043293860809	grey	grey
1615	Arhgap15	0.177711947462608	0.666601543047674	0.466988548465709	0.494375849048366	0.88426636307499	turquoise	turquoise
1616	Arhgap17	0.345726282171081	4.0824485576819	3.41119025960007	0.0647557230067485	0.516708369986125	blue	blue
1617	Arhgap18	0.177161119575784	4.17982066392595	1.25696211966255	0.262226904143102	0.756647442785879	black	YeMaBl
1618	Arhgap19	0.0370120026318274	3.32388213888363	0.0551571647836706	0.814320792094789	0.966183916467891	blue	blue
1619	Arhgap20	-0.133102555377643	6.41911520432196	1.43455363064797	0.231022718825129	0.735950225856541	turquoise	turquoise
1620	Arhgap20os	0.492557511963077	-1.95039391981805	1.58282374339165	0.208354424484852	0.721321158420968	turquoise	turquoise
1621	Arhgap21	0.0123897957190751	8.13657088120065	0.00698142443394545	0.933410311226541	0.990164719408684	grey	grey
1622	Arhgap22	0.145796235267846	0.828573910227139	0.41505100385619	0.519416884575827	0.889799007577111	turquoise	turquoise
1623	Arhgap23	-0.0872408739751383	7.22708368308694	0.669908211150585	0.413083610630109	0.850589740133615	turquoise	turquoise
1624	Arhgap24	0.0972714336646045	2.29378805415071	0.167499130526991	0.682344041078215	0.93543989026675	green	green
1625	Arhgap25	0.165566542907537	1.77016387706211	0.607754739587705	0.435634444930706	0.862574569168585	grey	grey
1626	Arhgap26	0.359489280455252	5.04054818688602	5.87084764026971	0.0153936380915256	0.35875453322119	turquoise	turquoise
1627	Arhgap27	0.262050422466537	3.04384265104707	1.94284388638071	0.163360081794729	0.675090162634976	grey	grey
1628	Arhgap28	-0.0945561370903798	4.40672400086501	0.488184822207606	0.484738132877114	0.88096392532646	green	green
1629	Arhgap29	-0.0148932837868037	5.95435110929838	0.0173362408999775	0.895247562213857	0.983447923432204	grey	grey
1630	Arhgap30	-0.0530375719207172	0.644856578387275	0.042386579625882	0.83688463855606	0.972197824323333	green	green
1631	Arhgap31	0.0921589836781304	4.55053404223525	0.336179869609769	0.562042617426054	0.902878211497093	green	green
1632	Arhgap32	-0.0798060342262338	7.31253096338459	0.459883089066679	0.497678616716974	0.885692004233433	turquoise	turquoise
1633	Arhgap33	0.0307115270963005	9.28104266514162	0.0574181493900277	0.81062420347577	0.964956893338724	turquoise	turquoise
1634	Arhgap33os	0.172901739702279	-1.49763388032749	0.140650022779877	0.707635654985042	0.942735048250876	grey	grey
1635	Arhgap35	-0.228654040323332	8.48230655612698	3.59761781777041	0.0578624290906586	0.498654430423971	grey	grey
1636	Arhgap36	-0.156458077630638	1.92770583851066	0.356442381296656	0.550488715438997	0.899774189165567	turquoise	turquoise
1637	Arhgap39	-0.0247501419472077	6.76584827391287	0.0667300331278184	0.796158741195823	0.962003430612133	turquoise	turquoise
1638	Arhgap4	0.685294591241742	2.3207323868908	7.24766468581906	0.00709932815845646	0.333179784215865	black	YeMaBl
1639	Arhgap40	0.881256467679113	-0.596160503420015	6.67726004071525	0.00976506153084825	0.342974560701865	grey	grey
1640	Arhgap42	-0.102692943865414	4.74175960707501	0.891680515523371	0.345022310140376	0.808818073675778	grey	grey
1641	Arhgap44	0.0240835787403523	5.8293713545806	0.0548833310991235	0.814773886310705	0.966183916467891	turquoise	turquoise
1642	Arhgap5	-0.272444022878924	5.53191501209471	3.68475954573811	0.0549118887238271	0.492576245879557	blue	blue
1643	Arhgap6	0.56276259613815	1.60927290976641	4.58389648790608	0.0322737463802519	0.426221231103485	grey	grey
1644	Arhgap8	0.364514022550479	-1.63171383611072	1.05001865176315	0.305502791232394	0.793266313026533	grey	grey
1645	Arhgap9	0.194531759435222	-0.674416116930721	0.363176491414972	0.546747364229529	0.898408190024704	green	green
1646	Arhgdia	-0.112389722776954	8.68069659320196	0.816735959191536	0.366136226307859	0.821563980645644	blue	blue
1647	Arhgdib	-0.0126600320655008	4.79338492819429	0.00534166620509424	0.941737122557114	0.992077119990863	turquoise	turquoise
1648	Arhgdig	0.178540608808435	6.23315270132994	1.04076442127951	0.307643754380857	0.794479355126564	turquoise	turquoise
1649	Arhgef1	0.733371615653548	7.02670717180866	6.17241981019936	0.0129757007980797	0.357443957311274	black	YeMaBl
1650	Arhgef10	0.201224326152462	4.03947204256166	1.42040991521429	0.233335944834375	0.737580381432399	blue	blue
1651	Arhgef10l	0.126790285723265	6.22793517924474	1.23196932551127	0.267024392748126	0.761057413174558	grey	grey
1652	Arhgef11	0.0464618179568591	6.31607005140129	0.135028836442102	0.71327390920661	0.944846485420079	grey	grey
1653	Arhgef12	0.0117264546004104	7.93288240362576	0.00694106716636789	0.933602610294205	0.990164719408684	turquoise	turquoise
1654	Arhgef15	0.0461106101402734	4.68066800221629	0.136542004430581	0.711743219861433	0.94424906456412	turquoise	turquoise
1655	Arhgef16	0.341064480953136	0.395679391764415	2.09796847052387	0.147494996038096	0.654819446600986	green	green
1656	Arhgef17	0.0597784328189948	6.72377768493673	0.314131174268837	0.575156126872964	0.906467008418608	grey	grey
1657	Arhgef18	0.0598877370341586	5.93906745752519	0.33369464960715	0.563491600842718	0.902878211497093	grey	grey
1658	Arhgef19	0.0886365600779453	1.31513046762835	0.238249402543413	0.625473357258268	0.921432019520405	grey	grey
1659	Arhgef2	0.122091963275803	7.23297489506761	0.564208507935916	0.452569523235219	0.871411391922427	grey	grey
1660	Arhgef25	0.285482938805965	6.31408268140826	3.12069502916762	0.07730380466061	0.550503474799426	black	YeMaBl
1661	Arhgef26	-0.179724964223835	5.93093732088568	2.39204141783655	0.121954280613514	0.623723549163505	turquoise	turquoise
1662	Arhgef28	-0.0047914139750672	5.15021628517545	0.0016420706000293	0.967676593035391	0.997086896576442	turquoise	turquoise
1663	Arhgef3	-0.0686413726484535	4.73117886357167	0.315794033426419	0.574146308551381	0.906110158463209	turquoise	turquoise
1664	Arhgef33	0.619964611519271	0.08288868376166	4.48337902986507	0.0342259888988063	0.429022767790473	turquoise	turquoise
1665	Arhgef37	-0.0918434949876878	2.11726905170158	0.275743485933372	0.599504756494161	0.916074259102699	turquoise	turquoise
1666	Arhgef39	0.257764543075174	1.58416287477371	1.10760336544942	0.292603517634356	0.782031940105827	blue	blue
1667	Arhgef4	0.0431270702024808	6.18442006692113	0.218167474298285	0.640439772377182	0.924213208099051	turquoise	turquoise
1668	Arhgef40	0.31689547436242	6.03852940060761	3.31382067774103	0.068699595522722	0.524826026975059	blue	blue
1669	Arhgef5	0.213044307059543	2.80942383054891	0.712358531334033	0.398661946840498	0.842106844553564	grey	grey
1670	Arhgef6	0.15664455430947	2.75625640345066	0.918915359392562	0.337759924713271	0.804820084518298	grey	grey
1671	Arhgef7	-0.123045828547387	8.44584554372152	1.329272309303	0.248934715965089	0.749694518151974	grey	grey
1672	Arhgef9	-0.111070088809385	6.94969089769757	0.886893857823821	0.346320433278508	0.809127973481959	turquoise	turquoise
1673	Arid1a	-0.00541018232463875	8.17066642717535	0.00149257488028809	0.969182308724078	0.997266743896659	blue	blue
1674	Arid1b	-0.126769366186343	7.22502997984114	1.2219691163155	0.268974558059456	0.762644883191965	grey	grey
1675	Arid2	-0.0316699480079717	6.9736902897256	0.0857486387412507	0.769653101405651	0.954773524071635	blue	blue
1676	Arid3a	-0.0508937430636902	3.02842358343083	0.0957188574767507	0.757028950672971	0.951049570237824	blue	blue
1677	Arid3b	0.238637280925157	3.11638135153038	1.46152240277996	0.226688045830376	0.733525357511964	blue	blue
1678	Arid3c	0.808411083015062	-1.70471617432495	3.09613689643539	0.0784783160263214	0.553848880265623	grey	grey
1679	Arid4a	0.0194618421442218	5.76981085762005	0.0317521047028109	0.858572818427112	0.977944981671609	magenta	YeMaBl
1680	Arid4b	0.0459830943097471	6.09491274193506	0.186830269273926	0.665567955449834	0.930931162295434	grey	grey
1681	Arid5a	0.553735840117824	1.76901108639777	4.58129835537863	0.032322714922367	0.426221231103485	grey	grey
1682	Arid5b	-0.21559669685837	4.2870686419364	1.70952453665404	0.191047071057159	0.704364179199419	grey	grey
1683	Arih1	-0.0613277488306568	7.23556950782459	0.375539449814871	0.540000168418432	0.897139027087143	grey	grey
1684	Arih2	0.0826665633916746	5.77085686348683	0.658742747942962	0.417004151690163	0.852245342779839	brown	BrRePi
1685	Arl1	-0.11307437320558	5.16570923811734	0.388579256788724	0.533047151545519	0.894981590841067	grey	grey
1686	Arl10	-0.19939137032778	5.27390979856257	2.05720471187667	0.151487841514988	0.660369328545919	brown	BrRePi
1687	Arl11	0.310440378564078	-1.04132702245654	0.923334621785248	0.336600930109174	0.80478003909131	grey	grey
1688	Arl13b	-0.0851994240916579	4.65772650132896	0.514056167112933	0.473388224554937	0.878246002989363	grey	grey
1689	Arl14ep	0.150306825545009	4.56640131346714	2.04640720076495	0.152565852030842	0.661290004645202	blue	blue
1690	Arl15	-0.278133813427577	6.48684383958187	2.76289639192757	0.0964734305746598	0.587613401253694	turquoise	turquoise
1691	Arl16	-0.0989789801518805	4.49882689124666	0.531095945668635	0.466146465313078	0.874933625022534	grey	grey
1692	Arl2	0.0123654213448971	5.1726760170178	0.0101863854608801	0.919607913601292	0.9890473714706	brown	BrRePi
1693	Arl2bp	-0.0565029577580155	7.27195350776991	0.230587259588631	0.631088725872139	0.922874834775716	yellow	YeMaBl
1694	Arl3	-0.10205572208301	6.65549535443484	0.44937955713992	0.502629740113011	0.886919648853402	red	BrRePi
1695	Arl4a	-0.057457551640374	6.33883251691502	0.134200298665995	0.71411616834435	0.945195672845295	turquoise	turquoise
1696	Arl4c	-0.0636501463984196	7.15062092921433	0.252170630213998	0.615550800176886	0.918419174991805	turquoise	turquoise
1697	Arl4d	0.1229760612978	4.8039510122058	0.364559433828347	0.545984882256099	0.898408190024704	brown	BrRePi
1698	Arl5a	-0.147465990356782	6.40605828900157	1.56006844124629	0.211655199437112	0.724251504195444	grey	grey
1699	Arl5b	-0.057088748334025	4.24978360660322	0.166181120929803	0.683528310348587	0.93543989026675	blue	blue
1700	Arl5c	0.145618328010735	1.79640785190408	0.635020766912236	0.425519622211243	0.855377011715181	turquoise	turquoise
1701	Arl6	0.0919396111304131	4.66363232467331	0.246778728169215	0.619352463130606	0.91972135016221	grey	grey
1702	Arl6ip1	0.0338693287995513	7.90503508904529	0.0520950592930092	0.8194570069824	0.967459042632545	red	BrRePi
1703	Arl6ip4	0.194388259797982	5.4615307519027	2.78156186783118	0.0953551365779717	0.586839949993914	grey	grey
1704	Arl6ip5	-0.102821044548159	7.00606607339166	0.436678484888638	0.508729981418994	0.888075687035121	turquoise	turquoise
1705	Arl6ip6	0.0351441159115349	3.98752901743327	0.0648728221421901	0.798953706077261	0.962291020973588	blue	blue
1706	Arl8a	-0.143253788883517	9.01149955265589	1.07076858982509	0.300771904101239	0.789031396356095	turquoise	turquoise
1707	Arl8b	-0.114265711874204	7.19693175693422	0.652386798481377	0.419260627234978	0.852317437929824	turquoise	turquoise
1708	Arl9	0.0676657093588281	-3.7023629334796	0.00427511754496379	0.947867958003097	0.993246523672603	grey	grey
1709	Armc1	-0.0544464083718982	6.04337750164669	0.156942995889793	0.691986764731159	0.938378069787958	brown	BrRePi
1710	Armc10	0.002064192196584	6.2551541693501	0.000309942229073101	0.985953827306325	0.998576536794488	grey	grey
1711	Armc2	0.134358221015064	3.20196668743626	0.48462367058252	0.486335414639182	0.881352378662068	turquoise	turquoise
1712	Armc3	0.363976959724538	0.887622657076723	2.63588488342519	0.10447383878126	0.600316886724916	grey	grey
1713	Armc4	0.296506642698258	-1.08013001789558	0.75927548166999	0.383555353935706	0.832832975419406	grey	grey
1714	Armc5	0.13052590049787	4.42514654732929	1.19051021743201	0.275226663549251	0.766796216470889	grey	grey
1715	Armc6	-0.0829092011755372	6.4408704770829	0.494777351373514	0.481803941764374	0.880739792546225	turquoise	turquoise
1716	Armc7	0.0689779272908693	3.66684336813506	0.182038058667718	0.669627584018541	0.93181208393111	brown	BrRePi
1717	Armc8	-0.0247042512886673	6.79349205338003	0.0494052084389001	0.824101506015025	0.968437314807075	turquoise	turquoise
1718	Armc9	0.121103076753559	4.90112381321488	1.36948309721148	0.241900714598455	0.743780782707911	grey	grey
1719	Armcx1	0.314990217589271	5.92315048042926	4.13288672743867	0.0420575492983295	0.454374742259632	yellow	YeMaBl
1720	Armcx2	0.0355438716587691	7.51270047551366	0.156502972765765	0.69239676805247	0.938554590848851	blue	blue
1721	Armcx3	0.0423064848440652	3.79342949889547	0.0671671342302265	0.795506986489765	0.961781286775999	grey	grey
1722	Armcx4	-0.00655842073931917	7.65874576256077	0.00167785122926745	0.967326522978191	0.997086896576442	black	YeMaBl
1723	Armcx5	0.210018135180792	4.01060878459803	2.88858105292353	0.089209463403435	0.574758923929659	turquoise	turquoise
1724	Armcx6	-0.0547784072248784	4.48126609717309	0.215606619545269	0.642408039219372	0.924213208099051	grey	grey
1725	Arnt	0.401885198413746	5.24742839351538	4.17495280040997	0.0410257053522906	0.450527255916587	pink	BrRePi
1726	Arnt2	-0.175016563991144	9.00559367677983	2.57040327313001	0.108879972253053	0.606173920589805	turquoise	turquoise
1727	Arntl	0.0335963736163719	5.29456377808411	0.103357931961363	0.747836600595574	0.950255388063583	turquoise	turquoise
1728	Arntl2	0.493455418195779	2.15987849285886	3.31183020532999	0.0687828477921623	0.524826026975059	turquoise	turquoise
1729	Arpc1a	-0.0356501646081505	7.529447216826	0.0812424424809421	0.775620699071639	0.956959249390881	brown	BrRePi
1730	Arpc1b	0.158320850650829	3.8001768484419	0.825319640127777	0.363629404824028	0.820227468070818	grey	grey
1731	Arpc2	-0.086696326105767	8.38428266507649	0.508047639194722	0.475985241671949	0.879038903328226	turquoise	turquoise
1732	Arpc3	-0.10620052591665	7.80532463754719	0.329815448465776	0.565767778912013	0.902878211497093	turquoise	turquoise
1733	Arpc4	-0.00593675094254793	6.87583213242088	0.0020984884705797	0.963462276679095	0.996520795766885	yellow	YeMaBl
1734	Arpc5	-0.0607827951129568	7.99708713313104	0.150341334848179	0.698209379717604	0.93992790423999	turquoise	turquoise
1735	Arpc5l	-0.0594387802593945	6.14078228308934	0.170844675103936	0.679362206717859	0.934968843591826	grey	grey
1736	Arpp19	-0.0989427349461946	7.43494268280739	0.427266413120837	0.513333335123594	0.888711384196556	grey	grey
1737	Arpp21	0.188273634396515	7.81390900752653	2.42950068159661	0.119070820631572	0.622783108722598	turquoise	turquoise
1738	Arr3	0.118481113206366	-2.410313801241	0.0650352553751379	0.798707568811217	0.962291020973588	grey	grey
1739	Arrb1	-0.0449801762034564	8.02011678734078	0.179686785129594	0.671642550705485	0.932548961073005	turquoise	turquoise
1740	Arrb2	0.0914875104115135	6.28565398890057	0.626432770099546	0.428666824360082	0.857385258017583	grey	grey
1741	Arrdc1	0.307111297255995	4.81741808896284	3.55367498462057	0.0594137253966737	0.502427922713131	turquoise	turquoise
1742	Arrdc2	0.0950498841701939	3.81785041418867	0.503410058587905	0.478005591951436	0.879938704638989	turquoise	turquoise
1743	Arrdc3	-0.143500682287554	6.47705661668845	0.661658501931768	0.415975039662036	0.852088500909209	grey	grey
1744	Arrdc4	-0.112042113841031	5.56727453862003	0.547813157846839	0.459212615858311	0.873682579126857	grey	grey
1745	Arsa	0.163813502539422	5.57382695543956	1.48841150045192	0.222463088156736	0.730916334018948	turquoise	turquoise
1746	Arsb	-0.197680913153912	5.9115759985739	2.14838168735345	0.142720253685139	0.649672083383659	turquoise	turquoise
1747	Arsg	0.37179822779747	2.69949585950377	2.41742889601626	0.119991728257391	0.623226461290134	green	green
1748	Arsi	-0.325853934925918	0.823712354900137	0.686446734109872	0.407375614133305	0.845649266224739	blue	blue
1749	Arsj	-0.2649609897269	-0.998207970796945	0.590741286140915	0.442132611052368	0.867400692892417	grey	grey
1750	Arsk	0.0709993462429514	2.64039985728562	0.239454873518363	0.624600111304877	0.920880515540284	blue	blue
1751	Art1	-0.287905661452069	-2.6383704057103	0.326569269528811	0.567686243950797	0.903112046270869	grey	grey
1752	Art3	0.20867619887193	1.23363706974003	1.40550307305289	0.235804345520615	0.740246736543169	turquoise	turquoise
1753	Art4	1.27810203818915	-2.87210374638939	5.91328002532867	0.0150271667678038	0.35875453322119	grey	grey
1754	Art5	0.619661883037585	-1.30755454268201	3.66656772923035	0.055514393755776	0.493682510550118	blue	blue
1755	Artn	0.0121997621505051	-0.894193304293593	0.0014462685729093	0.969663892002712	0.997266743896659	turquoise	turquoise
1756	Arv1	0.139456962232401	3.48370960637292	0.984379156145243	0.321120049199094	0.801326375343916	yellow	YeMaBl
1757	Arvcf	0.0613007871791538	6.77894993463018	0.3018774423598	0.582707820004156	0.909909297276911	blue	blue
1758	Arx	-0.131926596686469	6.51548957191104	1.19011405657885	0.275306550933288	0.766796216470889	blue	blue
1759	Arxes1	0.00988325843939668	5.32540928037526	0.00295158724817668	0.956673433566356	0.995906560694635	turquoise	turquoise
1760	Arxes2	0.171409134169985	5.32376605486538	0.616488566543595	0.432355157495193	0.860324832572165	grey	grey
1761	As3mt	0.128527144132404	3.16596986907659	0.587794645977755	0.44327318475084	0.868075325621917	grey	grey
1762	Asah1	0.146180584964153	5.28383258723983	1.47368882793785	0.224764580436694	0.733036215184185	grey	grey
1763	Asah2	0.141891567862713	1.66845532123268	0.352649465025456	0.552617150430248	0.899922488568715	green	green
1764	Asap1	-0.168123786163406	6.44503912252722	2.65514109644977	0.10321559782829	0.598551254221589	grey	grey
1765	Asap2	-0.0420242881963992	6.36340456390538	0.130214030738912	0.718210227685408	0.946428691404591	grey	grey
1766	Asap3	0.311716679027014	3.17444104537728	2.02451826685397	0.154777998343786	0.665114241516729	grey	grey
1767	Asb1	0.0170665956209996	5.41884168171317	0.0285447955597462	0.865834356808479	0.979699497006186	brown	BrRePi
1768	Asb11	-0.129535917834147	-2.2860582235851	0.0658545049839034	0.797471110388074	0.962268416574825	grey	grey
1769	Asb12	0.302317746174155	-2.86356880869224	0.319271541669853	0.572045750905948	0.905743266207362	grey	grey
1770	Asb13	0.0514937351102087	4.72781538226323	0.216193604132139	0.641955633243939	0.924213208099051	turquoise	turquoise
1771	Asb14	0.738214442310491	-0.474833131728395	4.914420067915	0.0266334028873157	0.409769974324201	yellow	YeMaBl
1772	Asb16	0.430486202411363	-1.5249083733058	1.05450922158064	0.304470853537474	0.79215083480864	turquoise	turquoise
1773	Asb17	1.54573457561388	-2.86110139350464	4.62145428885032	0.0315744571419728	0.426221231103485	grey	grey
1774	Asb17os	1.24262918148895	-2.76473416386803	4.84451267007245	0.0277342280155523	0.41397010783681	grey	grey
1775	Asb18	0.448652480570283	-2.46101082301846	0.84063101874021	0.359216361507475	0.817263956960241	grey	grey
1776	Asb2	0.076327960417655	1.23409082946385	0.101842820850077	0.749629285063597	0.950335022404547	turquoise	turquoise
1777	Asb3	-0.0839103451735899	4.268598768883	0.342302069629755	0.558503428216046	0.901921148842451	grey	grey
1778	Asb4	0.163055469582802	2.62820036836915	0.201019249978806	0.653899391628456	0.927132746092481	blue	blue
1779	Asb5	0.360609070470241	0.420979024913538	2.58058603738558	0.108181603313219	0.605485116247701	turquoise	turquoise
1780	Asb6	0.101459979884128	5.15391650098949	0.886248552062548	0.346495943461785	0.809127973481959	brown	BrRePi
1781	Asb7	-0.0951134318129706	4.84256067084906	0.60764824224718	0.435674665014964	0.862574569168585	grey	grey
1782	Asb8	0.0807500118765044	4.97160034403424	0.498450117569668	0.480181919795513	0.880410711499166	brown	BrRePi
1783	Ascc1	-0.0732156315222725	5.09344270392872	0.254137368522658	0.614176778675092	0.91830787725041	brown	BrRePi
1784	Ascc2	0.162695815578491	5.01655933106765	1.01690067895753	0.313255306561414	0.797185096148942	black	YeMaBl
1785	Ascc3	-0.158974623331057	5.33004697447553	1.93085649749118	0.164664770224435	0.676864015526277	grey	grey
1786	Ascl1	-0.091422737548314	4.66880562138697	0.422216799666799	0.515832971903845	0.889590016701736	blue	blue
1787	Ascl2	0.878931711645989	-1.14072927267675	4.39251132781981	0.0360971060083108	0.432982831852756	grey	grey
1788	Ascl3	-0.269603066443018	-3.11828001881783	0.213068250430073	0.644373096653109	0.924460419081065	grey	grey
1789	Ascl4	-0.162517868117935	-2.81141189723626	0.138364642990851	0.709912221283351	0.943728233350428	grey	grey
1790	Ascl5	0.000212429117147409	-1.35284695734729	3.57266812756052e-06	0.998491879162163	0.999909064227688	turquoise	turquoise
1791	Asf1a	-0.0780191383491043	4.47286950201651	0.224431446165021	0.635683926455858	0.923580321834743	blue	blue
1792	Asf1b	0.0372581509211312	1.59282793052842	0.024766960416768	0.874949140297398	0.981262859346947	blue	blue
1793	Asgr1	0.464315620388736	0.732371897174517	1.33193692340542	0.248460929239589	0.749694518151974	grey	grey
1794	Ash1l	-0.000978917864513426	7.03399162904418	7.16186389411178e-05	0.99324775939544	0.999487526003601	magenta	YeMaBl
1795	Ash2l	-0.138109088001436	6.89517597306796	1.51859703190396	0.217831927652096	0.7278054603229	blue	blue
1796	Asic1	0.00874261761422211	7.37422279409638	0.00625768332358234	0.936948692803594	0.990670755440059	turquoise	turquoise
1797	Asic2	0.0696491350866848	5.75155617785266	0.207256353477046	0.64892639791732	0.925210540619599	turquoise	turquoise
1798	Asic3	1.21236133753552	-0.236604320118261	10.4979863889304	0.00119504706557036	0.272434927375688	grey	grey
1799	Asic4	0.00880016697928067	3.66902735166232	0.00221593911372509	0.962454438658979	0.996520795766885	grey	grey
1800	Asl	0.178703524286001	4.33777425682069	1.50298066247334	0.220213307307967	0.730021463357966	pink	BrRePi
1801	Asna1	-0.0553681446722852	6.63531979991502	0.210110655960817	0.646680686835158	0.924733006118645	grey	grey
1802	Asns	-0.0957929869909199	6.42392500213049	0.560627865697256	0.454007376524102	0.872002677030563	turquoise	turquoise
1803	Asnsd1	-0.0620131358035053	5.20462977957562	0.273040255083686	0.601299596472051	0.916074259102699	blue	blue
1804	Aspa	0.0172931949163806	-0.832357343137815	0.00198564290967695	0.964457585320603	0.996561634281626	turquoise	turquoise
1805	Aspdh	0.552317758383717	2.64981420862808	4.59633492735805	0.0320403821501057	0.426221231103485	yellow	YeMaBl
1806	Aspg	1.02755986603199	0.0298574865557006	4.96674549235982	0.0258392232664067	0.409769974324201	green	green
1807	Asph	0.0196309570373976	5.83304615540178	0.0287217756147289	0.865423035045467	0.979699497006186	grey	grey
1808	Asphd1	0.260776167769874	3.28226659506682	2.51312555122992	0.112901809001314	0.61382738103848	turquoise	turquoise
1809	Asphd2	0.0146200505688793	6.45744913136726	0.0180579155808474	0.893102298342869	0.983447923432204	brown	BrRePi
1810	Aspm	0.123909697453639	3.71680478677278	0.5162844012319	0.472430968678006	0.878202493302867	blue	blue
1811	Aspn	0.38822195001825	0.0100345981628849	2.06900747813941	0.15031931928084	0.657864818549158	green	green
1812	Asprv1	0.372164483563442	0.774774302207837	2.33590747423726	0.126421298283392	0.628625270392694	turquoise	turquoise
1813	Aspscr1	0.169186662845348	5.98750723926915	2.30979819432297	0.128560740109761	0.631505090273151	grey	grey
1814	Asrgl1	0.0463977710793758	5.72661765277528	0.153527013897703	0.695187348957803	0.93920657590076	grey	grey
1815	Ass1	0.155159879332541	1.39392492322249	0.41449027508359	0.519699172719207	0.889799007577111	turquoise	turquoise
1816	Aste1	0.0763308941730323	2.6574140998612	0.288312576518041	0.591303905518914	0.9129671312326	blue	blue
1817	Astn1	-0.0616582305179894	8.21958412516727	0.176447643418467	0.674444022791203	0.932933820872111	turquoise	turquoise
1818	Astn2	0.048057841602129	5.26266813528184	0.0979618602640357	0.754289327435216	0.950706162058365	turquoise	turquoise
1819	Asun	0.248446051749456	5.06720143943709	3.09958443860209	0.0783122820684109	0.553382365802854	blue	blue
1820	Asxl1	0.0312114366054743	6.77000431583664	0.0742461555948459	0.785251831456291	0.95909592617019	pink	BrRePi
1821	Asxl2	0.31302777082425	4.95275711223654	3.1385756163208	0.0764605551217019	0.548699439411159	black	YeMaBl
1822	Asxl3	-0.0113131326368858	6.11660890355136	0.00772268562552192	0.929972996893677	0.989639312078615	grey	grey
1823	Atad1	0.0569067868785629	7.16999327965642	0.141499003153655	0.706795324659777	0.942735048250876	grey	grey
1824	Atad2	0.212568601426528	3.20284503714656	1.69300687872526	0.193205070209515	0.706558375627387	blue	blue
1825	Atad2b	0.0841407757602794	5.59846828358687	0.619107081922028	0.431379293511664	0.859396115014903	blue	blue
1826	Atad3a	0.121510556794074	5.95303204526147	1.12386774512449	0.289087150100379	0.779606810329788	grey	grey
1827	Atad3aos	0.170655517795517	0.416900108045813	0.664435573274861	0.414998372745796	0.851366753078033	grey	grey
1828	Atad5	0.290795822948459	4.42843724659974	4.0195791165996	0.0449749358935442	0.465815841645542	blue	blue
1829	Atat1	-0.118934602733416	8.88116410603924	1.31452766813543	0.25157652973147	0.750656923717679	grey	grey
1830	Atcay	-0.0385815526558905	8.49023539938564	0.116966294216184	0.732348368095022	0.948246201713559	turquoise	turquoise
1831	Atcayos	1.24751890462105	-1.22058093614141	5.63141542980175	0.017641381153627	0.373170902888532	yellow	YeMaBl
1832	Ate1	0.0161577730002908	6.24278026428891	0.0310934523216986	0.860032058542831	0.978310804635544	turquoise	turquoise
1833	Atf1	0.186907766219034	2.92866481542209	1.87386045839364	0.171033590571286	0.684656017259865	blue	blue
1834	Atf2	-0.0996715744618496	6.91529871643139	1.0141206785421	0.313917671816031	0.797185096148942	grey	grey
1835	Atf3	-0.195552737073802	-0.412126213531997	0.389562953868577	0.532529221202243	0.89460489338663	grey	grey
1836	Atf4	0.11745266319171	7.55097192917248	0.616949971085461	0.432182959022106	0.860171977744608	grey	grey
1837	Atf5	0.0438313675403865	4.56294612789395	0.114332261878685	0.735264817176376	0.948939193719251	blue	blue
1838	Atf6	-0.0434793318838803	5.19973012531894	0.182119537265381	0.669558035798874	0.93181208393111	blue	blue
1839	Atf6b	0.0143941500240018	6.85114871624726	0.0231783907433254	0.878994089416108	0.982001396012145	grey	grey
1840	Atf7	-0.156516985900631	2.94663809469021	0.853945623011809	0.35543853121785	0.814280337118303	blue	blue
1841	Atf7ip	-0.189596770433814	6.850053256242	2.67111198922626	0.10218460585119	0.597188717139897	grey	grey
1842	Atf7ip2	-0.0200391433273191	-2.42473792368183	0.00196973503601861	0.964600150883282	0.996635506351388	grey	grey
1843	Atg10	-0.0122738922940691	2.17743795943563	0.0049588360156978	0.943860166404656	0.992868865386522	grey	grey
1844	Atg101	-0.0068844549342955	5.12824772227674	0.00159269409368079	0.968166017334983	0.997086896576442	brown	BrRePi
1845	Atg12	-0.0470146830761202	6.80635311301353	0.123346246412261	0.725433176922333	0.947545573451912	turquoise	turquoise
1846	Atg13	0.0817814538785386	6.1947413515128	0.753626204854703	0.385330575788594	0.833962591919739	turquoise	turquoise
1847	Atg14	0.0387140438192143	4.75596061202802	0.125525970250619	0.723116732401212	0.947157650885438	brown	BrRePi
1848	Atg16l1	0.287698678685823	6.39147409829789	4.72082074250873	0.0297995164780123	0.420254131790507	turquoise	turquoise
1849	Atg16l2	0.279086201532486	3.79975037975866	2.46868777699328	0.116134845094369	0.619259272781062	turquoise	turquoise
1850	Atg2a	0.28859000829111	5.97357951518964	3.22037487841014	0.072726972690481	0.536262905241599	grey	grey
1851	Atg2b	0.0798890962604265	6.04616463836615	0.572111194539058	0.44942120145855	0.871030542404453	grey	grey
1852	Atg3	-0.0792557829243124	5.73572309771878	0.237494317687652	0.626021736787465	0.921749456106546	grey	grey
1853	Atg4a	0.660839314720486	2.00768350950808	8.1328992581495	0.00434691820774616	0.305218302969013	yellow	YeMaBl
1854	Atg4b	0.00428416716090079	6.4162863086331	0.00223125210909458	0.962325030961537	0.996520795766885	red	BrRePi
1855	Atg4c	0.0367569672504884	4.37867891892395	0.09339147760911	0.759909073947666	0.952130583043586	turquoise	turquoise
1856	Atg4d	0.145431879774334	4.4996962447622	1.76186534650201	0.184392019035065	0.700664366932646	red	BrRePi
1857	Atg5	-0.0555795151303426	4.80672950737701	0.126067501734461	0.722544749626541	0.947157650885438	grey	grey
1858	Atg7	-0.0821461093450071	5.06160944061639	0.649822394332408	0.420176185359933	0.853035190930534	brown	BrRePi
1859	Atg9a	0.126774539956123	6.88683162900844	1.10295397554446	0.293618742954419	0.782339723608943	turquoise	turquoise
1860	Atg9b	0.0758123641081064	2.83368026636772	0.242824515995316	0.622173502077364	0.920570750802569	turquoise	turquoise
1861	Athl1	0.211000666313613	3.24963241271387	1.6347919716761	0.201041530633183	0.717019916879125	blue	blue
1862	Atic	-0.082587609875807	6.28128817464331	0.552916723881804	0.457128365386376	0.87340696195099	grey	grey
1863	Atl1	-0.0127445290411876	6.3714939333399	0.01449247247632	0.904178422458744	0.986378177878364	turquoise	turquoise
1864	Atl2	0.146037216194218	5.77153896799917	2.24704721015049	0.133869633454455	0.637463658772882	grey	grey
1865	Atl3	0.0711023707229931	5.00460745750317	0.314034288440617	0.575215071753997	0.906473912639837	grey	grey
1866	Atm	0.148581263194307	5.40532056415423	0.705968440214445	0.400785449685325	0.842988899740059	black	YeMaBl
1867	Atmin	-0.130525954292645	6.10583431427545	1.33112116813112	0.24860585873764	0.749694518151974	brown	BrRePi
1868	Atn1	0.0540248470817526	8.59596145646981	0.119831784385951	0.729217004564289	0.948045903310297	grey	grey
1869	Atoh7	0.811371962119795	-2.89155539832501	2.79304965630586	0.0946738972845605	0.586215973010959	grey	grey
1870	Atoh8	-0.0367986846725269	0.815950069583124	0.0164738365336454	0.897871646469269	0.9842521717449	blue	blue
1871	Atox1	0.182006594704851	5.43714444217236	1.71593835189703	0.190216708874409	0.70341283735179	brown	BrRePi
1872	Atp10a	0.492183795951907	2.92706311600073	6.55226053642535	0.0104750989814676	0.349193730123454	pink	BrRePi
1873	Atp10b	0.142260367348329	1.50398237220801	0.578622670016992	0.446852697254348	0.869619044198597	turquoise	turquoise
1874	Atp10d	0.378931101333761	2.76119565291458	3.04959228162364	0.0807574141359417	0.55856423739132	grey	grey
1875	Atp11a	0.447483017331977	6.38487251674644	5.37124336579557	0.0204713799723478	0.386796843613197	black	YeMaBl
1876	Atp11b	0.583427761758782	6.81925304233662	7.18771163840958	0.00734045352664036	0.333179784215865	yellow	YeMaBl
1877	Atp11c	0.292783357131025	5.64828545278203	1.96765265377453	0.160697240102775	0.672625390261847	black	YeMaBl
1878	Atp13a1	0.386697385876403	7.08197798076789	4.56017313970563	0.0327237650842263	0.426221231103485	yellow	YeMaBl
1879	Atp13a2	0.187799264102264	8.46145762401939	1.86765718538938	0.171743646327369	0.684656017259865	turquoise	turquoise
1880	Atp13a3	0.150265595204455	6.64226211485805	1.75736628125202	0.184953361625788	0.701144565667066	turquoise	turquoise
1881	Atp13a4	0.32061920019643	0.406012034956371	0.874586261259118	0.349688758834651	0.810870853336242	turquoise	turquoise
1882	Atp13a5	0.0920815814713079	2.45386866087555	0.195554429950329	0.658333367760413	0.928908586115604	turquoise	turquoise
1883	Atp1a1	0.0496870130131338	8.33540384809396	0.138689083460925	0.70958773417795	0.943728233350428	grey	grey
1884	Atp1a2	0.260463209833236	8.42947479028941	1.28465496804853	0.25703531355531	0.75460436695041	turquoise	turquoise
1885	Atp1a3	0.0539893689503394	10.4467411677632	0.130502720746847	0.717911369290874	0.946428691404591	turquoise	turquoise
1886	Atp1b1	0.0634879628646685	8.90379462866477	0.187121457908958	0.665323279965279	0.930931162295434	turquoise	turquoise
1887	Atp1b2	0.163201707202959	7.73411062660079	1.10165481504384	0.293903228225632	0.782382593833683	turquoise	turquoise
1888	Atp1b3	0.0399726786606583	6.27460968124218	0.122833897100032	0.725980994921138	0.947545573451912	grey	grey
1889	Atp2a1	0.713314187792995	-1.20293038799155	3.23279175759757	0.0721775472753795	0.534728330791833	black	YeMaBl
1890	Atp2a2	0.0276962170999348	8.95691118651716	0.044066522023094	0.833729897312824	0.97154751148051	turquoise	turquoise
1891	Atp2a3	0.335350040454746	2.34734173808828	2.34176959644501	0.125946408471982	0.627542789103622	turquoise	turquoise
1892	Atp2b1	0.0514964812787203	8.21791845017326	0.203913793751234	0.651580119463058	0.92653432664389	turquoise	turquoise
1893	Atp2b2	0.0626238578140513	7.57169394699195	0.1800104246065	0.671364281952941	0.932548961073005	turquoise	turquoise
1894	Atp2b3	0.141074588538358	5.74932553540943	0.611014324189991	0.434406154595418	0.86150869676882	turquoise	turquoise
1895	Atp2b4	-0.0708073919044989	7.28278194679136	0.23011299364487	0.631440058068672	0.923019241944114	turquoise	turquoise
1896	Atp2c1	0.106625014908203	7.28190010740414	0.949053414479927	0.329960359588143	0.803798620310373	turquoise	turquoise
1897	Atp2c2	0.605683607060581	-2.01230695733971	1.52729593023878	0.216518731479277	0.726995536842325	green	green
1898	Atp4a	0.0682676337713203	1.72674579385942	0.14311956338425	0.705199230539939	0.942179985519446	turquoise	turquoise
1899	Atp5a1	-0.119049728475947	9.77479619218118	0.745807188561784	0.38780695512138	0.835030823127846	red	BrRePi
1900	Atp5b	-0.100127027140405	10.0930364236159	0.498419575303807	0.480195371377684	0.880410711499166	red	BrRePi
1901	Atp5c1	-0.00564994862724708	7.97735395552146	0.00167170954934548	0.967386344136817	0.997086896576442	grey	grey
1902	Atp5d	0.00388774992695548	7.68633997552852	0.00106458871289306	0.973971212482272	0.997667557722885	red	BrRePi
1903	Atp5e	0.282408822318695	6.5271249974813	2.96702677843718	0.0849779042797075	0.568790460837542	brown	BrRePi
1904	Atp5f1	-0.0296889705225503	7.07278291001398	0.0303886331548995	0.861611343230985	0.978310804635544	brown	BrRePi
1905	Atp5g1	0.305197980226077	1.89879288843346	2.73065264282874	0.0984390506734277	0.588946673574291	grey	grey
1906	Atp5g2	0.0686494106397135	-0.854506561169107	0.0447937370361178	0.832383758091111	0.971367755912309	grey	grey
1907	Atp5g3	0.106372844159713	7.92143850338822	0.600104400209398	0.438538195445075	0.864740064205226	brown	BrRePi
1908	Atp5h	0.0893370452954006	5.01150404656966	0.373182724506712	0.541274501335801	0.89778287646682	grey	grey
1909	Atp5j	0.11413468576963	6.46459971411812	0.383002949615175	0.536000474103768	0.896102720088862	brown	BrRePi
1910	Atp5j2	0.216528919147523	6.5452876099152	1.63117482685821	0.20154063047967	0.717019916879125	brown	BrRePi
1911	Atp5k	0.130957094348606	6.16953000674415	0.465667119823514	0.494987278650092	0.884312685257983	brown	BrRePi
1912	Atp5l	-0.30053598124287	-1.02453841872984	0.831946216131318	0.361710363407949	0.81856617181532	grey	grey
1913	Atp5o	0.108932050375764	7.29280319050183	0.636877335478196	0.424843826400215	0.855377011715181	brown	BrRePi
1914	Atp5s	0.0879298880947695	3.05128802033394	0.327965746500384	0.566859392537796	0.902985016237834	turquoise	turquoise
1915	Atp5sl	-0.0366195027240312	4.87217963814663	0.112578008219736	0.737227984934464	0.949411267510582	grey	grey
1916	Atp6ap1	0.0213356057400288	8.25120495833135	0.0442126139730057	0.83345854240543	0.97154751148051	turquoise	turquoise
1917	Atp6ap1l	-0.0644141653312016	1.80109915945297	0.0891449764753016	0.765266967922758	0.953535017938625	turquoise	turquoise
1918	Atp6ap2	0.191233630087152	6.83622514432155	1.83943322070399	0.175017391772455	0.688293474960882	turquoise	turquoise
1919	Atp6v0a1	0.0178162429401637	8.50252132965839	0.0194273053142773	0.889148399204845	0.983389473208303	turquoise	turquoise
1920	Atp6v0a2	0.284885746554101	5.72879009394628	3.9897437647071	0.0457780253714615	0.467233075528671	blue	blue
1921	Atp6v0a4	0.514332606623486	-1.10107042115787	2.19787656426969	0.138200998376834	0.642738461647092	turquoise	turquoise
1922	Atp6v0b	0.177964005664771	7.4667633725245	3.02522849702347	0.0819787725287967	0.561663257041782	turquoise	turquoise
1923	Atp6v0c	0.416909947377212	-3.1229311071699	0.561521441519622	0.453647879426704	0.871681460133052	grey	grey
1924	Atp6v0d1	-0.0383379660568542	7.847311360709	0.0999416406703055	0.751899678757221	0.950335022404547	turquoise	turquoise
1925	Atp6v0e	0.208886259238986	4.27047483650625	1.86997500695935	0.171477942019915	0.684656017259865	red	BrRePi
1926	Atp6v0e2	-0.0112477296609442	8.32808747070384	0.0068073175153387	0.93424397393109	0.990318875593	turquoise	turquoise
1927	Atp6v1a	-0.153590004611855	8.00846274013179	1.24276226697745	0.264939360978365	0.758918642456688	turquoise	turquoise
1928	Atp6v1b1	-0.559566211204172	-1.4159414594049	1.19557538356833	0.274207813311429	0.765873302377735	turquoise	turquoise
1929	Atp6v1b2	-0.0992480171619004	8.31367800239881	0.531169453918196	0.466115611373343	0.874933625022534	yellow	YeMaBl
1930	Atp6v1c1	-0.0305812363370818	6.53448819988057	0.0500904635580639	0.822905935173019	0.968333779645089	turquoise	turquoise
1931	Atp6v1c2	0.183691280767735	-0.0834250436916617	0.585671721382525	0.44409773491863	0.868075325621917	turquoise	turquoise
1932	Atp6v1d	-0.0209603982367724	6.94355744623407	0.0177302477192534	0.894070817377723	0.983447923432204	turquoise	turquoise
1933	Atp6v1e1	-0.0322781323758442	7.49249809031026	0.0328895182624791	0.856089192746829	0.977625170365391	brown	BrRePi
1934	Atp6v1f	0.0319589362063592	5.69003635555717	0.0366055840844055	0.848270303227826	0.975044250157329	brown	BrRePi
1935	Atp6v1g1	0.0423957370959653	5.37459457020195	0.0596029584013351	0.80712458484778	0.964242825260763	red	BrRePi
1936	Atp6v1g2	-0.0252011645904964	6.71559487384562	0.0324101003764419	0.857130543771573	0.977921140284125	turquoise	turquoise
1937	Atp6v1h	-0.0417449786405813	6.99254098675132	0.0684066255496703	0.793671015777371	0.961024532442381	brown	BrRePi
1938	Atp7a	0.193929115256533	4.35158667358933	1.73245787183838	0.188097308750785	0.70247211126727	blue	blue
1939	Atp7b	0.195640522105798	2.38667742126798	0.711220107561191	0.399039063100993	0.842318515212421	grey	grey
1940	Atp8a1	-0.0538861642781139	7.62530749472638	0.126122551844347	0.722486681462832	0.947157650885438	turquoise	turquoise
1941	Atp8a2	-0.304891993979944	5.18351894833364	5.10915804291393	0.0237998673991195	0.401934603763803	turquoise	turquoise
1942	Atp8b1	0.282766940557852	1.72618278568046	2.17893668025777	0.13991109651079	0.644301684482396	turquoise	turquoise
1943	Atp8b2	0.338024826053374	6.25204550275027	4.72300803900352	0.0297616366481161	0.420254131790507	grey	grey
1944	Atp8b3	0.0399861560998744	-0.915083445893302	0.0169026732304474	0.896558292471879	0.984046175530875	grey	grey
1945	Atp8b5	0.709009830845903	-0.85616117043201	3.33285752269826	0.0679087951503192	0.524173481954922	grey	grey
1946	Atp9a	-0.0514629949887793	9.33475699353724	0.187322355113067	0.665154604885542	0.930931162295434	turquoise	turquoise
1947	Atp9b	0.279497898456753	6.57383830232688	3.69748377699956	0.0544945902029132	0.491415773473005	pink	BrRePi
1948	Atpaf1	0.0864260704067256	1.5820174294729	0.278811191144274	0.597481464778379	0.914625076506218	red	BrRePi
1949	Atpaf2	-0.00153617835608351	4.69357491929972	0.000218321386546982	0.988211124003601	0.998898570126219	red	BrRePi
1950	Atpif1	0.125761295401724	8.27846036133127	0.41761754550285	0.518128242971792	0.889590016701736	turquoise	turquoise
1951	Atr	0.276502066872685	4.93619155713917	2.90145472132135	0.0884996517129724	0.574293202955755	black	YeMaBl
1952	Atraid	0.249111272454669	6.02059786416086	6.10821207506717	0.013455517765059	0.357443957311274	turquoise	turquoise
1953	Atrip	-0.0201864173243685	4.94086589150427	0.0311998237052453	0.859795321596569	0.978310804635544	pink	BrRePi
1954	Atrn	-0.0716399759240253	7.61961400495191	0.307124868815087	0.579449863054916	0.908635941010154	turquoise	turquoise
1955	Atrnl1	-0.258241366723451	6.91272740774102	4.85991707538426	0.0274876572570532	0.41176956718794	turquoise	turquoise
1956	Atrx	0.00717493393793004	8.33706684930939	0.00319600016297272	0.954917065921798	0.995609214017751	magenta	YeMaBl
1957	Atxn1	0.30023549442363	5.80618507105011	4.1456734445014	0.0417410485868778	0.452905077997716	turquoise	turquoise
1958	Atxn10	-0.0961663682232496	8.77045742433769	0.421071179428537	0.516403029964933	0.889590016701736	turquoise	turquoise
1959	Atxn1l	0.0338337706156697	5.3300481441306	0.114377927073003	0.735213938509145	0.948939193719251	blue	blue
1960	Atxn2	-0.0647708218176625	7.01391066524403	0.477595791267671	0.489513347282277	0.882467209293251	grey	grey
1961	Atxn2l	0.337536271683003	8.32792220112003	2.85895893773159	0.0908662900774917	0.577286501366869	black	YeMaBl
1962	Atxn3	0.25984365966447	4.5929182572785	3.86291723318261	0.0493644269104742	0.481189926892164	magenta	YeMaBl
1963	Atxn7	0.359928783773146	4.71932117499585	4.66524840778258	0.0307789707169658	0.422786409439691	black	YeMaBl
1964	Atxn7l1	-0.120343222678446	4.92200359588382	0.993216463883318	0.318957511276201	0.799653021346819	grey	grey
1965	Atxn7l2	0.407929004728626	5.5441929815085	5.22548926061203	0.0222581838865435	0.394286524029365	black	YeMaBl
1966	Atxn7l3	-0.157842430876444	8.21478309353532	1.78076080810099	0.182055931334292	0.696626040490466	yellow	YeMaBl
1967	Atxn7l3b	-0.138951040838384	8.90798926990839	0.919321875541726	0.337653088614649	0.804820084518298	brown	BrRePi
1968	AU019823	0.0146053156303174	4.97195048723908	0.0192617193211211	0.889618786052656	0.983389473208303	magenta	YeMaBl
1969	AU021092	0.0309901502743418	2.8389941760322	0.0327857935673084	0.856313826850574	0.977625170365391	grey	grey
1970	AU022252	-0.173653842489202	4.0721247635622	1.64105383304219	0.200180939356372	0.715916474663013	yellow	YeMaBl
1971	AU022754	0.330658333753213	1.37419954927245	1.33349261638218	0.248184826915648	0.749694518151974	magenta	YeMaBl
1972	AU023762	-0.0364506326160931	0.153172048673611	0.0217005442640339	0.882886514175777	0.982294868531865	turquoise	turquoise
1973	AU040320	-0.0493465485986531	6.49226005554404	0.23276824694228	0.629478768890149	0.922447645570892	turquoise	turquoise
1974	AU041133	0.400490588803061	2.58247067155319	3.36221838907364	0.0667081495875085	0.520557905720619	grey	grey
1975	Auh	-0.0595446591596622	4.66804690181207	0.153412859162778	0.695295012031404	0.93920657590076	turquoise	turquoise
1976	Aup1	0.32701990498587	6.1107659016072	4.82849006581104	0.0279931365565168	0.414674663130836	grey	grey
1977	Aurka	4.36511533493429e-05	3.1718223570476	3.5874633041999e-08	0.999848875877346	0.999909064227688	blue	blue
1978	Aurkaip1	0.075740623903677	5.46866860118257	0.269808166485333	0.603460484844527	0.916199671536079	red	BrRePi
1979	Aurkb	0.100910774612247	3.23805471056382	0.304280818242418	0.581211095036162	0.909191557726742	blue	blue
1980	Auts2	-0.132978526499801	7.69979562530313	1.22709207364585	0.267973306756585	0.761926697306543	blue	blue
1981	AV039307	0.098869249410982	-0.565950068837914	0.100297282948304	0.751473174162326	0.950335022404547	yellow	YeMaBl
1982	AV051173	0.138572893940151	-2.63988890014352	0.101305742854946	0.750268282882867	0.950335022404547	grey	grey
1983	Aven	0.117097938518719	2.69578463147078	0.44024639614128	0.507003554415002	0.888075687035121	blue	blue
1984	Avil	0.36067311648207	-0.0852954410545484	1.50463791294179	0.219959120011159	0.730021463357966	grey	grey
1985	Avl9	-0.0460358430679007	6.44764397108611	0.213586721021318	0.64397057670913	0.924332828812999	grey	grey
1986	Avp	-0.909414095100767	0.392789834589136	0.44572994995632	0.50436973933296	0.887305698203145	grey	grey
1987	Avpi1	0.0480372320447719	2.07451883550598	0.0565877192094142	0.811972823324817	0.965038239654828	brown	BrRePi
1988	Avpr1a	0.0345289663716997	2.24475671355037	0.0265846374983756	0.870480672690079	0.980184433897882	turquoise	turquoise
1989	Avpr2	0.735969335942794	-2.14074507090393	1.48486145941866	0.223015448190031	0.731150324935974	grey	grey
1990	AW011738	0.122707917236616	1.69600443468779	0.464411006054169	0.49556966677652	0.884416714539801	blue	blue
1991	AW046200	0.410385803125048	-1.45335910848292	0.833552236974697	0.361247369776344	0.818495645243512	grey	grey
1992	AW112010	-0.978912812196877	-3.3418989008582	2.18282078235069	0.139558471332675	0.643844733199038	grey	grey
1993	AW146154	0.0802448195720494	1.53550592483178	0.184593841960053	0.667454730735852	0.931730446022044	yellow	YeMaBl
1994	AW209491	-0.0707675441789593	4.31175402236782	0.144820735961655	0.703534815696575	0.941426651287191	brown	BrRePi
1995	AW495222	0.282793669790844	-1.99152871612708	0.425067997279823	0.514418983907434	0.889286428684099	grey	grey
1996	AW549542	0.923046376604587	-0.00201613284482898	3.69500987952006	0.0545754591017694	0.491415773473005	turquoise	turquoise
1997	AW549877	0.109152808701818	6.02702290871617	0.735327424789704	0.391161794254107	0.836618842745089	magenta	YeMaBl
1998	AW551984	-0.122930260780168	6.04056441035494	0.252031001049339	0.615648604057908	0.918419174991805	grey	grey
1999	AW554918	-0.052692583748978	4.69698217988369	0.236063739427346	0.627063657663648	0.922354090191068	grey	grey
[truncated: 14,614 more rows]
