# Supplementary material for: Sequential perturbations to mouse corticogenesis following in utero maternal immune activation
Source: eLife. 2021 Mar 5;10:e60100. doi: 10.7554/eLife.60100 (PMC7979158; doi:10.7554/eLife.60100)
Supplement: Supplementary file 5. — Out of 74 samples, 73 were tracked for the Litter ID (explained in the Comments). [file elife-60100-supp5.zip › SupplementaryTable5RNAseqsamplemetadata.csv]

Sample ID	Age	Condition	Response	HiSeq Lane	Library barcode	Animal ID	Litter ID	Liter Size	Sex by Xist counts	fastq file name	Comments	md5sum
MIA.e12.5.1635.4.S41.L004	E12.5	Saline	med	7	ACAGTG	1635.4	1635	11	F	1635-4_S41_L004_R1_001.fastq.gz		5dddbf10dd2335156ade19939c369658
MIA.e12.5.1635.5.S46.L004	E12.5	Saline	med	7	AGTTCC	1635.5	1635	11	M	1635-5_S46_L004_R1_001.fastq.gz		43bee21213bf75399103cee8614af929
MIA.e12.5.1646.3.S42.L004	E12.5	Saline	med	7	GCCAAT	1646.3	1646	10	F	1646-3_S42_L004_R1_001.fastq.gz		7013e7ad3462c203b105fe2537d12416
MIA.e12.5.1646.4.S49.L005	E12.5	Saline	med	8	ACAGTG	1646.4	1646	10	M	1646-4_S49_L005_R1_001.fastq.gz		8687f87e47b56db9ec7ac486975075b7
MIA.e12.5.1858.1.S62.L006	E12.5	Saline	high	9	CGATGT	1858.1	1858	9	F	1858-1_S62_L006_R1_001.fastq.gz		688fed5e2ae7397673a644a682721ea1
MMIA05.02.S63.L007.R1.001	E12.5	Saline	high	11	GATCAG	1866.1	1866	NA	M	MMIA05_02_S63_L007_R1_001.fastq.gz		12e72701d9b12d5473f671afdfc1ebdf
MMIA05.03.S91.L005.R1.001	E12.5	Saline	high	10	TAGCTT	1866.2	1866	10	F	MMIA05_03_S91_L005_R1_001.fastq.gz		fad2a558f28bfcfaaa1996137a69d051
MIA.e12.5.1623.1.S50.L005	E12.5	PolyIC	med	8	GCCAAT	1623.1	1623	9	M	1623-1_S50_L005_R1_001.fastq.gz		8d5be6586fa42d5176f38049fe35b97a
MIA.e12.5.1623.2.S51.L005	E12.5	PolyIC	med	8	CAGATC	1623.2	1623	9	F	1623-2_S51_L005_R1_001.fastq.gz		3afba3552fd5d38d674ffac590664ea9
MIA.e12.5.1644.3.S44.L004	E12.5	PolyIC	med	7	CTTGTA	1644.3	1644	9	M	1644-3_S44_L004_R1_001.fastq.gz		c62366758ecdeb72496d85e8cfa2faf9
MIA.e12.5.1644.4.S47.L005	E12.5	PolyIC	med	8	CGATGT	1644.4	1644	9	F	1644-4_S47_L005_R1_001.fastq.gz		dc23dd6c2d60af15e9f146738d77db42
MIA.e12.5.1819.2.S39.L004	E12.5	PolyIC	high	7	CGATGT	1819.2	1819	9	M	1819-2_S39_L004_R1_001.fastq.gz		140e9f42e2a163e018b566bf73544a56
MMIA03.02.S56.L007.R1.001	E12.5	PolyIC	high	11	TGACCA	451.1	451	1	F	MMIA03_02_S56_L007_R1_001.fastq.gz		f68da943e7355b90f753018b2d6a1130
MMIA03.09.S88.L005.R1.001	E12.5	PolyIC	med	10	GAGTGG	545.6	545	7	M	MMIA03_09_S88_L005_R1_001.fastq.gz		8afe944014b02f7f68b957389e7252a9
MIA.e14.5.1.S1.L001	E14.5	Saline	med	1	TGACCA	412.3	412	11	M	MIA-e14-5-1_S1_L001_R1_001.fastq.gz		6d0d1b3edc2c4d2dceeb36150ec99db3
MIA.e14.5.1.S50.L005	E14.5	Saline	med	5	CGATGT	412.1	412	10	M	MIA-e14-5-1_S50_L005_R1_001.fastq.gz		50be366d1e4da70c09830ea239d201c7
MIA.e14.5.2.S51.L005	E14.5	Saline	med	5	TGACCA	412.8	412	10	F	MIA-e14-5-2_S51_L005_R1_001.fastq.gz		767eaca4772201bf7a0b103b0c8c639c
MIA.e14.5.3.S52.L005	E14.5	Saline	med	5	ACAGTG	412.9	412	10	M	MIA-e14-5-3_S52_L005_R1_001.fastq.gz		3d3b101b1aa2cc260aaad9b08d639ade
MIA.e14.5.5.S10.L002	E14.5	Saline	med	2	CGATGT	412.4	412	11	M	MIA-e14-5-5_S10_L002_R1_001.fastq.gz		0db828a1f33b9ca2de623ddae1111627
MIA.e14.5.5.S54.L005	E14.5	Saline	med	5	CAGATC	431.2	431	12	M	MIA-e14-5-5_S54_L005_R1_001.fastq.gz		2abf840b2c21e0b73f610e484c335ad2
MIA.e14.5.6.S11.L002	E14.5	Saline	med	2	CCGTCC	412.6	412	11	F	MIA-e14-5-6_S11_L002_R1_001.fastq.gz		fbab3194d7cd5ac30b1a194eb4eb3ca6
MIA.e14.5.6.S55.L005	E14.5	Saline	med	5	CTTGTA	431.5	431	12	F	MIA-e14-5-6_S55_L005_R1_001.fastq.gz		91e9187e5ea9b6b06116a0ae147acdb1
MIA.e14.5.7.S56.L005	E14.5	Saline	med	5	AGTCAA	431.7	431	12	F	MIA-e14-5-7_S56_L005_R1_001.fastq.gz		22c70cf3ba3f684988eae8ada9487ea6
MMIA04.04.S59.L007.R1.001	E14.5	Saline	med	11	GTCCGC	1818.1	1818	9	M	MMIA04_04_S59_L007_R1_001.fastq.gz		48f7d5fc7566d98eb14c09c1864d42f6
MMIA04.05.S87.L005.R1.001	E14.5	Saline	med	10	CGTACG	1818.6	1818	9	M	MMIA04_05_S87_L005_R1_001.fastq.gz		f29e9d683b4faa9afb953cfe84639ded
MMIA04.07.S64.L007.R1.001	E14.5	Saline	med	11	GTGGCC	1818.8	1818	9	F	MMIA04_07_S64_L007_R1_001.fastq.gz		0df480e2f1b4b52ad55163992471c3c5
MMIA04.08.S92.L005.R1.001	E14.5	Saline	med	10	GTTTCG	1818.9	1818	9	M	MMIA04_08_S92_L005_R1_001.fastq.gz		02c7eda9e1da608c8e8500925646ff23
MMIA04.10.S93.L005.R1.001	E14.5	Saline	med	10	CCGTCC	1843.1	1843	10	M	MMIA04_10_S93_L005_R1_001.fastq.gz		1aa32412cdd4a3f7410761fb1d92106d
MMIA04.11.S94.L005.R1.001	E14.5	Saline	med	10	GTCCGC	1843.5	1843	10	M	MMIA04_11_S94_L005_R1_001.fastq.gz		c72b179a5d1026c0f3e12cebee88c149
MIA.e12.5.1819.4.S40.L004	E14.5	PolyIC	high	7	TGACCA	1819.4	1819	9	F	1819-4_S40_L004_R1_001.fastq.gz		4a1ba6b94f7c03742587206fdfaf37c3
MIA.e12.5.1819.5.S43.L004	E14.5	PolyIC	high	7	CAGATC	1819.5	1819	9	M	1819-5_S43_L004_R1_001.fastq.gz		84a6720e6752c7e643b7dd32d630fbf1
MIA.e14.5.10.S59.L005	E14.5	PolyIC	med	5	CCGTCC	535.3	535	8	M	MIA-e14-5-10_S59_L005_R1_001.fastq.gz		a7096f0fda683f94513f7c645bdc9fe1
MIA.e14.5.11.S60.L005	E14.5	PolyIC	med	5	GTCCGC	535.5	535	8	F	MIA-e14-5-11_S60_L005_R1_001.fastq.gz		54de99bdae2dadb766e8162f0747fbb5
MIA.e14.5.13.S7.L001	E14.5	PolyIC	high	1	ACAGTG	552.7	552	8	M	MIA-e14-5-13_S7_L001_R1_001.fastq.gz		530b9ca550deb0d72c0f8d2e7cbbc1b5
MIA.P0.11.S44.L004	E14.5	PolyIC	high	4	ACAGTG	427.1	427	3	F	MIA-P0-11_S44_L004_R1_001.fastq.gz		94cf4d6cf7b2d4e3ca7dda79516b6dc1
MIA.P0.14.S47.L004	E14.5	PolyIC	med	4	CTTGTA	442.3	442	3	F	MIA-P0-14_S47_L004_R1_001.fastq.gz		645337424c4d4a7f974b1bf7c321af8d
MIA.P0.5.S48.L006	E14.5	PolyIC	high	6	CAGATC	440.3	440	0	F	MIA_P0_allmerged_5.fastq.gz		06f5156729699b3177cd69e8aab2559d
MIA.P0.6.S49.L006	E14.5	PolyIC	high	6	CTTGTA	447.5	447	0	F	MIA_P0_allmerged_6.fastq.gz		0db6d75153153145aac5250da0178e1e
MIA.P0.7.S50.L006	E14.5	PolyIC	med	6	AGTCAA	545.5	545	0	M	MIA_P0_allmerged_7.fastq.gz		12acd4d2ec6db9c75278abef4f84afdb
MIA.P0.8.S41.L003	E14.5	PolyIC	med	3	AGTTCC	421.3	421	8	M	MIA-P0-8_S41_L003_R1_001.fastq.gz		5a645140858bbf9b183a8fe00caf7d2d
MIA.e17.5.1641.4.S48.L005	E17.5	Saline	med	8	TGACCA	1641.4	1641	11	M	1641-4_S48_L005_R1_001.fastq.gz		6166cf7a4566e3e5abc4c11e47f4bc2b
MIA.e17.5.1641.5.S45.L004	E17.5	Saline	med	7	AGTCAA	1641.5	1641	11	F	1641-5_S45_L004_R1_001.fastq.gz		0d1ba78244428c21ed833e393df11c2b
MIA.e14.5.14.S15.L002	E17.5	PolyIC	high	2	AGTTCC	552.1	552	8	M	MIA-e14-5-14_S15_L002_R1_001.fastq.gz		0a54d44b971d0373aa5f1cc9a1dab8e5
MIA.e14.5.16.S16.L002	E17.5	PolyIC	high	2	ACAGTG	552.4	552	8	M	MIA-e14-5-16_S16_L002_R1_001.fastq.gz		0e8491166601fac3534f79adb4b7fdbf
MIA.e14.5.3.S2.L001	E17.5	PolyIC	med	1	CCGTCC	532.6	532	10	M	MIA-e14-5-3_S2_L001_R1_001.fastq.gz		cf2f7019e9836d9764c2d186d6bd4035
MIA.e14.5.4.S3.L001	E17.5	PolyIC	med	1	GTCCGC	527.5	527	5	F	MIA-e14-5-4_S3_L001_R1_001.fastq.gz		c15b68913f38b07d219c7b7057fa7ebf
MIA.e14.5.8.S57.L005	E17.5	PolyIC	med	5	AGTTCC	434.5	434	10	M	MIA-e14-5-8_S57_L005_R1_001.fastq.gz		e68eea23d6374d0d81e6bab99992744c
MIA.e14.5.9.S58.L005	E17.5	PolyIC	med	5	ATGTCA	434.8	434	10	M	MIA-e14-5-9_S58_L005_R1_001.fastq.gz		24c526c64a4967c00222c067dd3536b8
MMIA03.04.S85.L005.R1.001	E17.5	PolyIC	med	10	GCCAAT	535.2	535	8	F	MMIA03_04_S85_L005_R1_001.fastq.gz		2e6d6c987a7792d821b0829521e117f8
MMIA03.06.S57.L007.R1.001	E17.5	PolyIC	med	11	CTTGTA	527.1	527	5	M	MMIA03_06_S57_L007_R1_001.fastq.gz		c654fc6749849418270ec500628659fe
MMIA03.07.S86.L005.R1.001	E17.5	PolyIC	med	10	AGTCAA	527.4	527	5	F	MMIA03_07_S86_L005_R1_001.fastq.gz		fe3a48bb92f5f9c280303cb4c46fa7de
MMIA03.08.S60.L007.R1.001	E17.5	PolyIC	high	11	GTGAAA	411.1	411	10	M	MMIA03_08_S60_L007_R1_001.fastq.gz	We could not track this Litter ID in our database due to tube mislabeling and assign it a new number. We confirmed sample molecular identity of the E14.5 timepoint and poly(I:C) treatment.	4fddcf3dd4943a463197ce6b6d5d11f6
MIA.e17.5.1826.3.S58.L006	P0	Saline	med	9	ATGTCA	1826.3	1826	7	F	1826-3_S58_L006_R1_001.fastq.gz		bb0d05cbb665037ad148562f051569f5
MIA.e17.5.1826.4.S59.L006	P0	Saline	med	9	CCGTCC	1826.4	1826	7	M	1826-4_S59_L006_R1_001.fastq.gz		4112d18a166ce6b25491d172f6654bba
MIA.e17.5.1842.1.S60.L006	P0	Saline	high	9	GTCCGC	1842.1	1842	11	M	1842-1_S60_L006_R1_001.fastq.gz		daa7ae75f09e64d92c0fc721f93a560d
MIA.e17.5.1842.11.S61.L006	P0	Saline	high	9	GTGAAA	1842.11	1842	11	F	1842-11_S61_L006_R1_001.fastq.gz		b32bdf9afb4bdd364784e1432c6b53b8
MIA.P0.1.S34.L003	P0	Saline	high	3	CGATGT	411.8	411	10	M	MIA-P0-1_S34_L003_R1_001.fastq.gz		937a84c1000809be538d7567135f681d
MIA.P0.1.S44.L006	P0	Saline	high	6	CGATGT	411.6	411	0	F	MIA_P0_allmerged_1.fastq.gz		0294bff28473c77264a9ea4e3dd7d485
MIA.P0.10.S43.L004	P0	Saline	med	4	TGACCA	433.4	433	9	F	MIA-P0-10_S43_L004_R1_001.fastq.gz		5f2bc0b50f87de615a353471782d09f2
MIA.P0.13.S46.L004	P0	Saline	med	4	CAGATC	433.5	433	9	F	MIA-P0-13_S46_L004_R1_001.fastq.gz		3d22107b6e99d3ca048307bfb4d96262
MIA.P0.16.S49.L004	P0	Saline	med	4	AGTTCC	433.2	433	9	M	MIA-P0-16_S49_L004_R1_001.fastq.gz		6a078bc2a229e1758d3f321573ce6198
MIA.P0.3.S46.L006	P0	Saline	med	6	ACAGTG	432.5	432	0	F	MIA_P0_allmerged_3.fastq.gz		3bffb2b0541d9528b14d8cfdf9390a97
MIA.P0.7.S40.L003	P0	Saline	med	3	AGTCAA	433.3	433	9	M	MIA-P0-7_S40_L003_R1_001.fastq.gz		8703303fbe035fc43f10cc8fb3233897
MMIA04.03.S58.L007.R1.001	P0	Saline	med	11	CCGTCC	1843.1	1843	10	F	MMIA04_03_S58_L007_R1_001.fastq.gz		779bfe5a2e0098fe4302eee71913b44d
MIA.e17.5.1631.1.S52.L005	P0	PolyIC	med	8	CTTGTA	1631.1	1631	10	F	1631-1_S52_L005_R1_001.fastq.gz		a53e43e04e00e435910cdd9f0f6448f4
MIA.e17.5.1631.2.S53.L005	P0	PolyIC	med	8	AGTCAA	1631.2	1631	10	M	1631-2_S53_L005_R1_001.fastq.gz		ecd527e194f4662a105599f724138b16
MIA.e17.5.1712.1.S54.L005	P0	PolyIC	high	8	AGTTCC	1712.1	1712	8	F	1712-1_S54_L005_R1_001.fastq.gz		f91d40ae5e80e6956a3fbda378a2b2e2
MIA.e17.5.1712.3.S55.L006	P0	PolyIC	high	9	CTTGTA	1712.3	1712	8	F	1712-3_S55_L006_R1_001.fastq.gz		91057ffea16f0e10e8ef03d8bd60d102
MIA.e17.5.1823.1.S56.L006	P0	PolyIC	med	9	AGTCAA	1823.1	1823	7	F	1823-1_S56_L006_R1_001.fastq.gz		e2ad6bc69084c58e643934aa75a2efd8
MIA.e17.5.1823.2.S57.L006	P0	PolyIC	med	9	AGTTCC	1823.2	1823	7	M	1823-2_S57_L006_R1_001.fastq.gz		6c2fb48cb4251b08f9fd35d3f48b66b0
MIA.P0.2.S35.L003	P0	PolyIC	med	3	TGACCA	442.2	442	3	M	MIA-P0-2_S35_L003_R1_001.fastq.gz		91cdbd8387afedc01239335cfe128a98
MIA.P0.5.S38.L003	P0	PolyIC	high	3	CAGATC	447.1	447	5	M	MIA-P0-5_S38_L003_R1_001.fastq.gz		440e5cc83509233432cc1c28bddc5930
MIA.P0.8.S51.L006	P0	PolyIC	med	6	AGTTCC	545.3	545	0	F	MIA_P0_allmerged_8.fastq.gz		f85ec1178d77396f382acc8ef108009e
MMIA03.01.S55.L007.R1.001	P0	PolyIC	med	11	CGATGT	545.7	545	7	F	MMIA03_01_S55_L007_R1_001.fastq.gz		f1c765a93b95f70e94392d697142c09d
