# Supplementary material for: Sequential perturbations to mouse corticogenesis following in utero maternal immune activation
Source: eLife. 2021 Mar 5;10:e60100. doi: 10.7554/eLife.60100 (PMC7979158; doi:10.7554/eLife.60100)
Supplement: Supplementary file 6. — Columns indicate gene symbols (gene_name), log2 fold change (LogFC), log2 counts per million (LogCPM), likelihood ratio statistics (LR), p value (PValue), and false discovery rate adjusted p value (FDR). A total of 16,171 genes were tested. [file elife-60100-supp6.zip › SupplementaryTable6E12.5_DE_saline_vs_polyIC_male.csv]

	gene_name	logFC	logCPM	LR	PValue	FDR
1	Vegfa	2.07421053483423	7.67378784014359	50.0520716654729	1.49719637975104e-12	2.4211162656954e-08
2	Adm	3.1059710461479	3.5594136546308	32.8965206653982	9.71970689363077e-09	5.08764287311294e-05
3	Bhlhe40	2.18228697172569	5.56242193315956	32.8941098917006	9.73176759484892e-09	5.08764287311294e-05
4	Bnip3	2.1361495507857	4.92189239714366	32.0077661609143	1.53557458088887e-08	5.08764287311294e-05
5	Ciart	2.78463846810666	3.56754013992264	31.9608949140512	1.57307614653174e-08	5.08764287311294e-05
6	Arrdc3	1.59455858798254	7.20612203225075	30.9382540898484	2.66369307157954e-08	7.17909677675214e-05
7	Slc16a3	2.37113989695324	6.45828467062729	29.7550493957142	4.90227777274641e-08	0.000113249619804403
8	Pfkfb3	1.69369997205881	7.25931402523948	26.5718259255815	2.53919792849315e-07	0.000513267121270785
9	Ddit4	2.15246912520871	8.29975887748823	25.8850226011862	3.62369887470524e-07	0.000651098161142872
10	Slc2a1	1.73602340492155	8.80053028527027	25.3606288900502	4.75524979968816e-07	0.000768971445107573
11	Hk2	1.66390695962037	6.73231670652209	24.2639000082905	8.39986987390888e-07	0.001234857233918
12	Egln3	1.94255336109205	5.00564474104697	22.4736784764633	2.13042976109941e-06	0.00278740754177554
13	8430408G22Rik	2.54727073272507	2.83068356764218	22.3766490017792	2.24081986538136e-06	0.00278740754177554
14	Arrdc4	-1.6124935210488	4.35989915898742	21.9350162358433	2.82040381795295e-06	0.00325776786715123
15	Txnip	-2.16834625659372	5.44704321224479	21.1347202260419	4.28100999823404e-06	0.00461521417876284
16	Ier3	2.45449183094416	3.23456744098303	20.2051391997599	6.95657941160331e-06	0.00703092785406482
17	P4ha1	1.65280710129694	6.51610574261153	19.6376020002554	9.36087254461751e-06	0.00890439234817704
18	Apold1	2.00000665811279	3.75585080447243	18.5472050099572	1.65748089182559e-05	0.0148906241676176
19	Guca2b	6.91375631021513	-0.0757456112007459	18.1075896132629	2.08767642268696e-05	0.0177683239111952
20	E330013P04Rik	-1.76019708309185	3.76450782002839	17.6698549402436	2.62757989725556e-05	0.0204814261602392
21	Hsph1	-1.01991971704419	7.48918570917814	17.6192456426632	2.69843688356011e-05	0.0204814261602392
22	Aldoa	1.19297251401515	9.24198144310775	17.5424693608961	2.8096132236607e-05	0.0204814261602392
23	Hspa8	-1.25303706889249	9.07955193832616	17.4737174168602	2.91307155825553e-05	0.0204814261602392
24	Rn45s	1.48863159171913	9.97950591226191	17.3314104254318	3.13954328411455e-05	0.0211539810197568
25	Pdk1	1.25551491377064	6.26648357366981	16.545577915105	4.74946127722423e-05	0.0301105920547244
26	Alox15	-3.2785581924673	-0.467919299514781	16.5092893463959	4.84123055731145e-05	0.0301105920547244
27	Ankrd37	1.98628232770862	3.82928339640732	16.273191951563	5.48342772384912e-05	0.0328416702675422
28	Prap1	6.04672827989658	1.13875177458775	16.0165047156642	6.2792690015027e-05	0.03626502107975
29	Stc2	2.06492195853859	3.47402052375671	15.8390283281826	6.89652413418199e-05	0.0374359941140761
30	Lcn2	3.19720350566571	-1.02874048741567	15.8257677017667	6.94502395289273e-05	0.0374359941140761
31	Ppp1r3g	2.04676820113905	2.47426808020746	15.2820379115419	9.25928011139714e-05	0.0475433045168212
32	Kdm3a	0.944543048676674	7.91060835215757	15.2519190063549	9.40811170946929e-05	0.0475433045168212
33	Cyr61	1.27289460493825	5.68728093435185	14.944035505503	0.000110747608003534	0.0542696839098529
34	Tnfaip3	1.98831513661602	3.3971015404097	14.5127474933554	0.000139214313187811	0.0662127840752967
35	Igfbp3	1.81359828988504	5.53659965329778	14.2301666589974	0.000161756539314787	0.0747361427788406
36	Pfkl	1.01637815179235	8.33500979961814	13.8758432360661	0.000195292542601325	0.0877243251779451
37	Matn4	5.0371886935083	3.47852870819588	13.6907918870034	0.000215508573298544	0.0922386719318573
38	Kcne3	2.21289804415624	1.74385982418708	13.641547298602	0.000221235042186687	0.0922386719318573
39	Srf	1.08428526496288	7.2217692948269	13.6312284217892	0.000222454282687678	0.0922386719318573
40	Gm10677	3.4950587165579	-1.33765926878995	13.2064232881764	0.000278991291226547	0.112789204260612
41	2410006H16Rik	0.972276300682419	5.99263731108813	13.0639411475203	0.000301035336005708	0.116271187520164
42	Rnu11	5.5454881729022	-2.71125709629572	13.0580454381399	0.000301984408870625	0.116271187520164
43	Hes1	0.896113945659173	6.3500634100685	12.5969661170333	0.00038637340413816	0.138502038169749
44	Matn1	6.66172939250815	-0.314449707974925	12.5890679396891	0.000388009593184849	0.138502038169749
45	Ldha	1.12317682475797	9.55033079656653	12.5876710501934	0.000388299699834078	0.138502038169749
46	A330033J07Rik	2.71491568266215	3.68302650840065	12.5605173142182	0.000393982669952907	0.138502038169749
47	Ak4	1.27844700392093	5.19532030698816	12.3792890378484	0.000434122421605598	0.14936582297413
48	Myod1	3.79576792322593	-1.34553876949648	12.1475917964244	0.000491512892926807	0.165588645656654
49	Esm1	2.07049622626452	1.97841363121315	11.9941126196671	0.000533688827602382	0.176128204717513
50	Cbx4	1.11230372832758	6.27203214546627	11.9047889076166	0.000559898131483454	0.180984372072316
51	Afp	3.6997055545326	0.430871450259937	11.8061130423423	0.000590365568300935	0.180984372072316
52	Pgm2	0.918557031821629	5.85000320219346	11.8014532380218	0.000591845045613795	0.180984372072316
53	Rlf	0.844823406018381	6.68941881279216	11.7972862824057	0.000593171215127867	0.180984372072316
54	Irf2bp2	0.950944343103329	6.20923873724511	11.759293253146	0.000605402090040282	0.181295503667433
55	Flt1	1.32728743816447	5.11692742354541	11.5173778861266	0.000689485767599195	0.197065457435579
56	H2-Ab1	2.06440537714315	1.10186275999231	11.5138383818625	0.000690799862107701	0.197065457435579
57	Pitx1	4.5427855498757	-1.32312103235839	11.5035822243316	0.000694621920340611	0.197065457435579
58	Snn	-0.884827892762443	8.00289025018384	11.4101014526748	0.000730458424439604	0.203659365200221
59	Prg4	-2.56656090749515	-0.761190713067451	11.2894795959202	0.000779475275114098	0.213642282607967
60	LOC101669761	2.10511639824355	0.0724860246996071	11.1966837027108	0.000819436499753807	0.220851793958647
61	Acan	4.34877475679842	1.9913027281116	11.1031465368469	0.000861813754714932	0.227727139813954
62	Stc1	1.52688171826717	3.42253324807462	11.054808995465	0.000884574582846972	0.227727139813954
63	Ngp	3.16597388811285	-0.486343957166773	11.0493275186402	0.000887193730027771	0.227727139813954
64	Jmjd6	0.865268399839732	6.91902813436186	10.8689677879603	0.000977890173837248	0.246143322592461
65	Ubc	-1.14158180298702	6.64421150420734	10.8472804745428	0.000989409558938693	0.246143322592461
66	Mir6935	2.64810607484937	0.97408759414898	10.7993391279231	0.00101536336012988	0.246143322592461
67	Slc16a6	1.52284925100501	3.73530915450807	10.7912212629426	0.00101982577538154	0.246143322592461
68	2610307P16Rik	1.45890177247559	4.15705338282493	10.6529856144536	0.00109893365955566	0.259097921862066
69	Efna5	1.2248941546438	5.52604348379856	10.6418934469544	0.00110554428350025	0.259097921862066
70	Mat2a	-0.797365580744914	7.3850490609961	10.3160297940082	0.00131879687098613	0.30357900566187
71	Mt2	1.18923636643482	4.67792720061892	10.296418387896	0.00133288661195924	0.30357900566187
72	Slc13a4	-2.34234360587138	-0.522949507612092	10.240565089313	0.00137385493399608	0.308564001911814
73	4930549G23Rik	2.60430685783463	-0.484915941828113	10.1333443218198	0.0014561097627471	0.322558232512101
74	Col9a3	1.77036473655374	4.87288634306631	10.0315329338909	0.00153882918210721	0.332808886741427
75	Kcne4	2.51936307827545	1.8528244379818	10.0258968303686	0.00154354501920766	0.332808886741427
76	Angptl1	2.3752078295827	1.05119184717067	9.99047155835017	0.00157352304381718	0.334808436073258
77	Kbtbd11	0.835960284290634	6.87501504749825	9.93868096415162	0.00161841476282688	0.339888118567188
78	2810459M11Rik	-3.00415945304324	1.50066202834931	9.89208697794171	0.00165991007096959	0.344133407149348
79	Ppp1r10	-0.738100380771434	6.58330583828602	9.85233359915605	0.0016961646198241	0.347198456546525
80	Fam101a	2.46261446205412	3.52902691330858	9.74799067413002	0.00179518831215094	0.356064657385079
81	Zfp395	1.07110327018402	6.15204098165449	9.74322690890437	0.0017998465750497	0.356064657385079
82	Dgcr8	-0.92517095009576	5.78505551200309	9.73742685497306	0.0018055347168126	0.356064657385079
83	Gm15401	3.17919783992893	-0.580084601309307	9.682680373657	0.00186013072551715	0.362411734485999
84	Mir6976	5.36930543814178	-2.8269722333424	9.55668363944726	0.00199222702880378	0.383527420033166
85	Mir6955	3.5854339153858	-1.82671361539721	9.45492462025594	0.00210582946951962	0.400627862960021
86	Sh2d3c	0.883815171336799	6.2589075943074	9.42193249482948	0.00214405450764896	0.403157040037108
87	Hoxc4	5.25292500011204	-2.88400127252015	9.39873068878949	0.0021713571630731	0.403468600755381
88	Jun	0.762937117642743	7.82028665027711	9.37836602470958	0.00219561170406737	0.403468600755381
89	Mir378b	3.8797114298635	-2.00212761643922	9.30952806481417	0.00227965194991613	0.414205075079705
90	Pax1	3.71376666630303	2.15748042234067	9.28408107571104	0.00231153852085796	0.41533210467549
91	Snord58b	4.39643753326146	-2.21290609614743	9.23268111623436	0.00237733283394266	0.422459881952603
92	Stfa2	4.91067631273593	-3.07390000720266	9.0974894218495	0.00255960590754062	0.44990638185695
93	Wnt2	3.66368332806388	-0.143569058961864	9.04035387146881	0.00264084515762546	0.459194699397434
94	Runx1	2.82570889252648	2.49028559190401	8.93572208697904	0.00279646894664855	0.481081907832487
95	Xbp1	-1.00112421158382	5.54505510975673	8.90191536822215	0.00284871687358427	0.484911584870855
96	Muc2	2.12769140371142	0.0799841885944274	8.78728777256878	0.00303336905568652	0.505521727106133
97	Atf7ip	-0.72265254990624	7.16154729448133	8.75206749596271	0.0030925125284518	0.505521727106133
98	Homez	-1.14104624028731	4.29790101899119	8.75126175526512	0.00309387918758885	0.505521727106133
99	Adamtsl1	2.04156715559547	4.47621969775359	8.75069574847331	0.00309483958836851	0.505521727106133
100	Tgfbi	1.74595115060764	5.5851112638685	8.72529145697281	0.00313825898582348	0.507487860597515
101	Rbm12	-0.75024972656802	6.4974361893339	8.68717984320291	0.00320456081122411	0.51045349871894
102	Spsb1	1.29414296588956	4.51792805987454	8.66273783263613	0.00324782946054109	0.51045349871894
103	Erv3	3.80309862996387	-1.37657690171864	8.64951492205134	0.00327148442925817	0.51045349871894
104	1110038B12Rik	0.720531821784189	6.55896598988948	8.63020220288274	0.00330634872295035	0.51045349871894
105	Sdcbp2	1.97746549992609	0.00320113057580547	8.6257562384147	0.00331442813465393	0.51045349871894
106	9330179D12Rik	2.31964653573568	0.256065365805806	8.58172151297632	0.00339554193623919	0.516693548244787
107	Mgp	2.88355048372625	2.32976566914635	8.56926622224877	0.00341884915355836	0.516693548244787
108	4930474M22Rik	4.53278962198828	-2.11287965323928	8.53072901259732	0.00349199800437553	0.521646185006642
109	Sla	-2.26153994584574	2.1528178247471	8.50561974868245	0.00354051304049989	0.521646185006642
110	Fam208b	-0.772155021412948	6.04899552065296	8.49543719429049	0.00356038213777396	0.521646185006642
111	Slc2a3	1.50815643562226	6.27224089557638	8.47911589246738	0.0035924665095461	0.521646185006642
112	Nanos2	2.31693311986832	-1.00124457250296	8.46879327096981	0.00361291031604377	0.521646185006642
113	Fos	1.8791041257009	1.0607451983179	8.43049271062422	0.00368980349872722	0.524667183977786
114	1810026B05Rik	1.15021473959346	4.64030264955991	8.42610225098423	0.00369872357760606	0.524667183977786
115	Mgarp	1.86476860490426	1.54322617973792	8.37395328039341	0.00380636721058179	0.532633098509238
116	Ascl2	2.51351379641754	-0.400479284996809	8.36709657103327	0.00382075563830756	0.532633098509238
117	1700093K21Rik	3.35252785831201	-2.00353631420096	8.30072243828315	0.00396293110211665	0.547731272242123
118	Scarna10	4.85370174332046	-3.11345371709604	8.25282471889886	0.00406886358662947	0.557606720842248
119	3100003L05Rik	-2.95759268101724	-2.70848451691355	8.23341775588912	0.00411260098628863	0.558864458397256
120	Lrig3	1.8758557641757	5.0659085954661	8.16888723935288	0.00426150431228003	0.57333123903488
121	Rsad2	2.07393584098292	0.0226711024541307	8.1568133120115	0.00428996845731374	0.57333123903488
122	Upp1	1.7488144344973	2.15476109681082	8.13945998611608	0.0043312180821363	0.574099406608411
123	Alkbh5	0.711204100588622	7.31496630106821	8.1165362556057	0.00438632857139921	0.576677392911355
124	Snord1b	3.49198247879795	-2.27179756166925	8.02880138867305	0.0046039296328337	0.596468849467011
125	S100a9	2.53002454039917	-0.418990288955708	8.02041374973539	0.00462530024242348	0.596468849467011
126	Aplnr	-1.16867198686758	4.77501464894946	7.97228973545792	0.00474988182353178	0.596468849467011
127	Smtnl2	1.69206823716106	3.13669189089485	7.9673117758766	0.0047629621203839	0.596468849467011
128	Chtf8	-0.731313488235776	7.6386294767903	7.96412165236281	0.00477136390972809	0.596468849467011
129	Pop1	-0.924244217097831	4.65680011980825	7.96017351001265	0.00478178299204624	0.596468849467011
130	Cdkn2b	2.15552498515745	-1.04016834875739	7.95435233465093	0.0047971872720511	0.596468849467011
131	Hspa5	-0.81138266324533	8.39711038979081	7.94128642353701	0.00483194726857822	0.596468849467011
132	Tfrc	0.688211871737633	6.56873831714426	7.91811057814479	0.00489423583288226	0.599580967072265
133	Lect1	2.98395613727342	2.89735930912019	7.89674025690224	0.00495239666875957	0.600633321567612
134	Arg1	2.35726562811442	-0.925854966924617	7.86486009031768	0.00504047264439575	0.600633321567612
135	Ly6a	3.32377161318746	-2.39274933851027	7.84337503659993	0.00510072868256168	0.600633321567612
136	Plod2	0.992086876111347	5.50055633783559	7.83788797707072	0.00511623479377752	0.600633321567612
137	Col9a1	2.80693436312113	4.21367999539649	7.83205050786769	0.00513278388947437	0.600633321567612
138	Fbln2	1.93041990581605	7.19624145070473	7.82262249729465	0.00515962738839094	0.600633321567612
139	Cdcp1	2.57914172347131	-0.225393963669954	7.82150300768684	0.00516282429645031	0.600633321567612
140	Camp	2.92540846829817	-2.00842278528726	7.78469808079347	0.00526905955285187	0.606570860121563
141	Ankrd16	1.22480392042037	5.09817348696651	7.77791486019555	0.00528888079136357	0.606570860121563
142	Jrk	-0.963197627686476	4.32362895837178	7.73946190065203	0.00540268980354169	0.615259836711779
143	Bhlhe41	1.87670549978452	2.24663220248066	7.7052466287256	0.00550605497111517	0.617346177637369
144	Musk	4.83074935871135	-3.11942514269805	7.70199518590631	0.00551598198826906	0.617346177637369
145	D030047H15Rik	1.99997966185757	2.05453212513756	7.6956071148716	0.0055355386653527	0.617346177637369
146	Akap8l	0.785498735179373	6.21445032192701	7.64660884862327	0.00568791448129361	0.626810210924656
147	Scx	2.13306952830222	1.81903993231106	7.63534088370728	0.00572355674755482	0.626810210924656
148	Cenpj	-0.889518427560118	4.94330582968264	7.63120896324346	0.00573668364460139	0.626810210924656
149	Edn1	1.97626174089404	1.76473747299219	7.59290045683827	0.00585985972603723	0.635971755904349
150	Hoxd4	3.86467372414921	-2.01122799907555	7.56628764883397	0.00594701508061501	0.638186886648357
151	Pkdcc	1.08869756779794	6.97434134806127	7.55757592819818	0.00597583186096769	0.638186886648357
152	Mir6907	3.88752142845497	-2.55688799092219	7.53398031312629	0.00605459948986191	0.638186886648357
153	Trim72	2.31775304640073	-0.663339181140695	7.52786740226061	0.00607517804534665	0.638186886648357
154	Hs3st3b1	1.57606976984164	4.27096509251375	7.52715097715826	0.00607759449284812	0.638186886648357
155	Isg15	1.9526358924855	0.487562170216779	7.50600267548509	0.00614936966819929	0.641557786480327
156	Manf	-0.694031247994463	6.38136151191494	7.47244353753071	0.00626504615000653	0.645248170559456
157	Grhpr	0.942219194951276	4.81423239672503	7.46685900572412	0.00628451017677323	0.645248170559456
158	Chka	0.68671809298594	5.85428000574092	7.44847563235115	0.00634901971154738	0.645248170559456
159	Snord88a	2.30662471360188	-1.1015517651422	7.44785366814794	0.00635121404396781	0.645248170559456
160	Clec14a	1.4846705776767	4.82984715955539	7.43851632706832	0.006384250033363	0.645248170559456
161	Prps1l3	-0.733986133661183	5.22104948781804	7.36870910553091	0.00663685605806426	0.666612418105324
162	Rpl12	1.2276323135623	3.64607725408662	7.33197457526892	0.00677385980406866	0.676173375874038
163	Actc1	2.84531451336475	1.34097031562865	7.30182287083741	0.00688846901131853	0.683395290687313
164	Col14a1	2.67441918233592	3.65865973052855	7.24095266623601	0.00712591602176369	0.691545867081473
165	Ankrd66	-2.78604931289675	-1.9950257127239	7.23101794291159	0.00716545663090769	0.691545867081473
166	Stoml3	4.6685420705071	-3.21400545457387	7.22321646765264	0.00719666392104065	0.691545867081473
167	Mt1	0.825306737044861	5.34868684517442	7.21540719502111	0.00722804150299392	0.691545867081473
168	S100a8	3.02547283144464	-1.72189476535361	7.20930303088505	0.00725266529473088	0.691545867081473
169	Col2a1	1.25388060520121	8.36752121404735	7.19335838080929	0.00731739015518831	0.691545867081473
170	Ier5	-0.765794293981191	6.15322103775709	7.18046543712293	0.00737015855247117	0.691545867081473
171	1700066B17Rik	3.35930650337937	-2.87400717046175	7.17997660182145	0.00737216689848315	0.691545867081473
172	Rmi2	-1.0900241641741	3.81103000893736	7.17462125309187	0.00739420564140165	0.691545867081473
173	Foxl2os	2.50861090485017	3.77536796048903	7.15206393576953	0.00748777693908275	0.691545867081473
174	Trp53inp1	-0.827955452949606	5.5058230699262	7.14352461742537	0.00752351441563238	0.691545867081473
175	Aire	2.26070107163743	-1.07796429828422	7.14274511977445	0.00752678532436859	0.691545867081473
176	Ngf	2.33918271312551	1.5280917387591	7.13658606763579	0.00755268095881505	0.691545867081473
177	Ccl4	3.18492894533259	-1.83274329425252	7.13263787623635	0.00756932895142049	0.691545867081473
178	Ifi44	3.18960595249273	-1.07727828656634	7.10579036654357	0.00768353384453679	0.694670723086282
179	P4ha2	1.73411875036416	4.12148656720763	7.10441124717984	0.00768944774178742	0.694670723086282
180	Col9a2	1.6356158932031	4.62169908228546	7.07034952757034	0.00783699655161324	0.701345540331119
181	Ctgf	1.58148768917029	4.79405267063204	7.06736234265136	0.00785007376166796	0.701345540331119
182	Gm694	-3.14947529129543	-2.88836417389875	7.04922447972967	0.0079299576851087	0.70458981168073
183	Zfp648	3.00287083978301	-1.96080426120615	7.02819121205207	0.00802363556378041	0.705998927522071
184	Megf6	1.22032820040415	6.37298940052974	7.02607269049435	0.00803313355167034	0.705998927522071
185	Runx2	2.78095737479059	4.111578269705	7.00226610995832	0.00814065989552702	0.710791231787472
186	Gm16617	2.23312776143066	-0.838538697128558	6.99460568678254	0.00817557164754622	0.710791231787472
187	Gsn	1.39249820915438	5.68868587947171	6.94517937165139	0.00840454093454572	0.723449031764064
188	Zranb2	-0.637323926358474	6.64551434148475	6.9438822588648	0.00841063743563441	0.723449031764064
189	Susd5	2.76501508085003	-0.0524632885617118	6.92972503025342	0.00847747214478916	0.725339693404156
190	Ahsa1	-0.613562664457362	7.16166831038905	6.91144745388448	0.00856456310221783	0.727170578100776
191	4930487H11Rik	3.17957820605852	-2.48706722069101	6.90639350477281	0.00858880591288406	0.727170578100776
192	Calr	-0.782347555506148	9.33434123444131	6.79924749784431	0.00911963012380953	0.764290280810972
193	Loxl2	1.10225103685115	6.22143782745133	6.79883004694193	0.00912176267370711	0.764290280810972
194	Pgk1	1.24111517969488	3.56012282779607	6.73443943702655	0.00945689452234944	0.788285780004705
195	Tbl2	0.683402560255616	6.02819224851696	6.70740063613541	0.00960135811066874	0.795088151235382
196	Trhr2	4.69687570383208	-3.17904427637402	6.70082406356497	0.00963683616610815	0.795088151235382
197	A630076J17Rik	3.26462313858844	-2.92125529890516	6.6896924156314	0.00969719346181405	0.796006677517741
198	Mir9-2	-1.65618769969412	-0.481160948617011	6.65900399633153	0.00986560416181458	0.805740832831836
199	Hsp90aa1	-0.70182802302782	7.0488536573465	6.61434562502908	0.010116050339836	0.822043467565267
200	Timp3	1.09099046783447	5.83821115830291	6.58511127126228	0.0102835187939568	0.829824110790267
201	Nrp2	0.854180537086434	7.78426557156907	6.57890997985169	0.0103194066660246	0.829824110790267
202	Sdf2l1	-0.923413096444097	4.21098694652636	6.55707834776036	0.0104467748750638	0.829824110790267
203	Vldlr	0.820050384341853	5.75533552643193	6.55667760761105	0.0104491278451698	0.829824110790267
204	Myh3	1.92735517008635	1.39760136416422	6.55340276886746	0.0104683766372651	0.829824110790267
205	Rara	0.897674807481026	5.5630438867812	6.51894437506036	0.0106731335828451	0.841038234709946
206	Gapdh	1.53626251781182	2.60619610007804	6.5121709622401	0.0107138628625471	0.841038234709946
207	4732490B19Rik	2.98725837876391	-2.60042143653847	6.50314199038897	0.0107684030861985	0.841235972497182
208	Lmna	1.5885976067167	5.32411993558692	6.45693412102807	0.0110520174204252	0.85924121973892
209	Hemgn	-2.54134883102944	1.61785575448385	6.44759498713975	0.0111102639003086	0.859636734602345
210	C4b	-2.22574330956521	-1.517719610981	6.41098152476546	0.0113416704261268	0.870005394946769
211	Wnt11	2.86993028088178	3.0439307646878	6.40938495233274	0.0113518730031395	0.870005394946769
212	Hist2h2bb	2.70343227398261	-1.61279811957046	6.39586227927126	0.0114386656076601	0.872521988403166
213	Fam98a	-0.662065753891045	5.51145563778651	6.38226274374407	0.0115266386145959	0.875104568247088
214	Krt17	2.36660009566893	0.998147881299784	6.34048705219749	0.0118012472393161	0.891766210780285
215	Mir6947	4.55087365286433	-3.2710527406018	6.33133132439638	0.0118623236904955	0.892212262320946
216	Spdef	1.7400378959656	-0.47807222226665	6.3078817763583	0.012020236680796	0.89587805652418
217	Hbq1a	2.58371917343087	-2.50301670824081	6.30508442346471	0.0120392180855035	0.89587805652418
218	Ltv1	-0.801657190022404	5.29905456276981	6.2792188896409	0.0122161934302809	0.89587805652418
219	Hao2	3.36141792393884	-2.87602721047634	6.27763136524473	0.0122271421272555	0.89587805652418
220	1700013F07Rik	-1.6585032765047	-1.17115381664025	6.27465764423335	0.0122476781536022	0.89587805652418
221	Gm5415	3.29045769119599	-2.91700273337848	6.2686313960877	0.0122894031477968	0.89587805652418
222	Mreg	-1.46758990379425	0.564353152117587	6.26726792004659	0.0122988639260632	0.89587805652418
223	Twist2	2.94484939257407	4.87959181660268	6.23175389235604	0.0125479393619763	0.90408798234939
224	Palld	0.860723601867064	5.60942999926154	6.22122100596027	0.0126228031915003	0.90408798234939
225	Dnah17	1.69958982142165	1.4763791138897	6.2171431679243	0.0126519100460821	0.90408798234939
226	Gpi1	0.62759859110485	8.57037459830417	6.20990653181228	0.0127037337363371	0.90408798234939
227	Ccdc38	1.82986158933233	-0.702607686601819	6.19928572069974	0.0127801878357271	0.90408798234939
228	Daam2	1.14727068599731	5.11834322222901	6.1971667825174	0.0127954975448446	0.90408798234939
229	Inhba	2.79267438739864	1.40590458467201	6.19613931663525	0.0128029279548581	0.90408798234939
230	Reep4	0.721068846902486	5.32636263203737	6.18728693825874	0.0128671304187985	0.904671156532132
231	Adamts10	0.89530041875873	6.6501628016869	6.13934500294792	0.0132206275925052	0.91899307784128
232	Zfc3h1	-0.806099554758216	5.56024946485215	6.13805622046588	0.0132302669829819	0.91899307784128
233	Kdm7a	0.683766829547845	5.72565204271041	6.13563988290228	0.0132483593504756	0.91899307784128
234	4930562C15Rik	2.58630684230508	-2.03894152222604	6.12073220439128	0.0133605448783981	0.91899307784128
235	Kif26b	1.09498895408206	5.73409591942102	6.10833340274814	0.0134545940964588	0.91899307784128
236	Osr2	2.99501972953948	4.05135499633033	6.10676770537529	0.0134665187732668	0.91899307784128
237	Egln1	0.627660654306612	7.50933805803343	6.10648948592868	0.0134686388874147	0.91899307784128
238	Prrx1	1.27070855369608	6.35613818059823	6.08558481428473	0.0136289245773605	0.92602243420377
239	Thbs2	2.7179500633553	5.34781840277051	6.04488578262473	0.0139466352323369	0.943644511891716
240	Nxph2	-2.57265974776288	-0.932043259595406	6.02248932099413	0.0141247101169329	0.947137262915514
241	Nwd2	-1.49542746984256	2.13725631713787	5.9987394784595	0.0143161033796413	0.947137262915514
242	Aldoart1	1.76621929603016	-0.32187123278678	5.98890989690134	0.0143960962358622	0.947137262915514
243	Trib3	1.61552414930358	1.63509281094437	5.98836470611369	0.0144005464253535	0.947137262915514
244	Stip1	-0.71130477327563	8.64812167295241	5.97524699244767	0.0145080494105332	0.947137262915514
245	Mir3064	-1.71045030729075	0.572006665755135	5.97086685251374	0.0145441294510634	0.947137262915514
246	Rbm14	-0.618999496491518	7.1745907663252	5.96778130780793	0.0145696011044852	0.947137262915514
247	Osgin1	1.90215482201368	-0.749393862879653	5.96239218863641	0.0146141993247801	0.947137262915514
248	Adm2	2.65667117972114	-1.94936341436993	5.95649433199867	0.0146631687486817	0.947137262915514
249	Egfl6	2.29312509651879	4.43930694969752	5.95390082190291	0.0146847558953096	0.947137262915514
250	Rbm10	-0.653607399019761	6.22549811111573	5.95335787781261	0.0146892792442804	0.947137262915514
251	Tcirg1	1.17127160524644	4.34781069029928	5.94986585704131	0.0147184060973994	0.947137262915514
252	Tgm6	-2.83796078211937	-2.77161730379194	5.93406166355003	0.0148509738746199	0.947137262915514
253	Tbx15	2.38214976161197	4.93262865635167	5.93194177881988	0.0148688490433453	0.947137262915514
254	Leprel2	0.994521919447169	5.75558140186624	5.93099872069456	0.0148768081615571	0.947137262915514
255	Gm12060	4.35919746956915	-3.34306467026778	5.91082146877067	0.0150481530603969	0.951057833163648
256	Cpa3	2.82698744545188	-0.614484742856973	5.90990144301427	0.0150560141790795	0.951057833163648
257	Nol8	-0.734351012015675	5.01029650289533	5.88764194931017	0.0152475040250983	0.956656429971302
258	Fxyd3	2.63539122779088	-2.47577666890413	5.88540164597922	0.0152669149208591	0.956656429971302
259	Gm13889	0.728226927463337	5.61391102030253	5.8750339242241	0.0153570770832611	0.956656429971302
260	Adamts6	1.14066769232765	3.5580663048359	5.87226156133299	0.0153812795617178	0.956656429971302
261	Prelp	-1.54296820441665	2.6550248205477	5.85965968423586	0.0154917890569334	0.958306498535704
262	Serpine1	1.32747508929065	1.50736322143291	5.85498488451384	0.0155329914350074	0.958306498535704
263	Ppp1r3c	1.37230391441717	3.4136778232523	5.84376786150537	0.0156323162503433	0.958306498535704
264	Ets2	1.27744859378634	5.39236646694515	5.84235728956156	0.0156448528608884	0.958306498535704
265	Pinx1	-0.866848557495495	4.62992139002546	5.82345595622773	0.0158138435309537	0.961610477807257
266	Taf12	-0.736444967287892	5.15133503363176	5.82189551452677	0.0158278787228866	0.961610477807257
267	Adamts9	1.32757372450551	4.36613959334822	5.81510175652284	0.0158891340755267	0.961610477807257
268	4921504A21Rik	-1.447489396189	-0.113442979882534	5.7983530932161	0.0160411928471019	0.961610477807257
269	Cxcl14	1.73111130494817	5.64221585372589	5.79700459705333	0.0160535007128444	0.961610477807257
270	Ptx3	0.997690382012859	5.71708513602068	5.79531025886348	0.0160689789146351	0.961610477807257
271	Fibin	2.52297175305053	3.38924796477196	5.78689982244614	0.0161460383555996	0.961610477807257
272	Mcl1	-0.554352340911608	7.09653011214812	5.77597277902886	0.0162467251921428	0.961610477807257
273	Ero1l	0.789880415131947	4.79696961457967	5.76970936350823	0.0163047308335108	0.961610477807257
274	Ccl3	1.7022722250808	0.553951527398126	5.76891012859379	0.0163121479123617	0.961610477807257
275	Hs3st3a1	1.59943812886031	2.27110316124291	5.76452461908241	0.0163529083790115	0.961610477807257
276	BC049635	1.58247910585421	-0.43107436936913	5.75448981627703	0.0164465708903796	0.963614122711336
277	Cacng1	1.56873627046376	-0.392164377538593	5.74037034784117	0.0165792963619553	0.967883759816532
278	Myog	3.00280508174863	-1.06955230286821	5.73231537771151	0.0166555087984643	0.968835369712109
279	Phtf1os	-1.33938530405692	0.311280168988403	5.71517559104267	0.0168188823297191	0.9715747233405
280	Tmem2	-0.546253581182288	7.62143545924851	5.71477041193332	0.0168227643643151	0.9715747233405
281	S100b	2.45474076841785	-1.17327540507635	5.68478078227063	0.0171126773155016	0.981268935361527
282	Alox8	2.76613684994062	-2.72447270209712	5.68352939537728	0.017124886035231	0.981268935361527
283	Neurod4	-1.31073372712873	2.29821005628591	5.67864127231767	0.0171726614746962	0.981268935361527
284	Atf3	1.52813910238007	1.11383050639093	5.6393594078326	0.0175616225034712	0.999929699106959
285	Mns1	-0.785617131476383	5.29235805834163	5.63029885549336	0.0176526216465745	0.999929699106959
286	Trmt1l	-0.634624410195461	5.47100594678808	5.62292764784121	0.0177270129198611	0.999929699106959
287	P2ry2	2.07785977060372	-0.822513754325155	5.59483434899372	0.0180135143817905	0.999929699106959
288	Il1r2	2.39621509816871	-2.37568464191121	5.58797609848508	0.0180841794883524	0.999929699106959
289	Prss35	2.07812631150409	2.00510932891605	5.5695948600441	0.018274988706836	0.999929699106959
290	Snord34	1.68303408046762	1.34242625913377	5.56826979055136	0.0182888238759793	0.999929699106959
291	Vcl	1.0065518586407	6.43243825487519	5.56819019418777	0.0182896552930373	0.999929699106959
292	Capn6	1.1276428284348	4.79102005566063	5.55733625254466	0.0184033955881865	0.999929699106959
293	Snord73a	2.49204336649821	-2.11263198114659	5.55567624631628	0.0184208553733895	0.999929699106959
294	Calr4	-1.85064894144428	-1.6534628859248	5.55563244693564	0.0184213162826281	0.999929699106959
295	Lpp	1.2135558353075	4.97984934787805	5.54779724250412	0.0185039595856274	0.999929699106959
296	Ttpal	-0.587401108136711	5.58865150640907	5.53353018896764	0.0186554290065425	0.999929699106959
297	Mir6945	2.01773465457653	-1.04611628972923	5.51939468215998	0.0188067652984257	0.999929699106959
298	E530001F21Rik	2.27565419754487	-2.43958715846935	5.5098733800262	0.0189094158054248	0.999929699106959
299	Pcsk5	1.25406282807126	4.84226251946543	5.50916969910487	0.0189170252244777	0.999929699106959
300	Gna13	0.582732777922495	6.6046460208004	5.4918018998134	0.0191058421902384	0.999929699106959
301	Slc22a8	-2.16418172835096	0.219502990741268	5.49174359466307	0.0191064793339578	0.999929699106959
302	Fbxl7	0.905079460851567	5.36908861346256	5.47433501806269	0.019297701308999	0.999929699106959
303	Mir3535	3.03784999473779	-2.23940608216936	5.45639306479451	0.0194968528414202	0.999929699106959
304	Gm10791	2.02589988265734	0.304337561461831	5.42003496199522	0.0199069613211086	0.999929699106959
305	Tmem202	-2.22557201728538	-2.23916785160796	5.41702339815705	0.0199413284166386	0.999929699106959
306	Tnfrsf9	2.4326285248614	-1.19834341581489	5.41086406950434	0.0200118080900558	0.999929699106959
307	Ifrd1	-0.673713067719904	5.62338328839243	5.38387676449405	0.0203236677720437	0.999929699106959
308	Gbp3	1.83733489896167	-0.325985215760913	5.38113423571962	0.0203556399961886	0.999929699106959
309	Prkg1	1.46055983812903	3.89872079855216	5.37754939136846	0.020397510352056	0.999929699106959
310	Ascl5	2.55521437921885	-2.8422151816741	5.37602815703262	0.0204153050190566	0.999929699106959
311	Gm6484	2.74510738275631	-2.4257022065158	5.37555659060229	0.020420824436263	0.999929699106959
312	St7	0.605438412017062	5.51709665325352	5.36722047557794	0.0205186491857852	0.999929699106959
313	Slc3a2	0.541944825043562	7.53951053502508	5.36253091369863	0.02057389440441	0.999929699106959
314	Naga	0.77544899454234	4.75930694325088	5.34937170050562	0.0207297393736711	0.999929699106959
315	P2ry14	1.61357366774031	-0.529938758292698	5.3488762382882	0.020735630953498	0.999929699106959
316	Traf5	1.51790257848041	2.4709044248447	5.33634231240947	0.0208852506153407	0.999929699106959
317	Ptpn4	-0.797587134342459	4.29282972878788	5.33533910727019	0.0208972742370667	0.999929699106959
318	Galk1	0.725519433627953	6.25772353475325	5.32227763263008	0.0210544741618348	0.999929699106959
319	Bbs10	-1.12490778063104	2.58213991416683	5.32156591591726	0.0210630750313753	0.999929699106959
320	Odc1	0.614221993540138	8.1609088607328	5.31507600969036	0.0211416714531475	0.999929699106959
321	Mir8094	1.75139139739024	-0.823388482401312	5.31380109845261	0.0211571469877873	0.999929699106959
322	Gemin4	-0.715139464772161	5.03915625300088	5.30530197836791	0.0212606138141808	0.999929699106959
323	Aspn	3.1818382749313	1.77114021402024	5.29084134626181	0.0214378605269104	0.999929699106959
324	AI661453	1.24336171245725	2.03163958450133	5.29081014625517	0.0214382446008232	0.999929699106959
325	Gigyf1	0.682912850737844	7.05268342013655	5.28413889178867	0.0215205319788507	0.999929699106959
326	Phlda2	2.14564158103342	-0.923715779254046	5.26535361286381	0.0217540028512004	0.999929699106959
327	Cpxm1	1.07454898560502	5.40322181009434	5.25269832236771	0.0219127652406149	0.999929699106959
328	Crebzf	0.593728977327062	6.71516814825048	5.23596134350645	0.0221245780737966	0.999929699106959
329	Arhgap28	1.53078398839034	5.40002119513109	5.22792454216068	0.022227039467951	0.999929699106959
330	Acer2	1.11743381692159	3.93951939502295	5.21819240815348	0.0223517731103678	0.999929699106959
331	Papln	1.45389992941887	0.269290915570773	5.21668524485332	0.0223711546941399	0.999929699106959
332	Prdm16	0.69534852109177	6.87606193770656	5.21310659412956	0.0224172446595715	0.999929699106959
333	Ncoa5	-0.535599289595413	7.24603523604748	5.19948296491864	0.0225936075516682	0.999929699106959
334	Aldob	2.63434921213818	-2.23918570432703	5.19050715001054	0.0227105879475136	0.999929699106959
335	Fbxl22	-1.20528591198269	2.01193234587948	5.18437631327012	0.0227908508380992	0.999929699106959
336	Col11a1	1.2988849889542	6.82647000644022	5.17525382213142	0.0229108240820916	0.999929699106959
337	Cym	2.32389435451453	-1.60490126445695	5.16897977291741	0.0229937161930113	0.999929699106959
338	Retnla	-2.57646639867964	-2.69052380783309	5.15559434202159	0.023171603995902	0.999929699106959
339	Gm16973	0.988950900781581	3.55149375493403	5.15479353210856	0.0231822916125235	0.999929699106959
340	Snord32a	1.72127375085706	0.926294124654035	5.15416558471259	0.0231906757792651	0.999929699106959
341	Fam84a	-0.722815850487899	5.16980924188021	5.14153863029461	0.0233599359789687	0.999929699106959
342	Col12a1	2.14267087241489	7.07342260716498	5.13479912140158	0.0234508006886589	0.999929699106959
343	Gpihbp1	2.2770312141354	-1.22715563297753	5.13414907287655	0.0234595842568717	0.999929699106959
344	Pdgfrl	1.61664252739297	2.66282003765486	5.13039728314813	0.0235103457991667	0.999929699106959
345	Tnc	1.75300480754889	6.38826548037232	5.13035082753368	0.0235109750549099	0.999929699106959
346	Fastkd5	-0.881578590406317	3.60940618092854	5.1270405387257	0.023555858940178	0.999929699106959
347	Gm12657	2.38983466336545	-2.55798404686614	5.12566135934553	0.0235745853145846	0.999929699106959
348	9330159F19Rik	-0.659192773055631	5.33076370506884	5.12373603370622	0.0236007530376211	0.999929699106959
349	Rassf1	0.668075255174906	5.35511042900865	5.11930876326102	0.0236610398407666	0.999929699106959
350	Dhx29	-0.640976971163896	5.79877168008878	5.11685936659126	0.023694462245079	0.999929699106959
351	Slc10a3-ubl4	-1.96912477317571	-2.52201795256479	5.1145009346457	0.0237266896941453	0.999929699106959
352	Sfpq	-0.727335959419952	9.60991880367432	5.10598097094226	0.0238434923969817	0.999929699106959
353	5330434G04Rik	-1.29256700829723	1.22486520234182	5.1040311268143	0.0238703071547179	0.999929699106959
354	Col8a1	2.27946072884395	4.06538839328179	5.09144256202892	0.0240441829658152	0.999929699106959
355	Zhx1	-0.588582225722147	5.42782770607028	5.08026404969709	0.0241996842576435	0.999929699106959
356	Zfp113	-0.612342429581033	5.21605690511479	5.07860551712803	0.0242228443958017	0.999929699106959
357	2900092D14Rik	0.881860056046158	5.38053772647421	5.06696503078312	0.0243860434177772	0.999929699106959
358	Dnajc28	-1.09486818602691	2.54272907968807	5.06527710541048	0.0244098025914673	0.999929699106959
359	Gm525	2.88511288988979	-2.32908583106389	5.06293448136885	0.0244428170906441	0.999929699106959
360	BC052688	-2.02620473612938	-0.944919620926485	5.05641440030241	0.024534948501223	0.999929699106959
361	1500012F01Rik	0.679936026408825	5.40555124300598	5.05499808770105	0.0245550091798662	0.999929699106959
362	Ung	-0.647795081546028	5.48955177640951	5.05296020194398	0.0245839037061264	0.999929699106959
363	Pitx3	2.62363381177977	-2.00834620504501	5.05108817383373	0.0246104776878139	0.999929699106959
364	Mir5119	2.73036975759362	-2.75491836679175	5.04729855220484	0.0246643637695393	0.999929699106959
365	Nfatc1	1.72178528455247	4.34626513951897	5.04661780213628	0.0246740565832606	0.999929699106959
366	Grem2	2.182087800297	2.74977333256122	5.04413838582816	0.0247093930213116	0.999929699106959
367	Srebf1	0.553661718767768	7.31811008573396	5.0381136186532	0.0247954765783244	0.999929699106959
368	Ranbp2	-0.554162060981564	6.88541320950526	5.00857498443372	0.025222060651249	0.999929699106959
369	Agmo	2.08174876200545	-2.18261781944186	5.00784848056007	0.0252326480020508	0.999929699106959
370	C3	1.78606876911178	-0.0676486152287182	5.00631254191739	0.0252550464509024	0.999929699106959
371	Prok2	1.92643972885199	-0.352392686731064	4.97267443689411	0.0257508006489435	0.999929699106959
372	Zfp518a	-0.810920281705065	3.91256616713547	4.96684700299677	0.0258377067142708	0.999929699106959
373	Nab2	1.1940952322048	5.05467287127793	4.94656924972274	0.0261424966141006	0.999929699106959
374	Cnot11	-0.605656146045948	5.77980283808281	4.94593813659458	0.0261520424452162	0.999929699106959
375	Reck	1.02298192896636	5.3672890579696	4.94376457817845	0.0261849460867685	0.999929699106959
376	Chordc1	-0.591372379263669	5.52271882156515	4.93807515091558	0.0262712772947072	0.999929699106959
377	Dlec1	-1.21322894312891	1.19762840382372	4.93343066191021	0.0263419719080504	0.999929699106959
378	Astn2	0.738143784301767	4.6330468142913	4.92618524674555	0.0264526507250227	0.999929699106959
379	Mir7000	2.89830203395401	-3.11346172593579	4.92594753478192	0.0264562901204906	0.999929699106959
380	Gm1821	-1.74176447051535	-1.54492044763507	4.92593686099358	0.0264564535495342	0.999929699106959
381	Runx3	2.2279393272959	-0.278800898578942	4.91936874971683	0.0265572187999547	0.999929699106959
382	Tmem8c	2.81213623263043	-2.36357131721856	4.91836434011356	0.0265726631668623	0.999929699106959
383	Apln	0.97115421226751	4.33147359885648	4.90945645988397	0.0267100449921812	0.999929699106959
384	AW551984	0.955483540388062	5.58868535569874	4.90824834045139	0.0267287339982072	0.999929699106959
385	Ptk7	0.628103759093992	7.47165277955262	4.90538178019803	0.0267731326722914	0.999929699106959
386	Cpa1	-1.5223586941086	-1.39112939902356	4.90322450300262	0.0268065961829853	0.999929699106959
387	Myl1	2.33624703727188	-1.87621647294136	4.90183464544623	0.0268281785706934	0.999929699106959
388	4931414P19Rik	-0.78960198562115	4.01812187464563	4.89297270491162	0.0269662166140985	0.999929699106959
389	Kdelr3	1.61352769148142	3.44721543818817	4.89146636385039	0.0269897534702713	0.999929699106959
390	Krt5	2.46163912476646	4.891950157467	4.88807136330171	0.0270428793349409	0.999929699106959
391	Sf3b4	-0.717356017786867	5.48531687126881	4.88185534193674	0.0271404312643727	0.999929699106959
392	4921506M07Rik	-2.07000518081652	-1.44843560537398	4.8760447706614	0.0272319511362698	0.999929699106959
393	Maats1	-1.48398520813379	0.289438170245693	4.87565396079728	0.0272381181257366	0.999929699106959
394	Tmem200b	2.45366550215845	0.907617037535663	4.87518541008957	0.0272455137821931	0.999929699106959
395	Kcnj2	1.43016512115292	2.79281312380738	4.87283531398554	0.0272826394778515	0.999929699106959
396	Zfp36l2	0.889332620949766	6.38790540502894	4.86964599941645	0.0273331069127894	0.999929699106959
397	Esr2	1.90041963905001	-1.29775097212931	4.86632143697039	0.0273858178630471	0.999929699106959
398	Cstf2t	-0.540292448358432	6.28947287450165	4.86283453377811	0.027441216332673	0.999929699106959
399	Ptprv	2.34108008584189	1.30124259654723	4.85848780475693	0.0275104386171752	0.999929699106959
400	Thbs1	1.56865267558605	7.31707799543257	4.83360523740339	0.0279102085689511	0.999929699106959
401	Atp6v0a2	-0.52243883270668	6.12674504611941	4.83177417757662	0.0279398645934354	0.999929699106959
402	Itga9	1.38482588769905	4.94147453943414	4.8246687852203	0.0280552550567984	0.999929699106959
403	Mphosph10	-0.78447886635317	4.97927206790198	4.81404091227561	0.0282287764986889	0.999929699106959
404	Mapk13	1.44961112122446	0.528523629446827	4.81401382440164	0.0282292201869593	0.999929699106959
405	Hist1h1e	1.72546297111818	-0.834259301497379	4.80558490666075	0.0283676355308145	0.999929699106959
406	Sema4g	0.615439930709894	7.1502695192921	4.80552473261207	0.0283686262134724	0.999929699106959
407	Atcayos	2.17704555758142	-1.91525574444797	4.80121258464697	0.0284397136148939	0.999929699106959
408	Cblc	1.7046917631012	-1.36818204389804	4.79780969953532	0.0284959423519488	0.999929699106959
409	2900026A02Rik	0.594217833775005	5.64681499297476	4.78929336575762	0.0286371727092858	0.999929699106959
410	Hmx1	2.73466416164448	0.900854764856375	4.77734738918669	0.028836507528715	0.999929699106959
411	Mir7026	3.09057046681598	-2.55463957968627	4.77659839826306	0.0288490534844872	0.999929699106959
412	1810062G17Rik	1.70231384016887	-1.56271211795606	4.77535546947092	0.0288698856779822	0.999929699106959
413	Mbnl2	0.974253988965711	5.30761374942254	4.77385909699976	0.0288949865127644	0.999929699106959
414	Rbbp8nl	2.70118545682345	-1.58977958934629	4.76957939415281	0.0289669017139344	0.999929699106959
415	Fstl1	0.991571841061748	8.23482514411262	4.76898956073478	0.0289768277503309	0.999929699106959
416	Fam46a	1.62579986897585	3.83062178217845	4.76415576602618	0.0290583070373694	0.999929699106959
417	D6Ertd527e	1.39552605338113	-0.213510723713916	4.76179599992049	0.0290981702963249	0.999929699106959
418	Maml3	0.596640680523338	6.21246723500894	4.75864240803458	0.0291515324909735	0.999929699106959
419	Wdr95	1.82919577872004	-1.22616701656777	4.75456794818347	0.0292206277075252	0.999929699106959
420	Mon1b	-0.554758007558174	5.7387001304636	4.75000390788524	0.0292982278687857	0.999929699106959
421	Cpa6	2.72370878690637	-1.75464547709858	4.74814771312592	0.0293298492162028	0.999929699106959
422	Mir677	2.37633556166794	-2.01348441272424	4.74341631655104	0.0294106121730407	0.999929699106959
423	Rpl9	1.37020839038224	1.58604727438322	4.74113296506082	0.0294496708625438	0.999929699106959
424	Smoc2	2.32812425719733	4.15691048408914	4.73649938737053	0.029529098359553	0.999929699106959
425	Hyou1	-0.516730805794381	7.03619649046551	4.72683349085315	0.0296955076205996	0.999929699106959
426	Pdc	3.41986243997685	-2.83998095954983	4.70994116978716	0.0299886778184468	0.999929699106959
427	Snora52	1.75586581889045	-0.193442077445483	4.7083773153662	0.0300159709758753	0.999929699106959
428	Zfp322a	-0.579996194788133	5.29737544190953	4.68251515482104	0.0304711035973619	0.999929699106959
429	Itgb5	1.38136846492195	5.95799963689458	4.68128234226842	0.0304929779253639	0.999929699106959
430	Fgfbp3	0.787861807332154	5.74978662393233	4.67935293103686	0.0305272451687233	0.999929699106959
431	Slc37a4	0.809209105421896	4.43675505567586	4.6699683587261	0.0306944929898387	0.999929699106959
432	Zfp750	1.96508178544978	0.288707175567004	4.66843254100871	0.0307219545053846	0.999929699106959
433	Sh3bgrl2	-0.933210419779824	3.74016099957581	4.66842293370262	0.0307221263714643	0.999929699106959
434	Car9	1.58643632488682	0.0725690911490933	4.66710466691216	0.0307457184890008	0.999929699106959
435	1600014C23Rik	1.88679642055042	-1.96673513823527	4.66300832105341	0.0308191486029121	0.999929699106959
436	Ccdc129	-1.74543828628901	-1.01673469196451	4.65918237416568	0.0308878967691368	0.999929699106959
437	Foxg1	0.805445398025996	9.85475815181882	4.65546071633753	0.0309549244155616	0.999929699106959
438	Fkbp9	0.821624668844931	6.90397595418917	4.65488801288657	0.0309652523535699	0.999929699106959
439	S1pr3	1.53762073449693	6.21993798106788	4.65445930689731	0.0309729858422878	0.999929699106959
440	Qrfp	1.80807201337578	-1.30841212043612	4.64889747935099	0.0310734992124087	0.999929699106959
441	Hist1h1d	2.24768725745782	-1.09525723735985	4.64586180515125	0.0311285033738666	0.999929699106959
442	Creb5	0.950993817446058	4.73285522166436	4.64548272510626	0.0311353791509989	0.999929699106959
443	Lhx9	-0.753175956693233	6.04710539336549	4.64528762257316	0.0311389185500958	0.999929699106959
444	Haghl	0.648077528457831	5.65542577460533	4.64370369000084	0.0311676685650923	0.999929699106959
445	Kcng4	-2.36883387406235	-1.86801144876579	4.64351852297426	0.0311710313451118	0.999929699106959
446	Cacybp	-0.589107737397589	6.70669480914923	4.64345202608925	0.031172239073613	0.999929699106959
447	Pcsk9	1.11381789756711	3.22624942642869	4.64299513948671	0.0311805384507901	0.999929699106959
448	Cidea	2.7576615023326	-3.17391201051194	4.64085266022096	0.0312194874901201	0.999929699106959
449	Anxa2	1.25728605093893	7.3323750351891	4.64021292851234	0.0312311272797195	0.999929699106959
450	Mir181b-1	1.72376116271638	-1.42925132067998	4.62855319490947	0.0314440687265982	0.999929699106959
451	Rerg	1.49821827547328	2.59715208742016	4.6276402276444	0.0314608060355648	0.999929699106959
452	Fam206a	-0.637768016411899	5.21899126364879	4.614757871309	0.0316979699411892	0.999929699106959
453	Defb11	-2.86068622118521	-1.91434192655402	4.61077522908488	0.031771667178073	0.999929699106959
454	Dhfr	-0.67734464628605	6.0680694419207	4.60572309444803	0.0318654122822442	0.999929699106959
455	Asf1b	-0.642653391836411	5.33492495327881	4.60472722446982	0.0318839252200203	0.999929699106959
456	Wdr27	2.08338374404826	-2.35494534147039	4.60241626098595	0.0319269286232844	0.999929699106959
457	Ephb3	0.842900672941852	5.72868440685378	4.59996278191238	0.031972650262898	0.999929699106959
458	P4htm	0.871398378128805	4.10335889834112	4.589305926546	0.0321720397686893	0.999929699106959
459	Zfp85os	-1.17952145667888	0.321434224770274	4.58406882663809	0.0322705009499276	0.999929699106959
460	Rasal1	-1.68681638475901	-1.0354881502342	4.57899467124783	0.0323661986904163	0.999929699106959
461	Pde4b	0.859620093976576	4.76483432559215	4.57428672541499	0.0324552547288523	0.999929699106959
462	Scd4	1.65709900168606	-1.19496219267747	4.57171931187568	0.0325039279633714	0.999929699106959
463	Myl9	1.46062221858666	6.3081436710882	4.57048221064347	0.03252740822872	0.999929699106959
464	Ccne2	-1.01499768219109	3.88865108400402	4.56968297537355	0.0325425871832778	0.999929699106959
465	Pdlim4	0.787890016618032	4.90897917639566	4.56237994655589	0.0326816281818793	0.999929699106959
466	Cep162	-0.74690920774649	4.64110598396753	4.54977896509202	0.0329229962686334	0.999929699106959
467	Adh7	2.52353493231695	-1.59598958820307	4.54578161879603	0.0329999525853533	0.999929699106959
468	Scd3	-1.27123392842542	-0.263998105499341	4.54427094767209	0.03302908469213	0.999929699106959
469	Bhlhb9	-0.540787662099712	6.05941388943252	4.53334559382898	0.0332405727367946	0.999929699106959
470	Rnu73b	2.43157585435196	-2.16368247791882	4.53275172126611	0.0332521091055606	0.999929699106959
471	H2-Q2	2.5704578199996	-2.84113308411089	4.53095346017716	0.0332870670318374	0.999929699106959
472	Bcl7a	-0.503783511602406	7.83885735778372	4.53031639248738	0.0332994607392694	0.999929699106959
473	Hes5	0.537588637415287	7.04178267603553	4.53030644917953	0.0332996542175847	0.999929699106959
474	Hgf	1.79912432559238	-0.680445804089459	4.51254892855892	0.0336470634196824	0.999929699106959
475	Tmem45a	1.65910989275442	1.88734767051911	4.50988481794561	0.0336995100052116	0.999929699106959
476	Tusc2	-0.676744344866069	6.08214562882445	4.50810900973451	0.0337345166058411	0.999929699106959
477	Socs2	-0.788278893390697	4.46712162295311	4.50182720206173	0.0338586554594792	0.999929699106959
478	Tpi1	0.680765927136353	9.38920507509729	4.50153626339716	0.0338644164391931	0.999929699106959
479	Dnlz	-0.491173421213422	6.27547689984449	4.49633847610625	0.0339675124717503	0.999929699106959
480	Acss2os	3.02533912896025	-3.06171758872391	4.49629425013894	0.0339683910820363	0.999929699106959
481	Ptger4	1.68104080482014	0.328477713788752	4.48834347229803	0.0341267309238809	0.999929699106959
482	Tnn	2.44334989964808	0.416072909667301	4.4787616630851	0.0343185783800043	0.999929699106959
483	Snord37	1.8836471211608	-1.06414704631522	4.47824701552367	0.0343289145257971	0.999929699106959
484	F5	-1.35505763986824	-0.193251594491172	4.47792802251643	0.0343353227926943	0.999929699106959
485	3110057O12Rik	1.0302595888268	2.73016881734378	4.47411293023689	0.0344120613603797	0.999929699106959
486	Hoxd1	3.07735395154024	0.607593913143354	4.46656604019857	0.0345643916828842	0.999929699106959
487	Snhg12	0.801369254262509	4.13072983419219	4.46194434336991	0.034658026306651	0.999929699106959
488	2810049E08Rik	1.23786519327725	0.849210669160722	4.45922586753163	0.0347132259069522	0.999929699106959
489	Hic1	1.33434620224283	4.816506486057	4.45770165424659	0.0347442158016265	0.999929699106959
490	Flcn	0.578992878434326	5.9703610132779	4.4574976526346	0.0347483657019813	0.999929699106959
491	Prepl	-0.527249515672906	5.91223903889216	4.45345293403287	0.0348307524403225	0.999929699106959
492	Nadk2	0.554931070872464	5.76396051952307	4.44645036164553	0.0349738709018807	0.999929699106959
493	Akap2	1.10236521461085	6.33047846449575	4.44149879822135	0.0350754419625958	0.999929699106959
494	Phex	1.45805560542035	-0.838503192943055	4.43402712400546	0.0352292922686049	0.999929699106959
495	Gm8234	1.88470770502343	-1.78464412690743	4.43402209461189	0.0352293960669501	0.999929699106959
496	D4Ertd617e	-1.2850275791826	-0.500085656145059	4.4231427485137	0.03545467827692	0.999929699106959
497	Zfml	-0.474966130741131	7.004365385457	4.42198222724038	0.0354787983683829	0.999929699106959
498	Ubxn2b	-0.636993787709548	5.00622581363137	4.42066204130168	0.0355062577782302	0.999929699106959
499	Smad7	0.904896831706705	4.13565734588904	4.42065704661891	0.0355063617081082	0.999929699106959
500	Myo1h	1.88751587604605	-1.11698821667314	4.41794161672279	0.0355629118043605	0.999929699106959
501	Mir9-1	2.38071129926197	-2.87031929411631	4.40122117598006	0.0359132058092257	0.999929699106959
502	1700027H10Rik	2.13939393041287	-2.32335236096582	4.39804842261948	0.0359800817000026	0.999929699106959
503	Icam1	1.31161144963125	3.16258093729352	4.39764697180576	0.035988552839303	0.999929699106959
504	Kcnj12	-1.44547560620238	-0.382876130627832	4.39291271371692	0.0360886094994552	0.999929699106959
505	Gm14379	-1.30420027407329	-0.253864769607519	4.38603443132695	0.0362344983551441	0.999929699106959
506	Klf4	1.36415123964537	3.92365615182486	4.38537581525846	0.0362484999952314	0.999929699106959
507	Ccdc177	-0.560905155053713	5.41880659069963	4.38269205962533	0.0363056130329428	0.999929699106959
508	Tdrkh	-0.585893821806171	5.30413193073126	4.38244757143745	0.0363108206684864	0.999929699106959
509	Snord23	2.76999254145153	-2.74895416897947	4.3794529394445	0.0363746702668311	0.999929699106959
510	Sult5a1	1.6835982937376	0.954768796116561	4.37944147673421	0.0363749148929674	0.999929699106959
511	Fbn2	1.59523358248151	7.52224775225594	4.37725834653838	0.036421536570971	0.999929699106959
512	9430076C15Rik	1.2454555317973	1.48243744495743	4.37504024182993	0.0364689692151369	0.999929699106959
513	Rprml	-2.24678669308141	-1.12200944567652	4.37306649876327	0.0365112307291622	0.999929699106959
514	Cecr6	-0.719836846532866	4.43145051185075	4.37242511996251	0.0365249748785225	0.999929699106959
515	Mrpl49	-0.547156038607799	5.86340109251592	4.37222608840846	0.0365292410402044	0.999929699106959
516	4833427G06Rik	-2.22091702996119	-2.07592195029191	4.36677584335733	0.0366462678357252	0.999929699106959
517	Slc9a5	0.803571489306759	5.63429920647214	4.36256643949869	0.0367369201155274	0.999929699106959
518	Hexim1	-0.546219471611466	5.62531233315314	4.36197545797398	0.0367496660755878	0.999929699106959
519	Fosl2	1.26888522758434	3.85185888891172	4.36005111498685	0.0367912013291984	0.999929699106959
520	9230116L04Rik	2.09412156488374	-1.88767404989406	4.34622076093115	0.037091167438934	0.999929699106959
521	Eif2s1	-0.554203773787847	6.00071417045983	4.34282417036423	0.0371652270213826	0.999929699106959
522	Btn2a2	1.42544658703693	-0.149918170653597	4.34015986691507	0.037223428134117	0.999929699106959
523	4933434E20Rik	0.638955507917199	5.23530396942914	4.33815503168572	0.0372672862537432	0.999929699106959
524	Actg1	1.26471582940427	4.29242046907527	4.33587030835682	0.0373173332526143	0.999929699106959
525	E4f1	0.618502059723697	5.76961573958858	4.32399409763555	0.0375786189370841	0.999929699106959
526	Cirbp	0.552734858414672	6.79665276893884	4.32097583375257	0.0376453280106845	0.999929699106959
527	3110045C21Rik	-1.32289204111176	0.338855161602091	4.31962446965927	0.037675235794742	0.999929699106959
528	C030023E24Rik	2.0582439812714	-1.62919627861419	4.3134469447059	0.0378122713823569	0.999929699106959
529	Kcmf1	0.50355965878434	6.86881745601351	4.31288470580029	0.0378247693911576	0.999929699106959
530	Lct	-1.40983070954366	0.28889253717323	4.31150974115829	0.0378553517213198	0.999929699106959
531	Ripk4	1.54656748616205	1.29504986412041	4.31028326428884	0.0378826532119232	0.999929699106959
532	2810004N23Rik	-0.57742905885713	5.53700995632148	4.30985270903625	0.0378922423048424	0.999929699106959
533	Hbq1b	1.50119015496254	0.187435736246893	4.30284903525772	0.0380485820569909	0.999929699106959
534	Gm11517	1.42572464157575	-0.835073186552577	4.30072489073337	0.0380961318402454	0.999929699106959
535	Cldn19	-1.32670746204167	-0.732970142661339	4.29970427902861	0.0381190007690074	0.999929699106959
536	Cep41	-0.738580365139082	4.50347787392457	4.29607673916166	0.0382003998716371	0.999929699106959
537	4930529M08Rik	-1.51660350060399	-1.32247448288663	4.29572312622053	0.0382083444036827	0.999929699106959
538	Kcns2	-1.61643223244105	-0.504952306571087	4.29244301040306	0.0382821205238199	0.999929699106959
539	Zfp281	-0.524846176144424	5.61327491961619	4.29098353262418	0.0383149949759002	0.999929699106959
540	Mrc2	0.753484989450929	6.83246942138937	4.28707072334203	0.0384032763440285	0.999929699106959
541	Trp53inp2	-0.52721103643184	7.67436504022983	4.27398018043095	0.0387001804169573	0.999929699106959
542	C130050O18Rik	1.6398934679313	-1.5687325541127	4.27103889299929	0.0387672217156503	0.999929699106959
543	Rbm6	-0.511461974804556	6.7346634976525	4.25475517384577	0.0391405895313138	0.999929699106959
544	Vgll3	1.88206321178482	3.32699535234189	4.24518760635997	0.0393617205736858	0.999929699106959
545	St6gal1	-0.497368952623061	6.17026956617556	4.24410713972949	0.039386775155523	0.999929699106959
546	Extl1	1.71210158223343	0.779688258361914	4.23776565996256	0.0395341632679598	0.999929699106959
547	Noxred1	-1.17477554981638	0.338142430753289	4.2363337696397	0.0395675231418187	0.999929699106959
548	Kifc5b	0.788733528157422	4.22250017010354	4.23399330522411	0.039622114384365	0.999929699106959
549	Gm973	-1.2201405471896	0.166924662810796	4.23282145873692	0.039649477341764	0.999929699106959
550	Efemp2	0.801824334910781	5.76835004368449	4.23054459837637	0.0397026993970081	0.999929699106959
551	Ncbp2	-0.47956737571798	6.58452468282999	4.22994953589482	0.039716621450298	0.999929699106959
552	Zfp41	-0.467081315361683	7.45057634591205	4.22452303948661	0.0398438161005783	0.999929699106959
553	Mn1	0.532968657110485	7.82388889090062	4.22170125484303	0.0399101263302876	0.999929699106959
554	Snrnp35	-0.74966939930634	4.1408924998957	4.22077122406618	0.039932006856439	0.999929699106959
555	Plac8	1.82966845513883	-1.39404631965729	4.21743328600311	0.0400106411488135	0.999929699106959
556	Ubfd1	-0.478378830107144	6.68370406790368	4.21179241255472	0.040143896992594	0.999929699106959
557	Tfap2e	1.42727458290105	2.65400729602629	4.20320114187595	0.0403477465649918	0.999929699106959
558	Dbx1	-1.78691024866655	4.89679778148541	4.20161806509014	0.0403854274612429	0.999929699106959
559	Utp14b	-0.941456705824365	3.27244082441548	4.19660138633033	0.0405050802547362	0.999929699106959
560	Prr16	1.60442085514812	1.25336102000081	4.19313149563289	0.0405880583014325	0.999929699106959
561	Cnn2	1.46053773455835	7.41705192543658	4.19297400630239	0.0405918286908141	0.999929699106959
562	Rasl11a	-1.07668288811835	2.9177165626777	4.18841341757582	0.0407011715920074	0.999929699106959
563	Slc35g3	-1.54547612494742	-0.228587743879197	4.18225595515134	0.0408492914008818	0.999929699106959
564	Lgr4	0.721070741087934	4.45765202549744	4.18022027109886	0.0408983848676177	0.999929699106959
565	Wdr93	-1.32537701145064	-1.32568798487588	4.17664814337575	0.0409846817082478	0.999929699106959
566	Pdzd9	-1.50496550223253	-1.35351365484573	4.17641309181211	0.0409903668758923	0.999929699106959
567	Fam49a	-0.840646938307392	5.61447132471611	4.17427065708429	0.0410422239143799	0.999929699106959
568	Ltf	1.90215407550914	-1.566535436488	4.1708050419256	0.0411262540889722	0.999929699106959
569	Cpxm2	1.54922382301145	2.96343622502324	4.17061526277348	0.0411308608465734	0.999929699106959
570	Vasn	1.14574944528031	4.46430833012557	4.16825214308366	0.0411882693552439	0.999929699106959
571	Col5a2	1.28390547541653	7.77349315565151	4.16487397613867	0.0412704831334463	0.999929699106959
572	Rarg	1.37995250971997	5.46259626173844	4.16422955934053	0.0412861857441187	0.999929699106959
573	Ppp1r3b	1.69308977085222	3.5456662912845	4.16313037878409	0.0413129841415922	0.999929699106959
574	Svep1	2.13439504505817	4.72120873241027	4.16145811091774	0.0413537896535296	0.999929699106959
575	Tspan8	1.68180778400434	-1.81804345240202	4.15571625103272	0.0414942210663733	0.999929699106959
576	Gpc6	0.610758961020888	5.95061882989053	4.15477668909399	0.0415172480359269	0.999929699106959
577	Snord87	1.90364326103427	-2.18020015069489	4.14947869879283	0.0416473437566794	0.999929699106959
578	Smim12	-0.7074265176335	4.45166207381496	4.14106879452884	0.0418547349368257	0.999929699106959
579	Tspo2	1.4533671145546	0.416212670385686	4.13929242028714	0.0418986795976892	0.999929699106959
580	Clcn2	0.709709518749075	5.57336758944404	4.13537291936285	0.0419958133926879	0.999929699106959
581	Slc9a2	2.31650869298998	-2.42160496933878	4.13229820492264	0.0420721771588156	0.999929699106959
582	Hmcn1	1.79099128994848	4.9807215639205	4.13173574486417	0.0420861622280814	0.999929699106959
583	Mir143hg	1.97657497519922	1.67750254899747	4.12510303808619	0.0422514475962502	0.999929699106959
584	Tgfb3	1.27622201684306	4.36199444613351	4.11659262245151	0.0424645249799646	0.999929699106959
585	Fbn1	1.17972918793738	6.24588889341406	4.11275612000213	0.0425609495549942	0.999929699106959
586	Papss2	1.83174077222998	2.66062193310045	4.09661227087959	0.0429692298282377	0.999929699106959
587	Gsc	1.99801058011207	-0.489907763991663	4.0963988472178	0.0429746548436859	0.999929699106959
588	Snora21	2.00447063507172	-2.40526907182152	4.0956104673693	0.0429947009142257	0.999929699106959
589	Gm15612	1.33248923427564	2.83718882042744	4.08989802465094	0.0431402448262345	0.999929699106959
590	1700109H08Rik	1.65936227188615	-0.934853130740857	4.08672576543967	0.0432212926112782	0.999929699106959
591	Ints8	-0.498086144709009	6.23403740655737	4.08344440861816	0.0433052962497321	0.999929699106959
592	Fndc3b	0.841390279125518	5.26652583509197	4.08103322993931	0.0433671325366752	0.999929699106959
593	Adam33	1.9521061850568	0.895800913567114	4.07298893285953	0.0435741066364591	0.999929699106959
594	Fam162a	0.551066160638956	6.13596653003905	4.07269329999258	0.043581732830233	0.999929699106959
595	9630028B13Rik	-1.17993805279314	2.92623680542555	4.06602254085872	0.0437541866714578	0.999929699106959
596	Boc	0.614274366360117	7.39352337921131	4.0649455867042	0.043782095558085	0.999929699106959
597	Slc44a2	0.493304533266621	6.597461673515	4.06395814510581	0.0438077012190686	0.999929699106959
598	Col7a1	1.26393132959294	3.57946834807078	4.06017289050713	0.0439060039285643	0.999929699106959
599	A630089N07Rik	-1.0633492398316	2.24913979713896	4.05966071937234	0.043919322782822	0.999929699106959
600	Itgbl1	1.97397757544959	0.880804362068285	4.05886956109197	0.04393990496952	0.999929699106959
601	Vwf	0.953687208613953	5.09645875236444	4.05620709996386	0.0440092441694461	0.999929699106959
602	Endov	-0.496979394518229	6.16667028718588	4.05421293063944	0.0440612542810433	0.999929699106959
603	Atp13a5	-1.97535763872203	-2.23826486862029	4.05388183826627	0.0440698957908852	0.999929699106959
604	Dennd2c	1.26393211372438	2.32325113194995	4.05342257196685	0.0440818855928942	0.999929699106959
605	Arap1	0.861123306198562	4.96007143386235	4.05301960425028	0.0440924084675772	0.999929699106959
606	Top1	-0.512842014081924	8.23775687018211	4.05174300340536	0.0441257623685333	0.999929699106959
607	Slco1c1	-1.62150140113396	1.32414828576899	4.05055990520815	0.0441566970229102	0.999929699106959
608	Cml1	-1.08063176341265	1.26015358023112	4.05017405740325	0.0441667907811603	0.999929699106959
609	Mgl2	-1.69979064037349	-2.11619933465144	4.04895431177795	0.0441987152377187	0.999929699106959
610	Neurog1	-0.6689477508152	5.08641998107291	4.04566485051577	0.0442849315817668	0.999929699106959
611	Dennd3	1.06763081893414	2.53690596878158	4.04298806097187	0.0443552205088035	0.999929699106959
612	Rps17	1.22049523771972	1.19613247258626	4.03906649864158	0.0444584076283244	0.999929699106959
613	Cdh11	1.15036993239192	7.62216027342522	4.03887997095615	0.0444633219772132	0.999929699106959
614	Il20rb	1.07971833146551	1.63565578254805	4.03733313523678	0.0445040977022772	0.999929699106959
615	Rbm12b1	-1.06245748655988	1.61388752915371	4.03732957743161	0.0445041915339947	0.999929699106959
616	Slit3	1.43985341332316	4.80725032614501	4.03656813069237	0.0445242783301528	0.999929699106959
617	Sema3d	1.42516590777938	2.47072703751762	4.03538938653669	0.0445553921649149	0.999929699106959
618	Rpl24	1.77058326837076	-0.588020948036383	4.03406209401072	0.0445904544451159	0.999929699106959
619	Six2	2.02799875732255	6.15458698113944	4.03329442239976	0.0446107468172886	0.999929699106959
620	Bend3	-0.550387714665908	5.75124733189876	4.03190791036764	0.0446474220493347	0.999929699106959
621	Gpr151	-1.5742590106304	-0.991627032558132	4.02628763614613	0.0447964118173059	0.999929699106959
622	Eif5	-0.482155732159962	7.75953236467558	4.02527094911954	0.0448234193871921	0.999929699106959
623	Gas2l2	-1.7487626130544	-1.63106615910389	4.02276700019901	0.0448900081507604	0.999929699106959
624	Snora81	1.45214190165086	-0.506704048333702	4.01960151746525	0.0449743385268234	0.999929699106959
625	Dlc1	0.834269824469923	5.83022904134879	4.00792150847381	0.0452869473719389	0.999929699106959
626	Fstl3	1.6583226187052	-0.928141644627403	4.00470370483519	0.0453734715609782	0.999929699106959
627	1700003M02Rik	-1.38693314985181	0.345985647282986	4.00052212572278	0.0454861711596879	0.999929699106959
628	Arsj	1.77790633814738	-0.892467685227538	3.99808860971241	0.0455518936346374	0.999929699106959
629	Nt5e	1.17883139740383	1.17026164133862	3.99720391139434	0.0455758116552923	0.999929699106959
630	Zfp518b	-0.451043559804306	6.80222286202633	3.99643295503791	0.0455966654243004	0.999929699106959
631	Ptgs2	2.14199597204495	-1.50032034584843	3.99498425561108	0.0456358788122839	0.999929699106959
632	Ptprb	0.906446368283809	4.06393703785815	3.99364098748623	0.0456722701313204	0.999929699106959
633	Dnah6	-1.85163793331843	0.235049563307345	3.9825448482685	0.0459740546077761	0.999929699106959
634	Abcf2	-0.50095977063248	7.22429063190777	3.98156303085148	0.0460008583362406	0.999929699106959
635	Purg	-0.619314753102935	4.70649089844466	3.97352939511264	0.0462207971574283	0.999929699106959
636	Hspa4	-0.481574134209206	8.32777993585914	3.96958063018894	0.0463293094554748	0.999929699106959
637	Csrp1	0.63069623612797	6.34441312017638	3.96406125108243	0.0464814324981839	0.999929699106959
638	Wnt8b	-1.15817724458356	5.56248924890148	3.96310077791719	0.0465079584366078	0.999929699106959
639	Gbx1	1.19493773295761	2.38112806394579	3.96075143355328	0.046572908903845	0.999929699106959
640	Pcdh17	-0.594216020123005	4.80998451518292	3.958332571385	0.0466398811915725	0.999929699106959
641	Syde2	1.04812553136827	3.43933207787036	3.95647333158214	0.0466914279348402	0.999929699106959
642	Ntn1	0.514932213577233	6.69421129532657	3.9475303136031	0.0469402104899891	0.999929699106959
643	Dnaja1	-0.570391111407376	5.73435842590079	3.94647676884992	0.0469696105607655	0.999929699106959
644	Nutf2	-0.660969121139744	4.56956821761378	3.93532456819199	0.0472820156832467	0.999929699106959
645	Alx1	2.30898360086925	4.39012587494375	3.93317416499207	0.0473425062511905	0.999929699106959
646	Psmb9	1.4444099994522	-0.929048555994055	3.9240982559036	0.047598711142145	0.999929699106959
647	Miip	0.57499897169516	6.07748757208502	3.92360444601898	0.0476126928453417	0.999929699106959
648	Nos1	-1.57872516783847	1.50417147682753	3.92287398668254	0.0476333829719433	0.999929699106959
649	Bnipl	1.91636742067536	-0.940289993366655	3.92205098822636	0.0476567056160534	0.999929699106959
650	Fgf15	0.666380728565776	5.95706870340558	3.91942570861889	0.0477311829700794	0.999929699106959
651	Iqca	-1.71797444130966	-1.68623073969172	3.9170470324701	0.0477987703940914	0.999929699106959
652	Ptrh2	-0.527426614331498	5.43694426367696	3.91690366715952	0.0478028471840489	0.999929699106959
653	Rexo2	-0.573115611912618	5.07838503978121	3.91493023598089	0.0478590017122971	0.999929699106959
654	Sertad4	0.739657114648599	6.01287530741862	3.91314552794722	0.0479098460072704	0.999929699106959
655	Gfra3	1.48262587410951	-1.0806293541743	3.91265838650851	0.0479237340100525	0.999929699106959
656	Snord53	1.6992856765352	-1.09251618169578	3.91243471970607	0.0479301119899666	0.999929699106959
657	Marf1	-0.507150684608114	6.31300599454803	3.91051804197917	0.0479848038293941	0.999929699106959
658	Kl	-1.27486192928443	-0.835938028123265	3.9029679073676	0.0482008861937278	0.999929699106959
659	9430008C03Rik	0.671657610578836	4.86502325375867	3.90274329170643	0.0482073303272914	0.999929699106959
660	Mir6915	2.14000165339945	-2.17108637367187	3.901249367806	0.048250213547773	0.999929699106959
661	Erg	1.29462765365354	3.9422226841727	3.89667337007338	0.0483818186898866	0.999929699106959
662	Camk2d	0.68571760520806	4.58937216524279	3.88520390067752	0.0487133470088454	0.999929699106959
663	Maff	0.977416553665633	3.01159120449813	3.88318167486614	0.0487720482942053	0.999929699106959
664	Gas5	0.52203075708754	7.85023563739377	3.87899409485846	0.0488938431806626	0.999929699106959
665	Prss56	-1.88307853879028	-2.07253587727434	3.8771012574423	0.0489490013038804	0.999929699106959
666	Pecam1	0.692210722007655	5.90913315204941	3.87462792991676	0.0490211742017153	0.999929699106959
667	1700084C01Rik	-1.17518431782854	0.909823037083232	3.87020768707702	0.0491504390377337	0.999929699106959
668	Gpc4	0.597906793655909	6.4821774824765	3.86990665328371	0.0491592555007598	0.999929699106959
669	Bcan	-1.68749775740614	2.57129919196736	3.86528753778458	0.0492947464864452	0.999929699106959
670	Npas3	0.528399498896862	5.67928113835494	3.86481209274197	0.0493087149275049	0.999929699106959
671	Tns3	0.879808634107839	6.56546637999497	3.86463695452764	0.0493138614922969	0.999929699106959
672	Ciapin1	-0.469969188491647	6.40565017585632	3.86117984001677	0.0494155675494781	0.999929699106959
673	Kcns1	1.7932950196662	-0.000362309864178882	3.85944713179555	0.0494666260216826	0.999929699106959
674	Foxp2	0.719589358576338	6.32367528274651	3.85788144243901	0.0495128108020514	0.999929699106959
675	Nfya	-0.45200407943603	6.91706426219739	3.84659941138008	0.0498469583476847	0.999929699106959
676	Snora44	1.49113009956495	-0.461889064469518	3.84172633706722	0.0499920234782652	0.999929699106959
677	Ccne1	-0.63191772148786	5.19849211876435	3.84151868680264	0.0499982148585784	0.999929699106959
678	Tmem26	1.37526542501136	3.84650493541213	3.84010427299265	0.0500404091266816	0.999929699106959
679	Tsr1	-0.553323348891586	5.16159979494261	3.83995706275124	0.0500448028092767	0.999929699106959
680	Dennd6b	0.759497379792846	5.92246103250321	3.83493881134236	0.0501948231672741	0.999929699106959
681	Bnc2	1.69977209617462	4.19594210989087	3.83132636759163	0.050303111127751	0.999929699106959
682	Dis3l	-0.535870655376904	5.1657623450696	3.83109565779579	0.0503100353526287	0.999929699106959
683	Gpr25	-1.76585468828236	-0.940909091635293	3.82565260580276	0.0504736886324401	0.999929699106959
684	Prkch	1.04121976425225	3.5476234813187	3.82556248515608	0.0504764029711116	0.999929699106959
685	Tead3	0.675938863079335	5.73012237845787	3.82484885143637	0.050497902313697	0.999929699106959
686	1700007K09Rik	2.67573494929226	-3.22275580801645	3.82452948841309	0.050507526763766	0.999929699106959
687	Ddx3y	0.545958839306859	5.22194233441985	3.82320831569847	0.0505473627520789	0.999929699106959
688	Proser2	1.03247436742073	2.30186132668192	3.81615384369159	0.0507606319865701	0.999929699106959
689	Shisa2	0.663518275739492	7.52620736742559	3.80891135100882	0.0509805753308593	0.999929699106959
690	Tmem28	-0.994871375600912	2.2525375874672	3.80692418603482	0.05104109846403	0.999929699106959
691	Cd63	0.752845440769976	5.07155656956633	3.80183768514479	0.0511963645379282	0.999929699106959
692	Kremen2	1.72073059056246	1.893058493438	3.80141110923039	0.0512094085005489	0.999929699106959
693	Opa3	-0.52633123586413	6.15615455343611	3.79635855132615	0.0513641747086812	0.999929699106959
694	Hs3st2	-1.89835460084193	-0.162712770914607	3.79569299269743	0.0513845984494017	0.999929699106959
695	Krt73	-1.47434773433904	-0.836879779150492	3.79276199258957	0.0514746431695854	0.999929699106959
696	Egr1	1.11696038320179	3.63698389164401	3.79183336393364	0.0515032068368876	0.999929699106959
697	Ednra	1.259424378496	4.92348213779848	3.79019461919869	0.0515536538519189	0.999929699106959
698	2810006K23Rik	-0.672203632117836	4.3374975307868	3.7822420613408	0.0517992082441269	0.999929699106959
699	Ccdc86	-0.637594085844313	4.52222843441153	3.77977953939458	0.0518754951851746	0.999929699106959
700	Sf3a2	-0.520823847605547	7.42011885096005	3.77913726315563	0.0518954119215843	0.999929699106959
701	1810032O08Rik	0.941815524686558	3.3572862863507	3.77888593358264	0.0519032077559836	0.999929699106959
702	Bnc1	1.93318593813607	0.698865956173815	3.77290852076447	0.0520889830041341	0.999929699106959
703	Asb12	1.8102818162896	-2.34835209273716	3.77202996986789	0.0521163472104408	0.999929699106959
704	Sp7	1.62606620185801	0.734129679813151	3.77177883356917	0.0521241721426379	0.999929699106959
705	Emilin1	1.38063151161835	6.5440630055422	3.76849110142655	0.0522267264069326	0.999929699106959
706	Tmem50b	-0.641010775777082	5.09061024623836	3.76584655820416	0.0523093726147295	0.999929699106959
707	Rdh9	1.68477121088649	-1.72567762388717	3.76173987151513	0.0524379876021928	0.999929699106959
708	Glipr2	0.739154371569515	5.70849670253614	3.75917620825416	0.0525184471589492	0.999929699106959
709	Thy1	-1.64592463232322	0.133063356517044	3.75898443918797	0.0525244710054392	0.999929699106959
710	Hist1h2bk	1.27660415655775	0.629873642239725	3.75857275993504	0.0525374051369639	0.999929699106959
711	Mir697	2.43735829125086	-2.92134282858063	3.75499586344784	0.0526499260014209	0.999929699106959
712	Eva1a	1.34291974153488	0.845367082255603	3.74767859667305	0.0528809056917504	0.999929699106959
713	Col5a1	1.16297545329706	7.55989322793846	3.74375611626976	0.0530051656716341	0.999929699106959
714	1600029I14Rik	-2.19741927415031	-2.84111874766877	3.74347783223897	0.0530139931477392	0.999929699106959
715	Col16a1	1.58332532399861	5.40897379578001	3.74309545000253	0.053026125272494	0.999929699106959
716	Slc3a1	1.29357112282845	-0.450298777722495	3.73898530746039	0.0531567165856097	0.999929699106959
717	Dusp8	0.505733657342568	7.28563440998804	3.73615269740588	0.0532469151271539	0.999929699106959
718	Fbln5	1.93993436637131	4.43983979125919	3.73594865482556	0.0532534186908421	0.999929699106959
719	Lcor	-0.756132711806396	3.89825817307073	3.73341651869653	0.0533341969144855	0.999929699106959
720	Rbm33	0.578833582494971	7.66535573948304	3.72836404936776	0.0534957648529302	0.999929699106959
721	Pdia3	-0.521299578440944	8.42392080864879	3.72466732672376	0.0536143070480187	0.999929699106959
722	Pvrl4	1.45693739799382	1.99801219356448	3.71695457560457	0.0538625273049625	0.999929699106959
723	Mdfi	1.06309450902245	5.33219888268641	3.71398215863709	0.0539585136331881	0.999929699106959
724	Tspyl5	-0.827851735415989	3.49591432657873	3.70931738233059	0.0541095157583267	0.999929699106959
725	St6galnac3	0.630453533513732	4.83723877063657	3.70896738794994	0.0541208633669994	0.999929699106959
726	Scarf2	1.49128386693769	5.50252924116931	3.70545909907375	0.0542347494349601	0.999929699106959
727	Tmem252	1.24821440389798	1.91373947173458	3.7042595036402	0.0542737489355768	0.999929699106959
728	Unk	0.480120036422331	6.99316207600828	3.70311603340505	0.0543109514399648	0.999929699106959
729	Hist2h2be	-0.672522010823624	4.37549640275925	3.69929272278292	0.0544355382060831	0.999929699106959
730	Gm19705	1.63489442389532	-1.80723749461776	3.69656070105046	0.0545247496446035	0.999929699106959
731	Oasl1	1.47462391323046	-1.16910903291287	3.69605577002548	0.0545412546206791	0.999929699106959
732	Snora16a	1.64158913375705	-1.05751344329055	3.69417932195045	0.0546026375960348	0.999929699106959
733	Tbl1xr1	0.498067975041946	5.69777420571918	3.68725001644893	0.0548299464825758	0.999929699106959
734	Dido1	-0.490469038937865	7.1198719679358	3.68670114683516	0.0548479944189314	0.999929699106959
735	4931403G20Rik	1.88890987924613	-1.7010393113876	3.68421724466457	0.0549297488879934	0.999929699106959
736	Npas4	1.41519319046338	0.956512419744576	3.68238607589269	0.0549901021889716	0.999929699106959
737	9530026F06Rik	-1.80374442614529	-2.60430804547089	3.67067805794385	0.0553776511409028	0.999929699106959
738	Zfp185	1.41699917320969	2.5097840108091	3.66702594829106	0.0554991319832057	0.999929699106959
739	Nubp1	-0.623841806218551	4.65060864653803	3.66653574340997	0.0555154592646177	0.999929699106959
740	Kcnh3	-1.58829432018683	2.0409277401408	3.66590781072777	0.0555363812958699	0.999929699106959
741	Mmp2	1.35065647908992	6.37169684621939	3.66585680792912	0.0555380810205689	0.999929699106959
742	Gpx2-ps1	2.5579673331978	-2.55549689750697	3.6654603869422	0.0555512940696315	0.999929699106959
743	Wipi1	0.837752333732483	4.21000559249908	3.66493385740563	0.0555688489023608	0.999929699106959
744	E130012A19Rik	-0.642650647499392	4.89557677305678	3.664313183282	0.0555895501318413	0.999929699106959
745	Clk4	0.547109777714026	5.69669565453833	3.66406092969745	0.0555979658364802	0.999929699106959
746	4930444M15Rik	1.71358307983055	-2.29862907085886	3.65951933663176	0.0557497142291422	0.999929699106959
747	Panx3	2.69013927033073	-0.77282359291451	3.65688049015495	0.0558380878217506	0.999929699106959
748	Pnmt	-2.04727826286935	-2.9231000685968	3.65551191519349	0.0558839791900229	0.999929699106959
749	Nek11	-1.22459399317458	0.107275659406539	3.65507615206786	0.0558985996949563	0.999929699106959
750	Tnfrsf14	1.38014871348409	-0.0494568326161084	3.65376118158786	0.0559427435240744	0.999929699106959
751	Lama5	0.751630790973548	5.43100846296648	3.65270330099202	0.0559782836353542	0.999929699106959
752	Ifi204	1.37243810302675	-0.374357657411915	3.647462996181	0.0561546882620176	0.999929699106959
753	Saysd1	-0.818253579785358	3.27477893273718	3.6471539660144	0.0561651095577603	0.999929699106959
754	Chaf1b	-0.574061224834681	6.06639198325111	3.64565572669572	0.0562156631568187	0.999929699106959
755	Muc6	2.67960231011111	-3.22019140695042	3.64355860027265	0.0562865055071393	0.999929699106959
756	Cdc25b	0.431557548863042	7.21770653758892	3.64282097827008	0.0563114453908418	0.999929699106959
757	Rnpep	-0.471096268284172	6.0322297555439	3.64150285613013	0.0563560418828963	0.999929699106959
758	Prdx4	0.491891569550154	6.36385751862684	3.64115129468278	0.0563679427152557	0.999929699106959
759	Wdr96	-1.09951495270465	0.946593227692134	3.64037497810039	0.0563942315327241	0.999929699106959
760	Krt14	2.21485627890588	3.24388732809299	3.63898009641228	0.0564414998416278	0.999929699106959
761	Ky	-1.17584598495334	-0.0265569480678909	3.63884557044926	0.0564460607407589	0.999929699106959
762	Sstr3	-1.32730218168716	1.63356839356332	3.63574644741585	0.0565512401785168	0.999929699106959
763	Umps	-0.473688557080845	6.15530879823347	3.63448798327337	0.0565940098624355	0.999929699106959
764	Cutal	-1.80083709616094	-2.74844674328515	3.63345929255299	0.0566289960533023	0.999929699106959
765	Angpt2	0.925052103482005	2.74477648256654	3.62976164966794	0.0567549440653614	0.999929699106959
766	Pdia4	-0.456161302086429	7.17500873227419	3.62958175102278	0.0567610792987852	0.999929699106959
767	Il11ra1	1.0988809880245	4.53485028587654	3.62721637766767	0.0568418131076585	0.999929699106959
768	Foxo3	0.587482773355895	5.22800897609093	3.62641499485355	0.0568691931637307	0.999929699106959
769	Trim3	0.501939782960331	6.28408220439257	3.62496517839229	0.0569187631924777	0.999929699106959
770	Pde4d	0.644715381075322	5.16250567042556	3.62370690772211	0.056961821340956	0.999929699106959
771	Spats2l	0.807661869168771	5.2465013039525	3.6225816225366	0.0570003580020061	0.999929699106959
772	Zfp37	-0.711260407470575	4.71268549654104	3.61968537086554	0.0570996707536416	0.999929699106959
773	B3gnt5	0.510140466821687	6.178446037214	3.61742154810072	0.0571774253611423	0.999929699106959
774	Tpm1	0.962449390524581	8.16109052465621	3.61453262051157	0.0572768134884388	0.999929699106959
775	Rnf122	-0.517903754625883	6.40389500935565	3.6142457857048	0.0572866915065034	0.999929699106959
776	Irx4	2.19487789163811	1.86827324895374	3.61211209587007	0.0573602283217694	0.999929699106959
777	Kctd12	1.16815602532974	6.2304612492732	3.60359682714096	0.0576547036146404	0.999929699106959
778	1810010D01Rik	2.10833849776889	-2.19188881717653	3.6025666456713	0.0576904380968056	0.999929699106959
779	Sdhaf2	-0.51278532258444	5.38285838831371	3.60066723780176	0.0577563856042935	0.999929699106959
780	Pla2g4d	2.21820555758462	-3.01895169696627	3.59585337501204	0.0579238819644223	0.999929699106959
781	Mir6992	2.41996360381863	-2.92465349472571	3.58968187170205	0.058139372003229	0.999929699106959
782	Wdr63	-1.9774396225302	-0.114572629141804	3.58551924858534	0.0582851989198208	0.999929699106959
783	D5Ertd579e	-0.435685650609635	6.79633832627936	3.58505758224177	0.0583013961496991	0.999929699106959
784	Thap7	-0.541407070799825	5.12541920199943	3.58388982091025	0.0583423875631085	0.999929699106959
785	Cab39l	-0.614839302818633	4.78803168633426	3.58217425355718	0.0584026639200455	0.999929699106959
786	Dph3	-0.493867599762772	5.47340427060085	3.580730742777	0.0584534328474328	0.999929699106959
787	Sh3bp5l	-0.494174157889273	6.00324256753607	3.57876257299316	0.0585227298422473	0.999929699106959
788	Wdr78	-0.805632829101603	3.29969012444827	3.57656084623903	0.0586003535742826	0.999929699106959
789	C920025E04Rik	1.58243811774732	-1.61225470098955	3.57302870863017	0.0587251107118587	0.999929699106959
790	Lilrb4	1.53577722887179	-1.02055062646257	3.57198519992624	0.0587620220322205	0.999929699106959
791	Irf7	1.27374195435308	0.906761793167584	3.56862396809102	0.0588810843142496	0.999929699106959
792	Macc1	2.09189881031592	-0.664004062521118	3.5654787037435	0.0589927287961355	0.999929699106959
793	Rpl14-ps1	-1.1687421306738	3.1188217695479	3.56351233131528	0.0590626415597419	0.999929699106959
794	Tagln	1.51960628422263	5.35471186699219	3.55649311062831	0.0593129234521742	0.999929699106959
795	Pcsk4	0.990925622206801	2.34221074863553	3.55470610502628	0.0593768219923219	0.999929699106959
796	Rasd1	1.11813452337174	0.363707867253935	3.55232539001745	0.0594620637231472	0.999929699106959
797	Gtf3c6	-0.531566669865488	5.89060828129307	3.55081880537034	0.0595160743505256	0.999929699106959
798	Ctsl	0.489834370155327	6.50048512716168	3.54950149314803	0.0595633423636651	0.999929699106959
799	Arhgap23	0.56255489434164	6.0476356344109	3.5472693342755	0.0596435282092545	0.999929699106959
800	Ccnf	-0.512510816511844	6.93687587744693	3.54464738628594	0.0597378630898835	0.999929699106959
801	Chml	-0.776547076882242	3.7089876772809	3.54460488330834	0.0597393936078041	0.999929699106959
802	Ccdc96	-0.86997611926791	3.03958123629575	3.54054037635361	0.0598859479929353	0.999929699106959
803	Zfp553	-0.467875046943672	6.88997875958386	3.53907210874837	0.0599389834597563	0.999929699106959
804	Ano1	0.800206428694049	5.22320610556642	3.52806680887869	0.0603381014105484	0.999929699106959
805	Map2k1	0.568473661258113	5.86025379462216	3.52369882792068	0.0604972934311161	0.999929699106959
806	Cbx8	0.690773620147995	4.27107752248788	3.5232833380133	0.0605124593102505	0.999929699106959
807	Thap2	-0.566255116862854	4.73216810596444	3.52296708602804	0.0605240055977906	0.999929699106959
808	Ptpru	0.627506258682592	7.39150009736161	3.51461078758902	0.0608299430614103	0.999929699106959
809	Pop4	-0.474206515588275	6.2466045979796	3.51146385514626	0.0609455835247882	0.999929699106959
810	Iqcc	-0.650072519273101	4.22195190652498	3.50929635232273	0.0610253689106676	0.999929699106959
811	Rbm3	0.483383235745541	5.65414119138235	3.50711265184297	0.0611058629636725	0.999929699106959
812	Hspd1	-0.453674389619097	7.27108369725816	3.50677301205907	0.0611183926823272	0.999929699106959
813	Fgfr1	0.477650607386429	8.21577262400728	3.50621236317966	0.0611390816749878	0.999929699106959
814	Hdhd3	-0.998913774862922	2.02301031544064	3.50443672397556	0.0612046552930477	0.999929699106959
815	Farp1	0.568329559018917	7.0744203631725	3.50339574650502	0.061243132966481	0.999929699106959
816	Tra2a	-0.444180340262693	7.13007775062724	3.50271113395186	0.0612684523517409	0.999929699106959
817	C8b	1.96810731371202	-2.44206116678052	3.50188799413747	0.0612989097181202	0.999929699106959
818	Per1	0.549505170459903	5.85361617476136	3.50084240655812	0.0613376212174319	0.999929699106959
819	Piezo2	1.07157631177514	3.63093597874317	3.49778712949582	0.0614508880328611	0.999929699106959
820	Wwc2	0.618531161910818	5.81579050787522	3.49541629247025	0.0615389343745773	0.999929699106959
821	Ntn3	0.868915056211657	4.91884357541364	3.49535469261674	0.0615412238125925	0.999929699106959
822	4933427E11Rik	-1.47839824267714	-2.23920448678778	3.49428342392889	0.0615810534013686	0.999929699106959
823	Twist1	1.99206674121337	5.77766185012576	3.49229364833467	0.0616551057779964	0.999929699106959
824	Zkscan17	0.43585539887865	6.62071979468843	3.49125928733441	0.0616936384716011	0.999929699106959
825	Emb	-0.754242686962579	3.99148505164722	3.48567217124785	0.0619022172305972	0.999929699106959
826	Itgb4	1.27966912908826	2.22190807634971	3.48492782357473	0.0619300619306613	0.999929699106959
827	Irak3	1.4906531964833	0.0877120545020158	3.47961544523156	0.062129176159306	0.999929699106959
828	Slc12a4	0.854957966753256	4.63296393772308	3.47773240193542	0.0621999184462082	0.999929699106959
829	Kirrel	0.65298531953025	6.65856514306178	3.47754461329261	0.06220697800508	0.999929699106959
830	Samd9l	1.43879462226668	0.493642429615581	3.47205668744535	0.0624136636088015	0.999929699106959
831	Krt20	2.19313070210187	-1.70692686928595	3.4713128583155	0.0624417338626694	0.999929699106959
832	Junb	0.862934460331872	3.10248082803896	3.4656548762704	0.0626556927613277	0.999929699106959
833	Snrpa	-0.536206881496982	7.16428146708686	3.46393213125543	0.0627209940969684	0.999929699106959
834	1700030J22Rik	-0.873553308073765	2.57188722655278	3.46290969397479	0.0627597842790451	0.999929699106959
835	Tmem191c	0.931604226423674	3.44521843480217	3.46280460401294	0.0627637727289021	0.999929699106959
836	Fmo4	2.07500389901282	-2.30441328591983	3.46279592601548	0.0627641020945799	0.999929699106959
837	Wnt10b	1.97680375974323	1.16077393660049	3.46190550421552	0.0627979070543136	0.999929699106959
838	Slc25a23	-0.463854281662083	7.65063090928991	3.4612287473438	0.0628236131792674	0.999929699106959
839	Foxj1	-0.866719127055513	4.9674043582668	3.45706699922239	0.0629819409221968	0.999929699106959
840	Cecr2	-0.584037941976848	5.8242673258668	3.45663713523638	0.0629983186950193	0.999929699106959
841	Prr32	-2.20753631431705	-1.43690177965468	3.45620517413419	0.0630147809401191	0.999929699106959
842	Fam111a	-0.579641875078325	4.98478388360654	3.45616736672105	0.0630162220169827	0.999929699106959
843	Pde4c	1.56480354754146	-1.18665941436246	3.45582277782908	0.0630293580728989	0.999929699106959
844	Lmf2	0.454702234500058	6.66589015190335	3.45496585860295	0.0630620373024354	0.999929699106959
845	Ebf4	0.658408866319511	5.03319634014469	3.45023867724292	0.0632426366525117	0.999929699106959
846	Mdn1	-0.656268054321186	6.20494409200494	3.44640683619528	0.06338943458746	0.999929699106959
847	Hist1h2bb	1.51940451098082	-1.13443175020179	3.44627838877362	0.0633943616995496	0.999929699106959
848	Acot4	-1.68995325133742	-2.685358108458	3.44609214551855	0.0634015065260342	0.999929699106959
849	Blnk	-1.31905801992427	-1.54773814127912	3.44392820992801	0.0634845842757928	0.999929699106959
850	Mrps25	-0.519163061590066	5.37051334081182	3.43682389400054	0.0637581499640525	0.999929699106959
851	En1	2.20465345573692	2.74708083021972	3.43610306569349	0.063785977033605	0.999929699106959
852	Ylpm1	-0.547276009697923	7.66365423171256	3.43542730702538	0.0638120759830808	0.999929699106959
853	Fam81a	-0.900341956801991	2.60264097194179	3.43161869404295	0.0639593842102956	0.999929699106959
854	Hist1h3i	1.41514188744589	-0.867466479095926	3.42508320251054	0.0642130074767518	0.999929699106959
855	Hist1h4h	1.30785846490073	-1.08211540478313	3.41654039270948	0.0645461476264537	0.999929699106959
856	Gdf10	1.53975411547077	3.92296577002205	3.41536128210279	0.0645922734908702	0.999929699106959
857	Apex1	-0.599493265794259	5.45910981389387	3.4121959466754	0.0647162728966167	0.999929699106959
858	Grn	0.60337914343487	6.36400832652089	3.41047806531353	0.0647836757879781	0.999929699106959
859	1110057K04Rik	-0.474301184212247	5.48530727459324	3.40803460890429	0.0648796764605852	0.999929699106959
860	Adamts20	0.987478113952627	5.30916786623146	3.40780005537418	0.0648888997889011	0.999929699106959
861	Ddx17	0.527442452558103	9.98711580402556	3.40320992734019	0.0650696789088625	0.999929699106959
862	Fam207a	-0.459477092889741	6.07005031090586	3.39952163682217	0.0652153292269291	0.999929699106959
863	Tpm2	1.01266943580792	5.72628139427622	3.39018065396192	0.0655857628873886	0.999929699106959
864	Dnajb11	-0.459256904678404	5.95464754815084	3.38855835375215	0.0656503267667127	0.999929699106959
865	Ccdc103	-1.0273923701013	0.557333012538819	3.38389962295974	0.0658361112415736	0.999929699106959
866	Abcg8	-1.49448506441326	0.263437006696792	3.38126298730375	0.0659415057360602	0.999929699106959
867	Cnot4	-0.514629845138791	5.61225712914625	3.38007583236519	0.0659890188062302	0.999929699106959
868	4930404H11Rik	1.87408013560292	-2.47981623294954	3.37701060807671	0.066111866306741	0.999929699106959
869	Cirh1a	-0.538058212352435	5.84895259778899	3.37420651088431	0.0662244623345039	0.999929699106959
870	Rnf157	-0.429995888845311	7.02829016973415	3.37204213795871	0.0663115108528071	0.999929699106959
871	Cthrc1	1.41164227423199	4.93074304720023	3.37060700081469	0.0663692977500744	0.999929699106959
872	Mir1982	1.46888780210269	-1.46920861409179	3.37046819052888	0.0663748899049028	0.999929699106959
873	Ilvbl	0.629268775091991	4.65394782794112	3.36703970971891	0.0665131706197514	0.999929699106959
874	Olfml1	1.66908773499412	2.84183606716273	3.3648592256814	0.0666012760307744	0.999929699106959
875	Cdc42ep5	1.17751927210625	3.83225901148288	3.36478168552628	0.0666044114405305	0.999929699106959
876	Slc35f3	-1.23030766420488	-1.28195468026925	3.36227635916056	0.0667058015964152	0.999929699106959
877	Gm1976	0.81935998271635	3.07130379063038	3.36207501717654	0.066713957029599	0.999929699106959
878	Brca1	-0.590251490973198	5.84041047466175	3.36084733825005	0.0667637076853421	0.999929699106959
879	LOC100504608	1.85141752867808	-2.50480945147328	3.35892190409572	0.0668418141374507	0.999929699106959
880	Pygo1	-0.558321910826531	4.99758079234473	3.35834689719363	0.0668651585831848	0.999929699106959
881	Fgfr3	0.580917817618885	8.20565784128105	3.35645791840625	0.0669419097185164	0.999929699106959
882	Zkscan1	-0.444238087089129	6.12185220533209	3.35330163103511	0.0670703630344865	0.999929699106959
883	Swsap1	-0.720389057223181	3.70662200826828	3.34721828556576	0.0673186842918439	0.999929699106959
884	Kcne2	-1.87653603172043	2.61992725237518	3.34592339629528	0.0673716682106083	0.999929699106959
885	9330117O12Rik	-1.9008781586846	-2.16777662962253	3.34316001853544	0.0674848884519282	0.999929699106959
886	Krt15	2.04177687170158	2.72303316531231	3.34195055703396	0.0675345060993593	0.999929699106959
887	Robo3	0.932015163649359	6.26825271763525	3.34055096627696	0.0675919723983978	0.999929699106959
888	Ltbp2	1.83460204551995	-0.30391481348205	3.33749039655658	0.0677178196511359	0.999929699106959
889	Tmem150b	1.55160227611112	-0.977575501342749	3.33409364887153	0.0678577835186413	0.999929699106959
890	4930578M01Rik	-1.3284442584897	-0.038210756667131	3.33346111083291	0.0678838815566356	0.999929699106959
891	Fgfr2	0.530261100756079	7.33081075698368	3.33274069650673	0.067913618376025	0.999929699106959
892	Iqcg	-0.95743218389962	1.78504100328269	3.32887274032379	0.068073515824283	0.999929699106959
893	Gng12	0.553263725233011	5.22044089884516	3.32698870248542	0.0681515458237562	0.999929699106959
894	Thsd4	0.62853759974704	5.48151546640653	3.32658564904887	0.0681682512487907	0.999929699106959
895	2700038G22Rik	-1.0942658890537	2.66656286858218	3.32211373191407	0.0683538936891675	0.999929699106959
896	Higd1a	0.582508446389415	4.84258706893003	3.31891106927656	0.0684871778943643	0.999929699106959
897	Creld2	-0.525497278852057	5.11161244311134	3.31796433351163	0.0685266311123182	0.999929699106959
898	Naif1	-0.860036786256801	2.49588943816769	3.31456004331559	0.0686686987386026	0.999929699106959
899	Tiam2	-1.0362046051436	5.47857833852861	3.31254378516519	0.0687529896385694	0.999929699106959
900	Col8a2	1.96202194860185	6.20340335636209	3.31235575769507	0.0687608558821331	0.999929699106959
901	Anxa1	1.60785266020746	1.88289227167396	3.30756281275444	0.0689616971011711	0.999929699106959
902	Zbp1	1.62630569596881	-1.75490244327757	3.30713606257849	0.0689796098373506	0.999929699106959
903	Eml2	0.57181989065615	5.42571253117594	3.30116406490039	0.0692308060271643	0.999929699106959
904	Snora74a	1.58533007294042	-1.88861749696464	3.30015540565382	0.0692733291367991	0.999929699106959
905	Bmp8b	1.47529352062872	-2.1009321412348	3.2991434842316	0.0693160178624116	0.999929699106959
906	Mir7063	2.365264949069	-2.9664925660427	3.29661934643458	0.069422623411695	0.999929699106959
907	Hist1h4j	1.85267527845751	-2.50151788174471	3.2953456062146	0.0694764857240494	0.999929699106959
908	Inip	-0.476057051337537	6.15651570915766	3.29156375080244	0.0696366717644247	0.999929699106959
909	H2afz	1.04114919218613	3.41467854464019	3.29103262764468	0.0696591999061478	0.999929699106959
910	Ube2o	0.41476212905064	7.14431480729247	3.29045355409835	0.0696837708037693	0.999929699106959
911	Krt19	1.71268352431364	2.15066724688954	3.27946694444547	0.0701517102714418	0.999929699106959
912	Gadd45b	1.15656974964225	3.11281910726347	3.27624675804765	0.0702895005577312	0.999929699106959
913	Gxylt2	1.65113373250215	2.44318533430169	3.27176916299255	0.0704815766849597	0.999929699106959
914	Hcrtr1	1.75397379653611	-2.23782330344408	3.26969179989329	0.0705708805049856	0.999929699106959
915	Ror1	1.48832290355666	3.81711063396689	3.26955105272391	0.0705769354712578	0.999929699106959
916	Ldoc1	-1.15911755418254	-0.523492547305715	3.26947225249101	0.0705803257131624	0.999929699106959
917	Tshz3	0.538524709561793	5.05971661692833	3.2686705551858	0.0706148272512096	0.999929699106959
918	Slfn5	1.15709463146267	0.959184837609674	3.26620874857679	0.070720885574773	0.999929699106959
919	4933413J09Rik	1.38752029141435	-1.23184616534808	3.26405558728709	0.0708137868861492	0.999929699106959
920	Ccar1	-0.442260675039634	7.56641351909246	3.26256020817407	0.0708783841410641	0.999929699106959
921	Prok1	1.91927809273075	-2.44314084157317	3.2618859537775	0.070907531169674	0.999929699106959
922	Zfhx3	0.809931764794294	6.13962942879416	3.25973200741069	0.0710007291794467	0.999929699106959
923	Isl2	1.6476664712002	0.909022519080459	3.25891121370872	0.0710362782118075	0.999929699106959
924	Hoxc5	1.79307126081415	-1.6776064804327	3.25888478717116	0.0710374230766992	0.999929699106959
925	5033404E19Rik	-2.05933869430683	-2.9894538887947	3.25281446936009	0.0713009293009687	0.999929699106959
926	Elavl2	-0.506136429543121	6.66641334278328	3.25246022927186	0.071316338807305	0.999929699106959
927	2310022B05Rik	0.482731067107131	7.22984170703102	3.25133040962555	0.071365510009233	0.999929699106959
928	Wtip	0.688480102503837	5.10544311633839	3.24864096439853	0.0714827043613965	0.999929699106959
929	Clk1	0.544825625249099	6.42927759728645	3.2485581492779	0.0714863163567553	0.999929699106959
930	Otor	1.74762117434781	-0.0197585846449158	3.24755499602652	0.0715300845927962	0.999929699106959
931	Krit1	-0.458851165596243	5.5559926202992	3.24362220383549	0.0717019521298436	0.999929699106959
932	Lrp5	0.472190218643113	6.58060170988179	3.24157821213711	0.0717914516769314	0.999929699106959
933	Apoa4	2.43938222612727	-2.38892947159473	3.24087201875187	0.0718224013472046	0.999929699106959
934	Snap29	-0.489320885956848	5.49540161686365	3.23603262231229	0.0720348782504578	0.999929699106959
935	Sub1	-0.44839484506683	6.99771438107023	3.23566920518823	0.0720508615008861	0.999929699106959
936	Cchcr1	0.589288693849956	5.13466082308192	3.23526740954373	0.0720685370819928	0.999929699106959
937	Mir25	-1.44673481303509	-0.631159483534486	3.23039038250459	0.0722834557792448	0.999929699106959
938	Rev3l	-0.412802160216844	6.46777249261509	3.22892913063671	0.072347983313823	0.999929699106959
939	Col1a1	1.95105670362916	9.858078123782	3.22881500644462	0.0723530255327924	0.999929699106959
940	6720483E21Rik	1.36274304104111	-1.05710648929556	3.22031257049242	0.0727297409922773	0.999929699106959
941	Bglap	2.12748849812261	-3.06936583157787	3.21908288744459	0.0727843981741513	0.999929699106959
942	Ephx2	1.33356320050934	0.0295228866913317	3.21740670729678	0.0728589723163338	0.999929699106959
943	Gm9958	-1.00472099343027	0.748733817632783	3.21537673555079	0.0729493965920417	0.999929699106959
944	Fmnl3	0.587073355101816	5.83984253933689	3.21019506516695	0.0731807583602588	0.999929699106959
945	Samd10	-0.522852032088048	6.19543042775541	3.20843472364385	0.0732595367293213	0.999929699106959
946	Zcchc5	2.16871712993543	3.23935910609417	3.20410610374852	0.0734536373086316	0.999929699106959
947	Rab34	0.586661498227107	5.2019390252987	3.19363220087523	0.0739255870056577	0.999929699106959
948	Elof1	-0.455523188496787	6.39624143888131	3.19040668543593	0.0740715821131197	0.999929699106959
949	Tcf7	-0.674999027658874	3.90479545335409	3.18727652625729	0.0742135571348966	0.999929699106959
950	Hp	1.61859543532386	-1.91902958234649	3.18212544661583	0.074447831730934	0.999929699106959
951	Pcp4l1	-0.88484653186714	2.69045868113945	3.17168238186314	0.0749252302062894	0.999929699106959
952	Trim9	-0.673600130726347	4.63272658930043	3.17163242844665	0.0749275216831322	0.999929699106959
953	Mir8102	-1.73264507709829	-2.78949380612391	3.1699280252844	0.0750057516549725	0.999929699106959
954	Adamts17	1.18175546970052	3.84874078801629	3.16977311641637	0.0750128661265037	0.999929699106959
955	Gm2518	-1.24656324947796	-1.53977395465549	3.16971249689847	0.0750156503854676	0.999929699106959
956	Sdc4	0.967006989759617	3.19356705063419	3.16862881010188	0.0750654429370281	0.999929699106959
957	Slc16a2	-0.446946547505732	5.78905061682651	3.16630337835872	0.075172410277726	0.999929699106959
958	Igfbp2	0.568347515662261	9.09849213888891	3.16587177849226	0.0751922814150597	0.999929699106959
959	Smn1	-0.498835495534426	6.07212178958582	3.16575089572675	0.0751978479474539	0.999929699106959
960	Vat1l	-0.563530335425049	5.75466255858975	3.16286594261601	0.0753308286586801	0.999929699106959
961	Htr2c	-1.63919600241947	1.87134630444444	3.15854614942022	0.0755304203848222	0.999929699106959
962	Trpv4	1.182353690877	0.545202740358362	3.15700394029437	0.0756018142052635	0.999929699106959
963	Lrrc17	1.6253762407828	4.82855181688796	3.15659440684004	0.0756207850095645	0.999929699106959
964	Ccnl2	0.521523360802114	6.80586137199064	3.15353640564012	0.0757626025234549	0.999929699106959
965	BC031361	-0.826370776882114	2.52719155735513	3.15098095589263	0.07588133301563	0.999929699106959
966	Mpzl2	1.65553697219674	1.28515929044057	3.15010811230762	0.0759219326041852	0.999929699106959
967	Scnm1	-0.470802994845608	5.732234020394	3.14841442702735	0.0760007795839372	0.999929699106959
968	Prickle1	1.18564980996395	4.51261736911361	3.14732097509983	0.0760517303536033	0.999929699106959
969	Gaa	0.505906515170677	6.48562722322892	3.14463546965844	0.0761770207602217	0.999929699106959
970	Casq2	1.85743015069037	-1.59319591368767	3.1441587414367	0.0761992853696167	0.999929699106959
971	Rpl10	1.08021052501435	1.79981271956142	3.14394009624449	0.0762094990828396	0.999929699106959
972	Ccdc101	-0.527482098023771	4.99326301386448	3.14184977292255	0.0763072200316536	0.999929699106959
973	Prokr1	-0.736891709885623	3.83522356677757	3.14098837145874	0.0763475290531279	0.999929699106959
974	Ccdc147	-1.55681204549157	-1.61952347654872	3.13840075688111	0.0764687534413806	0.999929699106959
975	Klf10	-0.67051104938426	3.99460638542825	3.13791490067313	0.0764915378687952	0.999929699106959
976	Fblim1	0.818419042508334	5.46335434383592	3.13706755368479	0.0765312920249018	0.999929699106959
977	Stradb	-0.517992717037036	5.09347828395403	3.13625271668475	0.0765695418969307	0.999929699106959
978	Dse	1.04429131190565	4.66395103077934	3.13150482569096	0.0767928254727475	0.999929699106959
979	BC005537	-0.397947447868508	7.44608041241648	3.1304086517405	0.0768444757197625	0.999929699106959
980	Jmjd7	0.967431333307529	2.01084359467107	3.12862186188656	0.0769287469689189	0.999929699106959
981	Cass4	-1.25706619529963	-1.17397565705976	3.12711785187856	0.0769997583836493	0.999929699106959
982	Acy3	-1.02476870550863	0.409070990609902	3.12275405756556	0.0772061930949986	0.999929699106959
983	Pisd-ps2	1.14727832815807	3.78998437583957	3.12070578561574	0.077303294388971	0.999929699106959
984	Nebl	0.993174104093229	2.23036165111674	3.11939391679107	0.0773655544452919	0.999929699106959
985	H2-K2	1.32441952701253	-1.0180779564588	3.11819999060885	0.0774222639494862	0.999929699106959
986	Lhx8	1.04474835539801	4.89579330805733	3.11686552677091	0.0774857016951021	0.999929699106959
987	Zfp862-ps	-0.529920950272268	4.83990990923499	3.110288553489	0.0777991760761764	0.999929699106959
988	Krcc1	-0.720273504487541	3.8043864609363	3.10897821288335	0.077861792949196	0.999929699106959
989	Fam221b	-1.29485164630771	-1.5220154439265	3.10849816351714	0.0778847465050567	0.999929699106959
990	Katnal2	-0.777999868905466	3.09925301267913	3.09928199767621	0.0783268325079301	0.999929699106959
991	Snx31	1.50771910014919	-1.14359436984202	3.0989095529346	0.0783447548316744	0.999929699106959
992	Helz2	0.995567330208184	3.01361376483057	3.09802962571642	0.0783871151371019	0.999929699106959
993	Tanc1	0.53546720703522	5.94457703268909	3.09759984013563	0.0784078142753746	0.999929699106959
994	Acot3	-1.64945066645324	-2.41588428894902	3.09607135786351	0.0784814760387555	0.999929699106959
995	Il17f	1.95654650832511	-2.14525338871354	3.09570701860422	0.0784990455442754	0.999929699106959
996	Ppid	-0.482852645807874	5.73750272336675	3.09557201741663	0.0785055567719831	0.999929699106959
997	Rpl36	0.8202386648882	2.88491142328528	3.09550897632952	0.0785085974990248	0.999929699106959
998	Cdon	0.488807648694788	8.11498786067679	3.09207676874595	0.0786743383304764	0.999929699106959
999	Cyp4f17	0.997188157856637	2.61653363052336	3.0911194080485	0.0787206363227681	0.999929699106959
1000	Polr3h	-0.525307802336219	5.08162130853392	3.09004949720116	0.0787724119623073	0.999929699106959
1001	Hspg2	0.797091093791974	7.52226312781605	3.09000649319012	0.0787744937995331	0.999929699106959
1002	Egfr	1.54230849669247	3.64300267110536	3.08827968721913	0.0788581379784499	0.999929699106959
1003	4930415O20Rik	-1.39519327847249	-1.55350489667726	3.08709607023433	0.0789155260546971	0.999929699106959
1004	Cpne1	0.412800869533084	6.93549857696832	3.08328324091168	0.0791006984332414	0.999929699106959
1005	Tpd52l1	1.13452525276494	3.62089006533943	3.08305745111862	0.079111678719885	0.999929699106959
1006	Gpr124	1.13349569213379	6.19962279221827	3.0817817267051	0.0791737487791142	0.999929699106959
1007	Seh1l	0.411659414462275	6.89261153157951	3.0756088949524	0.0794748283560495	0.999929699106959
1008	Ccdc71	-0.443927263360969	5.9782144288163	3.07524039979568	0.0794928406625721	0.999929699106959
1009	C1qtnf3	1.97992314900661	0.808875942502147	3.07415309248256	0.0795460146619436	0.999929699106959
1010	Alcam	0.929879222231545	6.89057476448121	3.07362193171056	0.0795720046382891	0.999929699106959
1011	Dkk3	0.897617683429023	5.56921074420609	3.07235963475972	0.0796338062091819	0.999929699106959
1012	Lgr5	1.98996735174493	1.7517005177149	3.07183422666209	0.0796595452287766	0.999929699106959
1013	Dmrt1	-1.15541519297249	-0.101932058432633	3.07072095468912	0.0797141125157986	0.999929699106959
1014	Col1a2	1.71949928914006	9.51270312344057	3.07028670900536	0.0797354080883333	0.999929699106959
1015	Brd7	-0.437127979033849	6.86722328351492	3.06984685591252	0.0797569849002029	0.999929699106959
1016	Exosc6	-0.581250389679323	4.5507479573937	3.06893703642398	0.0798016356896015	0.999929699106959
1017	Cbx2	-0.433409446989491	7.1538008121978	3.06687735754532	0.0799028171460821	0.999929699106959
1018	Redrum	-1.50225503704087	-0.781484690722524	3.0660877323945	0.0799416440330748	0.999929699106959
1019	Lepre1	0.759391318318456	5.41802861052583	3.06556035572966	0.0799675871487642	0.999929699106959
1020	Nek6	0.409427634340076	7.24016285588657	3.06476288488795	0.0800068341795307	0.999929699106959
1021	Bicc1	0.966098264062171	5.01738878950571	3.05981516977864	0.0802507973489583	0.999929699106959
1022	Ckap2l	-0.489614371573866	6.95551851359004	3.05591827803019	0.0804435107626365	0.999929699106959
1023	Slc14a2	-1.09597498994177	2.45869388227957	3.05533601440692	0.0804723483247792	0.999929699106959
1024	Esyt1	0.811177507156012	5.36287268906777	3.05510486197819	0.0804837996187373	0.999929699106959
1025	Senp8	-0.744591832003372	3.393360202881	3.05496826711664	0.0804905673555457	0.999929699106959
1026	4930579G18Rik	1.01320937079989	2.60655878894766	3.05423244022643	0.080527035233067	0.999929699106959
1027	Sntb1	1.09533405691879	1.05539472463157	3.05312584602422	0.0805819120313601	0.999929699106959
1028	Dusp14	-0.71022982023181	3.84829003277212	3.05238705825434	0.080618571490081	0.999929699106959
1029	Mir8112	-1.13748014303182	-0.691361602955645	3.04919781701501	0.0807770316306725	0.999929699106959
1030	1700034G24Rik	-1.87340278459679	-3.0110761136149	3.04880594534763	0.0807965252616153	0.999929699106959
1031	Ppia	0.610599254355408	5.40803561860919	3.04601624662599	0.080935445335341	0.999929699106959
1032	Mmp11	0.639891731930299	5.57000794839764	3.04396361131515	0.0810378259675773	0.999929699106959
1033	Zfp692	0.728015028867924	5.18942534940867	3.03992650113214	0.0812395952993337	0.999929699106959
1034	Sgcd	1.36031788511265	0.804473237465819	3.03651035668157	0.0814107528846454	0.999929699106959
1035	Snord65	1.34446770704478	-0.252581526376284	3.03584246765425	0.0814442612734848	0.999929699106959
1036	Fam180a	2.20539100018095	-2.50232870701493	3.03532680380455	0.0814701426132056	0.999929699106959
1037	Actn1	0.536299876968867	6.9198948852719	3.03271226187906	0.0816015039564787	0.999929699106959
1038	Itpr3	1.03752893402637	4.16164705886146	3.03223350352746	0.0816255827569605	0.999929699106959
1039	2010107G12Rik	1.10306179417524	0.136370716340677	3.02966502312862	0.0817548935507328	0.999929699106959
1040	Rhbdf1	0.663833477342817	4.98788987438258	3.0274421139358	0.0818669849138982	0.999929699106959
1041	Pth1r	0.989433451214981	4.95907442344174	3.02371681157748	0.0820552072692017	0.999929699106959
1042	1110019D14Rik	-0.973288722365617	0.393859318889452	3.02317201360095	0.0820827725199764	0.999929699106959
1043	Pycrl	-0.436593903119671	6.06413764738535	3.01803142728473	0.0823433644109627	0.999929699106959
1044	Erich6	1.60748653881918	-1.26032737775643	3.01733569624779	0.0823787016765034	0.999929699106959
1045	2310061J03Rik	-0.928452255916588	1.11996480205139	3.01431797107866	0.0825321662569304	0.999929699106959
1046	Man2c1	0.521053593347793	5.99610520815086	3.01160906105341	0.0826701891293857	0.999929699106959
1047	Rgs9bp	1.2401945700326	0.825131252474845	3.01022330721894	0.0827408916174202	0.999929699106959
1048	Tmem255a	0.929744058497257	3.83627310662099	3.01007355725757	0.0827485359117848	0.999929699106959
1049	Adat1	-0.650505134378711	4.14474354071377	3.00922065951887	0.0827920883708775	0.999929699106959
1050	Acta2	1.78389795522641	6.54218248703548	3.00865735121596	0.0828208667762631	0.999929699106959
1051	Smarce1	-0.489436972240963	7.75826957568613	3.00711416717593	0.0828997606077155	0.999929699106959
1052	Cntn2	-0.619964949856621	7.91601940131386	3.00465208546484	0.0830258002929616	0.999929699106959
1053	1700001G11Rik	-1.26937293456812	-1.75379127211901	3.00105068607047	0.0832105371954091	0.999929699106959
1054	Vmn2r1	1.29371498258982	-1.41233758146081	3.00055239402155	0.0832361324594045	0.999929699106959
1055	Pappa2	1.0657537582303	4.61780390799301	2.99814617573059	0.0833598499772713	0.999929699106959
1056	Tuba8	-1.58283485782248	-1.46747832870292	2.99788999881052	0.0833730331998972	0.999929699106959
1057	Miat	0.959154495744137	9.81596446190711	2.99778296378207	0.0833785420392	0.999929699106959
1058	Sash1	0.547725106926023	5.54220173639019	2.99777439635895	0.0833789830011636	0.999929699106959
1059	Ttc1	-0.481064033226722	5.27808111809971	2.99731421118963	0.0834026722563038	0.999929699106959
1060	Ercc6l	-0.572959849754611	4.69592837455311	2.99264728991135	0.0836433256076026	0.999929699106959
1061	Draxin	-0.587011880831169	6.91768255544405	2.99232638801735	0.0836599007001484	0.999929699106959
1062	Ube2n	-0.536270915404522	4.75277461260134	2.9921419403416	0.083669429321548	0.999929699106959
1063	Akap12	0.97328286442013	7.77871748494199	2.99192941406704	0.0836804099455212	0.999929699106959
1064	Slpi	-1.4861426475876	-2.41987894505162	2.98806462728099	0.0838803642508384	0.999929699106959
1065	Rps13	1.25621700658857	-0.00745733543584789	2.98748284234069	0.0839105090134689	0.999929699106959
1066	Plscr4	0.99573631021533	0.818814290296813	2.98683368001251	0.0839441587050415	0.999929699106959
1067	Col26a1	1.22294228343953	7.02670537535321	2.98572551592784	0.084001634705375	0.999929699106959
1068	Rell1	0.512652617833263	4.94975186502738	2.97970812666671	0.0843144757744381	0.999929699106959
1069	Plcxd2	-0.554031613717609	5.45904947817304	2.97871519958319	0.0843662184830195	0.999929699106959
1070	Dpy19l2	1.28555623117524	-0.79518114446155	2.97833352415806	0.0843861172121179	0.999929699106959
1071	Gm6297	-1.01661653200392	0.567402578889568	2.97737333333494	0.0844361994019744	0.999929699106959
1072	Fkbp14	0.665398633967375	3.96237960266353	2.97725145253785	0.0844425588288454	0.999929699106959
1073	Gfy	1.87214156512142	-2.04688050100873	2.97699585874172	0.0844558967378461	0.999929699106959
1074	Cd300lf	1.49017423360343	-2.0365827973588	2.97574417832262	0.0845212473319667	0.999929699106959
1075	Nhlh2	-0.78437333410787	5.50106291489039	2.97406603741477	0.0846089493366965	0.999929699106959
1076	Synpo	1.26325454868007	5.28785419749355	2.97304064993551	0.084662585945813	0.999929699106959
1077	Lrrn1	-0.724556753648316	8.17630324700491	2.97267326933309	0.0846818120634729	0.999929699106959
1078	Nolc1	-0.453230276823701	7.53805477845159	2.97180289996819	0.0847273799170639	0.999929699106959
1079	Nps	1.79724205569888	-2.71935426060351	2.9692492735984	0.0848612271047107	0.999929699106959
1080	Hexb	0.668877428117833	4.24172240833072	2.9664778572915	0.0850067484003986	0.999929699106959
1081	P4ha3	1.06008634377545	4.07344687240459	2.96534124343353	0.0850665076310122	0.999929699106959
1082	Ankrd61	1.25788664781529	0.0486581778200682	2.96483273271547	0.085093258075407	0.999929699106959
1083	Tfap2d	-1.63481994116408	2.06498832418146	2.96236158210517	0.0852233836936982	0.999929699106959
1084	Postn	1.40685717500114	5.06347576790743	2.95980570317144	0.0853581973610524	0.999929699106959
1085	Rnmtl1	-0.718970607225387	3.41283520702274	2.95684865357945	0.0855144592490934	0.999929699106959
1086	Lox	1.63388913294313	5.93234205462376	2.95600203117618	0.0855592549941767	0.999929699106959
1087	Tecta	1.03726101931655	0.279909264751392	2.95572781411698	0.085573769569419	0.999929699106959
1088	Gpr116	0.741193360988658	4.84619032017821	2.95422362789431	0.0856534350003429	0.999929699106959
1089	Fubp1	-0.483603900693449	9.03209537125626	2.95308709985756	0.0857136815539728	0.999929699106959
1090	Trit1	0.584287942983714	4.65068969494806	2.95021692146079	0.085866031871913	0.999929699106959
1091	9630033F20Rik	-0.552062824590181	4.68637096742755	2.94862952690046	0.0859504172718972	0.999929699106959
1092	Fam71f2	1.06492428075892	-0.0580754649599837	2.94755016854933	0.0860078468728264	0.999929699106959
1093	Hnrnpc	-0.43632830950379	8.4180307855363	2.94708833068046	0.0860324326405746	0.999929699106959
1094	Hbb-y	0.736756154078028	11.3755036683186	2.94666969348918	0.0860547252073209	0.999929699106959
1095	Erbb2	0.607091265105403	5.67802209863569	2.94613441635454	0.0860832379949404	0.999929699106959
1096	Psip1	-0.605975605559445	8.94737348876483	2.94203367948472	0.086302012793541	0.999929699106959
1097	Tmem88b	-1.06249568549528	-1.0227857662629	2.94168257764449	0.0863207720635454	0.999929699106959
1098	Cnn1	1.80615488583267	0.991738442345527	2.94137096271662	0.0863374252558113	0.999929699106959
1099	Papolg	-0.51966941194201	4.81573113320159	2.93763430172486	0.0865373893771426	0.999929699106959
1100	Cnpy1	1.74717340311513	-1.53365121445357	2.93572165314255	0.08663993700029	0.999929699106959
1101	Elavl4	-0.502433787881232	6.95883341201915	2.93556761989184	0.0866482012926473	0.999929699106959
1102	LOC171588	-1.67477613760245	-2.49315239772696	2.93492956967278	0.0866824434685094	0.999929699106959
1103	Dvl2	0.406966798710476	6.83895808519772	2.93215347844028	0.0868315982921607	0.999929699106959
1104	Parp14	1.35640576726709	0.907575066477525	2.93116224705233	0.0868849228253048	0.999929699106959
1105	Ick	-0.41048127569102	6.70156465795408	2.93049192589075	0.0869210036857663	0.999929699106959
1106	Hes6	-0.429176867474459	7.3571816981427	2.92863422164686	0.0870210817060556	0.999929699106959
1107	1700060C20Rik	1.86102510013313	-2.77671066505965	2.92835640778324	0.0870360587821518	0.999929699106959
1108	Slco1a4	-2.01974523963394	-0.670368390083459	2.92826852380505	0.0870407972298654	0.999929699106959
1109	Wfdc2	0.665561668667614	3.78515700397003	2.92580353158682	0.0871738162801293	0.999929699106959
1110	Ucp1	1.47712040776853	-2.267857111458	2.92579321500395	0.0871743734590724	0.999929699106959
1111	Cyp2d22	1.01557169477797	2.03587590987938	2.92435481960411	0.0872520962143241	0.999929699106959
1112	Pxdn	0.60728781087018	7.91950066316926	2.92428627524253	0.0872558018368285	0.999929699106959
1113	Etohi1	-0.84073082755398	2.32549358025991	2.92225829364181	0.0873655150586083	0.999929699106959
1114	Myof	1.30295966573128	3.38787360058428	2.92203749153239	0.0873774694049948	0.999929699106959
1115	Slc27a3	0.686762887895501	4.79646366183704	2.92198950406095	0.0873800677071571	0.999929699106959
1116	Acta1	1.32271006481768	1.12820931631091	2.92197141846399	0.0873810469812489	0.999929699106959
1117	Thg1l	-0.597782189624689	4.38188206448894	2.92192005195269	0.0873838283694528	0.999929699106959
1118	Gm17769	-0.970105200482437	0.414514338428717	2.92011616759193	0.087481565737787	0.999929699106959
1119	Ube4a	-0.389795534876663	6.46302458788839	2.91576972002974	0.0877175499925288	0.999929699106959
1120	Zbtb33	-0.459830703251561	5.67829697485997	2.91458153579915	0.0877821807366727	0.999929699106959
1121	Mdfic	0.741679846311018	4.11795583908459	2.91011718985713	0.0880254782812817	0.999929699106959
1122	Lmod1	1.19843125071333	1.83145392606757	2.9087407900889	0.0881006364717364	0.999929699106959
1123	Gas1	0.521382633045499	8.41861751040742	2.90499655827301	0.0883054420146814	0.999929699106959
1124	Ttr	-1.6914538957369	7.78427181574507	2.90263390805205	0.088434941962351	0.999929699106959
1125	Dnajc8	-0.466236497451672	7.1887085758642	2.89796333353338	0.0886915482961798	0.999929699106959
1126	Aptx	-0.46243269064524	5.42942310080908	2.8971279964143	0.0887375276285797	0.999929699106959
1127	Ppp1r11	-0.478119174000481	6.17439832230825	2.89528411947501	0.0888391113565157	0.999929699106959
1128	Dnaaf2	-0.543630484788268	4.88834291696999	2.89416442485504	0.0889008596100327	0.999929699106959
1129	Dsc3	2.1156267503292	-3.07471405569324	2.8939748240856	0.0889113202062874	0.999929699106959
1130	Klhl17	0.519031789203869	6.26725112329672	2.89216556606992	0.0890112071914522	0.999929699106959
1131	Asph	0.589192305112953	5.86624709330116	2.89198686188205	0.0890210798373168	0.999929699106959
1132	Cldn2	-1.64875218911884	-1.52756611521428	2.88396610953896	0.0894654171843518	0.999929699106959
1133	1700020A23Rik	2.05670008488936	-2.40234298040374	2.88327773116463	0.0895036642028159	0.999929699106959
1134	Fzd8	0.519360364765592	7.24456886239462	2.882737828053	0.0895336741897851	0.999929699106959
1135	Mmachc	-0.514117633618018	5.28166932733331	2.87743589863679	0.0898289572681717	0.999929699106959
1136	Rabggtb	0.411185136894355	6.1741128837495	2.87713156522342	0.0898459386933055	0.999929699106959
1137	Ccnl1	0.413932838934519	6.21840787087149	2.87698141954781	0.0898543179176883	0.999929699106959
1138	Vill	0.809462230131096	3.49446871465288	2.87625605154559	0.0898948106880473	0.999929699106959
1139	Ahsa2	-0.432295711309167	5.74040223447275	2.87542470009295	0.0899412442009066	0.999929699106959
1140	Mb	1.70555232165544	-2.58189291321771	2.87495690312029	0.0899673835271903	0.999929699106959
1141	Ythdf2	-0.403767782863156	6.45260287400495	2.87142433240155	0.0901650410789111	0.999929699106959
1142	Fgf23	1.14751667450621	-0.919484340281818	2.87065593233531	0.0902080976449549	0.999929699106959
1143	Ddx10	-0.542077099813864	5.006411490282	2.87018666139952	0.0902344037674569	0.999929699106959
1144	Gm648	1.83148868364073	-2.49777628160225	2.86854488500059	0.0903265030573045	0.999929699106959
1145	Arhgef39	0.55741158131016	5.04739268459957	2.86713606101192	0.0904056156616172	0.999929699106959
1146	Hk1	0.402621686100155	7.10397320627346	2.86683258923756	0.0904226669804595	0.999929699106959
1147	Gys1	0.474308938116671	6.39748788872619	2.86436087775866	0.09056167630602	0.999929699106959
1148	Rbbp6	-0.416184915245158	7.37552205251152	2.85967161777073	0.0908260386562252	0.999929699106959
1149	Comp	-1.33039313151589	-2.23972860746699	2.85964387316586	0.0908276052802832	0.999929699106959
1150	Rinl	-0.974565108959191	1.07397382401288	2.85941414132288	0.0908405784223908	0.999929699106959
1151	Rarb	1.06197734584219	4.32100886270604	2.85890190926808	0.0908695118219474	0.999929699106959
1152	A230057D06Rik	1.11386131807729	1.7688429405696	2.857077472095	0.0909726463544847	0.999929699106959
1153	Vps13c	-0.639301084170685	4.45897034109528	2.85696854502305	0.0909788079667099	0.999929699106959
1154	Mms19	0.400071736291309	6.56740957266274	2.85518057026296	0.0910800120415551	0.999929699106959
1155	Parp11	-0.425268548630565	6.08582430348202	2.8545812999188	0.0911139596619461	0.999929699106959
1156	Wsb1	0.584207579464689	7.64211950820698	2.85213907387447	0.0912524496536823	0.999929699106959
1157	Fam131b	-0.46421205438537	5.7654417826006	2.85199076360016	0.0912608671623584	0.999929699106959
1158	Praf2	-0.457329906234472	5.57864179139626	2.85005293789702	0.0913709280500685	0.999929699106959
1159	Prtg	-1.00499687194622	2.31729664562118	2.84746729775026	0.0915180067799456	0.999929699106959
1160	Slc22a6	-1.70328446927577	2.53066767258134	2.84646083561316	0.0915753267733524	0.999929699106959
1161	Tcea1	-0.608355676957988	4.61950999221374	2.84326318074326	0.091757698374304	0.999929699106959
1162	Fau	1.01808902317623	2.04252840024925	2.84244045244819	0.0918046847520769	0.999929699106959
1163	Ccdc87	-1.11659621185339	-0.822776629335019	2.84237972690681	0.0918081538502046	0.999929699106959
1164	Sec24d	0.900672667310087	5.0679294693301	2.84120681873355	0.0918751871011161	0.999929699106959
1165	Epyc	1.84530311769182	2.08390645946634	2.83992105762357	0.0919487311372441	0.999929699106959
1166	Mvp	0.854176182308425	2.55674066317776	2.83974940267935	0.0919585544376836	0.999929699106959
1167	Pold3	-0.502909770942203	6.62401559642455	2.83700129045201	0.0921159760343448	0.999929699106959
1168	Park2	1.03374214839361	0.419822134106156	2.83601679722591	0.0921724425003707	0.999929699106959
1169	Ypel1	-0.43629673066145	6.33283081428299	2.83253258736099	0.0923725846624632	0.999929699106959
1170	Galnt6	1.59068413009435	-1.62814294585977	2.83037274609345	0.0924968886776494	0.999929699106959
1171	Ppig	-0.516415081119851	6.83116892275601	2.82932222217354	0.0925574145326946	0.999929699106959
1172	Fabp4	1.74968635440416	-1.99241566979115	2.82877234334057	0.0925891129191574	0.999929699106959
1173	Med19	-0.468650167553292	5.868956183221	2.82862323733273	0.0925977103365643	0.999929699106959
1174	Nfyb	-0.424928789860766	5.94899803543464	2.8272204869763	0.0926786350815308	0.999929699106959
1175	Ogt	0.428116981634816	7.99629499321193	2.82713062203565	0.0926838220140487	0.999929699106959
1176	Mcc	0.884669761416518	3.1385251460292	2.82669883856174	0.0927087486112154	0.999929699106959
1177	Cldn9	-1.01071999721827	0.943613871725215	2.82551777844993	0.092776967722667	0.999929699106959
1178	Hist1h2bc	-0.782521600068407	2.98895105257655	2.82550361264934	0.0927777862833113	0.999929699106959
1179	Slc10a4	0.954539476563366	3.3565278982511	2.8252588115173	0.0927919331814619	0.999929699106959
1180	Snhg6	0.667008074095761	4.47590125964883	2.82521726017186	0.0927943346394315	0.999929699106959
1181	Bco2	-1.02750051583899	-0.398863131272996	2.824410317429	0.0928409852529246	0.999929699106959
1182	Rnd2	-0.494034723321304	6.58444452886876	2.82344729354065	0.0928966925278494	0.999929699106959
1183	Zfp280c	0.476243595470133	5.33648919581933	2.82324059112221	0.0929086542134445	0.999929699106959
1184	Dok4	-0.507816215734796	5.53117568688029	2.82206000938167	0.0929770055289905	0.999929699106959
1185	Akt1s1	-0.381400584125103	6.70323748298097	2.82039359336348	0.0930735779028715	0.999929699106959
1186	Smad9	1.34474952838351	1.49801405990658	2.82022198848967	0.0930835289635712	0.999929699106959
1187	Piezo1	0.900160996204403	5.41173451255109	2.81967971367985	0.0931149821162324	0.999929699106959
1188	Mroh7	1.3900799317065	-0.733979570820599	2.81925353146153	0.0931397097475144	0.999929699106959
1189	6720416L17Rik	2.24292640943076	-1.25974186015018	2.8167532792728	0.0932849214174099	0.999929699106959
1190	2310068J16Rik	-1.00461787114617	-0.0136156772415772	2.81624606171353	0.0933144100315803	0.999929699106959
1191	Snhg11	0.923875963445505	5.49137494935074	2.81362412748021	0.0934670057480736	0.999929699106959
1192	Cpt1c	0.502786902551575	5.87738109434523	2.81078320386928	0.0936326529279119	0.999929699106959
1193	Tef	0.441522334055479	5.80218990305809	2.80941952082508	0.0937122792715161	0.999929699106959
1194	Atp6v0a4	1.58672079829566	-2.34603475996092	2.80249405164149	0.0941178003728915	0.999929699106959
1195	Ttll5	-0.497782262997345	5.21776416756597	2.80066069350411	0.0942254720061564	0.999929699106959
1196	Mcam	0.49874818882624	6.0436040470106	2.8005588978812	0.0942314543060195	0.999929699106959
1197	E130304I02Rik	1.50534366500226	-1.93431810621716	2.79923019524138	0.0943095770820769	0.999929699106959
1198	Maml2	0.553082976669644	4.75158026501458	2.79896685855007	0.0943250686660658	0.999929699106959
1199	Wdr83os	-0.468413401358521	5.15612866889325	2.79558902744555	0.094524025612471	0.999929699106959
1200	Gm17455	-1.21106754831062	0.102710728110507	2.79111657278241	0.0947881597010574	0.999929699106959
1201	Ikzf1	-0.876966702813609	1.93328346395234	2.78967011293949	0.09487375650276	0.999929699106959
1202	Pgm5	1.02117666528302	3.71218262954778	2.78717580185128	0.0950215594403296	0.999929699106959
1203	Dnaaf1	-1.77600855599886	-1.57085445362299	2.78709725965231	0.095026217606665	0.999929699106959
1204	Sidt1	-1.30412653741641	-0.163740695915079	2.78667586269072	0.095051213985275	0.999929699106959
1205	Nfix	-0.589335678269157	7.77685032315157	2.78586569089805	0.0950992917777875	0.999929699106959
1206	Fam150b	1.79357079917156	0.0564828395614405	2.78584827950827	0.0951003253074293	0.999929699106959
1207	Arhgef16	1.18002469345877	0.865232968973981	2.78537938234166	0.0951281633608289	0.999929699106959
1208	Sema3f	0.6324679044691	6.03478572869983	2.78427818585135	0.0951935754107235	0.999929699106959
1209	Zfand5	-0.443865467554054	6.12999580868394	2.78409194411403	0.0952046431756269	0.999929699106959
1210	Tmem179	-0.962350481965103	3.65917504542041	2.78260793683214	0.0952928831661118	0.999929699106959
1211	Sun1	0.392635423141197	6.68742206327977	2.77953131507077	0.0954761047935982	0.999929699106959
1212	4632427E13Rik	1.0468565958314	0.208926299350183	2.77729440611618	0.0956095599456438	0.999929699106959
1213	Slfn9	-0.678223379717173	3.59543643748923	2.77695331837824	0.0956299272598958	0.999929699106959
1214	9930014A18Rik	-0.887534955030912	2.11941362401266	2.77661284773769	0.0956502624376072	0.999929699106959
1215	C330018D20Rik	-0.705303905417056	3.34844961830947	2.77615502903206	0.0956776138480863	0.999929699106959
1216	Samd1	-0.479467495693891	6.85222758892066	2.77572971181	0.09570303115813	0.999929699106959
1217	Rars2	-0.493514101463772	5.08618323885565	2.77547046438701	0.0957185276062656	0.999929699106959
1218	Zbtb44	0.527373225724496	4.63368659077051	2.77508439129315	0.0957416100914302	0.999929699106959
1219	Irs1	0.483086873222344	6.53271501376372	2.77429920557405	0.0957885733713033	0.999929699106959
1220	Cd164l2	1.86441653123505	-1.72165894263023	2.7735630760986	0.0958326253019535	0.999929699106959
1221	Rsl1d1	-0.486328938508905	6.96471038783765	2.77124406149653	0.0959715455627898	0.999929699106959
1222	Gm5464	-1.27094840983685	-2.11100108385241	2.76870788198594	0.0961237262273443	0.999929699106959
1223	Cd44	0.957859383583132	2.23809846775366	2.76870290365682	0.0961240252048812	0.999929699106959
1224	Crim1	0.584125723338818	5.17843450658206	2.76869667613872	0.0961243992048883	0.999929699106959
1225	Adal	-0.604881565304043	4.10960700878131	2.76700554467639	0.0962260205334038	0.999929699106959
1226	Ssh3	0.86611834728687	3.06335922055268	2.76356687787631	0.0964330136765772	0.999929699106959
1227	Wars	-0.368052044044888	7.10173132768077	2.76115088586992	0.0965787362910882	0.999929699106959
1228	Ddx21	-0.405948719390124	7.34351530334188	2.75916634033524	0.0966986153498576	0.999929699106959
1229	Sgms2	-1.09098226374431	0.477836859780106	2.75890358355213	0.0967144996677909	0.999929699106959
1230	Bach2os	1.89912875688022	-1.54962645333173	2.7585725502909	0.0967345155209346	0.999929699106959
1231	Adamts2	1.37248256072718	3.62529883813902	2.75754019718711	0.0967969655209096	0.999929699106959
1232	Rcl1	-0.511480041381094	4.70935362772842	2.75677480809609	0.0968432944655192	0.999929699106959
1233	Aggf1	-0.389223905578072	6.29747518632851	2.75323307563719	0.0970579901528882	0.999929699106959
1234	Ankrd39	0.750922192033923	3.09401116998399	2.75060659224209	0.0972175395263678	0.999929699106959
1235	4933404O12Rik	-0.602735178061595	4.04295123082784	2.75007830579368	0.0972496655428934	0.999929699106959
1236	Orc1	-0.755865333853364	3.29324215281204	2.74933575300273	0.0972948410357227	0.999929699106959
1237	Msh6	-0.452561601120994	6.90797852162617	2.74272093047657	0.0976982854414073	0.999929699106959
1238	Serf1	-0.50597849352441	6.03566701468383	2.74221035736915	0.0977295015353248	0.999929699106959
1239	Ccdc181	-0.612743999620474	4.18957448378978	2.73832686952639	0.0979672916651317	0.999929699106959
1240	9830166K06Rik	-1.33522180313774	-2.00788149560432	2.73830503630543	0.0979686303191427	0.999929699106959
1241	Rrp7a	-0.455410484470049	5.48603434214533	2.73656799376188	0.0980751970726962	0.999929699106959
1242	1500011B03Rik	-0.493542789857185	6.06202486227478	2.73571550773837	0.0981275429414282	0.999929699106959
1243	Cebpg	-0.41591511370378	6.07668500701966	2.73415235644253	0.0982236055392454	0.999929699106959
1244	Mier2	0.413892798954755	6.46727276386973	2.73384951784791	0.0982422281771492	0.999929699106959
1245	Gad1	0.65142231958047	5.36267201084701	2.73206005451135	0.0983523473870332	0.999929699106959
1246	Fhl2	1.09558079703926	2.53137172760656	2.73188473173554	0.0983631435637188	0.999929699106959
1247	Taf7	-0.499470027402766	4.86482741211134	2.73136818373808	0.0983949595174754	0.999929699106959
1248	Tnfaip6	0.92041806837878	3.11536773668221	2.72797596628003	0.0986041769478115	0.999929699106959
1249	Nif3l1	-0.43591818621102	5.94769276941517	2.72791189153605	0.0986081334711151	0.999929699106959
1250	Zfp516	0.410650428662112	7.28977182554513	2.72787603249388	0.0986103477910049	0.999929699106959
1251	Rpl10a	0.772312473813179	3.61504569989574	2.72703570147545	0.0986622543315286	0.999929699106959
1252	Fam65c	1.51368978064552	0.785772249787259	2.72669547683984	0.0986832781994571	0.999929699106959
1253	Trim6	1.3165049379186	1.12075003509541	2.7262567221368	0.0987103978595783	0.999929699106959
1254	Sac3d1	-0.437276170461089	5.45187371812471	2.72581340656323	0.0987378076897111	0.999929699106959
1255	Sap30bp	-0.409025327025917	6.43615903318314	2.72448128713042	0.0988202215058794	0.999929699106959
1256	Plk2	0.745890961913499	6.82303921837926	2.72247429042767	0.0989445295282542	0.999929699106959
1257	Kif26a	0.416595302328859	7.86880932069529	2.72222691549052	0.0989598630817607	0.999929699106959
1258	AF357399	1.28918620128596	-1.19826991370177	2.71728909546424	0.0992664774340548	0.999929699106959
1259	Ifitm5	1.60246807919431	-2.08054384640866	2.71717757025361	0.0992734145656032	0.999929699106959
1260	Gm16793	-1.50135296892579	-2.63706911982951	2.71492873989497	0.0994134101148891	0.999929699106959
1261	Col11a2	0.893580113457514	3.72323521423842	2.71383118102177	0.0994818142668594	0.999929699106959
1262	Clic6	-1.32694563329476	4.33799393064263	2.71336631830568	0.0995108018152404	0.999929699106959
1263	Chn1os3	1.65104695978549	-0.161799691061668	2.71311620771722	0.0995264018326695	0.999929699106959
1264	4930451G09Rik	-0.806452246484642	2.0991984568478	2.71190052708138	0.0996022648876953	0.999929699106959
1265	Lmo2	-0.736807432708094	4.77378331075222	2.71107894982191	0.0996535701584735	0.999929699106959
1266	Anxa6	0.951046083941701	6.68577390611885	2.71093943595537	0.0996622852866642	0.999929699106959
1267	Zfp326	-0.422302684925696	5.94776623881637	2.71069630926528	0.099677474871792	0.999929699106959
1268	Ch25h	1.62001101174008	1.04521587794082	2.71029179399561	0.0997027529732855	0.999929699106959
1269	Ccdc91	-0.445961245062538	5.15088536666711	2.70551828070138	0.10000157843619	0.999929699106959
1270	Pla2r1	1.454566906989	0.48584883593056	2.7038368238224	0.100107071719969	0.999929699106959
1271	Edf1	-0.413707460495375	6.86693951421567	2.7022749897362	0.100205168858655	0.999929699106959
1272	Tmem177	-0.568192449325322	4.42647257997035	2.70026143578799	0.100331793019934	0.999929699106959
1273	Crabp1	1.18164456693249	6.55522587570043	2.69946533507638	0.100381904739357	0.999929699106959
1274	Meig1	-1.4083296896832	-1.34070326565988	2.69938955201343	0.100386676439773	0.999929699106959
1275	Rgs18	-1.25707517570324	-1.39357090336163	2.69616848715127	0.100589720916368	0.999929699106959
1276	Mrpl12	-0.453542144719617	6.63638421302905	2.69439371737299	0.10070178778399	0.999929699106959
1277	Gsg2	-0.647629412674469	3.90841387882238	2.69419186228616	0.100714542450987	0.999929699106959
1278	Ccr10	-1.47752647962988	-2.03936370345804	2.68842684830366	0.101079564033477	0.999929699106959
1279	Zfp882	-0.567187892513722	4.35263473160312	2.68750331157358	0.101138173562919	0.999929699106959
1280	Taf9b	-0.721273157179019	3.45679253951425	2.68582179354892	0.101244981542229	0.999929699106959
1281	1110002L01Rik	-0.880367522531057	1.67902271084568	2.68578786244317	0.101247138073426	0.999929699106959
1282	Acr	1.02423444249133	0.857959546266421	2.6851434664848	0.101288102946734	0.999929699106959
1283	Cbll1	-0.474123588112272	5.58049946966844	2.68416729508822	0.101350193620399	0.999929699106959
1284	4921531C22Rik	-0.827657223285737	1.73988709785921	2.68389420394193	0.101367571391465	0.999929699106959
1285	Oas2	1.41369169400991	-0.8028597475225	2.68367997864088	0.101381205596981	0.999929699106959
1286	Hnrnpdl	0.437193884655924	9.17337284479267	2.68171982601859	0.1015060511457	0.999929699106959
1287	Lama3	1.42745706908547	1.22912723841119	2.68148506337776	0.101521014855737	0.999929699106959
1288	Foxp4	0.414049904026805	8.02194305530814	2.67978593912159	0.101629388517655	0.999929699106959
1289	Zim1	1.09370011411985	2.37231822654042	2.67819753184038	0.101730814823741	0.999929699106959
1290	Gabpa	-0.414224098873987	6.25321635843612	2.67573492455848	0.101888281263301	0.999929699106959
1291	Nr4a3	-1.28224936840119	1.81831608023555	2.67557940143067	0.10189823481885	0.999929699106959
1292	Gstt3	1.27264103130852	0.265189867405898	2.67529755210793	0.101916276021896	0.999929699106959
1293	Gucy1a3	-0.82606646450175	3.94067250391268	2.67409872066108	0.101993052378359	0.999929699106959
1294	Srpx	1.16218777806515	2.89359768763105	2.67140914269561	0.102165530353245	0.999929699106959
1295	Tll2	-0.954007403510797	0.845038419647092	2.66901456755815	0.102319358778473	0.999929699106959
1296	Desi1	-0.419316374786307	6.14124775244154	2.66878014482148	0.102334431794641	0.999929699106959
1297	Tmem52	-1.76275008257155	-3.05499005831394	2.66873620321781	0.102337257441493	0.999929699106959
1298	Lpar1	0.559106950296702	5.93576716183767	2.66833592868419	0.102363000861664	0.999929699106959
1299	Rhbdl3	-0.631059601207323	6.08284748987355	2.66751903283837	0.102415561019191	0.999929699106959
1300	2810474O19Rik	-0.506669145949979	4.67472386545782	2.66721687334865	0.102435009838835	0.999929699106959
1301	Rb1cc1	-0.426389534019095	5.4959852501042	2.66719645607351	0.102436324164368	0.999929699106959
1302	Klhl33	1.68812540677434	-2.58436219699912	2.66696000894435	0.102451546368959	0.999929699106959
1303	Prmt5	-0.410100049563947	7.69025099242102	2.6649177631416	0.102583126935082	0.999929699106959
1304	Syn1	-0.475479758790756	6.09363382095379	2.66462521043943	0.102601991049329	0.999929699106959
1305	Ctage5	-0.435904485394834	5.81783021660827	2.66352309415842	0.10267309078555	0.999929699106959
1306	Lrrc4	-0.556588574672031	4.8866176599811	2.66314837660457	0.102697276846376	0.999929699106959
1307	Alkbh3	0.55678110784531	4.46370783678645	2.65972510316996	0.102918520107868	0.999929699106959
1308	Bmp2	1.40964294321126	2.17150639726293	2.659490891973	0.102933676030029	0.999929699106959
1309	Irf5	-1.01074605286983	0.410390327339738	2.65930198747023	0.102945901913024	0.999929699106959
1310	Nos2	-0.925603522866311	0.934881848122177	2.65910574167217	0.102958604606952	0.999929699106959
1311	Med8	-0.425252942936639	6.17415445216377	2.65665079440777	0.103117654659422	0.999929699106959
1312	Sox30	-1.00309827288785	-0.0646000119436076	2.65628996189021	0.103141054776673	0.999929699106959
1313	Folr1	-1.264513372623	1.8734581877694	2.65219860373813	0.103406787758891	0.999929699106959
1314	Trim58	1.27294841237742	-0.958023686415129	2.65196535278335	0.103421959930279	0.999929699106959
1315	Ncoa4	-0.795189031822608	2.4737163178006	2.65092975732156	0.103489351282898	0.999929699106959
1316	Kcnv1	-1.19685677280267	0.582110835111847	2.65073837564024	0.103501810703775	0.999929699106959
1317	Gm14137	1.04180577876963	0.38530902522602	2.65055970497678	0.103513444088105	0.999929699106959
1318	Gtpbp2	0.435295794889443	6.62081662504073	2.649252888901	0.103598575424543	0.999929699106959
1319	Tmem69	-0.652884428165349	3.63166940553076	2.64920098826612	0.103601958026025	0.999929699106959
1320	Ppox	0.52070298326618	5.4334889556243	2.64917871200332	0.103603409908926	0.999929699106959
1321	Plau	1.03230798026087	1.98729466154726	2.64712938865804	0.103737072423224	0.999929699106959
1322	Pank4	0.497585963569561	5.89288187271407	2.645456970845	0.103846292037034	0.999929699106959
1323	Dclre1b	-0.578022270832277	4.51211320956651	2.64276036217898	0.104022663172979	0.999929699106959
1324	Glis1	1.21255316769854	1.74079155799603	2.64243768358481	0.104043789864994	0.999929699106959
1325	Agrp	1.1085693816342	-1.0858585058037	2.6422526628309	0.104055905823398	0.999929699106959
1326	Lypla1	-0.52086289961063	4.93146026317183	2.64093449463918	0.104142269903825	0.999929699106959
1327	Cby1	-0.440415914272246	5.9076969243076	2.64069380384208	0.10415804801915	0.999929699106959
1328	Obfc1	-0.485220488372668	4.9808232062251	2.63977267404242	0.104218455454292	0.999929699106959
1329	Chd2	0.416303537314424	7.48085604462774	2.63976799244841	0.104218762569907	0.999929699106959
1330	Cenpc1	-0.427001742596046	5.70893275691823	2.63911236785331	0.104261781761285	0.999929699106959
1331	Meg3	0.787084493325579	8.87703721416041	2.63807922317847	0.104329611631784	0.999929699106959
1332	Firre	0.617039341796564	6.20724654416541	2.6371631744627	0.104389794137538	0.999929699106959
1333	Tmem127	-0.366628852819461	6.52155022386895	2.63437475922109	0.104573221432594	0.999929699106959
1334	Asb4	0.474616965484442	5.5462256011546	2.62926133290267	0.104910510581863	0.999929699106959
1335	Tmtc2	0.537357402054689	4.66458222216599	2.6292039992288	0.104914299146564	0.999929699106959
1336	Rnf219	-0.418134050846573	5.52056299722934	2.62915337878787	0.104917644230654	0.999929699106959
1337	Tubgcp4	-0.502481989116748	4.96413931381162	2.62568685076241	0.105146996537085	0.999929699106959
1338	A930004D18Rik	-0.551233087634735	4.23415615737502	2.62433336944906	0.105236694618749	0.999929699106959
1339	Il17rc	1.30082955048735	1.30114802262603	2.62149591244093	0.105425011251361	0.999929699106959
1340	Mettl16	-0.448455149623803	5.40695724239219	2.61901243113327	0.105590138349241	0.999929699106959
1341	Ccnj	-0.409354657544997	5.6742047791028	2.61828346968679	0.105638660930443	0.999929699106959
1342	Ddx58	0.883033528138779	2.86601335340439	2.61788777107482	0.105665010444028	0.999929699106959
1343	C030034I22Rik	-0.832709895765699	1.66494391009156	2.61560047958394	0.105817462131633	0.999929699106959
1344	Actg2	1.55271813945546	2.25880818909894	2.61375169892173	0.105940862610021	0.999929699106959
1345	Dock1	0.480669352832569	6.53665918925228	2.61363474788857	0.105948674040117	0.999929699106959
1346	Ntf3	1.0310936644762	1.22712278312849	2.61330627604127	0.105970616812935	0.999929699106959
1347	Adamts7	0.438314119404991	6.27394872201864	2.61183974461835	0.106068645733668	0.999929699106959
1348	Peak1	0.770553825024194	4.44639710931351	2.61182868449897	0.106069385414701	0.999929699106959
1349	Coq5	-0.479932020327773	4.93589036296283	2.61032545448741	0.106169971405726	0.999929699106959
1350	Plod3	0.451107004456309	6.13340581242796	2.60930598896511	0.106238246673814	0.999929699106959
1351	Ppp1r7	-0.395496649900207	6.25437130582399	2.60866234943888	0.106281377059371	0.999929699106959
1352	Rfc3	-0.396067850373221	6.0861109037434	2.6064855322867	0.106427388289888	0.999929699106959
1353	Sfr1	-0.480778945031939	7.86451224683279	2.60224915500658	0.106712176871026	0.999929699106959
1354	Zdhhc24	-0.592131058579137	4.06254653992123	2.60224885060063	0.106712197364595	0.999929699106959
1355	Yap1	0.405392505102007	7.48525755131685	2.60164509647224	0.106752852494741	0.999929699106959
1356	Ptrf	1.01574316511834	5.77019044787859	2.60057058519189	0.106825249147362	0.999929699106959
1357	Hmha1	1.00490035934426	3.63199348816514	2.59860576177826	0.106957771138784	0.999929699106959
1358	Cryl1	0.852526736083186	2.9737278450883	2.59772245423367	0.107017406596435	0.999929699106959
1359	Trpc5	-1.44074280028863	-0.393073130107746	2.5974869472217	0.107033312732166	0.999929699106959
1360	Bex4	-0.785323285233328	3.51003315914042	2.59685245708396	0.107076179086231	0.999929699106959
1361	Gcnt2	-0.697201169002392	3.14817408545323	2.59674156143923	0.107083673164922	0.999929699106959
1362	Mctp2	1.5041177851486	-1.54698257054042	2.59407709041074	0.107263905302995	0.999929699106959
1363	Gatc	-0.440473319384077	5.94283365879781	2.59112583158677	0.107463925254172	0.999929699106959
1364	Tnni1	1.61397930233767	-0.553877817579965	2.59085131012769	0.107482551597206	0.999929699106959
1365	Klhdc7a	-1.2605517162631	1.17635918173612	2.58862659879054	0.107633629560027	0.999929699106959
1366	Ripk3	1.11583561448132	2.1812679120311	2.58775546781776	0.107692850708117	0.999929699106959
1367	S100a10	0.81874746358583	5.69788998910089	2.58677998887121	0.107759208089807	0.999929699106959
1368	Fn1	0.857367837818681	9.50183090079351	2.58328226018057	0.107997511931426	0.999929699106959
1369	Igsf3	0.626659890933329	6.4959009301791	2.58158679459908	0.108113233917939	0.999929699106959
1370	Bst2	1.06952035163403	2.92964942749454	2.57466633419124	0.108586996055533	0.999929699106959
1371	Ppa1	-0.375428182898972	7.06378044401107	2.57411686716529	0.108624709167096	0.999929699106959
1372	A330093E20Rik	1.38500012877788	-0.855750573622558	2.57186897097825	0.108779145243201	0.999929699106959
1373	A730020E08Rik	-0.833197234346038	1.7926009713686	2.57171970920795	0.108789408436082	0.999929699106959
1374	Thrb	1.20440045694799	1.04787934861465	2.56971966743554	0.108927033369898	0.999929699106959
1375	Samsn1	1.22286623725968	0.431176089548502	2.56757686702289	0.109074693970241	0.999929699106959
1376	Calca	1.36281311287139	2.77193657586961	2.56712132945928	0.109106113452634	0.999929699106959
1377	Tmem30b	1.8492802660113	0.922683691212763	2.56700032333779	0.109114461197201	0.999929699106959
1378	Tmem63a	0.937491477905344	2.93750321499436	2.56676664024599	0.109130584076877	0.999929699106959
1379	Isg20l2	-0.406353994040879	6.26265085928566	2.56613119275146	0.109174439785035	0.999929699106959
1380	Ccdc73	-0.895917423749483	1.0520604658293	2.56383586041613	0.109333014634548	0.999929699106959
1381	D19Bwg1357e	-0.381052185942491	6.52870942920091	2.56207848206108	0.109454595608277	0.999929699106959
1382	Trpm3	-0.912899264486663	4.07475566270776	2.5615033533491	0.109494417092959	0.999929699106959
1383	AA387883	-1.44826546447936	-1.83308501418391	2.55890238303347	0.109674705313011	0.999929699106959
1384	Fam118b	-0.447223801650153	5.40165691827619	2.55887480176811	0.109676618876894	0.999929699106959
1385	Gm15787	1.47014564626348	-1.78658614888139	2.55852329560836	0.109701009279229	0.999929699106959
1386	Vpreb3	-1.32678294182138	-2.12075512370154	2.55705386417995	0.109803035161027	0.999929699106959
1387	1700007J10Rik	1.16591872139542	-0.108963104105982	2.55695504765453	0.109809899953929	0.999929699106959
1388	Slc6a13	-1.4114667406771	2.03881858031788	2.55642970790672	0.109846403276463	0.999929699106959
1389	Cacna1e	-0.735955073961936	4.07094439680766	2.55231841263618	0.110132538536623	0.999929699106959
1390	Ripply2	-1.10501947888153	-1.0631200909441	2.55209421765998	0.110148165460401	0.999929699106959
1391	Nifk	-0.444662146067818	6.01709345924934	2.55170535918037	0.110175275605059	0.999929699106959
1392	Chst14	0.811565450306754	4.66624832292144	2.54769249195266	0.110455470670531	0.999929699106959
1393	Palm2	1.08667672770095	3.37517470818079	2.54751861458891	0.110467629212626	0.999929699106959
1394	Aim1l	1.3294806091278	0.665506658846138	2.54568279942795	0.110596090215227	0.999929699106959
1395	Srxn1	-0.568610259472053	4.02552573835797	2.54272163567506	0.110803643817004	0.999929699106959
1396	D630045M09Rik	-1.59158532439582	-2.98066778148783	2.5425038460503	0.110818926014294	0.999929699106959
1397	Wnt9b	1.74885765162089	2.25025574180662	2.54169223241913	0.110875896993187	0.999929699106959
1398	Casp8ap2	-0.435776904204635	5.95616010309208	2.53963181897063	0.111020671897878	0.999929699106959
1399	4930506C21Rik	1.38005753173502	-0.571070855518779	2.5376118852067	0.111162804431589	0.999929699106959
1400	Clip3	-0.426673210906012	8.79797564254301	2.53760828094534	0.111163058224139	0.999929699106959
1401	Lzts1	-0.50745266231256	4.84165477580922	2.53522832342653	0.111330781236315	0.999929699106959
1402	Tns1	0.628692869826297	6.13005264495656	2.53276111473586	0.111504947164877	0.999929699106959
1403	Atg3	-0.460307933750571	5.34550341175632	2.5322172749452	0.111543378388027	0.999929699106959
1404	Vpreb1	-1.19361252945422	-1.61379945362692	2.53205777330518	0.111554652566288	0.999929699106959
1405	Tmem14c	-0.419781027545577	5.43487254928856	2.53049156686062	0.111665424605361	0.999929699106959
1406	Cpz	1.42000223589982	2.66363396021344	2.52972231243196	0.111719875484604	0.999929699106959
1407	2310011J03Rik	-0.446631944443495	5.11844093641777	2.52716426221067	0.111901154739352	0.999929699106959
1408	Trmt61a	-0.522481965393812	4.57658680984951	2.5262134048236	0.111968620911546	0.999929699106959
1409	Thrsp	-1.48613490910459	-0.973363494403219	2.5251846567289	0.112041664103891	0.999929699106959
1410	Alkbh1	0.467768701395391	4.9789866733675	2.5247802589998	0.112070391523557	0.999929699106959
1411	Rab25	1.05735575794876	-0.406935723448698	2.52326202747456	0.112178315359436	0.999929699106959
1412	Emc1	0.421864234196559	5.88291285868835	2.52192224843399	0.112273648921831	0.999929699106959
1413	A530058N18Rik	-0.92884429326146	-0.470148580632655	2.52167693524453	0.112291114133636	0.999929699106959
1414	Actb	0.583440492413759	11.7675549615052	2.52075257756815	0.112356951185979	0.999929699106959
1415	A230103J11Rik	1.12443834162721	0.369518944606349	2.52023039442199	0.112394162287807	0.999929699106959
1416	Adam1a	-0.938604100875267	1.58325692105241	2.51941951480093	0.112451972988812	0.999929699106959
1417	Pde6c	-1.81100284151005	-2.83843880771164	2.51895705568006	0.112484958127746	0.999929699106959
1418	2410004I01Rik	-0.955373039444737	-0.171931024717311	2.51564160700411	0.112721746544243	0.999929699106959
1419	Hdac10	0.576302006910127	4.86648760736188	2.51357196005901	0.112869838480033	0.999929699106959
1420	Gm16515	-0.360425667611187	6.81869753397236	2.51352370315252	0.112873294020556	0.999929699106959
1421	Malat1	0.726097718827544	6.65749157447204	2.51243306806762	0.112951422404814	0.999929699106959
1422	Mdc1	-0.58955368330615	7.64872283365951	2.51240286519209	0.112953586855941	0.999929699106959
1423	Maob	0.949849062438892	1.50116144641119	2.51219290191083	0.11296863487378	0.999929699106959
1424	Emilin2	0.87096884385208	3.97835890902982	2.51018649885528	0.11311254475412	0.999929699106959
1425	Hist1h2ad	1.41031294167578	-2.1894687395232	2.51008454753339	0.113119862635053	0.999929699106959
1426	Ghr	0.943867146316286	3.56125895912717	2.5085188973776	0.113232307707468	0.999929699106959
1427	Emp1	1.05818002560541	5.5392709833746	2.50820858043079	0.113254609308299	0.999929699106959
1428	Plagl2	-0.465696478402221	7.00450176768036	2.50371309506917	0.113578230714027	0.999929699106959
1429	Orc2	-0.426986822966525	5.67879900090638	2.50319633266194	0.113615496718127	0.999929699106959
1430	Srrm4os	1.32042865769206	0.592281707397293	2.50312369080474	0.113620736321446	0.999929699106959
1431	Raver1	-0.520107569566787	6.39283775880284	2.50139301674244	0.113745647357355	0.999929699106959
1432	1700001C19Rik	1.27093224614438	-1.36706993935258	2.50068804497303	0.113796571928611	0.999929699106959
1433	Kif9	-0.998721129041193	1.14480618513902	2.49987667383753	0.113855213511148	0.999929699106959
1434	Fat3	-0.457201483420354	6.32719719818516	2.49961464594918	0.113874158606648	0.999929699106959
1435	Slc38a4	1.1736996451964	4.4322253046673	2.49784337282343	0.114002316081568	0.999929699106959
1436	Gtf3c4	-0.378350511543402	6.9434561878424	2.49616587387624	0.114123835312778	0.999929699106959
1437	A630007B06Rik	-0.517713504654297	4.5060890497273	2.49591696307868	0.114141878755351	0.999929699106959
1438	Swap70	0.470267019655461	5.29986949831231	2.49547636547843	0.114173825208749	0.999929699106959
1439	Nr5a2	-1.51095256667189	-0.1975362529409	2.49530852341388	0.114185997542922	0.999929699106959
1440	Lamb1	0.775494726467487	6.97495919565474	2.49508361403781	0.114202310787462	0.999929699106959
1441	Cnga2	1.30696095688032	-1.82843036224193	2.49287521287357	0.114362628276776	0.999929699106959
1442	Ppfibp1	0.53382149233546	5.62172568620633	2.49066828217408	0.114523086996759	0.999929699106959
1443	Zkscan8	-0.467817950802947	5.17857575384653	2.49028799333752	0.114550761626619	0.999929699106959
1444	Lcp1	0.510549819583405	5.07770482834574	2.48987698627394	0.114580679997648	0.999929699106959
1445	Naaladl1	0.907964716338296	2.44638980437303	2.48751183163673	0.114753013912555	0.999929699106959
1446	Flnb	0.612909988385943	7.50465627763979	2.48630232802742	0.114841253294888	0.999929699106959
1447	2410137M14Rik	1.84546157374358	-2.52999349787003	2.48401481019602	0.115008343975937	0.999929699106959
1448	Tnmd	2.08375709823805	3.0581707352121	2.48299059899662	0.115083243924292	0.999929699106959
1449	Mertk	1.10889674120492	2.9433021942005	2.48193524004666	0.115160477993337	0.999929699106959
1450	Pcyt1b	-0.409330533887227	5.88713311646155	2.47960221407754	0.115331418297162	0.999929699106959
1451	Acvr1	0.478289711378816	5.11823003074606	2.47915741035618	0.11536404073889	0.999929699106959
1452	Bclaf1	-0.455146949228832	8.01502208485855	2.4787126426539	0.115396670721093	0.999929699106959
1453	Col6a3	1.54539735764249	6.43665759574914	2.47425380750255	0.11572435265175	0.999929699106959
1454	Snrpa1	-0.391465280337966	6.20569732487664	2.47341610655167	0.115786030226028	0.999929699106959
1455	Eml3	0.567567941902327	4.78623962969854	2.4727802052267	0.115832874086848	0.999929699106959
1456	4930455C13Rik	1.78523080494314	-2.24974802152174	2.4719565151134	0.115893582568277	0.999929699106959
1457	Nudt15	-0.948948197481318	0.298619817948049	2.47083287435054	0.115976454978643	0.999929699106959
1458	Trib1	-0.512392019667336	4.7057055012889	2.46972363748776	0.116058329227195	0.999929699106959
1459	H2-DMb1	1.81999096911694	-1.65343581934299	2.46956760392896	0.116069851390543	0.999929699106959
1460	Rfx4	-0.511083494194921	5.69931287745297	2.46924355124371	0.116093784816549	0.999929699106959
1461	Prkab2	0.57964764415583	4.68540328973394	2.46899311311716	0.116112285055054	0.999929699106959
1462	Ppargc1b	1.04003615495717	1.37003870466281	2.46829698172838	0.116163726422148	0.999929699106959
1463	Dtx4	-0.435890529692992	6.88049745985353	2.46345050041478	0.116522560562304	0.999929699106959
1464	Slc38a5	-1.20319318682643	2.74759304125677	2.46319115428847	0.116541797060738	0.999929699106959
1465	Snai2	1.34075838890223	3.34370746061025	2.46306540882902	0.116551125250067	0.999929699106959
1466	Nhlh1	-0.432796884844342	6.26901249136043	2.46300009381056	0.116555970846714	0.999929699106959
1467	Inhbb	-0.8219672116837	3.87507939846706	2.46140582666465	0.116674315511738	0.999929699106959
1468	Nabp1	-0.80728249702165	1.80938238687753	2.45811899519564	0.11691872069602	0.999929699106959
1469	Foxf1	1.2101271145211	-0.714581062651162	2.45789469735871	0.11693541983975	0.999929699106959
1470	Kansl1l	-0.590049412831022	3.74845936333146	2.45786732360884	0.116937458016547	0.999929699106959
1471	Zbed3	0.389519946295176	6.19243703302849	2.45708814271345	0.116995490220238	0.999929699106959
1472	Bend6	-0.941075443047558	2.78509085428819	2.45692678892848	0.117007511579965	0.999929699106959
1473	Sfrp5	1.43156191335543	-1.98535383187557	2.45546535321931	0.117116455271394	0.999929699106959
1474	Fzd7	0.73005579914383	6.03839767889354	2.45416617901019	0.117213397176748	0.999929699106959
1475	Med13l	0.433780375171729	6.94859463908114	2.45358799948989	0.11725656833805	0.999929699106959
1476	3110001I22Rik	-0.78727634939814	2.26206245706595	2.45293102254561	0.117305644424115	0.999929699106959
1477	Thoc1	-0.456965307419749	5.23836955607194	2.45126092703535	0.117430502545384	0.999929699106959
1478	Hist4h4	1.38675650119379	-2.21108552837731	2.45119663733464	0.117435311846606	0.999929699106959
1479	Foxp1	0.420885528576042	6.67656129612884	2.45104672904739	0.117446526838438	0.999929699106959
1480	Mir7027	1.58412581737262	-2.23104740289427	2.44969362520232	0.11754780929836	0.999929699106959
1481	Porcn	0.552660837443381	4.9622045295477	2.44708768498791	0.117743141098632	0.999929699106959
1482	Oasl2	0.98902976388254	1.4184092408689	2.44693039977715	0.117754942101218	0.999929699106959
1483	Cldn8	1.92795924824029	-0.541688332736261	2.44661933788486	0.117778284713628	0.999929699106959
1484	Neurl3	1.07463247695466	-0.39307070396695	2.44571814483078	0.117845940650274	0.999929699106959
1485	Gtpbp8	-0.680539057079196	3.17627523535812	2.44451909653417	0.117936024311477	0.999929699106959
1486	Gm10416	-1.26688402879095	-2.26247489532229	2.44401620799553	0.11797382863309	0.999929699106959
1487	Asun	-0.422331512789129	6.10864408703625	2.44299333816627	0.118050763557249	0.999929699106959
1488	Rest	0.597908620781655	5.06686417416245	2.4405905561168	0.118231706559684	0.999929699106959
1489	Rps12	0.98880266345421	1.34551660554842	2.44009799135838	0.118268837318858	0.999929699106959
1490	Cysltr1	1.24219726214834	-1.01281263108173	2.4399379133744	0.118280907172258	0.999929699106959
1491	Spata2	-0.397675283218861	5.90822685153217	2.4391719397463	0.118338680311638	0.999929699106959
1492	Neto2	-0.531078945869294	5.45400056963587	2.43916681328092	0.118339067077571	0.999929699106959
1493	Zfp112	0.783134221967271	2.49690414014396	2.43757202125279	0.118459453970525	0.999929699106959
1494	Asic3	1.09801198633352	-0.140088461099415	2.43706729735827	0.118497582534502	0.999929699106959
1495	Etl4	0.461829551925725	6.66812053739202	2.43662685923385	0.118530865821858	0.999929699106959
1496	Prr14l	-0.419352819890743	5.61492616604841	2.43661483790095	0.118531774401952	0.999929699106959
1497	Gm6213	1.91339068841643	-2.88798100515333	2.43641443304771	0.118546922264586	0.999929699106959
1498	Brix1	-0.43180835162633	5.67555679532093	2.43358913865601	0.118760703851089	0.999929699106959
1499	Rpf2	-0.534480440737983	4.98129212044479	2.43188434965947	0.118889906405701	0.999929699106959
1500	Cspg4	0.915019020658657	3.66009953035048	2.43161129560543	0.118910615070444	0.999929699106959
1501	Masp1	-0.469223006898737	5.353565641758	2.43127212577847	0.118936343571596	0.999929699106959
1502	Snord49b	1.23018212373572	0.016184329113488	2.43056785510279	0.118989787303327	0.999929699106959
1503	Selenbp1	0.910749111847327	1.89158241565581	2.43039785629462	0.119002691679525	0.999929699106959
1504	Spp1	1.04512578178974	1.65180527701934	2.43031448153458	0.119009021108986	0.999929699106959
1505	Mkx	1.47591798852589	3.18588388214216	2.42840035078832	0.119154435616336	0.999929699106959
1506	Mip	-0.906070389729598	0.198377660183217	2.42731385968688	0.119237062660913	0.999929699106959
1507	Prkd1	0.491054917948879	4.92592372441476	2.42425293786068	0.119470185176551	0.999929699106959
1508	Ubxn10	-1.02630114776241	2.1209952341567	2.42161035502186	0.119671852366446	0.999929699106959
1509	Ptprt	-0.77034982058699	3.46207621057999	2.4209675571309	0.119720964068588	0.999929699106959
1510	Oas1b	1.1932594499509	-1.10265987566956	2.41987038094756	0.119804843190468	0.999929699106959
1511	Mfsd10	0.461790345445534	5.8034747781487	2.41796745791279	0.119950475957863	0.999929699106959
1512	Slc6a20a	-1.59316595142381	-0.42272246639473	2.41796629286321	0.119950565180378	0.999929699106959
1513	Ccdc57	0.613419751744167	4.11297257097638	2.41747448396393	0.11998823574271	0.999929699106959
1514	Psmc2	-0.363691312861805	7.20661040101461	2.41708853845873	0.120017806771146	0.999929699106959
1515	D030028A08Rik	-0.741997993236917	2.98297354901484	2.4164072900994	0.120070023507272	0.999929699106959
1516	Susd3	-0.99090295168972	-1.20685496218966	2.41618973798972	0.120086703870997	0.999929699106959
1517	C2cd4b	-1.21647875223253	-0.943004934577241	2.4150949349834	0.120170684606742	0.999929699106959
1518	Iyd	-1.69348322179759	-2.74764727794944	2.41426848540661	0.120234123415198	0.999929699106959
1519	Rpusd3	-0.600585496108971	3.73230733289955	2.41369691477259	0.120278019240342	0.999929699106959
1520	Bmp1	0.471022465901002	6.65094561027465	2.4135846817347	0.120286640664762	0.999929699106959
1521	Sin3b	0.377586522748052	7.29160715821221	2.41357649174668	0.120287269823258	0.999929699106959
1522	Mas1	1.83158297446935	-2.43653485090375	2.41122334253783	0.120468190811738	0.999929699106959
1523	Hhex	0.899934369382677	2.57772719719075	2.41118997554742	0.120470758385989	0.999929699106959
1524	Pabpc1l	0.905664202018603	0.57122921217221	2.41025995990256	0.120542347043956	0.999929699106959
1525	Sbspon	1.30510750660627	-0.264584970564548	2.40975103735618	0.120581541685653	0.999929699106959
1526	Rps29	1.11006038147716	-0.241212765154038	2.40864240542152	0.120666971784853	0.999929699106959
1527	Dcun1d2	-0.408673301733255	5.52465979164281	2.40709261769029	0.120786509301603	0.999929699106959
1528	Phf10	-0.411099511238594	5.88612430538693	2.40666230859701	0.120819722966592	0.999929699106959
1529	Phf20l1	-0.419117076108348	5.74082512189278	2.40623501091838	0.120852714204676	0.999929699106959
1530	Creb3l2	0.937214573314194	4.39915347314363	2.40465755438591	0.120974594539381	0.999929699106959
1531	Snord95	1.40231950381827	-1.34259162181394	2.40312471235771	0.121093158245287	0.999929699106959
1532	4930404I05Rik	1.55267931330964	-0.553055271010923	2.4026982866509	0.121126164705857	0.999929699106959
1533	Igdcc3	-0.497175058142693	5.98565651160873	2.40213329819684	0.121169911637147	0.999929699106959
1534	Grem1	1.31221389375246	1.4402532054839	2.40181809233489	0.121194325564789	0.999929699106959
1535	Ubald1	0.431504489027303	6.16539490301277	2.40139426839067	0.121227160979392	0.999929699106959
1536	Fhl3	0.667346000896506	4.00624128868284	2.40045958741327	0.121299609471328	0.999929699106959
1537	Nod1	1.13262587537198	2.55034967630079	2.40043581325202	0.121301452866945	0.999929699106959
1538	Lig4	-0.571825984745865	4.34315546339618	2.39864205758387	0.121440626263527	0.999929699106959
1539	Pcnp	-0.53024896177419	4.8151365676165	2.398020411448	0.121488899644405	0.999929699106959
1540	Arhgap29	0.812765948094378	5.83329039421051	2.39776547993969	0.121508702273343	0.999929699106959
1541	Malt1	0.85471119923873	2.44651419793724	2.39710927821094	0.121559691320027	0.999929699106959
1542	Itgb7	1.26546032147484	-0.959913991197213	2.39709155542617	0.121561068767902	0.999929699106959
1543	Mrpl36	-0.463679042456428	4.98819437976093	2.39546057433683	0.121687905737945	0.999929699106959
1544	Hsp90b1	-0.430930779970472	9.05988704928372	2.39538032576814	0.121694150236118	0.999929699106959
1545	Mrps15	-0.406244601987928	5.71680651571827	2.39526428352166	0.12170318062774	0.999929699106959
1546	Pdgfra	1.19533842852171	6.13705713852181	2.39489708100072	0.121731761171379	0.999929699106959
1547	Slx4	-0.388113532139579	5.86410196426378	2.39307075982376	0.121874020134405	0.999929699106959
1548	Kcng1	-0.856199598485708	3.21527069873385	2.39081740789529	0.122049796133599	0.999929699106959
1549	Card14	1.80348747728844	-1.28602720129652	2.39072463908643	0.122057038720636	0.999929699106959
1550	Mocos	1.39754789589872	-2.53170959740429	2.38899374840863	0.122192259131018	0.999929699106959
1551	Cyp2w1	1.97085102232266	-0.0983711797413635	2.38831129951833	0.122245618957502	0.999929699106959
1552	Veph1	0.683343170358818	4.56149037970387	2.38574441294593	0.122446552091369	0.999929699106959
1553	AA986860	0.869280100910685	1.19439644051884	2.38539567705484	0.122473879010627	0.999929699106959
1554	Slc26a11	0.753526254658233	3.26062719801932	2.38438366764592	0.122553218293063	0.999929699106959
1555	Mis12	-0.421058638041416	5.87468023926992	2.38258216783844	0.122694592948456	0.999929699106959
1556	Cpq	0.923255295794325	2.79413000082883	2.38093974831333	0.122823641248324	0.999929699106959
1557	Rln1	1.3498483889938	-0.43488779863973	2.37918006482102	0.122962070309234	0.999929699106959
1558	Cdkn1a	0.535426096321913	4.80391918788354	2.37710222573313	0.123125750612968	0.999929699106959
1559	Artn	1.16581774110986	-1.1064971098068	2.37647154506678	0.123175479844964	0.999929699106959
1560	Tesc	-1.13796541415684	0.833956095297882	2.37573700214196	0.123233426719513	0.999929699106959
1561	Hrct1	1.25449468993873	-1.6116808351476	2.37567710007858	0.12323815362777	0.999929699106959
1562	Plekhm1	-0.422153269138287	5.22804031175089	2.37486756020267	0.123302054646361	0.999929699106959
1563	Fndc1	1.16086611066652	1.7155318380448	2.37430154055451	0.123346755238262	0.999929699106959
1564	Pde8a	0.784273229067321	3.20896058023958	2.37283596904254	0.123462580232939	0.999929699106959
1565	Nmral1	-0.371180215399095	7.06653258585132	2.37267818817134	0.123475056944178	0.999929699106959
1566	Nkrf	-0.56950165252024	4.03127921206461	2.37260037055253	0.123481210980739	0.999929699106959
1567	Xkrx	0.998306752756569	-1.09288329202003	2.37163663534595	0.123557454094016	0.999929699106959
1568	Gramd1a	0.428105637175118	8.07615905770539	2.37092230944086	0.123613999627475	0.999929699106959
1569	Tmem259	0.365378953593661	7.64317003201454	2.37036621606177	0.123658039468044	0.999929699106959
1570	Ccnjl	-0.490462629737296	5.0810870302164	2.37013143085704	0.123676638520961	0.999929699106959
1571	1700028K03Rik	1.28221249007885	-0.258750787369511	2.36841025842377	0.123813080024745	0.999929699106959
1572	Map3k19	-1.6925291828981	-1.49626152314999	2.36786141257314	0.123856623489862	0.999929699106959
1573	Htr4	-1.68461381979959	-2.48956214616969	2.36782755386427	0.123859310275232	0.999929699106959
1574	Map3k11	-0.400048593582042	5.72852713001249	2.3670926880833	0.123917639919405	0.999929699106959
1575	A930013F10Rik	1.01259033333295	3.23629363689347	2.36656131786153	0.123959836190159	0.999929699106959
1576	C130080G10Rik	1.47020280829022	-2.41309471248179	2.36574727148577	0.124024510799297	0.999929699106959
1577	Pfkp	0.718320436617612	4.60479142674451	2.36556622515484	0.124038899715827	0.999929699106959
1578	BC024978	-0.711676568934513	3.01588215811945	2.36551457687125	0.124043004876906	0.999929699106959
1579	Ndufaf2	-0.505587905185302	4.67126344808377	2.36522967521712	0.124065652429096	0.999929699106959
1580	Igfbp1	1.3593846898667	-2.28814759282411	2.3651362680165	0.124073078602639	0.999929699106959
1581	Tbc1d10c	0.902314936130435	0.192914678702263	2.36500038614584	0.124083882530487	0.999929699106959
1582	St13	-0.35953580314928	7.70152560590254	2.36483141338022	0.124097318962692	0.999929699106959
1583	Hoxa3	2.07001174508993	-0.693763481031862	2.36374164532434	0.12418401431213	0.999929699106959
1584	4933433G19Rik	1.55902584107655	-2.50552975801842	2.36217757722747	0.124308559640047	0.999929699106959
1585	Kdm4b	0.363403105279439	7.52380903879607	2.36111701555001	0.124393090112193	0.999929699106959
1586	Abcc8	-1.05831980673952	2.52410773639463	2.36102015661245	0.124400813288271	0.999929699106959
1587	Rbp4	1.11798981991771	-1.07020546574118	2.35914084877334	0.124550767839397	0.999929699106959
1588	Klf6	0.553990103644726	5.89378855873618	2.35853510104346	0.124599144696647	0.999929699106959
1589	Egfem1	0.900595000475853	1.78627880304229	2.35838240793403	0.124611342525934	0.999929699106959
1590	1110032F04Rik	-0.826842016243701	1.98572991822543	2.35824494768741	0.124622324618285	0.999929699106959
1591	Mospd4	1.46323009817545	-2.40945662425935	2.35472034465442	0.124904282723108	0.999929699106959
1592	AU019823	-0.480779148520269	4.6396315459017	2.35409047584957	0.124954745007575	0.999929699106959
1593	Fam19a1	-1.36716429656036	-0.150003352863451	2.35221186144898	0.125105385786809	0.999929699106959
1594	Zfp663	-0.664358091626314	3.24280629923462	2.35184269090717	0.125135012242302	0.999929699106959
1595	Ppp1r3e	-0.728080803393692	2.43912723661418	2.35003618748047	0.125280099127498	0.999929699106959
1596	Ndrg3	-0.374762734178741	6.39388171455286	2.34936589262685	0.125333980488012	0.999929699106959
1597	Upk3bl	1.67524351861937	-0.396341079007955	2.34720808267165	0.125507610055159	0.999929699106959
1598	Cinp	-0.446248643477436	5.035246957337	2.34291168935944	0.125854118676804	0.999929699106959
1599	Tmem194b	0.547580305303503	4.35846689289995	2.34279429023295	0.125863601951917	0.999929699106959
1600	Cc2d1b	0.473771405404212	5.72412360376752	2.34265024762661	0.125875238521133	0.999929699106959
1601	Slc2a5	-0.833945714856995	1.29875969496057	2.34152170238766	0.125966450132535	0.999929699106959
1602	Snord49a	1.14378390188708	-0.0310898625113068	2.34059635592589	0.12604129357459	0.999929699106959
1603	Tulp1	0.96001442129515	1.87893349860932	2.33907124656809	0.126164754667592	0.999929699106959
1604	Utp6	-0.366131249623441	6.66001004883017	2.33905801152592	0.126165826662826	0.999929699106959
1605	Ddo	-1.66099697673198	-2.09164960563243	2.33897558690662	0.126172503015974	0.999929699106959
1606	Actn2	0.9245834551769	0.855944344675678	2.33797001479046	0.126253985492605	0.999929699106959
1607	Fam136a	-0.452026497259863	5.19621864886614	2.33586146835183	0.126425033079621	0.999929699106959
1608	Map7d2	-0.635926524104032	3.95509285723691	2.33541985135004	0.12646089015913	0.999929699106959
1609	Mir6960	1.56611143349511	-2.50539086987041	2.33541029524452	0.126461666191832	0.999929699106959
1610	Fzd3	-0.34081100095143	7.2550310480282	2.33457448172315	0.126529561470736	0.999929699106959
1611	Traf1	1.4245928568534	-0.886047236052223	2.33405721734531	0.126571600490822	0.999929699106959
1612	Champ1	-0.365527330442699	6.76445927974598	2.3340570249732	0.126571616128142	0.999929699106959
1613	E230016M11Rik	0.937572576797088	0.284291179843526	2.33386998998921	0.126586820628258	0.999929699106959
1614	Ube2d1	-0.388761262581588	7.11563317484945	2.33304028448278	0.126654293776262	0.999929699106959
1615	Nmbr	-1.19029709415956	-1.73913678579306	2.33296329863435	0.126660556431841	0.999929699106959
1616	Cldn4	1.70960106110437	2.52872242585956	2.33133329983363	0.126793234680214	0.999929699106959
1617	Hist1h1b	1.602581572089	-1.10855524870156	2.33097751164407	0.126822215590123	0.999929699106959
1618	Brms1	-0.385808921408348	5.66871746052525	2.33038485417816	0.126870507169145	0.999929699106959
1619	Prrx2	1.15877278323944	4.54821844909205	2.33026808999981	0.126880023890319	0.999929699106959
1620	Grin2b	-0.9232201506939	2.11264432324103	2.32970422389252	0.126925992283613	0.999929699106959
1621	Mir7650	1.60490742254024	-2.3483662903453	2.32928230310951	0.126960400900976	0.999929699106959
1622	Glt8d2	1.23709589795745	1.50795909715539	2.32871661000258	0.127006550768252	0.999929699106959
1623	Gm15055	-1.24764509539228	-0.915749199100832	2.32813995860637	0.127053613833165	0.999929699106959
1624	Ncmap	1.07820072296852	-0.566538956197066	2.32813709685725	0.127053847441513	0.999929699106959
1625	Slc17a9	1.16944449041308	-0.980160327784887	2.32742798311539	0.127111748061443	0.999929699106959
1626	Hs3st6	1.65941633837649	-0.648148194395864	2.3272320048652	0.127127755272517	0.999929699106959
1627	Ly6g6e	-1.15281691039332	-0.541376403713926	2.32711074459585	0.127137660753492	0.999929699106959
1628	Ppm1k	0.694230019170445	3.1478156012873	2.32468672552926	0.12733585373328	0.999929699106959
1629	Eid3	1.6838713346965	-1.58124636839828	2.32353018824608	0.127430535811853	0.999929699106959
1630	Dnm1	0.470779183584807	6.64348334472662	2.32334370379664	0.127445810041681	0.999929699106959
1631	Atp6v1g2	-0.602625755102797	4.24329911906666	2.32279431956177	0.127490819851677	0.999929699106959
1632	Fam101b	0.778838566530323	4.40711282592259	2.32274191269795	0.127495114351816	0.999929699106959
1633	Plec	0.609941354754948	5.7048607008491	2.3226509271438	0.127502570579583	0.999929699106959
1634	Itga11	1.23109043167999	4.7818219836261	2.31970375736275	0.127744352542661	0.999929699106959
1635	Mir1291	1.67414622228911	-2.65482341243921	2.318184319144	0.12786920460004	0.999929699106959
1636	Ino80e	-0.426446688487417	5.92130642469294	2.31699260655128	0.127967222526163	0.999929699106959
1637	Aldh1a7	1.2861864203084	-1.19533528752048	2.31547806231928	0.128091913954206	0.999929699106959
1638	Emx2	-0.499509929274341	7.28454717354188	2.31545285087719	0.128093990739811	0.999929699106959
1639	A3galt2	1.02296305982506	1.85406096741937	2.31530293706625	0.128106340622941	0.999929699106959
1640	Efemp1	1.24620385061239	3.76693369775515	2.31276326967345	0.128315759724467	0.999929699106959
1641	Calcb	1.98492088092828	-2.43866706609109	2.31073330524262	0.128483423215486	0.999929699106959
1642	Spef2	-1.32781090852736	-0.654054150508826	2.31072494150847	0.12848411451669	0.999929699106959
1643	Lyar	-0.464690040978141	6.2787318219456	2.30835238282738	0.128680384788371	0.999929699106959
1644	Myo1e	0.576745016116353	4.56019608411994	2.30735059902553	0.128763357745574	0.999929699106959
1645	Mfsd6	-0.583449213251449	3.75368379226638	2.30730969940383	0.128766746531311	0.999929699106959
1646	Lama4	0.786255213696351	5.68978508613871	2.30703034092332	0.128789895759842	0.999929699106959
1647	Adh1	1.25892295925371	-0.877586206304783	2.30667713522268	0.128819171023641	0.999929699106959
1648	Snord57	1.43134656956153	-1.98063549498099	2.30542161685736	0.128923294004447	0.999929699106959
1649	Aoc3	-1.22053245353553	-1.72994724785785	2.30385073711944	0.12905370267161	0.999929699106959
1650	Paqr5	1.02365157738595	-0.710808196553488	2.30349660021651	0.129083122110937	0.999929699106959
1651	Aox4	-1.78371140365693	-2.73417831256232	2.30279317914128	0.129141580017534	0.999929699106959
1652	Neurod1	-0.428019560751551	5.77694986827265	2.30257285579537	0.129159896085298	0.999929699106959
1653	1700109K24Rik	1.22075334393922	0.863061149547454	2.30239215319156	0.129174920535345	0.999929699106959
1654	Mpp2	0.363879339584807	6.74816999189515	2.30204163027963	0.129204070183289	0.999929699106959
1655	Ghdc	0.80458612126868	2.71675986596622	2.30105123490306	0.129286471538172	0.999929699106959
1656	Zfp191	-0.397790923858014	5.86695118060528	2.3010483823214	0.129286708958843	0.999929699106959
1657	Rcn3	0.615560717565192	6.75426511293094	2.30035871144955	0.129344124597049	0.999929699106959
1658	Cds2	0.346075387077214	7.25505384604287	2.30030964155971	0.129348210786171	0.999929699106959
1659	Rnf13	0.440289370374964	5.02636029008152	2.29906659660071	0.129451770661436	0.999929699106959
1660	Lins	-0.47113793748149	4.6870619830567	2.29898656363945	0.129458441488427	0.999929699106959
1661	Capsl	-1.48119342334659	-1.84351305940328	2.29892179570901	0.12946384024034	0.999929699106959
1662	Sema6a	0.394227084641777	6.66848158424425	2.29841015613803	0.12950649694347	0.999929699106959
1663	Cd72	1.17744924075703	-0.994312323024302	2.29797868454843	0.129542482010177	0.999929699106959
1664	Cpeb4	-0.408836315349917	5.606320100431	2.29703627323745	0.129621118603092	0.999929699106959
1665	Pth2	-1.83039844481314	-2.42750689203281	2.29609614088663	0.129699618045592	0.999929699106959
1666	Zfp133-ps	-0.838314214235321	1.2711228589774	2.29469430603244	0.129816767282719	0.999929699106959
1667	Pla1a	1.19461556082795	-1.52386504946276	2.29424521112988	0.129854322410773	0.999929699106959
1668	Tap1	0.952274033989632	1.5829986856843	2.29400286270633	0.129874593594639	0.999929699106959
1669	Nr4a1	0.60153109418339	3.63425967877578	2.29395810317665	0.129878337882141	0.999929699106959
1670	Map9	-0.42693904241904	5.65833607423484	2.29127362071667	0.130103124193477	0.999929699106959
1671	Cwc15	-0.410699408849179	6.57899062487894	2.28904776092296	0.130289836469078	0.999929699106959
1672	AA388235	-0.58257998009867	3.87005611672749	2.28783168860271	0.130391970712048	0.999929699106959
1673	Col24a1	1.23698318709986	1.8777147384265	2.28643961163294	0.130508996662798	0.999929699106959
1674	Meaf6	-0.393202359863629	6.28017403785393	2.28641381329206	0.130511166523965	0.999929699106959
1675	Ttll4	-0.490163354178971	6.45672173040874	2.28570227146975	0.130571029138388	0.999929699106959
1676	Hpse	1.08635708409961	0.794103758366223	2.28364824974346	0.130744007578652	0.999929699106959
1677	Prpsap2	-0.465570703793442	4.76233452827333	2.28324312992788	0.130778154714255	0.999929699106959
1678	Ctsk	1.24461586768627	3.46145590880433	2.28140906771856	0.13093287045534	0.999929699106959
1679	Bzrap1	0.470650044071875	6.4283159380767	2.28067404157775	0.130994932256851	0.999929699106959
1680	Gpr34	-1.04857292251916	-0.572513795882561	2.27956161359196	0.131088922342465	0.999929699106959
1681	B630005N14Rik	0.490909159111003	4.98668799462839	2.27838178120079	0.131188689710277	0.999929699106959
1682	C630043F03Rik	-0.533558816862971	4.13425940595795	2.27787069600706	0.131231933689295	0.999929699106959
1683	Gm5124	-0.679984760088248	3.60229329618676	2.27684259540088	0.131318971599733	0.999929699106959
1684	Kazn	0.366371714409132	6.82667867133202	2.27666459105087	0.13133404780026	0.999929699106959
1685	Tmc7	0.480067157654312	4.86776687128006	2.27651194473969	0.131346977822501	0.999929699106959
1686	Stk16	-0.365399274300841	6.4006925025348	2.27497161661653	0.13147753200714	0.999929699106959
1687	Zfp493	-0.807910181025358	1.74204350164276	2.27431812226551	0.131532964224329	0.999929699106959
1688	Lss	0.420904854931526	6.18022575139596	2.27393373950788	0.131565581413994	0.999929699106959
1689	Pard3b	0.486308577972909	5.04390053814551	2.27150801670015	0.131771626937725	0.999929699106959
1690	Ppat	-0.445268419465462	5.35021448125243	2.27123194487699	0.13179509982346	0.999929699106959
1691	Nphp3	0.624954081127758	4.47898267949705	2.2699080456124	0.131907728652556	0.999929699106959
1692	Zfp324	-0.469269604995498	4.68194701741888	2.26983151835852	0.131914242382711	0.999929699106959
1693	Lor	-0.858144605936322	1.27489609307032	2.26872372463178	0.132008574110988	0.999929699106959
1694	Rnf151	-1.4903543599992	-1.86483500886996	2.26859748811964	0.132019328280962	0.999929699106959
1695	Cbx1	-0.376224654212965	7.09712482843651	2.26821401430621	0.132052002661274	0.999929699106959
1696	Ahnak	1.18339039108492	4.81353940455877	2.2680348818632	0.132067268965369	0.999929699106959
1697	Lrp11	-0.482191329391909	5.1926088973856	2.2675566362532	0.132108036410844	0.999929699106959
1698	Adam15	0.470607571783313	5.46533390487656	2.26662967387904	0.132187094165425	0.999929699106959
1699	2810442N19Rik	1.40706056722721	-1.11626019787819	2.26538201266536	0.132293586740296	0.999929699106959
1700	Kcp	0.807537606295108	4.69399346512705	2.26431930695216	0.132384368215659	0.999929699106959
1701	Wisp2	1.20994364928649	-1.73103994534865	2.26377814072859	0.132430623987646	0.999929699106959
1702	Cadps	-0.441163451163379	6.19632542128732	2.26287097514364	0.132508203767003	0.999929699106959
1703	Kcna4	1.14364336834123	1.19473385628948	2.26278314384273	0.132515717695306	0.999929699106959
1704	Sapcd2	0.400621836789104	5.87426692732973	2.26164993361648	0.132612706006843	0.999929699106959
1705	Gm15441	-1.05266119919885	-0.718912939068304	2.26076368276432	0.132688612998278	0.999929699106959
1706	Setd1b	-0.391170322731969	7.05168603368553	2.25914262857657	0.132827581161269	0.999929699106959
1707	Gpr126	1.24752675198834	2.70948648051785	2.25871992058459	0.132863845379863	0.999929699106959
1708	Tuba4a	-0.738996407737954	3.08830000992975	2.25838954474817	0.132892196100608	0.999929699106959
1709	Siva1	0.411621108725866	5.74413722628311	2.25752496757505	0.132966420517183	0.999929699106959
1710	Fnbp4	0.398888965269909	7.44345518867799	2.25716546826459	0.132997297357546	0.999929699106959
1711	Tes	0.541088783359643	5.46696381531856	2.25702314664379	0.133009523354771	0.999929699106959
1712	U2surp	-0.382482603324381	6.83664056032573	2.25673686105083	0.133034120236876	0.999929699106959
1713	Rpl5	1.12436566038846	-0.155268397229551	2.25604743977762	0.133093374299371	0.999929699106959
1714	Hist1h2ai	0.963808016551252	0.443192200387356	2.25537532402624	0.133151169380258	0.999929699106959
1715	Hspa1a	1.04770488274767	-0.154912732528584	2.25531140937926	0.133156666846049	0.999929699106959
1716	Klhl10	-0.886117659499012	-0.0499128893122017	2.25529672384651	0.133157930022921	0.999929699106959
1717	Ctr9	-0.332890134937641	7.04708522217401	2.25357265273718	0.133306319181394	0.999929699106959
1718	Azi2	-0.372127593824817	5.6529354973124	2.25336787674356	0.133323956328683	0.999929699106959
1719	Tnfaip8l3	-0.97731598562567	-1.06368966561016	2.25277193106376	0.133375299359177	0.999929699106959
1720	Cdr1	-1.12947389601304	-1.15545757121299	2.25073911903955	0.133550600287131	0.999929699106959
1721	Lacc1	0.79199790458017	2.06088192037268	2.25006455723178	0.133608828469366	0.999929699106959
1722	Aebp2	0.352621096010643	6.48424781232212	2.24973658881503	0.133637148956895	0.999929699106959
1723	Larp7	-0.403711980165113	6.14799999859746	2.24753192906938	0.133827698343967	0.999929699106959
1724	Elf3	1.12768171360853	-0.650861810700034	2.24513480152617	0.134035227479009	0.999929699106959
1725	Cdk2ap2	-0.486915990187989	4.79755921007202	2.24426997750016	0.134110187121326	0.999929699106959
1726	Dkk2	1.30348517174977	4.78089048538721	2.24246282622492	0.134266975432017	0.999929699106959
1727	Cdc6	-0.483930774411278	5.35222136098072	2.24017700171269	0.134465587050255	0.999929699106959
1728	1600014C10Rik	-0.562724378683603	3.90695621450487	2.23902070680884	0.134566180768694	0.999929699106959
1729	Hnrnpu	-0.457062694579684	9.98713617822396	2.23891281572239	0.134575571217608	0.999929699106959
1730	Nat8l	-0.409353655102256	5.87148771161594	2.23812621305821	0.134644056414248	0.999929699106959
1731	Ppp1r14c	-1.07379018303562	2.79504930759179	2.2354853212195	0.134874269720011	0.999929699106959
1732	Chia1	-1.14865276862855	-1.48304436381294	2.23321955674048	0.135072133171786	0.999929699106959
1733	Wdr54	0.592351877076863	3.93295621051536	2.23296302487602	0.13509455590412	0.999929699106959
1734	Cela1	1.36311409440908	-1.72151497866629	2.23181824862759	0.135194668362744	0.999929699106959
1735	Zyx	0.383821366901944	7.78407136138515	2.2310098279344	0.13526541601175	0.999929699106959
1736	Cys1	1.1004909610666	0.828993239876978	2.23040651371625	0.135318241087269	0.999929699106959
1737	Atrx	-0.379710566447603	7.66775565325966	2.2301290555952	0.135342542555088	0.999929699106959
1738	Impact	0.515976031568088	4.64101515845032	2.22969281246191	0.135380761254736	0.999929699106959
1739	Padi4	-1.12251672176677	0.958595134648724	2.22959271287769	0.135389532553878	0.999929699106959
1740	Ppic	0.597225072435572	5.9232808359392	2.22889259527189	0.135450898651481	0.999929699106959
1741	Snw1	-0.354467915773985	7.12306282491888	2.2258918283974	0.135714272107735	0.999929699106959
1742	Lrrk2	0.763359499227736	3.42662299727	2.22443875638744	0.135842012305554	0.999929699106959
1743	Zbtb22	0.348287054661528	6.48380220490981	2.22364114357498	0.135912188007222	0.999929699106959
1744	Trmt1	0.370082646398051	6.2684799857872	2.22242752537454	0.13601904262765	0.999929699106959
1745	Serpine2	0.812850594430419	5.24276072525756	2.22204960544395	0.13605233628843	0.999929699106959
1746	C230052I12Rik	-0.568477200974288	3.93827035617644	2.22153208692489	0.136097942985975	0.999929699106959
1747	Cyp26b1	1.22787065854091	3.68333873823459	2.22104230595654	0.136141121056499	0.999929699106959
1748	Perp	1.05077741329231	2.36778806045791	2.22029591025733	0.136206951245961	0.999929699106959
1749	4931409K22Rik	1.30628145196689	-0.566287707662251	2.22009813791002	0.136224400232922	0.999929699106959
1750	Rbms1	0.845083901748357	5.15526820395676	2.21975564891954	0.136254623147681	0.999929699106959
1751	Rars	-0.38637552736021	6.69471434833505	2.21942299385367	0.13628398545623	0.999929699106959
1752	LOC106740	0.570880768400562	3.76798304366911	2.21811903824939	0.136399149430527	0.999929699106959
1753	Znrf3	0.502137246181672	4.85261550912466	2.21643590143179	0.136547963437611	0.999929699106959
1754	Sln	-1.60539759022138	-1.98199097143321	2.21622702456425	0.136566443898335	0.999929699106959
1755	Socs3	-0.60880740397405	3.78371077017152	2.21599707134721	0.136586792336553	0.999929699106959
1756	Bysl	-0.370077803174795	6.08172248735912	2.21359528923332	0.136799527839809	0.999929699106959
1757	Lgals9	0.907114281905623	2.95207359752576	2.2132650680932	0.1368288058643	0.999929699106959
1758	4930486L24Rik	1.56937627717185	-2.37114355490228	2.21321783966155	0.136832993799146	0.999929699106959
1759	D030056L22Rik	-0.423112705242405	5.3260034693997	2.21268719968327	0.136880057649399	0.999929699106959
1760	Tiam1	0.404450130336684	6.19965622580263	2.21204710506937	0.136936853449153	0.999929699106959
1761	Megf9	-0.381809995515651	6.03360465803537	2.20681027128972	0.137402512265267	0.999929699106959
1762	Sall2	-0.365964229606622	7.76146938305351	2.20634086720526	0.137444338207475	0.999929699106959
1763	Tnrc6a	-0.351214423295976	7.27137139783599	2.20610472094	0.137465385259355	0.999929699106959
1764	Cenpf	-0.43105028741282	7.40650210637579	2.2056126599019	0.137509252879552	0.999929699106959
1765	Ptprd	0.500437729508007	6.75496164502451	2.20510917826874	0.13755415489397	0.999929699106959
1766	Hbb-bh1	-1.02982183564114	6.44492085346111	2.20376606022415	0.13767401863177	0.999929699106959
1767	Tex40	1.11170019476134	-1.20021677230309	2.2025425975951	0.137783305869006	0.999929699106959
1768	Ranbp1	-0.510106611689998	8.5272072669949	2.20172667621404	0.137856243053166	0.999929699106959
1769	Chsy3	1.03745866617242	2.14146587719801	2.20072615070515	0.13794574152972	0.999929699106959
1770	Mdm1	-0.418898584340931	5.58786128871619	2.20056392641635	0.137960258866372	0.999929699106959
1771	Mblac1	-0.675733130485401	2.70421063297875	2.19920226438329	0.138082180583197	0.999929699106959
1772	Dgkq	0.634122996212946	4.74617813419318	2.19856343822461	0.138139421999571	0.999929699106959
1773	Btg2	-0.418641483623461	6.74246830094591	2.19839344715615	0.138154658370462	0.999929699106959
1774	Dpyd	0.711866376137075	2.7031136688259	2.19752351982471	0.138232659822494	0.999929699106959
1775	Myl12a	0.427064223920328	6.92241015757464	2.1971589716745	0.13826536146928	0.999929699106959
1776	Zbtb40	-0.504317318342285	4.66380004482328	2.19543564691067	0.13842006910987	0.999929699106959
1777	Mettl14	-0.399157331233134	5.79765141183331	2.19208076333722	0.138721803441501	0.999929699106959
1778	Exo1	-0.484455285126571	5.81393173163442	2.19131382035425	0.138790884955241	0.999929699106959
1779	Armc6	-0.556918715333934	4.81359026944613	2.18964669771869	0.138941182272802	0.999929699106959
1780	Rps8	0.439777001492017	5.6854498817678	2.18931801437699	0.138970835842633	0.999929699106959
1781	Edn2	1.79845935167364	-2.38788600025861	2.18858300017713	0.13903717397905	0.999929699106959
1782	Nfe2l3	-0.911394485949144	1.57105783341678	2.18800196766057	0.139089639760733	0.999929699106959
1783	Foxl2	1.42103333163409	3.69994095617453	2.18712136783294	0.139169198068678	0.999929699106959
1784	Naa35	-0.343322684025508	6.75376672592262	2.18683556221981	0.139195030318242	0.999929699106959
1785	L1td1	1.19665385658492	-0.958264392510218	2.18652487334843	0.139223117718954	0.999929699106959
1786	Ppp1cc	0.567926708861668	4.39059921744219	2.18396791248521	0.139454517951354	0.999929699106959
1787	Ndufaf4	-0.533138127980779	4.14255285530655	2.18247908104392	0.139589453247319	0.999929699106959
1788	Etv4	0.701833407176048	3.26672568345503	2.1819060148486	0.139641430250386	0.999929699106959
1789	Tmem63b	0.386042333028889	7.5448166381049	2.18166348473065	0.139663434231057	0.999929699106959
1790	Efcc1	-1.05007234092925	1.16880275230194	2.17914144919211	0.139892481242168	0.999929699106959
1791	Mtus1	-0.3702190969944	5.94322321007585	2.17762635270599	0.140030282480421	0.999929699106959
1792	Gpatch4	-0.45867477878058	5.2469863402527	2.17661477553079	0.140122372408856	0.999929699106959
1793	Gzmm	-0.868036913066393	0.528770624507364	2.17635077561402	0.140146417089299	0.999929699106959
1794	A230050P20Rik	0.862060415331565	0.273487601805681	2.17503021080263	0.140266761538003	0.999929699106959
1795	Gli2	0.468084971016131	7.21266070005996	2.17449920504555	0.140315185353298	0.999929699106959
1796	Sox12	-0.442084750959139	8.89463331479206	2.17379213366752	0.140379694199796	0.999929699106959
1797	Knop1	-0.331729662854185	7.33140753305903	2.17266652603877	0.140482456443149	0.999929699106959
1798	Snord45b	1.48952340840394	-0.97966639496151	2.17228081698801	0.140517689146938	0.999929699106959
1799	Tlx3	1.18032837657697	-1.74840265393061	2.17224289580881	0.140521153603675	0.999929699106959
1800	Gm4890	-0.787922399317464	1.4974206128471	2.17220056049393	0.140525021446598	0.999929699106959
1801	Pou4f3	-1.96794825177216	-2.45724473806367	2.16985779116965	0.140739248262423	0.999929699106959
1802	Psmc1	-0.388757756588893	7.28219942863255	2.16869142619649	0.140846039418485	0.999929699106959
1803	Erbb3	1.13896794162505	1.69848336417897	2.16820195323714	0.140890882162738	0.999929699106959
1804	Iqgap3	0.437344886143908	6.29493036311577	2.16702914159531	0.140998393802519	0.999929699106959
1805	Krt8	1.06865856240117	1.87452517021155	2.16594572337109	0.141097792652662	0.999929699106959
1806	Hist1h2an	1.18321839089578	-0.954931129527434	2.16550044049801	0.141138668221057	0.999929699106959
1807	Rgcc	0.486029340004864	5.14563648099702	2.16430037839182	0.141248896415294	0.999929699106959
1808	Fam135b	-0.982370222318325	0.224123257419114	2.16409600536578	0.141267678139564	0.999929699106959
1809	Gm3279	-1.52576378403988	-2.84001362614775	2.16316838747939	0.141352960794189	0.999929699106959
1810	Flna	0.581533316354193	9.7033205333375	2.16216016929555	0.141445719241207	0.999929699106959
1811	Nfkbiz	0.84624590019041	1.99044615248149	2.16210845412106	0.141450479003075	0.999929699106959
1812	Rgs11	1.10321765134081	0.352359645972657	2.16077329978379	0.141573426291312	0.999929699106959
1813	Pmp22	0.933203678689952	4.51170404075795	2.16048347291706	0.141600130774469	0.999929699106959
1814	Txndc9	-0.421816913842779	5.53899046001853	2.16034216879355	0.141613152509239	0.999929699106959
1815	Dand5	-0.652357758871888	2.99676418709855	2.15933322452924	0.141706169845461	0.999929699106959
1816	BC005764	0.487568981564551	8.77538127959531	2.15855210618685	0.141778230451681	0.999929699106959
1817	Wwtr1	0.357883376152079	6.4967487170855	2.15750358523136	0.141875024549994	0.999929699106959
1818	Tgfb2	0.60117016623637	5.13485992096586	2.15549869755271	0.142060312441938	0.999929699106959
1819	6430503K07Rik	-2.12746991393243	-1.72377062218055	2.15427910830875	0.142173157630476	0.999929699106959
1820	Aifm1	-0.404015461189873	5.55967751809818	2.15328547240834	0.142265170498729	0.999929699106959
1821	Gpc3	1.11211277107664	7.01171372516727	2.15320844983698	0.142272305754097	0.999929699106959
1822	Icam5	-0.997920969376907	-0.0218947918197975	2.15264890736661	0.14232415301069	0.999929699106959
1823	Gtf2ird1	0.346014964231631	6.78225051975943	2.152399465987	0.142347273118674	0.999929699106959
1824	Ocel1	-0.805060482699368	0.832764267827243	2.15237400824534	0.142349632971647	0.999929699106959
1825	Kctd4	-1.02488830438065	1.02279569656116	2.15125444916417	0.142453456118285	0.999929699106959
1826	Gm4432	1.3612749582199	-2.23476312425554	2.15069748074789	0.142505138719408	0.999929699106959
1827	Terf2	-0.363087348790394	6.19394236343293	2.15043756029553	0.142529264655662	0.999929699106959
1828	Slc6a1	0.427421837082476	6.80186733849896	2.14893215527275	0.142669087431118	0.999929699106959
1829	Fndc8	-1.06371921547428	-1.00971429362545	2.14621583163738	0.142921771481085	0.999929699106959
1830	Chl1	-0.805689754854382	5.563329077611	2.14435812767618	0.143094872955149	0.999929699106959
1831	Gdap10	0.994399721066463	0.351509949267276	2.14422804716958	0.143107002734062	0.999929699106959
1832	Icam2	0.830161847041055	3.13983535744826	2.14326693274614	0.143196660828482	0.999929699106959
1833	Xylt2	0.418052766432944	5.47797594871887	2.14288415024107	0.143232386505443	0.999929699106959
1834	Thbs3	0.443083795926444	6.30670652857513	2.14193325828627	0.143321178118995	0.999929699106959
1835	Steap4	1.30730712807061	-1.57659853343289	2.14104436462434	0.143404236525124	0.999929699106959
1836	L3mbtl2	-0.398314379037393	5.775482211365	2.14084960265838	0.143422442357048	0.999929699106959
1837	Pla2g4c	-0.989297233836969	0.822890643591099	2.14063134384907	0.143442847702456	0.999929699106959
1838	St6gal2	-0.628949543731921	3.14204882642862	2.13868478176355	0.143624979317239	0.999929699106959
1839	Sft2d3	-0.596628466158996	3.47611367456078	2.13799811265904	0.14368929014602	0.999929699106959
1840	Poln	0.919442255063296	0.148828447432149	2.13708067838441	0.14377526415743	0.999929699106959
1841	9130024F11Rik	-0.776702236941948	2.29860438124654	2.13672250205321	0.143808845063146	0.999929699106959
1842	Shcbp1l	1.40648570697125	-2.31756732336415	2.13519349544027	0.143952296768832	0.999929699106959
1843	Tlcd2	1.07194123053547	1.16105040484118	2.13475375728579	0.143993582913289	0.999929699106959
1844	Ppil2	-0.333474247413334	6.72376449412701	2.13390732872494	0.144073089947775	0.999929699106959
1845	Grm5	-1.18223219481274	1.96880712964026	2.13349682098193	0.144111667708286	0.999929699106959
1846	Stk4	-0.346459496098964	6.61658671476018	2.13323429051266	0.144136345295627	0.999929699106959
1847	Plcxd1	0.920651489767061	1.28884174915362	2.13263496577987	0.144192699020622	0.999929699106959
1848	Tgs1	-0.367543504577353	5.74232202392987	2.1323982971893	0.144214959492929	0.999929699106959
1849	Rnf31	0.372192195645144	5.66620007188162	2.13169186890958	0.144281427437496	0.999929699106959
1850	Tfap2a	1.06668634617919	2.65744915765595	2.13149119479007	0.144300315187216	0.999929699106959
1851	Accs	0.540255180111393	4.40022288366917	2.12903344747888	0.144531868094421	0.999929699106959
1852	Hist1h4d	0.874197740230281	0.207566092713559	2.12754574525391	0.144672232997317	0.999929699106959
1853	Snora65	0.710840204238174	2.81463015717486	2.12632929471321	0.144787119380854	0.999929699106959
1854	Hist1h3c	0.892122973087143	1.8705015222816	2.12564798205607	0.144851510132049	0.999929699106959
1855	Kcnq3	-0.86750291224105	2.45110478586138	2.12559904435465	0.144856136468129	0.999929699106959
1856	Mst1r	1.10329542027864	1.68713990300266	2.12509548018022	0.144903750685454	0.999929699106959
1857	Prss22	1.7265656823036	-2.05149223571776	2.12485748548844	0.144926260270694	0.999929699106959
1858	Zfp84	-0.444595551737013	5.14150437647355	2.12370085521653	0.145035710702706	0.999929699106959
1859	Gm16701	-0.985255075851428	0.244307454339501	2.12247871812282	0.14515146116633	0.999929699106959
1860	Tmc6	0.843029205970543	2.33630266192353	2.1204705519051	0.145341883763764	0.999929699106959
1861	Ndc1	-0.410112953200165	5.31778239095628	2.11941244189637	0.145442331352622	0.999929699106959
1862	Loxl3	0.661937512111931	4.00501464560175	2.11877644034114	0.145502745351187	0.999929699106959
1863	LOC102634101	1.67234872789606	-2.19425175539828	2.11822669280341	0.145554988843131	0.999929699106959
1864	Uckl1os	1.05244691080229	0.0666530398029078	2.11786562534093	0.145589313233398	0.999929699106959
1865	Adat3	0.694558862570019	3.36607553749246	2.11703909808622	0.14566792028201	0.999929699106959
1866	Hax1	-0.574904109694151	4.13589423226562	2.11511176938306	0.145851405205143	0.999929699106959
1867	Scarna6	1.51782587820643	-2.53433445270657	2.11416138314644	0.14594197947604	0.999929699106959
1868	Bzw1	-0.349370545398055	8.14620484133606	2.11382214203968	0.145974325389077	0.999929699106959
1869	B3gnt3	0.916841666850654	0.17171751437624	2.11316745221449	0.146036771515915	0.999929699106959
1870	Smco3	1.24635593987236	-0.681313658409467	2.11308856944024	0.14604429760615	0.999929699106959
1871	Lamb2	0.452601738841252	6.84921370474025	2.10948890798346	0.146388201851647	0.999929699106959
1872	Abhd3	-1.06408657843959	0.273093432776013	2.10915086809194	0.146420544367756	0.999929699106959
1873	Rps4x	0.40816023042083	6.77148831048531	2.10860143660045	0.146473129314881	0.999929699106959
1874	Zcchc17	-0.391006809748828	5.41625817588337	2.10774765329164	0.146554885414891	0.999929699106959
1875	Fam110a	-0.39367883785711	6.32095637249374	2.10589714998576	0.146732261610695	0.999929699106959
1876	Tubb6	0.577027868319008	5.63530425928243	2.10582483129943	0.146739198485249	0.999929699106959
1877	Upf3a	-0.386166624166591	5.32016048262228	2.10420412699535	0.146894755017292	0.999929699106959
1878	Luzp1	-0.419825632697696	6.5189043447898	2.10399360145587	0.146914975081076	0.999929699106959
1879	2410004N09Rik	0.560982278279024	3.82481123678179	2.10348131247497	0.146964191332133	0.999929699106959
1880	Vwa5b1	-1.0125015911977	0.267198845597466	2.10337221163612	0.146974675190381	0.999929699106959
1881	Cldn23	1.20490648262229	0.519007791796119	2.10334465480181	0.14697732335066	0.999929699106959
1882	Ccbe1	1.25737205517963	3.64796354798383	2.10293179989522	0.147017004381529	0.999929699106959
1883	Ift27	-0.406321744924114	5.98008908971326	2.10245633563247	0.147062718009344	0.999929699106959
1884	Cpne4	-1.04237261989381	1.5772356287497	2.10194106933314	0.147112276523563	0.999929699106959
1885	Serpinb9b	-1.52656401584879	-2.68548354721018	2.10060839189846	0.147240541386668	0.999929699106959
1886	Zfp646	-0.367336698881729	6.58275996938767	2.09763298600153	0.147527367983534	0.999929699106959
1887	Aldh1l1	-1.01734645503116	2.6014977004621	2.09488195575255	0.147793126189877	0.999929699106959
1888	Ints4	-0.330175464362908	6.36844039707568	2.09483331500665	0.14779782989924	0.999929699106959
1889	Pik3r3	-0.338977793648167	7.20203306977116	2.09463970176266	0.147816554569286	0.999929699106959
1890	Stra13	-0.412481508571412	5.52043396541115	2.09370301148263	0.147907181328528	0.999929699106959
1891	Ulk1	-0.332074343614409	7.66096183021331	2.09345825009147	0.147930872845849	0.999929699106959
1892	Ide	-0.41717151966451	6.49886930716726	2.09161944087562	0.148108996245967	0.999929699106959
1893	Rbp1	0.392751537768769	7.21211407588918	2.09121401255614	0.148148302213273	0.999929699106959
1894	Chrna2	1.22096545017889	-2.19218877831582	2.09110059738503	0.14815929983626	0.999929699106959
1895	Tor3a	-0.689698017364663	2.61225463324797	2.09098229226054	0.148170772609823	0.999929699106959
1896	Tgm3	0.897076113189464	-0.641970792504228	2.09067577888163	0.148200501759323	0.999929699106959
1897	Stbd1	0.885698624013617	2.54304495517317	2.09031193863474	0.148235799863732	0.999929699106959
1898	Barx1	2.07284372705011	-1.39046004543903	2.09017563907251	0.148249025463764	0.999929699106959
1899	4933439C10Rik	0.646677251106677	4.00021585794242	2.08979053998684	0.148286400111451	0.999929699106959
1900	Olfr543	1.50533827308029	-1.30826968840829	2.08905392178048	0.148357920051681	0.999929699106959
1901	Kcnip3	-0.51533308320996	4.48764292952565	2.08902270947821	0.148360951385472	0.999929699106959
1902	Ap1m2	1.23966115562412	0.292335615632432	2.08443262850903	0.148807501928142	0.999929699106959
1903	Gbgt1	-1.25162298181482	-1.44752404698545	2.08438342931149	0.148812296537891	0.999929699106959
1904	Khnyn	0.463259167106401	5.43198653311362	2.08424311656172	0.148825971395984	0.999929699106959
1905	Bdp1	-0.385560909925918	5.75894719775649	2.08411387117491	0.148838568886843	0.999929699106959
1906	Crispld1	0.959286223053372	3.86277966818811	2.08319996702274	0.148927681108048	0.999929699106959
1907	Fdx1l	-1.24364914134878	-0.482418977545513	2.08295172999007	0.148951896411887	0.999929699106959
1908	2900009J06Rik	-1.07132101555035	-0.653659136396805	2.08168006587267	0.149076015919123	0.999929699106959
1909	Arhgef28	0.679724970433391	3.38098745308143	2.08155460682973	0.149088267556296	0.999929699106959
1910	Plaur	0.894447975145162	0.590122732572438	2.08101756147896	0.149140725300306	0.999929699106959
1911	Ovca2	-0.518234456714434	3.99070331933138	2.08069485308839	0.149172256979916	0.999929699106959
1912	Irf4	1.32254482271109	-1.71392310085402	2.07973029497554	0.149266548404137	0.999929699106959
1913	4833418N02Rik	-0.788332459493351	0.988630680491103	2.07856465204919	0.149380586991747	0.999929699106959
1914	Lrrc46	-0.769781000939012	1.58781981945647	2.07818664485176	0.149417589790715	0.999929699106959
1915	Mlh3	-0.534688342355132	3.95705654451289	2.07804822363115	0.149431142316134	0.999929699106959
1916	Zpld1	1.21388463199479	0.117166286490979	2.07786562722608	0.149449022064634	0.999929699106959
1917	Slc10a3	-0.696948517934193	2.42648300685256	2.07707224751917	0.149526737492777	0.999929699106959
1918	Adamts14	0.996231389181767	2.15276332921375	2.07706607034341	0.149527342756588	0.999929699106959
1919	Zfp251	-0.373805193955322	5.78136693934656	2.07625222751513	0.149607110480499	0.999929699106959
1920	Snord68	1.33976032925337	-1.44792695620162	2.07582871710973	0.149648639318986	0.999929699106959
1921	Coil	-0.414254405298815	5.16984328169811	2.07450168597784	0.149778850555289	0.999929699106959
1922	Tenm3	0.499781952811913	7.91079475565121	2.0733242511364	0.149894490326194	0.999929699106959
1923	Kbtbd8	-0.638609914297232	3.02022731468895	2.07252396524971	0.149973146674416	0.999929699106959
1924	Fen1	-0.349638332619748	6.6469814799478	2.07232947189571	0.149992269563084	0.999929699106959
1925	Sema5a	0.432464917412101	7.28134033268617	2.07212819922883	0.150012061907364	0.999929699106959
1926	Dok5	-0.704100502194195	3.92542157899765	2.07132882719407	0.150090698098945	0.999929699106959
1927	Atg9a	0.377435378696829	6.48412993642176	2.07124829192717	0.150098623135406	0.999929699106959
1928	Tfpi2	1.10626626951621	-1.82900732810319	2.07076566445588	0.150146125789414	0.999929699106959
1929	Igfbp4	0.588729053776731	8.46022162604701	2.0704288717169	0.15017928471765	0.999929699106959
1930	Iqub	-1.15214002292677	0.083953148500741	2.06911871894932	0.150308354599935	0.999929699106959
1931	Ulk3	0.592699753778851	4.25819570622842	2.06757846994947	0.15046025292027	0.999929699106959
1932	Gk5	0.989920422909097	1.90723270757097	2.06751405596584	0.150466609165436	0.999929699106959
1933	Foxj2	0.388979442911827	5.46611536713854	2.06735838374341	0.150481971848126	0.999929699106959
1934	Mrps12	-0.382919491980588	5.38884098688426	2.06642676600825	0.150573946647963	0.999929699106959
1935	Tgif1	-0.514425305072117	4.821997144164	2.06593959890334	0.150622067979487	0.999929699106959
1936	Rfwd3	-0.387601441118252	5.49691903717734	2.065408056029	0.150674592503322	0.999929699106959
1937	Kctd10	0.386866086966676	6.63476100559714	2.06514129877419	0.15070095998774	0.999929699106959
1938	Exosc1	-0.434347959477549	5.15271018127909	2.06406113260029	0.150807781840399	0.999929699106959
1939	Prrg4	1.16488899256601	-0.169446567655592	2.06195693621707	0.151016120134779	0.999929699106959
1940	Notch1	0.428336572609323	9.01090094764995	2.06031919442415	0.151178499763465	0.999929699106959
1941	Pvr	0.72646426560103	2.76047250629254	2.0601120028633	0.151199056570536	0.999929699106959
1942	Polb	-0.401829542903137	5.70123191186666	2.06008887381365	0.151201351548556	0.999929699106959
1943	Abcd4	0.563949612133633	4.2206291331297	2.05962356921821	0.151247529733752	0.999929699106959
1944	Prpf40a	-0.359049530628957	6.90203676177654	2.05887928681702	0.151321427679985	0.999929699106959
1945	Bspry	0.9785564473441	-0.246174542309746	2.05814017532223	0.151394852663593	0.999929699106959
1946	Frmd6	0.925841962058871	4.37370352107664	2.05776466544526	0.151432172100069	0.999929699106959
1947	Slc22a4	0.930976524659106	-0.0105408482458549	2.0562599868616	0.151581816625953	0.999929699106959
1948	Atm	-0.413769493395645	6.01172378503379	2.05581673081416	0.151625931604701	0.999929699106959
1949	2700046A07Rik	-1.16629999043996	1.51401317039194	2.05447134926195	0.15175991949998	0.999929699106959
1950	Ubxn8	-0.605944229460466	3.17338298237784	2.053260651032	0.151880608754039	0.999929699106959
1951	Echdc1	-0.717817962821704	2.48984155010332	2.05288749315498	0.151917829151091	0.999929699106959
1952	Myh8	1.70093074436944	-0.334179388155226	2.05048529653715	0.152157682152793	0.999929699106959
1953	Bmp15	-1.49588557380281	-2.86525423313716	2.04989948003215	0.152216239412449	0.999929699106959
1954	Zik1	-0.366449112236304	5.89597258314302	2.0496001335221	0.152246171452932	0.999929699106959
1955	Wdr75	-0.366676993129489	5.70396281820562	2.0487663875131	0.152329573930362	0.999929699106959
1956	Pde7b	0.832275949752655	2.90553970023491	2.0486604729095	0.152340172636108	0.999929699106959
1957	Clca1	1.33180701296564	-2.35759078859207	2.04852791185168	0.152353438987051	0.999929699106959
1958	Adcy6	0.423247801280203	6.76371323104739	2.04587646966905	0.152619063185328	0.999929699106959
1959	Tspyl4	-0.444653620003755	6.90485711656143	2.04460347502903	0.15274677947921	0.999929699106959
1960	Kif20a	-0.369947546827338	7.04706734393443	2.0432465623965	0.152883048399728	0.999929699106959
1961	Zfp521	0.355309108250475	7.20197749973784	2.0431681246132	0.152890929780678	0.999929699106959
1962	Slc39a7	0.329730847473599	7.60998690517904	2.04234444561072	0.152973720355907	0.999929699106959
1963	2310002D06Rik	-1.04532091144146	-0.789218125640916	2.0422826084678	0.152979937852085	0.999929699106959
1964	Ltbp1	0.711124046388267	5.06172743480063	2.04226176600877	0.152982033548835	0.999929699106959
1965	Naa40	-0.332660421806246	6.82884888100486	2.0421100436121	0.152997290125249	0.999929699106959
1966	E2f2	-0.429807382174141	5.38848873398895	2.04126590240977	0.153082204961736	0.999929699106959
1967	Pkp1	1.36208124949326	0.731825212965279	2.04077166042893	0.153131947117448	0.999929699106959
1968	Gpr139	-0.949436664670658	0.37502364151156	2.04049890525406	0.153159405948729	0.999929699106959
1969	Dtnb	0.372303779758629	5.65211292542055	2.03998555253958	0.153211101371907	0.999929699106959
1970	Them5	-0.976819913582269	-1.52602006476848	2.03977547902888	0.153232261805813	0.999929699106959
1971	Crtap	0.701717980214015	5.15409175766121	2.03782012604505	0.153429380986291	0.999929699106959
1972	B230209E15Rik	-1.36432171184386	-1.10794092799887	2.03721437171862	0.153490505398937	0.999929699106959
1973	Kdm6b	0.371489491187482	8.35190199569359	2.03685288745316	0.153526994581461	0.999929699106959
1974	Col6a2	1.1128685824721	6.71886577405241	2.0342043642321	0.1537946437537	0.999929699106959
1975	Trappc5	-0.365530531885623	6.08706141929009	2.03294485250278	0.15392211056767	0.999929699106959
1976	Sema3g	0.697007103650797	3.39618458865152	2.03131869539369	0.154086860353679	0.999929699106959
1977	Bcam	0.708295361538692	4.34521478477534	2.03114967859866	0.154103995311123	0.999929699106959
1978	Ezr	-0.332869340533396	7.79195825798518	2.03059232494411	0.154160515254588	0.999929699106959
1979	Efna2	-0.403648978839511	6.43256421718159	2.03041548635117	0.154178452959755	0.999929699106959
1980	Ccdc104	-0.39672890923531	5.4428552357142	2.0278347433756	0.154440501393429	0.999929699106959
1981	Tnnc1	0.922181866114948	0.0338668132714925	2.02782531552987	0.154441459621881	0.999929699106959
1982	Ttc5	0.420192179378318	5.9296331889141	2.02698997472348	0.154526388865305	0.999929699106959
1983	Ceacam1	-0.881128884021565	-0.269284521157788	2.02692300688516	0.154533199790702	0.999929699106959
1984	0610031J06Rik	0.411239938004699	5.38264161065579	2.02677827673044	0.154547920651108	0.999929699106959
1985	Tmem229b	-0.502405552782039	5.45749005777388	2.02655755519661	0.154570373845144	0.999929699106959
1986	Map10	-0.603249276016795	3.27074252996583	2.0245331085696	0.154776486132906	0.999929699106959
1987	Matn2	0.969157249532142	2.66263414287741	2.02450164681701	0.154779691766346	0.999929699106959
1988	Sema5b	0.397541282019904	7.55041197380287	2.02427794345124	0.15480248704243	0.999929699106959
1989	Klc3	0.831124396451496	0.710018606539783	2.0221895249524	0.1550154798798	0.999929699106959
1990	AW822252	1.22390723603465	-2.00988528998549	2.02167597362279	0.155067906692544	0.999929699106959
1991	Rlim	0.37725316246726	5.97506380821746	2.02094294277096	0.155142774333689	0.999929699106959
1992	Zfp672	-0.43039873660702	4.93008161105224	2.0196053454347	0.155279494750557	0.999929699106959
1993	Fam26e	1.3128124421652	0.230911065369522	2.01599108974774	0.155649604833944	0.999929699106959
1994	Tpgs2	-0.349427583096369	6.38375881724932	2.01477785116311	0.155774068378978	0.999929699106959
1995	Crnkl1	-0.358326050034456	5.67532409819007	2.0147192145756	0.155780086643111	0.999929699106959
1996	Ovol1	1.00541224924382	0.236110137188631	2.01446296306786	0.155806390543128	0.999929699106959
1997	Rora	0.721220419038897	3.05750036733234	2.01377217748518	0.155877323955729	0.999929699106959
1998	Pde3a	0.867547866838183	2.9368666515175	2.0132447852967	0.155931503982983	0.999929699106959
1999	Snord33	1.29012793468287	-1.22663466126374	2.01288204267881	0.155968781652707	0.999929699106959
[truncated: 14,172 more rows]
