# Supplementary material for: Sequential perturbations to mouse corticogenesis following in utero maternal immune activation
Source: eLife. 2021 Mar 5;10:e60100. doi: 10.7554/eLife.60100 (PMC7979158; doi:10.7554/eLife.60100)
Supplement: Supplementary file 7. — Columns indicate gene symbols (gene_name), log2 fold change (LogFC), log2 counts per million (LogCPM), likelihood ratio statistics (LR), p value (PValue), and false discovery rate adjusted p value (FDR). A total of 16,568 genes were tested. [file elife-60100-supp7.zip › SupplementaryTable7E14.5_DE_saline_vs_polyIC_male.csv]

	gene_name	logFC	logCPM	LR	PValue	FDR
1	Hoxc4	7.65110729231818	-0.883909955390584	18.9284737763898	1.35711915526214e-05	0.132736083124101
2	En2	5.50714123799611	1.33686270254115	18.4196185267177	1.77223917645681e-05	0.132736083124101
3	Frem2	0.971337985810746	3.85837780547286	17.4158911839001	3.00304779074282e-05	0.132736083124101
4	Col24a1	1.39388786762387	1.04234382455294	17.0487241485385	3.6432845045376e-05	0.132736083124101
5	Pfkp	1.08878037300931	6.3140823245675	16.5478339473802	4.74381414331508e-05	0.132736083124101
6	Krt14	5.38201527970421	0.420497133251641	16.5227609945596	4.80695617301188e-05	0.132736083124101
7	Dmbx1	3.69868385724609	-0.351502869171355	14.7503608508791	0.000122724036479083	0.222994466649584
8	Erbb3	1.49246579293483	-0.244878750610354	14.6769428368751	0.00012759765570804	0.222994466649584
9	Fbn1	0.809712223291607	4.9567417373507	14.5728361116317	0.000134844427397729	0.222994466649584
10	Slc6a4	2.1779204136968	-0.0420550077967233	14.4473518550121	0.000144132367079972	0.222994466649584
11	Tmem8c	4.32679859294035	-3.10788818066035	14.0260115302971	0.000180299161079429	0.222994466649584
12	Foxd3	2.69165417585423	-1.67353117298547	13.8361757565899	0.00019945873775821	0.222994466649584
13	En1	4.79909644814138	0.149946788572724	13.8004147073516	0.000203291352044821	0.222994466649584
14	Krt15	3.50648005967099	0.0774466952912513	13.5015656263192	0.000238364496224948	0.222994466649584
15	Nek10	1.98551209914283	-1.95593549440118	13.4996794400111	0.000238604211020893	0.222994466649584
16	Col15a1	1.0440333009267	4.08532055552077	13.493708152858	0.000239364703096056	0.222994466649584
17	Hoxa2	5.82494344417514	-1.59486575050219	13.366445136561	0.000256166446141738	0.222994466649584
18	Irx4	4.91621087594061	-1.41740103510673	13.2485999675291	0.000272783528323367	0.222994466649584
19	Pitx1	5.46370432620374	-2.57778968695221	13.1020190663007	0.000294977680497955	0.222994466649584
20	Cacna1e	0.655321781582742	6.62354092345662	13.0800017529085	0.000298465175393395	0.222994466649584
21	Slc4a10	0.941544097336999	4.35065036969207	13.0632620149228	0.000301144507220083	0.222994466649584
22	C1qtnf3	2.89193284873569	-0.795059925474207	12.9661420488828	0.000317174924139886	0.222994466649584
23	Ryr3	0.681593454416989	4.90144060809447	12.9533104113976	0.000319356278953237	0.222994466649584
24	Plec	0.817174593649055	4.93365289422215	12.9252799741727	0.000324174165224216	0.222994466649584
25	Nrbp2	0.943905061560003	6.78887070614464	12.8555283805299	0.000336483683379985	0.222994466649584
26	Lrp1b	0.821499237629637	3.09627474442224	12.7431562563126	0.000357314200659483	0.22769160294332
27	Tfap2b	3.21012379873008	3.46906904412209	12.4817298895189	0.000410951464059491	0.245480190067251
28	Kcp	0.852365903855165	4.44903629639619	12.4640353822683	0.000414862706535673	0.245480190067251
29	Hoxb2	5.37842592538293	-1.45039134819332	12.3434654187471	0.000442532770141999	0.245809506283329
30	Flt3l	1.13843785957647	0.31059975959414	12.2421668142829	0.000467215411158421	0.245809506283329
31	Egfr	0.937649226796598	3.00868831771251	12.2271971683094	0.000470978972631727	0.245809506283329
32	Hmcn1	1.1319322924067	2.66421725019918	12.2122600244822	0.000474764860035401	0.245809506283329
33	Pax2	2.86953296258372	-0.338293070951917	12.0824004781275	0.000509000202437526	0.246685443111467
34	Atp2a3	1.00507445197262	1.14854790981298	12.0313577263467	0.000523129567481228	0.246685443111467
35	Csmd2	0.592201389543717	6.06106994264051	11.9710684504844	0.000540329501297399	0.246685443111467
36	Gpr37l1	2.93661606213604	-1.39072280150219	11.9441772291899	0.000548184339544226	0.246685443111467
37	Slc35g3	1.40186806894849	-0.410643973240784	11.9000834310054	0.000561314299228913	0.246685443111467
38	Ugt1a6a	1.86318079797682	-1.00939256143394	11.8460518593476	0.000577837265912036	0.246685443111467
39	Mirlet7bhg	1.33282700408251	1.83335522542135	11.7532420042926	0.000607373511433557	0.246685443111467
40	Glb1l	0.705658321491064	4.25219787966912	11.7294152331374	0.00061519920043602	0.246685443111467
41	Gm19583	-1.65684790461033	-1.98874058584002	11.6701663134866	0.000635103326391704	0.246685443111467
42	Abcc6	1.43554263357816	-0.372796355182359	11.6398319474702	0.000645544346455944	0.246685443111467
43	Lgi3	1.31449007673872	0.312528114450515	11.6393335217454	0.000645717343440745	0.246685443111467
44	Cacna1g	0.674661779406944	6.54269249799223	11.5307300012471	0.000684551281396963	0.246685443111467
45	Fbn2	0.752166422457468	5.64854726858237	11.4820810555055	0.000702704024333724	0.246685443111467
46	Cdhr1	0.941440272941257	3.53889908486443	11.4758000638446	0.000705082875774271	0.246685443111467
47	Dnah2	0.751065383184329	3.25702848966741	11.4189054890667	0.000727005112046126	0.246685443111467
48	Tomm7	-0.8808737415544	5.99762995142882	11.4135235172718	0.000729114182553339	0.246685443111467
49	Vwa3a	0.922049419154352	1.7866542548754	11.40191697623	0.000733683582783878	0.246685443111467
50	Neat1	1.06873516319709	2.89901906788801	11.3748220897754	0.000744463553571546	0.246685443111467
51	Lphn2	0.576691353073848	8.17414053251807	11.2585834383619	0.000792556706353242	0.256376870600779
52	Ube2f	-0.597219149663981	4.9246737157312	11.1903517212466	0.000822237577322834	0.256376870600779
53	Nop10	-1.12840380727979	5.77807373942899	11.1697080491146	0.000831437098261248	0.256376870600779
54	Atp2c2	2.78472225438761	-2.2229035364537	11.1321341057125	0.000848449178094477	0.256376870600779
55	Eqtn	1.74939286864492	-1.55197114886402	11.1214703713059	0.000853341110119919	0.256376870600779
56	Gm5111	3.95057290529402	-3.24807133901178	11.071192830822	0.000876792595766465	0.256376870600779
57	Itgb4	0.837919386299034	1.21050623987522	10.927770944145	0.00094733406762149	0.256376870600779
58	Hoxa4	5.487257665835	-1.09786144643724	10.8894187930481	0.000967151717461308	0.256376870600779
59	Cntnap1	1.00600516340083	1.88949900544167	10.786735501279	0.00102230011507004	0.256376870600779
60	Amy1	1.00170071807571	3.72187895334091	10.778016252169	0.00102712702463225	0.256376870600779
61	Lama3	1.05385746189754	1.19080135756616	10.7522772708667	0.00104151080875857	0.256376870600779
62	Col12a1	1.03896369463709	4.63475031222365	10.7034671715307	0.00106934945903879	0.256376870600779
63	Rrbp1	0.533302565103262	6.3574964501658	10.6893336558765	0.00107755011707543	0.256376870600779
64	Cspg4	0.670034949675229	3.95572859563039	10.6666287429839	0.00109085754136083	0.256376870600779
65	Col14a1	1.02123187822976	1.72923991592778	10.6382983497093	0.00110769548226674	0.256376870600779
66	Ankrd66	1.60125534114838	-1.38667128335908	10.6227268244531	0.00111706201750907	0.256376870600779
67	Cers4	0.591529176773856	5.50858782378043	10.5821319516535	0.00114185902811253	0.256376870600779
68	Fat1	0.669886906555274	7.36588715799598	10.5796839809503	0.00114337203141041	0.256376870600779
69	Mir93	1.88699500929736	-2.4471598441914	10.527053811108	0.00117639602431558	0.256376870600779
70	Pdgfrb	0.646658637988489	5.54732545057704	10.5142079887795	0.00118460192053832	0.256376870600779
71	Sdk1	0.647089649241026	4.43198904668336	10.4989855229187	0.00119440103479242	0.256376870600779
72	Syne1	0.791392342605967	4.63063303236594	10.4785343624112	0.00120769525817993	0.256376870600779
73	Akap12	0.652117705049811	6.6851950310515	10.470474809684	0.00121297539100811	0.256376870600779
74	Col9a3	0.760386654990518	5.22990936989396	10.4078366904262	0.00125481656448712	0.256376870600779
75	Hoxa3	5.09673443150666	-1.57212078078032	10.4019211071614	0.00125884279439296	0.256376870600779
76	Pou3f3os	-0.931761316704789	6.7122552095938	10.3807338101339	0.00127337074973106	0.256376870600779
77	Lsm3	-0.920540305000083	6.08803792771799	10.3371232956275	0.00130381053668192	0.256376870600779
78	Ssh3	0.921882721571688	3.89032256383414	10.3241232536684	0.00131302619045684	0.256376870600779
79	Stag3	0.917350150233126	3.08549960042957	10.2968220946468	0.00133259503979921	0.256376870600779
80	Dpt	4.43981818462428	-1.82136076884777	10.2781321388747	0.00134616156289207	0.256376870600779
81	Znrd1	-0.744622960900471	4.78516984326808	10.255854170165	0.00136251531948037	0.256376870600779
82	Slc16a9	1.45899936986938	1.82535755928068	10.2034166503798	0.0014018069682048	0.256376870600779
83	Mir6973b	3.71675579425908	-3.31436354871917	10.2016539628106	0.00140314750574105	0.256376870600779
84	Fam96b	-0.589789233362908	5.66181234983882	10.1901288280067	0.0014119445044818	0.256376870600779
85	Col7a1	0.993152702885613	2.92623578062771	10.1532260500839	0.00144048941557547	0.256376870600779
86	Prok1	2.35595905409892	-2.79141279641153	10.1511733315943	0.00144209427595391	0.256376870600779
87	Fn1	0.796609131801042	7.97700932662862	10.1442313230463	0.00144753511721431	0.256376870600779
88	Dst	0.558379643311445	7.96992580708596	10.1391049899945	0.00145156624971313	0.256376870600779
89	Col8a1	1.42592558150841	1.93126815162915	10.1276206632269	0.00146063834834003	0.256376870600779
90	Cpn1	1.75297600589583	-1.99009400018606	10.1151582051762	0.00147054810019011	0.256376870600779
91	Ppl	2.53806197425748	-0.719928789769514	10.1108428023425	0.0014739954181347	0.256376870600779
92	Trank1	0.946014070812245	6.40790088899203	10.1089915430588	0.00147547678598546	0.256376870600779
93	Sf3b6	-0.912168320058614	7.09680778692242	10.0997418976717	0.00148290091856954	0.256376870600779
94	Dpy30	-0.830901048059926	5.80997625957156	10.0927220394341	0.00148856057548345	0.256376870600779
95	Tnmd	2.76459469264131	-2.34941425142341	10.0779682761642	0.00150052698407199	0.256376870600779
96	Vcl	0.542394197995523	5.55395434452934	10.0744622350573	0.00150338494362055	0.256376870600779
97	Adamts2	0.970505825887034	3.11767893805069	10.0583201844499	0.00151661446823044	0.256376870600779
98	Lamc1	0.670055041817107	6.81131546303071	10.0450367088182	0.00152758958715392	0.256376870600779
99	Adamts16	0.896302546521531	1.34627308595663	10.0397887105497	0.00153194774200127	0.256376870600779
100	Abracl	-0.841263356422473	6.64433712687316	9.96989157783412	0.00159120862230093	0.262879275095212
101	Igfbp6	1.41104943140121	-0.530463157639434	9.93999827253081	0.00161725700269679	0.262879275095212
102	Antxr1	0.575153446163702	4.79422486270715	9.89443598145384	0.00165779254090787	0.262879275095212
103	Itpr1	0.596009335533346	5.72433932266164	9.89328283739968	0.00165883171065959	0.262879275095212
104	Cercam	0.736720434997275	3.25367341319395	9.87361595812139	0.00167665671466168	0.262879275095212
105	Ttll6	1.60433780906031	-0.0525596414620312	9.86258009888192	0.00168674389789988	0.262879275095212
106	Gbp5	1.5972403720313	-1.6180674217947	9.86205681821931	0.00168722371972655	0.262879275095212
107	Matn2	1.10933539127561	2.29926917983609	9.83995363122637	0.00170761802007937	0.262879275095212
108	Col16a1	0.872671331048146	4.06193128621735	9.83351872834372	0.00171360222780558	0.262879275095212
109	4932438A13Rik	0.461388201156778	7.07030231384786	9.79860036836845	0.00174644742511098	0.263351718702812
110	Prss56	1.5524581698222	-0.824325153686648	9.7913960337775	0.00175330302109485	0.263351718702812
111	Fasl	1.56296437938437	-1.772017154749	9.74717124578613	0.00179598872179862	0.263351718702812
112	Vwa5b2	0.982301528038556	3.78490392755895	9.74076417625029	0.00180225956743787	0.263351718702812
113	Mien1	-0.637919581126957	5.87100316010772	9.72912122843538	0.00181371182553047	0.263351718702812
114	Shfm1	-0.90257309871041	7.53982949146671	9.70849478634716	0.00183418182936151	0.263351718702812
115	Igdcc4	0.442584248290838	6.1671231811431	9.70207015661964	0.00184060543689167	0.263351718702812
116	Thpo	1.13084838183915	0.65069343852423	9.63715542277875	0.00190680310393991	0.263351718702812
117	Hoxa1	4.58847513791257	-3.00395772712478	9.63462306347438	0.00190943387323565	0.263351718702812
118	Col11a1	0.58932026748756	5.43074069979709	9.62349260529945	0.00192104056800377	0.263351718702812
119	Dennd6b	0.759159832858742	6.47503190265966	9.60684663979447	0.00193853237115342	0.263351718702812
120	Chchd1	-0.830975960673801	5.91764217353239	9.59347040064148	0.0019527052461798	0.263351718702812
121	Mical2	1.31531888784771	4.32814219608342	9.58431887057732	0.00196246228335478	0.263351718702812
122	Lrrn4cl	0.915344252050492	0.165269383330152	9.57234649520672	0.00197530147620139	0.263351718702812
123	Rpph1	-2.0059690261151	1.33150567370325	9.56387145882808	0.00198444156717395	0.263351718702812
124	Itgam	0.826178508188632	1.51411601242393	9.5603234607696	0.00198828070625833	0.263351718702812
125	Piezo1	0.660229451510241	4.02315822271612	9.5558469563527	0.0019931352890827	0.263351718702812
126	Kcnt1	0.802060966995206	4.8602915810538	9.54697184190351	0.00200279554300786	0.263351718702812
127	Ssna1	-0.471381140555067	5.5491638846306	9.5301335479815	0.00202125411517311	0.263686127403055
128	Col6a6	1.46437743915498	-0.569939445011416	9.50588822215407	0.0020481359244347	0.2641344249426
129	Rpp30	-0.638555829667154	4.68399262839196	9.48426666082722	0.00207241435581707	0.2641344249426
130	Scn9a	0.967081314821671	3.87957505484632	9.48417506970364	0.00207251782004696	0.2641344249426
131	F5	1.48429755412238	0.120462288568598	9.46912842860707	0.00208958629271115	0.264276837386553
132	Lage3	-0.667364343235586	4.34659297341605	9.41998136497782	0.00214633702426212	0.266044236094792
133	Mertk	0.813835804128673	1.21050287706207	9.41646744091172	0.00215045398331089	0.266044236094792
134	Zfp750	1.99013676364629	-2.13697172856138	9.41537637162802	0.00215173392302644	0.266044236094792
135	Rps11	-0.533401040211909	7.73967999203055	9.39816711361152	0.00217202471735212	0.266563744571037
136	Med31	-0.654071756908777	4.50880215996708	9.38322109263578	0.0021898044305591	0.266769704452229
137	Supt4a	-0.813200347700055	4.69832580956454	9.36026974141577	0.00221739511005414	0.26815914002465
138	Rgs11	1.34646853462545	1.95222165902638	9.34028968242828	0.00224170087776615	0.269134059006012
139	1810022K09Rik	-1.70604332464814	4.8334414003108	9.31607331624054	0.00227152275546097	0.270001462777602
140	Ppil3	-0.748637401287003	4.78083416541642	9.30802824323393	0.00228151887909611	0.270001462777602
141	Itgb1bp2	0.975889402023407	0.819262737619311	9.28096586998888	0.00231547302007633	0.271846128035763
142	Abi3bp	1.38222877351127	-0.616437395438982	9.2690716625553	0.00233055798279042	0.271846128035763
143	Tbca	-1.02041869724194	5.68637230886126	9.24311699706901	0.00236382241253943	0.271846128035763
144	Fbln2	0.719345032545216	4.27631948575618	9.23840573438664	0.00236991199896648	0.271846128035763
145	F2rl1	2.10245861348204	-2.08380421268188	9.22125336272319	0.00239221724660646	0.271846128035763
146	Cript	-0.811845876383312	5.92785944731744	9.21379267723562	0.00240198562120868	0.271846128035763
147	Adam15	0.54300965915184	5.3852670761616	9.20433892632829	0.00241442170697882	0.271846128035763
148	1700025F24Rik	-1.64301164164175	-2.17243737452039	9.18287432369659	0.00244290080686228	0.271846128035763
149	Snapc4	0.575214075259409	5.86116474973584	9.17242322386191	0.00245689042484495	0.271846128035763
150	Unc45b	0.877800728628922	0.0362574761470166	9.15168333562658	0.00248489364147847	0.271846128035763
151	Pcsk9	1.13023845098707	1.03815251527998	9.13019502778361	0.00251424916102684	0.271846128035763
152	Otof	0.869115737283901	3.60618687139469	9.09674098470778	0.00256065351862832	0.271846128035763
153	Nsmce1	-0.592646289724672	5.46028800053207	9.08309596442229	0.00257982936750362	0.271846128035763
154	Malt1	0.795247824794469	2.37224021328192	9.07295332712573	0.00259417758205392	0.271846128035763
155	Trpm3	0.717303812617006	5.00144071067573	9.05537461461134	0.00261923733657544	0.271846128035763
156	Zfp637	-0.532161476977121	5.91670898016051	9.03915798003659	0.00264257324388867	0.271846128035763
157	Krt5	4.99163118680747	1.76872958897804	8.97287716315605	0.00274016759435788	0.271846128035763
158	Cox7a2	-0.892525452093357	7.03780963949306	8.97017036988228	0.00274423006707356	0.271846128035763
159	Daam2	0.495138383098457	4.5411315938382	8.96894345363977	0.00274607348989385	0.271846128035763
160	Stx8	-0.698087684738997	4.54479699426148	8.96367779025069	0.00275399935750506	0.271846128035763
161	Atp11b	0.496231591406562	6.29481766309189	8.95399582620837	0.00276863330720467	0.271846128035763
162	3110009E18Rik	-0.927595528192634	2.07939159177055	8.95277410803664	0.0027704854933703	0.271846128035763
163	Rpa3	-1.08505695438562	3.72410071781444	8.95138374316595	0.00277259488720527	0.271846128035763
164	Ptprd	0.495838216120406	7.88453132209333	8.94599044117925	0.00278079278683414	0.271846128035763
165	Eln	0.658897633725517	4.9840436003187	8.93801986474082	0.00279295327344511	0.271846128035763
166	Bcan	0.894160466556667	5.4989624906954	8.93345729338033	0.00279993855070789	0.271846128035763
167	Atp5k	-0.905065366973016	6.1651527098327	8.90734409384059	0.0028402604950436	0.271846128035763
168	Slfn5	0.762269373447953	1.37296349497134	8.88555002336416	0.00287436438338041	0.271846128035763
169	Btf3	-0.596440443288065	6.56901051432036	8.88300075294492	0.00287838061836773	0.271846128035763
170	Unc80	0.738331571782832	3.5554289458704	8.87954557798093	0.00288383315510234	0.271846128035763
171	Prkcg	1.67409530996835	3.42812377194657	8.87268769441685	0.00289468652747658	0.271846128035763
172	Npnt	0.761022214808578	4.41120026812792	8.87125693864262	0.00289695608495191	0.271846128035763
173	Myh3	1.71390343074902	0.120641581193332	8.86183025543633	0.00291195455052056	0.271846128035763
174	Ltbp4	0.571571092940334	5.93975747061954	8.85841791209749	0.00291740323240794	0.271846128035763
175	Itpr3	0.882631573934362	2.78763329077492	8.85496318245175	0.00292293014440075	0.271846128035763
176	Dsc2	1.46467280949158	-0.48888162796457	8.84374769737411	0.00294094620813651	0.271846128035763
177	Mir181c	2.76407802055873	-3.00429537345761	8.83212187159996	0.00295974050571574	0.271846128035763
178	Atp5o	-0.646007321617859	7.34548931182582	8.82477983947802	0.00297167243463415	0.271846128035763
179	Ccdc17	0.929900568158299	0.615049319787226	8.82342020530981	0.00297388740521133	0.271846128035763
180	Col5a1	0.967957454523208	5.59856291611854	8.81705178242803	0.00298428450420044	0.271846128035763
181	Tomm22	-0.476717403917322	6.23854483641563	8.80653736780436	0.0030015312330628	0.271846128035763
182	Sptbn1	0.428058985623314	8.94872741543499	8.80570947622999	0.00300289351106532	0.271846128035763
183	Uqcrh	-0.773083409892127	7.25193818731771	8.7915898300751	0.00302622403608266	0.271846128035763
184	Mst1r	0.84346886921408	1.36446934995983	8.78870478725821	0.00303101373334394	0.271846128035763
185	Tceb2	-0.708822511186114	6.73191623546383	8.77815360469361	0.00304859630406558	0.271846128035763
186	Nbeal2	0.700655029101489	4.12409987196991	8.74368750513506	0.00310675630664109	0.271846128035763
187	Kifc2	0.783917729187857	5.99767031320504	8.73875431105829	0.003115172590141	0.271846128035763
188	Ptprk	0.735914980305178	6.4648187003893	8.73222486166691	0.00312634780246586	0.271846128035763
189	Tal2	2.20878751172267	0.31929155511897	8.71580021498739	0.00315463919059397	0.271846128035763
190	Nedd8	-0.63818007617846	7.1787707394137	8.71247958512515	0.00316039050219247	0.271846128035763
191	Gcnt4	1.39058692301328	-1.26553902089234	8.71234619334281	0.0031606217584516	0.271846128035763
192	Fam184a	0.541816399817431	4.05399361946615	8.69222933202344	0.00319569517831018	0.271846128035763
193	Cd1d2	1.75789106932329	-1.98635951476814	8.68918191143698	0.00320104269623289	0.271846128035763
194	C4b	2.47676374448128	-2.33345327470916	8.68858658765623	0.00320208841295148	0.271846128035763
195	Lamtor5	-0.719240490088594	4.4699904550737	8.6838581155237	0.00321040655512458	0.271846128035763
196	Ace	0.750142368481874	3.46445833641753	8.66357223554277	0.00324634260895228	0.271846128035763
197	Polr2j	-0.597911468870139	6.01961294861373	8.65567180731191	0.00326044843614778	0.271846128035763
198	Fras1	0.688785885863901	4.90738392696832	8.62806260572754	0.00331023439590147	0.271846128035763
199	Rnaseh2b	-0.596170645142286	5.44713810611613	8.62604307856656	0.0033139062704631	0.271846128035763
200	Med21	-0.999510131265998	4.88124794078829	8.62363408101811	0.00331829168920347	0.271846128035763
201	Man2b1	0.55173892033273	4.85844743100751	8.62318433541492	0.0033191110741453	0.271846128035763
202	Ccdc39	0.603811749054797	3.81360504030046	8.62245672996259	0.00332043712338901	0.271846128035763
203	Cyp46a1	0.680225828875216	4.46426877211687	8.59057019647151	0.00337908184778744	0.271846128035763
204	Plekha1	0.51350559645852	6.79126697573876	8.58873966760279	0.00338248028256629	0.271846128035763
205	Dock6	0.620562033247548	5.23414964308847	8.58325022936973	0.00339269244499974	0.271846128035763
206	Adrbk2	0.593184810266441	5.08114605023824	8.58196832055478	0.00339508172811602	0.271846128035763
207	Lgr6	1.16580087653283	-0.391704490636385	8.58124222947906	0.00339643581020057	0.271846128035763
208	Pdcd5	-0.777002047609529	4.11826656975247	8.55695194071074	0.00344205240089625	0.272933760772309
209	Rpl14	-0.569333381991235	6.27577661841607	8.55646576770816	0.0034429717528617	0.272933760772309
210	Csmd1	0.574309306563392	4.3613732009341	8.53020729554291	0.00349299913568629	0.273658115816874
211	Cldn8	4.04377372878492	-3.23962276847226	8.52608908537707	0.00350091188580091	0.273658115816874
212	AW549542	1.42260915556499	-0.597889610171886	8.52569966287155	0.00350166106670554	0.273658115816874
213	Piezo2	0.796221663641101	2.67154262101661	8.49345554307331	0.00356426207031876	0.277242694746672
214	Lama2	0.987282816472934	3.8344816393053	8.47338981190864	0.00360379236036264	0.279007625357422
215	Tcirg1	0.733537618320848	3.66515089159792	8.45725393307415	0.00363590390296738	0.279050163045157
216	Eif1b	-0.486864698578358	7.56426149558998	8.44418291935012	0.00366212937529716	0.279050163045157
217	Plekhn1	0.695833619715091	4.06481698406772	8.44225993763643	0.00366600381506876	0.279050163045157
218	Ece1	0.490750480224496	5.40923082140923	8.42759721449351	0.00369568380654189	0.279050163045157
219	E230016M11Rik	0.974554727594854	0.497110120539059	8.41103758314081	0.0037294974783379	0.279050163045157
220	Cpa3	2.79549958695887	-0.821259108262273	8.40837263815657	0.00373496844047355	0.279050163045157
221	Map4k2	0.581081275257079	5.9672588364795	8.4040665129691	0.00374382589786995	0.279050163045157
222	Timm8b	-0.942452874804172	6.1679635431201	8.39928687660716	0.00375368236228376	0.279050163045157
223	Dnah6	1.2615736204025	2.06316395901067	8.38863212720927	0.00377574946831696	0.279050163045157
224	Krt17	2.1388759135678	-0.998601546309203	8.37651249963088	0.00380101096556894	0.279050163045157
225	Dbh	3.64487905123286	-1.52734843495478	8.35421623114828	0.00384793408883911	0.279050163045157
226	Meg3	0.888330065022972	10.1877226281944	8.34278798498109	0.00387221315233102	0.279050163045157
227	Reck	0.630498547913185	4.03500593205608	8.33857042532361	0.00388121258676968	0.279050163045157
228	Cox7b	-1.057964644492	6.96711089302767	8.33265630306072	0.0038938680003497	0.279050163045157
229	Ccdc108	1.22395646938634	2.12507369163479	8.32783333802359	0.0039042195591318	0.279050163045157
230	Gipr	0.805164190342902	4.24583308317451	8.32013405578396	0.00392080262960276	0.279050163045157
231	Lamp5	1.65794607308178	1.28568232093708	8.31227354101777	0.0039378069054158	0.279050163045157
232	Shisa3	2.2980333496488	0.528140607799918	8.30858036191117	0.00394582207218786	0.279050163045157
233	Ifi44	1.75105099951415	-1.26995822425752	8.30005235589732	0.00396439355831377	0.279050163045157
234	Esd	-0.595506963656661	6.12501361644727	8.29851499103442	0.00396775093580318	0.279050163045157
235	Rpl29	-0.637080613620111	4.12762795465802	8.29811713004385	0.0039686202764847	0.279050163045157
236	Mapk15	0.97644418665207	2.13794724186763	8.29525419632893	0.00397488160783782	0.279050163045157
237	Arl4d	-0.535071100895885	5.51608671159053	8.2622244539077	0.00404784988451045	0.282348645217238
238	Uggt2	0.694761375434615	5.05483408089444	8.25859534091764	0.00405594987697385	0.282348645217238
239	Dock9	0.636737573512029	6.37101843619178	8.23458365278989	0.00410995995080182	0.283063358525346
240	Slc22a4	1.12592007589955	-0.0156745660303251	8.22996134081312	0.00412044074796923	0.283063358525346
241	Tnc	0.549375292051754	7.07004713996718	8.22579123568397	0.00412991953268078	0.283063358525346
242	Otos	1.80829186702855	-2.43702167611761	8.2237547729617	0.00413455654050784	0.283063358525346
243	Macf1	0.48675822613919	9.04651027954513	8.18716355598313	0.00421878337143034	0.287641164188715
244	Fat3	0.5134528458167	7.12142964509373	8.17214294260695	0.00425386198884305	0.287784192262568
245	Grpel1	-0.481428618866936	5.73738193285334	8.15568727548844	0.00429263292237764	0.287784192262568
246	Ndufa6	-0.698942950986325	6.26593027561964	8.14512560185011	0.00431770645674848	0.287784192262568
247	Matn4	1.22102753236235	-0.409990487382557	8.13120253345459	0.00435098796966851	0.287784192262568
248	Polr2d	-0.540529970359327	5.71886241561312	8.12004825250206	0.00437783936375773	0.287784192262568
249	Psma1	-0.668241717803132	7.36280226939743	8.11841679906237	0.00438178083474403	0.287784192262568
250	Hspg2	0.850320665464804	6.16526847943856	8.10667340982346	0.00441025880153063	0.287784192262568
251	Mrps33	-0.888618198135992	2.79799396180915	8.10593679503289	0.00441205137615294	0.287784192262568
252	BC048546	-1.31230518089903	1.22117092840751	8.09834963696202	0.00443055818467854	0.287784192262568
253	Slirp	-1.09164315576976	4.65178686200383	8.09062859511112	0.00444947271758203	0.287784192262568
254	Col27a1	0.719260370169196	3.50751486879977	8.08678129733442	0.00445892826104172	0.287784192262568
255	Mrps24	-0.46575796076839	5.2826793436241	8.06536006209863	0.00451195082690898	0.287784192262568
256	Olfr1420	2.59537754294425	-3.05600180871012	8.06101936056383	0.0045227730694531	0.287784192262568
257	Ndufb7	-0.563621972027357	6.32273844892548	8.03950263911397	0.00457681015649486	0.287784192262568
258	Cyp4f15	1.08488461589017	0.509187436983299	8.03295024532419	0.00459339608637603	0.287784192262568
259	Fyco1	0.555687466919682	4.90861902083972	8.0316265176026	0.00459675423438272	0.287784192262568
260	Park7	-0.484765539871706	6.99120833834637	8.02001891710417	0.00462630871063867	0.287784192262568
261	Tex30	-0.827420294267042	3.90415616142062	8.01374879103355	0.00464235370480853	0.287784192262568
262	Myo1c	0.444316263579558	4.63433765719944	8.0108241685689	0.00464985706491992	0.287784192262568
263	Romo1	-0.568497112976313	5.5619082998423	8.00223249614822	0.00467197123011643	0.287784192262568
264	Vip	4.33822224559406	-2.51406376347784	7.99656788712707	0.00468660997360499	0.287784192262568
265	Matk	0.966344874945464	4.34955633943302	7.97589824897879	0.00474042282202916	0.287784192262568
266	Plcxd1	0.793270822523994	1.65061867018974	7.97199769316621	0.0047506481948496	0.287784192262568
267	Atp6v1f	-0.553951287791457	5.51133854646187	7.96726377536188	0.0047630884270145	0.287784192262568
268	Inf2	0.58291401739675	4.78563478063949	7.96395498314747	0.0047718032791602	0.287784192262568
269	Spag17	1.10200810305836	-0.0233563677909161	7.96286700586506	0.00477467239186571	0.287784192262568
270	Mir143hg	1.00442016445936	0.243205446121951	7.96190010239889	0.00477722369475695	0.287784192262568
271	Mycbp2	0.459754659301166	8.19848214101023	7.95374033692215	0.00479880970442609	0.287784192262568
272	Wnt11	1.30014855300953	-0.578452261320206	7.95018309915192	0.00480825116855774	0.287784192262568
273	Coa4	-0.694470652021468	2.52337745761344	7.94500469119905	0.00482202930763162	0.287784192262568
274	Cyp4f13	0.771172411944618	1.58114886484295	7.93218003182135	0.00485632516722637	0.287784192262568
275	Tbx6	0.85432223497529	0.897216823860602	7.92541517589066	0.00487451583730706	0.287784192262568
276	Ptk2b	1.76847937339705	3.41257745744405	7.90324755055442	0.00493461242252999	0.287784192262568
277	Rgs9	0.71975894943755	5.09701179588941	7.90164689131372	0.00493898093474412	0.287784192262568
278	Nup43	-0.608684950198474	4.31954181347747	7.90156452975554	0.00493920582211321	0.287784192262568
279	3110039M20Rik	-1.00223515215075	4.00675008647259	7.88771490867368	0.00497717084759288	0.287784192262568
280	Cenpq	-0.731242892945952	4.49203753892835	7.88517469888007	0.0049841663566918	0.287784192262568
281	Ttc18	0.850752228864874	0.543499837837817	7.88307455813331	0.00498995752040206	0.287784192262568
282	Tmc4	0.820409034921829	2.01359589778586	7.88062262267405	0.00499672743853107	0.287784192262568
283	Ly75	0.861280976011873	0.894007507510838	7.88041860833962	0.00499729115404254	0.287784192262568
284	6720416L17Rik	4.34770961509519	-2.51766702781867	7.87867445939844	0.00500211308791585	0.287784192262568
285	Adam33	1.44756546411842	-0.896824082236065	7.87550676965552	0.0050108827195007	0.287784192262568
286	Polr2g	-0.551083073447416	5.87427382725574	7.87440594519293	0.00501393397813543	0.287784192262568
287	Itpr2	0.641138223041794	2.81507947428323	7.87101200387475	0.00502335320660998	0.287784192262568
288	Polr2f	-0.509412424142562	5.4102664891498	7.84938833300851	0.00508379045195701	0.287784192262568
289	2310009A05Rik	-0.796878057296175	3.08136127693577	7.83589047416456	0.00512189154112897	0.287784192262568
290	Smim15	-0.649431336665636	5.59203256355613	7.83148698705602	0.00513438434321023	0.287784192262568
291	Mir6516	1.0162178286247	-0.711355164470642	7.81941846165695	0.00516878248084217	0.287784192262568
292	Bloc1s5	-0.511436610306552	4.50902809082318	7.81042324993373	0.00519457365649702	0.287784192262568
293	Dennd3	0.683362853610363	2.25997602184527	7.80829087769588	0.00520070682832512	0.287784192262568
294	Tmem258	-0.834567183018029	6.05718346837347	7.79432136185785	0.00524106921264114	0.287784192262568
295	Gng5	-0.722171700001787	3.75693836665161	7.7932605689111	0.0052441471949153	0.287784192262568
296	Car12	0.981727034648533	3.13412038923548	7.7880009232234	0.00525943574979224	0.287784192262568
297	Rps15	-0.571088146412708	8.40879752547147	7.78250622911031	0.00527545606472015	0.287784192262568
298	Gbp7	0.829766072678404	1.30116974975657	7.77319736093976	0.00530271058665044	0.287784192262568
299	Tmsb15b2	-1.40752324221526	-0.214542056809937	7.76752130847674	0.00531939934457259	0.287784192262568
300	Coro7	0.475593822993292	5.44931805746101	7.7596234525089	0.00534270978711327	0.287784192262568
301	Smim11	-0.740923709826551	4.34243219141592	7.7534743388653	0.00536093091891912	0.287784192262568
302	Uqcr11	-0.554118302796782	5.70168415564731	7.7515189302143	0.00536673847714679	0.287784192262568
303	Thbs2	1.36698384186769	2.05115406302627	7.74789535311292	0.00537751745254163	0.287784192262568
304	Dock8	0.776424806603055	0.754489339020555	7.74290237393343	0.00539240612862044	0.287784192262568
305	Col5a3	1.02637446490256	0.940477382373512	7.73791551101148	0.00540731851833707	0.287784192262568
306	Ankrd24	0.515476386894983	4.93226398452328	7.72537922144747	0.0054449922030356	0.287784192262568
307	Pax7	3.25311390738075	0.299541100621862	7.71901335150149	0.0054642250701825	0.287784192262568
308	Epha10	1.19154349593458	1.95332848878296	7.71691495930337	0.00547057999993244	0.287784192262568
309	Itga4	0.513007995120877	4.18109625380686	7.71605023513695	0.00547320098815979	0.287784192262568
310	Ppp1r11	-0.603375576638811	6.33177112853321	7.71357475820164	0.00548071126680821	0.287784192262568
311	Scn1a	0.555820121049194	4.22337153213727	7.70181030449158	0.00551654699988361	0.287784192262568
312	Dnah11	0.93465908294446	0.845608468447969	7.67744110823803	0.00559154007914126	0.287784192262568
313	Abcc8	0.63824070369731	5.36436488096049	7.67681686580103	0.00559347470309536	0.287784192262568
314	Cyp27b1	0.947454614730688	-0.491282280264949	7.67480924273935	0.00559970126692237	0.287784192262568
315	Slc38a3	0.557223079859965	5.46937942584012	7.66921745607493	0.00561708126159923	0.287784192262568
316	Tenm3	0.469755947020774	7.26164273401118	7.66912824962404	0.00561735897212363	0.287784192262568
317	Lgr5	0.897492760313134	-0.0637279728577475	7.66753811895763	0.00562231159219262	0.287784192262568
318	Cyp2d22	0.747568835748283	1.39067954647796	7.66378200164774	0.00563402808382873	0.287784192262568
319	2810433D01Rik	1.94092355325831	-2.51004646612172	7.65993705541058	0.00564604745301769	0.287784192262568
320	Gm5415	2.48154770198851	-0.267293009876042	7.65212302135777	0.00567055490238254	0.287784192262568
321	Dctpp1	-0.495136310248215	5.26675945021112	7.65122107963137	0.00567339067171391	0.287784192262568
322	Lama4	0.686207291188961	5.37483477358504	7.64887822065261	0.00568076354797484	0.287784192262568
323	Dnah7b	0.752803623523527	2.29930904501653	7.63650739603601	0.00571985634693199	0.287784192262568
324	Npas4	1.19947622147673	2.16005451103557	7.6332129391805	0.005730313286316	0.287784192262568
325	Kdr	0.572102853685218	6.06030439327801	7.62464633112744	0.00575759593764542	0.287784192262568
326	Mrps18c	-1.00153092410941	4.38861270979149	7.61707505288255	0.00578181898225852	0.287784192262568
327	Rps14	-0.861166428577885	8.18342707795368	7.61695538063705	0.00578220268707948	0.287784192262568
328	Flna	0.609988416295355	9.24283249179187	7.61662767305768	0.00578325354802729	0.287784192262568
329	Snrpg	-0.930839937580609	4.30000867950404	7.61568796100969	0.00578626800606063	0.287784192262568
330	Cdc123	-0.472351411631032	6.64359869909302	7.60509389605838	0.00582036330391698	0.287784192262568
331	Tmem181b-ps	0.704600367418771	6.06624511980733	7.59803557192568	0.00584319308002332	0.287784192262568
332	Sned1	1.23931904657858	3.09805857120077	7.59617933829565	0.00584921212606366	0.287784192262568
333	Ccdc142	0.585299736456298	3.76657828630236	7.5924718918717	0.00586125287691926	0.287784192262568
334	Cgn	0.617651706625887	3.35813628458473	7.58322519882233	0.00589139385302124	0.287784192262568
335	Pcp2	1.70223320962036	-2.26039051257654	7.57145279606721	0.00592999670459802	0.287784192262568
336	Magoh	-0.693811156420847	6.31257213830566	7.55904209552058	0.00597097209512183	0.287784192262568
337	Tfcp2l1	0.725935165840548	0.685844147360251	7.54762140993898	0.00600893405172702	0.287784192262568
338	Mrpl52	-0.529944867704616	5.84327121317933	7.5454851488109	0.00601606220265185	0.287784192262568
339	Wdr52	0.934792332927573	2.921880539541	7.53466342478368	0.00605230427961431	0.287784192262568
340	2410015M20Rik	-0.656716681460781	5.30974123529956	7.52914333492821	0.00607087684887553	0.287784192262568
341	Adcy7	0.64429309881159	2.86282910262101	7.52372168334148	0.00608917483132713	0.287784192262568
342	Sulf2	0.662511241260055	7.16036350138658	7.52319963384263	0.00609093970733422	0.287784192262568
343	Immp1l	-1.04821357115161	3.12401693480773	7.518294879482	0.00610754656478021	0.287784192262568
344	Cdh1	1.5705858932829	2.64840037843698	7.50697125457356	0.00614606358438986	0.287784192262568
345	Cox6b1	-0.593659420656238	7.66370153243992	7.50470634627191	0.00615379731280669	0.287784192262568
346	Golgb1	0.473220590409204	6.86364176340502	7.50293098229273	0.00615986639199318	0.287784192262568
347	Fry	0.413090571827627	6.77672565829673	7.50240239916877	0.00616167453244584	0.287784192262568
348	Nt5e	1.08438993828193	0.129443486522079	7.50190949950854	0.00616336109741911	0.287784192262568
349	Hnrnpc	-0.45379833014297	8.41967647921862	7.49266088479922	0.00619509477860439	0.287784192262568
350	Kcnh4	0.74017556873328	4.86361624073926	7.49227260393811	0.00619643068231876	0.287784192262568
351	Tshz3	0.486165139871346	5.76367479171707	7.49214005557405	0.00619688679026678	0.287784192262568
352	Cbr1	-0.432028226153459	6.26245430203342	7.49023752078942	0.00620343731884189	0.287784192262568
353	4930443O20Rik	-1.37038150723843	-2.11658416643254	7.48501488700188	0.00622145547529609	0.287784192262568
354	Gpr64	0.767283367919101	1.53122790753174	7.47976309579265	0.00623962808989016	0.287784192262568
355	Vamp1	0.713845491560583	3.22579385886449	7.47879879100902	0.00624297072713514	0.287784192262568
356	Abhd14b	0.697929958427686	2.82167106190456	7.4747074293311	0.00625717324059997	0.287784192262568
357	Acyp1	-0.731681006574221	4.02527560620363	7.47347602817207	0.00626145430758876	0.287784192262568
358	Rbp1	-0.5268905517401	6.53468929035265	7.4673496204426	0.00628279774439195	0.287784192262568
359	Myog	3.58643550171232	-2.46028004482804	7.46222760474716	0.00630069902577729	0.287784192262568
360	Aqp4	1.53282044156748	1.36483160440652	7.4491457708451	0.00634665628302277	0.287784192262568
361	Igsf10	0.529375738761171	3.84551212529112	7.44822624333785	0.00634989948015659	0.287784192262568
362	Zfp185	0.93943922016341	0.755792040529373	7.44230520662029	0.00637082368766082	0.287784192262568
363	Pcna	-0.530087031749415	6.42160961025293	7.44070530686211	0.00637648960354116	0.287784192262568
364	Rps21	-0.840264837672048	6.44845607633111	7.43469422331032	0.00639782338008949	0.287784192262568
365	Bola2	-0.613638995397063	4.97119130787014	7.43374737558356	0.00640119044856737	0.287784192262568
366	Kcnd1	0.688862891700404	2.04044981676589	7.42516967216646	0.00643177601521111	0.287784192262568
367	Ltbp3	0.622171541998058	6.09936767961263	7.40275523771433	0.00651240555454105	0.287784192262568
368	Anapc13	-0.584119693050835	5.32096254986812	7.40215658728199	0.00651457312176836	0.287784192262568
369	Cacna1d	0.551917839629078	5.19960861889063	7.40004717003762	0.00652221667932728	0.287784192262568
370	Pnpla3	0.8084630006353	2.86674477582368	7.39539638983894	0.00653910133231231	0.287784192262568
371	Krt4	5.00768130382432	-1.37302778300421	7.39535626053053	0.00653924721576616	0.287784192262568
372	Muc2	1.16276982167575	-0.543373239764081	7.38704609352435	0.00656952916151803	0.287784192262568
373	Sidt2	0.469109923451783	6.45807108180326	7.37455335791487	0.00661532189241504	0.287784192262568
374	2010204K13Rik	-0.736026500367471	2.22327046493042	7.36604689498123	0.00664668915286498	0.287784192262568
375	Fsd2	-0.855261016616124	-0.276973379721294	7.36308630818267	0.00665764179761001	0.287784192262568
376	Ppfia4	0.677049750619581	5.04829395381595	7.36172768171176	0.00666267418276225	0.287784192262568
377	Eif3e	-0.655050642202867	6.91248225718121	7.35775312223966	0.00667741836160538	0.287784192262568
378	Gm11149	2.64849479912838	-2.72176538934661	7.35734594398344	0.00667893072607693	0.287784192262568
379	Col6a5	0.920910604479709	1.12752186706924	7.3482191955744	0.00671292175685151	0.287784192262568
380	Rps3	-0.490648841098234	9.36233711751046	7.34795252967984	0.0067139175608333	0.287784192262568
381	Atp5j	-0.662359816333055	6.61198465518782	7.34777236393058	0.00671459043480966	0.287784192262568
382	Prrxl1	3.50178810882094	-2.31444034035124	7.34650793737261	0.00671931468957519	0.287784192262568
383	Psmb7	-0.523558499804272	7.30282729542163	7.3443048489163	0.00672755416160121	0.287784192262568
384	Wbp5	-0.639979287237959	7.54774474999546	7.33954636962478	0.0067453859337548	0.287784192262568
385	Col25a1	0.64783164349951	3.82130550439234	7.33922283480431	0.0067466000888175	0.287784192262568
386	Gria2	0.546970106614734	8.53408472610099	7.33511348075757	0.00676204102646393	0.287784192262568
387	Rps20	-0.815400200389358	5.95933663551426	7.33402066382484	0.0067661533686323	0.287784192262568
388	H2afj	-0.40338749833085	5.50677866672465	7.3225810644137	0.00680935495656348	0.287784192262568
389	Arl3	-0.477914656608224	6.87614431762713	7.30723370822293	0.0068677570859835	0.287784192262568
390	Cox6c	-0.930477863466497	6.52734346886182	7.30623368726029	0.00687158022837302	0.287784192262568
391	Bloc1s1	-0.674667787436515	5.53269126783152	7.30428007988553	0.00687905526374406	0.287784192262568
392	Tgfbi	0.994066759766393	2.91732801400156	7.30180901681426	0.00688852212438157	0.287784192262568
393	Col9a2	0.860522719316642	3.95260587003031	7.30018647969231	0.00689474544389738	0.287784192262568
394	Hoxd4	2.83293820906274	-2.15795994214664	7.29970480801977	0.0068965940241283	0.287784192262568
395	Pbxip1	0.528796786434021	4.53727699721509	7.29558819830505	0.00691241359314768	0.287784192262568
396	Rps15a	-0.733746839188727	7.83514420532205	7.29490676495462	0.00691503582190612	0.287784192262568
397	Rfx5	0.467358557587797	5.09912966481086	7.29482730321598	0.00691534166535995	0.287784192262568
398	Malat1	0.794081383450527	7.34648015485221	7.29043720789068	0.00693226036583197	0.287784192262568
399	Adamts20	0.724550320908721	3.84307416228424	7.28981271720294	0.00693467048228013	0.287784192262568
400	Pnisr	0.624193007618072	8.22574621786845	7.28620468887902	0.00694861182678576	0.287784192262568
401	Rnf112	0.60278724832675	5.9931779328247	7.28188972036814	0.0069653223742932	0.287784192262568
402	Mpst	-0.44207617246672	5.75865385953531	7.27674243680569	0.0069853099272882	0.287892076804256
403	Psmb6	-0.444223076347825	7.81519692251488	7.26675817524772	0.00702424729794377	0.288405164015546
404	Scd1	0.475241611744975	4.62870201602751	7.25877476302416	0.00705554109517553	0.288405164015546
405	Slc4a3	0.541374923629418	6.34865389697341	7.25052156930701	0.00708804215361087	0.288405164015546
406	Slc9a5	0.621668664082047	5.60505966670711	7.2499442894334	0.00709032119612988	0.288405164015546
407	Deb1	-0.726238695173716	4.12654034243363	7.24532881355412	0.00710856957109103	0.288405164015546
408	Atp6v0a1	0.464292375781787	7.81607004324091	7.24485837919092	0.00711043223722998	0.288405164015546
409	Tenm2	0.504467442013495	7.12623660336293	7.23642569099663	0.00714390584768278	0.288405164015546
410	Tmem191c	0.738840231186714	3.79618718789664	7.22513779167923	0.00718896541637988	0.288405164015546
411	Kcne4	0.974133420250743	0.0799544569944097	7.21701466537531	0.00722157129636306	0.288405164015546
412	Grcc10	-0.493862062637236	7.21744280234522	7.21573653331896	0.00722671540565786	0.288405164015546
413	Psmb1	-0.571037109501873	7.38505784217694	7.21492348826987	0.00722998962353417	0.288405164015546
414	Atp2b3	0.512042736671102	4.69183723797496	7.21256623343865	0.00723949110775506	0.288405164015546
415	Sema4g	0.514144308097143	7.78951807934303	7.20997980961712	0.00724993099452093	0.288405164015546
416	Pcdh15	0.695973446486032	3.36913549421738	7.20655041990631	0.00726379717089467	0.288405164015546
417	Mir7014	3.18871144463395	-3.46834895774475	7.206481105187	0.00726407771286937	0.288405164015546
418	Ttc14	0.577968819152796	6.72613601775091	7.20346959921979	0.00727627707378672	0.288405164015546
419	Lmtk3	0.570157853505174	8.7280715731878	7.18896551050764	0.00733532584370821	0.288957665712222
420	Lsm1	-0.438862986243849	5.23300245518073	7.18161543621374	0.00736543606551873	0.288957665712222
421	Tmem145	0.702741308070129	6.22313518372356	7.17989876500458	0.00737248673727586	0.288957665712222
422	Mov10	0.545666546340284	3.27816176864962	7.17481033006023	0.00739342639176869	0.288957665712222
423	Klf9	1.049615529199	2.13887782133239	7.17214491455482	0.00740441921592484	0.288957665712222
424	Ubl5	-0.712883398541521	7.14866911725194	7.16937973779071	0.00741584113535138	0.288957665712222
425	Mrps28	-0.588678478758362	3.79620583313718	7.16801902096805	0.00742146836132224	0.288957665712222
426	Trpv4	0.966819730212243	0.159667878203371	7.16344270581784	0.00744042569195386	0.288957665712222
427	Papln	0.91250352161328	-0.120828964062322	7.16181443473852	0.00744718271723314	0.288957665712222
428	Fat4	0.496158764741975	7.98914695545673	7.15450523641155	0.0074775919022488	0.289265656965894
429	Vps13d	0.390312355612917	6.33700742006089	7.15152218219862	0.00749003904142736	0.289265656965894
430	Efcab12	0.661122726998466	2.10197652739024	7.14178545101689	0.00753081425915974	0.290164024757578
431	Actn2	0.922860755282062	2.16588680883378	7.11360715775428	0.00765010188148798	0.292609483519731
432	Mettl10	-0.717787578260986	5.41833615304648	7.09963257509345	0.00770997552097289	0.292609483519731
433	Spata18	1.35410426668947	-0.105037896795256	7.08342694026799	0.0077800083422679	0.292609483519731
434	Ubap1l	1.00153096292959	-0.085826720836303	7.07584863709673	0.00781298093192094	0.292609483519731
435	Tap1	0.758726193533123	0.923786227253018	7.06863484378417	0.00784450031778767	0.292609483519731
436	Flnc	0.822618872013781	4.40607424091164	7.06710643071132	0.00785119512259571	0.292609483519731
437	Ypel5	-0.508881516609693	6.10879866003424	7.06692904826749	0.00785197247725389	0.292609483519731
438	Pfdn4	-0.88452897580561	5.46692093097177	7.06161438946823	0.00787529979551982	0.292609483519731
439	1810037I17Rik	-0.8657017673254	5.11419800519543	7.06046567728532	0.00788035107737817	0.292609483519731
440	Gfap	2.07060119019153	0.991930479036859	7.05072569361428	0.00792331450201815	0.292609483519731
441	4930444M15Rik	2.25966408666864	-2.64620275460837	7.04995296432619	0.00792673327843683	0.292609483519731
442	Synpo	0.706490280626278	3.29103304674786	7.04958314114191	0.00792837001620562	0.292609483519731
443	Nwd2	1.08292791387852	4.29729293269269	7.04536237309313	0.00794707449851894	0.292609483519731
444	Rpl39	-1.23094532645699	4.55755758507976	7.04443064996167	0.00795120953932419	0.292609483519731
445	Coa3	-0.457199183488459	5.92624348326054	7.03734271447886	0.00798273833143277	0.292609483519731
446	Bnc2	0.933862488081813	2.06642234121296	7.02929339846948	0.00801869866391564	0.292609483519731
447	Klhl14	1.25247277744068	1.28116364662222	7.02840723459323	0.00802266771338843	0.292609483519731
448	Rpl6	-0.493773614538418	5.30893139859515	7.02613684760631	0.00803284574669604	0.292609483519731
449	H2afv	-0.519247637961347	7.71733630648906	7.01612540108221	0.0080778843292472	0.292609483519731
450	Scarf2	0.905385289597067	3.06261789455823	7.01381190041854	0.00808832878397334	0.292609483519731
451	Leng8	0.717807244257027	8.8118707970274	7.01161514426417	0.00809825897276021	0.292609483519731
452	Cyb5	-0.613986775262103	6.45792756609437	7.01133651391412	0.00809951938071356	0.292609483519731
453	Vasn	0.6507930850979	3.11479626963869	7.0088493899865	0.00811077898940332	0.292609483519731
454	Rapgef3	0.559722455426019	3.71640030884737	6.99773514310335	0.00816129093994061	0.292609483519731
455	Col4a2	0.640351308883089	8.00961999766663	6.99381030501843	0.00817920530060618	0.292609483519731
456	Fis1	-0.44853447372209	6.91905271150242	6.98916542654809	0.00820045816389125	0.292609483519731
457	2700060E02Rik	-0.564215865591696	6.22375403727845	6.98142016027629	0.00823602272223271	0.292609483519731
458	Rasgrf1	0.882579055842571	3.37567730106697	6.97780700847101	0.00825266745518526	0.292609483519731
459	Ank3	0.420319443584542	7.81077781738459	6.97274135223626	0.00827606141566739	0.292609483519731
460	Clpp	-0.405548313939528	5.83546293621424	6.9713299334166	0.00828259163666353	0.292609483519731
461	Cntn1	0.707755190260837	5.78501460266712	6.96801644240097	0.00829794291054369	0.292609483519731
462	1190002F15Rik	-0.767233902374341	3.61597597794313	6.96341326722189	0.00831931756436472	0.292609483519731
463	Actc1	2.01027629669602	-0.767432748137335	6.95726223303723	0.00834796759836847	0.292609483519731
464	Ndufa11	-0.659396651100002	5.80545023482865	6.95668567566716	0.00835065823287522	0.292609483519731
465	Tmem30b	1.84094542833259	-1.53951633815682	6.95176729497063	0.00837364706163291	0.292609483519731
466	Atp1a2	0.627904556723361	7.13862942121374	6.95171853363047	0.00837387529916046	0.292609483519731
467	Elof1	-0.43629974464708	6.05728620015952	6.95151068662686	0.00837484824139838	0.292609483519731
468	Cplx3	2.93499426650522	-1.76219626058981	6.94854068884485	0.00838876359149242	0.292609483519731
469	Cma1	3.38952379451531	-1.67977849079035	6.94613624736781	0.00840004646457495	0.292609483519731
470	Ndufb3	-0.648469180686748	5.31970396041264	6.92964756818394	0.00847783932571559	0.292609483519731
471	Cdc26	-0.511022254502727	4.43879962905655	6.92837474467133	0.00848387501646359	0.292609483519731
472	Med6	-0.665816024252504	4.55149689449776	6.92261451250416	0.00851124489105916	0.292609483519731
473	Mlxipl	0.770693695026375	1.14837882899626	6.91939976508743	0.00852655910576493	0.292609483519731
474	C8g	0.688860677231225	1.83211861232904	6.91292384185651	0.00855749438125604	0.292609483519731
475	Ryr2	0.699001061567422	3.88709471379227	6.90649885249366	0.00858829986436082	0.292609483519731
476	Sh2d1a	-2.13564326768472	-2.85965686903173	6.90541916971742	0.00859348767723634	0.292609483519731
477	Adamts10	0.666481316757775	6.29711849267105	6.90241920428007	0.00860791917875282	0.292609483519731
478	Ccdc23	-0.630968080633674	5.96214977795467	6.8972418419678	0.00863288353750387	0.292609483519731
479	Tmem223	-0.428809364008401	5.37114225592627	6.89169499110178	0.00865971173878159	0.292609483519731
480	Srp14	-0.559379151195214	6.88146404113275	6.89099639642727	0.00866309664481917	0.292609483519731
481	Tenc1	0.562138111323229	4.36571614766339	6.89049916742774	0.0086655066971411	0.292609483519731
482	Ntrk3	0.427947630964844	6.10345841783182	6.88972429775849	0.00866926383253873	0.292609483519731
483	Skp1a	-0.505069386911312	8.05808349369053	6.88876882102298	0.00867389897879026	0.292609483519731
484	Lpcat2	0.650084654777805	2.01167462685488	6.88664122287981	0.00868422935848675	0.292609483519731
485	Cdk18	0.846205146987251	0.207376200898305	6.88045790107238	0.00871432351203276	0.292609483519731
486	Tmsb4x	-0.710541827414158	10.4562921572716	6.87826224373453	0.00872503541373977	0.292609483519731
487	Lhx4	2.94001446989214	-2.74152620898106	6.87227150646894	0.00875433088885989	0.292609483519731
488	Mrpl20	-0.649205431343756	6.16433305097353	6.87197010986256	0.00875580741438327	0.292609483519731
489	Swi5	-0.547352586933242	7.65435334959088	6.86938451284196	0.00876848459120298	0.292609483519731
490	Dock10	0.549079918443043	2.9774712738289	6.86564752016441	0.00878684026802155	0.292609483519731
491	Hoxd8	1.84602659501537	-1.94809908488731	6.86400666575518	0.00879491237792729	0.292609483519731
492	Mir7053	3.06261649574228	-3.50045651165149	6.86262457096867	0.00880171742087573	0.292609483519731
493	Itih3	1.54877528877601	-0.876046010377131	6.8514222159951	0.00885707392286343	0.292609483519731
494	Ndufa5	-0.736182940000715	5.76497889712604	6.84526438159961	0.00888765457127731	0.292609483519731
495	Itgb3bp	-0.897413276832913	3.66217803001335	6.84414039885741	0.008893248078364	0.292609483519731
496	Mid1	0.565077173962891	6.02424625470155	6.84296039442753	0.00889912425565163	0.292609483519731
497	Tpt1	-0.6726895751566	6.17409658547365	6.84248659691673	0.00890148478725187	0.292609483519731
498	Snhg11	0.812849020184632	7.46565608952211	6.84118119857426	0.00890799179787932	0.292609483519731
499	Lrp1	0.595513020935408	8.81454435231958	6.836528074326	0.0089312258385936	0.292609483519731
500	Atp5c1	-0.506554634290272	7.88085854423177	6.83643701089431	0.00893168115615569	0.292609483519731
501	Sdk2	0.583599548559558	3.64992933539102	6.83543762235859	0.00893667966507827	0.292609483519731
502	6720489N17Rik	-0.714526196095563	3.13411026897419	6.8309730280765	0.00895904463241981	0.292609483519731
503	Utrn	0.435407045186917	5.05212433151971	6.82845754870963	0.00897167092163398	0.292609483519731
504	Sema3b	0.663281370377013	1.67790189643145	6.8228209053364	0.00900002989001327	0.292609483519731
505	Adam11	0.593421725168099	5.87392074042196	6.8185691469286	0.00902148196636771	0.292609483519731
506	Utp23	-0.476714798631491	3.97206487693089	6.81843008149829	0.00902218449893419	0.292609483519731
507	Hsd17b10	-0.475520789611001	5.79158682303336	6.81754710907097	0.00902664641776071	0.292609483519731
508	Atpif1	-0.786118790059845	8.29470425563409	6.81335106668735	0.00904788115229528	0.292609483519731
509	Cdr1	0.878712161588087	2.13640896159719	6.80879276083962	0.00907100714840349	0.292609483519731
510	Abca2	0.508296918043833	7.05283105519242	6.80718218074969	0.00907919268846121	0.292609483519731
511	Sptbn4	0.693365213525488	5.55682895740962	6.80494787229203	0.00909056076363217	0.292609483519731
512	Stab1	0.865829035548559	5.30724817861776	6.79949659555748	0.00911835785018515	0.292609483519731
513	1700001C02Rik	1.42684796523203	-1.73202399707682	6.7989854347149	0.00912096881488222	0.292609483519731
514	Minos1	-0.546614718206604	6.49042204065316	6.7987050958111	0.00912240108643921	0.292609483519731
515	Matn1	2.83158855243727	-2.99911242890195	6.79755215377729	0.00912829397168061	0.292609483519731
516	Ppdpf	-0.490713117119578	5.74895143068856	6.79294409777809	0.00915188549056268	0.292609483519731
517	Pla2g4e	1.33139104694296	2.7360679930675	6.79224280824614	0.00915548130015664	0.292609483519731
518	Mir7059	2.08349505725882	-2.82100865657717	6.78926786882686	0.00917075117294359	0.292609483519731
519	Grip2	0.592411159648971	5.4052759509036	6.77938047210172	0.00922168919258797	0.292609483519731
520	Pdzd11	-0.506744354994012	5.929832432065	6.77802379740999	0.00922870109816798	0.292609483519731
521	Ldhd	1.2199472772669	-1.27477334006481	6.77716391534288	0.00923314818271013	0.292609483519731
522	Polr2i	-0.539277912828631	5.33638089125313	6.77671576885509	0.00923546674869495	0.292609483519731
523	Slc7a10	0.618157726780382	2.37465969343754	6.77646444955041	0.00923676725499874	0.292609483519731
524	Adam22	0.44137446844763	6.33895812333491	6.7608207099182	0.00931808948882547	0.294432953779198
525	Rps5	-0.548883911925007	9.17339705169697	6.75856595823331	0.00932987087965229	0.294432953779198
526	Pdgfra	0.68197387656527	5.2529423158168	6.75203389932041	0.00936408799251844	0.294831370699979
527	Corin	1.62208115429828	-1.36358250152405	6.74936867792371	0.00937808621190782	0.294831370699979
528	Cops4	-0.426796190984498	6.70776389918945	6.74551341432598	0.00939837268171939	0.294909542785467
529	Atox1	-0.661164095180193	5.20834584787871	6.73410562953929	0.00945866435456302	0.296112752579682
530	Egr2	1.82299124493572	-1.06831391493264	6.72637858238375	0.00949972777755875	0.296112752579682
531	Pcsk6	0.723145989700513	3.05278580322272	6.71820342843397	0.00954337140288774	0.296112752579682
532	Map2k3os	-0.727462435209334	0.435887280705688	6.71812354605775	0.00954379887234658	0.296112752579682
533	Shisa7	0.592825099763182	7.52522781846775	6.71786309114745	0.00954519276432263	0.296112752579682
534	Arfgef2	0.419217339330506	4.88144076222798	6.71759054884759	0.00954665156840084	0.296112752579682
535	Smdt1	-0.412955007627246	6.24272220920035	6.71186607640273	0.00957734509481386	0.296112752579682
536	Higd2a	-0.59278333558332	5.95807535928681	6.71142803767449	0.00957969793473621	0.296112752579682
537	Hint1	-0.516152107221477	7.76402570636351	6.69053969234719	0.00969258582464158	0.298286621419467
538	Tomm5	-0.653552508033474	2.91237194580844	6.68861627730481	0.00970304892362477	0.298286621419467
539	Tagln3	-0.398154172412138	8.16735660403974	6.68843470704186	0.00970403723714949	0.298286621419467
540	Rpl35a	-0.711975143694688	5.95323288722351	6.68139737704183	0.0097424220330392	0.298911941191469
541	Ms4a15	2.4713445259776	-2.93052697845046	6.67564159591418	0.00977393232031818	0.299324419007452
542	Arhgap31	0.495440574384245	4.45351220943743	6.66954291351002	0.00980743380251274	0.299422429469655
543	Prdx2	-0.470936289589159	9.16825293502159	6.66848132760992	0.00981327735405736	0.299422429469655
544	Thsd4	0.510845034352519	4.78477256024848	6.65711740178892	0.00987605461864808	0.300783957576767
545	Firre	0.6667535343084	6.24897717705506	6.64210311511274	0.00995962907276679	0.301984483027848
546	2410021H03Rik	1.3570159235162	-1.32650890476209	6.63533181769409	0.00999755716211751	0.301984483027848
547	Pdzd2	0.640842465676181	4.57524960034792	6.63274263923676	0.0100120990321748	0.301984483027848
548	D630045M09Rik	1.70639142120539	-2.33759555608699	6.63189494469869	0.0100168647358152	0.301984483027848
549	Ldhb	-0.400998751263739	7.3349648319298	6.62568752588105	0.0100518335137078	0.301984483027848
550	Serpina3n	2.80494147792197	-1.97755732679276	6.62347182892321	0.0100643456680885	0.301984483027848
551	Commd1	-0.621003156371282	5.18849498718773	6.61842282194707	0.0100929173419452	0.301984483027848
552	Sytl4	1.01867565317976	0.0640416231832036	6.61722229530263	0.0100997231925092	0.301984483027848
553	Snord19	1.17346236604117	-0.985591878071337	6.61551110961399	0.0101094321291094	0.301984483027848
554	Tmem150a	0.626333418896543	4.52154309455631	6.61530692813841	0.010110591254015	0.301984483027848
555	Rpl7	-0.639999082578868	8.0388934742529	6.61363183038341	0.0101201058194792	0.301984483027848
556	Atp5h	-0.629521878547773	5.13860634263689	6.61115399027912	0.0101341967988583	0.301984483027848
557	Abca17	1.35334324106897	-1.71474580444414	6.60051325619964	0.0101949375274774	0.30324905737028
558	Cnpy1	1.9689296697313	-0.549983980805594	6.59658506352087	0.010217455120775	0.303374187170252
559	Prpf38a	-0.440675499499051	6.07223719531172	6.59201738290525	0.0102437025768271	0.303563555321167
560	Mrpl32	-0.644908981606612	5.05547069965081	6.58315588967365	0.0102948210685253	0.303563555321167
561	Bax	-0.343763067986109	6.59642817377516	6.57365024138398	0.010349946252658	0.303563555321167
562	Ank2	0.403033368067487	8.0936907189885	6.57213587109096	0.0103587563008966	0.303563555321167
563	AA388235	-0.450360284921135	4.55554395354348	6.56966543537282	0.0103731448917583	0.303563555321167
564	Ube2w	-0.535609090564605	5.63320058147013	6.56305116247198	0.0104117694540975	0.303563555321167
565	Lama5	0.730758688572797	4.43883196475486	6.56057140258061	0.0104262881848605	0.303563555321167
566	Eif4a1	-0.401816968345872	7.18191709392975	6.55916719712849	0.0104345188630259	0.303563555321167
567	Pfdn5	-0.516749752861379	7.31027496817879	6.55631070885925	0.0104512825899874	0.303563555321167
568	Cdc20b	1.28010130904445	-0.179788623591004	6.5557767482027	0.0104544192799772	0.303563555321167
569	Iah1	-0.533097961282855	4.17367257109136	6.55483562174423	0.010459950168588	0.303563555321167
570	Nid1	0.617120370124204	6.57579786288411	6.54748589090365	0.010503247011021	0.303563555321167
571	Ndufa7	-0.630682837499322	6.10817308672867	6.5474361006988	0.0105035409481368	0.303563555321167
572	Rpl37	-0.765162856834423	6.35788548842079	6.54709465638315	0.0105055568963365	0.303563555321167
573	Mir92b	2.6190414212016	-2.23124691054842	6.54381135168148	0.0105249623770862	0.303563555321167
574	Sf3b5	-0.434925611142784	5.66766426838099	6.54373671144356	0.0105254039540995	0.303563555321167
575	Cgnl1	0.632124736310983	4.54652775627943	6.54028501054061	0.0105458452326806	0.303563555321167
576	Tmem200b	1.47509539426684	-1.70070076361795	6.53495468083982	0.010577491928429	0.303563555321167
577	Lamb1	0.573499169433779	6.43499765242311	6.53400134537022	0.0105831622344888	0.303563555321167
578	Stxbp2	0.492592546914921	5.30877043077192	6.53280563704728	0.0105902785475395	0.303563555321167
579	1700123O20Rik	-0.491193841950393	5.23535073742014	6.52217990198009	0.0106537340821687	0.304565484745762
580	Gata3	1.99039840996338	1.3137685348048	6.51215252891766	0.010713973921389	0.304565484745762
581	Rpl13a	-0.501815056844158	8.93742667603326	6.50047314727516	0.0107845789143505	0.304565484745762
582	Bmp1	0.454324526629923	6.50209586509775	6.4955250877681	0.0108146350213687	0.304565484745762
583	Mir125b-1	2.2761896368091	-3.02394325488932	6.49101979533672	0.0108420763522236	0.304565484745762
584	Atrn	0.423084392337099	6.97061646255704	6.48736875466525	0.0108643669029648	0.304565484745762
585	Smu1	-0.377091743937318	6.96832633737114	6.48193078552536	0.0108976543064586	0.304565484745762
586	N6amt2	-0.630231647085938	4.47481542246258	6.47846604349925	0.0109189175584668	0.304565484745762
587	Tln2	0.372421648735755	5.58271667859869	6.47418938458126	0.010945222278983	0.304565484745762
588	Rplp1	-0.562946613001916	8.98713133436202	6.46873295227471	0.0109788779234328	0.304565484745762
589	Lepre1	0.529778654478622	4.4277329454759	6.46679890423265	0.0109908327333034	0.304565484745762
590	Bzrap1	0.563397513670668	7.39742940448769	6.46658199913927	0.0109921743077898	0.304565484745762
591	Tbcb	-0.406329876623525	6.78790439239102	6.46583463272963	0.0109967981127102	0.304565484745762
592	Mrpl21	-0.525120550837639	4.59791803887388	6.46535145812507	0.0109997884783457	0.304565484745762
593	Thoc7	-0.504018994049999	6.14401445932833	6.46462059743147	0.0110043133576651	0.304565484745762
594	Fam118b	-0.462696368665501	5.63988587347961	6.46341609742522	0.0110117747837593	0.304565484745762
595	3110001I22Rik	-0.617163231988287	2.47644682721703	6.46250239157312	0.011017438311089	0.304565484745762
596	Mrpl15	-0.432863282536499	5.57343761641955	6.45958167701995	0.0110355621627575	0.304565484745762
597	Polr2k	-0.862672626524855	0.90176758063821	6.44528118813724	0.0111247432673105	0.304565484745762
598	Unc13a	0.485755393311255	7.49475870440784	6.44325817919108	0.0111374187836551	0.304565484745762
599	Eef1e1	-0.59494410970955	5.74510918091189	6.43402058873646	0.0111954871322295	0.304565484745762
600	Uxt	-0.759853124456054	1.96316164942569	6.43396595795461	0.0111958314689135	0.304565484745762
601	Mir7050	2.82786813130722	-3.22669733563698	6.43139967248151	0.0112120189650794	0.304565484745762
602	Fosb	1.28733017069095	-1.23568004864424	6.43092153373025	0.0112150375997201	0.304565484745762
603	Rasa4	0.641269217126484	3.00242042033057	6.42766390330019	0.0112356262165311	0.304565484745762
604	Tmem11	-0.464124710563	5.48474424203749	6.42476852833195	0.0112539578913947	0.304565484745762
605	Lsm10	-0.524403082132827	3.98651148750543	6.42232783239792	0.011269434668334	0.304565484745762
606	Ndufb10	-0.39746576126829	6.71132980328488	6.416589249798	0.0113059098950031	0.304565484745762
607	Tle2	0.542308126390502	5.62816832522141	6.41581410679833	0.011310846091094	0.304565484745762
608	Pmel	1.21472864030665	-1.28332745316534	6.41558646358845	0.0113122961682722	0.304565484745762
609	Mrpl48	-0.615689417347984	4.00474094232279	6.41193389973946	0.011335588945852	0.304565484745762
610	Banf1	-0.505966982623676	7.16162544441648	6.41098812966754	0.0113416282383726	0.304565484745762
611	Dnm3os	1.52841606660116	0.0327946046171198	6.40990706472549	0.0113485355121608	0.304565484745762
612	Col11a2	0.73018789668903	4.04559942647452	6.40718000443938	0.0113659787713793	0.304565484745762
613	Eif3i	-0.406604665727062	7.17672240613656	6.4052986247406	0.011378028791448	0.304565484745762
614	Wnk4	0.708542938298657	2.82925059810127	6.40208915945924	0.0113986153176798	0.304565484745762
615	Mrpl49	-0.372182581409413	5.81439659038166	6.3999029241044	0.0114126604100541	0.304565484745762
616	Mrpl12	-0.510380276148843	6.23469130456004	6.39838629660963	0.0114224141561554	0.304565484745762
617	Aifm3	0.778107292501448	3.30809211432888	6.39457607208097	0.0114469562674377	0.304565484745762
618	Als2cl	0.611973054861068	1.71107897903441	6.39294852470652	0.0114574559854531	0.304565484745762
619	Gtf2b	-0.518422246076089	5.87760403588613	6.38433798752239	0.0115131694546407	0.304565484745762
620	Iqgap1	0.393797826052801	6.09498485658592	6.38297513083499	0.0115220131159348	0.304565484745762
621	Osbpl3	0.540704299226185	3.47676332773421	6.37921267224493	0.0115464641584411	0.304565484745762
622	Robo4	0.531017023492871	3.64731446076608	6.37905554242662	0.0115474864539129	0.304565484745762
623	Zbtb32	0.831729517277444	-0.772351666169775	6.37541472873908	0.0115711998292035	0.304565484745762
624	Dalrd3	0.45733605794215	5.83777480346124	6.37523192380348	0.0115723917928365	0.304565484745762
625	Fam162a	-0.515146133449366	5.04855230080407	6.37511882036774	0.0115731293370379	0.304565484745762
626	Bcam	0.70523159289983	3.2475130427581	6.37471150345829	0.0115757858385244	0.304565484745762
627	Ndufa3	-0.674411922001144	5.75605081724128	6.37458633441345	0.0115766023108027	0.304565484745762
628	Paxbp1	0.496897079521374	7.08196456129188	6.37330950029807	0.0115849344227158	0.304565484745762
629	Tac2	-1.35660332867138	1.28540701359284	6.37251069583205	0.0115901502333264	0.304565484745762
630	Epn3	0.795246445084266	-0.15982978831351	6.36245228872232	0.0116560334852236	0.304565484745762
631	C2cd2	0.430160933925675	4.45607740479718	6.35834241557314	0.0116830639634357	0.304565484745762
632	Arf4	-0.380872409952013	8.34408001258241	6.35722073408334	0.0116904523923222	0.304565484745762
633	Plekhg1	0.509692626800539	4.31438778750418	6.35712540711345	0.0116910805247928	0.304565484745762
634	Osr2	1.98339803329707	-1.18115422630983	6.35426614496965	0.0117099370097478	0.304565484745762
635	Pebp1	-0.398471710326429	6.84740850025505	6.35426272664142	0.0117099595718829	0.304565484745762
636	Mrps12	-0.438578832293868	4.9996467969414	6.35205530271177	0.0117245386488436	0.304565484745762
637	Sec61b	-0.535721981806788	4.63630913337818	6.34991487866157	0.0117386930167696	0.304565484745762
638	Vsig2	0.934050433013379	0.37801236742054	6.34843529030157	0.0117484876117501	0.304565484745762
639	Tfr2	0.801434099463364	1.68304546839403	6.34764111429075	0.0117537483668798	0.304565484745762
640	Gnb2l1	-0.474884757334075	9.74778377284458	6.3424140952161	0.0117884334170054	0.304565484745762
641	5031434O11Rik	0.885968315208366	0.159367352188672	6.33946062297743	0.0118080782901933	0.304565484745762
642	Fam189b	0.422403894157362	5.36911054065531	6.33889085026324	0.0118118719710969	0.304565484745762
643	Mir7004	3.10805021465968	-3.49781951142371	6.33765400864609	0.0118201114613426	0.304565484745762
644	Jag2	0.542964083731817	5.54053482187322	6.33409645406402	0.0118438438025528	0.304703111988656
645	Ppa1	-0.38526752377884	6.85977110724536	6.32629638902828	0.0118960491982323	0.305571694753975
646	Slc4a8	0.424054015804969	6.44209873419553	6.31710926284185	0.0119578412923578	0.306683459027529
647	Csf2rb	0.88019956657672	-0.164480679526886	6.30984549093455	0.0120069302814787	0.307466492895732
648	Trpa1	1.10550863340912	-1.39424923273734	6.30561155274869	0.0120356389036716	0.307717733197581
649	Paip2	-0.492836343878457	7.67405713545835	6.30292563747241	0.0120538875449801	0.307717733197581
650	Dlx1as	-0.431115838916794	6.76210947959622	6.29799412307434	0.0120874672533089	0.307813721347505
651	Clcn2	0.635561738065167	5.53626878451858	6.29644371345192	0.012098044153997	0.307813721347505
652	Twist2	1.5141228790825	-0.186793197149563	6.2936413746296	0.0121171858451097	0.307813721347505
653	Syce2	-0.54630987189898	4.60266458279126	6.28725599173395	0.0121609182016048	0.307813721347505
654	L1cam	0.451938273413236	9.10041033569247	6.27918583974278	0.012216421263204	0.307813721347505
655	Mir1249	1.36025949294404	-1.57611816535175	6.2790217761902	0.0122175523170434	0.307813721347505
656	Podn	0.788400920751636	1.78064689329328	6.27873067201268	0.0122195594534799	0.307813721347505
657	Txn2	-0.397224143159595	7.17935921744091	6.27680331510792	0.0122328569490753	0.307813721347505
658	Thbs3	0.637197078974836	6.44254220645404	6.27645933445282	0.0122352317521428	0.307813721347505
659	Npr2	0.485017349229865	6.04049725797916	6.27283242139013	0.0122603003846494	0.307813721347505
660	Sorcs1	0.460034047806821	4.96225027564407	6.27258470391306	0.0122620144911488	0.307813721347505
661	Cenpv	-0.334853647847584	6.29192903796374	6.25371483059904	0.0123933128230716	0.308130076596635
662	Tmem261	-0.443803452548665	5.14241293606319	6.25165109578604	0.0124077598314511	0.308130076596635
663	Slc7a2	0.55201988394087	3.43433432672304	6.24934573595748	0.0124239187767323	0.308130076596635
664	Adam23	0.548459993502699	5.36726453578321	6.2426622495782	0.0124708876078908	0.308130076596635
665	Psmg1	-0.419779848337956	4.90844008592079	6.24247800824181	0.0124721849620434	0.308130076596635
666	Phpt1	-0.375372683506914	6.04541687977704	6.24134881447925	0.0124801393249098	0.308130076596635
667	Hist3h2ba	-0.567880439651541	6.11484842729508	6.23965460450805	0.0124920836010631	0.308130076596635
668	Tmem25	0.730197743903474	2.92672632274314	6.23821077650945	0.0125022719396191	0.308130076596635
669	Exosc7	-0.433546967151789	4.77786521543809	6.23788849451165	0.0125045472803087	0.308130076596635
670	Pkp3	3.04241051202701	-1.83644091187558	6.23742987226544	0.0125077859293031	0.308130076596635
671	4933439C10Rik	0.637141337180204	4.68227916722586	6.23534048360226	0.0125225514588542	0.308130076596635
672	Tsacc	-0.964391096549819	0.738788549291365	6.23419037041373	0.0125306868509298	0.308130076596635
673	Rbx1	-0.439640042127102	6.77683543083966	6.23416945597966	0.0125308348406503	0.308130076596635
674	Ptger4	1.19197198790904	-1.05999001828879	6.2322987771896	0.0125440789573852	0.308130076596635
675	Lsm2	-0.429807452041982	5.5545280419217	6.22882611887919	0.0125687029869344	0.308130076596635
676	Vegfa	0.506224393232446	6.49312718603462	6.22833587358688	0.0125721832314899	0.308130076596635
677	Ost4	-0.672298223147907	4.25164839604083	6.22280225965305	0.012611535016951	0.308637979558115
678	Itga3	0.544244613150195	4.43990016957008	6.21790693841941	0.0126464531489871	0.308649125300461
679	Col4a1	0.625883857345107	8.51487244835059	6.21427908020928	0.0126723945994769	0.308649125300461
680	Ggt1	0.650497117693644	0.68565100006415	6.21368691536257	0.012676634136154	0.308649125300461
681	Insrr	0.84415825029711	1.29857506315208	6.21230864041124	0.0126865073834871	0.308649125300461
682	Ttll3	0.573368640995291	3.38587464977948	6.20647764922736	0.0127283650966538	0.309201027664713
683	Gm15328	0.924755716659021	1.67254761553442	6.20360372269641	0.0127490477378614	0.309201027664713
684	Zfhx2os	0.878498377325495	3.18101868236657	6.2013654059791	0.0127651800412038	0.309201027664713
685	Rps24	-0.666389969089335	7.95584843472104	6.19630364642235	0.0128017392597018	0.309457531758496
686	Mir7674	2.70338264203102	-3.30458966166861	6.1926774842109	0.0128279958328346	0.309457531758496
687	Tap2	0.876384470106742	0.312813375665765	6.19101975608766	0.0128400176572131	0.309457531758496
688	Snapc5	-0.648530633020463	4.49508973668166	6.18957812482913	0.0128504817630278	0.309457531758496
689	Lrrc45	0.537725585955509	6.51557932832528	6.18330138113748	0.0128961438748016	0.310106403073604
690	Pdcd6	-0.412558661364319	5.94511387597709	6.17898730057017	0.0129276246597908	0.310412877338282
691	Col6a3	1.22970684947507	4.65298682482388	6.17399708671112	0.0129641378849126	0.310839126595125
692	Commd2	-0.526954660527611	4.89327703182824	6.17056158007629	0.0129893369668416	0.310930921557773
693	Txndc17	-0.477239831807786	5.68167182894029	6.16308409295851	0.0130443577533051	0.310930921557773
694	Tmtc1	0.546027211024839	4.74919445789172	6.16129313074821	0.0130575715238054	0.310930921557773
695	Pclo	0.478274671421563	6.66176318352762	6.1526831301475	0.013121288708006	0.310930921557773
696	4833403I15Rik	2.08983682822087	-3.05830961554912	6.15008257153973	0.0131405965867022	0.310930921557773
697	Toporsos	-1.12071678470307	1.03040215100552	6.14926367152194	0.0131466825647784	0.310930921557773
698	Tal1	1.15789790009731	2.64077967907856	6.14391839999508	0.0131864793118404	0.310930921557773
699	Gm3985	0.726519382776189	0.820635893004137	6.143874357577	0.0131868077314894	0.310930921557773
700	Brix1	-0.435054819672102	5.90712610878783	6.14375990235512	0.0131876612512859	0.310930921557773
701	Sod1	-0.418970853025846	7.15821938996576	6.14217669964591	0.0131994733985071	0.310930921557773
702	Ttc16	0.745852692573142	0.270026018221408	6.1362182519616	0.01324402648818	0.310930921557773
703	Arpc3	-0.490367731691375	7.7088491823273	6.13454146022266	0.0132565922167213	0.310930921557773
704	Plod3	0.47060457309238	6.14134400884389	6.13403159747915	0.013260415512719	0.310930921557773
705	Lpcat4	0.514977647823703	4.46555991090759	6.13343147227037	0.0132649171103838	0.310930921557773
706	Fndc1	0.714727522752844	2.44184364029494	6.13246113558364	0.0132721990248513	0.310930921557773
707	Dlx6os1	-0.489536170840582	6.99620901575837	6.13050892851433	0.0132868618642336	0.310930921557773
708	Ndufv3	-0.508246312797152	6.02457853971596	6.1303093632101	0.0132883617180843	0.310930921557773
709	Ndufb5	-0.585409109041324	6.37985218328715	6.12740635997195	0.0133101992367968	0.310930921557773
710	Cacna1a	0.50166370899267	6.09187399707013	6.12466849053286	0.0133308283661884	0.310930921557773
711	Bnip3l	-0.445408227643331	6.44368157554696	6.12301465848996	0.0133433054821087	0.310930921557773
712	Mrpl47	-0.702661991567287	4.30196627482719	6.12024604641374	0.0133642197916499	0.310980889758505
713	Adamts15	0.758370327544159	3.36694480027175	6.11524186131244	0.0134021073590633	0.311425125841459
714	Ptprn	0.834802797627473	5.04699538647375	6.10744598601152	0.0134613515131195	0.311695969302814
715	Rps27l	-0.819438165378221	4.40318878235929	6.10123286039487	0.0135087604968102	0.311695969302814
716	Irf7	0.707328677302193	0.0590013789945123	6.10048276473653	0.0135144956738403	0.311695969302814
717	Eif3h	-0.431018307403822	8.03080059153935	6.0965081590167	0.0135449270367804	0.311695969302814
718	Mir688	2.28872084254449	-2.98291243062812	6.09367272726472	0.0135666794359996	0.311695969302814
719	Chn1os3	1.06580427781002	-0.401964927593316	6.09197753242862	0.0135797015106766	0.311695969302814
720	Inip	-0.373601482456436	5.86310982003194	6.09186380965776	0.0135805755613529	0.311695969302814
721	Ano6	0.409466554366129	6.15857862281345	6.09014776671065	0.0135937717534706	0.311695969302814
722	Wdr83os	-0.520765348471967	5.50205163280823	6.0896473143997	0.0135976226630813	0.311695969302814
723	Gtf2e2	-0.456848850868642	5.4703733084022	6.08909234798582	0.013601894362985	0.311695969302814
724	Man2a1	0.616121164705133	4.50685104389238	6.077397907593	0.0136922307732158	0.312046783181685
725	Cox5b	-0.478024335919836	6.04003855895481	6.07577795082811	0.0137047930775333	0.312046783181685
726	Apopt1	-0.412916490115548	4.71345674415068	6.07239736120062	0.0137310467879181	0.312046783181685
727	Egfl6	0.938304516423143	1.67992320562275	6.0697006187836	0.0137520268211558	0.312046783181685
728	Mis18a	-0.484416634241379	4.49507417576239	6.0693651862708	0.0137546387134461	0.312046783181685
729	L3mbtl1	0.888829892825415	1.28596718460776	6.06928209038058	0.013755285830105	0.312046783181685
730	Znhit3	-0.618715139113956	3.73429217818509	6.06839226077767	0.0137622174211081	0.312046783181685
731	A330023F24Rik	0.779292540837116	2.61469872756488	6.06636100977707	0.0137780539176705	0.312046783181685
732	Trim29	2.9584707145734	-1.826684025374	6.06525149870613	0.0137867120526915	0.312046783181685
733	Fabp7	-0.805630136627169	9.2117566720112	6.05505758492615	0.0138665232814724	0.313318536560832
734	D130043K22Rik	0.612523947356328	2.7750236952395	6.04961653542785	0.0139093173014119	0.313318536560832
735	Med11	-0.472229679316171	4.57013528664016	6.04898626357792	0.0139142831818461	0.313318536560832
736	Ankzf1	0.417789040987381	4.53809305737913	6.04726230645574	0.0139278754736588	0.313318536560832
737	Sh3bgrl	-0.530179444365528	7.9313556102843	6.04604828810972	0.0139374554228231	0.313318536560832
738	Hcar1	1.09128555676962	-0.864924181754809	6.04268041164434	0.0139640672032735	0.313491416563462
739	Plbd2	0.438027828918119	5.3050544483878	6.03520196362377	0.0140233463693714	0.31382179855895
740	Wnt16	1.51562896282851	-2.01743891499952	6.03335190293263	0.0140380510926926	0.31382179855895
741	Grin1os	1.08816573420619	0.0330120490552049	6.03091030283312	0.0140574818007173	0.31382179855895
742	Lsm8	-0.722399888839573	5.78139402497967	6.03013266628026	0.0140636761857907	0.31382179855895
743	Anapc10	-0.776973408756387	4.96613118457663	6.02665806873981	0.0140913879621712	0.31382179855895
744	Pomp	-0.455855612689234	6.87639932844881	6.02532311972396	0.0141020498301482	0.31382179855895
745	Fgd6	0.465904299308455	4.0360668868944	6.0241565459308	0.0141113737280552	0.31382179855895
746	Dnah9	0.581997791749964	2.57801186491581	6.01939470034491	0.0141494988527155	0.314210591815782
747	Egr4	2.2732570926534	-1.43161968708661	6.01723986418964	0.0141667860988888	0.314210591815782
748	Tmem29	-0.640346764014917	4.93589917904686	6.0059204242448	0.0142579543163251	0.315414928366345
749	Polr2e	-0.360615284873754	6.46136818139746	6.00217926073155	0.014288218700647	0.315414928366345
750	Mrps16	-0.567353507394672	4.30147536996472	5.99954172537468	0.0143095949415875	0.315414928366345
751	Bbip1	-0.684200001433894	6.05604098429859	5.99863100292319	0.0143169836496091	0.315414928366345
752	A330021E22Rik	0.556311767854364	3.12531970196064	5.99812175609036	0.0143211168900184	0.315414928366345
753	Nudt2	-0.515695057344634	4.27633264804444	5.98978260043107	0.0143889756278296	0.315414928366345
754	Ppargc1b	0.669526020380142	0.633860454838328	5.98869543411926	0.0143978466468251	0.315414928366345
755	Dock5	0.60171207167571	2.92292902687581	5.98582574037219	0.0144212897161787	0.315414928366345
756	Fcf1	-0.732085864598232	4.10457878739885	5.98517934813067	0.0144265756355033	0.315414928366345
757	Pbdc1	-0.652590857077452	4.97321977335758	5.98288916284415	0.0144453198461338	0.315414928366345
758	Lgals3bp	0.792882118047583	2.17633187837626	5.98224258143584	0.0144506163813448	0.315414928366345
759	Mrpl35	-0.53396117646198	4.73771383683318	5.97894635597842	0.0144776488233035	0.315414928366345
760	Gm15816	0.902279994817063	-0.304339319197468	5.97700458552058	0.0144935976976021	0.315414928366345
761	Helz2	0.616770361383628	2.41523353280423	5.97568064408721	0.0145044823558459	0.315414928366345
762	Cacna1b	0.455604817246697	6.68118213017298	5.97434725037381	0.0145154532298012	0.315414928366345
763	Ndufb2	-0.708256014292911	5.06975925602972	5.97310431909846	0.0145256874905553	0.315414928366345
764	Scn3a	0.483634189890904	6.89438976180736	5.96634852543821	0.0145814445548252	0.315852078684859
765	Ascl2	1.38293745138306	-1.90224313591377	5.96604589504957	0.0145839473801254	0.315852078684859
766	A230057D06Rik	0.754418619259793	3.48929725173797	5.9636073927317	0.0146041305193097	0.315876285174834
767	Tfap2a	1.46330892288004	0.303939709304867	5.94634631919588	0.0147478226385402	0.318568351336812
768	Snf8	-0.360836284793631	5.22008841930356	5.94186882111945	0.0147853333856163	0.318953900632595
769	Sarnp	-0.690512397430684	4.66172050007437	5.93680901510388	0.0148278407310463	0.318953900632595
770	Idnk	-0.461910690834672	4.19902151346077	5.93646431980992	0.0148307410844067	0.318953900632595
771	Sac3d1	-0.426487778372635	4.69791443492386	5.93184229179359	0.0148696884760926	0.318953900632595
772	Taf12	-0.480046271126079	4.95190085360398	5.92491094421267	0.014928292782976	0.318953900632595
773	Slc6a11	0.926105189525695	5.2331399322098	5.91739769724167	0.014992085717459	0.318953900632595
774	Asb14	1.43723292326333	-1.44594869667857	5.91669962137155	0.0149980271248749	0.318953900632595
775	Trappc4	-0.493482060637947	6.3488093244693	5.91490770381919	0.0150132894531582	0.318953900632595
776	Mzt1	-0.373123651966987	6.31355229790383	5.9138019333885	0.0150227156287895	0.318953900632595
777	Itga7	0.772252302046946	1.67078604998886	5.9125506598076	0.0150333895014965	0.318953900632595
778	Psma2	-0.453581690459627	6.82707027214889	5.91104258106894	0.0150462644064017	0.318953900632595
779	Esrp2	2.03265690869469	-1.9161426903038	5.9099131304354	0.0150559142899189	0.318953900632595
780	Psmc2	-0.349383527853188	7.11001631899689	5.90398320219519	0.0151066835289126	0.318953900632595
781	Siglec1	1.08933318595799	-0.342474623715747	5.90277652523672	0.0151170360966468	0.318953900632595
782	Htr2c	0.804945571360004	3.17163706007758	5.90253280442954	0.0151191279624072	0.318953900632595
783	Ap1g2	0.627331438192169	4.05474343436343	5.90147737396778	0.0151281902071426	0.318953900632595
784	Rcvrn	1.83332854263451	-2.53375775052482	5.89967142346567	0.0151437096216816	0.318953900632595
785	Lgals4	1.30873825537565	-1.08047034488038	5.89655335903934	0.0151705432783278	0.318953900632595
786	Ptprb	0.546799509117483	3.92873977392463	5.89635693183249	0.0151722353441036	0.318953900632595
787	Pamr1	1.14196080839292	0.634293743251057	5.89588332782791	0.0151763158691974	0.318953900632595
788	Pet100	-0.598553486460875	4.1238463210519	5.89140779014159	0.0152149325137031	0.318953900632595
789	Stra6	0.618704365565247	4.20922519170643	5.88844781910783	0.0152405278609257	0.318953900632595
790	Taf9	-0.578521770868705	5.57937138715547	5.88612808836788	0.0152606179426406	0.318953900632595
791	Col23a1	0.837536237437447	4.3730375040793	5.88595504120278	0.0152621177145215	0.318953900632595
792	Pfdn2	-0.439349105218277	6.03168989618993	5.88553770480446	0.0152657353264163	0.318953900632595
793	Timp3	0.554210622229874	5.34699021480297	5.88548381670014	0.0152662025109638	0.318953900632595
794	Gabarap	-0.563239189599949	8.42083823101301	5.87740958461956	0.0153363689939016	0.319044832399281
795	Mrpl42	-0.637312537011557	5.79557245227899	5.8757307087148	0.0153510003885407	0.319044832399281
796	Med27	-0.404173670554762	5.61048215124682	5.87241924999735	0.0153799019005652	0.319044832399281
797	Uchl3	-0.553814776041107	5.47007746494297	5.86800675461966	0.0154185000930677	0.319044832399281
798	Ndufb9	-0.461160027824686	6.71114764135354	5.86558645800937	0.0154397139425889	0.319044832399281
799	Rps6kb2	0.409833388116816	5.57600414795773	5.86525864415939	0.0154425895353959	0.319044832399281
800	Psmb3	-0.504662571247391	5.01946201945151	5.86390570595868	0.0154544633881882	0.319044832399281
801	A230073K19Rik	0.942300036601166	0.599833937177971	5.86304260944983	0.0154620431347923	0.319044832399281
802	Parp14	0.791430624965584	0.595794043139039	5.85996671412491	0.0154890869248902	0.319044832399281
803	Slc12a4	0.524533969981646	4.0369741440518	5.8549609968257	0.0155332022640907	0.319044832399281
804	Sulf1	0.954868939677568	5.85348326930673	5.85338708061694	0.0155470999065489	0.319044832399281
805	Rgs22	0.779244888982447	-0.553522484791128	5.85042880339337	0.0155732561026991	0.319044832399281
806	Ggt7	0.501158115200895	5.90109402652487	5.84558162508392	0.0156162114407226	0.319044832399281
807	Naaa	0.751408474382931	2.87958521215549	5.84236909342783	0.0156447479097816	0.319044832399281
808	0610010K14Rik	-0.424212262582725	6.33061305015885	5.84136841159711	0.0156536477970844	0.319044832399281
809	Pomt2	0.438090570152746	4.99978310956191	5.84118408100041	0.015655287769721	0.319044832399281
810	Dnajc15	-0.541720176431342	4.31755304276511	5.84039212774463	0.0156623357206413	0.319044832399281
811	Eif3k	-0.354748483684657	7.24869643262451	5.83636602907976	0.0156982163895636	0.319044832399281
812	Leprel2	0.631222412798763	5.50379412774527	5.83618370952048	0.0156998432281859	0.319044832399281
813	Dstn	-0.409097339012256	7.96885920043756	5.83593993102975	0.0157020187366937	0.319044832399281
814	Apool	-0.76649509100863	3.66936413521506	5.83565840762216	0.0157045314718704	0.319044832399281
815	Zfp57	0.49576633813623	8.16837301781611	5.83396348399258	0.015719668259785	0.319044832399281
816	Mea1	-0.406141381353765	6.21404814186554	5.83212139639603	0.0157361363685133	0.319044832399281
817	Sbspon	0.921922587366632	-0.536985701387153	5.832072257776	0.0157365759070156	0.319044832399281
818	Chchd3	-0.385800306264813	6.26752545375337	5.83035192347196	0.0157519720486849	0.319044832399281
819	Pnpla6	0.466032025313047	5.60557256851381	5.82558881190878	0.0157946805776874	0.319210570894034
820	Chmp5	-0.505839479256967	6.70856539161819	5.82292176082073	0.0158186468383992	0.319210570894034
821	Itgal	0.699731716783503	0.158322612206974	5.82049566266154	0.0158404804334918	0.319210570894034
822	Ilf2	-0.345276897671305	8.31081649234287	5.81625058642939	0.0158787586082722	0.319210570894034
823	Gpr124	0.617714536486886	4.75687746850909	5.81588223214575	0.0158820845783598	0.319210570894034
824	Pfn2	-0.389624582651375	8.79712735406681	5.8126224882223	0.0159115489933022	0.319210570894034
825	Fam89b	-0.33315869688113	7.21744784748978	5.81251785182305	0.0159124957211948	0.319210570894034
826	Tmem210	1.87996979440349	-2.36852205834808	5.8122376908516	0.0159150308439176	0.319210570894034
827	Acot13	-0.586435879920719	4.174881721306	5.81019192862953	0.0159335551743944	0.319210570894034
828	Brcc3	-0.459826118737453	5.24095032971423	5.80230496741586	0.016005179663284	0.319747643494472
829	Itgb1bp1	-0.432743435473088	4.12013481411442	5.80070401193803	0.0160197590188324	0.319747643494472
830	Rbm8a	-0.398827305838548	6.84222770579223	5.7979951369153	0.0160444590032226	0.319747643494472
831	Ascc1	-0.388649399487193	5.14165522948108	5.7929941284299	0.0160901622334264	0.319747643494472
832	Abcc5	0.535817543809873	7.13531326172342	5.79221634384089	0.0160972823022622	0.319747643494472
833	Polr3k	-0.465575385297505	6.65949910524998	5.78792303474046	0.0161366430000547	0.319747643494472
834	Smim5	1.06207210237995	-1.48413088557622	5.78628370113205	0.0161516984339568	0.319747643494472
835	AI464131	0.59666471716762	3.36496061457686	5.78429552481322	0.0161699770267647	0.319747643494472
836	Scn8a	0.485965725465056	6.23832292281618	5.78285195686976	0.016183262042998	0.319747643494472
837	Chrd	0.630546493373533	3.84356115526449	5.78106776629909	0.016199697324947	0.319747643494472
838	Pcsk5	0.492734330049972	3.6194477187988	5.78087021595259	0.0162015181410076	0.319747643494472
839	Tceb1	-0.698062155441683	6.10928443497828	5.7799591270402	0.0162099183528372	0.319747643494472
840	Il17rd	0.502253424224478	4.38824280674121	5.77564822214929	0.0162497256884962	0.319747643494472
841	Nsmce2	-0.493329882424697	5.17937681927484	5.7749766749283	0.0162559358903815	0.319747643494472
842	Tshb	2.20653722913632	-2.61256377432337	5.77295437399866	0.0162746521084947	0.319747643494472
843	Cd70	2.18476446388004	-3.06080310731242	5.77128691008438	0.0162901010509785	0.319747643494472
844	Tmem63b	0.401301574252059	7.73979613443074	5.76826088079726	0.0163181756377605	0.319747643494472
845	E030019B06Rik	0.985930970450406	-0.684482969483869	5.76763499025068	0.0163239886844943	0.319747643494472
846	Gtf2h5	-0.553602778333059	6.12178774023626	5.76519886388568	0.0163466348861678	0.319747643494472
847	1700093K21Rik	1.5282882405171	-2.10579822201708	5.76452349377456	0.0163529188514832	0.319747643494472
848	Slc19a3	0.732385809602792	-0.179254884538664	5.75999013027578	0.0163951639443915	0.319747643494472
849	Mrpl41	-0.570235055134088	5.55863304746643	5.75932142173135	0.0164014049606823	0.319747643494472
850	Arap2	0.630155756280086	2.83732820628073	5.75815568896875	0.0164122905314943	0.319747643494472
851	Uckl1os	0.914283016042188	0.146300495378828	5.7569516049707	0.0164235420457385	0.319747643494472
852	l7Rn6	-0.455757063477362	5.10952310416798	5.749781056973	0.0164907118540412	0.32067853755605
853	Nphp3	0.571110080795802	3.58724131620345	5.74585029542331	0.0165276532356235	0.320895286779668
854	Thap1	-0.430508946441543	3.66108345757973	5.74447538418021	0.0165405948159003	0.320895286779668
855	Malsu1	-0.469284963890377	3.75128435211864	5.74067724707404	0.0165763997440946	0.321176199209126
856	Cdh3	1.21898885440467	1.95742262404598	5.73604770791841	0.0166201503828877	0.321176199209126
857	Psmb2	-0.440013538215856	7.10353010529956	5.73502169251761	0.016629862668851	0.321176199209126
858	Psma6	-0.399150836259862	7.13918871566031	5.73303884851767	0.0166486489057884	0.321176199209126
859	Eif1ax	-0.438688919417748	6.70391435729635	5.73268526905203	0.0166520011540705	0.321176199209126
860	Cenpk	-0.781107888436808	3.48518223631903	5.72224786016749	0.0167512712929884	0.321935994898597
861	Ppp3r2	1.8134515743224	-2.55834048930066	5.71813222896846	0.0167905826388219	0.321935994898597
862	Rnf138	-0.424568877228751	5.30855676843035	5.71653659076173	0.01680584930885	0.321935994898597
863	Elp5	-0.447128073062094	6.41834807609956	5.71543161857496	0.0168164297977637	0.321935994898597
864	Rab39b	-0.354378089667451	5.24850479807511	5.71512799914247	0.0168193382614119	0.321935994898597
865	Polb	-0.406160008510654	6.44690670445649	5.71436624989038	0.0168266375750753	0.321935994898597
866	Dennd4b	0.37520167292324	5.13504986779752	5.71264436760565	0.0168431492188872	0.321935994898597
867	4930412O13Rik	1.33622662870187	-0.678529736825938	5.70896526714778	0.0168784852389015	0.321935994898597
868	Rps18	-0.537324672229413	5.21630227128136	5.70836682294561	0.0168842402389542	0.321935994898597
869	Emc1	0.479318795515582	6.0758627275897	5.70562319231352	0.0169106505667541	0.321935994898597
870	Ddx26b	0.588063945279969	5.50381253104072	5.70213287664973	0.0169443101208583	0.321935994898597
871	Ntsr2	0.983033862029636	0.119395360479101	5.69897535001233	0.0169748198969221	0.321935994898597
872	B430212C06Rik	1.53964709335485	-1.79713199807009	5.69682652176413	0.0169956154696601	0.321935994898597
873	Frmpd4	1.00473986522961	2.44649925269209	5.69560833595537	0.01700741629639	0.321935994898597
874	Slc24a5	0.60893426831448	2.01691977149041	5.69338870699148	0.0170289400541924	0.321935994898597
875	Ephb6	0.468788986909962	6.02933708789653	5.69102066412857	0.0170519339661913	0.321935994898597
876	Nptx1	0.373910650836164	5.17112247251968	5.69034834108947	0.0170584681202453	0.321935994898597
877	Arhgef28	0.477835449099544	3.91762877535975	5.68804560504089	0.0170808674668043	0.321935994898597
878	Mcts1	-0.687295363785229	5.33701640061992	5.6876347624645	0.0170848670341643	0.321935994898597
879	Gpr126	0.91783362618912	1.41204508799561	5.68626092760837	0.0170982483848472	0.321935994898597
880	1110012L19Rik	-0.544994589950456	3.97269333672844	5.68504376481292	0.0171101127600921	0.321935994898597
881	Cpeb1	0.748493629938821	0.831788904539224	5.68414484811902	0.0171188804626789	0.321935994898597
882	Hook1	0.446838142947534	5.96494068141043	5.67809506690148	0.0171780085009337	0.322150848242116
883	Dtnbp1	-0.385758110166814	5.8017300641315	5.67766240277491	0.017182245244679	0.322150848242116
884	2410137M14Rik	1.43459124245876	-2.03650739983363	5.67700979900408	0.0171886377261003	0.322150848242116
885	Asic3	1.05728463055119	-0.342552261366645	5.66849041474642	0.017272313528749	0.323353322648942
886	Nme1	-0.514086117426847	7.69045546816315	5.66188193685653	0.0173375101593918	0.323695297464633
887	Tln1	0.44355000342077	6.25434751794312	5.66137638120611	0.0173425082160542	0.323695297464633
888	Lcat	0.772243672476715	0.0656305439410559	5.6591973773825	0.0173640674432328	0.323695297464633
889	Hspb11	-0.752483959101293	3.75605504079521	5.65854227443999	0.0173705544865405	0.323695297464633
890	Slfn3	1.12546303204089	-1.8067988516032	5.65563879792656	0.0173993357776348	0.323695297464633
891	Disp2	0.445350044930044	7.03125680654745	5.65367168156409	0.0174188631717894	0.323695297464633
892	Snrpd1	-0.598127164520929	6.94874145187971	5.65281824598641	0.0174273421860486	0.323695297464633
893	Ablim2	0.741231502664359	3.32114620962814	5.64938458820031	0.0174614991703804	0.323966537799398
894	Mrpl28	-0.385931294993356	5.78165625628162	5.64326678194638	0.0175225285596055	0.324735182522981
895	Lamb2	0.699912047919087	5.8092258190867	5.63648783747604	0.0175904104328002	0.325269510553607
896	Cacna1c	0.410661606008788	6.29333800528151	5.63646641396775	0.0175906253896687	0.325269510553607
897	Caskin1	0.458821763130449	7.14632492574454	5.63234743578667	0.0176320043567847	0.325671179691426
898	Slc44a2	0.433621689880187	6.35052665932746	5.61842281972762	0.0177726355226446	0.32704055391197
899	1700003D09Rik	1.13162868634811	-1.46153559629719	5.6177925080725	0.0177790286565187	0.32704055391197
900	Ift88	0.383551152957014	4.79639804671296	5.60890172654497	0.0178694595319026	0.32704055391197
901	Ppil1	-0.355325900540111	6.03418472873627	5.59895233651316	0.0179712210654616	0.32704055391197
902	Cspp1	0.391549344775706	5.67923236282312	5.598303048844	0.0179778826857318	0.32704055391197
903	Svil	0.581836342786981	5.09132301689449	5.59659308925221	0.0179954388845973	0.32704055391197
904	Il6st	0.446113464346852	5.71698565228748	5.59442834568312	0.0180176897534911	0.32704055391197
905	Clmn	0.523452325414029	3.31454345932698	5.59126892747859	0.0180502156341547	0.32704055391197
906	Rtel1	0.460383931061295	5.97239768130939	5.5901418286313	0.0180618336650994	0.32704055391197
907	Pnp2	1.60771913506575	-2.60872804115379	5.589975730663	0.0180635464402686	0.32704055391197
908	Icam4	1.40978298888667	-2.39521721023632	5.5898001167832	0.0180653575243516	0.32704055391197
909	Slc9a1	0.359198628132381	5.7817006375626	5.58799294045751	0.0180840056042011	0.32704055391197
910	Plekhh2	0.487992986598136	2.93026980948037	5.5871934989014	0.0180922613050524	0.32704055391197
911	Flt1	0.447472704690581	4.23698289272709	5.58602182703166	0.0181043679986558	0.32704055391197
912	Colgalt2	0.560875107000125	2.80541538039279	5.58592437998558	0.0181053752797371	0.32704055391197
913	Efna5	0.543583942010397	4.57049049193219	5.5820656228673	0.0181453086522062	0.32704055391197
914	Odf4	1.07801591557021	-1.06010079486508	5.57575731538301	0.0182107878294403	0.32704055391197
915	Hist3h2bb-ps	-0.728225401416244	-0.74455761188368	5.57387836870662	0.0182303381053277	0.32704055391197
916	Tmem26	0.690161871645448	2.32670118597074	5.57351794465813	0.018234090762819	0.32704055391197
917	Rreb1	0.536950914320508	3.65851854126583	5.57251575883949	0.018244529498817	0.32704055391197
918	Mrpl13	-0.51123111302484	5.53280357232923	5.57202367304597	0.0182496573077569	0.32704055391197
919	Dus3l	0.427188835160573	6.52662520411442	5.56919442418492	0.0182791685535179	0.32704055391197
920	Agtr2	1.27223370194606	0.494451126538045	5.56502662831376	0.0183227316766483	0.32704055391197
921	Fopnl	-0.437774449640009	5.81661049086212	5.56052216762224	0.0183699343031415	0.32704055391197
922	Synj1	0.341999627631008	6.92321035778817	5.56035862546081	0.0183716504360276	0.32704055391197
923	Cabyr	0.806901492184419	0.94396400716371	5.55984769908721	0.018377012918712	0.32704055391197
924	Vsx2	1.99396466287855	-1.59802913439627	5.55911253292612	0.0183847317708051	0.32704055391197
925	Gdpd2	0.649149484099556	4.01104890765448	5.55910354664702	0.0183848261426485	0.32704055391197
926	Serinc5	0.437058722349117	6.18033299218227	5.55901417386151	0.018385764742389	0.32704055391197
927	Slc7a1	0.365416478935766	6.87852129607542	5.55792355024898	0.0183972225415107	0.32704055391197
928	Esr2	1.12473283932295	-2.00811746558224	5.5574753307447	0.0184019335532917	0.32704055391197
929	Igfbp5	0.404778504022853	7.62160817385286	5.55621784361304	0.0184151570258225	0.32704055391197
930	Cybb	1.10749701512309	-0.0868100230622332	5.55594266776275	0.018418052026237	0.32704055391197
931	Anapc11	-0.436525502506223	6.12056281062614	5.55475687879805	0.0184305325525333	0.32704055391197
932	Gaa	0.42810294717066	6.61227964122137	5.55408390327215	0.0184376195602072	0.32704055391197
933	Lrriq1	0.877081026200342	1.45348715213999	5.55367473290146	0.0184419298498483	0.32704055391197
934	Ndufa1	-0.578506678381623	5.74594558847839	5.55283768802404	0.0184507507050598	0.32704055391197
935	Arhgef1	0.472401631904975	6.93791335818924	5.54898707141562	0.0184913850206447	0.32704055391197
936	Orc6	-0.436116285341704	5.7290142604362	5.54854022496464	0.0184961064288459	0.32704055391197
937	Akap13	0.427103847974673	5.38905146787474	5.54637928744431	0.018518956609939	0.32704055391197
938	Ndufa4	-0.843939289935736	7.11941822945161	5.54289805957791	0.0185558291437158	0.32704055391197
939	Ttc33	-0.38047532485883	5.09099785649758	5.54123521522275	0.0185734684431803	0.32704055391197
940	Lca5	0.415578208256464	5.34139704940939	5.53892156039414	0.0185980403000727	0.32704055391197
941	Plrg1	-0.37747493231978	6.50767295383893	5.53851692163254	0.0186023411597433	0.32704055391197
942	Cldn1	0.938640966295646	2.5228591852319	5.53809180480781	0.0186068607851223	0.32704055391197
943	Tnfrsf17	3.27854299982346	-0.821927458765876	5.53684172974089	0.018620157518867	0.32704055391197
944	4930447C04Rik	1.08024620254891	0.290076487037475	5.53486677280494	0.0186411846450611	0.32704055391197
945	Crtc2	0.463180502448857	5.80312325036944	5.53369904018545	0.0186536288898365	0.32704055391197
946	Cks1b	-0.528114946204882	5.24813060874965	5.53142213827908	0.0186779179697662	0.327120237762247
947	Cbx3	-0.472123794551367	4.53683506443112	5.52268784527109	0.0187713953843059	0.327589201967196
948	Snrpb2	-0.593828264128891	6.11441976386077	5.52200122735918	0.0187787642657403	0.327589201967196
949	Trim13	-0.43795528646451	4.99267917963276	5.52038971653425	0.0187960709705027	0.327589201967196
950	Aoc3	0.949670671602744	-0.708038642305475	5.51764886626552	0.0188255439918339	0.327589201967196
951	Pax3	2.66979519896639	0.145390983586461	5.51711695613039	0.0188312692792557	0.327589201967196
952	Man2b2	0.514064313496088	3.96341452569487	5.51692156200353	0.0188333728823999	0.327589201967196
953	Atp1a1	0.445579196686892	7.51370349029921	5.51315339160915	0.0188739883340443	0.327589201967196
954	Mink1	0.44258892717815	6.69315069209378	5.51061644716734	0.0189013839072261	0.327589201967196
955	Ushbp1	0.533660513443641	2.85623094954552	5.51012178080413	0.0189067304205311	0.327589201967196
956	Ptma	-0.599424109018447	7.81476862164272	5.50945210017585	0.0189139710341051	0.327589201967196
957	Dzip1	0.338765557739729	6.95713087103762	5.50869212840159	0.0189221913497469	0.327589201967196
958	Adh5	-0.373722075824535	7.33621881635067	5.50468919196662	0.0189655505079138	0.327997119848763
959	4933428G20Rik	0.824590621284025	0.0475343793673079	5.49731211734839	0.0190457269240127	0.328780630974879
960	Zfp692	0.589930511238206	5.19928059126139	5.49686995825627	0.0190505435620403	0.328780630974879
961	Rpl35	-0.904765009119656	3.75831294096783	5.4930760407606	0.0190919241861088	0.329092257671404
962	Ccdc153	3.16889413676517	-2.51635284702143	5.49096426811817	0.0191149977229002	0.329092257671404
963	Atp13a1	0.493142939813483	6.8866856242111	5.48785322565628	0.0191490419375283	0.329092257671404
964	Ap3s1	-0.462896864820389	4.55410691405279	5.4836894429211	0.0191947043949896	0.329092257671404
965	Mybpc1	1.00439891707409	1.11798246286293	5.48280185708696	0.0192044527181457	0.329092257671404
966	Cpd	0.411031440036362	6.26750097844826	5.48206933357707	0.0192125018511649	0.329092257671404
967	2010107E04Rik	-0.773929702154446	5.86272741171549	5.48016076112318	0.0192334900549615	0.329092257671404
968	Rpf2	-0.594536674060691	5.55448807779298	5.47913590660154	0.0192447699597371	0.329092257671404
969	2700029M09Rik	-0.428503516386623	5.2459156462459	5.47812354512453	0.0192559190743346	0.329092257671404
970	Pax8	2.10769941863388	-1.49143871119568	5.47709698215937	0.0192672314064016	0.329092257671404
971	Msx1os	1.28538450523667	-1.23820210320231	5.46827743815023	0.0193647028664516	0.329565917582877
972	Mad2l1	-0.518178919354475	5.56788990922728	5.46624641832083	0.0193872213153845	0.329565917582877
973	Zmynd15	0.771891515688141	1.04076522317608	5.46561436206381	0.0193942346094914	0.329565917582877
974	Guf1	0.467063803729887	5.76068992607118	5.46498902678444	0.0194011759083747	0.329565917582877
975	Nup210	0.461977429373915	6.31177218479286	5.46477043798009	0.019403602876767	0.329565917582877
976	Dctn3	-0.379130912729407	6.03232547215594	5.46380616302821	0.0194143128658189	0.329565917582877
977	Zmym6	0.425212292627454	5.88904658813793	5.45708382035352	0.0194891464299862	0.330156347867229
978	Pkp1	1.98473729812368	-1.52990364882452	5.45457214348959	0.0195171830428617	0.330156347867229
979	Padi6	2.2131950838204	-3.02167920663468	5.45405502268127	0.0195229605818358	0.330156347867229
980	Esr1	1.8020658346213	-1.85502792871448	5.45186302921541	0.0195474702949715	0.330156347867229
981	Txndc9	-0.523802896265066	6.10763333219643	5.45175034553055	0.0195487311237175	0.330156347867229
982	Runx2	1.04574734709082	0.469770959975036	5.44854205193111	0.0195846643285518	0.330259455177413
983	Pop4	-0.336183456536555	6.39048362657766	5.44764680968931	0.0195947033099588	0.330259455177413
984	Fundc1	-0.519579036335583	4.97593144118162	5.44515368041256	0.0196226885697335	0.330395024617221
985	Atp2b2	0.422187592718609	6.51525491424949	5.43216098427042	0.0197692012411666	0.33080202003575
986	Zc4h2	-0.447576324493731	6.48070605090706	5.42999421512953	0.0197937447255499	0.33080202003575
987	Mir6921	1.49710316344668	-1.66473800624964	5.42859087692717	0.0198096574634123	0.33080202003575
988	Fam32a	-0.346526544810727	7.30522462988712	5.42813152730201	0.0198148689953874	0.33080202003575
989	Tgm6	1.21995796199374	-1.77833624677638	5.42541830970401	0.0198456806225955	0.33080202003575
990	Igsf3	0.395963435943474	7.17515246678582	5.42399599567421	0.0198618523805656	0.33080202003575
991	Dbi	-0.501647905390872	7.84375449031307	5.42394426368802	0.0198624408317287	0.33080202003575
992	Ndufv2	-0.605037001602405	6.85923804484134	5.42164536543934	0.019888609000502	0.33080202003575
993	Ddr2	0.722696090538248	4.08515584752306	5.4209759173825	0.0198962359726323	0.33080202003575
994	Grm2	0.656705236107907	3.98195659417534	5.42094834071423	0.0198965502164226	0.33080202003575
995	Slain1os	1.0055238786288	-0.152824225590852	5.41941255153631	0.0199140590648301	0.33080202003575
996	Trpv6	0.818685702346197	2.01933109598452	5.41209716551079	0.0199976774827297	0.33080202003575
997	Ciita	0.698948260032345	0.0225848078300103	5.41136773592729	0.0200060351006559	0.33080202003575
998	Gm15612	0.806415442618659	4.16990381514915	5.41077079335816	0.0200128774037865	0.33080202003575
999	Cebpzos	-0.760413821709119	3.59987601414043	5.41067520523483	0.0200139732832282	0.33080202003575
1000	1700011I03Rik	2.39381169785661	-3.16711212776262	5.40888768873264	0.0200344778770885	0.33080202003575
1001	9330182L06Rik	0.595153324445095	4.24560717282513	5.40883856902321	0.0200350416356545	0.33080202003575
1002	A930005H10Rik	-0.625367619211005	2.10604548346191	5.40788693635642	0.0200459669881304	0.33080202003575
1003	Gm17359	2.0143715406643	-3.11889363399211	5.4078262897249	0.0200466634591063	0.33080202003575
1004	Hilpda	-0.517323548893583	3.7706801579725	5.4069489306483	0.0200567419241356	0.33080202003575
1005	BC051142	0.671248767002242	1.85372936631346	5.40613004328536	0.0200661534364998	0.33080202003575
1006	Clasrp	0.426478307432294	6.55808530840806	5.39955929825954	0.0201418368852725	0.331719635700989
1007	Runx3	2.03684309569868	-2.75530765165682	5.39517468651411	0.0201925040977513	0.332158818628871
1008	Phf5a	-0.45365673017542	5.8343007396556	5.39378414657066	0.0202086002642384	0.332158818628871
1009	Timm17b	-0.400237721860281	5.72926985040266	5.38995040952157	0.020253046377231	0.332319380624571
1010	1700028K03Rik	1.01154980860242	0.0199541464639754	5.3864447543785	0.0202937774027164	0.332319380624571
1011	Tgfbr3	0.922404521139072	2.67533017126236	5.38624245125802	0.0202961304787934	0.332319380624571
1012	Uvssa	0.434391843593066	4.82664068066997	5.38508271894929	0.0203096252799418	0.332319380624571
1013	Hmgb3	-0.390483566059362	6.59095302804501	5.38430686413249	0.0203186584121614	0.332319380624571
1014	Akap8l	0.456201348406902	6.65584996755816	5.38089771076587	0.0203583998248445	0.33264099437675
1015	Pyroxd2	0.62386937984166	2.01571078407527	5.37481616948837	0.0204294937597451	0.33288774958632
1016	Ovgp1	0.721731255778612	3.37232982330078	5.37450653075665	0.0204331203368092	0.33288774958632
1017	Med10	-0.403282596088169	5.44704507938501	5.37445034701616	0.0204337784481704	0.33288774958632
1018	Fa2h	2.20160756290864	-2.99681622636146	5.36669383771554	0.0205248455672177	0.333722083462503
1019	Atp11a	0.482694163476247	6.50144389631255	5.36490237366386	0.0205459382959352	0.333722083462503
1020	Aamdc	-0.574536389839008	3.95266106830401	5.3633154041345	0.0205646420349035	0.333722083462503
1021	Nktr	0.443295152243184	7.46100400225608	5.36323730384088	0.0205655629656697	0.333722083462503
1022	Aprt	-0.393993351679212	5.66751808021072	5.35714972580091	0.0206374769561156	0.334133449794602
1023	Slc35f3	0.909964798340585	1.03637442281915	5.35462634809027	0.0206673624416544	0.334133449794602
1024	Map3k19	0.903705876597044	-0.198853605857173	5.35445600082682	0.0206693815529269	0.334133449794602
1025	Atp2b1	0.387422614447941	7.2341420977269	5.35274735132813	0.0206896453210915	0.334133449794602
1026	Fam104a	-0.311805530447867	5.30192257745608	5.35256995526542	0.0206917503313171	0.334133449794602
1027	Bub3	-0.337843594549156	7.19729756236932	5.34720496050206	0.0207555170305056	0.334836812231175
1028	Chat	0.967980769132581	-1.34315196826661	5.33502016618085	0.020901098312744	0.33685738992757
1029	B230118H07Rik	-0.639038614835421	4.47616929904413	5.33003777726292	0.0209609308323327	0.33737445872794
1030	1700003M02Rik	0.819415889706585	0.750394273579381	5.32895915820976	0.0209739070792961	0.33737445872794
1031	Grin2c	0.621074881520782	0.837126656605568	5.32086093052745	0.021071598140198	0.338617107649661
1032	Sptan1	0.36126546337624	10.2333230291996	5.31762089618965	0.0211108153264354	0.338861233604353
1033	Mrpl30	-0.561566576330072	5.51236366286425	5.3162282357728	0.0211276952144675	0.338861233604353
1034	Tnfrsf23	0.785275015584537	-0.0705993329051831	5.31270582420813	0.0211704513589624	0.339218605527359
1035	Frem1	0.819243108490348	3.68669508774639	5.31085728228175	0.0211929253695893	0.339250615964595
1036	Myl12b	-0.476451832493661	7.5567177723187	5.30681309469969	0.0212421795312572	0.339488778002863
1037	Lyrm2	-0.488483318859076	5.39844511194673	5.30627150266593	0.0212487845720044	0.339488778002863
1038	Cops2	-0.41178808999083	6.83762235722949	5.30377151400782	0.0212793010063683	0.33951168790123
1039	Psma4	-0.502784765531337	6.79417443094771	5.30279751386072	0.0212912025428161	0.33951168790123
1040	Tmem181a	0.512410607525919	4.29700895720424	5.29910000664261	0.0213364460212527	0.339768651218286
1041	Mkks	-0.476644464599053	4.44691637153489	5.29444270723384	0.0213935753960037	0.339768651218286
1042	Ltbp2	0.968993415147721	-0.709363123993755	5.29436446776101	0.0213945364821738	0.339768651218286
1043	Cd24a	-0.497676144425192	10.0737772670447	5.28812988821642	0.0214712653423051	0.339768651218286
1044	Psmc6	-0.483289027993325	7.50012390538253	5.28803836660448	0.0214723938165988	0.339768651218286
1045	Srrm2	0.615137589710387	9.97821351685339	5.28707790263604	0.0214842401761843	0.339768651218286
1046	Doc2g	0.628964478334438	3.96072160863921	5.28691355251529	0.0214862679479821	0.339768651218286
1047	Mrpl55	-0.407611993568722	4.62018657607594	5.28635669932715	0.021493139943669	0.339768651218286
1048	Micalcl	1.10914641185053	0.484217327523968	5.2838824942739	0.0215237010624109	0.339768651218286
1049	Enpp2	0.768299729125343	5.31799339290361	5.28342371055039	0.0215293728535209	0.339768651218286
1050	Slc5a7	0.826485967811928	0.958415586610154	5.27952160810514	0.021577675853131	0.339768651218286
1051	Dusp1	-0.372128583410705	5.72699174730043	5.27816919956873	0.0215944431014012	0.339768651218286
1052	Stat2	0.354234587752355	5.44932178228376	5.27678128138575	0.0216116646282997	0.339768651218286
1053	Nup37	-0.541993512120087	4.00501502787193	5.27615496622345	0.0216194407104411	0.339768651218286
1054	Vwf	0.593949055131095	4.1643063530735	5.2760131991819	0.0216212012362121	0.339768651218286
1055	Sytl2	0.788366111376075	1.09494647027948	5.2728636797792	0.0216603516676285	0.339768651218286
1056	Prtg	0.893401891394659	1.0100106845808	5.27248296392124	0.0216650891666911	0.339768651218286
1057	Ccdc141	0.477301543487749	3.06943158367257	5.27157013600308	0.0216764524588199	0.339768651218286
1058	Ttc1	-0.340714379774709	5.24352357294807	5.26765919413853	0.0217252075321662	0.340057218387912
1059	Prpf40b	0.350659446340706	7.12635161027852	5.2657937507753	0.0217485027434041	0.340057218387912
1060	Plod1	0.520268987617242	4.60436149708092	5.2622015076016	0.021793434715118	0.340057218387912
1061	Pdcl	-0.32972854352852	6.33527058454357	5.26186142126944	0.0217976935118316	0.340057218387912
1062	AI462493	-0.407663032026656	4.46080787455466	5.26117135012723	0.0218063377098151	0.340057218387912
1063	Zfp428	-0.329220456803939	7.11867143251745	5.25861460691788	0.0218383957906105	0.340057218387912
1064	Atp5f1	-0.497846818831544	7.17011390908646	5.25565384963477	0.0218755806552786	0.340057218387912
1065	Oca2	1.0785422463443	-0.22026734431276	5.2556121549484	0.0218761047768757	0.340057218387912
1066	Oas2	1.14919980427944	-1.3505458378911	5.250444004906	0.021941171651119	0.340057218387912
1067	Ptprm	0.404583366648564	5.08550284584425	5.2502261145576	0.0219439192844581	0.340057218387912
1068	A230050P20Rik	1.02359520316927	1.37299737188051	5.24987023290089	0.0219484077774382	0.340057218387912
1069	Filip1l	0.550664056811733	2.14258128669809	5.24740116402546	0.0219795746579606	0.340057218387912
1070	Ptrh2	-0.432596961345672	5.50103920348132	5.24719512469972	0.0219821775490768	0.340057218387912
1071	Ddhd2	0.41607778464557	5.37421442887079	5.24719243374598	0.0219822115459593	0.340057218387912
1072	Fez1	-0.31681278592138	8.35367148110648	5.24428864784278	0.0220189290563949	0.34010707689427
1073	Atxn2l	0.459487401623157	8.59022840180003	5.24309183738664	0.0220340808507471	0.34010707689427
1074	2900009J06Rik	-0.701405843424257	-0.176381014739978	5.24048905980136	0.0220670696880005	0.34010707689427
1075	1110059E24Rik	-0.5900289280272	4.7857596447016	5.24045148258048	0.0220675463339775	0.34010707689427
1076	Timm10	-0.576974610796107	4.4507866230888	5.23083192753524	0.0221899165042064	0.340750706180352
1077	Arap3	0.403436651185586	4.45188243016846	5.23073127253813	0.0221912006440476	0.340750706180352
1078	Ubxn11	0.534548062310445	2.57219299241475	5.23070416502314	0.0221915464904082	0.340750706180352
1079	Epha8	0.697428012961579	4.58296678758354	5.23070194290305	0.0221915748411758	0.340750706180352
1080	Znf512b	0.418315993393983	7.82509055714344	5.22705357469175	0.0222381729397337	0.34085177858379
1081	Rnf34	-0.34536390075156	5.99135329267053	5.22511594674548	0.0222629621316323	0.34085177858379
1082	Zfp667	-0.342160787811858	4.32173531932864	5.22278135453001	0.0222928679471323	0.34085177858379
1083	Myo5b	0.74997461397491	3.61986517644541	5.22263981972013	0.0222946823267453	0.34085177858379
1084	Ccdc135	0.85561894689643	0.984043001536215	5.22179219942563	0.0223055514422272	0.34085177858379
1085	Gm996	0.554020044125412	4.86540073880312	5.22037958368619	0.0223236777481384	0.34085177858379
1086	Med7	-0.425691432853869	4.97488901074857	5.21893986587739	0.0223421675242634	0.34085177858379
1087	Aimp2	-0.394320608025255	5.6021700424434	5.21677314103077	0.0223700239025838	0.340923490379252
1088	Bzw2	-0.349095137206376	8.52774959135957	5.21518318300434	0.0223904879999463	0.340923490379252
1089	Foxred2	0.366728325084567	5.44998695450398	5.21094586886302	0.0224451205812378	0.340923490379252
1090	Slc25a18	1.04447272173912	0.994637733921335	5.21090549946746	0.0224456417360327	0.340923490379252
1091	Atp1a3	0.487074977324469	9.09710536111985	5.21058697423962	0.0224497542252393	0.340923490379252
1092	Cpxm1	0.544569300778656	4.18372115757539	5.20532971466805	0.0225177437705278	0.341031402459228
1093	Nubp2	-0.376863387956867	5.21646915107789	5.20441625352701	0.0225295788525636	0.341031402459228
1094	Pitpnm3	0.559873198922393	3.5748636591295	5.20433352956253	0.0225306509678054	0.341031402459228
1095	Cmc1	-0.61825622449999	3.24114364300164	5.20328549692367	0.0225442382097154	0.341031402459228
1096	Unc5c	0.642355264034237	4.74988159420801	5.20206257159933	0.0225601035866238	0.341031402459228
1097	Slco2b1	0.521330928824399	3.63271916640841	5.20050226921796	0.0225803626567946	0.341031402459228
1098	Rgs2	-0.427420178950825	6.05939822456022	5.19360108401968	0.0226701944605376	0.3414066442927
1099	2610206C17Rik	1.12673515958481	-1.56256180259038	5.19159518687623	0.0226963743638299	0.3414066442927
1100	Cwc15	-0.503682192288342	6.80904426838556	5.18891072632879	0.0227314595486532	0.3414066442927
1101	Tmem242	-0.387783149390186	5.32709329613829	5.18707116362039	0.0227555345966285	0.3414066442927
1102	Thbs1	0.404853054658206	5.27983848310608	5.18653463405809	0.0227625613370878	0.3414066442927
1103	Pxdn	0.561511183531662	7.63561000762344	5.18631536964216	0.0227654336138983	0.3414066442927
1104	Kit	0.407989182150915	6.5660357040541	5.18238366209981	0.022817001228952	0.3414066442927
1105	Celsr2	0.47785763500343	8.35664195173577	5.18070875583581	0.0228390057763772	0.3414066442927
1106	Mrpl33	-0.667263217957961	4.59632916293354	5.17877693429984	0.0228644129366473	0.3414066442927
1107	Dlec1	0.911859324062292	1.01692402529386	5.17784973025265	0.0228766178520834	0.3414066442927
1108	Psmd8	-0.354662743582101	7.6728606790214	5.17700940705484	0.0228876849761221	0.3414066442927
1109	Bud31	-0.540534731700477	5.50878915268011	5.17519962771481	0.0229115387655271	0.3414066442927
1110	Dlx6	-0.414863772381043	4.01358412855562	5.17075376850766	0.0229702468656853	0.3414066442927
1111	Mir18	1.67808088579008	-2.54117189418271	5.16843216659777	0.0230009658484348	0.3414066442927
1112	Gins4	-0.380833814171428	5.14534568960898	5.16714425419577	0.0230180256155091	0.3414066442927
1113	Mdn1	0.46074078615928	6.72451810887574	5.16399338103292	0.0230598175968907	0.3414066442927
1114	Cacybp	-0.464145676865428	7.31368178265068	5.16154433802488	0.0230923550956074	0.3414066442927
1115	Zkscan2	0.488131704705339	5.3740110441134	5.16060471751863	0.0231048513367924	0.3414066442927
1116	Ap1s1	-0.367528743640296	6.95119078598188	5.16015045624206	0.0231108951813877	0.3414066442927
1117	Ier3ip1	-0.461183180956778	5.70701856961853	5.15909286721365	0.0231249725172808	0.3414066442927
1118	Mmp16	0.343853307085706	5.06893145497705	5.1590758220113	0.0231251994750123	0.3414066442927
1119	Anapc16	-0.355363545875046	5.64466240077308	5.15815774251788	0.0231374271623068	0.3414066442927
1120	Pnrc2	-0.384755380498094	6.77688715034996	5.15772501368772	0.0231431929010202	0.3414066442927
1121	Serpine3	1.18550227806206	-1.8125070779357	5.1573071242094	0.0231487623319731	0.3414066442927
1122	C030023E24Rik	0.932726124879335	0.883374306509064	5.15679679996431	0.023155565573833	0.3414066442927
1123	Adcy1	0.772226243802179	6.94361738946886	5.15425602101286	0.0231894681069532	0.3414066442927
1124	Tmem131	0.382090187497709	7.80948013353825	5.15162031149643	0.0232246917187836	0.3414066442927
1125	Igf2r	0.52266998468007	6.84421009795667	5.15153096302478	0.0232258867430313	0.3414066442927
1126	Ccdc53	-0.603814373846979	4.19129969108646	5.15137880924533	0.0232279219268674	0.3414066442927
1127	Chchd5	-0.457506282493235	3.92631001528546	5.15056427384204	0.0232388201627109	0.3414066442927
1128	Sub1	-0.579857438344198	7.64197868509034	5.14867995219222	0.0232640521358467	0.3414066442927
1129	Utp11l	-0.510626787379295	5.24475180332295	5.14863812151323	0.0232646125909258	0.3414066442927
1130	Kcnc2	0.508820447183549	3.27168915327926	5.14256669569226	0.023346107321917	0.342027988058254
1131	Tmem63c	0.485281943038332	4.1589180681177	5.14240804097945	0.0233482408554977	0.342027988058254
1132	Trpm2	0.594382093940272	2.37570451414689	5.13975767818526	0.0233839119290197	0.3422479265371
1133	Cc2d1b	0.4515040104191	5.6801808741218	5.13462459464532	0.0234531585894666	0.342886594593424
1134	Anxa8	2.52308129493236	-2.58811789647145	5.13345695517277	0.0234689400210612	0.342886594593424
1135	Aplp2	0.382511429593307	8.12154286046925	5.12815742421878	0.023540705273629	0.343012381196126
1136	Ppfibp1	0.35773193050189	4.7967180246158	5.12683150318626	0.0235586962138962	0.343012381196126
1137	Bmi1	-0.301187069548889	6.94844348856631	5.12551467833738	0.0235765778443037	0.343012381196126
1138	Zmynd10	0.585547927881383	1.93055818957533	5.12477538134863	0.0235866231885522	0.343012381196126
1139	Ak6	-0.441825489329923	4.60378631100621	5.12412209058543	0.0235955036003611	0.343012381196126
1140	BC051226	-0.474758630434898	3.84671478043884	5.12366130193649	0.0236017693483573	0.343012381196126
1141	Lrrc20	-0.359273733590597	5.55528486575102	5.12092197169959	0.0236390540662344	0.343108851248246
1142	Adcyap1r1	0.390094980215821	6.97974671149871	5.11954714273763	0.0236577897270606	0.343108851248246
1143	Vps29	-0.490729537292735	6.05327340339741	5.11725005364772	0.0236891279781057	0.343108851248246
1144	Nipal4	0.958423568635136	-0.665989733524724	5.11700247335304	0.0236925081845505	0.343108851248246
1145	Lgr4	0.60730495192559	3.96896574002517	5.11557897742267	0.0237119528415767	0.343108851248246
1146	Ndufs4	-0.668503446678334	6.19771345653694	5.11176556561837	0.0237641248554341	0.343266513125927
1147	Hs3st3a1	1.0202424527924	-0.434676785431916	5.111753800053	0.0237642860064847	0.343266513125927
1148	Esrrb	1.28838762394719	0.99875522376071	5.10793783389526	0.0238166125274372	0.343308255901656
1149	Atp8a1	0.424191113001726	6.43093729041294	5.10641576567291	0.0238375172497565	0.343308255901656
1150	Tmem214	0.362645218604026	6.0532816229908	5.10550893453345	0.0238499810952156	0.343308255901656
1151	Mtx3	0.40523564723179	5.74671145658542	5.10550315807601	0.0238500605107922	0.343308255901656
1152	Ildr2	0.383675640633056	5.49142970855327	5.10278507600504	0.0238874595465791	0.343548116117815
1153	Mbd6	0.499645590771819	7.24741681185852	5.09801115627517	0.0239532928907303	0.344196146239045
1154	C1qbp	-0.293398512099286	6.6629483062676	5.09319423883263	0.0240199099689496	0.344854305342771
1155	Lamtor2	-0.35289771527344	5.49855198167946	5.09133891514283	0.0240456199985434	0.344924529987763
1156	Ptprj	0.399813040182711	4.58459865321929	5.08762641245605	0.0240971515239659	0.34511548260547
1157	Mmp2	0.698988060598863	4.2653926462453	5.0873788202633	0.0241005923089406	0.34511548260547
1158	Cpt1b	0.912634694790195	-0.75892380758196	5.08085703065576	0.0241914093091946	0.345380545911038
1159	Gng10	-0.576877255642397	5.50895817120922	5.07823773708717	0.0242279832772811	0.345380545911038
1160	Pfdn1	-0.432111755435457	6.05935499780832	5.07593795778191	0.0242601430748552	0.345380545911038
1161	Dag1	0.401001061942974	7.70646304270953	5.07429972780103	0.0242830788694892	0.345380545911038
1162	Spon1	0.712659569451833	5.09719236673136	5.07322548358247	0.0242981308787214	0.345380545911038
1163	Vps13b	0.35036252980708	5.37241093016646	5.07244708362999	0.0243090436497935	0.345380545911038
1164	Cabp4	1.09141585148452	-1.82799801896773	5.072184336399	0.0243127283801643	0.345380545911038
1165	Psmd10	-0.472037900769762	4.40204347967582	5.06982163840888	0.0243458885751101	0.345380545911038
1166	Slc22a3	1.33575045910923	-0.262749825211518	5.06972801338883	0.0243472035578083	0.345380545911038
1167	Mir7019	1.35298112270114	-2.48143699287694	5.06972046639753	0.024347309560066	0.345380545911038
1168	Pld2	0.476815224001741	3.73448667041515	5.06964203178606	0.0243484112520577	0.345380545911038
1169	Abcc1	0.387180493900891	4.97448025208826	5.06351408142653	0.0244346445004464	0.346307262688961
1170	Atp6v1g1	-0.512562234174385	5.70899156447676	5.06032120166196	0.0244797006124606	0.346340478872825
1171	Mrpl34	-0.356189076200036	5.56753132032979	5.05949671639967	0.0244913492825686	0.346340478872825
1172	Bcas2	-0.313288227079447	6.87251026149612	5.05890585878933	0.0244997007024958	0.346340478872825
1173	Zmynd19	-0.360783587173441	5.23766664665005	5.05514543756668	0.0245529213204075	0.346796931318424
1174	Rbm18	-0.398001717568059	6.42724531840486	5.05158393479516	0.0246034373163418	0.34702912864754
1175	Fundc2	-0.562011920476548	5.05292580096177	5.05086532418582	0.0246136430883283	0.34702912864754
1176	Apitd1	-0.453472639186762	3.53438945509185	5.04945574205119	0.0246336748640095	0.34702912864754
1177	Fnta	-0.324786855513126	5.85021983097566	5.04599366346807	0.0246829468135734	0.34702912864754
1178	Rab36	0.436127976710409	4.03064336455262	5.04405853816967	0.0247105318762493	0.34702912864754
1179	Herc2	0.375756261431464	7.89766759180964	5.04345208838296	0.024719183355308	0.34702912864754
1180	Plxna3	0.510643541378913	8.42477336378028	5.04160262939729	0.0247455867494585	0.34702912864754
1181	Adamts1	0.588427334482905	4.43822139194995	5.04122756557789	0.0247509448348535	0.34702912864754
1182	Spc25	-0.63091597262602	5.56504324976513	5.03961709884167	0.0247739653255356	0.34702912864754
1183	Gbp3	0.842708223979406	0.0982018315746674	5.03927780301115	0.0247788181548793	0.34702912864754
1184	Rfng	0.361943805561822	6.29164227846272	5.0374235064111	0.0248053569470143	0.347107393495045
1185	Mrc2	0.622578203938129	5.05886262326733	5.03361942780039	0.0248598935181036	0.347423466758144
1186	Snrpd3	-0.526398056325832	7.40942061618818	5.03292353008806	0.0248698836054538	0.347423466758144
1187	Rps15a-ps6	-2.00089646232178	-1.57569518898331	5.02982408784093	0.0249144288602035	0.34775253357696
1188	Pcdh7	0.381509387288826	5.68681456428576	5.0267354193608	0.0249589016768646	0.348030868365182
1189	Plekhg5	0.35473582527518	4.81880087881793	5.02269804118872	0.0250171589888407	0.348030868365182
1190	Rpl41	-0.75984321497031	7.45288750319801	5.02027937844912	0.0250521266637628	0.348030868365182
1191	Mrpl22	-0.571889577997364	4.57822793749761	5.01963017695356	0.025061521091892	0.348030868365182
1192	Gskip	-0.450384550756053	3.94848547671148	5.0176051431331	0.025090848341889	0.348030868365182
1193	Reln	0.417756567162406	8.29263567591253	5.01749115798741	0.0250925001736521	0.348030868365182
1194	Bad	-0.371904678293547	4.89662227753605	5.01465436929286	0.0251336462884673	0.348030868365182
1195	Map1lc3b	-0.379154877902745	7.19516333345957	5.01445537464653	0.0251365352283836	0.348030868365182
1196	Tspyl2	0.418854655403698	6.77175589519274	5.01221825929295	0.02516903668156	0.348030868365182
1197	Eif5a	-0.404381150305576	8.59363274422315	5.00902573824534	0.0252154941287736	0.348030868365182
1198	Susd2	0.675419374226879	1.82680712138727	5.008576852108	0.0252220334395517	0.348030868365182
1199	Lsm6	-0.357297578503803	5.55087151329354	5.0075594324024	0.0252368615879415	0.348030868365182
1200	Arglu1	0.398429734676129	7.45943454427785	5.00588719938869	0.0252612528306654	0.348030868365182
1201	Grin1	0.719997388362784	5.47171444971103	5.00491391177596	0.0252754605028862	0.348030868365182
1202	Snord35b	1.28677835420196	-1.99537266050965	5.00314610031698	0.0253012875509	0.348030868365182
1203	Mfsd7a	1.12530818516457	-1.81005042228941	5.00129575396325	0.025328349757837	0.348030868365182
1204	Pitpnm1	0.513205467334333	6.13021623637438	5.00026760236877	0.025343399960049	0.348030868365182
1205	Slc23a2	0.396299508907191	6.05965484354783	5.00004900102979	0.0253466010687906	0.348030868365182
1206	Traf3ip2	0.475073762273268	2.62410902959243	4.99801871191796	0.0253763518607706	0.348030868365182
1207	Snupn	-0.369213638330816	4.08198998004271	4.99727478686987	0.0253872620245659	0.348030868365182
1208	Cdh23	0.810773396138896	2.72327551243119	4.99723513431645	0.0253878436927959	0.348030868365182
1209	Nid2	0.756630048010538	6.01193167096831	4.99664146334266	0.0253965539810103	0.348030868365182
1210	Kcnn3	0.372511458490393	4.49266357489693	4.99521383547894	0.0254175127186063	0.348030868365182
1211	Gpx1	-0.355516399491295	6.87250025213629	4.99115820205412	0.0254771507682561	0.348273246995577
1212	Rsl24d1	-0.544750646170092	4.40486598977224	4.99115106298013	0.0254772558763061	0.348273246995577
1213	Nav2	0.480352665839253	6.25028879690343	4.98908496503003	0.0255076938147876	0.348401872319374
1214	Ppp1cb	-0.36482511830807	8.12553563100212	4.98558496803155	0.025559342292473	0.348513911072669
1215	Eif4e	-0.394242539003202	6.21700591813454	4.98420339738831	0.0255797596336184	0.348513911072669
1216	Liph	0.809354409190887	-0.855765170661652	4.98337874739698	0.0255919546765769	0.348513911072669
1217	Emilin2	0.709430817265804	1.67537263419904	4.98181981755243	0.0256150248567564	0.348513911072669
1218	Plekhd1	0.974499757217176	0.26053111770734	4.98088944307572	0.0256288035082279	0.348513911072669
1219	1110059G10Rik	-0.601150501991367	4.3191891832822	4.97999152824013	0.0256421087395934	0.348513911072669
1220	Csf2ra	0.458252232840799	5.25123293701751	4.97558408653557	0.0257075219852243	0.348539043755983
1221	Fkbp3	-0.651048822357244	6.85561961718954	4.97430193546963	0.025726583616794	0.348539043755983
1222	Ttc22	1.02475980893869	-1.07619142372765	4.9742581904667	0.0257272342290014	0.348539043755983
1223	Sh2d5	0.527298558359616	3.60031051298967	4.97419961662328	0.0257281054148701	0.348539043755983
1224	Atp5j2	-0.654319184741298	6.39859572173109	4.96889343344587	0.0258071530957681	0.349324274910691
1225	Zfp318	0.341731742898886	6.80375559455277	4.96629495648009	0.0258459553140705	0.349563908280425
1226	Chia1	0.975727709887647	-1.0931001147516	4.95659413550847	0.0259913508724633	0.350438187177134
1227	Cntn3	0.517356625722032	3.12079650473385	4.95580921136836	0.0260031523871712	0.350438187177134
1228	Cntnap2	-0.290879139116207	7.13853355243265	4.95541002590906	0.0260091563677772	0.350438187177134
1229	Exo5	-0.346732936471136	5.40266448738663	4.95514536299068	0.0260131378454546	0.350438187177134
1230	Trappc2l	-0.475279987518894	5.11614517432471	4.95493153572116	0.0260163550354826	0.350438187177134
1231	Cbx7	0.520612861637301	3.3372875420308	4.95158821031194	0.0260667116494375	0.350744334174576
1232	Zfp958	-0.569898944704705	3.91624851972101	4.95003075095349	0.0260902044114432	0.350744334174576
1233	Mrpl51	-0.439120943840683	4.7404279578096	4.94793510198393	0.0261218499629317	0.350744334174576
1234	Ube2e1	-0.412911597849388	5.27872823682257	4.94780848843568	0.026123763180313	0.350744334174576
1235	Rnf182	-0.382071154624037	5.61814253096022	4.94426135673303	0.0261774219907118	0.350782665868961
1236	Cc2d2a	0.373849526822115	4.77201706951887	4.94111138433138	0.026225168832217	0.350782665868961
1237	Msantd4	-0.341045317388618	6.50004867152558	4.94091481835211	0.0262281513500922	0.350782665868961
1238	Hkdc1	1.08348551914682	-0.546379791528233	4.9386468808902	0.0262625885278755	0.350782665868961
1239	Vwa8	0.362276633539361	4.60928162298374	4.93718466346393	0.0262848162731461	0.350782665868961
1240	Cks2	-0.907804655906412	0.719784787777815	4.9363942583505	0.0262968396732004	0.350782665868961
1241	Trpm4	0.487389109932625	3.25865817560729	4.93520174199128	0.0263149906839792	0.350782665868961
1242	Rpp14	-0.358430426397355	5.07763797788008	4.93396813592548	0.0263337808126195	0.350782665868961
1243	Ccdc90b	-0.378109535128088	5.28609335313391	4.93297418834572	0.0263489306372307	0.350782665868961
1244	Fam216b	1.27416633912324	-1.52008321030887	4.93115384077167	0.0263767000031166	0.350782665868961
1245	Uqcrb	-0.816268131460528	3.78756003174309	4.92965348115155	0.0263996108244366	0.350782665868961
1246	Gas6	0.496347123565712	4.98520743679775	4.92732860475716	0.026435153061012	0.350782665868961
1247	Dock4	0.342449534759157	6.17016736165485	4.92589235640381	0.0264571349817505	0.350782665868961
1248	Spag8	0.682261662364879	1.80558788641193	4.91853025963918	0.0265701112513536	0.350782665868961
1249	Glp2r	1.00348541572573	-0.830684415298629	4.9166893308457	0.026598439821077	0.350782665868961
1250	Pitpnm2	0.387635229209912	6.93337712362527	4.91640101791074	0.0266028792791313	0.350782665868961
1251	Med12	0.461030038997357	7.12717862211241	4.91579964770602	0.0266121416887407	0.350782665868961
1252	2310039H08Rik	-0.444029550943975	3.99717355072616	4.91261256207373	0.0266612857323808	0.350782665868961
1253	Crim1	0.422353904525651	5.25473762524075	4.91014595419695	0.0266993849476811	0.350782665868961
1254	Gigyf1	0.488560875156861	6.95133418388833	4.90954131052139	0.0267087329057183	0.350782665868961
1255	Cmc2	-0.476972032264695	3.48617284615295	4.90916932627911	0.0267144855750979	0.350782665868961
1256	Slc22a12	1.09326367150125	-1.18242691792057	4.90894075386603	0.0267180210452171	0.350782665868961
1257	Slit2	0.552687675820703	5.69039196134573	4.90696824910854	0.0267485512072634	0.350782665868961
1258	Mrto4	-0.349352962712514	4.84148329256599	4.90692077696772	0.0267492864213965	0.350782665868961
1259	Akap2	0.350058156916762	4.90567211522425	4.90513475973438	0.0267769622312483	0.350782665868961
1260	Mcoln1	0.387471620374545	5.85614835718544	4.9051126140696	0.0267773055833665	0.350782665868961
1261	Dysf	0.583896071565416	2.67637549279679	4.90459825287062	0.0267852816603544	0.350782665868961
1262	Tiprl	-0.349223793978441	6.12755696670493	4.90406420900341	0.0267935655653091	0.350782665868961
1263	AW209491	-0.393316549536925	4.38885881939875	4.90361880263082	0.0268004765929177	0.350782665868961
1264	Adam12	0.680530373813192	3.15010562308092	4.90183587888156	0.0268281594093	0.350782665868961
1265	Tex15	0.533462091837855	2.15727206939938	4.90175793190316	0.0268293703420361	0.350782665868961
1266	Prdx1	-0.506306934306519	6.94555358625284	4.89834526832321	0.0268824429723514	0.350782665868961
1267	Rpl22l1	-1.10201476407401	4.2118639439365	4.89743571693859	0.0268966064326157	0.350782665868961
1268	Gins1	-0.525336408190307	4.33986107906429	4.89708631561703	0.0269020493440313	0.350782665868961
1269	Mrps23	-0.322233015545654	5.70070705620917	4.89687419024	0.0269053543539416	0.350782665868961
1270	Col4a3	0.856420039906657	-0.182205814594764	4.8962998335156	0.0269143052122078	0.350782665868961
1271	Lemd1	-0.477246656901176	2.67159598066749	4.89042804726838	0.027005989793341	0.350782665868961
1272	Slc27a1	0.476657846378692	6.01635492463576	4.88957053794949	0.0270194064611363	0.350782665868961
1273	Dnah10	0.784278026416607	0.644849890123954	4.88907654464386	0.02702713867087	0.350782665868961
1274	Tbc1d10c	0.872707006615018	-0.352622738041555	4.88887061168725	0.027030362707387	0.350782665868961
1275	Ptprz1	0.334959996270132	8.83083090153225	4.88833581918138	0.0270387371572286	0.350782665868961
1276	Pcp4l1	0.932616427329855	3.00282456784681	4.88659229231038	0.0270660582212388	0.350782665868961
1277	Smim18	-0.834915114132216	3.54148006963876	4.88598730802544	0.0270755450312428	0.350782665868961
1278	Kcnc3	0.558818271937999	5.08227711113965	4.88571684863489	0.0270797872462473	0.350782665868961
1279	Mylk	0.511481111631289	3.65595350124315	4.88339131291517	0.0271162923187085	0.350782665868961
1280	Gm16617	1.05463568737206	-0.525582660422473	4.88214790797287	0.0271358316456715	0.350782665868961
1281	Gtf2a2	-0.493089390668013	5.55785494606651	4.88132965247737	0.0271486980035058	0.350782665868961
1282	Acn9	-0.728562954355917	2.25690521639674	4.88107237114639	0.0271527448400346	0.350782665868961
1283	Sumo1	-0.547502643771371	5.29870118440509	4.87759705938409	0.0272074703154801	0.350782665868961
1284	Cmya5	0.710886347947738	0.494873092111827	4.8774256226566	0.0272101728836637	0.350782665868961
1285	Ncam1	0.418092430637437	8.93286465745366	4.87685860705696	0.0272191134373637	0.350782665868961
1286	Nhp2	-0.374868967338055	5.55627252751832	4.87632197286538	0.027227577758781	0.350782665868961
1287	Eng	0.384397510535777	5.30702899164614	4.87064490215108	0.0273172899293038	0.351665003534347
1288	Calca	1.36589676751445	-0.575621947842776	4.86216854749004	0.0274518104965573	0.353122357381181
1289	Ndufs6	-0.456444096098104	5.7829940390713	4.85836222129003	0.0275124412493766	0.353627716539699
1290	Uqcrq	-0.489309747874289	6.45249133706255	4.85392688206905	0.0275832672713334	0.354263234225931
1291	Gpn2	-0.356591184803819	4.21501261856582	4.8522602797472	0.0276099295248538	0.354330993313538
1292	Shroom1	0.548655116219526	1.63290287337583	4.84536201210851	0.0277205732630997	0.355040668820329
1293	Snrpe	-0.764196961613274	5.53169302299586	4.84353241441719	0.0277499961466155	0.355040668820329
1294	Evpl	0.637621818946678	0.830954421901963	4.8431029482974	0.0277569073619708	0.355040668820329
1295	Oc90	1.33449243122087	-1.65903096329239	4.84200966067759	0.0277745092569009	0.355040668820329
1296	Tmem132d	0.636125388317584	2.34886306493645	4.84176102556929	0.0277785138945432	0.355040668820329
1297	Nckipsd	0.383852264562558	4.77826409585192	4.8403154749076	0.027801808536561	0.355040668820329
1298	Clic5	1.28287312347914	-0.849484232625213	4.83847392987956	0.0278315139568881	0.355040668820329
1299	Rab26os	-0.929627778536389	2.79808509873915	4.83748326505646	0.0278475077376755	0.355040668820329
1300	Epb4.1l2	0.348338142096614	5.94563903671786	4.83573034145776	0.0278758312338794	0.355040668820329
1301	Mob4	-0.441786444459616	6.19419916233696	4.83550209738873	0.0278795213746528	0.355040668820329
1302	Tnni1	1.71166852987187	-2.14162946091821	4.83064342920306	0.0279581946784991	0.355769100947292
1303	Nme6	-0.374686279090297	4.07099619362337	4.82311006263921	0.0280806347260884	0.3570529210605
1304	Slc22a17	0.468852531550014	8.01154853895	4.82155480515876	0.0281059817880077	0.357101155110208
1305	Adamts9	0.62305842235456	3.30326347686989	4.8192438547635	0.0281436888593847	0.357257584422757
1306	Mfsd10	0.468563477946412	5.38856436346102	4.81712048812307	0.0281783815924258	0.357257584422757
1307	Ppifos	0.880000261382038	2.12408458802384	4.81683906178181	0.02818298302997	0.357257584422757
1308	Lrig1	0.468768452989844	5.32975043995657	4.81537831645778	0.028206879388842	0.357287138925332
1309	2410004N09Rik	-0.556194835109789	3.67194714119491	4.81395187892743	0.0282302348557071	0.357309802207299
1310	Slc1a4	0.39113177238588	6.807407371958	4.80977818213537	0.0282986876450004	0.357636498943767
1311	Trappc1	-0.419130512071197	6.22041184828612	4.80853262594533	0.0283191494606777	0.357636498943767
1312	Exosc8	-0.411503396558815	5.49545978576003	4.808431929572	0.0283208043586566	0.357636498943767
1313	Mrps14	-0.65464825836726	4.50477106899499	4.80669929046159	0.0283492952464519	0.357669867312365
1314	Tnfrsf4	0.670260854722086	0.777861896609686	4.80547406331312	0.0283694604414718	0.357669867312365
1315	Mrps17	-0.328614605048487	5.84983704976842	4.80321519345402	0.0284066768152556	0.357669867312365
1316	D030056L22Rik	-0.407228151517572	5.43565352358066	4.80153592057694	0.0284343768744331	0.357669867312365
1317	Ccdc37	0.545515611994611	2.33037564842011	4.8007435540214	0.0284474569359371	0.357669867312365
1318	Fstl3	1.05158260400149	-1.86229863435223	4.80040941048623	0.0284529747173888	0.357669867312365
1319	Ccdc57	0.427488043693453	3.86598625642244	4.79843120720088	0.0284856640264589	0.357809311289136
1320	Crispld2	0.908356112254874	1.27512508357789	4.79545606093481	0.0285349011945926	0.358055534262075
1321	Col6a2	1.01435114330453	5.12308104363154	4.79463597942238	0.0285484886987084	0.358055534262075
1322	Kcnma1	0.477484555298388	4.18940077918556	4.79079789820919	0.0286121694500981	0.358056840010504
1323	Man2c1	0.400190019768991	5.94931899464185	4.79044135261276	0.02861809269194	0.358056840010504
1324	Pcsk4	0.666114155274849	1.28714999990329	4.78701437159263	0.0286750897875109	0.358056840010504
1325	Pabpn1	0.375217561617452	8.58214541595286	4.78497115934722	0.0287091284459283	0.358056840010504
1326	Mrps21	-0.450327432001753	4.89968948645092	4.78451711705031	0.0287166982219835	0.358056840010504
1327	Psmb5	-0.386611438523283	4.73262238390886	4.784437185817	0.0287180310475799	0.358056840010504
1328	Mir9-1	1.32949577861107	-1.4762133575516	4.78364500580778	0.0287312438570831	0.358056840010504
1329	Actr6	-0.574041028769531	4.67275597936026	4.78032665950065	0.0287866595385433	0.358056840010504
1330	Tex35	1.48402918551188	-2.73199644553038	4.77914633285631	0.0288063975645283	0.358056840010504
1331	Zfc3h1	0.45159330846059	6.52180636107269	4.77764750751366	0.0288314819976513	0.358056840010504
1332	Mif	-0.454343004265163	5.40967851522095	4.77376231438249	0.028896610770739	0.358056840010504
1333	Abca5	0.421197808572778	4.33791066539756	4.77303866163424	0.0289087585139471	0.358056840010504
1334	Apela	-0.668050488949614	-0.115396210661346	4.77140776358503	0.0289361554136281	0.358056840010504
1335	Ralgapa1	0.321926402811867	6.67763347280154	4.77110675941822	0.0289412148344866	0.358056840010504
1336	Hydin	0.641227003354395	1.66391657432873	4.77061749891337	0.0289494405227224	0.358056840010504
1337	Morn3	0.929540016584773	-1.44431877791927	4.77046590705934	0.0289519896534822	0.358056840010504
1338	9430008C03Rik	0.373662805103817	4.61752349274659	4.77028670071179	0.02895500344414	0.358056840010504
1339	Slc16a10	0.821065489537265	2.67166105413234	4.76942206826121	0.0289695489330078	0.358056840010504
1340	Col6a4	0.870264354170065	0.983459927092235	4.76587852245068	0.0290292406267111	0.358056840010504
1341	Epcam	0.912414700097666	0.832638844962901	4.76145185374428	0.0291039886748422	0.358056840010504
1342	Cops3	-0.349818444176514	6.73117750606848	4.75998320720792	0.029128832272237	0.358056840010504
1343	Dnajc9	-0.371513093856728	6.63319874409977	4.75955365042188	0.0291361028204301	0.358056840010504
1344	Cc2d1a	0.394373256447928	6.21611309039732	4.75915479188341	0.0291428554714874	0.358056840010504
1345	Cstb	-0.510167591923059	4.53484585729972	4.75782845748907	0.0291653219563802	0.358056840010504
1346	Col1a1	1.37895016377201	6.53660763147394	4.75654602584611	0.0291870619341551	0.358056840010504
1347	Nipsnap3b	-0.367742473421275	5.32601499964396	4.75628392262132	0.0291915072249201	0.358056840010504
1348	Slc47a1	1.67503737767333	-2.21625802422462	4.75589727629767	0.0291980660634784	0.358056840010504
1349	Pou4f1	1.77390097863178	1.79047976430296	4.75572048100684	0.0292010656250819	0.358056840010504
1350	Plcg2	0.557982877181487	1.34544033294365	4.75565101653683	0.0292022442678035	0.358056840010504
1351	Rpl23	-0.751610739933261	7.38784549009235	4.75439534027203	0.0292235585778584	0.358056840010504
1352	Ryr1	0.560913356867789	5.15539692101105	4.75384661400251	0.0292328779456596	0.358056840010504
1353	Psma7	-0.412800207310604	7.40772912784733	4.75336684186863	0.0292410287576754	0.358056840010504
1354	0610009B22Rik	-0.650916607466475	4.12538904772855	4.75214675734536	0.0292617673451365	0.358056840010504
1355	Aldh5a1	0.348641641177798	5.28343593129243	4.74818215261047	0.0293292621962059	0.358281058425642
1356	Chrna6	2.64567531917566	-2.10835589811417	4.74733333570791	0.0293437338218563	0.358281058425642
1357	Ska2	-0.421606460316171	5.79886417535869	4.74726108526159	0.0293449659755913	0.358281058425642
1358	Bloc1s3	-0.386728444701369	4.1397983773842	4.74565807895342	0.0293723173918604	0.358313250522262
1359	Ahnak	0.738475742451984	3.94911475330729	4.74417665816547	0.0293976178551508	0.358313250522262
1360	Angptl1	0.830413958610814	-0.425719859416232	4.74320998169601	0.0294141394893087	0.358313250522262
1361	Emilin3	0.70818221636489	0.93514944796182	4.74150961416633	0.0294432242365079	0.358313250522262
1362	Fbxo27	0.581969762046792	2.17195212486271	4.73897682827462	0.0294866030370745	0.358313250522262
1363	Ccni	-0.332560476248934	7.84328889211379	4.73649110373608	0.0295292405549585	0.358313250522262
1364	Serinc4	0.704876739651001	1.97506594873863	4.73597615593448	0.0295380814585009	0.358313250522262
1365	B4galt1	0.531526918233366	4.02513073744993	4.73313916191375	0.029586837979062	0.358313250522262
1366	Abcg4	0.415277146398291	5.30061019592539	4.73286743943066	0.0295915121934635	0.358313250522262
1367	Ndufa12	-0.363389908417756	4.88063196084494	4.73181027839089	0.0296097049697583	0.358313250522262
1368	Perm1	0.533036176251996	3.16718330840196	4.73141346982323	0.029616536690214	0.358313250522262
1369	Wnt2	1.73644927436952	-2.20028986093128	4.7312269356808	0.0296197487535666	0.358313250522262
1370	BC031181	-0.405098923043368	6.13708546211493	4.72989523997858	0.0296426907105193	0.358313250522262
1371	4933427D14Rik	0.339616610685055	5.79937650447244	4.72923130842555	0.0296541355904759	0.358313250522262
1372	Snrpd2	-0.496397959595417	5.1441977786206	4.72819521255646	0.0296720050529058	0.358313250522262
1373	Tnip2	0.493428250614459	2.16485747533579	4.72244076471756	0.029771455942737	0.35859955812617
1374	Camta2	0.381074617289869	6.07605739130609	4.72046834195813	0.0298056240846324	0.35859955812617
1375	Ran	-0.383797660844762	7.46713044492883	4.71668492082409	0.0298712784260445	0.35859955812617
1376	Gm1673	-0.450482349306798	6.0229208477449	4.71178129251448	0.0299565962047895	0.35859955812617
1377	Capza2	-0.418284458972983	7.14564545821735	4.71105108880625	0.0299693226567331	0.35859955812617
1378	Slco2a1	0.599532594645624	2.36223560686069	4.70983546124685	0.0299905218807262	0.35859955812617
1379	Rab11a	-0.43887081399006	7.16860759709683	4.70932180697554	0.0299994841489799	0.35859955812617
1380	Ubp1	0.361288782723869	7.56333321823729	4.7091482555621	0.03000251291444	0.35859955812617
1381	Bai2	0.411137244104967	7.70578990816081	4.7073169523534	0.030034491678215	0.35859955812617
1382	Izumo4	0.488802474310743	3.82061836357609	4.70717937328593	0.0300368955590166	0.35859955812617
1383	Fam129a	0.666331279832938	0.568872968584992	4.70532104692334	0.0300693852307448	0.35859955812617
1384	Hdac10	0.478041752724875	5.10613910780239	4.70282395290917	0.030113100346789	0.35859955812617
1385	Emg1	-0.34966628662355	5.95060321380954	4.70277417229939	0.0301139724988781	0.35859955812617
1386	Ddt	-0.370949948994875	4.62505907182642	4.7022989671641	0.0301222993780001	0.35859955812617
1387	Ndufb11	-0.455718031720927	6.18791990088432	4.70143347732845	0.0301374712661136	0.35859955812617
1388	Thbd	0.977246574218866	3.31077487180707	4.70128416516142	0.0301400894881169	0.35859955812617
1389	Arhgap26	0.544580833817934	3.67517864469658	4.70001965093843	0.03016227253296	0.35859955812617
1390	Mcts2	-0.57146741530581	4.10041903747862	4.69959564131316	0.0301697146325499	0.35859955812617
1391	Scnm1	-0.42926052653676	5.65773418219263	4.69947396653905	0.0301718505878656	0.35859955812617
1392	Rgl2	0.400136909180856	6.43604345280572	4.69900718906654	0.0301800461545764	0.35859955812617
1393	Slc44a3	0.972202689437263	-1.71300710944204	4.69593013078314	0.0302341304965951	0.35859955812617
1394	Mkx	1.13062023728984	0.527336300934832	4.69574860720062	0.0302373242247064	0.35859955812617
1395	Eml3	0.392791747522103	4.19926808797503	4.69523079293252	0.0302464365874834	0.35859955812617
1396	Zfp68	-0.338221000938375	7.14396488194951	4.69502171543584	0.0302501166907724	0.35859955812617
1397	Syne3	0.743702677961965	0.159677523500127	4.69330293513256	0.0302803877073259	0.35859955812617
1398	Sdhaf2	-0.385022069219386	5.34696429767943	4.69309717617056	0.0302840136326001	0.35859955812617
1399	Ubr3	0.301047509493852	7.19516291646639	4.6928291887338	0.0302887368389606	0.35859955812617
1400	Epha2	0.616733873810444	2.29147856797918	4.69209111053485	0.0303017492380878	0.35859955812617
1401	Naca	-0.431863693902679	6.3811380990686	4.69035194260209	0.0303324340047044	0.358706471513164
1402	Szt2	0.511082553850175	6.83426231736086	4.68818401298572	0.0303707289230566	0.358903164619972
1403	Uqcr10	-0.560299112018154	5.87140183412297	4.68490936336716	0.0304286688339409	0.359079672754775
1404	Mrpl44	-0.371506982876659	4.51063428640744	4.6848900226579	0.0304290113802332	0.359079672754775
1405	Rhbdf1	0.416894649385598	4.45479628609892	4.68298857736672	0.0304627078031868	0.359221454009395
1406	Egflam	0.818634576570094	3.5826427317709	4.68055972694848	0.0305058072114273	0.359388885027878
1407	Phf6	-0.34881510626889	7.31303368397977	4.67974436977411	0.030520289789608	0.359388885027878
1408	Myo1g	0.832191094256766	-0.582790927067268	4.67842944534175	0.0305436609085175	0.359408646258748
1409	Sds	0.931173130300807	-1.06964958957514	4.67484098537176	0.0306075362273875	0.359904655937088
1410	Speg	0.455434563710619	5.18173417646961	4.67008644523785	0.0306923825786542	0.360159067253224
1411	Treml2	0.852706121020836	-1.1852601879665	4.6686624410728	0.0307178420986559	0.360159067253224
1412	Itga5	0.487461781485967	4.34193938897326	4.66764007731338	0.0307361343387619	0.360159067253224
1413	Rab1	-0.319351333633994	7.95821527917534	4.66651324942204	0.0307563088199343	0.360159067253224
1414	Sycp2	0.855251698006274	-0.511167774690854	4.66605557075658	0.030764506941384	0.360159067253224
1415	Prrt2	0.618875183254781	6.42103407846523	4.66533839350858	0.0307773578868668	0.360159067253224
1416	Cul9	0.332116442598718	5.69072054348112	4.66511623204152	0.0307813398859588	0.360159067253224
1417	Mrps6	-0.435682112937481	4.92848854453396	4.66330809505804	0.030813768729932	0.360284065149974
1418	Csrp2	-0.38826151143687	6.32573761535051	4.65243173384152	0.0310095888213738	0.362317960220396
1419	Ankrd13d	0.46068630621733	4.80785194538888	4.6491699579418	0.0310685670626178	0.36275124671843
1420	Zdhhc1	0.359777256187635	4.70166479133197	4.64564724502039	0.031132394884173	0.363024990291036
1421	Lgals12	0.813978065460323	-0.253225239910846	4.64545760624963	0.0311358348143145	0.363024990291036
1422	Bod1	-0.350316903720618	6.71104001157316	4.63430616646085	0.0313388137077156	0.365134645224636
1423	Zscan18	0.316196831854183	4.96316722168848	4.63011938001594	0.0314153776922339	0.365738276524048
1424	4931423N10Rik	1.64679154944429	-2.25569467055555	4.62845504711368	0.031445867611553	0.365738276524048
1425	Naga	0.377880295938126	4.24875936347819	4.62751812684742	0.0314630451979237	0.365738276524048
1426	Pin1	-0.337225719462376	5.96018868919018	4.62384907729498	0.0315304081863065	0.365738276524048
1427	Dync1h1	0.424530454535301	9.7572414692019	4.62378133354446	0.0315316533611956	0.365738276524048
1428	Hypk	-0.463082158235666	6.57321085017839	4.62077419054668	0.0315869783491346	0.365738276524048
1429	Gm12992	0.787253739918643	-0.380466945930883	4.62058532655782	0.0315904564200115	0.365738276524048
1430	Dkk3	0.577196836294554	5.07953677375189	4.61809889852383	0.0316362831158263	0.365738276524048
1431	Gramd1a	0.38214762031923	8.38157173108653	4.617514752311	0.0316470594175249	0.365738276524048
1432	Spg21	-0.314607053489418	6.11547004873896	4.61651291098977	0.0316655502562395	0.365738276524048
1433	1300002E11Rik	-0.451801582756319	3.79572046338992	4.61432582475239	0.0317059561615684	0.365738276524048
1434	Ciao1	-0.278485169446682	5.94396864472384	4.61120145565481	0.0317637714864598	0.365738276524048
1435	Ccdc159	0.578065539597041	2.64513784776471	4.61070304248216	0.0317730046113082	0.365738276524048
1436	Lamc3	0.804910522039774	3.95894987729998	4.6095386136899	0.0317945866187844	0.365738276524048
1437	Nkx1-1	2.97466773933644	-2.73937570376732	4.60903807746641	0.0318038684655534	0.365738276524048
1438	1110057K04Rik	-0.337040509927432	5.72617741987144	4.60813347968566	0.0318206503244599	0.365738276524048
1439	Cdkn2aipnl	-0.365576570571328	6.41886925041808	4.60730851148062	0.0318359629722453	0.365738276524048
1440	Adamts8	0.560973052628544	1.68275112754805	4.60630762884823	0.0318545511794414	0.365738276524048
1441	Plekhg4	0.626698772038671	2.72668122608586	4.60516827875126	0.0318757247629957	0.365738276524048
1442	Pcdhb13	0.699102816998968	0.657526629328051	4.60455013830137	0.031887218376318	0.365738276524048
1443	Pmpcb	-0.304938747912516	6.48705272049628	4.60334223897173	0.0319096903638199	0.365738276524048
1444	Dynll1	-0.440117896831908	7.26842332417735	4.60243323636092	0.0319266125176346	0.365738276524048
1445	Wfs1	0.426264434473227	4.0040507156168	4.60125638370986	0.0319485349267142	0.365738276524048
1446	Dpp7	0.570228616999008	4.08008099655124	4.59953307528162	0.0319806650600357	0.365738276524048
1447	D930048N14Rik	0.693597539476133	0.69386678167112	4.59882619072631	0.0319938542829404	0.365738276524048
1448	Zfp874a	-0.541706866872039	2.89089962055227	4.59712252967451	0.0320256649343499	0.365738276524048
1449	Inpp5j	0.646948947691112	2.42892845253532	4.59677667742003	0.0320321266952368	0.365738276524048
1450	Arhgap28	0.509450599238635	3.55673573222897	4.59635579356038	0.0320399921511539	0.365738276524048
1451	Zgpat	0.423135594489271	6.59408855686357	4.59619089499077	0.0320430743166528	0.365738276524048
1452	Wnt2b	0.560962475915399	2.27577335554401	4.59471486990331	0.032070676901105	0.365738276524048
1453	Pla2g6	0.474178328935917	5.15058332717973	4.5941811742201	0.0320806634486708	0.365738276524048
1454	Mir134	2.07807087239756	-3.25046318436145	4.59225797199736	0.0321166774589079	0.365738276524048
1455	Kera	2.72011866409268	-2.05025860339463	4.59156603823493	0.0321296449748422	0.365738276524048
1456	Kank1	0.438101743156949	3.04961196310133	4.59095123505731	0.0321411715728521	0.365738276524048
1457	E130114P18Rik	-0.663667599571356	5.36240196524767	4.58759879424393	0.0322041005707544	0.36585063678023
1458	Son	0.422174771648517	9.18136830437235	4.58610125624469	0.0322322525436183	0.36585063678023
1459	Capns2	1.22869530628332	-1.74598268668733	4.58426075837714	0.0322668869510194	0.36585063678023
1460	Emilin1	0.65334249716944	4.27059759289915	4.58274448998463	0.0322954492047787	0.36585063678023
1461	A2m	0.724247478895861	3.20263498355026	4.58132670310529	0.0323221802177098	0.36585063678023
1462	A830082K12Rik	-0.442648977922644	3.90471086712039	4.58077285730769	0.0323326287215534	0.36585063678023
1463	Cyb5r4	-0.368670317784245	5.30377065713905	4.57993389607761	0.0323484627482049	0.36585063678023
1464	Myo9b	0.474011158258888	7.07000254681488	4.57974375692149	0.0323520524400274	0.36585063678023
1465	Tsx	0.949240427572157	-0.693239484301559	4.57948348595698	0.0323569668445959	0.36585063678023
1466	Slc25a38	-0.362789980113645	4.83186995522935	4.57869480172952	0.0323718634427703	0.36585063678023
1467	Gpc5	0.77392831437731	0.864798470559746	4.57380986687116	0.0324642892948602	0.366288937234533
1468	Glis3	0.647519902937638	1.06523203641435	4.57281310148145	0.0324831825009074	0.366288937234533
1469	Chchd4	-0.385597635681151	4.62032650143282	4.57265156949841	0.0324862453421757	0.366288937234533
1470	Ptpn23	0.414193597176824	7.28333273282573	4.57197491469067	0.0324990788106448	0.366288937234533
1471	Kndc1	0.50552096080013	5.34649600440716	4.57014418324898	0.0325338270913609	0.366431303364832
1472	Smim8	-0.61553250322316	4.14044016128075	4.56786689779356	0.0325771053507922	0.366544003226644
1473	Kcnt2	0.519853844275649	2.52338231320829	4.56728989475902	0.0325880804413838	0.366544003226644
1474	Nxt2	-0.476885091469191	4.27208959571997	4.56585181617524	0.032615450727488	0.366602976698115
1475	Mir6993	1.36692339116074	-2.07234566525549	4.56340635098569	0.032662049259544	0.366877852292966
1476	Pcsk2	0.7261032155974	5.13980122145146	4.55988458310283	0.0327292789933125	0.367383939269107
1477	Arsa	0.40512392697122	4.93559061675226	4.55796786105234	0.032765929475979	0.367546323329736
1478	Nod2	0.696745786107518	-0.683613319399843	4.55672856568414	0.0327896493952324	0.367563539364148
1479	Ndufc2	-0.600127725524535	6.57130958196388	4.55323333863332	0.0328566441369708	0.367905222320799
1480	Ddah2	-0.35114697790175	8.29018192604819	4.55274413242685	0.0328660323902115	0.367905222320799
1481	Kcna2	0.422647114976825	3.7441024218134	4.55160391885234	0.0328879248632745	0.367905222320799
1482	Npr3	0.63875338726411	3.06008361198841	4.55050944865441	0.032908953372732	0.367905222320799
1483	Dbndd1	-0.299549028564473	6.1031184615672	4.548509634323	0.0329474129083612	0.368086808540612
1484	Dnajc16	0.381197875683432	4.97177108625574	4.54567035506571	0.033002097303367	0.368449291187455
1485	Cnga4	1.18165062679367	-1.84274513278692	4.543677306914	0.0330405399378576	0.368630077906009
1486	Nceh1	0.618314188592901	2.9421895567917	4.53799255672416	0.0331504466074704	0.369309218935408
1487	Ccdc81	0.738128849603945	0.205919029816955	4.53739949659655	0.0331619345676806	0.369309218935408
1488	A430005L14Rik	-0.351492497162989	4.18169661136838	4.53707183836789	0.0331682833037112	0.369309218935408
1489	Tpp1	0.394581004632091	5.44766583340413	4.53387521564779	0.0332302880079247	0.369500561608111
1490	Snrpa1	-0.339797436456093	5.89697380674512	4.5332340148684	0.0332427399131914	0.369500561608111
1491	Tep1	0.513551176344509	2.74233280831696	4.5325915238527	0.0332552217628043	0.369500561608111
1492	Coq10b	-0.439345803530032	4.15464233016192	4.53057911306853	0.03329434910975	0.369500561608111
1493	Lbp	1.10217687664406	1.15704859651686	4.52872869026973	0.0333303693581846	0.369500561608111
1494	Mrpl57	-0.319860127100322	4.84470816183582	4.52733951109509	0.0333574378081638	0.369500561608111
1495	Polm	0.348843747545552	3.95840118764899	4.52728532840753	0.0333584940344594	0.369500561608111
1496	Pkig	-0.371744476804113	5.73118556719235	4.52534309552945	0.0333963786079463	0.369500561608111
1497	Tmem55a	-0.331061860143536	5.99756186829581	4.52192907762031	0.033463080325855	0.369500561608111
1498	Cpz	1.12462031496277	0.294822195383113	4.52098771522027	0.0334814967553402	0.369500561608111
1499	Slc5a3	0.535875274158842	4.52838118072679	4.51965000558464	0.0335076853762964	0.369500561608111
1500	Cox5a	-0.447727113085184	7.00341824083106	4.51938461288111	0.0335128835681436	0.369500561608111
1501	Trim30a	0.685080561854127	0.0393625683634606	4.51871481986716	0.0335260064115132	0.369500561608111
1502	Fam189a2	0.723296362429193	2.06430373205942	4.51797566761813	0.033540494399029	0.369500561608111
1503	Ict1	-0.32072382647256	5.29446193274032	4.51727648968376	0.0335542048772618	0.369500561608111
1504	Eif3m	-0.420148604622219	5.78301647410561	4.51726688646437	0.0335543932316431	0.369500561608111
1505	Hat1	-0.529175968720103	5.62951804810509	4.51674641887327	0.033564603163943	0.369500561608111
1506	Il17rb	0.863462488720442	-0.770617781437041	4.51373341988078	0.0336237725156594	0.369728464358052
1507	Pear1	0.512164139751608	3.82002561222298	4.51143500751969	0.0336689820653267	0.369728464358052
1508	Fnbp4	0.373063724744651	7.43274285461564	4.50943747598484	0.0337083249028466	0.369728464358052
1509	Tipin	-0.433883942001727	5.64250573806542	4.50938493779881	0.0337093603287318	0.369728464358052
1510	Lhx8	-0.427626311308825	4.41155397599884	4.5092261463619	0.0337124900024005	0.369728464358052
1511	Dcaf13	-0.411068429107144	5.5855464658245	4.50888573819669	0.0337192002441463	0.369728464358052
1512	Arap1	0.397944059650729	3.9736820753577	4.50641952968509	0.0337678566862159	0.369957699420329
1513	Baiap2l1	0.738340516098543	0.43752104317894	4.5034790441922	0.0338259661553238	0.369957699420329
1514	Col9a1	0.608948050516361	1.02614111896015	4.50204232272169	0.0338543964375476	0.369957699420329
1515	St5	0.36533954317234	4.48456748717048	4.49976054418726	0.0338996002968335	0.369957699420329
1516	Fam228a	0.758038649003112	0.488043199548234	4.49870268388586	0.0339205787511665	0.369957699420329
1517	Tril	0.517984985795665	4.38496497882103	4.49848912830378	0.0339248154228782	0.369957699420329
1518	Eif2b3	-0.351410953396654	4.79144482846031	4.49591727946646	0.0339758810922491	0.369957699420329
1519	Cmpk1	-0.343742941734752	6.62876526156908	4.49537302396607	0.0339866979206882	0.369957699420329
1520	Rpl36al	-0.724918843068905	3.1670106382098	4.49530864745586	0.0339879776123019	0.369957699420329
1521	Cenpw	-0.678224875270265	3.27682423123155	4.4945612504331	0.0340028382349178	0.369957699420329
1522	Trim59	-0.470031917570475	5.93310836984898	4.49371503129731	0.0340196719513204	0.369957699420329
1523	Nfil3	-0.288361937943344	5.30581038220861	4.49323883247352	0.0340291487359198	0.369957699420329
1524	Ppp1r14b	-0.31763091617924	6.3222732789063	4.49197319119911	0.0340543495482172	0.369957699420329
1525	Phf1	0.334260388360599	5.69018790999879	4.49088104966075	0.0340761113982977	0.369957699420329
1526	Plxdc2	0.464328910692683	3.91798591872687	4.49077351335382	0.0340782549366267	0.369957699420329
1527	Smoc1	0.461095465687392	5.18509146604964	4.48981432051368	0.0340973809159128	0.369957699420329
1528	Atp5g3	-0.444933479921912	7.57802872443173	4.48776745043901	0.0341382323333269	0.369964378980565
1529	Idua	0.474256617679631	4.02254471582762	4.48754592239305	0.0341426566550751	0.369964378980565
1530	Glod4	-0.38254459453095	6.18980933642152	4.48636993103078	0.0341661533985196	0.369977012749459
1531	1700021F05Rik	-0.444701651521224	4.7940603296613	4.47776799721437	0.0343385380201867	0.37030585834274
1532	Sri	-0.410399716991449	5.40862171763904	4.47674972626628	0.0343590044888736	0.37030585834274
1533	Arsg	0.671777973397368	2.42773027467988	4.47497887443397	0.0343946276351667	0.37030585834274
1534	Zc2hc1a	-0.338772607066956	6.62343466741795	4.4747623914767	0.0343989851384628	0.37030585834274
1535	Ctc1	0.300355093731257	7.21247329875006	4.47386873196745	0.0344169793809203	0.37030585834274
1536	Smndc1	-0.328971026468768	5.59826158175409	4.47305306873108	0.0344334117221161	0.37030585834274
1537	Egr1	0.929947511804664	2.89317368791627	4.47043809345994	0.034486148299805	0.37030585834274
1538	Mt3	-0.503592521264852	5.67659466084101	4.46981561531746	0.0344987143427013	0.37030585834274
1539	Braf	0.292030173805621	6.39634690424536	4.46871299813462	0.0345209847622081	0.37030585834274
1540	Nans	-0.290538785691767	6.28944445829586	4.46780504718327	0.0345393346397646	0.37030585834274
1541	2900008C10Rik	-0.553967534929692	1.63943661854245	4.46721712629066	0.0345512220824543	0.37030585834274
1542	Nav1	0.411488825990611	8.65909055606155	4.46711950963248	0.0345531962525473	0.37030585834274
1543	Cct2	-0.298727433739254	8.75398019813101	4.46586702917619	0.0345785365088313	0.37030585834274
1544	Abcc10	0.463708753231721	4.35351566070706	4.46530201187857	0.0345899743298691	0.37030585834274
1545	Clcn7	0.430205064100433	5.88006709919825	4.46430539716573	0.0346101587546134	0.37030585834274
1546	Trappc13	-0.334523642033082	6.01296999758149	4.46409335698657	0.034614454790095	0.37030585834274
1547	Itgb3	0.642924215501457	1.43111146672682	4.46344066762344	0.0346276820885777	0.37030585834274
1548	Slc24a2	0.50896250111743	2.84445361941469	4.46245001297725	0.0346477686363759	0.37030585834274
1549	Calm2	-0.510281857536436	8.96675326201639	4.46241679043959	0.0346484424687817	0.37030585834274
1550	Slc1a3	0.369670102563482	7.60271405040444	4.46134300446841	0.0346702287925113	0.37030585834274
1551	Bloc1s2	-0.510778081413681	2.81660394280975	4.45808210602155	0.034736477850298	0.37030585834274
1552	Emc2	-0.56883152930351	5.43015363667118	4.45727028414891	0.0347529915534249	0.37030585834274
1553	Nfat5	0.395517231743086	6.39719328239588	4.45566084404132	0.0347857543092611	0.37030585834274
1554	Ssc5d	0.646095840027004	2.31742743547515	4.45514872484791	0.0347961860955386	0.37030585834274
1555	Igbp1	-0.416521068082944	5.77939852269675	4.45509500122078	0.0347972806268183	0.37030585834274
1556	Gm15421	-1.32662448141317	0.723674384658141	4.45469347958496	0.0348054621153661	0.37030585834274
1557	Myo19	0.402824952303424	4.6316973010024	4.45295072372319	0.0348409961912836	0.37030585834274
1558	Zmym3	0.295989595536364	7.64572097132246	4.45221413908718	0.0348560262525672	0.37030585834274
1559	Abca4	0.679892465176058	1.51746971305393	4.45175534433019	0.0348653914184983	0.37030585834274
1560	Hspe1	-0.659180396783991	4.49286074798869	4.45167453449572	0.0348670412249321	0.37030585834274
1561	2410006H16Rik	-0.470170082977008	5.40960425935287	4.44905749594993	0.034920514608843	0.370381358783283
1562	B630005N14Rik	-0.381376977907863	5.1803644647005	4.44818108937077	0.0349384411983795	0.370381358783283
1563	Necap2	0.321660703245911	4.9701352577061	4.44804548370585	0.0349412158243766	0.370381358783283
1564	Slc4a5	1.15365709328386	2.14293760178233	4.44447060628094	0.0350144445227541	0.37085157144535
1565	Oasl1	1.41776629163672	-2.6037299137593	4.44363083378543	0.0350316699047344	0.37085157144535
1566	Cnot8	-0.276214894716657	6.63919822405958	4.44260490284186	0.03505272578968	0.37085157144535
1567	Mapkbp1	0.327465869036233	6.59057203118683	4.43981646374583	0.0351100217431728	0.371132089563895
1568	Spag1	0.524713688381923	3.82087766437687	4.43806878591136	0.0351459823951162	0.371132089563895
1569	Rchy1	-0.39466999598797	5.40326504035547	4.43674498419583	0.0351732469071668	0.371132089563895
1570	Fam71f2	0.641665912370556	-0.116611574727681	4.43582784992668	0.0351921488240456	0.371132089563895
1571	Cnbp	-0.391544209480989	8.08846292392538	4.43307701325411	0.0352489066582743	0.371132089563895
1572	Sfxn2	0.519142698667645	3.93118289201124	4.42978157868852	0.0353170272293261	0.371132089563895
1573	Lamtor1	-0.319704910394507	5.82411060830048	4.42887469155348	0.0353357978226938	0.371132089563895
1574	Abca3	0.423868641269778	6.50630713927842	4.42874611820544	0.0353384598561815	0.371132089563895
1575	Tra2b	-0.363494590914207	6.65947144376168	4.42759723894211	0.0353622560215685	0.371132089563895
1576	Heph	0.697232732492773	3.15126065034287	4.42701708459846	0.0353742788390593	0.371132089563895
1577	Samd9l	0.678397031174596	1.39428376935562	4.42583420126914	0.0353988055484324	0.371132089563895
1578	Snrpc	-0.461178478850274	5.12714211206277	4.42529539243736	0.0354099834745948	0.371132089563895
1579	Snora81	0.70613546965087	0.0463486808214876	4.42185579926991	0.0354814270641555	0.371132089563895
1580	Idh1	-0.340935652725812	8.44931002042803	4.42140412075852	0.0354908200475233	0.371132089563895
1581	Ube2b	-0.414914073956021	6.85120889664258	4.41790067680355	0.0355637651179846	0.371132089563895
1582	Fam195b	-0.332501047354259	6.8221224112767	4.41674609547776	0.0355878389608507	0.371132089563895
1583	Wfikkn2	1.00354588118177	3.58716610282729	4.41632894424171	0.0355965410534984	0.371132089563895
1584	Tmc8	0.534010379212124	0.586495876539744	4.41490955487258	0.0356261672761577	0.371132089563895
1585	Plekhg3	0.535422130289226	2.30111811526083	4.41453832328038	0.0356339200675106	0.371132089563895
1586	Wdr96	0.63114883759378	2.11286767530283	4.41331017762259	0.0356595812132526	0.371132089563895
1587	Ube2g1	-0.310181481504691	6.78327651375434	4.41307478151112	0.0356645018391183	0.371132089563895
1588	Rnf5	-0.356717692944987	6.87446230982705	4.41203217651287	0.0356863045789182	0.371132089563895
1589	Esyt1	0.491853542576578	4.41374653891506	4.41139442435247	0.035699647993978	0.371132089563895
1590	Dnaaf3	0.58802392651031	2.00195780903878	4.41076878259997	0.0357127431008349	0.371132089563895
1591	Mdga1	0.310513279562039	7.27958139244291	4.40978404799538	0.0357333644469802	0.371132089563895
1592	Strip2	0.738590477350737	2.66381718819829	4.4081693485026	0.035767204868687	0.371132089563895
1593	Slc12a5	0.497092878830699	6.12061297100658	4.40726951011181	0.0357860779801913	0.371132089563895
1594	Txnl1	-0.344211177423975	6.59348241418969	4.40644013366692	0.0358034824593021	0.371132089563895
1595	Eps8l2	0.968267803986174	-0.776540274319697	4.40584462945057	0.0358159845885478	0.371132089563895
1596	Gm13826	-0.866625219209034	2.15951625905769	4.40447821724169	0.0358446885772529	0.371132089563895
1597	Xrcc4	-0.548621450608864	3.65602314160313	4.4039340612332	0.0358561262710636	0.371132089563895
1598	Rraga	-0.317663457815669	6.71224526594328	4.40335180737654	0.0358683689787496	0.371132089563895
1599	Rhoa	-0.305254610398275	6.65434048454799	4.40326161302026	0.0358702658334167	0.371132089563895
1600	Ndufaf2	-0.428151621776945	4.72454197669283	4.40255235236271	0.0358851857735706	0.371132089563895
1601	Olfm4	-0.660208410350798	0.437198184833021	4.40174428375296	0.0359021921430435	0.371132089563895
1602	Tenm1	0.450035888862842	4.390019617891	4.39906319815258	0.0359586779066634	0.371132089563895
1603	Rbbp4	-0.392764273240273	8.37939363097248	4.39883631481328	0.0359634622062657	0.371132089563895
1604	Commd3	-0.563506545224552	6.72116329752794	4.39714084753146	0.035999235700721	0.371132089563895
1605	Krba1	0.313562109839765	6.12459271767511	4.3966994258419	0.0360085555818013	0.371132089563895
1606	A930013F10Rik	0.756329535293169	3.93864846047317	4.39627545583557	0.036017509377168	0.371132089563895
1607	Aebp1	1.04950861027377	4.6072593041039	4.39621442044899	0.0360187985714364	0.371132089563895
1608	Slc7a5	0.363412711231747	7.29258797544025	4.39557975911842	0.0360322068005903	0.371132089563895
1609	Crls1	-0.332104568819814	5.07170992364415	4.39426217534425	0.0360600595338054	0.371132089563895
1610	Uqcrc2	-0.361560084570176	7.66429209601417	4.39403501330773	0.0360648638458396	0.371132089563895
1611	Raly	-0.322429654682782	8.0225204862757	4.39234998363003	0.0361005219208426	0.371268434006531
1612	Marveld1	0.415594445096164	3.75907183017069	4.39039613468305	0.0361419148698471	0.371463551838478
1613	Cxcl16	0.569133856173685	1.16769132310841	4.38649175460354	0.0362247793657936	0.372084404545858
1614	Clec5a	0.803270167537564	-1.35822377104855	4.37975243438406	0.0363682793442224	0.373269670545792
1615	1190007I07Rik	-0.498667478148953	2.69598792697031	4.37895812692256	0.0363852316472389	0.373269670545792
1616	Ubr4	0.394458411277955	7.96371618605833	4.37788786840855	0.0364080864476907	0.37327300511469
1617	Tmsb15b1	-0.969406684858961	-0.231644712045842	4.375095446255	0.0364677879220842	0.373653871547985
1618	1700001L05Rik	0.637163323279101	-0.219485269864723	4.37360725152467	0.0364996471089076	0.373749167676379
1619	Ftl1	-0.391822880434765	8.65136492338884	4.36653232332327	0.0366515058114453	0.37397460355929
1620	Mospd1	-0.421547177582726	4.31765560542358	4.36475123101062	0.0366898399230504	0.37397460355929
1621	BC024139	0.524306226660165	4.10105129766875	4.36460090002353	0.0366930773889393	0.37397460355929
1622	Npc1	0.362536852448305	5.94232066425409	4.36457287786652	0.036693680895583	0.37397460355929
1623	Kif1a	0.34929845441154	9.63846168689361	4.36308408642157	0.0367257595981953	0.37397460355929
1624	Col5a2	0.643810286630736	5.98831917818344	4.3629392728556	0.0367288814348655	0.37397460355929
1625	Tmem251	-0.46111017427046	3.89482100493858	4.36237750680718	0.0367409944070473	0.37397460355929
1626	Lama1	0.598075384148192	4.90105069017122	4.36202399024115	0.0367486191842088	0.37397460355929
1627	Ache	0.725897336900431	3.36740246108324	4.3610307029118	0.0367700516450543	0.37397460355929
1628	Grina	0.345328195191927	7.67314323997703	4.36076044704307	0.0367758853023729	0.37397460355929
1629	Sap30	-0.421945773574304	5.905677938909	4.36056774802885	0.0367800454339281	0.37397460355929
1630	Eif2s2	-0.401630219963399	6.22504948966376	4.35737151570229	0.0368491200261121	0.37397460355929
1631	Gstm5	-0.459497434859049	5.9373801300186	4.35710391043877	0.0368549094712545	0.37397460355929
1632	Ift172	0.400977903886362	5.91332450639196	4.35479780646881	0.036904839842103	0.37397460355929
1633	Tamm41	-0.342388548661094	4.59377888983338	4.35431870626441	0.0369152219146717	0.37397460355929
1634	Glrx2	-0.274307353135595	5.81464229639645	4.35408381730775	0.036920313061531	0.37397460355929
1635	Zscan26	0.400383770476257	5.72439000820582	4.35361958828946	0.0369303772474378	0.37397460355929
1636	Zfr2	0.349061482607652	5.27351208394211	4.35345710155545	0.0369339005338463	0.37397460355929
1637	Fam192a	-0.301063894870801	6.69325471625879	4.35269027861924	0.0369505327152678	0.37397460355929
1638	Guk1	-0.349889881296708	5.7010626776217	4.35117108457531	0.0369835067891619	0.373992210539949
1639	Snhg3	-0.748073609488065	3.45455461318974	4.34988034499684	0.0370115464773347	0.373992210539949
1640	Fkbp10	0.539759333725625	4.4750293123532	4.34949178238257	0.0370199918689955	0.373992210539949
1641	Smoc2	0.952733822346056	1.03993128141021	4.34628931131396	0.0370896743521298	0.374158063693429
1642	Ikbke	0.663190051494394	0.822938733735671	4.3459651771115	0.0370967348311681	0.374158063693429
1643	Rasgrf2	0.88963249321972	3.23341068672711	4.34555232253527	0.0371057299072475	0.374158063693429
1644	Styk1	0.670634956196797	1.31715631763296	4.34351217662811	0.037150213168618	0.374158063693429
1645	Hook2	0.357059482241099	4.94162939625603	4.34250522366392	0.0371721893156252	0.374158063693429
1646	Pcdhga3	0.36202171171896	4.41584563793712	4.3396786746072	0.0372339498464211	0.374158063693429
1647	Cpt1c	0.380382128173476	6.09263238177235	4.33919129455089	0.0372446100351659	0.374158063693429
1648	Sfi1	0.446748103236026	5.02432487205511	4.33863236525204	0.0372568391155237	0.374158063693429
1649	Mrpl9	-0.329957033381834	5.74274532272776	4.33839090425698	0.0372621234565566	0.374158063693429
1650	Cox16	-0.566459691015208	4.06054117226393	4.33838554413455	0.0372622407710138	0.374158063693429
1651	Nhsl2	0.385079337266089	3.64279171377057	4.3347943451732	0.0373409266691515	0.37468652164857
1652	Zzef1	0.369494228584569	6.37697705191179	4.33234319652342	0.0373947331280385	0.37468652164857
1653	C1ql4	2.21737461140427	-1.30113815489808	4.33140528835963	0.037415343125028	0.37468652164857
1654	Arhgap4	0.52000748996866	2.64603160655231	4.33093114218159	0.0374257667449669	0.37468652164857
1655	Scand1	-0.302904543816027	5.88650710746316	4.33083207435208	0.0374279450343061	0.37468652164857
1656	Rnf183	1.24357873001573	-2.31722972519753	4.32766211264591	0.0374977158670761	0.375158307056592
1657	Mrpl27	-0.464983847135353	3.97518092723067	4.32316883933348	0.0375968463219032	0.375923083802831
1658	Tomm6os	0.545991036755191	0.922991149028565	4.31735565845171	0.0377255041062442	0.376618813071559
1659	Prkrip1	-0.323473221333115	4.87125837451173	4.31591053128657	0.0377575593151279	0.376618813071559
1660	Il1rap	0.522485387493136	2.81982688910215	4.31583521212994	0.0377592307955962	0.376618813071559
1661	Tmem8	0.470773517617939	2.64220374857605	4.31478417206863	0.0377825635369008	0.376618813071559
1662	Ppox	0.418462033711275	5.30588656979903	4.31081756772678	0.0378707570315007	0.376618813071559
1663	Mrps7	-0.283422922391521	5.51220235923275	4.31069861951647	0.0378734050555523	0.376618813071559
1664	Commd6	-0.454602262548361	4.046860798253	4.30997715363605	0.037889470480936	0.376618813071559
1665	Lrrk2	0.467135257082627	2.56605522952459	4.30850654542071	0.0379222397426442	0.376618813071559
1666	Celsr3	0.462694300088164	8.3393448844041	4.30676646557844	0.0379610519513033	0.376618813071559
1667	Ackr1	0.473454143243061	4.36906629939238	4.30590211624677	0.0379803466007223	0.376618813071559
1668	Ensa	-0.302794058081551	7.19363364581088	4.30584461675279	0.0379816305117837	0.376618813071559
1669	Lmod3	1.82904282710458	-2.81830815616155	4.30501263750542	0.0380002129381198	0.376618813071559
1670	Tlr3	0.552305912233646	1.28389091440172	4.30343567914757	0.0380354607748849	0.376618813071559
1671	Cops6	-0.308042007258153	6.6512130979443	4.30141457442479	0.0380806861842349	0.376618813071559
1672	Gstt3	1.05262041148165	-1.10778739430781	4.30066842845468	0.0380973966192496	0.376618813071559
1673	Garnl3	0.549922963698834	4.80866939495284	4.30007276418113	0.0381107424333012	0.376618813071559
1674	Gm14164	0.821231858203254	0.0251299626864427	4.29989601271228	0.0381147034795403	0.376618813071559
1675	Rsad2	0.821713169663385	-0.878191202747649	4.29899830533698	0.0381348279966823	0.376618813071559
1676	Pcyt2	0.330420276090653	6.02565923255928	4.29877312602049	0.0381398777415972	0.376618813071559
1677	Cfi	0.94611531677259	-1.69202437272369	4.29873920346697	0.0381406385304764	0.376618813071559
1678	H6pd	0.513608776675691	3.26035817992913	4.29859854157321	0.0381437933567163	0.376618813071559
1679	Nol7	-0.34844972806852	6.30544761422557	4.29726279186777	0.0381737657675819	0.376690262797675
1680	Timm13	-0.372517039418742	5.92416379582904	4.29012172758689	0.0383344208610575	0.376943149731172
1681	Cuta	-0.401990978768387	5.42977883131744	4.28787536536726	0.0383851044942313	0.376943149731172
1682	Itgav	0.499078320988779	4.47491385336643	4.28742823952999	0.0383952011679037	0.376943149731172
1683	Slc17a8	0.817058409728505	0.894312598474776	4.28556796648568	0.0384372384113762	0.376943149731172
1684	Asap3	0.434755373928533	3.43488118799113	4.28555556353019	0.038437518847179	0.376943149731172
1685	Chmp2a	-0.414548276596263	6.79485883053665	4.28514795498025	0.0384467362337727	0.376943149731172
1686	Paics	-0.326570798251246	7.50682570793799	4.2843885892677	0.0384639142012268	0.376943149731172
1687	Lamtor3	-0.317564159094897	4.609624460266	4.28164945632574	0.0385259442991449	0.376943149731172
1688	Gstm7	-0.364081866879014	5.88634603060589	4.28154776767406	0.0385282491469542	0.376943149731172
1689	Trim25	0.43350344967436	3.01160816277476	4.28113683009195	0.0385375648210117	0.376943149731172
1690	Aip	-0.317641823969982	5.49092512742317	4.28112898219122	0.038537742750534	0.376943149731172
1691	Ccng2	-0.344136970902325	7.14237070456113	4.28000391201883	0.0385632595306305	0.376943149731172
1692	Atp5d	-0.286855312435746	7.64291175954518	4.27992925154928	0.0385649534692098	0.376943149731172
1693	Aimp1	-0.450485752800065	5.98858459953539	4.27977697858529	0.0385684085653757	0.376943149731172
1694	Tubgcp6	0.412980481092686	5.98340834003281	4.27973114190989	0.0385694486698951	0.376943149731172
1695	Spag7	-0.35020857083439	6.40303051008028	4.27820421885852	0.0386041137098841	0.376943149731172
1696	4732490B19Rik	1.18545476125987	-1.67475997724823	4.27768580262222	0.0386158905046763	0.376943149731172
1697	Tro	0.328232652241764	8.08199195007819	4.27710761579745	0.0386290295436255	0.376943149731172
1698	Gpr116	0.413756226367104	4.89119918579756	4.27699155376597	0.0386316675666061	0.376943149731172
1699	Tmem63a	0.659315319113221	1.49498553267334	4.27467066519007	0.0386844596980684	0.377199894639746
1700	Npm1	-0.458189813681966	7.71711804015669	4.27368307151973	0.03870694695136	0.377199894639746
1701	Cluh	0.345976836785328	6.10295267989208	4.27283444841861	0.0387262808294428	0.377199894639746
1702	Naa10	-0.309989749725557	5.6537320301048	4.26916177570879	0.038810070840456	0.37760086980798
1703	Slc4a2	0.448108786656336	5.47055426920871	4.26606375222162	0.038880898355151	0.37760086980798
1704	Nrg2	0.562634039294073	1.8938373572345	4.26512903647177	0.0389022945854839	0.37760086980798
1705	Dock3	0.381186544092047	6.73335125846878	4.26335936872046	0.0389428372164776	0.37760086980798
1706	Trp63	1.21185978212024	-1.04012275064343	4.26322858339475	0.0389458352322941	0.37760086980798
1707	Slc22a8	0.719614597448025	3.43436626114846	4.26257507794387	0.0389608192834351	0.37760086980798
1708	C230037L18Rik	0.940252857122102	-0.721149107183217	4.26217997041059	0.0389698815305656	0.37760086980798
1709	Tnk2	0.316063406093871	7.03030147336928	4.26160386555826	0.0389830991217243	0.37760086980798
1710	Abcb1a	0.528632917867306	2.7425219973312	4.26139488037029	0.0389878950372699	0.37760086980798
1711	Glrx5	-0.336488018229492	5.7902639600477	4.26106973860945	0.0389953578127386	0.37760086980798
1712	Txn1	-0.515979832425567	6.46574930549658	4.25922597633372	0.039037704878787	0.377790125252186
1713	Mocos	1.69020810922638	-2.6843728701994	4.25726100252587	0.039082888994749	0.378006599454175
1714	Paip1	-0.271820208443664	7.03298358696232	4.25421073289694	0.0391531379274764	0.378319013193912
1715	Sept7	-0.386560292420403	7.94374971561996	4.25307628699413	0.0391792984472926	0.378319013193912
1716	Mast4	0.491571919380771	5.78748842023496	4.25288579334631	0.0391836930613685	0.378319013193912
1717	Nhp2l1	-0.669834611766369	3.88575429321278	4.24987917442749	0.0392531231073032	0.378361258053998
1718	Taf13	-0.492859421786053	3.91392711684337	4.24813984542394	0.0392933472951119	0.378361258053998
1719	Stxbp5l	0.493542256128914	3.71403159876096	4.24705807434833	0.039318386428393	0.378361258053998
1720	Eogt	0.394271638217502	4.32772800310606	4.24675428639852	0.0393254210431103	0.378361258053998
1721	Tnfrsf18	0.647542463996126	1.21528120372285	4.24581260889563	0.0393472352306289	0.378361258053998
1722	Slc37a1	0.430819914021279	3.58071039740324	4.24559652410895	0.0393522426773822	0.378361258053998
1723	2810428I15Rik	-0.361015898954118	5.25802569517006	4.24547946660963	0.0393549555917151	0.378361258053998
1724	Gns	0.320485359109446	6.60457269601891	4.24479755342514	0.0393707634527459	0.378361258053998
1725	Ncbp2	-0.317381440917153	6.68210821752581	4.2416161136241	0.0394446025015042	0.378656252265212
1726	Fam20a	0.579238270830005	1.71149741011971	4.24150565738768	0.0394471687234281	0.378656252265212
1727	Gm12359	0.875184574021936	0.534393854918226	4.23929043655911	0.0394986717888947	0.378805594786336
1728	Txnl4a	-0.293132953128823	7.2901899398348	4.23802693151663	0.0395280794033003	0.378805594786336
1729	Tlx3	1.82397007139751	-1.31655382287922	4.23715999624133	0.0395482702890811	0.378805594786336
1730	Ap2s1	-0.382059978385962	7.22374969663094	4.23562721932655	0.0395839950802311	0.378805594786336
1731	Usp24	0.309858949586682	6.97508243517152	4.23451731828337	0.0396098849379248	0.378805594786336
1732	Bhlha9	-1.04783328090414	-1.78544626634604	4.2341979161896	0.0396173386907078	0.378805594786336
1733	Scn2a1	0.481666017165387	5.76725226808142	4.23371020990744	0.0396287229270515	0.378805594786336
1734	Rbm5	0.305611150238523	8.16816320323118	4.23298590627411	0.0396456362481595	0.378805594786336
1735	Gtf3c6	-0.415305622488892	5.85945426067517	4.22978377176803	0.0397205005719937	0.379021428783534
1736	Igsf5	0.988927564538175	-1.84000733617077	4.22951568525692	0.0397267750277131	0.379021428783534
1737	Astn2	0.524372454134521	4.65032357173544	4.22908507372441	0.0397368554923345	0.379021428783534
1738	Lmf2	0.334194241471502	5.78964002106301	4.22792768825922	0.0397639627828783	0.379061757990061
1739	Psph	-0.370166971441607	4.5092145777026	4.22608420035928	0.0398071794503881	0.379156045150138
1740	Sugt1	-0.386977226283999	6.10656506503034	4.22541757809319	0.0398228191278526	0.379156045150138
1741	Tgfbr2	0.530888583974922	4.49048940231746	4.22347712472646	0.0398683809690564	0.379156045150138
1742	Mrps35	-0.323689787666765	4.85124333100263	4.22329530682384	0.0398726528549762	0.379156045150138
1743	D10Wsu102e	-0.301398440526169	5.76297558024345	4.22263045941875	0.0398882778064154	0.379156045150138
1744	Slit1	0.454506111329232	6.77806606461553	4.2165300198498	0.0400319479877008	0.379218489775792
1745	Il18bp	0.582199506423156	2.82105426419278	4.21641691520645	0.0400346168135453	0.379218489775792
1746	Tram2	0.685564098099772	0.815493119175057	4.21567048751765	0.0400522342616854	0.379218489775792
1747	Gbp9	0.86221980281087	0.777893582964651	4.21494269206734	0.0400694197796706	0.379218489775792
1748	Col8a2	1.2494246886204	3.00723525235985	4.21492010516696	0.0400699532505565	0.379218489775792
1749	Diablo	-0.296720888793744	5.98937348611258	4.21359068086566	0.0401013655215389	0.379218489775792
1750	Sdhaf1	-0.348139014588917	4.77553849958962	4.21272256115292	0.0401218918158438	0.379218489775792
1751	Frg1	-0.35956436401227	5.87419719341593	4.21160335595135	0.0401483711858257	0.379218489775792
1752	Lta	1.09555980711042	-1.8020895127652	4.21073573063132	0.040168911026865	0.379218489775792
1753	Vps9d1	0.311483283485829	6.21265735158622	4.21009091830633	0.0401841832196116	0.379218489775792
1754	Ppfia3	0.318694397578576	6.40795177255407	4.20948982359518	0.0401984254621074	0.379218489775792
1755	Dazap2	-0.312089116562462	6.98663940604115	4.20940155342958	0.0402005173674776	0.379218489775792
1756	Polr1d	-0.417994976296771	5.4178352174663	4.20859112920789	0.0402197288670954	0.379218489775792
1757	Cdca4	-0.378454113037998	5.8713567419287	4.20837573955009	0.0402248364042557	0.379218489775792
1758	1700029J07Rik	0.519488692322097	2.11989500247837	4.2068682509317	0.040260602559643	0.379218489775792
1759	Dr1	-0.300066313563966	5.86615503185499	4.20646140255303	0.0402702610230964	0.379218489775792
1760	Aurkaip1	-0.389367614835204	5.46196130084853	4.20588480180323	0.0402839535251928	0.379218489775792
1761	Aph1c	0.519462776570656	1.5156144758071	4.20087682247002	0.0404030834494811	0.379518417845312
1762	Tnnt2	1.20037402511189	-1.79457152285445	4.20073355159555	0.0404064970166332	0.379518417845312
1763	U2af1	-0.371983558058231	4.89181207025739	4.20021368640518	0.0404188858501977	0.379518417845312
1764	Taldo1	-0.314887555511394	7.21078917766066	4.19827813162486	0.0404650468539596	0.379518417845312
1765	Ncln	0.403152554042466	6.58059067018359	4.19820507108502	0.0404667903567559	0.379518417845312
1766	Mrrf	-0.426848898217997	4.24695496491393	4.19697927539007	0.0404960542759554	0.379518417845312
1767	Rbm7	-0.315576237163922	5.59882516595202	4.19669874107618	0.0405027547092843	0.379518417845312
1768	Nfu1	-0.428820318224635	4.99023834660801	4.19426035495086	0.0405610434907073	0.379518417845312
1769	Snapc2	-0.310274846232979	5.47184041776872	4.1934820312224	0.0405796675883016	0.379518417845312
1770	2010107G23Rik	-0.366221286295186	5.36827820834139	4.19330196792411	0.0405839775065557	0.379518417845312
1771	Pcdh17	0.400871071010345	6.06790206260714	4.19238711322204	0.0406058825032908	0.379518417845312
1772	Adamts14	0.776210284429202	0.247075937192524	4.1923076129809	0.0406077866184869	0.379518417845312
1773	Tnxb	0.899577744350878	-0.0807224043878782	4.19126903016624	0.0406326703934753	0.379518417845312
1774	Isl1	-0.331048021103637	5.57578712765315	4.19110889613654	0.0406365085259286	0.379518417845312
1775	Zfp472	-0.504264077081083	3.25352905340385	4.18837711886678	0.04070204311518	0.379916310046367
1776	Lix1l	-0.298566251964667	6.84209156875838	4.18620093897703	0.0407543284826263	0.380048810205531
1777	Eif1	-0.382362533155097	6.97232881987815	4.18587706938722	0.0407621158700645	0.380048810205531
1778	Rab9	-0.440081462478469	4.85762432372341	4.18317565950694	0.0408271316976809	0.380440898744194
1779	Hmha1	0.606094802598329	1.9962463485238	4.18046880249936	0.040892387854311	0.380832700821057
1780	Foxn4	0.993836056860963	-1.20028430308393	4.17738230336967	0.040966929988835	0.380832700821057
1781	6330418K02Rik	-0.596859775940645	0.817082316076915	4.17443696769771	0.0410381959465801	0.380832700821057
1782	Aak1	0.312541282868882	7.28923049676238	4.1742248556037	0.0410433332784315	0.380832700821057
1783	Hcn3	0.377801646148087	5.70756476605793	4.1737862336459	0.041053958797078	0.380832700821057
1784	Eif3g	-0.271256315170953	6.95215985530163	4.1728770504009	0.0410759927590195	0.380832700821057
1785	1600029O15Rik	-0.375776424949037	3.52657574448097	4.17230456528569	0.0410898732487011	0.380832700821057
1786	Wsb1	0.536629355799487	8.34636556406146	4.17193256764945	0.0410988953539779	0.380832700821057
1787	Gata2	0.863056366483543	1.76732863695254	4.17066900677723	0.0411295561930639	0.380832700821057
1788	AI848285	0.591623760581883	0.713934135539639	4.17048992432715	0.0411339036478011	0.380832700821057
1789	Hyal1	0.584306426166597	1.70843458611102	4.169922815299	0.0411476741268342	0.380832700821057
1790	Fbp1	1.75305207412793	-3.05308629758983	4.16958939845747	0.0411557723779402	0.380832700821057
1791	Itsn2	0.340586242248799	5.0937024789267	4.16789253787097	0.0411970128089004	0.380832700821057
1792	Igf1r	0.374504352367527	7.23727485845513	4.16310968659701	0.0413134887993651	0.380832700821057
1793	3110040N11Rik	-0.442709353648859	3.52754582780814	4.16281541664815	0.0413206663934813	0.380832700821057
1794	Slc13a5	0.98129073596805	-0.416076734460486	4.16230994498705	0.0413329985061926	0.380832700821057
1795	Ano1	0.546177624878275	3.97141935970013	4.16142134399658	0.0413546872897531	0.380832700821057
1796	Timm17a	-0.382412642781441	4.56924862534891	4.16107252088092	0.0413632045572932	0.380832700821057
1797	Chmp1b	-0.321260683769508	5.73801953347987	4.15970260955284	0.04139667172507	0.380832700821057
1798	Vipr1	0.563676354910381	1.56279070926014	4.15842167564722	0.0414279908937264	0.380832700821057
1799	Uba3	-0.351099418735538	6.81545492578381	4.15829323593555	0.041431132651006	0.380832700821057
1800	Myh7b	0.658751400836157	-0.0998052556983557	4.15826747530418	0.0414317628106385	0.380832700821057
1801	Rpl18a	-0.518383541016978	5.68400643722677	4.15821272357705	0.0414331021873501	0.380832700821057
1802	Grin3a	0.491898165945858	5.19353339497123	4.15731554400659	0.0414550561293826	0.380832700821057
1803	Pycrl	-0.331218310978381	5.55007503923713	4.15661128831864	0.0414722977940801	0.380832700821057
1804	Prpf39	0.341934704728973	6.12273157849599	4.15594416766773	0.0414886372628446	0.380832700821057
1805	Ccdc124	-0.343453218036113	6.60600502454627	4.15499052098679	0.0415120062219545	0.380832700821057
1806	Astn1	0.304112977686799	8.12920612693067	4.15495866195996	0.0415127871609626	0.380832700821057
1807	Ubr2	0.332603693296752	6.68538092864957	4.15290336920965	0.0415631998064891	0.381084169559442
1808	Susd5	1.41457038933493	-2.29831712884821	4.15143988211324	0.0415991357224407	0.381202699474224
1809	Alcam	0.378784309202607	6.73680578638655	4.14880435653711	0.0416639333860701	0.381585433023996
1810	Ccdc110	0.915190200445991	-1.46946066172007	4.14692670837699	0.0417101623773996	0.381797773629147
1811	Dsp	0.638738856447702	1.93581970788896	4.14356634396112	0.0417930314539644	0.381998801392749
1812	Adamts6	0.541658439853206	3.12043830147681	4.14213632771576	0.0418283491724511	0.381998801392749
1813	Aatk	0.388599647153026	6.57319784973814	4.14142581548499	0.0418459086554972	0.381998801392749
1814	Tra2a	-0.311521968238814	7.49077177503939	4.14135444129737	0.0418476730135826	0.381998801392749
1815	Pkd1l3	0.683623182674245	-0.862042428008439	4.13840724354588	0.0419205955531554	0.381998801392749
1816	Smim4	-0.67639213783399	2.53070585826852	4.13790286552116	0.0419330887588883	0.381998801392749
1817	Mast1	0.383952617729392	7.62425295262998	4.13778005427086	0.0419361313279075	0.381998801392749
1818	D430041D05Rik	0.39706702009569	6.84734868397519	4.1369696451229	0.0419562145058857	0.381998801392749
1819	BC017158	0.382818087619234	4.04484502343659	4.13662111262542	0.0419648547820209	0.381998801392749
1820	Olfml2a	0.720316187121774	2.16348072416255	4.13658353054701	0.0419657865701932	0.381998801392749
1821	Smarce1	-0.348875213576364	7.75423377852317	4.13498609275457	0.0420054126228029	0.381998801392749
1822	Trub1	0.357444363302698	4.9257134196911	4.13484956838723	0.0420088010705933	0.381998801392749
1823	Uba7	0.831781512772215	0.214784674052415	4.13304504709361	0.0420536151398468	0.382196541764664
1824	Ppp6c	-0.37373569057062	5.64791730156466	4.13122954786803	0.0420987525434082	0.382324299981599
1825	Slc6a9	0.499042879439977	4.12028845593133	4.13021832916922	0.0421239157957654	0.382324299981599
1826	Glt25d1	0.372514723169607	6.82792182933214	4.12969675951146	0.0421369007584742	0.382324299981599
1827	Dvl1	0.365457351005083	7.1478697273309	4.12539284537772	0.0422442114366409	0.382795236041404
1828	Eif2s1	-0.359949987923794	6.19794325049299	4.12417073278147	0.0422747350415328	0.382795236041404
1829	2010320M18Rik	-0.453357880173873	3.69250256347024	4.12416372824402	0.0422749100543511	0.382795236041404
1830	Naglu	0.531271270492648	3.05711486627644	4.12267767114406	0.0423120573607366	0.382795236041404
1831	Armc3	0.557803234523582	0.642067609344622	4.12214183948482	0.042325460081053	0.382795236041404
1832	Tmem239	0.809249348167853	-0.984991564415993	4.12206306909306	0.042327430735626	0.382795236041404
1833	Siah1a	-0.328554574860997	5.35190443706995	4.11988834972174	0.0423818753331534	0.383078510921814
1834	Lrrc71	0.823518400161421	-0.53304199407986	4.11781272252258	0.0424339077986797	0.383339686155139
1835	Stac3	0.707482057210364	1.4180262880064	4.11637283354041	0.0424700428291739	0.383370429138667
1836	Tesc	-0.486911466641262	1.8730865647405	4.11583337213363	0.042483589322706	0.383370429138667
1837	Rufy2	0.353362583013547	6.13260103500984	4.11099631269299	0.0426052565824844	0.384230967999465
1838	Il6ra	0.547850039095153	0.779521042114717	4.10966509884157	0.0426388050396208	0.384230967999465
1839	Nip7	-0.341411750619155	5.444320829754	4.10886941672885	0.0426588706060731	0.384230967999465
1840	Lsm4	-0.310167624993192	6.30101655388354	4.10733896580571	0.04269749354128	0.384230967999465
1841	Cdc42bpg	0.375288767369716	4.09979537453342	4.10633708389144	0.0427227972556689	0.384230967999465
1842	Abhd2	0.369120924274952	5.54899047884897	4.10560115387827	0.0427413940839071	0.384230967999465
1843	Cemip	0.511843343374308	4.02119540001161	4.105316555518	0.0427485881188815	0.384230967999465
1844	Efhc1	0.528583299842023	1.15517834713613	4.10468804515359	0.0427644800211862	0.384230967999465
1845	Eef1a1	-0.333679820939147	10.970804582131	4.10253603173442	0.0428189408060791	0.384236408541744
1846	Nrcam	0.303724911495879	7.82281613101481	4.10248619291198	0.0428202029357786	0.384236408541744
1847	Ndufa13	-0.373840169992176	6.39440302269249	4.10191542501601	0.0428346599816876	0.384236408541744
1848	A330041J22Rik	1.1355579800451	-1.78233845643518	4.09962497888202	0.0428927266002708	0.384236694076958
1849	Abca1	0.412378916465954	6.25060104768949	4.0996195525516	0.0428928642650097	0.384236694076958
1850	A930011O12Rik	0.593484326999911	8.18560422060858	4.09917018218814	0.0429042662990327	0.384236694076958
1851	Peak1	0.374227118505957	4.17090497093076	4.09367536055711	0.0430439464206031	0.385279364827959
1852	Lipc	1.25280175949887	-2.35097140312173	4.0911855488498	0.0431073955958632	0.385638947209644
1853	Snx12	-0.3223148387388	5.91121549021122	4.08932825130082	0.0431547901327405	0.385854594128033
1854	Bdkrb2	0.899215033560154	-1.0955999270549	4.08818273009204	0.0431840488758716	0.385907940547703
1855	Prkab2	0.319525172098073	4.9358873297349	4.08583767894532	0.0432440109401987	0.386215170428354
1856	A330048O09Rik	-0.629377218462656	0.311790496269372	4.08501565596813	0.0432650504777297	0.386215170428354
1857	Stra13	-0.500538481372837	4.8191692190157	4.08215815705157	0.0433382714802208	0.386660464127247
1858	Spred3	0.39490690798441	5.33054123580331	4.08114046833664	0.0433643803637831	0.386685174309558
1859	Neo1	0.311908065680067	8.5886190966038	4.0796713717437	0.0434020993369814	0.386750234005755
1860	Rpl7l1	-0.316338713510642	6.34383727556708	4.07857434690434	0.043430287895552	0.386750234005755
1861	4930563D23Rik	1.22726698055048	-1.4584650660908	4.07647339095376	0.0434843266999899	0.386750234005755
1862	F420014N23Rik	0.649160229094863	0.790760953089951	4.07634204829027	0.0434877073202357	0.386750234005755
1863	Zfp277	-0.354783411486063	4.41322159521324	4.07631543155225	0.0434883924404105	0.386750234005755
1864	Notch2	0.522512828743076	6.88827353946268	4.07192069059851	0.0436016698193232	0.387549605990636
1865	Tm9sf4	0.320250856940393	6.64378967164192	4.07084041242087	0.0436295622122954	0.387589590741722
1866	Psmc4	-0.263021917237477	7.51367253087759	4.06983678157306	0.043655492420846	0.387612110626247
1867	Rxfp1	1.29439688411988	-1.73833612411523	4.06692197765108	0.0437308924294935	0.388073607804954
1868	Slc24a3	0.640468336965145	4.88998208919953	4.06494938692196	0.0437819970438595	0.388319125815131
1869	Cox19	-0.375061815012708	5.09286368004763	4.06256105216876	0.0438439566007539	0.388660606185817
1870	Slc25a5	-0.4033436122971	6.45606487371183	4.05922588730814	0.0439306337951364	0.388951608086291
1871	Hoxc5	2.92155774660025	-1.54889061551249	4.05908907508668	0.0439341932391202	0.388951608086291
1872	Cetn3	-0.589332781535642	6.93785559223987	4.05858877562692	0.0439472121159788	0.388951608086291
1873	C630043F03Rik	-0.375905342765485	4.39024174874882	4.05286903673564	0.0440963409822534	0.390014060873186
1874	Kcnj2	0.659423364222248	2.63293308995134	4.05218015437976	0.0441143378848594	0.390014060873186
1875	Arhgef5	0.450316806487081	3.22145080300151	4.0495925634444	0.0441820072203073	0.390307242598305
1876	1110015O18Rik	-0.545198570443251	2.71167715355499	4.04911090531064	0.0441946153497356	0.390307242598305
1877	Rexo2	-0.34931872149351	5.13297444550321	4.0463855459005	0.0442660271202842	0.390408979362878
1878	Dmkn	1.36011171950879	-1.36494276514155	4.04616528238283	0.0442718039208502	0.390408979362878
1879	2810417H13Rik	-0.495343447652816	5.83249738336333	4.04597188554519	0.044276876749404	0.390408979362878
1880	Klhl17	0.470103210610927	6.15722842792474	4.04507572410171	0.0443003911879654	0.390408979362878
1881	Vdac2	-0.280547869939279	6.74349790691851	4.04322254558724	0.044349058565016	0.3905872581601
1882	Brms1	-0.283741565249703	5.35352246981944	4.04251059778617	0.0443677703921601	0.3905872581601
1883	Loxl2	0.525045781868345	3.89801652609275	4.04112003645369	0.0444043419071884	0.390701612702229
1884	Srrm4os	1.01106307717855	2.34638840756568	4.03807363086421	0.0444845727845254	0.390909349754698
1885	Ak7	0.650165386479101	1.46740190851716	4.03572570169149	0.0445465125415412	0.390909349754698
1886	Gdap10	0.911520496634224	0.495715818038737	4.03561539687093	0.044549424679736	0.390909349754698
1887	Scarna13	1.08929074045189	-1.61770935719875	4.03550764386103	0.0445522696415412	0.390909349754698
1888	Grik2	0.309023841838418	6.25821434646003	4.03550591965095	0.0445523151667599	0.390909349754698
1889	Zmat5	-0.388914742298747	4.45745789493357	4.03485454548656	0.0445695172432777	0.390909349754698
1890	Rfc3	-0.333396728733042	5.64127820033967	4.03122875120394	0.044665398364844	0.391145572655243
1891	Porcn	0.374977889854794	5.64020948544447	4.03040614277522	0.0446871817702371	0.391145572655243
1892	Armc10	-0.320943030750381	6.83521203689617	4.03010258492155	0.0446952230782222	0.391145572655243
1893	Jade2	0.524972156579583	1.23848711440016	4.02973360441233	0.0447049994967963	0.391145572655243
1894	Cox17	-0.526291329546609	4.13587526446942	4.02937539528996	0.044714492673167	0.391145572655243
1895	Grin2d	0.560907830589083	4.03094042017065	4.02785167566538	0.0447548976653092	0.391292424548202
1896	Agrn	0.48948238440134	9.47511057491832	4.02468637790003	0.044838955869514	0.391694075580085
1897	Ptpn14	0.560650898294749	3.37906263179833	4.02434165003259	0.044848120556218	0.391694075580085
1898	Luc7l3	0.405795650618696	8.50111156764744	4.02166726868882	0.0449192867728977	0.392004012519969
1899	Tecta	0.558604734696886	0.513286921034766	4.02075516212993	0.0449435854308495	0.392004012519969
1900	Mab21l2	1.4492188195979	2.758756294492	4.01901170712551	0.0449900698603942	0.392004012519969
1901	Cpne6	0.61296337509269	3.28663517165589	4.0183466844988	0.0450078141951565	0.392004012519969
1902	Nifk	-0.40211915906313	6.21872705884247	4.01829374268409	0.0450092271213323	0.392004012519969
1903	Tcea1	-0.381220541413095	4.90494724383493	4.01678904991161	0.0450494043251483	0.392004012519969
1904	Cdcp1	1.50944438570516	-2.31201701804381	4.01591903483254	0.0450726520607638	0.392004012519969
1905	Lingo4	0.615201817088975	0.250135656343334	4.01591012745886	0.0450728901406652	0.392004012519969
1906	Mettl5	-0.490926165104626	2.763486296806	4.01494858714828	0.0450985983701276	0.392021814163838
1907	Psmc3	-0.265454995320869	7.59789976413163	4.01303461190074	0.0451498173565634	0.392194458594694
1908	Gnmt	0.736034830469273	-0.49145658739761	4.01243771449795	0.0451658031747149	0.392194458594694
1909	Plekha6	0.369340703855077	6.60611388733871	4.01107352048895	0.0452023607446552	0.39230629272784
1910	Zfp488	0.952032678947739	-0.659509788615695	4.0087268655497	0.0452653191612375	0.392647019823761
1911	Gfod2	-0.321516240724032	5.89868168396668	4.00724577763665	0.0453051028119638	0.392786469591113
1912	Prmt1	-0.369676413612254	8.33730426135574	4.00357858936276	0.0454037660953002	0.393435981520363
1913	Gtf2h2	-0.367950252108234	4.85780709314981	4.00133202749367	0.0454643201340993	0.393754760053193
1914	Dgkq	0.575067551186143	5.17682501944725	3.99951641533554	0.0455133204710998	0.393772544114045
1915	Col6a1	1.08458998900816	4.97559940480227	3.99949467097689	0.0455139076520037	0.393772544114045
1916	Mpo	1.37500664640798	-1.4852704639805	3.99726776418873	0.0455740849375396	0.393933322227542
1917	Prdm1	0.533127428266136	0.722350262720274	3.99704739138742	0.0455800445865643	0.393933322227542
1918	Otub1	-0.268376975041369	7.34917775503513	3.9955997769755	0.0456192135444209	0.394066282588094
1919	Lpp	0.398625643086047	4.22583555506168	3.99420815042059	0.0456569010368838	0.3941863139026
1920	Cpt1a	0.350076315268095	5.29404952182009	3.9909744914228	0.045744600462071	0.394589354934517
1921	Appl2	0.402339937892838	5.39156380006339	3.99046754609024	0.0457583653111429	0.394589354934517
1922	Lrrc23	0.794158632241733	1.85686849906779	3.98791277281472	0.0458278003165983	0.394589354934517
1923	Mpzl2	1.33897282092617	0.200284030579405	3.98660657318631	0.0458633437958679	0.394589354934517
1924	Dnal4	-0.301894967509867	6.03965682706402	3.98614971870772	0.0458757822867371	0.394589354934517
1925	Mrpl14	-0.410820575274879	4.1474574358253	3.98559679166996	0.0458908412395639	0.394589354934517
1926	Cenpm	-0.44315297962826	3.98126956484063	3.985424684562	0.04589552963485	0.394589354934517
1927	Pnma3	0.448230381096081	3.850990111702	3.98467603402305	0.0459159296088593	0.394589354934517
1928	Plod2	0.397508358568026	4.55273249997236	3.98301338677789	0.0459612692539397	0.394589354934517
1929	Tnfsf10	1.44320702374034	-1.58440929770666	3.98248195906571	0.0459757709968236	0.394589354934517
1930	Commd7	-0.299618632291189	5.511306349493	3.98106733974272	0.0460143970157822	0.394589354934517
1931	9430020K01Rik	0.417666549665535	5.19825156850729	3.98087923626975	0.046019535734933	0.394589354934517
1932	Ggnbp1	0.715426439500678	2.03144654745936	3.98045853825817	0.0460310307946903	0.394589354934517
1933	Psmc5	-0.295986547340102	7.16896240990018	3.977778895033	0.046104319828544	0.394589354934517
1934	Eapp	-0.373116925363009	5.38590805232537	3.9775449369559	0.0461107244853852	0.394589354934517
1935	Rapgefl1	0.513047169678105	4.69837152236507	3.97739691127223	0.0461147772072331	0.394589354934517
1936	Gm14204	-0.342377342342335	5.98008160253604	3.976141690781	0.0461491583587191	0.394589354934517
1937	Rpl22	-0.410992907653085	7.87363193706182	3.97613439873739	0.0461493581705457	0.394589354934517
1938	Vta1	-0.340786104394798	6.01666855506852	3.97588858726015	0.0461560942698632	0.394589354934517
1939	Tll1	0.71959667530663	2.20004894026122	3.97485926970672	0.0461843124486055	0.394626966812015
1940	Stim1	0.34186842588305	4.50195192815182	3.97387731249921	0.0462112492157384	0.394653596395027
1941	Atg101	-0.323156243787818	5.17472521560134	3.97299209320986	0.046235546487856	0.394657668320865
1942	Pole4	-0.463058582309314	5.27534554878995	3.97127190456895	0.0462828002970858	0.394857587704489
1943	Glb1l2	0.626505107165437	2.09654594655741	3.96946456426417	0.0463325030132893	0.394976904413254
1944	Zscan21	-0.282570436362395	6.92493262780425	3.96902988223646	0.0463444653657271	0.394976904413254
1945	Sgms2	0.753446474136677	0.895368855029396	3.96795076954971	0.046374176380493	0.3950269173635
1946	Fam229b	-0.669518906419738	2.36857681385197	3.96460820046956	0.0464663342103024	0.395105544286774
1947	Fam21	0.295960782645759	6.89211666692197	3.96415408941741	0.0464788693740231	0.395105544286774
1948	Bsn	0.370464042778932	7.06458956491102	3.96390578283226	0.046485725072005	0.395105544286774
1949	Gpbp1	-0.346049716812306	7.40910290960717	3.96375778584299	0.0464898117479652	0.395105544286774
1950	St14	0.681533793048431	-0.406710641071777	3.96247685477818	0.0465251982292878	0.395105544286774
1951	Pigo	0.418600070423877	5.26511027268309	3.96166657412657	0.0465475973738276	0.395105544286774
1952	Eif4ebp3	0.423180901392098	3.43331514704621	3.96156741219439	0.0465503393558537	0.395105544286774
1953	Pla2g3	0.923320628653652	0.616877712015544	3.95899442781217	0.046621545946906	0.395395716050971
1954	Tceal8	-0.43935696255564	6.28088784064211	3.95860776277534	0.0466322567095363	0.395395716050971
1955	Gja5	0.71664908699382	1.59936548055331	3.95704962658592	0.0466754439466852	0.395450531668922
1956	Cdh11	0.358248374604906	6.54729278979579	3.95665248963812	0.0466864582293826	0.395450531668922
1957	Col19a1	0.68192624697359	1.81446158932957	3.95493188304499	0.0467342095710112	0.395501947031527
1958	Rnf215	0.397400292462737	5.69237750429207	3.95407665636392	0.0467579635078261	0.395501947031527
1959	Cnnm1	0.546919333766191	2.91151805911544	3.95385426280873	0.0467641425781483	0.395501947031527
1960	Dnaja4	0.419624603899852	3.13206298632396	3.9520498123558	0.0468143099848157	0.395563642172434
1961	Cbwd1	-0.381048950533595	4.09576992362831	3.9513872940233	0.0468327435859272	0.395563642172434
1962	Ccdc157	0.351517123194458	4.50439112495451	3.94829535376571	0.0469188735493778	0.395563642172434
1963	Purg	-0.272422228917103	5.31501711102102	3.94767534529167	0.0469361647759661	0.395563642172434
1964	4930453L07Rik	1.37326674451206	-2.16881758587723	3.94729307444736	0.0469468291590441	0.395563642172434
1965	Fth1	-0.366637776403891	9.03768793055741	3.94725292642374	0.046947949334915	0.395563642172434
1966	Spcs1	-0.552298919599815	5.76601629920758	3.94690793999406	0.046957576013341	0.395563642172434
1967	Abt1	-0.312393255037163	4.36656015490455	3.94590803876355	0.046985489531595	0.395563642172434
1968	Mrpl46	-0.399346083414504	4.76700809294232	3.94585487460568	0.0469869741666692	0.395563642172434
1969	Pef1	-0.339492364156813	5.31665760399764	3.9442535477049	0.0470317151948111	0.395563642172434
1970	Ubb	-0.297284011309765	8.15393522674401	3.94416952007311	0.0470340641646364	0.395563642172434
1971	Amigo2	0.549630949854675	3.15144741114377	3.94244631509883	0.047082263189105	0.395608752493789
1972	Ube2a	-0.347203702962048	5.19067960161893	3.94192943829967	0.0470967306803	0.395608752493789
1973	Zfp934	-0.666982859829321	0.745465000723048	3.93963157810779	0.0471611050470886	0.395608752493789
1974	Alpl	0.464086640128655	3.68666104738832	3.93948533352947	0.0471652052166462	0.395608752493789
1975	2210013O21Rik	-0.474106376125065	4.61546078099538	3.93836527032759	0.0471966202098952	0.395608752493789
1976	Tbc1d7	-0.312367285277659	4.88560578225659	3.93652475474137	0.0472482900383525	0.395608752493789
1977	Pkd1	0.394017528027136	6.79221810104575	3.93646888849241	0.0472498593355601	0.395608752493789
1978	Cd300lg	1.27033931365892	-2.45799545879447	3.93590160836498	0.0472657974927942	0.395608752493789
1979	Hrsp12	-0.528344218176506	3.32430794361789	3.93563138949303	0.0472733914867023	0.395608752493789
1980	Insr	0.349392926443764	7.0164425306239	3.93460942232309	0.0473021235931542	0.395608752493789
1981	A3galt2	0.658057556482538	1.78627495229794	3.93396582979026	0.0473202273333736	0.395608752493789
1982	Mad2l1bp	-0.36521319039214	3.91753789401571	3.93195400860829	0.0473768653866818	0.395608752493789
1983	Akap9	0.337615922686267	8.63180005655934	3.93163219336492	0.0473859319630923	0.395608752493789
1984	Lifr	0.375646195578067	3.8970609348582	3.93084418143552	0.0474081405362888	0.395608752493789
1985	Tanc2	0.320088854263099	7.30957902723013	3.92994844864953	0.0474333983441443	0.395608752493789
1986	Zbp1	1.21442380590932	-2.60120100372274	3.92986924757265	0.0474356323332468	0.395608752493789
1987	Ptprt	0.502099932966211	6.21286617984052	3.92862823470229	0.047470651521808	0.395608752493789
1988	Eml5	0.447968833540549	6.36986489216142	3.92688921470382	0.0475197694787766	0.395608752493789
1989	Uqcc2	-0.521407464642538	5.21925578725137	3.92639219022359	0.0475338175943263	0.395608752493789
1990	Akap17b	0.352376487046491	3.98853247760162	3.9261436663059	0.0475408436250298	0.395608752493789
1991	Penk	0.817377805072641	3.9114259364347	3.92582827971791	0.0475497615105606	0.395608752493789
1992	Kcna1	0.388664910117122	4.11594736019172	3.92512154539046	0.0475697515709565	0.395608752493789
1993	Mrpl50	-0.387084168752555	6.13769090488006	3.92362007074635	0.0476122503813874	0.395608752493789
1994	Sez6l	0.361217857969617	7.79836297687627	3.92361135724641	0.0476124971313747	0.395608752493789
1995	Prph	0.843135057853255	1.02092794739844	3.92136986794339	0.0476760167386907	0.39593796758227
1996	0610012G03Rik	-0.321997005893085	5.51421228784294	3.9188697357059	0.047746971284621	0.396328567256313
1997	Ctns	0.383136105406182	4.73603839564002	3.91712896667254	0.0477964406469872	0.396392279931826
1998	Abcc9	0.397076539754415	4.75319163819972	3.91650905381212	0.0478140704525088	0.396392279931826
1999	Rapgef6	0.29104092999538	5.74669472427671	3.91607486605949	0.0478264224760817	0.396392279931826
[truncated: 14,569 more rows]
