# Supplementary material for: Sequential perturbations to mouse corticogenesis following in utero maternal immune activation
Source: eLife. 2021 Mar 5;10:e60100. doi: 10.7554/eLife.60100 (PMC7979158; doi:10.7554/eLife.60100)
Supplement: Supplementary file 8. — Columns indicate gene symbols (gene_name), log2 fold change (LogFC), log2 counts per million (LogCPM), likelihood ratio statistics (LR), p value (PValue), and false discovery rate adjusted p value (FDR). A total of 15,883 genes were tested. [file elife-60100-supp8.zip › SupplementaryTable8E17.5_DE_saline_vs_polyIC_male.csv]

	gene_name	logFC	logCPM	LR	PValue	FDR
1	Eomes	-1.71749888905868	6.99513037278096	91.3079544934016	1.2296533092832e-21	1.9530583511345e-17
2	Ube2c	-1.5948393971213	6.11727119290307	87.4768511251884	8.52719941974464e-21	6.77187541919021e-17
3	Tpx2	-1.53515835269036	6.36716780672223	82.806522820824	9.04908729408549e-20	4.34420255307309e-16
4	Ccna2	-1.42642739379487	6.41631022339245	82.4313432855258	1.09405088536752e-19	4.34420255307309e-16
5	Tead2	-1.44287412830817	6.85216547658908	78.609471001122	7.56856856082418e-19	2.08371959058946e-15
6	Cdca3	-1.62139488031931	5.71572604944171	78.5319424581219	7.87150887334683e-19	2.08371959058946e-15
7	Fzd2	-1.39207995181961	6.13637991922722	69.8738671468801	6.32204965141555e-17	1.43447306590619e-13
8	Sall1	-1.47880439003967	6.15406752083026	68.2842409804895	1.41547687541362e-16	2.81025240152432e-13
9	Pax6	-1.42177104314553	5.87901865063415	65.9378791134679	4.65361502354552e-16	7.71244057133525e-13
10	Mki67	-1.53191722186524	6.60555523396399	65.8540629370444	4.85578327226296e-16	7.71244057133525e-13
11	Neurog2	-1.67482822489628	6.92358301797641	64.5752194337896	9.29166174800586e-16	1.34163148675979e-12
12	Adcy1	1.53517061628162	8.41645934921412	63.4897504375277	1.61203406384942e-15	2.1336614196767e-12
13	6330403A02Rik	1.3450232877699	6.00806605642285	61.6178093793895	4.17029546471073e-15	5.09513868200004e-12
14	Grb10	-1.46436651817417	7.37343655459299	60.4862039288783	7.40959707325193e-15	8.40618787960432e-12
15	Plk1	-1.63407734855149	5.19435605081626	59.4519304457812	1.25318099962368e-14	1.32695158780152e-11
16	Prc1	-1.33522260182006	5.98225569834611	58.5025495092123	2.03027680189021e-14	2.01543040277639e-11
17	Plagl1	-1.33928899333316	6.40092283487427	57.6767794114155	3.08928308005702e-14	2.88629900944386e-11
18	Dlx2	-1.29144402492849	6.97021072370754	56.8057138896697	4.81066562630876e-14	4.24487789681456e-11
19	Foxm1	-1.34552098313587	5.8763110589798	56.4803636453635	5.67624012724162e-14	4.74503799689361e-11
20	Fam19a2	1.18262041987141	6.27256740341014	55.6798593730821	8.52876057776217e-14	6.77311521282983e-11
21	Grin2b	1.44204893926647	5.50038065803979	55.0682677587667	1.16415286842531e-13	8.80487619485679e-11
22	Top2a	-1.61417299297577	7.06796654540319	54.4780992815437	1.57189910251456e-13	1.13483970205631e-10
23	Mdk	-1.09174526159295	7.25314688581476	54.2913724979665	1.72859098737509e-13	1.19370481097733e-10
24	Incenp	-1.27930315859437	5.88352467383429	53.1446953979224	3.09861089200328e-13	2.05063486657034e-10
25	Nwd2	2.32046834137155	4.8092431394167	49.6732267267981	1.81607329827466e-12	1.15378768785986e-09
26	Mcm2	-1.25960928746403	6.47208672508915	49.5690327598901	1.91512890206966e-12	1.16992278275279e-09
27	Olig1	1.3840987286132	6.11329840264283	48.8619789398582	2.74623034352378e-12	1.6154954276366e-09
28	Tfap2c	-1.58144482352391	4.91863534337408	48.6880606645097	3.00087712563258e-12	1.70224754951508e-09
29	Grm3	1.77322608390264	4.89608444813743	47.0475739920597	6.92843658638765e-12	3.79463304488259e-09
30	Nusap1	-1.57275766655007	5.13658753115927	45.9421626076543	1.2179621364586e-11	6.42040168489535e-09
31	Bub1b	-1.46065467393128	5.80972138101562	45.8465958092778	1.27885167851351e-11	6.42040168489535e-09
32	Grm5	1.08238621511047	6.5802148641241	45.7803707908873	1.32282454070262e-11	6.42040168489535e-09
33	Sox3	-1.75094393561487	5.37063262934181	45.763946338607	1.33396244791001e-11	6.42040168489535e-09
34	Arhgap11a	-1.34843645166991	5.32719530236621	45.0670527615924	1.90401996486282e-11	8.89457326526947e-09
35	Nde1	-1.35711045951986	5.64535088805347	44.9255541587497	2.04669414398691e-11	9.28789802541261e-09
36	Neurog1	-4.82876188685528	1.75269341306902	44.7779030330939	2.20699331771071e-11	9.73713190699977e-09
37	Igf2bp2	-1.28169182654714	5.67149546861496	44.5849357198927	2.43558458158483e-11	1.04552405160302e-08
38	Ptk2b	1.86822331327559	4.47210228643929	44.2094433326057	2.95054470143625e-11	1.22881393730622e-08
39	Gadd45g	-1.29445976409154	5.95484229705036	44.1289280165074	3.07443655979481e-11	1.22881393730622e-08
40	Kif20a	-1.51461429324076	5.00565481350834	44.1160913035681	3.09466457799211e-11	1.22881393730622e-08
41	Crym	1.22102939837201	5.86106522359273	43.8064966361825	3.62499742431844e-11	1.40428863635243e-08
42	Mcm3	-1.36915212070185	6.14297705423846	42.5869822549903	6.76078372767831e-11	2.55670304635035e-08
43	Gli2	-1.48465642343632	4.98140726190341	42.4830987165574	7.12956417397729e-11	2.63346204128561e-08
44	Ckap2l	-1.31303409732221	5.2891547392373	42.25852889778	7.99704924239062e-11	2.82322763764071e-08
45	Cdca2	-1.52850050575928	4.39226883670583	42.2580961257337	7.99881909550033e-11	2.82322763764071e-08
46	Efnb1	-1.04602052497766	7.44279845164509	42.0490962210697	8.90103199287972e-11	3.07337154658497e-08
47	Rrm2	-1.08040258725549	6.59489631306023	41.9895930450911	9.17604778230225e-11	3.10091844524057e-08
48	2810417H13Rik	-1.44144803989202	4.75523213064485	40.8953503226098	1.60602790514995e-10	5.28591627813647e-08
49	Osbpl1a	1.35971760086201	5.97350155403982	40.8655125417665	1.63073662172566e-10	5.28591627813647e-08
50	Aurka	-1.37036052894085	4.8817371606673	40.5273402508966	1.93884025667186e-10	6.15891995934384e-08
51	Ect2	-1.56455914046419	5.07482998590437	39.9895391982497	2.55326562862842e-10	7.95167019205983e-08
52	Spc25	-1.60535328838318	4.53694860975743	39.9236627827474	2.64084478278092e-10	8.06625724709794e-08
53	Kif23	-1.40899523545943	4.89420488192157	39.7440251923915	2.89524966348067e-10	8.67646234057801e-08
54	Kif2c	-1.49446136707143	5.10398996008995	39.5479488720667	3.2010246205895e-10	9.41516186089315e-08
55	Ncald	0.978147173696768	7.05288239207371	39.2217133697425	3.78309583259693e-10	1.0924892928934e-07
56	Rhbdl3	-1.77156305524846	5.68942475372461	39.161332990533	3.90191761707706e-10	1.10668138414348e-07
57	Kif26b	1.19016956285572	5.8961248148945	38.8496887763138	4.57726892745614e-10	1.27545197148747e-07
58	Phf21b	-1.18250579551418	7.34376339087632	38.4972676837794	5.48303936503159e-10	1.50150196956546e-07
59	Adap1	1.21978540168424	6.76962144204649	38.2191613384971	6.32284756422986e-10	1.70213199767225e-07
60	Arhgdig	1.45232809819229	5.36952070490782	38.1400278387983	6.58453991471218e-10	1.73609425838768e-07
61	Kif22	-1.46011545651495	5.5234088846549	38.1155636291491	6.66761630432842e-10	1.73609425838768e-07
62	Cck	1.27424085311345	5.40111862316735	38.0267755098775	6.97804009039042e-10	1.78761630251082e-07
63	Mcm5	-1.11064157555938	6.4797701112741	37.6416384728276	8.50103009789947e-10	2.14320414357043e-07
64	Ptbp1	-1.03150677049565	7.10444748808867	37.5637907445209	8.84716836319903e-10	2.19561836113578e-07
65	Birc5	-1.38880781300694	4.45494493594126	37.5103479543562	9.09292859186219e-10	2.2218920742238e-07
66	Nr2e1	-1.38948123886611	5.83339987393981	37.0351672618072	1.16017779240995e-09	2.79198543588595e-07
67	Cenpe	-1.52059965300157	4.50497362258765	36.7672606638972	1.3310688378915e-09	3.15542781376578e-07
68	Gli3	-1.54830690165568	5.47350550763824	36.7210616738366	1.36298902015478e-09	3.18358155987035e-07
69	Ctnna1	-0.935879974834557	6.81875197803768	36.5465927176088	1.49060295573005e-09	3.43119518055947e-07
70	Id4	-1.13759008004651	6.66933460600371	36.3433198956869	1.65445299350593e-09	3.6942725544987e-07
71	Smc4	-1.27213332825688	5.807050791875	36.312126795571	1.68114549487969e-09	3.6942725544987e-07
72	Camkv	1.14139492622872	7.97446997988374	36.2983674904218	1.6930562288836e-09	3.6942725544987e-07
73	Sstr1	1.42193396519443	5.15455844344264	36.2927675752481	1.69792795113269e-09	3.6942725544987e-07
74	Mfap4	-1.28668739306518	5.25628430687739	35.8408967846044	2.14106073216852e-09	4.59546859581522e-07
75	Ajuba	-1.37792083092266	4.41375261569998	35.6622615754832	2.34666186304318e-09	4.96960404942865e-07
76	Kif18b	-1.4239596076243	4.40786719311724	35.6178469871713	2.40077921274644e-09	5.01731266263838e-07
77	Dlgap5	-1.53674711629847	4.33356582346982	35.574939304708	2.45424702118726e-09	5.06244226461264e-07
78	Akna	-1.25176039337239	5.16750523750631	35.4431275213579	2.62607324768845e-09	5.34742581961996e-07
79	Ctdsp1	-1.01524691720611	5.753696182347	35.3858838269449	2.70439828820173e-09	5.43720987487444e-07
80	Mfap2	-1.03958461256451	6.69662944515843	35.164560204458	3.02987543162092e-09	6.01543893505439e-07
81	Knstrn	-1.36603142741858	5.38069509905211	35.043419117618	3.22434834573324e-09	6.32250923151619e-07
82	Cdc20	-1.48797019270102	5.74257334136258	34.8355090257331	3.5876994637095e-09	6.94919885147537e-07
83	Mfng	-1.23854282709108	5.84595612983394	34.579461629954	4.09201058750263e-09	7.83053062184388e-07
84	Cdt1	-1.26886058385392	4.88159477753246	34.3649113308908	4.56886457632766e-09	8.63896143640621e-07
85	Psrc1	-1.35995184194467	4.42815555049143	34.0864539669083	5.2716977736205e-09	9.85063243981345e-07
86	Atad2	-1.38134840604965	4.60371207766846	33.8539465477745	5.94084569256965e-09	1.08681974301539e-06
87	H2afv	-0.963146424654087	8.00003267981882	33.8499328988262	5.95311450244532e-09	1.08681974301539e-06
88	Mest	-0.957109782932759	7.10670709133913	33.7486598043344	6.27122326507771e-09	1.12202224025879e-06
89	Nhlh1	-1.98328835664373	4.24561842187948	33.7437026411116	6.28722403721164e-09	1.12202224025879e-06
90	Rcor2	-1.02086229701064	7.41290804148565	33.6050217663126	6.75181900846257e-09	1.18985573976972e-06
91	Kif11	-1.39896062776287	5.74621339965276	33.5862896857959	6.81715496562641e-09	1.18985573976972e-06
92	Dtx4	1.28821102636912	7.01401757945242	33.5475229322431	6.9543884122126e-09	1.19760270504484e-06
93	Vim	-1.2492986941518	9.2094201305434	33.5158565423594	7.06853733278999e-09	1.19760270504484e-06
94	Racgap1	-1.03924086570682	6.80236773662057	33.5072360408959	7.09993561595844e-09	1.19760270504484e-06
95	Pbk	-1.25096506860185	5.39847888974486	33.4899964726828	7.1631465705005e-09	1.19760270504484e-06
96	Polr2a	-0.958126381650529	7.47638844984602	33.0895031773084	8.8012586827743e-09	1.45614991310942e-06
97	Lig1	-1.08632899618113	6.04755626760512	32.9249037488905	9.57883170108374e-09	1.56845962792075e-06
98	Dlg2	1.11085967084358	7.56394227947546	32.9016761576007	9.69396503624105e-09	1.57111476194507e-06
99	Dok5	0.943540020403791	6.88176706966519	32.8583789350938	9.91229119454719e-09	1.5902719297272e-06
100	Rac3	1.01489695797633	7.9291612640727	32.7586624822375	1.04340282228738e-08	1.65723670263905e-06
101	Wee1	-1.29149194308038	4.5515755458507	32.7365752307575	1.05532647020754e-08	1.65957924022835e-06
102	Pcsk2	1.18162052685896	5.53927484432093	32.3693578638061	1.27480911181841e-08	1.98507775715802e-06
103	Nes	-1.12461137695188	7.35267275868247	32.324143215347	1.30481981062333e-08	2.01208282059517e-06
104	Prkcb	0.912842301070995	6.6193153241835	32.2940006565351	1.32521869841651e-08	2.02388928720667e-06
105	Kif15	-1.53747764895565	4.35089891564525	32.2698023617668	1.34182573910886e-08	2.02973506802534e-06
106	Ckap2	-1.34210333424488	4.58672549564912	32.2283116499404	1.37078696777932e-08	2.05398201973952e-06
107	Aurkb	-1.37286219811432	5.27770126425137	32.1349750164584	1.43824676077222e-08	2.13492273844347e-06
108	Melk	-1.60716858058888	4.23407205200695	32.1058214868644	1.4599917393458e-08	2.1471341477805e-06
109	Clic4	-0.831336582973799	7.14507334715532	32.029053985063	1.5188392526155e-08	2.21318567424697e-06
110	Zfp703	-1.02011508602154	6.22778974882657	31.9189250919945	1.60743395919449e-08	2.32098850671692e-06
111	Cdca8	-1.18989622800168	5.67248073510947	31.5283296495648	1.96551652175693e-08	2.8124593617176e-06
112	Met	1.9183481550766	4.60170653655138	31.3368887540091	2.16918651097709e-08	3.07617762087938e-06
113	Cdca7	-1.17558838993765	5.90891401427644	31.2881071263861	2.22438109262523e-08	3.12653494638642e-06
114	Caln1	1.55138263187297	5.06953748756228	31.1185601824315	2.42739252477818e-08	3.38195398868876e-06
115	N28178	0.826285559760047	6.32444388781453	30.9477241130385	2.65072737962601e-08	3.66100025831303e-06
116	Clspn	-1.46390031336666	4.24047787144005	30.7471045531436	2.93942119736451e-08	4.02472645497763e-06
117	Ezr	-1.04596520521973	7.32987195779628	30.619539490311	3.13916372937631e-08	4.26148183877641e-06
118	Crlf1	1.92886044091615	3.94904319130494	30.5635288992296	3.23110860114106e-08	4.31892810621174e-06
119	Sptbn4	0.849091783761614	5.9973545856404	30.5606749927876	3.23586504211545e-08	4.31892810621174e-06
120	Spag5	-1.42926361957188	5.2771470210804	30.5406874388725	3.26937431938238e-08	4.32728935956253e-06
121	Diras2	1.00266686882868	5.65998884223629	30.4270997438661	3.46651449149158e-08	4.55030162548436e-06
122	Tcf7l1	-1.67068548661319	3.8673564192898	30.3798812527904	3.55193008304334e-08	4.62420536958831e-06
123	Ezh2	-0.91477699695338	6.89656108485684	30.1574168963386	3.98360790884038e-08	5.1440361313912e-06
124	Sox1	-1.00468945704385	6.73319231588153	30.0866260697424	4.13170802056207e-08	5.2922514911764e-06
125	Fam64a	-1.1482826492412	5.38750224790836	29.9423585896812	4.45082473525779e-08	5.65539594160795e-06
126	Cdk1	-1.19157897352379	5.52185169139021	29.9050461148276	4.53730435950665e-08	5.71952421762255e-06
127	Pmf1	-1.19437544123195	4.7464131992652	29.7551332486474	4.90206573572437e-08	6.13067008507955e-06
128	Usp43	1.44480462149049	4.50587982407186	29.7279031170384	4.97140723308104e-08	6.16881727211141e-06
129	Tacc3	-1.18655442505509	5.23351954845108	29.6756619812099	5.10720246065124e-08	6.2881935412809e-06
130	Ncaph	-1.31296746136339	4.90852920735929	29.6367876032916	5.21065842087794e-08	6.36622213067725e-06
131	Tmem181b-ps	1.1978813611321	4.8690018398121	29.544978228588	5.46340215053938e-08	6.59775046481562e-06
132	Rai14	-0.968185629281435	6.24635207603449	29.5379530842078	5.48324032837412e-08	6.59775046481562e-06
133	Ccnd2	-1.05403628631403	8.99268374217839	29.4879357760009	5.62658507435543e-08	6.71932712300657e-06
134	Btg2	-1.2003012854642	5.55908715237056	29.45404971205	5.72582686958276e-08	6.78681404250619e-06
135	Ptprt	0.828436404387966	6.8150946179565	29.4237262754936	5.81612087857291e-08	6.82894265521196e-06
136	Sox9	-0.91254605992346	5.78765333793472	29.413344929524	5.84736007749686e-08	6.82894265521196e-06
137	Abcd2	-1.28774528529959	4.75487306857259	29.1839748266123	6.58213596419378e-08	7.6309536875394e-06
138	Scn2a1	1.00853223717296	6.02408806554358	29.0582547190335	7.02341952523712e-08	8.0395875440904e-06
139	Atp1b1	1.07769658492163	7.32554446586734	29.0548314380396	7.03584126820226e-08	8.0395875440904e-06
140	Bub1	-1.55789727653809	4.12780359514329	28.989732893059	7.27629284526227e-08	8.21414498479441e-06
141	Mmp14	-0.862468793410849	6.57462649295945	28.976199684261	7.3273044700831e-08	8.21414498479441e-06
142	Tmem158	0.845441363883917	6.61035626421404	28.9718555703774	7.34375488157657e-08	8.21414498479441e-06
143	Slc6a11	1.08580448371611	6.1207525232592	28.9215575310518	7.53694119602396e-08	8.34177403401112e-06
144	Trp53	-0.831627409769105	6.64654619174337	28.9148974544659	7.56290033934144e-08	8.34177403401112e-06
145	Zfp516	-1.00830665079474	5.5611794772337	28.6792334961567	8.54147817051051e-08	9.3561584677392e-06
146	Ppp2r2c	0.888494625324358	8.05841971794685	28.6070493709747	8.86588322253053e-08	9.64498789201729e-06
147	Phactr4	-0.974638824399917	5.5454245216137	28.5094037948203	9.32445067205847e-08	1.00748469404289e-05
148	Mcm4	-0.967660912383164	5.99017632929071	28.2355258994473	1.07414854589089e-07	1.1527500915125e-05
149	Clic1	-0.940741149334952	5.73840984852749	28.1819018487165	1.10432357040424e-07	1.17717927978057e-05
150	Col2a1	-1.62026889052491	4.8446685624009	28.1178301354394	1.14149356216633e-07	1.20868948319253e-05
151	Kif4	-1.38462538539286	4.78678434273707	28.0260337908109	1.19694307176471e-07	1.25900972243966e-05
152	Cep55	-1.40530686688421	4.05945808103077	27.9254637500852	1.2607959347812e-07	1.31190629676268e-05
153	Cacna1i	1.04067610892781	4.96457515512358	27.9209329994518	1.26375157970591e-07	1.31190629676268e-05
154	Spc24	-1.25462896975824	4.417920203526	27.8584745112516	1.30521129765359e-07	1.34614747017091e-05
155	Troap	-1.73130182387284	3.56541222203862	27.8113076018555	1.33742152234303e-07	1.35120991354806e-05
156	D430041D05Rik	0.876872904377977	7.45231937042709	27.8071467749762	1.34030089833637e-07	1.35120991354806e-05
157	Sertm1	1.03555521653738	5.22219567073148	27.7935271708705	1.34976945867456e-07	1.35120991354806e-05
158	Xkr4	1.02939601986577	4.91145072617066	27.7924417418604	1.35052694362973e-07	1.35120991354806e-05
159	St6gal2	1.0471790807704	5.05400686282361	27.7893939860763	1.35265614968295e-07	1.35120991354806e-05
160	Chd7	-0.939475641189537	6.00261353079072	27.7491163994526	1.38111269260409e-07	1.37101330603942e-05
161	Uhrf1	-1.27440458358869	5.67248340149362	27.647122057438	1.45588511982265e-07	1.43626232038157e-05
162	Brca1	-1.50226408902435	4.10940981915362	27.5889668159931	1.50032130675027e-07	1.47096316759966e-05
163	Myo5b	1.15005625653223	4.49403298438043	27.5378037564374	1.54053740906722e-07	1.50112611461439e-05
164	Ccnb2	-1.22122043501438	5.06593280539694	27.4587036539386	1.6048498669324e-07	1.55425795344435e-05
165	Pole	-1.22483199257532	4.56040876648364	27.3964387314764	1.65736171694652e-07	1.59538643334919e-05
166	Celsr1	-1.28039052213297	7.35231746525186	27.3655237540752	1.68407053199075e-07	1.6113308590126e-05
167	Mrc2	-1.56063840289727	4.14698842288711	27.2443049319793	1.7930248660433e-07	1.69419876110919e-05
168	Myo16	0.867237386489185	6.28421614164082	27.2369857341465	1.79982526107196e-07	1.69419876110919e-05
169	Gucy1a3	1.07518117881386	7.55511282565711	27.2339219611343	1.8026795355251e-07	1.69419876110919e-05
170	Gnal	0.848580358257809	7.59382907633976	27.1940934681682	1.8402000452862e-07	1.71928807760475e-05
171	Sox2	-0.946106402237526	7.03979350533343	26.9637925311266	2.07302566657985e-07	1.92348168610828e-05
172	Necab1	1.40011156884584	5.20165767789083	26.9545386031182	2.08297456406613e-07	1.92348168610828e-05
173	Cdk2	-1.26657182929004	4.34082497134918	26.8989978313959	2.14370011769921e-07	1.966035059066e-05
174	Ncapd2	-0.944607457814469	7.72581235104954	26.8899019163101	2.15381288344446e-07	1.966035059066e-05
175	Iqgap3	-1.4217519249272	4.25604983628726	26.8018080979001	2.25426322170525e-07	2.04596930001969e-05
176	Skp2	-0.978645018166967	5.37959720598193	26.7084845479223	2.36580407320216e-07	2.12380432643992e-05
177	Nuf2	-1.2871184447892	4.50035382374696	26.7076994567406	2.36676550890805e-07	2.12380432643992e-05
178	Mical2	1.21057188565493	4.93305260776094	26.6126799016618	2.48606782897268e-07	2.21068785050192e-05
179	Gfap	2.36047101105438	2.73260049412846	26.608520620029	2.49142558231974e-07	2.21068785050192e-05
180	Ascl1	-0.888958692573677	5.92791510241695	26.5388933513886	2.58285372031953e-07	2.27908142443529e-05
181	Cdc45	-1.26446712465844	4.38349236532126	26.4280529491862	2.73538804224125e-07	2.40034078866949e-05
182	Arpp21	0.877747440574793	6.46940040133428	26.1628121519523	3.13808041693925e-07	2.73857864078275e-05
183	Dlx6os1	-0.961853161986293	5.822384615281	26.0732429247005	3.28707837553474e-07	2.85293255948734e-05
184	Notch1	-0.975710846435763	7.2412437219633	25.9747854364855	3.45905769035663e-07	2.98588115738774e-05
185	Prickle2	0.935375215379013	5.67006003570991	25.7752800905494	3.83569812692871e-07	3.29310234324371e-05
186	Hmmr	-1.38976995582003	4.17015131281333	25.672098317942	4.04635246694263e-07	3.45528044260482e-05
187	Gtse1	-1.35154516938699	4.33502629401075	25.6382330437073	4.11798897755878e-07	3.49764807115327e-05
188	Spata13	-1.13826303756287	6.10993585815851	25.5779761857512	4.24861098405444e-07	3.5837869827548e-05
189	Pik3r1	0.76066322399093	7.16336290683616	25.5707586787004	4.26453276925428e-07	3.5837869827548e-05
190	Gabra5	1.19955074482348	5.72911965092828	25.5083159150692	4.40480274171392e-07	3.68218326034959e-05
191	Insm1	-0.948424390678769	7.51644471573622	25.4798604766339	4.47024957843583e-07	3.71732848451813e-05
192	E2f8	-1.44233876017942	3.84803745554158	25.3685547929835	4.73575162092675e-07	3.9176011976656e-05
193	Cntn1	0.956522342691351	6.18059690589219	25.0940513975803	5.4601034224522e-07	4.49341050045639e-05
194	Dok4	0.735069909543267	7.28492268329657	25.072159656466	5.52244458666749e-07	4.52128800876493e-05
195	Tcf19	-1.16846921394853	4.50443174804622	25.0599205797694	5.55760833301738e-07	4.52674323863154e-05
196	Zfp36l1	-1.12989991257288	5.44703427168095	25.0179145519089	5.68001094885177e-07	4.60283744390881e-05
197	Galnt9	0.828822850274619	5.76645378200249	24.872162344666	6.12606872105527e-07	4.93910403535639e-05
198	Emx2	-0.959376459270083	5.41555143382495	24.792254143204	6.38535503703446e-07	5.12215121480901e-05
199	Aspm	-1.23152262759274	5.1206853917616	24.6688751533689	6.80747427770216e-07	5.43332230918309e-05
200	Mcm6	-0.863722442970582	6.58303420906615	24.6326588458291	6.93661387265535e-07	5.50871190696925e-05
201	Loxl1	-0.992406988602999	5.36743082670647	24.6178617323858	6.99008143699767e-07	5.52355539621064e-05
202	Gda	1.19413757823157	4.44336058692734	24.6017960632703	7.04860077569057e-07	5.52935645912818e-05
203	Dtl	-1.40092882990876	4.37029459965215	24.5967591305217	7.06704880188265e-07	5.52935645912818e-05
204	Ncapg	-1.67484247071787	3.90506747029785	24.5342586718517	7.30002797809012e-07	5.68364433215713e-05
205	Arhgap19	-1.10683314006281	4.5306251550909	24.4260439858427	7.72177251911544e-07	5.98267867907856e-05
206	Rasgef1b	-0.779795912645101	6.60681137418522	24.4070719307992	7.79819054198198e-07	6.01255632904368e-05
207	Nrn1	-0.95532266090885	5.67523291165228	24.3803765246607	7.90700362999905e-07	6.06700186740459e-05
208	Gabbr2	0.973690549334228	6.15383379134119	24.3448332872083	8.05424808982053e-07	6.15027030820286e-05
209	Hmga2	-2.79137259713332	1.4141889843176	24.3320215854455	8.10799445141354e-07	6.16168784075604e-05
210	Rapgef5	0.800540537276544	5.95664337839884	24.2733366221883	8.35881727505952e-07	6.30247618116249e-05
211	Nek2	-1.33734277599191	4.15746687958296	24.2701597646275	8.37261521265054e-07	6.30247618116249e-05
212	E130114P18Rik	-1.22136493025392	4.23174945977656	24.2528641734493	8.44813619528109e-07	6.32932769762498e-05
213	Fam174b	1.01362120044741	5.82031565990052	24.2149404770028	8.61612916211402e-07	6.42488166581488e-05
214	Fbxo41	0.720057512380894	6.69317096709247	24.1567946082371	8.88023033248687e-07	6.59087375564902e-05
215	Rrm1	-0.922086748058722	6.91495202683994	24.1473911937834	8.92369720136696e-07	6.59232942554937e-05
216	Dhfr	-1.21168768466826	4.55370824094257	24.0453433092475	9.40935445862113e-07	6.91892485492034e-05
217	Nefl	0.915789545953568	6.89638480449962	24.0203824551454	9.53212663483805e-07	6.97690172078953e-05
218	Rasgrp2	1.04664437687591	5.43520296469594	23.977364839686	9.7474944902894e-07	7.10180986189296e-05
219	Psd	0.885304593670259	8.44349156180341	23.9453806086057	9.91078058222818e-07	7.18780493093745e-05
220	Anln	-1.16863136585819	4.37824544502164	23.8700688279674	1.03061793743562e-06	7.44059304558637e-05
221	Tcf12	-0.736168012812201	7.41591903785965	23.7332356972016	1.10655030164898e-06	7.95264182854788e-05
222	Espl1	-1.2693783068615	4.77190533981479	23.6308264901118	1.16702916053394e-06	8.34951538592819e-05
223	Snca	1.08431181149411	6.47795453397525	23.6052005710859	1.18267448575119e-06	8.4235062139848e-05
224	H2afx	-0.775215840903112	7.42012247854266	23.5078158907514	1.24407348032053e-06	8.82125852139779e-05
225	Yap1	-1.02869945761496	5.13318668287652	23.4791251532036	1.26276479921487e-06	8.87946187269316e-05
226	Hcn2	1.06144091682526	4.91309635428298	23.4725524435513	1.2670862596719e-06	8.87946187269316e-05
227	Grm2	1.11806044236828	5.16116079977258	23.4695676563917	1.26905360769461e-06	8.87946187269316e-05
228	C330027C09Rik	-1.15383637908365	4.70204565363604	23.3637594873809	1.34080959062644e-06	9.3228344287125e-05
229	Cenpf	-1.18199419254404	5.48334582400291	23.3589591521005	1.34415984648691e-06	9.3228344287125e-05
230	Smo	-0.835104764799878	6.04786834261676	23.3037967820804	1.38326675241318e-06	9.5523590559037e-05
231	Thsd4	-1.35546627534809	4.18313648182431	23.0671203002325	1.56443230481221e-06	0.000107566572715724
232	Litaf	-1.02581878660686	4.66577211523808	23.0347028554562	1.59103392791576e-06	0.000108924102918474
233	Prr11	-1.49168357406135	3.68754242347639	22.9897073466608	1.6287106642419e-06	0.00011102494197491
234	Mpv17l	1.07074680800523	4.40298685692099	22.9385180174928	1.67266319773496e-06	0.000113533801579591
235	Ak2	-0.77550512403813	6.04313748685794	22.8869293176055	1.71816249852335e-06	0.000116125850910836
236	Smc2	-0.995287576081216	5.48444394748567	22.8551172403007	1.74683626203471e-06	0.000117563560804649
237	Syndig1l	1.07606596678439	4.41132653997006	22.8124206190328	1.78607670193221e-06	0.000119584301964302
238	Asf1b	-1.59065308497745	3.45441379284633	22.8061433714794	1.79191990603185e-06	0.000119584301964302
239	E2f7	-1.29369726833298	3.90240798542762	22.7953040068832	1.80205495648557e-06	0.000119757484827867
240	Opcml	0.823123298305826	6.2827949393196	22.78475029176	1.81197816337186e-06	0.000119915204870147
241	Tgfa	0.816682405847162	5.92605197544596	22.7640616170946	1.83159016440704e-06	0.000120710151789531
242	Tk1	-1.35767896136621	4.19412899921373	22.7551075387703	1.84014414360516e-06	0.000120772766251573
243	Sox21	-1.27463153134715	5.13175659325067	22.694347135933	1.89925779625798e-06	0.000124139553818788
244	Adcy2	1.00452606616761	5.24568446580576	22.6662657304445	1.92721813214924e-06	0.000125450842593961
245	Dbf4	-1.06927093183335	4.791550704779	22.6525324962995	1.94104212913334e-06	0.000125694067621682
246	Cand2	-0.947841444820468	5.91590769286104	22.6468589818836	1.94678213403852e-06	0.000125694067621682
247	Msn	-0.806133050863211	6.17580835939449	22.6086544586703	1.98588029985225e-06	0.000127699339281592
248	Gucy1b3	0.936672585779648	6.94255251990925	22.5237395177733	2.07562592305294e-06	0.000132932123128427
249	Eml1	0.807900096381512	6.84679859475781	22.4852112812702	2.11767702297654e-06	0.000135080578939503
250	Kcnk1	0.988542638453239	4.60331882925204	22.4329832587529	2.17604840908835e-06	0.000137930133152464
251	Bend6	0.754156831178054	6.63208292525999	22.4241823358381	2.18604226025744e-06	0.000137930133152464
252	Dlgap1	0.815977758009064	6.99779474652647	22.4221099063085	2.18840228888881e-06	0.000137930133152464
253	Ydjc	0.904154343411743	5.08229730366785	22.400361075913	2.2133239773763e-06	0.000138949504872205
254	Ntsr1	0.99118414567087	5.88248495934246	22.3636925501648	2.25598832437447e-06	0.000141070325023778
255	Ttk	-1.44051580799303	3.79598928426287	22.2858395874908	2.34932674236742e-06	0.00014633081038832
256	Rxrg	0.781059213198141	5.76670955389173	22.2597174648317	2.38150498399202e-06	0.000147755639299786
257	Hells	-1.34819633519608	3.92697209438766	22.2367982981458	2.41010166780295e-06	0.000148948034201223
258	Kntc1	-1.29108980255301	4.17946445073644	22.1612950942974	2.5067679045878e-06	0.000154321684606853
259	Dlk2	0.9620581411298	4.97757030147244	22.1335215976453	2.54329661825828e-06	0.000155965946671028
260	Scrt2	-0.901676801341805	8.03040213978585	22.0964675108478	2.59286440435811e-06	0.000158394097440076
261	Cenpa	-1.11850660712485	5.28814977844374	22.0501409817205	2.65620172492929e-06	0.000161641578532766
262	Atf5	-0.960403758550236	5.3089652135782	21.9805649201349	2.75425406287588e-06	0.000166968768246785
263	Nt5dc2	-0.812814686730138	7.15038562574969	21.9705816764861	2.7686181163795e-06	0.000167201374686143
264	4833424O15Rik	0.932873346745904	5.08273687476197	21.9605316124356	2.78315422865384e-06	0.000167442570506473
265	Hmgn2	-0.805387057000206	6.85432523893152	21.8955050763564	2.879075141441e-06	0.000172559813100028
266	Rbp1	-0.958564361183259	6.60281406901676	21.8407221557931	2.96245553749931e-06	0.000176889779331209
267	Sema5a	-1.02203836871261	5.90998869241697	21.8281824192892	2.98187946438199e-06	0.000177382739823143
268	Gpsm2	-0.981830801129188	5.34685746541209	21.7979730958809	3.0291997624991e-06	0.000179525297864826
269	Ppm1h	1.09642070318812	4.81892116235044	21.7656107204504	3.08072889633321e-06	0.000181900435168998
270	Pde2a	0.730251019968677	6.99785566376839	21.7233391860547	3.14936296609832e-06	0.000185264192557554
271	Rab15	0.801688257150561	6.29796917354752	21.7020535259824	3.18450205144357e-06	0.000186164273297856
272	Dock9	0.926888028253895	6.64361284834937	21.6954840056979	3.19542647733332e-06	0.000186164273297856
273	Cecr2	-1.19816852971696	4.42431851301335	21.692844281687	3.19982664548981e-06	0.000186164273297856
274	Mms22l	-1.24801037280996	4.46416457707961	21.6304448328276	3.30562967673798e-06	0.00019161794217383
275	Sybu	0.782357280444799	7.82095531722362	21.5815169506519	3.39104037121792e-06	0.000194781499255825
276	Tnr	0.985398632699276	5.12970205628435	21.5782233849534	3.39686868291829e-06	0.000194781499255825
277	Matk	1.20645696639221	5.27500875186484	21.5748671032049	3.40281831773451e-06	0.000194781499255825
278	Etl4	-1.0670936183996	4.69669206613914	21.5712405829753	3.40925875421012e-06	0.000194781499255825
279	Cacna1b	0.656678451705967	7.0203386529735	21.526402415061	3.48990590464221e-06	0.000198674464098323
280	Syt4	0.895802714719865	8.15982312205219	21.5184490046224	3.50440973813102e-06	0.000198787642395482
281	Ccnb1	-1.36619429025794	4.17511974086718	21.4303124379903	3.66924191267813e-06	0.000207397043768921
282	Gabrb2	0.864448513132871	6.33424386180715	21.4084387167179	3.71134107048098e-06	0.000209032731285282
283	Cdc25b	-0.895569484222909	5.63795559847454	21.2226472728354	4.08904199928276e-06	0.00022848532504527
284	AI854517	-0.784857072553821	5.82942969373407	21.2196916458831	4.09535239614521e-06	0.00022848532504527
285	Neurod1	-0.835418376825625	6.22939238365212	21.2175760964035	4.09987518969351e-06	0.00022848532504527
286	Dmrta2	-1.17390480420009	5.12172244925324	21.2032322863207	4.13067303937936e-06	0.000229396782812806
287	Tmpo	-0.777911900175862	7.61046479238386	21.1809428390792	4.17899244961962e-06	0.000231271557760657
288	Idh2	-0.661036543088305	7.19695661176497	21.1467361417297	4.25425179860134e-06	0.000234619032351337
289	Wdr62	-1.40159958091984	3.73477428039669	21.1392264837482	4.27095529294308e-06	0.000234725200407664
290	Bean1	1.2748401160569	4.58290983004221	21.093486218297	4.37412475346299e-06	0.000239566287790527
291	Rasgrf2	1.62333586187668	3.88747864697529	21.0824617085135	4.39936288310881e-06	0.000240120552138891
292	Nxph4	-1.01903172039794	4.42638330766008	20.9946155558956	4.60575964250227e-06	0.000250524932883095
293	Pif1	-1.36643056271632	3.84781602545275	20.9260582774216	4.77356607747384e-06	0.000258766382281628
294	Gpr12	0.92147429764656	5.17820654127325	20.8982348117546	4.84340715320012e-06	0.00026165930549074
295	Jun	-0.753717685350555	6.49070442868158	20.8470720356906	4.97452122101491e-06	0.000267831595096203
296	Abracl	-0.95118139352409	5.7750232321665	20.7808008772315	5.14966332235975e-06	0.000276324670773784
297	Mcm10	-1.48765085828041	3.73106590342478	20.6938976384344	5.38874645040213e-06	0.000288006190882897
298	Mef2c	1.17445969072618	8.39598837297673	20.6886165914963	5.40362934477765e-06	0.000288006190882897
299	Rbl1	-1.18846669758224	4.23116266559571	20.6552095846505	5.49873667203382e-06	0.000292095098869275
300	Fzd8	-0.982627433940548	5.28737384901861	20.563048079018	5.76991611858041e-06	0.000305478592371376
301	Fam83d	-1.31063211312078	3.94684149082466	20.5045897486746	5.94884339911902e-06	0.000313905248200024
302	5730409E04Rik	0.845403352557452	5.35961428237956	20.4901818548375	5.99379152533662e-06	0.000315229770850734
303	Myo10	-0.799508134045714	5.8251005661435	20.4721138515077	6.05064015037542e-06	0.000317169364714234
304	Cbx2	-0.846733585957886	5.6207979663392	20.4177309657733	6.22503589077e-06	0.000325237648200987
305	Pold1	-0.910218977506792	5.6633829550449	20.3409362014029	6.47993018784852e-06	0.000337445020241305
306	Fam53b	-0.956421364483662	5.48518199124584	20.2999606863852	6.62019441610923e-06	0.000342764187533088
307	Dek	-0.838063701652711	5.94451476333199	20.2985044816223	6.62523487833898e-06	0.000342764187533088
308	Ccbe1	1.20558260827719	5.20631827409413	20.2603618113698	6.75864155838445e-06	0.000348530856726689
309	Rbm38	-0.853391891826784	5.52757484099579	20.2160394121252	6.9170534517287e-06	0.000355545501533356
310	Baz1a	-1.16627878940819	4.26364883728003	20.1498843001522	7.16045786595278e-06	0.000366869523499768
311	Ablim1	0.899367563775608	7.34698510103145	20.1189119643876	7.27735140266838e-06	0.000371659718098334
312	Cdon	-1.02150935386888	6.61653129000976	19.9149159254674	8.09661576467035e-06	0.000411590286008878
313	Mis18bp1	-1.43020556318011	3.53400914746359	19.9115113458224	8.11104700124528e-06	0.000411590286008878
314	Cdc6	-1.72021484318713	3.22433408605488	19.7361799647505	8.89022472506767e-06	0.000449692481873407
315	Clvs2	1.16220663581964	4.00428102094532	19.7091356327948	9.01692762316499e-06	0.000454653528376919
316	Cdca5	-1.48522454437315	3.69344316862629	19.6966774457493	9.07590273176831e-06	0.000456178997116064
317	Reps2	0.911856441660305	5.63898294744267	19.6538349570393	9.28168415728701e-06	0.000465050439969052
318	Golm1	-0.765077678334299	6.44393842007913	19.6345065867692	9.37604956995616e-06	0.000468301243143439
319	H1fx	-0.736317457939227	7.51562924510348	19.6266511378101	9.41467637569144e-06	0.000468756441614756
320	Ndc80	-1.52056729082446	3.6957711413786	19.5864639655081	9.61479848511031e-06	0.000477224513559397
321	A830018L16Rik	1.51609312029617	3.61483559570913	19.4505785387441	1.03236564142916e-05	0.000510811946505275
322	Myt1	-0.890170365745248	6.5526212367172	19.4220324149356	1.04791148664373e-05	0.000516893731129266
323	9630028B13Rik	-1.93809481889999	2.78466222399975	19.3663401159863	1.07892071666559e-05	0.000530541725783267
324	Adarb1	0.710978262452397	5.77321615891653	19.3532081047962	1.08636581606848e-05	0.000532553958537519
325	Nptxr	1.1406277970798	3.94665946139179	19.3422964363147	1.09259133479809e-05	0.000533957789864554
326	Zfp365	1.25854105633623	4.02246754627798	19.3153178904243	1.10813783334605e-05	0.00053989427015446
327	Slc12a7	-0.842482441800564	5.45012769795165	19.3044114069071	1.11448561478266e-05	0.000541326453198563
328	E2f2	-1.59241508053464	3.36220648372439	19.2716516809981	1.13377280376898e-05	0.000549015653727522
329	Cd164	-0.782602527829141	5.72448437631099	19.2559927716455	1.1431099837827e-05	0.000551420636009919
330	Fam102b	0.695959280387486	6.29838989824286	19.2517004874622	1.14568286774081e-05	0.000551420636009919
331	Gpd2	0.741608496308323	5.79811869489963	19.2381258438028	1.15385812930451e-05	0.000553677603255092
332	Ngef	0.838742475461638	5.59819894787698	19.2297092267072	1.15895638944578e-05	0.000554448925709859
333	Slc14a2	-1.28690710316677	4.04517632988274	19.1883094609494	1.18436498786866e-05	0.000564902976045584
334	Hpcal4	1.10955228058045	5.5865379187563	19.1258227196255	1.22377885516506e-05	0.000580993733934595
335	Tox3	-0.693223817016343	6.31839360133489	19.1231022676833	1.22552440510048e-05	0.000580993733934595
336	Tuba1c	-1.48836372669942	3.74134490993233	19.1152408999356	1.2305826353624e-05	0.000580993733934595
337	Arhgef4	0.73170887751087	5.77350477380898	19.1114119714408	1.23305386529742e-05	0.000580993733934595
338	Chd5	0.67117467930318	7.31408167146517	19.1062545962458	1.23639036749917e-05	0.000580993733934595
339	Gng7	0.667904459701435	6.49499316373001	19.0836024624472	1.25115258849666e-05	0.000586196358793288
340	Ccnd1	-0.672032179307213	6.51923348711353	19.0533566203314	1.27113991004038e-05	0.000593809270328569
341	Kcnb1	0.765748034499276	5.4884776368618	19.0388418125817	1.28084526665722e-05	0.000596588427282012
342	Serp2	0.701109212546242	6.47180718530764	19.0209188789032	1.29293221706008e-05	0.000600457380221205
343	Psat1	-0.826328549348817	7.12782536357048	18.9757566224033	1.32389938907872e-05	0.000613046472208084
344	Mad2l1	-1.06357367384607	4.29663800448742	18.8811962012236	1.39117230765322e-05	0.000642325283792328
345	Fezf2	-0.692021587078406	7.58540284752939	18.8609893938289	1.4059874410544e-05	0.000647284015254118
346	Fdps	0.840719136636856	6.24033699128694	18.8459845715309	1.41709103404661e-05	0.000650510314848622
347	Trim67	0.872459099557877	8.88277296855494	18.7859519213323	1.46240341473755e-05	0.000669376179719783
348	Kifc3	0.718146573608341	5.95614705289726	18.7447460415163	1.49434494680322e-05	0.000682031057186077
349	Itpr1	0.887692338890512	6.4838315149337	18.6781404140733	1.54746413897157e-05	0.000704251373045428
350	Syngr1	0.678742007482454	7.32847605986998	18.5857143797888	1.62433238876909e-05	0.000737122038023413
351	Ccnf	-0.955295896659714	5.34767636035449	18.5777382240494	1.63114306734079e-05	0.000738103855799821
352	Pak6	0.768447754885941	6.87960152694886	18.562796561373	1.64397874240092e-05	0.000741798703566871
353	Atp8a1	0.861180737562222	6.53424535365683	18.5478898498625	1.65688549415558e-05	0.000745504597837765
354	Mvd	0.684525837840853	6.19487506548556	18.5371294833463	1.6662654035563e-05	0.000747607158324428
355	Trip6	-1.11287192341732	4.10345486995484	18.4890667363908	1.70881766031258e-05	0.00076453946193647
356	Cacna2d3	0.815641301908536	5.30057599390678	18.4549030663257	1.73972653148005e-05	0.000776181924143191
357	Gldc	-1.01064559458066	5.02257566564184	18.4392639547354	1.75406247349316e-05	0.000778283952297999
358	Dusp16	-1.04864339762331	4.52943149638605	18.4390730408148	1.7542382101787e-05	0.000778283952297999
359	Pdpn	-1.09022008823587	4.80962161114139	18.427117999336	1.76527815504026e-05	0.000780841382516576
360	Kif20b	-1.19697684461607	3.8848915911626	18.4177295141025	1.77399690382868e-05	0.000780841382516576
361	Igf2bp1	-1.06066571422381	4.358691981229	18.4169194152456	1.77475123772892e-05	0.000780841382516576
362	Tmem246	0.698045652199384	6.42464704924207	18.4106560712374	1.78059431674652e-05	0.000781248053394614
363	Kcnj2	1.74366350978297	3.20532316502975	18.3367370110005	1.85103091147807e-05	0.000809915260799068
364	Lpar1	-1.37234248615778	3.88670661226688	18.2571381130347	1.9300133360261e-05	0.000841443711645585
365	Zic3	-1.43290883652549	4.37333213252069	18.2535192867483	1.93368352798992e-05	0.000841443711645585
366	Tyms	-1.03452713028646	4.64868258041648	18.2345370583688	1.95305034882463e-05	0.000847549144545945
367	Dkk3	0.978505419958772	5.65892055301451	18.2261161605826	1.96170414119436e-05	0.000848984928462943
368	Fbxo5	-1.18763150113979	3.93797058729137	18.0240897499111	2.18127189391303e-05	0.000941444062255994
369	C77370	0.697314248162543	6.10061572027575	18.0078577382362	2.19995013109017e-05	0.000946038031700851
370	E2f1	-0.853493503530647	5.28757747016452	18.0045047187036	2.20382844380353e-05	0.000946038031700851
371	Ticrr	-1.36266362050769	3.79376911565071	17.9726142615891	2.24106004464008e-05	0.000959427404016666
372	Slc7a14	0.934940152925188	4.56152264006512	17.9417411772117	2.27770585084093e-05	0.000972155389740571
373	Txnip	-0.726467694762359	6.46484347845845	17.9372956914398	2.28303192327163e-05	0.000972155389740571
374	Pgm2l1	0.725697103058185	6.33043826866683	17.9300826358617	2.29170041755603e-05	0.000973237372514504
375	Hirip3	-0.811158543102901	5.47930008844132	17.888686389505	2.34209292339221e-05	0.000991985650726361
376	Acss1	-0.991559532640917	5.38726186452499	17.8715727500655	2.36324961689271e-05	0.000998284405986885
377	Lingo3	1.06191668772129	4.19385555114235	17.8539925507639	2.38518306455721e-05	0.00100252874876267
378	Shank2	0.65178492110175	6.23417631221283	17.8534037316706	2.38592121785738e-05	0.00100252874876267
379	Lrrc73	0.810696110889049	5.24426684435932	17.8415795677202	2.40079286439178e-05	0.00100611591200883
380	Tcf3	-0.799282499388801	7.8755192973607	17.8059249561354	2.44620312878121e-05	0.001022448534064
381	Inppl1	-0.827146509660348	5.68201497237263	17.7942257398049	2.46129070097356e-05	0.00102605459851871
382	Gab1	-0.764615114427037	5.6378883069065	17.7820289096199	2.47711957100307e-05	0.00102995000382832
383	H1f0	-0.803856662136605	8.28405190011363	17.7465344585213	2.52376814205113e-05	0.00104660598956131
384	Slc8a1	0.805190051155934	7.43423398691621	17.6861731371784	2.60513410819871e-05	0.00107753502709688
385	Cdc25c	-1.47953015580797	3.38314663722628	17.6406945209856	2.66817528681083e-05	0.00110074358650432
386	Sgol1	-1.49648742469008	3.52974071902783	17.6341606273212	2.67735747074396e-05	0.00110167017377789
387	Gpd1l	0.608540843660052	6.93463340131177	17.5827138071119	2.75077471632419e-05	0.0011263895826393
388	Pitpnm1	0.737978504882467	6.87292597007867	17.5821323603398	2.75161592938391e-05	0.0011263895826393
389	Apba1	0.650346821933203	7.21462563820055	17.575939361349	2.76059175916925e-05	0.00112715884089679
390	Golim4	-0.82287837078103	5.52628618035387	17.5524470016472	2.79490875970842e-05	0.00113824450847305
391	Ltbp3	-0.781519696769831	5.59831277253379	17.5473882741131	2.80235432624971e-05	0.00113835789677299
392	Unc5c	1.05043382384076	4.41244427848266	17.4513368946042	2.94756922251037e-05	0.00119330247683372
393	9330182L06Rik	0.946517812493838	4.35001206386004	17.4480691593909	2.9526403915863e-05	0.00119330247683372
394	Gas7	0.721164374548306	7.49648876486748	17.4425789731492	2.96118031128665e-05	0.00119371641837984
395	Hbp1	-0.642855434937461	6.2609606744759	17.4133104104758	3.00712788973853e-05	0.00120916993095486
396	Prkcz	0.611485506870335	6.6417180270919	17.4013734373093	3.02607236181721e-05	0.00121371483138239
397	Sstr2	-0.762968354292156	6.02003379554401	17.3802157523846	3.05994567771531e-05	0.00122420950123809
398	Sema5b	-0.745426128864464	6.26172653636383	17.3570641921701	3.09744797761038e-05	0.00123609965397954
399	Iqgap2	-1.13188678995104	3.92324892341847	17.3422822907556	3.12163387209764e-05	0.00124262934312097
400	Chrm1	0.969881731554503	4.82788579597382	17.3150260566418	3.16672881469624e-05	0.0012573422542198
401	Golga7b	0.696199076286373	6.16614830881981	17.3104121238281	3.17442702223849e-05	0.0012573422542198
402	Akap7	1.21875640061319	5.08486093789263	17.2993989313313	3.19287831531113e-05	0.00126150463388275
403	Kifc1	-1.22892673014606	4.12699951832324	17.2668164489503	3.24809999004446e-05	0.00128013826654779
404	Sv2b	0.885814210724915	5.28698075655267	17.2487473485358	3.27913672646138e-05	0.00128907961121045
405	Npas1	0.896701453075466	4.42135474315165	17.2441857281163	3.28701909299397e-05	0.00128907961121045
406	Spryd3	0.631997389887139	6.60541503170084	17.221262079804	3.32691984356241e-05	0.0013015139870764
407	Kif18a	-1.29394290998863	3.77370727212385	17.1979720212797	3.36795697034268e-05	0.00131433072628877
408	Notch2	-0.754548456985932	6.22313823703124	17.1824556549799	3.39557884628834e-05	0.00132186222587249
409	Igf2bp3	-0.830425788092928	5.34643070286283	17.1707944828685	3.41648755939565e-05	0.00132674992434917
410	Tanc1	-1.04740321628943	4.12638882730098	17.1470314253666	3.45949660167314e-05	0.00134017523230182
411	Nt5dc3	0.626799339263625	6.80607293522043	17.0775840994366	3.5883350475164e-05	0.00138626021907242
412	Col5a2	-1.29452417635891	4.30724989330513	17.073576628798	3.59591519396737e-05	0.00138626021907242
413	Serinc2	-0.708182286067291	6.16578805659725	17.0637664006069	3.61453927616496e-05	0.00139006603688446
414	Rims3	1.01178230942462	4.49932163339709	17.0497095450608	3.64139443196464e-05	0.00139701129862064
415	Jph3	0.606036495732537	7.37956722339943	17.0368087859011	3.66621736832241e-05	0.00140314531231482
416	Cdkl2	1.20816448564757	3.72065127667143	17.012787210035	3.71289250601009e-05	0.0014175930690615
417	Dazap2	-0.606559045650317	6.87459431258187	16.9671639278537	3.80319183400701e-05	0.00144490931766248
418	Gabra1	1.18886481554213	3.92183230345866	16.9662327960598	3.80505757270497e-05	0.00144490931766248
419	Mb21d2	0.63827700142059	5.99655969817746	16.9629067730317	3.81172954794798e-05	0.00144490931766248
420	Slc6a15	0.622828174696253	6.69435537313263	16.9437762343258	3.85033424477047e-05	0.00145606806689737
421	Syndig1	1.04611605714754	4.16550033144847	16.9358655303499	3.86641238250513e-05	0.00145867524634986
422	F2r	-0.649316416386332	6.47398224593245	16.9024594626481	3.93505632753465e-05	0.00148105449408135
423	Aatk	0.603978148935955	7.13272954354374	16.858905006628	4.02639691040214e-05	0.00150861598802158
424	Ppap2b	-0.645131901026319	6.48929945006339	16.8556937948501	4.03321509902377e-05	0.00150861598802158
425	Zfp704	0.654516486374918	7.63596230311112	16.8514677100754	4.04220580319761e-05	0.00150861598802158
426	Synm	0.954163811161728	4.21787772748034	16.8495564553726	4.04627847948872e-05	0.00150861598802158
427	Serpine2	0.885888808233477	5.50622864988621	16.8188108750822	4.11236380335669e-05	0.00152966450324858
428	Erbb2ip	-0.732755433540231	5.76837585836011	16.7617223622157	4.23796292009552e-05	0.00157232514867316
429	Jag2	0.656996039641137	6.03547538480694	16.7576981811112	4.24696057988762e-05	0.00157232514867316
430	Fam43b	1.16594137710425	4.06550043716896	16.7533290178229	4.25675133116829e-05	0.00157232514867316
431	Fam124a	0.617992754119064	6.85150170622196	16.7341274396551	4.30004938780989e-05	0.00158463304934071
432	Nfatc4	-1.10814041502467	4.23543971204197	16.6866553415173	4.40900543036311e-05	0.00162102391783466
433	Dpf2	-0.673691347243892	6.20643572989545	16.6765246727485	4.43261394917265e-05	0.00162467776840152
434	Slc18a2	-1.34661681715856	3.56448438414165	16.6736220702395	4.43940157077542e-05	0.00162467776840152
435	Kcnma1	0.95992465348063	4.30275909899536	16.6547674962609	4.48374737361723e-05	0.00163713470195776
436	Dct	-2.29003413556121	2.92831055807448	16.6499522850535	4.49514392953821e-05	0.00163753144570769
437	Syt16	0.644353689477909	6.53270306640167	16.627960559484	4.5475649325348e-05	0.0016528369295984
438	Tead1	-0.761036635759673	5.82840853616124	16.5914189857493	4.63603066528076e-05	0.00168114326613366
439	Hmgn5	-0.950238986747454	4.71482462574074	16.5740009352138	4.6788060276432e-05	0.00169278988922681
440	Gpr56	-0.777895839054535	8.41807600077123	16.5589221858862	4.71615685725577e-05	0.00170242544008621
441	Trpc5	1.51033757594605	2.992960779422	16.5258086423097	4.79923629052015e-05	0.00172848684812543
442	Ptprk	0.982033826956246	6.81449447621322	16.4935966959615	4.88146554214466e-05	0.00175025681514205
443	Mid1	-0.832968406167465	5.13504194680914	16.4920908757105	4.88534400748326e-05	0.00175025681514205
444	Shank3	0.630890333650724	6.44131126141181	16.4865154269721	4.89973140411807e-05	0.00175025681514205
445	Sin3a	-0.641278291408222	6.90911735639279	16.4849570032724	4.90376051588625e-05	0.00175025681514205
446	Gas1	-0.975359147103184	6.45382286049601	16.4798471690339	4.91699474417961e-05	0.00175104546013015
447	Ptprn2	0.676722007886396	7.01596423910293	16.458592661456	4.97242938633898e-05	0.00176682541260004
448	Zfp362	-0.627931189087248	7.37295467209134	16.4512053947814	4.99184318796048e-05	0.00176976440523161
449	Speg	0.764812269424601	5.59228865512839	16.4074639438908	5.10836798988188e-05	0.00180704251187737
450	Dhrs4	-0.920305528013337	4.3946584010438	16.3863326454756	5.16563657607394e-05	0.00182324012750628
451	Pcdh7	0.676812665084919	5.87960417606263	16.3579752332639	5.24350471929035e-05	0.00184523795515612
452	Mxd3	-1.04643369037219	4.92266664585394	16.3551970797825	5.25119659844216e-05	0.00184523795515612
453	A930024E05Rik	-1.2849712570466	3.54477489563978	16.3242864182317	5.33754828674588e-05	0.0018687305095731
454	Lars2	0.744186682729399	8.42170554055541	16.3228544138347	5.34158314768108e-05	0.0018687305095731
455	Garnl3	0.814982717375014	4.98160987041976	16.3038431332252	5.39544149893734e-05	0.00188342411709059
456	Zfp219	-0.822573648987003	7.21837882148718	16.2674489976137	5.5000730502151e-05	0.00191573816352119
457	Slco1c1	1.06202958878204	4.99376242842088	16.255202358665	5.53573850535787e-05	0.00192394167791245
458	Ank	0.674889229402439	6.47898924880893	16.2366631961685	5.59017249115051e-05	0.00193861811521711
459	Neto1	0.816998064143614	5.47679551803514	16.2277819308899	5.61643970286387e-05	0.00194348391722412
460	Col18a1	-1.19897814299262	5.05731840597187	16.2049798053951	5.68444907019067e-05	0.00196274140395301
461	Rnf122	-0.703131305723791	5.76305990871713	16.2000173124274	5.69935953706588e-05	0.00196362098757521
462	Tgif2	-0.977417639718354	4.52787242540593	16.1869475344807	5.73881789382814e-05	0.0019729360304691
463	Erc2	0.575251533838561	6.9988930226295	16.1670306866752	5.79947690252243e-05	0.00198479235634622
464	Nek6	-0.63394724296763	6.38388867201796	16.1669140962559	5.79983388354786e-05	0.00198479235634622
465	Dlx5	-1.04687116557972	5.54519115513174	16.1633379460508	5.81079421835292e-05	0.00198479235634622
466	Mns1	-1.27995019298756	3.63696788709051	16.1448251004519	5.86786707847021e-05	0.001999985682561
467	Trp53inp1	-0.724620658736984	5.83136549274197	16.1226722889483	5.93690294487156e-05	0.00201918264396991
468	Ntm	0.708113428844002	6.6347503633188	16.1139461991578	5.96432020240571e-05	0.00202417302937628
469	Otx1	-0.887892946461755	4.88364405741702	16.1093748588989	5.97873408363487e-05	0.00202473845309963
470	Pola2	-0.793163628074166	4.98315812352709	16.0807202868937	6.06988623120041e-05	0.00205123410659907
471	Nrxn1	0.625675952136653	7.18955055689995	15.9992587614826	6.33672885793338e-05	0.0021368633641307
472	Alas2	-1.07912156571224	4.61102173193093	15.9354478447883	6.5539703672103e-05	0.00220543879962714
473	Rspo3	-1.01574127573319	4.21435238707949	15.8584338751401	6.8261630677831e-05	0.00229217649060463
474	Pcdhac2	0.779291031440053	5.07781170516601	15.8467525325369	6.86843056144289e-05	0.00230150385247674
475	Ddr1	-0.666740161341171	7.90117441155482	15.8294359796034	6.93157325779683e-05	0.0023177721695492
476	Nts	1.33247216305294	5.16673656743687	15.8222385792689	6.95798917795916e-05	0.00232171727129255
477	Tmem240	0.866113210671739	4.5732598727765	15.8155630201413	6.98258034429605e-05	0.0023250382307852
478	Tfap2e	-3.66866384869168	1.3977722602324	15.8025572451122	7.03074188358238e-05	0.00233617726646316
479	Dsc3	3.62902501123477	0.628874153574516	15.7878317860117	7.08567504936079e-05	0.0023495151734655
480	Mlip	1.94466584464756	2.64836783393477	15.7760041446329	7.13011045003994e-05	0.00235932383912467
481	Gareml	-0.826140188764162	5.60263148114485	15.7504247959873	7.22717083187287e-05	0.00238646890483652
482	Trpv2	0.813282946423006	4.71616415180207	15.7436098522166	7.25325350292769e-05	0.00239011255989628
483	Dync1i1	0.67574416217982	7.95379181660085	15.7237671845281	7.32973736830009e-05	0.00241031508531491
484	Slc1a1	0.671360683463019	5.97830315306229	15.7135814577791	7.36931300436934e-05	0.0024183222819917
485	Sgk1	0.90590907204382	4.81988329399786	15.7027931250777	7.41146444583372e-05	0.00242713999573561
486	Bmf	-0.978393133917811	4.17988265247144	15.6318083792971	7.69492514819854e-05	0.00251478387096373
487	Cntrl	-0.859806917224105	5.19446134305655	15.6176500256395	7.75275482559993e-05	0.00252848059332657
488	Tcerg1l	0.99145173165151	4.75652942472729	15.5842312001912	7.8909937697031e-05	0.00256829209106956
489	Msi1	-0.643800912210474	7.00445823663871	15.5732381514073	7.93700708248518e-05	0.0025779853474665
490	Rap1gap2	0.609388264031753	6.21586556674879	15.5673118345786	7.96192459676201e-05	0.00258080098715043
491	Ramp3	1.45658242276797	3.25726677758741	15.5385873631268	8.08381791352759e-05	0.00261497515113154
492	Sf3a2	-0.642981720336276	6.68880580222998	15.5246205118046	8.14376339969896e-05	0.00262901207474428
493	Qser1	-0.645117174197012	6.37981837001525	15.5192362646957	8.16699175377862e-05	0.00263116288083704
494	Rhou	0.634438475460268	6.19267904717968	15.4891344242906	8.29808860098223e-05	0.00266798666496763
495	Arx	-0.687724211985681	7.2263805922593	15.4828181228546	8.32586441552423e-05	0.00267150918205599
496	Lima1	-0.662215986076609	6.352655224135	15.4535005671051	8.45601760714519e-05	0.00270152033428478
497	Doc2b	0.900666706014501	5.07646100652621	15.4503409743681	8.4701660298051e-05	0.00270152033428478
498	Chaf1a	-0.835863061401353	5.35362175803033	15.4502838603173	8.47042200134621e-05	0.00270152033428478
499	Lrrc3	0.716622197479052	5.48099001972603	15.4292185224844	8.56536463314186e-05	0.0027263263821281
500	Shisa2	-0.824007252400452	5.48812428571053	15.4141554123901	8.63391079957591e-05	0.00274264810459328
501	Grin3a	0.915203182779934	5.3094823144887	15.4006722823791	8.69573513354989e-05	0.00275677367517311
502	Stx1a	0.716365208417948	6.85645545549889	15.3532493677182	8.91674418639137e-05	0.0028212081257461
503	Plagl2	-0.797502768997098	5.08581914884692	15.3124159942901	9.11156728143905e-05	0.00287711775608542
504	1190002F15Rik	-1.29979963078512	3.4045825045063	15.3080954277613	9.13243043002931e-05	0.00287798397857451
505	Rnd1	0.864392968543143	5.02678492716836	15.2900050884426	9.2203083327155e-05	0.00289992390591129
506	Sema6b	0.597909971947509	7.02731768315418	15.2612053856386	9.36196845727436e-05	0.002938658992231
507	Tmem98	-0.841490883173401	4.8066661651908	15.2490231512155	9.42254773345328e-05	0.0029518407426122
508	Rbms2	-0.810234502323027	4.7307057709225	15.2293959507802	9.52097986470838e-05	0.00297254984878281
509	Gstm7	-0.713269282877102	5.98281846009194	15.2266809084302	9.53467726665003e-05	0.00297254984878281
510	Hadha	-0.609032305009756	6.21167290902279	15.2246771437659	9.54479898557724e-05	0.00297254984878281
511	March1	0.866925101941059	4.75192432037893	15.2059543671679	9.63989839385024e-05	0.00299468642233246
512	Ss18	-0.688048405771831	5.95067466309947	15.2032744470706	9.65358841676144e-05	0.00299468642233246
513	Ntrk2	0.651548112280246	7.98320557348512	15.1992589125214	9.6741378812447e-05	0.00299521114946997
514	Adcy5	0.612114982843188	6.90725004073474	15.1903845038038	9.71970887353485e-05	0.00300346568168004
515	Sall4	-3.29072065033702	-0.334742746803825	15.1507134473489	9.92607978426856e-05	0.00305307380805096
516	Rprml	1.22472528457888	3.69661246125742	15.150553519563	9.9269205990446e-05	0.00305307380805096
517	Gmnn	-1.28404265376712	3.63172257413907	15.1484634324207	9.93791575119527e-05	0.00305307380805096
518	Cyth3	0.630779949132555	6.61028769056384	15.1218388622428	0.000100790546255845	0.00309045607370962
519	Rad54l	-1.4224364003559	3.32068535018931	15.1152116478754	0.000101144984479135	0.00309534834004257
520	Grip2	0.690210964111338	5.82133303452407	15.1035641081389	0.000101770963306638	0.00310851578884486
521	Aacs	0.602225110676874	6.94967621256378	15.0526184451048	0.000104555106928831	0.00318742564942538
522	Smyd2	0.578345180356761	6.26721622242391	15.0465543633609	0.000104891569574807	0.00318771204844903
523	Msx3	2.21109755227409	0.750927119951683	15.0438355616655	0.000105042774574135	0.00318771204844903
524	Lrfn5	0.625176529349461	5.98843570286647	15.0416119948812	0.000105166600351778	0.00318771204844903
525	Dock1	-0.813565949023853	4.76285145943796	15.0327664373133	0.000105660647279131	0.00319658678235132
526	Gabpb2	-0.87807219168959	4.69839935697636	15.022506168052	0.000106236636387054	0.00320790208314749
527	Smtn	-0.945511289459295	4.69578820712494	15.0062107113855	0.000107157930039937	0.00322958140953382
528	AI854703	0.87986807373471	4.80959826717191	15.0020360863817	0.000107395241282661	0.00323046720478152
529	Neil3	-1.43671534761143	3.02601288891919	14.9985449691454	0.000107594103842437	0.00323046720478152
530	Cnn3	-0.657441606555784	8.27799163623678	14.9944983949945	0.000107825070386848	0.0032312935716119
531	Spdl1	-1.45497611730425	3.18733688849418	14.9731726228037	0.000109050552997141	0.00326186428108022
532	Cntn6	1.43664912312184	3.25929329425516	14.9617981427499	0.000109709908620478	0.00327541819289295
533	Pnrc2	-0.614601064658194	6.11739596460585	14.9580080965233	0.000109930500016693	0.00327584640106028
534	Slc4a3	0.618888153641604	6.34241248632205	14.9324438147387	0.000111430120035287	0.00331431572382108
535	Lsm11	0.569434383791771	6.32737650115357	14.9264701593188	0.000111783496823288	0.00331626604791923
536	Sprn	0.84808255137407	5.52347994384177	14.9193790708831	0.000112204440847769	0.00331626604791923
537	Nln	0.616181425969468	5.91540305456224	14.9183187715588	0.000112267519734054	0.00331626604791923
538	Sptb	0.868624871377795	4.75048987000779	14.9172545926199	0.000112330865313892	0.00331626604791923
539	Eme1	-1.35937624717166	3.18828996738333	14.894965221525	0.000113665946453961	0.00334945496758491
540	Ltbp1	-1.10782653271097	4.05036877239629	14.8623600198773	0.000115647747220659	0.00340154290575134
541	Msi2	-0.628668597425506	6.46605324697312	14.8474124133415	0.000116567880338873	0.00342226921150151
542	Sp9	-0.702675813108269	6.29783350267826	14.7434344177278	0.00012317570673918	0.00360959363494169
543	D3Bwg0562e	0.909393171347325	5.63487333581475	14.7349394194607	0.000123731947997987	0.00361921644576801
544	Cenpn	-1.27801276886022	3.52480097167299	14.6884331616825	0.000126822239125563	0.00370278975005756
545	Syngr3	0.631127821954924	6.76570870320997	14.6622442838264	0.000128596539499503	0.00374770428783598
546	Tenm2	0.696301676707803	7.36148683961511	14.648221033278	0.000129556868594278	0.00376877608769766
547	Shcbp1	-1.40222216488994	3.24284594283416	14.6177790908537	0.000131666492181629	0.00382314240460843
548	Dlx1	-0.769405660229376	6.56017814567952	14.6007298734654	0.000132863074820395	0.0038508471119933
549	Grid1	0.775345373457325	5.237560744889	14.5956420257546	0.000133222277077243	0.00385422482116184
550	Fam110a	-0.651847790956593	5.73236203807633	14.5549929610706	0.000136127438293247	0.00393111291347571
551	Ctbp2	-0.566720885688414	6.69642477213326	14.5389590484733	0.000137290837738191	0.00395751429364009
552	Rnd2	-0.777736909765867	6.44070513208968	14.475520478426	0.000141992862843292	0.00408563884155799
553	Gpr26	0.780081611596643	4.4790674783303	14.453954376233	0.000143627988183804	0.00412482740173869
554	Pcna	-0.608931892536783	6.1977954571597	14.4478292113476	0.000144095841205442	0.00412482740173869
555	Zfp422	-0.570603664580612	6.68258637718126	14.4456347396593	0.000144263832693139	0.00412482740173869
556	Olfm2	0.600272464069737	7.64575210461815	14.443940951338	0.000144393630634434	0.00412482740173869
557	Lrfn2	0.850055489542633	4.82829458935083	14.4163924148494	0.000146521309113654	0.00417809327226601
558	Ccdc85a	1.00688691698961	4.81677250978554	14.3776254467903	0.00014956901349703	0.00425735598812423
559	Dusp14	-1.13522149863066	3.89617661359538	14.3712899550569	0.000150073118536849	0.00426406322311409
560	Aldh1a3	-1.95108592811102	2.70476492663824	14.3465521670644	0.000152057901977653	0.00431274224484119
561	Mrgpre	0.871550155001386	4.44830692033303	14.3406560015031	0.000152534856224666	0.00431855814869227
562	Gnai1	0.567473740756645	6.66543642670258	14.3333001185432	0.000153132003038233	0.00432775018550936
563	Fen1	-0.897530600583568	5.4151865418575	14.3257126354662	0.000153750417607866	0.00433750956104038
564	Lamb2	-0.811880242823202	5.01226950873573	14.3079217199311	0.000155210338849652	0.00437093229068974
565	Rapgefl1	0.778882605487904	5.18455118532673	14.2866417671222	0.000156974917701948	0.00441280109355759
566	Rtn4rl1	0.969090566007413	4.15285085591359	14.2762373152117	0.000157845016667909	0.00442942120094769
567	Sgol2	-1.27215659809066	3.5044301759496	14.2616642286381	0.000159071900403203	0.00445597706191195
568	Ephb4	-0.860400572942691	4.54767352774611	14.2280068303014	0.000161942291510399	0.00452839685925997
569	Cntfr	-0.623752368280325	6.38911286574338	14.21772575989	0.000162829445916274	0.00454520226623582
570	Kdm3a	-0.587703814716392	6.4449506378692	14.2124494553262	0.000163286637517376	0.00454996783103243
571	Syt7	0.552647705559419	7.22605606102519	14.1837011252311	0.000165800487727574	0.00461192495022251
572	Jakmip3	0.899299795124001	4.22879175319119	14.1638731600801	0.000167556989303541	0.00465263577116809
573	Cadm2	0.644618737473547	6.14357646396612	14.1474954527713	0.000169021968134201	0.00468463431253284
574	Jazf1	0.62853334078596	5.78518564505249	14.1444116055094	0.000169299256777299	0.00468463431253284
575	Lrrtm1	0.589195726942123	6.64997859749691	14.119495005872	0.000171556541392367	0.0047388392120608
576	Cenpm	-0.992948555911354	4.22322149904986	14.0522960953913	0.000177796624133786	0.00490268017555022
577	Six5	-1.39729532421262	3.04728721510539	14.0224748105242	0.000180638587273237	0.00497241365972412
578	Plce1	-0.872949791333603	4.52896994130692	14.0098830760425	0.00018185227525289	0.00499716208969144
579	Efhd2	-0.573660965982704	6.56162218176096	13.9483792158303	0.000187899587799352	0.00515441995339742
580	Vsnl1	0.911560804893989	5.56707929364559	13.9406704637146	0.000188671694821916	0.00516667677389049
581	Rcn3	-0.940904680257392	5.01102278667562	13.9306903023272	0.000189676055075683	0.00518524058996054
582	Cspg5	0.70451419314627	7.78253457058594	13.9154692774366	0.000191218214097632	0.00521032258339109
583	Gpr27	0.596111910538055	6.18423550583176	13.9114255163538	0.000191630038000686	0.00521032258339109
584	Caskin2	-0.758873092292484	5.11739560024951	13.9099072172343	0.00019178489492505	0.00521032258339109
585	Chst2	0.591185072338422	6.74803447405271	13.9087233428108	0.000191905730106641	0.00521032258339109
586	Shmt2	-0.586161199906064	6.16025335492791	13.8994396633548	0.000192855955355169	0.00521055688679268
587	Arhgap20	0.863222644216442	5.4192583944556	13.8990594338698	0.00019289497438716	0.00521055688679268
588	Fgf15	-2.70364202818832	3.31074198555446	13.8990247294976	0.000192898536135119	0.00521055688679268
589	Ints9	-0.684905210445782	5.4258962732029	13.8922207479645	0.000193598117590339	0.00522057538486817
590	Dcc	-0.739285494278806	6.86517111694532	13.8576145610989	0.000197196064934823	0.00530539380112252
591	Bcan	0.627360373870834	5.73925065383995	13.852443497346	0.000197739446688719	0.00530539380112252
592	Paqr9	0.874381587322984	4.33689371722812	13.8523851620165	0.000197745585233554	0.00530539380112252
593	Tfdp2	-0.725423246123053	5.45972452905836	13.8349211604962	0.000199591956289203	0.00533908783526412
594	Bcor	-0.583001534222129	6.57062345192064	13.8341512779335	0.000199673750182389	0.00533908783526412
595	Klhl14	1.76618457145559	2.1062137699061	13.8241635176446	0.000200737935999408	0.00535852207979597
596	Qk	-0.582254692069652	7.42817374843738	13.8131990522957	0.000201912769552807	0.00538083979665644
597	Fignl1	-1.06556540740458	4.06727251236978	13.8067875226624	0.000202602966862028	0.00538684258258154
598	Grm7	1.10145397242466	4.07331324681991	13.8048099003871	0.000202816335980845	0.00538684258258154
599	Pdgfa	0.91114976123254	4.1763192845626	13.7989868272502	0.000203445913086392	0.00539454330142098
600	Ska1	-1.71356612164278	2.5269094476077	13.7825620050402	0.000205232356307292	0.00543284252538121
601	Tmem150c	0.732904317293999	5.91491168425267	13.7665202752389	0.000206992387805813	0.00547031629870172
602	Rapgef4	0.859714127870873	4.71967508688572	13.7444369016239	0.000209440188038818	0.00552581147279161
603	Ccnk	-0.699801437697673	5.95080386679245	13.7335618004565	0.000210656319822562	0.00554868047718367
604	Hecw2	0.997591164073524	4.18326800805418	13.7242408777137	0.000211704313087427	0.00556705232577417
605	Fgfr2	-0.617136718060085	5.89434232755291	13.7066565586911	0.000213695721728819	0.00560078434335025
606	Actl6a	-0.705135673256402	5.88241324815203	13.7051894290135	0.000213862723498329	0.00560078434335025
607	Rap1gap	0.62750791488866	6.26143779658321	13.7035897787561	0.000214044959794346	0.00560078434335025
608	Fam131b	0.573421309710039	6.82766266306762	13.6689175101222	0.000218033593316024	0.00569576901749739
609	Ldhb	-0.602224435060375	7.6026525992752	13.6361519675406	0.000221871692385661	0.00578651574739154
610	Atp8a2	0.726312850245717	4.91349685056851	13.631838817627	0.000222381972522025	0.00579031617961856
611	Emx1	-0.642368007001643	6.48198593102174	13.6285469475788	0.000222772222625004	0.00579098398028305
612	Hs3st2	0.734441494647456	4.9528908418964	13.6074276960027	0.000225292370932288	0.00584692602535544
613	Mybl2	-1.26719945231338	3.58883314067094	13.5629917545595	0.000230689103051208	0.00597721863582762
614	Neurl1b	0.665579907291749	5.50564336987804	13.5518515571743	0.00023206238068344	0.00600300780520371
615	Chadl	0.986322798761463	3.85883996913983	13.5462116552906	0.000232760762339041	0.00601128323289591
616	D10Bwg1379e	0.813100789521454	4.61082183671676	13.5287363099344	0.000234938188813657	0.00605455245642395
617	Tenm3	0.735726623481	7.40784217363785	13.5266575170203	0.000235198568633985	0.00605455245642395
618	Tmod2	0.642343727718001	8.36492030467657	13.4820340374973	0.000240858560233905	0.00619022089351959
619	Tanc2	0.55272844845962	7.1329581714846	13.4776540058215	0.000241421463860895	0.00619466415266979
620	Rian	0.681254995395055	8.03739543358233	13.4431501456349	0.00024590236989823	0.00629946345337675
621	Spg20	-0.729457953364156	4.97108052827551	13.4251654633463	0.000248271118750498	0.00634325444513309
622	Zfp217	-0.903307972850172	4.23959308917805	13.4226274160272	0.000248607249654357	0.00634325444513309
623	Sphkap	0.665323852515627	5.9437042576765	13.4181055743059	0.000249207244867075	0.00634325444513309
624	Hes1	-1.08701130723476	3.70468978560875	13.4180903597688	0.000249209266118683	0.00634325444513309
625	Stk32c	0.829185776242167	5.41422250223225	13.409244942321	0.000250387181573133	0.00636303936788171
626	Anp32b	-0.834601497773887	6.02414697504173	13.3479612406811	0.000258703722640239	0.00656388374871392
627	Camk2b	0.776454036253684	8.57836163580821	13.3421638075449	0.000259504740460244	0.00657370620850088
628	Hat1	-0.832500171452676	4.93982533332314	13.3287445440456	0.000261368452068831	0.00661037440160707
629	Sfrp1	-0.662109275849417	7.47953102376697	13.3255147118235	0.000261819032518717	0.00661124275595355
630	Gpc4	-1.08117875564212	4.89550587744563	13.2872673631642	0.00026721467149836	0.0067367787736642
631	Lrrc4c	0.673551253274103	5.58384523273229	13.2832363145104	0.000267789829960475	0.00674057982450431
632	Tmtc1	0.7893425050613	5.53127151631145	13.2614043057688	0.000270926617591359	0.0068087459924107
633	Hist1h3c	-3.0530515037595	-0.546760019099829	13.2179103001095	0.000277286601886399	0.00695757203437863
634	Zswim5	-0.562960115194179	6.67474524696776	13.1763470705048	0.000283504859036348	0.0071023780379721
635	Rims4	1.09738307553035	3.59769755875963	13.1250016152971	0.000291381106626352	0.00728819860873441
636	Dusp26	0.727940602578215	6.08849215368581	13.1117558481233	0.00029344852457122	0.00732836936440988
637	Ncor2	-0.625214152625299	7.85756049910541	13.0834112972034	0.000297922402957385	0.00742841683857479
638	Syne1	0.881216712029068	4.23877748910768	13.0750301597585	0.000299258400843759	0.00745003319843483
639	Mdc1	-0.616999007452076	5.99463884172956	13.0705720298111	0.00029997150977947	0.00745609935810222
640	Camk1d	0.583668306283508	5.77362759407008	13.0281019054948	0.000306851398448203	0.00761518868992626
641	Sapcd2	-0.86713506362787	4.42204225513757	12.9513918474855	0.000319683728761351	0.00792127404667168
642	Mbd6	-0.669819196918716	6.01573386951362	12.9311858579033	0.000323153001328213	0.00799476498457322
643	Camk4	0.716442496258516	5.22871086278434	12.9132627845523	0.000326262069580253	0.00805912978404845
644	Prr14	-0.673455509964198	5.57596437177721	12.9099546771359	0.000326839207136555	0.00806084957600916
645	Sufu	-0.634407830531317	5.89943626205633	12.9003572700642	0.000328519418152126	0.00808972700544219
646	Wwtr1	-0.689820923717629	5.46908070659754	12.870690650938	0.000333768408516991	0.00820625949299592
647	Smoc1	-0.768026946757659	5.15150876368349	12.8645673613192	0.00033486230358497	0.00822042962571883
648	Cyr61	-1.02018977085	3.82087665793488	12.8537246384562	0.00033680817845324	0.00825543873205682
649	Chtf18	-1.19057416118594	3.84743163363194	12.8415981960956	0.00033899794583669	0.00829630874225602
650	Grik4	1.05809887918149	3.78908731859512	12.8228969975963	0.000342403147502308	0.00836675260273716
651	Bbx	-0.889141769446526	4.25976791077318	12.812367925417	0.000344335486532226	0.00840104536496366
652	Rnf112	0.662898022795337	5.74996273483275	12.7946216794726	0.000347617273602276	0.00846683548761064
653	Cited2	-0.587283156314834	6.96848668750608	12.7920353224395	0.000348098191362447	0.00846683548761064
654	Trank1	1.06376431204345	5.64863221351887	12.7683286208961	0.000352537694959592	0.00856170674165626
655	Tpd52	0.792378002784728	4.39589570848382	12.7598655204336	0.000354136356148244	0.00858740113695049
656	Ptk7	-0.546579041182959	6.25212616516811	12.7202146306725	0.000361724252928163	0.00875802791045428
657	Auts2	-0.628297887720802	8.08752112702065	12.7147422454035	0.00036278428994346	0.0087703240139604
658	Dpp10	0.862209538770334	4.84043790619211	12.7060413180006	0.000364476171819569	0.00879783440275108
659	Luzp2	0.743835920888724	5.21075052771575	12.6973444639956	0.000366175214455267	0.00882543388648408
660	Camkk2	0.550021830439774	6.93335171452957	12.6620283535331	0.000373157158979337	0.00898008356980122
661	Nkain2	0.710065854514495	5.51422688481452	12.6568663360015	0.000374188870420325	0.00899128869725572
662	Rgs16	-0.748201540313121	5.52019897680849	12.6469551818401	0.000376177845061815	0.00902542705908883
663	Shroom3	-0.924971628063064	4.38598327461858	12.61307336707	0.000383058157647066	0.00917664060016342
664	Wdr13	0.580264406871219	8.31485974225255	12.5354191755924	0.000399310023853864	0.00955156793504656
665	Sp2	-0.737193869441957	5.07281967265162	12.5291254765146	0.000400657288708911	0.00956938303242651
666	Gas2l3	-1.15834156652573	3.44097238740683	12.513694400912	0.000403979989972813	0.00963425552663391
667	Frmpd4	1.5445267971213	3.10284283425243	12.4999480513988	0.00040696333348555	0.00969085251237031
668	Bai3	0.566614723999641	6.48403964510447	12.48185871477	0.00041092312500487	0.00977049699768317
669	Ak5	1.01620430683361	3.94990543798805	12.4780154098388	0.00041176942607469	0.00977598474490926
670	Pdzd2	0.80156033521974	4.94829552153907	12.4739820038944	0.000412659478788699	0.0097824932859715
671	Sap30	-0.665713309017638	5.45766306395444	12.4671377452974	0.00041417424664295	0.00980376983521605
672	Ung	-0.953040290853252	4.10791646415623	12.463565093417	0.000414967171263514	0.00980792199580119
673	Fanca	-1.31447547733943	3.07100765992799	12.4224880343029	0.000424194723562688	0.0100111215369185
674	Peg12	-1.20929852377391	3.62325500383195	12.4173059095364	0.000425373449166656	0.0100240452420089
675	Zfp521	-0.866842132261278	6.33193428042618	12.4089578508007	0.000427279251744199	0.0100540390451157
676	Gm5607	-0.767752099969058	5.43881985095214	12.3946857333771	0.000430557451668502	0.0101161893562882
677	D8Ertd82e	-0.563227422170789	6.26400642015453	12.3743236528446	0.000435278452600349	0.0102120054101202
678	Timeless	-0.8063962325728	5.14768969164019	12.3674071828504	0.00043689390990286	0.0102347875678276
679	Chaf1b	-0.742941531684375	4.68688822657919	12.3529984389353	0.000440278768742308	0.010298892023467
680	Gins2	-0.978353952376	3.91991294903519	12.3358633643966	0.00044433855328297	0.0103785724144021
681	Nme4	-0.935498732935905	4.04027678217386	12.3277015499212	0.000446285578949869	0.0104087428053756
682	Proser1	-0.616569990600039	6.16326182462504	12.3160816096382	0.000449072413798242	0.0104519155813264
683	Fosl2	0.655506042896245	5.84431455055877	12.3145013295917	0.000449452769756717	0.0104519155813264
684	Tgif1	-1.58219569863625	2.32270483179432	12.3100533389606	0.000450525098106302	0.0104615352824889
685	Exo1	-1.23417490298948	3.28512618598258	12.3029683175435	0.000452238499676395	0.0104859913727886
686	Cnot3	-0.562894040091253	6.25628810388913	12.2873100089047	0.000456048578458657	0.0105589206583948
687	Kctd12	0.63325285671347	7.3372178291296	12.2798211238875	0.000457882255859297	0.0105773021318755
688	Stil	-1.20274661266616	3.466117822939	12.2786308124176	0.000458174391911499	0.0105773021318755
689	Gsx2	-1.4214569073218	2.97854618556646	12.275368385641	0.000458976048165139	0.0105804304397778
690	Lonrf2	0.519605193088316	7.12669253489014	12.2726428402764	0.000459646864929396	0.0105805379067733
691	Dst	0.567153431437432	7.75903153324512	12.2555950640646	0.000463865204983188	0.0106621867594037
692	Grp	1.575242764983	2.97376180627027	12.2302199097131	0.000470216559280756	0.0107890546282013
693	Sema4f	0.586312935505205	5.64452095533624	12.2281312560405	0.000470743238515615	0.0107890546282013
694	Ctdsp2	-0.559060640725203	6.92638573304821	12.2234726402581	0.000471920110531477	0.0107912946132676
695	Nrgn	1.30315044329421	6.13176780529594	12.2223671386191	0.000472199820954542	0.0107912946132676
696	Rhbdl1	0.670992062240082	5.68291596816587	12.2122677488646	0.000474762894339485	0.0108342802453937
697	Atp2b2	0.506805653041768	6.82770290120565	12.1958757952808	0.00047895284906741	0.0109142153539995
698	Sox6	-0.657397703447535	5.86875211493595	12.1900224348611	0.000480458054842179	0.010932829921287
699	Prap1	-5.34761740974392	0.775427597122273	12.1814724124549	0.000482665298066219	0.0109673432463315
700	Bok	0.626404143271488	6.10066301355078	12.1651875637793	0.000486897686284113	0.0110477085017865
701	Lrp4	-0.843137325963563	5.04662804084366	12.1549956191142	0.000489565582418705	0.0110923967839605
702	Cxcl14	0.744271691893455	4.79958863723178	12.1459420534762	0.000491947862709612	0.011122362441226
703	Mast4	0.730990610233491	5.14503021390688	12.1446505117312	0.000492288660591945	0.011122362441226
704	Gpr17	1.1094415135225	3.66415215282742	12.1336863861816	0.000495191368293361	0.011172051850289
705	Gas6	0.746879203849113	5.91290965491633	12.1300177366389	0.000496166480535681	0.0111781733480117
706	Lsamp	0.74845413067831	4.79492505431972	12.1211203723347	0.000498539421500421	0.0111973528688941
707	Kif14	-1.2594909991666	3.36827849121155	12.1198791671647	0.000498871362045038	0.0111973528688941
708	Nfia	-0.713025431092521	6.58870135577412	12.1160167799028	0.000499905723793734	0.0111973528688941
709	Tmem123	-0.757711112607925	4.85666273798637	12.1139177408093	0.000500468761887836	0.0111973528688941
710	Mmp17	0.526808417003402	7.26117242104474	12.1136420769112	0.000500542752434351	0.0111973528688941
711	Nr1d1	0.621624967019747	7.5696224536764	12.104698873948	0.000502949183504411	0.0112353612962033
712	Larp6	0.859310020155035	4.14993337561501	12.0900724161359	0.000506910054502163	0.0113002684918618
713	Baalc	0.845604194596881	4.50629718468781	12.0862120815947	0.000507960681532329	0.0113002684918618
714	Sf3a1	-0.544337875628102	7.71167139218799	12.0861075838642	0.000507989152124241	0.0113002684918618
715	Nsl1	-1.22311897952315	3.34716019195902	12.0751879183679	0.00051097313001984	0.0113507499637834
716	Gnb4	0.551524396470413	5.9784488467189	12.0512687654975	0.000517571404919006	0.0114812662350958
717	St6galnac6	0.684037582984397	5.12181212308697	12.0313732245383	0.000523125217816185	0.0115882814987092
718	Gm7694	-1.38745800847327	2.97046624904553	12.0191546268138	0.000526565800843634	0.0116482515526455
719	Cdkl5	0.872984041277657	4.7059858885899	12.0115679346603	0.000528713591105217	0.0116659452660091
720	Ankrd13d	0.74361308616646	5.47642640151636	12.0111412762959	0.00052883464027744	0.0116659452660091
721	Sorbs2	-0.528813297362098	6.7445221889657	12.0038124084544	0.000530918319679903	0.0116956666733369
722	Raver1	-0.789178548048029	4.68359608472226	11.9799630158156	0.000537756512430188	0.01182989845835
723	BC030867	-1.51345095974167	2.56540140357099	11.975208111555	0.000539130452105348	0.0118437191850474
724	Them5	-3.3542095417377	-1.65873322149073	11.9521025861042	0.000545857462324097	0.0119749365664277
725	Lsm2	-0.638248588092123	5.64231207051787	11.9486654719675	0.000546865368792386	0.0119805002103855
726	Kcns3	1.84336987330584	0.895217223448606	11.9174506935221	0.000556105306558017	0.0121661440551804
727	Prdm16	-0.668219524967866	5.76946233285868	11.9100811669695	0.000558309674128035	0.0121975688503103
728	Gpr88	0.605851941505298	5.62291769152898	11.9061536057399	0.000559488084955287	0.0122065236996495
729	Kcnk4	2.24596165632358	0.298007766011303	11.8804111339793	0.000567274177455638	0.0123594180528503
730	Zhx2	-0.608833996306054	5.58287001298717	11.8549411767067	0.000575085522051034	0.012512442940735
731	Cacna1g	0.525498033147394	6.22698538795989	11.820824425322	0.00058571919741349	0.0127263721101484
732	Agtpbp1	0.577521126398013	6.91134681304124	11.8072995808357	0.000589989441894266	0.0127794448096678
733	Slc16a7	1.26735914538208	3.28508754242807	11.8068953770111	0.000590117545180138	0.0127794448096678
734	Uaca	-0.746894589808394	4.90176182681328	11.80545075603	0.000590575614826933	0.0127794448096678
735	Exoc6	0.620619859032348	5.34459922701994	11.7847906883352	0.000597166063611742	0.0129044742698575
736	Kcnh3	0.718525644840845	5.00732800995804	11.7806191191148	0.000598505756502447	0.0129158518077831
737	Lrrfip1	0.587209056904675	5.62445777152202	11.7732384106004	0.000600883498897544	0.0129495693527676
738	Nup93	-0.619885312202455	5.85532572653398	11.762681052042	0.000604301210118406	0.0130055773987949
739	Cobl	0.964553272566367	4.69243913325947	11.7497386641316	0.000608517817664414	0.0130786041921027
740	Cckar	-3.07015375727844	-1.07536058856116	11.7228620141457	0.000617369345760716	0.0132509152955641
741	Nedd1	-0.955024735311829	3.93410563742245	11.7199888434908	0.000618323252959191	0.0132534793883277
742	Luc7l2	-0.568707751310052	6.55581004048843	11.6691720100687	0.000635442844756262	0.0136020737240751
743	Gpr162	0.508155849427264	6.85458638372629	11.6627631008343	0.000637635656551998	0.0136306421709494
744	Satb2	0.784545442020453	8.21323214539031	11.645243119795	0.000643669210065124	0.0137255733011374
745	Ska2	-0.683978352399798	5.03321595695733	11.6448512219844	0.000643804829651035	0.0137255733011374
746	Plk2	0.528918053710549	7.5917984374671	11.6347906251646	0.000647296282724364	0.0137815105341972
747	Kcnq2	0.488902192675428	7.13649718309388	11.6099559678703	0.000655997056252723	0.0139480605682222
748	Khdrbs3	0.612474393948504	7.8225296942019	11.6037886377154	0.000658176017817132	0.0139662923458442
749	Samd4	-0.877277727530274	4.25094578506291	11.6025538088016	0.000658613169239898	0.0139662923458442
750	Lphn3	0.54976817783924	6.72886847330643	11.5646814188932	0.0006721640592534	0.0142346423374957
751	Pask	-0.945072130754479	4.08653304308627	11.5602342036221	0.000673773657284843	0.0142384599945728
752	Rhof	0.895917187428007	4.67264709819618	11.5592311108359	0.000674137248373654	0.0142384599945728
753	Gm9866	1.62273031391823	1.86202957027695	11.5413030861689	0.00068066914945276	0.0143573281550574
754	Pla2g4e	1.3563819490868	3.14719090795418	11.5388210972077	0.000681578462093326	0.0143574412644938
755	Epha8	0.921169899056747	4.93161474524501	11.5182709558973	0.00068915460106903	0.01449780467388
756	Hivep3	0.642524682453345	5.44883533396732	11.5072110876631	0.000693267152709789	0.0145650041450321
757	Col22a1	-1.01793017863754	3.81711417525775	11.5047572033058	0.000694182971591595	0.0145650041450321
758	Prom1	-0.849142814692415	4.82050817679455	11.4902157437638	0.000699635152912885	0.0146498523630483
759	Tmem200c	0.974303819540151	3.78142020498521	11.4890565324701	0.000700071645378937	0.0146498523630483
760	Palm2	0.885058520678865	4.72699218817742	11.4559588642463	0.000712651071366548	0.0148690012174391
761	Pcdha9	1.00897752932469	3.61354264936075	11.4543304964364	0.000713275825642609	0.0148690012174391
762	Psme3	-0.541828476159925	7.27462929763326	11.453871579087	0.000713451997933014	0.0148690012174391
763	Sox13	-0.852712124715478	4.11849742377578	11.4516935034872	0.000714288731908707	0.0148690012174391
764	Scube1	0.615605814592908	7.14760461713208	11.4433305161838	0.000717510695878848	0.014916521443251
765	Shisa6	0.712894040860882	5.14817872685382	11.4334479890015	0.000721337017833139	0.0149764651689461
766	Rimbp2	0.684746995529919	4.88436968765764	11.4056000890802	0.000732230446132133	0.0151818354949789
767	Megf10	-0.876394240524588	4.66214661583851	11.4025722778131	0.000733424826952018	0.0151818354949789
768	Heg1	-0.723076326054455	5.2842512364285	11.3993247711984	0.000734708058885556	0.0151818354949789
769	Arhgap28	1.01365309973334	4.16213413929176	11.3964767712292	0.000735835295142263	0.0151818354949789
770	Faim2	0.81885184614799	5.38733355139668	11.3960410914706	0.000736007890898052	0.0151818354949789
771	Doc2a	0.673956255312876	4.98825173474352	11.3834768429454	0.000741002890277292	0.0152650439770094
772	Prss12	0.957979469313521	3.87500828857222	11.3348689741963	0.000760652007911898	0.0156495282923117
773	Atp2b1	0.607318164988747	7.07400300939189	11.3176260810795	0.000767748037059046	0.0157750867692223
774	Tub	0.563711076548968	8.43779180995992	11.291706488552	0.000778540881490205	0.0159761819389004
775	Mafa	-2.93476926467072	0.522997251741617	11.2745318407081	0.000785776684345842	0.0160990004146416
776	Rnaseh2b	-0.747779261603345	4.87871523263337	11.2726982570986	0.000786553190314289	0.0160990004146416
777	Kctd4	0.790508024900299	4.20628239967916	11.266178769654	0.000789320419507145	0.0161348471338893
778	Kcnq5	0.824553603156755	4.65435395236437	11.2585612448202	0.000792566182397872	0.0161803710475905
779	Ttf2	-1.12708223809982	3.69984561962177	11.2428789083259	0.00079929082469246	0.0162967088171891
780	Kcnk3	1.01180046224041	3.56676895703541	11.2399924649583	0.000800534810765714	0.016301146665887
781	Bub3	-0.479489909679414	7.236385518248	11.2219211618805	0.000808367693902988	0.0164395698876583
782	B4galt5	0.508271839256333	6.17373530317587	11.2105220695347	0.000813348345643354	0.0165093961244143
783	Snph	0.601518604081095	5.75719716310559	11.2093092934765	0.000813880070856663	0.0165093961244143
784	Rpa2	-0.697885914525104	5.33332596060864	11.2033226940169	0.000816509965989899	0.0165330791202649
785	Sorbs3	-1.00207721253762	4.19357637577311	11.2019153507162	0.00081712945346647	0.0165330791202649
786	Xbp1	0.561299099206377	6.46731310514693	11.1921902641171	0.000821423265912321	0.0165988113644852
787	Trpc4	0.780288900505744	4.60352978254336	11.1543619677585	0.000838343185313121	0.016919192900036
788	Unc13a	0.504542454180635	7.61748956064965	11.1398653341944	0.000844920251054795	0.0170250853181817
789	Spon1	0.719323058775467	4.9869914048225	11.1380797801574	0.000845733949256776	0.0170250853181817
790	Rmi2	-1.46724587251263	2.52075834946071	11.1354806372538	0.000846919825423842	0.0170273766926669
791	Pde10a	0.516946588178907	7.31302848954402	11.1102796205787	0.000858505470691806	0.0172384859557496
792	Gm996	0.694925142513462	5.40044431308068	11.1067169872555	0.000860156192262394	0.0172498242445753
793	Nrarp	-0.632175309603021	5.87575319344704	11.1028291098636	0.000861961274681126	0.0172642256314758
794	Wbp5	-0.552286160192809	6.82519748450046	11.0844018030018	0.000870569016693586	0.0174146696374612
795	Snhg18	-1.26929342909453	2.93369717878247	11.0699239438421	0.000877392811040097	0.0175290943619495
796	Icam5	1.04103090826046	3.8847104017989	11.0265150531252	0.000898178408022649	0.0179138848040035
797	March4	0.500726470875496	7.11126206833169	11.0243112995356	0.000899246817265899	0.0179138848040035
798	Mpdz	-0.581759792545932	5.85775538583222	11.0204202562438	0.000901136385086579	0.0179138848040035
799	Serpinh1	-0.715221896250211	7.35899176545837	11.0203626561172	0.000901164386979713	0.0179138848040035
800	Baz2b	-0.514821908936121	6.08074281462408	11.0173240990987	0.000902642807778068	0.0179208446449238
801	Rdx	-0.488429321621002	7.10360310395598	11.0075083558174	0.000907435468371336	0.0179935050488663
802	Scd1	0.870070490950962	4.83516807147783	10.9960743247453	0.000913050727603006	0.0180822751951603
803	Rgs3	-0.709462651082234	4.46019521593157	10.9896941574978	0.000916199288089981	0.0181220339884597
804	Xrcc5	-0.737071230621543	4.42376419378915	10.9793921986683	0.000921306409835373	0.0181577722691864
805	Prkce	0.517080958440831	7.7441729519304	10.9792496626482	0.000921377272537159	0.0181577722691864
806	Zic1	-1.3709989139797	7.10745590395478	10.9791319924632	0.000921435777180899	0.0181577722691864
807	Epha7	0.526497807430643	6.39795394374309	10.9471721569897	0.00093746580350473	0.0184507674808744
808	Fhl2	0.824690925341662	3.96266489217816	10.9426515932025	0.000939755823257995	0.0184729476990182
809	Clec2l	0.63578747357356	5.59945235672111	10.9380900994174	0.00094207231043754	0.0184794111180903
810	Rspo2	1.08525082908981	3.72419740951819	10.9369121351887	0.00094267145956346	0.0184794111180903
811	Slc30a10	-0.733084144313897	5.03490977718069	10.9351370640912	0.00094357504355419	0.0184794111180903
812	Mtbp	-1.1438980773796	3.3996382019989	10.9295301748639	0.000946434935948622	0.0185125937040295
813	Smarcc1	-0.521015361448677	7.65578125099567	10.926908006815	0.000947775425100979	0.0185160111646726
814	Notch3	-0.633255016076768	5.69492350745969	10.9113286168492	0.000955779509140943	0.0186494421912599
815	Csmd1	0.752576427922844	4.30100530418684	10.8782490664406	0.000973001878612779	0.0189621948932598
816	Neurod4	-1.69076162970661	1.83444387333793	10.8589458915465	0.000983196430532919	0.0191373883653852
817	Dusp1	-0.552063563331132	5.91328766473625	10.8307021526002	0.000998307727878039	0.0194077376277685
818	Tspyl3	0.626430269509466	4.97655133224842	10.8241246279886	0.00100186050105189	0.0194529955234807
819	Adora1	0.627142653915174	6.04814687158622	10.8157838633619	0.00100638406140172	0.0194829695989874
820	Mkx	1.69496298253092	1.6211105176142	10.815749596513	0.00100640268834858	0.0194829695989874
821	Strip2	1.03358502166816	3.4452593413405	10.8144963378839	0.00100708418061882	0.0194829695989874
822	Prkcg	1.26606520502219	3.0552040673872	10.7885768062954	0.00102128372010974	0.0197336366502469
823	Ranbp1	-0.53064068110456	7.10133882690884	10.7689240448988	0.00103218495355295	0.0199200408472437
824	Kpna2	-1.00062801630825	3.70232175706137	10.7430517608336	0.00104671577804177	0.0201522171325513
825	Rab9b	0.745311689349215	4.44723736630155	10.7415740393001	0.00104755193955289	0.0201522171325513
826	Dgat2	0.778647687602546	4.16975839914215	10.7392922421065	0.00104884441057548	0.0201522171325513
827	Mpped2	-0.511450090081412	7.44378188236289	10.7385050682604	0.00104929066099729	0.0201522171325513
828	Dvl2	-0.581818956321485	5.62974492658151	10.7353382159738	0.00105108789706194	0.0201619414034159
829	Hadh	-0.72245328052151	4.416004026008	10.7331425557754	0.00105233579446148	0.0201619414034159
830	Cilp2	0.938227589878432	3.7364821698384	10.7266024686252	0.00105606172147445	0.0202089497857575
831	Pom121	-0.509194614973268	7.04657056690057	10.722289247117	0.00105852628871101	0.0202317365145572
832	Srrm1	-0.619074463350336	6.86567255091009	10.7159599674828	0.00106215336404247	0.0202766609147674
833	Cenpi	-1.18228016152884	3.15725826413503	10.7045626491455	0.001068716474762	0.0203774595061763
834	Glrb	0.60834096717986	5.29721707209018	10.698385601694	0.0010722906334396	0.0204210936821596
835	Sf1	-0.566849175564893	8.18843260625286	10.6906929774618	0.00107675864377541	0.0204816257953112
836	Lhx2	-0.651720885775037	8.6441849816583	10.6790030630008	0.0010835844303856	0.0205868080237016
837	Ntf3	1.28529267157916	2.88612023911747	10.6750456916619	0.0010859050579882	0.0206062485496135
838	Cachd1	-0.554854482957136	6.03906330774366	10.6461838441012	0.00110298256847069	0.020882319575077
839	Pak4	-0.610228300058896	5.56795127472482	10.6460155732014	0.001103082926619	0.020882319575077
840	Fads3	0.739399461114938	5.39680356804226	10.6437394497969	0.00110444133321797	0.0208831448755965
841	Stk38	-0.510765703816978	6.32368571329268	10.6349516173521	0.00110970187255966	0.0209576633078062
842	Pcdh17	0.571249003828223	6.01757877753442	10.6254615669042	0.00111541124267063	0.0210404712201159
843	Pard3	-0.564911537384572	5.85489614183744	10.622346782653	0.00111729161796814	0.0210509404130343
844	Gnaz	0.591851057257867	6.26994750352466	10.6188809647108	0.00111938767969371	0.0210654437400181
845	Klhl18	0.508677112482017	6.07157236795113	10.611301452768	0.00112398549995445	0.021103866645381
846	Pacsin2	-0.633301703669414	5.03000388401395	10.6111347572147	0.00112408683384703	0.021103866645381
847	Prkar1b	0.656188404432525	8.40752359890467	10.6059219410856	0.00112726036224845	0.0211384608424936
848	Fndc3c1	-3.25565436107263	-1.75154239762438	10.5917711040348	0.00113592107661293	0.0212757481837774
849	Acsl5	0.821912173461667	4.23473010983872	10.5811890038601	0.00114244159048534	0.0213726734766532
850	Ncapg2	-0.871887067808574	4.49145237601118	10.5251120486044	0.00117763272026142	0.0220051064657791
851	Elfn2	0.521424337136263	6.08327859967338	10.5129973552105	0.00118537825201143	0.0221181060678491
852	Tln2	0.531222153943295	5.81544062142099	10.5113037240095	0.00118646517470298	0.0221181060678491
853	Cep192	-0.685437929393333	4.99440434547294	10.5073530506652	0.00118900452215928	0.0221394593498897
854	Cdk4	-0.644141753370878	9.08866995439976	10.5009533223443	0.00119312970709353	0.0221902566016002
855	Topbp1	-0.564857037131678	6.58706237105691	10.4762529604389	0.00120918753073009	0.0224626029831415
856	A930004D18Rik	-1.09839362617786	3.36182913784359	10.4630969009509	0.0012178294304948	0.0225967112669964
857	Hpca	0.568108350408135	5.9605156042285	10.4523079101819	0.00122496308653802	0.0227025539130494
858	Gabra2	0.609354534544424	5.4273138130704	10.4486707281514	0.00122737750164848	0.0227207888795836
859	Syt5	0.566047536263012	7.35675070280384	10.4394290739898	0.00123353393468182	0.0228081716933077
860	Hs3st3a1	-2.89567962952169	-0.86810574959947	10.4283214056593	0.00124097480283661	0.0228740738345734
861	Wasf2	-0.66316158707949	5.25395949553633	10.4264238949581	0.00124225045324042	0.0228740738345734
862	Klhl2	0.477556801176934	6.94485663880158	10.4257258771157	0.00124272004749752	0.0228740738345734
863	Pan2	-0.546398063822107	5.79513108906382	10.4255197389031	0.00124285876215053	0.0228740738345734
864	4931428F04Rik	0.520377991527877	7.7129960741225	10.402554733754	0.00125841091467579	0.0231327043240324
865	Fam131c	0.758131519137104	4.78438288936092	10.4004819327552	0.00125982429265807	0.0231327043240324
866	Grik2	0.518806418023823	5.88377768097911	10.3979562526223	0.00126154864634921	0.0231376179560791
867	C1qtnf4	0.518624352787008	6.68348410045889	10.370675273267	0.00128032709331413	0.0234549425872068
868	Cnksr2	0.683519177290982	5.36818499826745	10.3669523770066	0.00128291153789932	0.0234752119313997
869	Cyb561	0.753747242649251	4.5142315509981	10.3534215793586	0.00129234920515951	0.02359356382506
870	Shroom2	0.533638440166888	6.43267462283634	10.3534199513799	0.00129235034488461	0.02359356382506
871	Cpa4	-1.90337751576094	0.94703310377643	10.3174756356676	0.00131776409789633	0.0240299048988374
872	Dmrt3	-1.38399769891247	2.96083665192589	10.3054412745197	0.00132638532538695	0.0241593785815607
873	Faah	0.837452426550372	4.28093044339907	10.2936635806372	0.00133487796169744	0.0242862161118446
874	Sept9	-0.492703346526318	7.54661997378834	10.2811343940015	0.00134397292003858	0.0244125795287254
875	Esco2	-1.36106485148304	2.78526944922147	10.2798654965308	0.00134489750598972	0.0244125795287254
876	Fanci	-1.17390368313979	3.17500483531794	10.268333356116	0.00135333000885753	0.0245376033455299
877	Dio2	1.41367401801614	3.13354464364325	10.2345960620575	0.0013783079348925	0.0249619896578079
878	Rnd3	-0.559807461155611	6.58220277867651	10.22368145407	0.00138648825077192	0.0250815408735881
879	Cdh8	0.567605738357441	6.40591160919434	10.2200399103239	0.00138922844815679	0.0251025204119162
880	Gse1	-0.562514453793781	7.88851585346217	10.1998670875685	0.00140450776294727	0.0253497690896495
881	Plekhg2	-0.49046702501669	6.33534937274984	10.1635800894052	0.00143242192343824	0.0258225340546041
882	Dll1	-0.6136256944306	5.82778347512102	10.1616105693481	0.00143395297085946	0.0258225340546041
883	Dsn1	-1.00174676911849	3.67046086735052	10.1554320002706	0.00143876677113528	0.025879878398575
884	Zfp664	-0.546074376694534	7.39590069864003	10.1514916036639	0.00144184532532289	0.0259059155001171
885	Cd200	0.570985887933157	7.53942148985921	10.1361056139028	0.00145393010197814	0.0260935274686089
886	Tead3	-1.03848919368799	3.41412539176909	10.1318962618799	0.00145725412939623	0.0261013412945346
887	Zfp367	-1.0274256711692	3.71242121757655	10.1313928338605	0.0014576521896526	0.0261013412945346
888	Nnmt	1.99220716045356	0.234101667062116	10.1059834778874	0.00147788703949987	0.0264338737031267
889	Inhba	1.32373038420623	2.80748599596047	10.0929316745472	0.00148839124381943	0.0265770253028042
890	Ppp1r14c	0.585159478842247	5.82726479097003	10.0918847594239	0.00148923707860579	0.0265770253028042
891	Napb	0.481398422140304	6.52805025863162	10.0787897622779	0.00149985814327549	0.0267133062342342
892	Dut	-0.54211168644557	6.28622847369548	10.0769509912469	0.00150135565974224	0.0267133062342342
893	Kcnab1	1.03698608951926	3.70921234152926	10.0762595265926	0.00150191918826237	0.0267133062342342
894	Coro2a	0.674740701903085	4.78732850010068	10.0606002570672	0.00151473866446883	0.0269111792033092
895	Tbc1d24	0.452443910478096	7.16690940396966	10.0371524431467	0.00153414175703865	0.0272254452816144
896	Lbr	-0.780396535905204	4.90025324616328	10.0328496894848	0.00153772953159533	0.0272586586499203
897	Phactr2	-0.80162849316627	4.0360716304034	10.0288928925371	0.00154103633642119	0.0272868228889384
898	Arhgef39	-1.20716310547223	2.95201223225803	10.0246652834661	0.00154457742547143	0.0273190682057491
899	Palld	-1.17531076177176	3.14489949372265	10.021607247832	0.00154714400340761	0.0273340247009156
900	Lss	0.538433986806381	5.94886816527382	10.0064697395894	0.00155991251500233	0.0275289894175355
901	Dck	-0.637251122639276	5.91702615255698	9.98909357171772	0.00157470098428332	0.0277591295597912
902	Tex9	-0.764388263139266	4.20040694021156	9.9812770187126	0.00158139970978323	0.0278463099672805
903	Bcar1	-0.504491900208647	7.35924695890541	9.9781787308861	0.00158406289981642	0.0278623156564609
904	Ier5	-0.611840681941697	6.96795574838611	9.96889202693671	0.00159207270384429	0.0279722242866801
905	Top1	-0.571958800379684	7.47722204707795	9.95994925538548	0.00159982463971841	0.0280773643675662
906	Map9	0.506653564909323	7.3169432569413	9.95481556352212	0.00160429198273062	0.0281246904654641
907	Chl1	0.678918390606844	8.48860328013862	9.94338108783438	0.00161428774541445	0.0282687235506259
908	Endod1	0.886850506063548	4.36723101372516	9.93814455730757	0.00161888644227366	0.0283180323377011
909	Pcdha5	1.03851008709458	3.45445446918755	9.9316885251303	0.00162457437114417	0.0283862648370548
910	Rbm14	-0.478514758814879	6.61681747265705	9.9292793440327	0.00162670210425008	0.0283922082657187
911	Ramp1	1.15413453830868	3.19908796469622	9.92130095942404	0.00163376860502492	0.0284842445154893
912	Ppfia4	0.594311648423777	5.52295909339108	9.91206282621777	0.0016419897339355	0.0285961874387034
913	Slbp	-0.583311370154363	5.36845155515309	9.89473909601399	0.00165751949502485	0.0288042182333397
914	Cyp39a1	-1.08093513267793	3.37600499063872	9.89469203140106	0.00165756188788469	0.0288042182333397
915	Vezf1	-0.456643917392822	7.15258667178051	9.87935414332172	0.00167143597393038	0.029013571119056
916	Ldlrad4	0.732720133400019	4.47870996582358	9.86125861764739	0.00168795589553757	0.0292683444201126
917	Lrrc7	0.624664241754513	4.99377363204572	9.8558357223465	0.00169293875539084	0.0293227330990978
918	H19	-1.84128105055461	7.13032663040824	9.85370890875947	0.00169489705709233	0.0293246731566421
919	Crabp2	-2.18596884713459	2.04210491033968	9.8491612985504	0.0016990920546419	0.029348189352225
920	Pdk2	-0.690394124221166	5.30803423318895	9.84823070762326	0.00169995178518208	0.029348189352225
921	Rbpj	-0.671979540590278	4.80955591168955	9.84302071519591	0.00170477320767783	0.0293994710722552
922	Gabrb3	0.532651026970325	7.26576636935574	9.83472165579999	0.00171248193979375	0.0294768778680397
923	Trim59	-0.751876648979447	4.9492279778376	9.83351463168688	0.00171360604429626	0.0294768778680397
924	Plk4	-0.801754029513642	4.07338781256661	9.83220196060172	0.00171482938677005	0.0294768778680397
925	Lrrc75b	0.487030401948673	6.45646230946261	9.82532688277547	0.00172125107784695	0.0295552766156141
926	Slc2a3	0.53349775701019	5.79891904621954	9.81880914928506	0.00172736148940632	0.0296281668857889
927	Pnma2	0.624023219826837	5.55683690181388	9.8100172251355	0.00173563880504059	0.029738027120237
928	Syt1	0.511995892042593	7.85060650710047	9.80537897025305	0.00174002175659165	0.0297809973706305
929	Mcm7	-0.588693551597684	6.96722646691276	9.8026780296448	0.00174257919462488	0.0297926645298461
930	Frem2	1.0034968996763	3.80303501018379	9.7972596087025	0.00174772122258256	0.0298484475035256
931	Vit	-0.769753098685253	4.23295928549802	9.79229652432524	0.00175244463132714	0.0298969689359494
932	Shfm1	-0.574482559760537	6.82094143465007	9.77521567303745	0.00176879971448683	0.0301436114433416
933	Dusp4	-0.551123125910566	7.1050097067377	9.74625011290607	0.00179688890724171	0.0305686091634772
934	Nr4a2	0.694673674939334	5.83562787463112	9.74383796705278	0.00179924836568978	0.0305686091634772
935	Ano1	-1.35852171719403	3.16173079538771	9.74356861449025	0.00179951202970794	0.0305686091634772
936	Csrnp3	0.495704970370988	7.31554574835813	9.73436179389304	0.00180854799158399	0.0306743194584422
937	Smarce1	-0.512036877204103	7.1926987249606	9.73329544828524	0.00180959751511429	0.0306743194584422
938	Tspan5	0.489254324124389	7.48406538869867	9.7254041626415	0.00181738352234634	0.0307680429483632
939	Rtkn2	-1.2787269637139	2.86624151292801	9.72376914827947	0.00181900096508928	0.0307680429483632
940	Rad51	-1.11137831027699	3.74568910053837	9.70778706425978	0.00183488832382968	0.0309817418433109
941	Zfand2a	0.482941400931607	6.12327920887459	9.70713845569801	0.00183553604952185	0.0309817418433109
942	Ldb2	0.645589159037983	6.64251468430075	9.70497692336173	0.00183769631311703	0.030985276583055
943	Fgf10	1.35248242937631	2.2541556630539	9.70222980734166	0.00184044553564081	0.0309987236930891
944	Rims1	0.699610564450766	5.09856599443914	9.69059270825303	0.00185213786637112	0.0311626120037844
945	Lrrc8b	0.462350465100898	6.27644270116254	9.68807424637329	0.00185467817509748	0.0311723316984902
946	Cdc25a	-0.645309661707195	5.10050516996052	9.6840738579757	0.00185872052744729	0.0312072496167498
947	Itpka	1.4943510786861	1.89969327245947	9.67339114074881	0.00186955912613654	0.0313517029640047
948	Prkd2	-0.877526709231798	3.83987540972926	9.67170857129597	0.00187127207768535	0.0313517029640047
949	Pik3r3	-0.510467585017916	7.28092372272064	9.66320009010332	0.00187995858951259	0.031447993208939
950	Gpr37l1	1.92912378237481	0.240711945202497	9.66220295794231	0.00188097925760197	0.031447993208939
951	Tenm1	0.790437606603226	4.26827279054775	9.65254722195259	0.00189089200560087	0.0315804813091048
952	Gypc	-1.21339819931589	3.25313236431095	9.63341772222227	0.00191068734733942	0.0318775705228908
953	Mcf2l	0.526748990910641	8.30617449339179	9.62355734616016	0.00192097285071696	0.0320155422748557
954	St18	-0.735764465094103	4.58007475459447	9.60994395192141	0.00193526549152181	0.0322199389956404
955	Pnck	0.484821422934925	6.43493798482865	9.60075741008686	0.00194497127470273	0.0323476217341397
956	Hcn3	0.541744500545063	6.16955611547378	9.59404301672206	0.001952096380552	0.0324321619375601
957	Hn1l	-0.50206768967927	6.21790451701439	9.5847838492592	0.00196196534979071	0.0325620644208212
958	Vamp3	-0.582659464126192	5.32928967210898	9.58235897002706	0.00196455827763344	0.0325710638033945
959	Slc4a1	-1.86305777620195	0.742896335516975	9.56658092803696	0.00198151482660346	0.0328179353398778
960	Shkbp1	-0.535495543184217	6.04653236581294	9.55234076687107	0.00199694599683795	0.0330390554872679
961	Snx1	-0.472183089994199	6.38382708304993	9.54681242066067	0.00200296950083034	0.0331042295334947
962	Scn8a	0.477613002266896	5.97566618094989	9.54486866308648	0.00200509172942459	0.0331048564848761
963	Hexdc	0.622318590257236	4.81970024099338	9.5277275073108	0.00202390572737563	0.0333807836634549
964	Tspyl5	0.609976678052005	4.99633100428151	9.52105905307427	0.00203127324372847	0.0334675445333396
965	Dmtn	0.682367209424348	6.77559673179991	9.49642956929387	0.00205872117457662	0.0338846304826948
966	Nhlh2	-0.79374876754089	4.29065189497544	9.48176716782263	0.00207523974192309	0.03410597537641
967	Casc5	-1.28971162319691	2.8755160740902	9.48068516619279	0.00207646403003139	0.03410597537641
968	Bora	-1.00684925783165	3.61471883802993	9.46975705010984	0.0020888703574954	0.0342743056695242
969	Slc25a13	-1.24590435960779	2.84399157945116	9.45973544981713	0.00210031361541196	0.0344265027384811
970	Armc6	0.541965707006095	6.81743329385772	9.45564505189395	0.00210500252471547	0.0344677887629442
971	Vrk1	-0.557864602305503	5.58971602149532	9.45238828563225	0.002108743414375	0.0344934826472895
972	Tns3	-0.594449908777818	5.35394353749759	9.44766800655515	0.00211417734109871	0.0345467887949288
973	Kcnd2	0.666117556837695	4.8842627733087	9.44445360300776	0.00211788584818058	0.0345718200685016
974	Npas2	1.21146355607299	3.0656150340431	9.43592232917332	0.00212776053353443	0.0346832211327319
975	Hmgcr	0.524551565912333	8.35410517363312	9.4347874215498	0.00212907766822475	0.0346832211327319
976	Coro2b	-0.484630330462788	7.57547206248191	9.42240606337072	0.00214350087792637	0.0348467791097247
977	Ltb4r2	2.22018945015275	-1.13983493862078	9.42240182190158	0.00214350583581194	0.0348467791097247
978	Camk1	0.488694512461595	6.15459807456552	9.41901870737186	0.00214746409077811	0.0348754316501317
979	Cxxc5	-0.481769597945607	6.08090453012182	9.40853814149401	0.00215977350594202	0.0350395123543178
980	Amph	0.496651376154026	7.07403724403325	9.40211129826253	0.0021673571998345	0.0351266677601749
981	Pkia	0.551047631276071	8.39614277497879	9.39112820746476	0.00218037985198194	0.0353017055953407
982	Mxi1	-0.52304637637003	6.67214450401095	9.37750797875806	0.00219663965838568	0.0355287451060487
983	Bbc3	0.618470427811667	5.6014662635929	9.37473953674643	0.00219995963075931	0.0355462449800103
984	Mfhas1	0.506206910274977	5.74314366252331	9.35758327702697	0.00222064757860815	0.0358440502957655
985	Pdlim1	-1.58747402836949	1.38866977610287	9.34908866947992	0.00223096377080839	0.0359497746945119
986	Pdzrn3	-0.52350475610879	6.25684805612422	9.34846396782201	0.00223172434985763	0.0359497746945119
987	Rere	-0.489459375683649	7.48397465318818	9.34311734521577	0.00223824467237043	0.0360182777419043
988	Mmp24	0.47020487686667	7.69369604345145	9.33718430503438	0.00224550276702843	0.036098502478454
989	Pcnxl2	0.594415043031835	4.95446619191851	9.31092083597219	0.00227791966144955	0.0365826066560194
990	Impdh1	0.479371960040913	6.41354684260707	9.29464932473893	0.00229824130576495	0.0368716834944088
991	Camkk1	0.58478028386517	5.18597934722368	9.29004171171289	0.00230402914310196	0.0369272400402506
992	Rdm1	-1.02259574233672	3.51984108876962	9.28680870721561	0.00230809909693035	0.0369551793916783
993	Aaas	-0.59054978362278	5.21904349942763	9.27552723894498	0.00232235829420428	0.0371460390602684
994	Rph3a	0.486090427688838	6.97087070834656	9.26370070576895	0.00233740240033391	0.0373490566644904
995	Sema7a	0.596180838933557	7.09519812717346	9.25709680633531	0.00234584596589226	0.0374227858309878
996	Shmt1	-0.946771647622936	3.6435524238095	9.2562478094407	0.00234693371284351	0.0374227858309878
997	Vangl2	-0.517326945358243	6.50524567556065	9.2545698636798	0.0023490850263486	0.0374227858309878
998	Pth1r	0.708418044585168	4.24567679425555	9.25269734154091	0.00235148817088084	0.0374235336854714
999	Mapkapk2	-0.532414837578164	6.1517028686735	9.23919842993035	0.00236888628026828	0.037662683472974
1000	Ndrg4	0.556429093098245	8.47631454544007	9.2257863698353	0.00238630181621743	0.0379016317469815
1001	Napepld	-1.03537191856811	3.37642059090054	9.22224668645399	0.00239091971891541	0.0379370408546788
1002	Gprc5b	-0.574857519961326	5.35157109292946	9.21684656132721	0.00239798224653723	0.0380111297622263
1003	Kcns1	1.59496328087842	2.08775720651843	9.19416475708342	0.00242787848844947	0.0384466540698334
1004	Foxo6	-0.480452498024688	7.13551768018372	9.18550279342091	0.00243939513322803	0.0385754907244897
1005	Lmcd1	-1.1672878958224	3.27850909360278	9.18439509215271	0.00244087188680426	0.0385754907244897
1006	Npy1r	1.11591515185944	4.02288034459514	9.1813408366468	0.00244494842834044	0.0386015068462536
1007	Nono	-0.5500540761313	8.58435458035557	9.16258528388232	0.00247013356478443	0.0389604085496237
1008	Adam11	0.490750076334515	5.91978626500888	9.15000185128198	0.00248717814665257	0.0391903278802409
1009	Cdca7l	-1.23366953078887	2.70746062451203	9.13584177838143	0.00250650111950951	0.0394556563738053
1010	Micall1	0.453118246763398	7.11001109904734	9.12720837842087	0.00251835703828863	0.0395803325989913
1011	Kcna6	0.512806390431821	5.55714477108914	9.12487422082928	0.00252157221144377	0.0395803325989913
1012	Fam189a2	1.18732142541532	2.74297990999883	9.12463829955358	0.00252189741170932	0.0395803325989913
1013	Mctp1	1.12309250901562	3.34635493382959	9.12062763189596	0.00252743234197044	0.0396280433243006
1014	Chd4	-0.542577940804224	8.34796372201111	9.11057110699471	0.00254136515169067	0.0398006666186802
1015	Gabrg2	0.521057195407971	6.22181201511088	9.10906837611913	0.00254345379449477	0.0398006666186802
1016	Frmd3	0.644374214254635	4.57017816387264	9.10609769257643	0.00254758787004296	0.0398261202164295
1017	Zfp687	-0.52686471181898	5.72868674649714	9.09421960018541	0.00256418598401691	0.0400461809086929
1018	Ablim2	0.888457466296305	3.99534785522753	9.08464557512965	0.00257764432575308	0.0402168220294069
1019	B4galt6	0.543910832672852	5.94940178024476	9.07875746396751	0.00258595691312608	0.0403069221306982
1020	Aif1l	-0.573140053904436	5.83585431786274	9.0626905837297	0.00260877816257571	0.040608914635313
1021	Six3	-0.984744608369292	5.14561901323679	9.06152250186341	0.00261044524602749	0.040608914635313
1022	Zdhhc2	0.660795423674615	4.53753026173839	9.05420817291588	0.0026209088540292	0.040731795820495
1023	Robo3	-1.64840292405319	1.55646794480263	9.04763269710726	0.00263035182646639	0.0408385904787543
1024	Tmem59l	0.48032802100836	5.97293103546849	9.04039431714401	0.00264078673290235	0.0409302676624307
1025	Cald1	-0.684016736105681	5.36987177599357	9.03996248865269	0.00264141058704221	0.0409302676624307
1026	Sgsm2	0.472943933418231	6.67376736576157	9.03400013832169	0.00265003958781006	0.0410239559192857
1027	Lfng	-0.620921994230124	5.25131248097351	9.03053932691709	0.00265506136183533	0.0410616744011981
1028	Crhr1	0.921305556831092	3.57624689084742	9.01852934139679	0.00267256338436183	0.041292144196322
1029	Pdcd4	-0.525349870270172	5.62918404586132	9.01307752801825	0.00268054686282514	0.0413555398004349
1030	Cgref1	0.901629314416531	4.72250010817197	9.01217278781546	0.00268187407885462	0.0413555398004349
1031	B430212C06Rik	2.31116689504911	-1.52446497756639	9.00417208189451	0.00269363985556718	0.041496684603272
1032	Gpr37	1.04346169830691	3.01243889655953	8.99811511544404	0.0027025820292312	0.0415940991960069
1033	Midn	-0.572227337696781	8.86069296370202	8.99558997925021	0.00270631889845741	0.0416109766087872
1034	Rab11fip4	0.462432060494046	6.72278862474855	8.99383553820566	0.00270891832862092	0.0416109766087872
1035	Mdm1	-0.664760242898727	4.40019944798433	8.98296241281433	0.00272508490011058	0.0418188632545472
1036	Ints8	-0.547474767686018	5.65194192576544	8.9720216005623	0.00274145099934364	0.0420294075507481
1037	Ier2	-0.624719429632555	4.66856068134736	8.95015970888442	0.00277445328221358	0.0424597739151558
1038	Ccdc64	0.628344693695321	5.12002412467877	8.94988596845476	0.00277486906276722	0.0424597739151558
1039	Usp44	-2.4242738882613	-0.831470666173438	8.93221798083723	0.00280183899504049	0.0428311922600848
1040	Bgn	-1.444167723537	5.0915712190143	8.92206379001835	0.00281745952512304	0.0430285669591628
1041	Tbc1d9	0.455004469442133	7.65016378434569	8.91559742142547	0.00282745301886098	0.0431397082599125
1042	Tmem179	0.550570843634947	5.97637670292528	8.88823447393926	0.00287014133137482	0.0437489968965703
1043	Rcc2	-0.587660162284949	8.29393555897757	8.88298082751032	0.00287841203222897	0.0437842870832637
1044	Psd3	0.488850087121043	5.93904239301023	8.88201177621798	0.0028799402306755	0.0437842870832637
1045	Xrcc1	-0.491044541705078	5.82146261600973	8.88151335566498	0.00288072656311846	0.0437842870832637
1046	Wbp1	-0.520762046706232	7.46434191827316	8.86160645910523	0.00291231158188169	0.0442220314101596
1047	Man1a	0.929555810548242	3.68792545015772	8.85451247585725	0.00292365197325246	0.0443518283583274
1048	Cntrob	-0.541718659425695	5.71335153928849	8.85004937914354	0.00293080962401253	0.0444179859333883
1049	Srrm4	-0.457302898287369	7.20267957256027	8.84377680448199	0.00294089930606554	0.0445284115140505
1050	Sall3	-0.607978981447183	5.48529294270803	8.84058490254352	0.00294604714311858	0.0445520589100407
1051	Axl	-0.679142021928657	4.54902086833177	8.83933148037414	0.00294807113986355	0.0445520589100407
1052	Mybpc1	-2.72001480222447	-0.485228802654615	8.83491436753169	0.00295521505624759	0.0445762190800639
1053	Boc	-0.551136265584682	5.65594562324181	8.83487245628496	0.00295528292459279	0.0445762190800639
1054	Sv2c	1.39237612914905	2.06687331288728	8.83246883104736	0.00295917784910548	0.0445926202821084
1055	Tbc1d5	0.658693273582909	4.9292433165956	8.83064494161155	0.00296213682717366	0.0445948997402837
1056	Mesp1	3.82105620276524	-3.03001562508915	8.82788128879035	0.00296662615416565	0.0446201924305047
1057	Pgm1	-0.64093924597189	4.77766657684247	8.81973271403668	0.00297990311746136	0.0447774845928466
1058	Cdca4	-0.581984221903274	5.60598072674411	8.8173217006198	0.00298384308682041	0.0447943097806886
1059	Rbm20	-1.13405354598765	3.07416044191305	8.81501708295838	0.00298761413568368	0.0448045629736985
1060	Rab3b	0.640620149617614	5.97826481431427	8.81250841187185	0.00299172458109901	0.0448045629736985
1061	L3mbtl4	1.53420592376326	0.971373333665745	8.81173753484695	0.00299298881288763	0.0448045629736985
1062	Snx25	0.594520718869998	4.95983096415306	8.80296357719074	0.00300741632760677	0.0449781483346312
1063	Anp32e	-0.556913279776918	7.47374699822574	8.77324971131216	0.00305680342617964	0.0456737618231526
1064	Rhog	-0.925280879714905	3.67605168349708	8.77138960834742	0.00305992235048889	0.0456773935082848
1065	Frrs1l	0.613182715647413	5.37430931413373	8.7591130485425	0.00308058829622999	0.0459427078957944
1066	Prkca	0.543750620929117	5.99701879144236	8.73777323298533	0.00311684911963028	0.0464005606905593
1067	Tecpr2	0.504468478468519	5.91742533776303	8.7376080913035	0.00311713141452035	0.0464005606905593
1068	Suv420h2	-0.479051586027474	6.14003267767905	8.73048716430656	0.0031293287443438	0.0465385097812852
1069	Vps37b	-0.462763230528439	7.35860314542005	8.72393780738514	0.00314058985129958	0.0466622905595802
1070	Rundc3b	0.484136879232921	6.05882646367897	8.72079773350356	0.0031460035576592	0.046699041594674
1071	Cnr1	0.553651920442393	7.71296183338573	8.71412890430469	0.00315753256042761	0.0468264142458186
1072	Chek1	-1.19390361038861	2.97484363260015	8.69892781366096	0.00318397277775136	0.0471705436074558
1073	Map6	0.472492258878265	7.88981273975203	8.69738024020211	0.00318667715738841	0.0471705436074558
1074	Lbh	-0.475628570327187	7.07174030983703	8.68336720841663	0.00321127139684922	0.047490338543907
1075	Gpr150	1.46828573957556	1.15515593656618	8.67318491504649	0.00322926324734669	0.0477119889838209
1076	Ston1	-0.994051663930498	3.33168352783908	8.66798230484027	0.00323849563510377	0.0478039276694732
1077	Fam81a	0.91634821836516	4.09301305447635	8.66520995624139	0.00324342630843743	0.0478322563202522
1078	A430078G23Rik	-4.10215269007002	-2.19403453744506	8.65684854908811	0.00325834347986613	0.048007671141664
1079	Ddn	1.05318952315775	4.29287147426482	8.64414452560388	0.00328114166665974	0.0482987702424066
1080	Lrp5	-0.518421510456291	5.54957234032575	8.63898962293929	0.00329043864860817	0.0483907750517071
1081	Ptprr	0.804741096336471	4.08607643066719	8.63535794674468	0.00329700452911965	0.0484424819019494
1082	Rec8	-0.94265582944745	3.77736521142614	8.63135288827076	0.00330426090715514	0.048504229194404
1083	Ankrd13a	-0.442814646233481	6.29401070409203	8.62657364947748	0.00331294119349118	0.0485867451303975
1084	Dtna	0.567491109410659	5.40889988402792	8.61443906742011	0.00333508489285761	0.0488663776321564
1085	Tbc1d30	0.458553124476622	6.10654434411117	8.61184207629374	0.00333984350262435	0.0488909994029332
1086	Ptpn5	0.496566027976787	7.72371963649611	8.6064778094815	0.00334969460621208	0.0489900547241865
1087	Ppfia2	0.490269080704321	6.67743950150623	8.59791332653526	0.00336548394515058	0.0491756959529225
1088	Dnm2	-0.448053963408641	6.72155431860133	8.59363485122685	0.00337339998692678	0.0492460588165056
1089	Rap2a	0.425779290037561	6.99379245775859	8.59061871667431	0.00337899181572891	0.0492694108141545
1090	Acot7	0.48782300526431	7.82397129817414	8.58778032245374	0.00338426272454079	0.0492694108141545
1091	Arhgap17	-0.654287178536718	4.46908198744016	8.58775720651848	0.00338430568521328	0.0492694108141545
1092	Cacna1c	0.451193604100853	6.4812336125384	8.57182307759291	0.0034140513559167	0.0496569392729166
1093	Wsb2	0.538339139683161	8.36450559467774	8.56546837844834	0.00342598825220811	0.0497849692679061
1094	Dmrta1	-1.80436360561134	0.694916919459443	8.55924502859452	0.00343771954064311	0.0498548185621369
1095	Mcam	-0.599519722472508	4.90610169149933	8.55835005936869	0.00343940995247262	0.0498548185621369
1096	Zyx	-0.536640995734535	6.19537119245336	8.55792578250944	0.0034402116189701	0.0498548185621369
1097	Olig2	0.683180385808124	5.17202454453432	8.55347181894257	0.00344863880746159	0.0498989674923795
1098	Nhsl1	-0.471851394579283	6.2011214690818	8.5529954257928	0.00344954141576734	0.0498989674923795
1099	2700060E02Rik	-0.583863023498594	6.46417390714609	8.54751842087413	0.00345993580766771	0.0500037856534906
1100	Fry	0.424969137621791	6.69454238866253	8.53840296194589	0.00347730599635321	0.050209137400071
1101	Dnajc9	-0.461892823059509	6.55139739604155	8.53366768554025	0.00348636438413924	0.0502602332554608
1102	Ptprd	0.561718514253272	7.14718171281389	8.53324531715893	0.00348717352184838	0.0502602332554608
1103	Ssbp3	-0.516642834884171	8.40048480076867	8.52084665230434	0.00351101109629223	0.0505508486658054
1104	Cdkn3	-1.44295882475317	1.88098392652678	8.51945214586688	0.00351370250752686	0.0505508486658054
1105	Arap2	1.19751734407554	2.92808891991576	8.51445915787945	0.00352335623683324	0.0506254893836081
1106	Plekho1	-0.429109510451045	7.13368163124362	8.51347334099482	0.00352526545729841	0.0506254893836081
1107	Cks1b	-0.668912197251412	4.72464457786293	8.50091046769742	0.0035496881526364	0.0509301688602746
1108	Wscd2	0.691286265038553	4.22831342739121	8.48286152422447	0.00358507745820169	0.0513915029500158
1109	Usp1	-0.634255914472108	5.20397792134297	8.47748736558025	0.00359568395191142	0.0514970678162391
1110	Cib2	0.573060622856604	5.48815910687123	8.47472651795377	0.00360114518984215	0.0515288189642008
1111	Nrm	-0.722755717068377	4.08750151696331	8.46202352339553	0.00362638190340606	0.0518040137107546
1112	Zfp553	-0.43103283375298	6.39610154818638	8.46088412371977	0.00362865429052222	0.0518040137107546
1113	Rgs7	0.666963399121179	4.76587796282273	8.46012840917189	0.00363016226531952	0.0518040137107546
1114	Pgbd5	0.599530538533749	5.24828898100024	8.45244655621777	0.0036455270695723	0.0519765767019899
1115	Ndnf	0.680998755094158	4.18196668633994	8.4365396301293	0.00367755380145799	0.0523095651113921
1116	Pitpnm2	0.434137167490205	7.23034244539642	8.43463499094608	0.00368140770311931	0.0523095651113921
1117	Phf23	-0.44972089745094	6.43234286648761	8.43409724827387	0.00368249653044594	0.0523095651113921
1118	Kcnk9	1.40482678636713	1.63523495745852	8.43370697678684	0.00368328696157896	0.0523095651113921
1119	Ptpn20	3.08130289359532	-2.61463541531356	8.4326890949439	0.00368534932693117	0.0523095651113921
1120	Klhl23	0.449797659874964	7.37817713824187	8.42466462432984	0.00370164916172101	0.0524724268417938
1121	3110035E14Rik	0.503588404635892	5.55325751375717	8.42378972462211	0.00370343074291071	0.0524724268417938
1122	2310003H01Rik	0.482109257260482	6.94805236596012	8.42049297949005	0.00371015182936437	0.0525208034811
1123	Sqle	0.474768103651227	7.86082250307793	8.41074872262828	0.0037300900964815	0.0527560293877254
1124	Txlna	-0.460817976814605	6.94378809085502	8.40665918928326	0.00373849035247252	0.0528277956123852
1125	Arhgap23	0.460409750772082	6.85396046748629	8.40340509517561	0.00374518828867432	0.0528754005235682
1126	Trip10	-0.897750224676487	3.58674419451358	8.39287714173795	0.00376694182695913	0.0531352904419111
1127	Mbtd1	-0.475977813604615	6.59118830159068	8.38744489941203	0.0037782164987239	0.0532051654207925
1128	Zfp36l2	-0.706574257005239	4.49695656269303	8.38726275321633	0.00377859513912069	0.0532051654207925
1129	Pkp4	0.438333012225331	6.94295746452365	8.36891097787588	0.00381694283067515	0.0536975225683024
1130	Lef1	-0.960280510105842	3.39792155272013	8.36399887019809	0.00382727412521034	0.0537952167528459
1131	Gnptab	0.440491789021489	6.53436008981059	8.36145781053955	0.00383262971844427	0.0538228627922638
1132	Lyar	-0.580377286611617	5.08057597665296	8.35692776461975	0.0038421962601259	0.0539095434625263
1133	Hist1h2bj	-3.74697948822157	-2.44416311130074	8.31472233276841	0.00393250152026038	0.0550892509740973
1134	Cpne3	-0.692997557544894	4.35984464601002	8.31439407559135	0.00393321227756887	0.0550892509740973
1135	Npy	1.05797731448839	6.33075018913328	8.30668918846959	0.00394993283840549	0.0552746989184092
1136	Fam63b	0.509564658516084	5.46237716481827	8.3024371100955	0.00395919132624675	0.0553554892911771
1137	Fam163b	0.759084082691189	4.62467372620407	8.27986521117514	0.00400871046795641	0.0559985473725168
1138	Elavl4	-0.460601494485171	7.03286312087291	8.27186781151647	0.00402640629723136	0.0561681109463358
1139	Mycbp2	0.464888895683008	7.85613976120328	8.27118466482665	0.00402792157450585	0.0561681109463358
1140	Cchcr1	-0.845156716927083	3.81131589291619	8.26222146124092	0.00404785655720208	0.0563965839456496
1141	Fam189a1	0.602612761455933	4.90391780716247	8.25547250637469	0.00406293308416625	0.0565570255703879
1142	Nptx2	0.89430891476593	3.51752743826977	8.24125258993274	0.00409488634956672	0.0569519088355239
1143	St6galnac5	0.684168906039096	5.46974068063246	8.23585119993129	0.00410709061142966	0.0570716711997701
1144	Aldoc	-0.490251322189232	7.31980966123245	8.23353255241636	0.00411234086804475	0.0570946765796808
1145	Cenph	-1.1649763485484	2.74690570171166	8.22917286367938	0.00412223128326599	0.0571820082725884
1146	Pik3cd	0.47040418967828	6.14423778306323	8.21814105223384	0.00414736638764942	0.0574528534298087
1147	Adora2a	0.6456677447455	4.89148724019659	8.21743038399271	0.0041489909263987	0.0574528534298087
1148	E2f4	-0.459259829106687	6.39857229303357	8.21066603338371	0.00416448622368899	0.0576147922757942
1149	Zwilch	-1.16711246294604	2.73385501464091	8.20916166026668	0.00416794033399783	0.0576147922757942
1150	Gpr98	-0.72598170245376	4.12850963894332	8.20681194292975	0.00417334122865776	0.0576392858563228
1151	Tmem2	-0.470911014925943	6.70016398943135	8.19626926407324	0.0041976617039463	0.0579195349708205
1152	Farp1	0.448312090798069	7.22622570424265	8.19485905082156	0.00420092578772179	0.0579195349708205
1153	Tsc22d4	-0.551778506813375	5.29168845188748	8.19289181729949	0.00420548346827958	0.0579195873633431
1154	Isg20l2	-0.545182596026069	5.46446592154964	8.19171045277809	0.00420822286830561	0.0579195873633431
1155	Myo1b	-0.470312078825248	6.5556534921396	8.18888723002584	0.00421477684039418	0.0579595675809357
1156	Nkd1	-0.614801118975278	5.10238699781228	8.15676569500573	0.00429008109615793	0.0589099411957025
1157	Zswim4	-0.500009272953067	7.34736822826639	8.1562482595773	0.00429130529266686	0.0589099411957025
1158	H2afy	-0.53038738373635	8.36893680719198	8.1511678002031	0.00430334401559165	0.0590241908459777
1159	Dclk3	0.710913144368816	3.94953470814094	8.14716238539002	0.00431285953249447	0.0591036651894821
1160	Dnm3	0.475174330790201	6.31915842073879	8.14548434555044	0.00431685235389376	0.0591073844283574
1161	Arrb1	0.443775409824685	7.43694821268402	8.13923102905386	0.00433176501365009	0.0592604855398832
1162	Ttl	0.399128654781836	7.24660722657365	8.13522018655331	0.004341357506844	0.0592921842959073
1163	Eno2	0.482201064152715	6.17497849899649	8.13389769859916	0.0043445251610421	0.0592921842959073
1164	Prr7	0.49183063853614	6.62253843561686	8.13358216719814	0.00434528127686432	0.0592921842959073
1165	Crb2	-0.760607932714279	4.48333405553047	8.12436554930611	0.00436742649875481	0.0595432060770152
1166	Insig1	0.44887043622224	6.19626657758098	8.11885788032001	0.00438071485880595	0.0596731510312307
1167	Ablim3	0.603656893061167	6.79435012459406	8.11491283571834	0.00439025836825246	0.0597519054524026
1168	Ints4	-0.47318744828948	6.08370445937269	8.10940483888696	0.0044036182554859	0.0598824218766118
1169	Htr1a	1.22678525297323	2.64973599803937	8.10500390573017	0.00441432265549083	0.0599766353611299
1170	Zc3h18	-0.499854520858916	6.17412777666835	8.09399643704121	0.00444121229675809	0.0602904059054775
1171	Zic2	-0.993608689817202	5.42165421901005	8.08677302838876	0.00445894860573358	0.0604794882193565
1172	Trim9	0.421536683055704	6.36820315087214	8.08414335678052	0.00446542337605637	0.0605156309572554
1173	Ercc6l	-1.21491654586257	2.74011649314632	8.0786355907878	0.00447901562366471	0.0606220210283319
1174	Prpf31	-0.447181859071766	6.41629971989068	8.07730603795616	0.00448230304569179	0.0606220210283319
1175	Cdh10	0.671532066798356	5.04214275548253	8.07632746391084	0.00448472421509098	0.0606220210283319
1176	Reep5	0.529055935151814	8.27348849206228	8.06896619619874	0.00450298006398887	0.0608170343166116
1177	Shb	-0.474551888505823	6.41279108549046	8.06027903314359	0.00452462149158688	0.0610574028469621
1178	Smpd3	0.442355515262856	7.90706034993586	8.05724946496773	0.00453219362403673	0.0611076666643255
1179	Cdc14a	-1.06509733252615	2.97345526336458	8.05210307418011	0.00454508615574374	0.061229519433145
1180	Fgfr3	-0.494458498265376	5.86028128768124	8.04447311732737	0.00456426918448617	0.0614327679988198
1181	Pdrg1	0.452119098904226	6.44855358959161	8.04237255745074	0.00456956481444518	0.0614327679988198
1182	Pole2	-1.05837287230161	2.98769145473576	8.04149586567311	0.00457177685415885	0.0614327679988198
1183	Csmd2	0.476212281442193	6.12706002064474	8.03919855440481	0.00457757852819882	0.0614587318371783
1184	AI413582	0.803169484026815	4.11241655496785	8.03221348828941	0.00459526484749619	0.0616274953902854
1185	Fam135b	1.03931943900642	2.93124084418727	8.0311717191186	0.00459790858386251	0.0616274953902854
1186	Gabrb1	1.21319573043695	2.59267929555111	8.02144118165006	0.0046226770595973	0.0619072341800876
1187	Ewsr1	-0.503608839212603	8.20210856400663	8.01232236700872	0.00464601177150439	0.0621673167369875
1188	Rad51b	-1.55232160899343	1.22714536010096	8.00323911725623	0.00466937475081817	0.0622505716311809
1189	Evc	-0.826551931694294	3.69941606651098	8.00318543141855	0.0046695131910021	0.0622505716311809
1190	Elk3	-0.77765132689459	4.26154456371134	8.00219242959699	0.00467207460823663	0.0622505716311809
1191	Depdc1b	-1.23446167511866	2.67736569852584	8.00217586864004	0.00467211733883886	0.0622505716311809
1192	Ache	0.910612446790108	3.73706880468957	8.00200771521076	0.0046725512310716	0.0622505716311809
1193	Lmnb1	-0.688947763654313	8.71493235828777	8.00076866308393	0.00467574966668758	0.0622505716311809
1194	Taf6	-0.4950918412121	6.70463844155963	7.9981207882837	0.00468259225295021	0.0622894579175948
1195	Pcgf2	-0.55055766221686	7.03807677127536	7.99110569412334	0.00470076986884527	0.0624789354199745
1196	Pnmal1	0.522732873812362	5.54355394742691	7.98224137080698	0.00472384206986902	0.0626989965116961
1197	Inpp4a	0.46192222942977	6.56493354395535	7.98077968231894	0.00472765763938227	0.0626989965116961
1198	Ddx11	-0.913815540730713	3.55227452404444	7.98020087562212	0.00472916941516162	0.0626989965116961
1199	Pnn	-0.439445583294665	6.29955434841221	7.9786854250471	0.00473312992867307	0.0626991681877518
1200	Epb4.1l1	0.469200712982558	8.18097758684679	7.97439912741726	0.00474435013942601	0.0627954277204194
1201	Cherp	-0.48134224909748	7.29941234208865	7.96901851540731	0.00475847329108515	0.0629299178037514
1202	Cep76	-0.71393418605357	4.22998021039409	7.95957527434298	0.00478336374682076	0.0632064612235891
1203	Rev3l	0.407820025716709	7.14255501593244	7.95470561419859	0.00479625096712506	0.0633240682550685
1204	Rasgef1a	0.935228903102556	3.73864223227742	7.9386664088393	0.00483894827144636	0.0637599628384488
1205	Lmf2	-0.605136484712891	5.30716062605435	7.93676518940337	0.0048440350341048	0.0637599628384488
1206	Slc22a3	1.57592652027222	0.792584089780133	7.93540159291112	0.00484768672684777	0.0637599628384488
1207	Zeb1	-0.431581983040344	6.34541909611199	7.9353112485405	0.00484792876687374	0.0637599628384488
1208	Emp2	0.869777227135978	3.90582120701962	7.93478533456803	0.00484933797826898	0.0637599628384488
1209	Stxbp5	0.50408757745712	5.57191846742877	7.92657564505716	0.00487139041479427	0.0639969346221484
1210	Slfn9	-1.21442522252556	2.45149966825847	7.91734445965438	0.00489630880305042	0.0642711344783883
1211	Hnrnpul1	-0.444913406263128	7.58208047220415	7.91293969826219	0.00490824461439422	0.0643746071101762
1212	Pex5l	1.10373495781945	3.0158689931345	7.90314544103323	0.00493489098179118	0.0646706876763938
1213	Sec31b	-2.21007918430799	-0.892064429330195	7.88297092476822	0.00499024346812197	0.0653301779422314
1214	Snx21	0.540000702080105	5.44497484184523	7.88099008483909	0.00499571226096521	0.0653301779422314
1215	Agap2	0.549739498046216	8.86739902022304	7.88032312480902	0.00499755500848776	0.0653301779422314
1216	Ldb1	-0.477590860125357	8.36348748959517	7.87723591059677	0.00500609371681716	0.0653716249729256
1217	Gypa	-1.94672233737398	-0.175151952407978	7.87620179598479	0.00500895722420515	0.0653716249729256
1218	Fubp1	-0.479367527986648	8.37516373343799	7.86954849696828	0.00502742044955179	0.0655587183909943
1219	B4galt2	0.431238557826894	7.78900937330304	7.85427803146641	0.00507005943067395	0.0659658491929839
1220	Jam3	-0.664877248382806	4.67046035566589	7.85320880706998	0.00507305874417872	0.0659658491929839
1221	Sp1	-0.499105087701001	5.69875054217406	7.85249699480222	0.0050750564726778	0.0659658491929839
1222	Fubp3	-0.50284317871488	5.60494307133267	7.85242644008463	0.00507525453087114	0.0659658491929839
1223	Ppp2r1b	-0.497904377089847	6.34877063734721	7.8504208769335	0.00508088775771305	0.0659850697103486
1224	Dyrk1b	-0.526948211461049	5.43498398907104	7.84154016797231	0.00510590857737247	0.066255838181705
1225	Wdhd1	-0.799835335068642	4.09555699418371	7.83196541292131	0.00513302553477576	0.0665533425051783
1226	Ccdc106	0.518346426008847	5.48288671420379	7.82281333586513	0.00515908261514204	0.0668366306495114
1227	Rsph9	0.679763299692176	4.13062208292933	7.81739637463991	0.00517456883727718	0.0668885711238641
1228	Reep1	0.502438422471377	8.80139387001107	7.81732147134784	0.0051747833055349	0.0668885711238641
1229	Unc119b	-0.472700405989566	6.19514940238382	7.81699231890379	0.00517572586483844	0.0668885711238641
1230	Ptchd1	1.27187196227944	2.18745628998793	7.81395639842539	0.00518442776601463	0.0669465578923662
1231	Grin2a	2.06549157686139	-0.546210913083	7.81037681145558	0.00519470714522305	0.0670248038891777
1232	Ston2	-0.738004576300382	4.15116803359987	7.80474365403368	0.00521092578045928	0.0671271185021465
1233	Scn3b	0.487481610569962	7.69338502730131	7.80468682466653	0.00521108966273038	0.0671271185021465
1234	Acads	-0.749706743193895	4.08028038183911	7.80034412035219	0.00522362853304858	0.0672333771912583
1235	Snrnp70	-0.468652278427343	7.77422135093595	7.79828606370955	0.00522958158164204	0.0672333771912583
1236	Stmn4	0.532236104516867	8.93418060773955	7.79679172472767	0.00523390837717672	0.0672333771912583
1237	Dnmbp	-0.638002520477844	4.3743358777596	7.79597638286638	0.00523627070361937	0.0672333771912583
1238	Aqp4	1.45983043000105	1.80748206783896	7.79092899137508	0.0052509189456625	0.0673110152559104
1239	Hs6st3	0.903377791082371	3.44364092299709	7.79064660605131	0.00525173970045043	0.0673110152559104
1240	Pou3f4	-0.616920194671365	4.57928261887995	7.78951463412482	0.00525503109723156	0.0673110152559104
1241	Kifc5b	-1.17584357779572	2.63754720669268	7.78426059075948	0.00527033565440175	0.067434506562308
1242	Ica1	0.540217508451268	5.05040133197668	7.78329146831517	0.00527316358058216	0.067434506562308
1243	6330419J24Rik	0.67619751095771	4.58295191124549	7.77170602097527	0.00530709025554925	0.0678137687279878
1244	Tmsb10	0.445307146897586	6.94421038487707	7.77013036016103	0.00531172155861809	0.0678183870703627
1245	Arl6ip6	-0.627910003625442	5.18593008687858	7.7681828066704	0.00531745165106867	0.067837015722027
1246	Prkag2	0.439084197392791	6.69969029617447	7.75760664684852	0.00534867904287858	0.068180633417368
1247	Pnrc1	-0.478471268316967	6.18231944394628	7.75235774892531	0.00536424640275671	0.0683242386647833
1248	Tmem63c	0.613923340476068	4.42172429739576	7.74903627106347	0.00537412121034666	0.0683951660127692
1249	Tjp1	-0.55464341037384	6.05011216083468	7.74710021935969	0.00537988567099108	0.0684137102580875
1250	Tbr1	-0.503556383222209	8.43341910348503	7.73487341732795	0.00541643603759702	0.068770000561407
1251	Lrrc24	0.624692147408792	4.38612023527765	7.73483108069066	0.00541656303609647	0.068770000561407
1252	Chst10	0.408048455659519	6.7119912094406	7.73277122262452	0.0054227457237191	0.0687935066532193
1253	Kcnip2	0.654325155114718	4.36844957501694	7.71694066725786	0.00547050209843854	0.06934396235395
1254	Hspb3	1.84954480868699	0.38216932365625	7.71353959092236	0.00548081803547666	0.0694193244477478
1255	Hs3st4	0.506989344852718	5.97440424363479	7.70569854721776	0.00550467665629106	0.0696659596269888
1256	Calcoco1	-0.44275776010164	6.98167220178362	7.70307282731494	0.00551268980863829	0.0697118250243646
1257	Ncoa1	0.398514903568327	7.24459605328363	7.69788417254968	0.00552855950012823	0.0698568898492735
1258	Gm15915	-5.07011083692761	-3.14808702993185	7.6927738392036	0.00554423518024843	0.0699992745372701
1259	Kcnf1	0.695737360487268	4.62918298310791	7.68865381522748	0.00555690613370304	0.0700639052245233
1260	Rad51ap1	-0.981428728964547	3.3378357226531	7.6870392172552	0.00556187980948982	0.0700639052245233
1261	Slc41a2	0.962924209130047	3.22168822761572	7.68628008181688	0.00556421985106842	0.0700639052245233
1262	Ephb6	0.450754171913143	6.45517364585286	7.68411399127575	0.00557090236485741	0.0700639052245233
1263	Fam155a	0.507541540116843	6.07164742393095	7.6839494049274	0.00557141045763224	0.0700639052245233
1264	Limd1	-0.639457190362906	5.32102451933502	7.66803754161472	0.00562075561118025	0.0706285295667531
1265	Rad21	-0.437354694509365	7.93737501162207	7.65511575064914	0.00566115589934699	0.0710799518967022
1266	Crim1	0.439643337254491	5.95799692498671	7.64536728646417	0.00569183060607323	0.0714086457474416
1267	Pkd1	0.422293286197275	7.16755003337497	7.64355290669196	0.00569755845366069	0.0714240891235143
1268	Ptma	-0.461405484881977	8.16431323600803	7.63674214677412	0.00571911196759806	0.0716077761344709
1269	Homer3	-0.483812198607238	5.58009564651191	7.6360748358238	0.00572122822606835	0.0716077761344709
1270	Phf12	-0.434077959500101	6.9095042644972	7.62018332039861	0.00577186204461788	0.0721846337438313
1271	Nkd2	0.67852156971632	4.89858762197997	7.61777180419077	0.00577958550604198	0.0722243560916324
1272	Paics	-0.422621878530796	7.08042175312282	7.60269604138904	0.00582810881518267	0.0727734687983855
1273	Spidr	-0.809211892905669	3.86092540302548	7.58237591891659	0.00589417012418354	0.0735363304726628
1274	Has3	0.550991616169018	5.01967819500058	7.58106355658342	0.00589846282328102	0.0735363304726628
1275	Rps6ka4	0.775665089828701	3.83240814802601	7.56531452251999	0.00595022695829172	0.0741234939439587
1276	Igsf8	-0.458538616680406	7.50127281751432	7.55842904463316	0.0059730036260718	0.0743489158251555
1277	Kcnk5	-1.46849944817204	1.68957188480917	7.5470854893653	0.00601072146992271	0.0747598191909024
1278	Skida1	-0.560143427085165	5.15966468745821	7.54046098230316	0.00603286057378859	0.0749700061606248
1279	Dock3	0.434057655283426	6.74922450396691	7.53829870820351	0.00604010489161953	0.0749700061606248
1280	Smc1a	-0.418896408735717	7.38942977993891	7.53749730921453	0.00604279209152913	0.0749700061606248
1281	Foxp4	-0.475807975224298	7.65450031477871	7.53639175789296	0.00604650115795255	0.0749700061606248
1282	Rhov	0.610682350393499	4.52900985760591	7.53320199928473	0.00605721565567167	0.075044271652912
1283	Nfe2l2	-0.920849321688443	3.69967428682592	7.52937803874507	0.00607008599569245	0.0751314156145226
1284	Smarca5	-0.581596735286099	5.23347287076991	7.5283027562697	0.00607371010823189	0.0751314156145226
1285	Dna2	-0.93689066325001	3.42594999512682	7.52084166371786	0.00609891772707189	0.0753845216023991
1286	Ska3	-1.10706361961491	2.94039512754712	7.51856800371228	0.00610662058813979	0.0754210379482304
1287	Prr12	-0.425878248759129	7.27161083535868	7.50949808991439	0.006137447187729	0.0757046815875143
1288	Pgr	1.25902442123113	2.30872198163573	7.50900748121276	0.00613911917677507	0.0757046815875143
1289	Ankle1	-1.08867472315309	2.78526627892354	7.50557628227348	0.00615082566587831	0.0757901970916565
1290	D130043K22Rik	0.901654175767411	3.37611574385421	7.5003996129109	0.00616853044026517	0.0759252526284146
1291	Syde1	-0.870244131403602	3.58230058892509	7.49949420014919	0.00617163239038342	0.0759252526284146
1292	Col5a1	-1.44625853081994	3.88444088221694	7.49818309156269	0.00617612707900974	0.0759252526284146
1293	Hmgn1	-0.419105843404918	7.24120952371033	7.49653134173182	0.00618179429568397	0.0759361475625279
1294	Lsm14a	-0.426040675694808	6.58805837800523	7.49219693661169	0.00619669105454553	0.0760603122251519
1295	Cdkn1b	-0.424394001208091	6.91229259540461	7.48615885786904	0.00621750419740312	0.0762124434672982
1296	Lime1	0.506540761975075	5.60233177755101	7.48428338447123	0.00622398342989218	0.0762124434672982
1297	Lypd6b	0.640057329909561	4.2538953178144	7.48313288799604	0.00622796148111948	0.0762124434672982
1298	Kcnj4	1.08347071254756	2.62207647265089	7.48304115835337	0.00622827876475182	0.0762124434672982
1299	Slc2a6	0.929299239522518	3.15840411020684	7.47026375110947	0.00627263612876189	0.0766961352064089
1300	Foxg1	-0.596711709851784	9.68373304219125	7.46536170445768	0.0062897392750541	0.0768383915844521
1301	Klf6	0.533405561802315	6.12266791344637	7.46415801533201	0.00629394619727836	0.0768383915844521
1302	Bcl2l12	-1.22408377521905	2.39878105490037	7.45613750954894	0.00632205148193876	0.0771222301748336
1303	Arhgef12	0.430167557985686	7.74671642178929	7.44951494278402	0.00634535467985166	0.077347097759082
1304	Orai2	0.425917242453373	6.01087498778526	7.43515675803259	0.00639617922591146	0.0779068363843188
1305	Fbxw9	0.442073575414684	5.87900868683251	7.43065234663516	0.00641220925248143	0.0780422372085536
1306	Mal2	1.03406234013993	3.40281940836478	7.42802901565358	0.0064215638956787	0.0780547949743083
1307	Dkc1	-0.523006234038137	5.4285447402983	7.42760708876119	0.00642306976209916	0.0780547949743083
1308	Cdkl1	1.1451694367502	2.39078945427893	7.42560319965861	0.0064302266100343	0.0780820254183294
1309	Mybl1	-1.30982520403252	1.91463798835567	7.38828685476763	0.00656499879580057	0.0796461293756195
1310	Phf19	-0.972325027436003	3.15801888023918	7.38717369199162	0.00656906311666949	0.0796461293756195
1311	Atp8b1	1.76463076427346	0.293125395862686	7.38497910525429	0.0065770834023092	0.0796825443774805
1312	Larp7	-0.566436215831942	5.03717990788743	7.37272239455219	0.00662206071025452	0.0801663035525705
1313	Nedd9	-0.484819748855302	5.59436459468688	7.36863943577093	0.00663711319970652	0.0802873335498391
1314	Khsrp	-0.411498700799965	6.98601934770981	7.36658285127477	0.00664470835867948	0.0803180387069301
1315	Lmtk2	0.439141603233359	6.70506891880364	7.35946091016029	0.00667107900759564	0.0805754736712103
1316	Lrrc1	-0.765226004961988	3.80001519967409	7.35805445391745	0.00667629936363974	0.0805772513622265
1317	Ncam2	0.762725434598554	3.87577114044061	7.35618697103978	0.00668323736387758	0.0805997411165282
1318	Cdh9	1.17605837809312	2.32821271717937	7.3509292244973	0.00670281031277428	0.0807329022330356
1319	Grin1	0.584683597640081	5.81221665892332	7.35049085124996	0.00670444488102839	0.0807329022330356
1320	Rhno1	-0.427050220003835	6.00380355892969	7.34853562389284	0.00671174032193209	0.0807595238888238
1321	Tpm4	-0.389748412734153	7.2130188467831	7.34203571149365	0.0067360514416016	0.0809906926926255
1322	Coro1a	0.429859200210747	6.80045783573953	7.33595491891032	0.00675887637865611	0.081203656219512
1323	Fam49b	0.400100456150259	7.22084237094879	7.32769497483874	0.00679000758718939	0.0815160170123425
1324	Gap43	0.604221432576903	9.63736193667712	7.32423139989646	0.00680310512520002	0.0815863005220511
1325	Cd247	-1.83174732446205	0.108189613826876	7.32343103590139	0.00680613537692613	0.0815863005220511
1326	Gipr	0.717442168469285	4.34588913006543	7.32037094282708	0.00681773388779569	0.0816637008596221
1327	Cdhr1	-1.61794737457328	3.99087742217665	7.31848737412869	0.00682488311499162	0.0816877306069419
1328	Kctd7	0.558421586333403	4.60605989390515	7.30976834358376	0.00685807674613223	0.0819934517959871
1329	Plxna4	0.567733276118879	8.34355797293821	7.30906794610792	0.0068607503265672	0.0819934517959871
1330	Phf21a	-0.418274316901817	6.98385293270454	7.30436906357838	0.00687871460736042	0.08214633391632
1331	Odf2	-0.418557947680634	6.5915645816324	7.30065274048191	0.00689295649030616	0.0822545664429247
1332	Extl1	1.35985830180552	1.55869231224679	7.29477118009044	0.00691555768822129	0.0824623143859
1333	Slc2a4	-1.13732985763403	2.54189634026988	7.28758480163115	0.00694327572249787	0.0827163023111535
1334	Polq	-0.958125479743877	3.18561689520922	7.28530895589441	0.00695207735396806	0.0827163023111535
1335	2810025M15Rik	-0.568402687229567	5.01784218252155	7.28520452746829	0.0069524814950192	0.0827163023111535
1336	Kcnv1	0.604822420004502	4.37839992339644	7.2829217816038	0.00696132178668142	0.0827418531444107
1337	Suv39h2	-0.72271094096058	3.95722091291947	7.28196047900945	0.00696504801700416	0.0827418531444107
1338	Sp8	-0.735137128350491	4.35300993908822	7.2743698404193	0.00699454273784095	0.083030136251964
1339	Amn	1.19675847720556	2.70308940390119	7.27266031298782	0.00700120298360179	0.083047129939169
1340	A830009L08Rik	1.74630931330288	0.720410617792615	7.2688191642964	0.00701619157775553	0.0830780274358813
1341	Cnih3	0.399232911127456	6.30959592861235	7.26832285609429	0.00701813061816784	0.0830780274358813
1342	Prrt4	0.689344014750376	4.24338893526443	7.267972531092	0.00701949964231901	0.0830780274358813
1343	Cdkn2c	-0.934314615552644	3.31755294247889	7.26530171705538	0.00702994580583636	0.08313970903507
1344	Epb4.1	-0.4280269414571	7.83358926686344	7.26358612389592	0.00703666425827981	0.0831572458439422
1345	Cnrip1	0.48321963876651	7.05687283937385	7.24543777037226	0.00710813823201483	0.0839394494714436
1346	Zgrf1	-1.00239910955497	3.02316546416996	7.23748053693936	0.00713970983465196	0.0842496369270261
1347	Tmem178b	0.492522865947333	5.3210962598283	7.23243013228153	0.00715982241907614	0.0844242460892252
1348	Dusp9	-2.23300626056513	-1.36636248104217	7.22879047994048	0.00717435274953261	0.0845328224931947
1349	Arl6ip5	0.408280798313686	6.92985723065035	7.22685233601877	0.00718210255727545	0.0845614046828807
1350	Ptpro	0.427150424817835	7.3801869402225	7.22440143613515	0.00719191490578567	0.0846005708987455
1351	Fiz1	-0.420044850337651	6.2269862168939	7.22336161112525	0.00719608205529215	0.0846005708987455
1352	Tmem181a	0.745710756327919	3.86721301843132	7.22176564351139	0.00720248277342811	0.0846131907473067
1353	Srsf6	-0.4286101290347	7.61279030635489	7.2190644940157	0.00721332914399846	0.0846779798921859
1354	Ankrd6	-0.471184093765553	6.27668713714161	7.21541387397489	0.00722801460737824	0.0847732755243315
1355	Rab33b	0.530852854271202	5.06046041462804	7.21401781939102	0.00723363863209529	0.0847732755243315
1356	Kcnmb4	0.555107585024673	5.34166712930044	7.21178350309941	0.00724264891225481	0.0847732755243315
1357	Dcakd	-0.477530083856464	8.15871756701935	7.21174695880927	0.00724279637892828	0.0847732755243315
1358	Gpr156	-0.84209894395346	3.63614314080918	7.2035938651052	0.00727577326909578	0.0850111496362368
1359	Myoz1	-4.94404576750778	-3.21613922814897	7.20269155152722	0.00727943228239981	0.0850111496362368
1360	Pgpep1	-0.47095131785817	5.91461356438346	7.20242537282442	0.00728051203504485	0.0850111496362368
1361	Magi1	-0.406090871169437	6.99494947908566	7.20143546334947	0.00728452903449715	0.0850111496362368
1362	Pbx2	-0.450554267758288	5.85579976380407	7.19905576540714	0.00729419499041372	0.085061453034318
1363	Pcdhb12	1.3007205636471	1.60273042274083	7.18953554683422	0.00733299590297124	0.0854511914357243
1364	Lrp1b	1.19916395326523	2.45286638930168	7.18616898396934	0.00734676720502364	0.0855365450051116
1365	Rad54b	-1.26340514745701	2.17046286344526	7.18511322397625	0.00735109135125463	0.0855365450051116
1366	Cplx3	2.22134696706946	-1.80086818424191	7.18102395283354	0.00736786461370811	0.0856689558268857
1367	Cables1	0.622132970111163	4.15120439855465	7.17132852617782	0.00740778954162621	0.0860172303919011
1368	Nasp	-0.496093891143405	7.50590068541782	7.17061823172571	0.00741072315145562	0.0860172303919011
1369	Ntn3	0.509536993897093	5.02593281867099	7.1698095345815	0.00741406462296245	0.0860172303919011
1370	Arhgef2	-0.416480215374907	7.475393493267	7.15938212671722	0.0074572880322964	0.0864555516912143
1371	Sec23b	-0.498843909748908	5.61908969178094	7.1548059339086	0.00747633838073195	0.0866131892787495
1372	Macrod2	0.605773115740177	5.07094554338895	7.15309559497202	0.0074834711573381	0.0866326329387763
1373	Add2	0.507560146428005	9.29760675701595	7.14999438450718	0.00749642215318893	0.0866998595726923
1374	Ctage5	-0.553679785149415	4.97289642270798	7.14909183025603	0.0075001956212856	0.0866998595726923
1375	Sepn1	-0.406426629176982	6.28400021710708	7.14402638268683	0.00752140968937453	0.0868818546155169
1376	Actr3b	0.525946397214642	5.2817397650666	7.13919909343284	0.0075416834296982	0.087052731042076
1377	Parva	-0.520041932393353	5.28587128339868	7.13637048376941	0.00755358902557994	0.0871268369595398
1378	Tubg1	-0.420119061408561	6.18700395397608	7.13489642677729	0.00755980093294066	0.0871352091566738
1379	Efs	-0.463791733664373	6.20429935483798	7.1265982562515	0.0075948683035214	0.0874759196989343
1380	Tppp	0.652572282294015	5.02903560529291	7.12307119757132	0.00760982367571953	0.0875846590155459
1381	Fbxo31	0.386123490523001	6.874473412586	7.12014823941727	0.00762224036259546	0.0876640432144125
1382	Atp13a5	1.67482607759842	0.721376555072986	7.11547433687942	0.00764213809256192	0.0878292903937489
1383	Lrwd1	-0.48436578304895	5.60205211993305	7.11310081047763	0.00765226298785938	0.0878820629328782
1384	Ptpn13	-0.560160689613837	4.73166171497514	7.10386585784903	0.00769178774744772	0.088272156642133
1385	Acat2	0.413245058896721	6.60980314657559	7.10016942293285	0.00770766658857445	0.0883905187193704
1386	Ccdc8	-0.779195339232675	3.73916795914557	7.09408853549703	0.00773386131872987	0.0886269259201923
1387	Scn3a	0.437673908784434	6.09279935770711	7.08030869088591	0.00779355833320481	0.0892466380723085
1388	Ube2r2	-0.44608357936449	7.66389593017489	7.07522645238501	0.00781569434695935	0.0894356435970859
1389	Akap6	0.384045856614855	6.74473043174027	7.07384660160426	0.00782171546465562	0.0894401056336395
1390	Ifi44	2.53830063830427	-1.96226715639536	7.07240601233287	0.00782800668194486	0.0894476475750577
1391	Ptprj	0.58389352917523	4.59488087979054	7.0663165601216	0.00785465722913792	0.0896876497271011
1392	Smtnl2	1.01028491041777	2.95200932210603	7.06033564380416	0.0078809230879538	0.0899229176767028
1393	Laptm5	-0.926753163131448	4.05610425700189	7.05782324677326	0.00789198333214789	0.0899837415226575
1394	Rbbp8	-0.75390811369452	3.8592359119037	7.05655226764948	0.00789758456730999	0.0899837415226575
1395	Tspan4	0.599147413948297	4.40765911000494	7.05078043442342	0.00792307237015069	0.0901730007039394
1396	2010107G23Rik	0.416061583623433	6.43137840323197	7.05022040010604	0.00792554989502609	0.0901730007039394
1397	Fasn	0.536771347812217	9.58228690266692	7.04707235835619	0.00793949120662815	0.0902669569326234
1398	Adam23	0.512600242812495	5.13247250694063	7.04532160050925	0.00794725540356756	0.0902905991236506
1399	Gramd1b	0.473454129911394	5.70833213164742	7.04393595735036	0.00795340590777953	0.090295887085963
1400	Plch1	-0.859785529501671	3.55584008153164	7.03120610573359	0.00801013866161152	0.0908750231159827
1401	Dpy19l1	-0.63367477833951	7.92529428074639	7.01685509549901	0.00807459293708357	0.0915408705351166
1402	E130309D02Rik	-0.414838671449019	6.32699234458103	7.0111579887064	0.00810032706005621	0.0917458631690689
1403	Etv6	-0.560886078662963	4.63786559339627	7.01029610315164	0.00810422754052784	0.0917458631690689
1404	Mdga2	0.527866303345627	5.16094407955389	7.0012848443312	0.00814512340376909	0.0921431588476242
1405	Gfod1	0.472606207671961	5.54020029402223	6.99941480866065	0.00815363661590742	0.0921738152102901
1406	Kif3b	0.382420862257073	7.10435279620454	6.99028777271106	0.00819531764500452	0.0925791110637317
1407	Diras1	0.476030079740201	7.1916376012947	6.97065091721015	0.00828573512336861	0.0935339949996188
1408	Atf1	-0.711542502665696	4.00913471992853	6.95843262120319	0.00834250844653058	0.0941079983354014
1409	Ccdc34	-0.450005954894569	5.71369887858921	6.95626352304304	0.008352628865608	0.0941552904701575
1410	A330040F15Rik	1.41291497767598	1.11944991216687	6.94142800568258	0.0084221849433784	0.0948720308196305
1411	Nell2	0.489406410365815	9.29983240551853	6.9374091101339	0.00844112929510022	0.0950180415266313
1412	Atxn1	0.572550232063158	4.76070753116832	6.93508767383371	0.00845209199058	0.0950740630923387
1413	Nkx2-3	-1.29458196737079	2.10449971637731	6.92815961130513	0.008484895606732	0.0953755109141716
1414	Rras2	0.558191413954777	5.202808819551	6.92641948794108	0.00849315535172072	0.0954008390745264
1415	Klrb1f	3.03666849317552	-2.96788629259011	6.91784936907172	0.00853395486229937	0.0957354739727972
1416	Ttc9	0.476835136987948	5.65753686556312	6.91763003952648	0.00853500164612988	0.0957354739727972
1417	Asic2	0.664387448361165	5.22609246358716	6.91351664528861	0.00855465780881691	0.0958882356933232
1418	Bhlhe40	0.700981451981149	3.93256438241008	6.90853805240731	0.0085785103692305	0.0960877857506968
1419	Flnc	-0.892267286840138	3.60519300504518	6.90532881251328	0.00859392198374511	0.0961925742549849
1420	Vax1	-1.14707416399027	2.60053942473956	6.89103104563374	0.00866292872684558	0.0968966880059777
1421	Slitrk5	0.438841664110054	6.13230382957967	6.8888414670469	0.00867354647407188	0.096947177091966
1422	Bsn	0.408497118699174	7.32053656303704	6.8864534128389	0.00868514185950049	0.0970085148765445
1423	5730559C18Rik	-0.760775890872671	3.7371593689373	6.88422101894296	0.00869599577248901	0.097043115181432
1424	Ppp1r3e	0.650923025260004	4.1804298067266	6.88330379168218	0.00870045936021905	0.097043115181432
1425	Lrrn2	0.429251847949014	7.45355440072076	6.88193265103132	0.00870713624200074	0.097049435039788
1426	Llgl1	-0.520072046130393	8.18967776209851	6.87984824292153	0.00871729648626706	0.0970945442436043
1427	BC021891	1.27575528270766	1.69245268155392	6.87542137590583	0.00873891509207416	0.0972444325885785
1428	Nfib	-0.651754163859541	8.85504738494408	6.87365269851398	0.00874756776387284	0.0972444325885785
1429	Rhobtb3	-0.422864357984213	6.33588681688564	6.87333532534563	0.00874912133533203	0.0972444325885785
1430	Gpr123	0.836976776021052	3.84952654146764	6.86360282293983	0.00879690022836038	0.0977071093196139
1431	Bid	0.528907041651458	4.66737689750221	6.85930703183137	0.00881807404851212	0.0978519989361643
1432	Rapgef2	0.402089009893892	6.19338332085934	6.85845766385802	0.00882226673025167	0.0978519989361643
1433	Dach1	-0.552097905187507	4.79254856561714	6.8554970165873	0.00883689714779094	0.0979458739695489
1434	Rnaseh2c	-0.473515902130613	5.47761760240941	6.85162312462365	0.00885607799963573	0.0980900187365511
1435	Slc24a2	0.992693622620029	2.80367895361663	6.84789300394167	0.0088745872722966	0.098226529369956
1436	Mta2	-0.41720168856214	7.67380205217051	6.84332640492971	0.00889730117414905	0.0984093555355219
1437	Dlx1as	-0.491844620669289	6.29643324295698	6.8370784047097	0.00892847468993923	0.0986309951289926
1438	Six2	-2.97965182585828	0.23807899763099	6.83682136329508	0.00892975955395652	0.0986309951289926
1439	Fmnl1	0.660129395557128	4.19688829404493	6.8329854735491	0.00894895639025621	0.0987376890576251
1440	Fam114a2	-0.42955629135462	6.50140704016247	6.83240752041127	0.00895185243612542	0.0987376890576251
1441	Cntn5	0.801749668130493	3.64171193045932	6.82749327549561	0.00897651585912464	0.0989410141502267
1442	Epha6	1.05922509780063	2.6034481733309	6.82463417411266	0.00899089700852572	0.0990308024871109
1443	Fam120a	-0.381978022031392	7.19487905243937	6.82335117693162	0.00899735809152912	0.0990332907607464
1444	Car4	1.55588062394507	0.56509496493804	6.8196187872485	0.00901618118613198	0.0991717491546636
1445	Acin1	-0.413896699697492	7.98079062701965	6.81837932112253	0.00902244094482127	0.0991719235478174
1446	Cep128	-0.820509201016577	3.4979212982077	6.81579568173443	0.00903550358088384	0.0992468211446598
1447	Guk1	0.458793180647682	6.96432021828064	6.80259340547696	0.00910255597261973	0.099901844613716
1448	Apobec3	-1.23769549745534	2.0346134307964	6.80158133277688	0.0091077171189738	0.099901844613716
1449	Atrn	0.402179395599618	7.08040169494741	6.79458887052382	0.00914345771370682	0.100224664504352
1450	Cds1	0.72267121846599	3.83105735580048	6.77235256785839	0.00925807173668555	0.101411002340536
1451	Phip	-0.425903997674923	5.96674474244874	6.76860457589834	0.00927753467369747	0.101554157975422
1452	Rftn2	-0.571839876468404	4.46065262045128	6.76523150075868	0.00929508653230647	0.101676211702909
1453	Sult4a1	0.44554456183375	7.36745023377942	6.75817097912039	0.0093319362702592	0.102009045960445
1454	Lgals1	-1.40386848671129	4.26291666963053	6.75510488109973	0.00934798518058596	0.102114201253952
1455	Dok6	0.810064213105885	3.46825133853182	6.74727145457692	0.00938911627145235	0.102472752054718
1456	Csf1r	-0.712009679175086	4.26866650045081	6.74639838925571	0.00939371195565509	0.102472752054718
1457	Atp2b3	0.618918413212144	4.84901563798515	6.74457329339978	0.00940332642919385	0.102507229701363
1458	Pfn1	-0.438358777398686	7.81514443667369	6.74026628674075	0.00942605541065018	0.10266627620962
1459	Dip2c	0.395397422799959	6.69008596763443	6.73936021365359	0.0094308441094148	0.10266627620962
1460	Nelfa	-0.439481771801899	5.82631103359215	6.7373065243967	0.00944170731695526	0.102714135147398
1461	Pola1	-0.64672409821931	4.25162096737251	6.73590808985903	0.00944911181994996	0.102724327882454
1462	Col4a5	-0.876861113078892	3.7759330881491	6.7205360718924	0.00953089752208338	0.103542575474179
1463	Ube2d3	-0.497185035153379	6.67190286477536	6.71570586175537	0.00955674575704351	0.103657391328932
1464	Rspo1	-1.49619423073919	2.19905010636566	6.71517131837289	0.0095596107058923	0.103657391328932
1465	Rap1gds1	0.378527203778302	7.03636022477532	6.7149037622113	0.00956104503537648	0.103657391328932
1466	Lpl	0.665389862549437	4.92697491105434	6.71347723863347	0.00956869614211125	0.103669577643351
1467	Rgs7bp	0.584907845181631	4.38265949774721	6.70691666788273	0.00960396436416817	0.103914321244295
1468	Dap	-0.662462600360669	4.28227262270292	6.70684118153915	0.00960437093663827	0.103914321244295
1469	Sh2d5	0.625650331304453	4.0828049228516	6.69705608878085	0.00965722342040167	0.104415030351423
1470	4930471C04Rik	3.03304908265843	-2.97110843491005	6.69397169013537	0.00967394496158602	0.104524671989708
1471	Med12	-0.429231616815911	6.16923644114377	6.69242852849596	0.00968232208006544	0.104544066347845
1472	Lingo1	0.468697175222212	7.87629078600301	6.69121345877055	0.00968892336763007	0.104544272994612
1473	Htr5a	1.06317861504431	2.79398364392925	6.68691226295746	0.00971232818254593	0.104725667700867
1474	Tdp1	-0.425031028355743	5.83648977174302	6.68491181337517	0.0097232332917551	0.104772126440262
1475	Safb2	-0.408352923832489	6.08002590545094	6.68209331824217	0.00973861913142573	0.104866771297922
1476	Mta1	-0.428026010962616	7.87860725143418	6.67998213040055	0.0097501602020581	0.104919914965643
1477	Abl1	-0.449631078651517	7.57941030281639	6.67509795167712	0.00977691391814777	0.105136576683779
1478	Snx7	0.883912026352073	3.90690459536662	6.66983008720852	0.00980585365367603	0.10534100251771
1479	Tbc1d31	-0.780312294547772	3.60763224015138	6.66922405283338	0.00980918861195576	0.10534100251771
1480	Radil	0.6507364947631	4.20043560002441	6.66751373438681	0.00981860662631713	0.105370898003916
1481	Bmper	-0.658168061727437	4.1903068758266	6.66111013508406	0.00985395096501705	0.105678800254805
1482	Fgfr1	-0.412232662447424	7.74412904620871	6.65771090542557	0.00987276578770706	0.105748433450272
1483	Fam13b	0.469530111230224	5.94906774817363	6.65753150533925	0.00987375979391511	0.105748433450272
1484	Rps6kl1	0.453531443376946	5.56802061107991	6.65429426742356	0.00989171406652988	0.105869335929039
1485	Ube2t	-0.937862778657778	3.08610049908412	6.64626852338705	0.00993637065084205	0.106224683666166
1486	Rnf14	0.427938420963454	7.98757270167788	6.64577638523372	0.00993911570401435	0.106224683666166
1487	Mgat3	0.387036561431742	7.34465809243962	6.64472563359976	0.00994497919861414	0.106224683666166
1488	Adam22	0.409154719427599	5.97454795599543	6.64195141242612	0.0099604771884935	0.106234536032705
1489	Trip13	-0.730417931793258	3.75875190699734	6.64094382472447	0.00996611213150162	0.106234536032705
1490	Ddah1	-0.402255434749465	7.75031347877415	6.63837445970856	0.00998049612099944	0.106234536032705
1491	Araf	0.379342824212128	6.75801991823083	6.63836910083824	0.00998052614360717	0.106234536032705
1492	Rela	-0.464265282224194	5.60127572054018	6.63815203210339	0.00998174233024268	0.106234536032705
1493	Atad5	-0.629251791829505	4.26152138064575	6.63566651348613	0.00999567895629234	0.106234536032705
1494	Stoml1	0.409286723824495	6.48109645642135	6.63525279444532	0.00999800066811699	0.106234536032705
1495	Fez2	0.439257520079197	5.69417924642026	6.63500167936905	0.00999941014725773	0.106234536032705
1496	Svop	0.415675992156513	7.35834168303085	6.63154875401483	0.0100188116741196	0.106340027227978
1497	Serp1	-0.485150984767343	6.18949994534563	6.63085223232835	0.0100227300107211	0.106340027227978
1498	Foxp1	0.442564178694417	7.21242781365848	6.62452627648088	0.0100583891590003	0.106647126176503
1499	Wnt8b	-1.42295430972943	2.17034931335809	6.61684103533416	0.0101018855599748	0.107035849885021
1500	Srcin1	0.398148142106004	7.94162242426471	6.61567011697488	0.0101085295490482	0.107035849885021
1501	Htr1f	1.74400035512356	-0.651367038558474	6.61367448022712	0.0101198634542763	0.107084471182059
1502	Dgkg	0.710111766494293	3.75552718612777	6.61223959462876	0.0101280207109794	0.107097115650354
1503	Hmg20b	-0.589091679832369	5.08906754101443	6.61109295366271	0.0101345441555425	0.107097115650354
1504	Fbxl2	0.552028260573964	4.89584447671231	6.60176360901417	0.01018778080406	0.1075881133716
1505	Fut10	-0.792015784415187	3.74149556999534	6.59949623191678	0.010200762534461	0.107653628793916
1506	Serping1	-1.05641030561239	3.32405129816574	6.59496233633396	0.0102267719612676	0.107780405042357
1507	March8	0.376205345735794	6.84881882391692	6.59405007537531	0.0102320135047313	0.107780405042357
1508	Reep4	-0.883087348069066	3.22444077416459	6.59385530261004	0.0102331329600123	0.107780405042357
1509	Ssrp1	-0.444880089139187	8.25424436767891	6.59069510139238	0.0102513137532419	0.107900342175441
1510	Rffl	-0.887828643371265	3.27953185304268	6.5867210868858	0.0102742234686573	0.10806986182297
1511	Six3os1	-0.875891440526084	4.06385253417034	6.58318292378416	0.010294664722242	0.108210392633411
1512	Snap91	0.412388869068719	7.89347418800128	6.58205158008246	0.010301209699787	0.108210392633411
1513	Lancl2	0.382381723885566	7.12470124583677	6.57072113654095	0.0103669936519676	0.108734035209268
1514	Tusc3	0.408664889311603	7.47228443091692	6.57039340260889	0.0103689028544481	0.108734035209268
1515	Rnf44	-0.424467593226435	7.83623262367455	6.56993115807944	0.0103715962565033	0.108734035209268
1516	Hdgf	-0.428751969057225	8.26566968358044	6.56770168997909	0.0103845969773808	0.108798518332282
1517	Mtus2	0.472553426320672	5.51234316683838	6.5589135816397	0.0104360061273589	0.109244989714593
1518	Hspg2	-0.576997447696418	5.07968097076495	6.55714787870233	0.0104463666752335	0.109244989714593
1519	Zscan21	-0.386802571641199	6.73467776637257	6.55689589578536	0.0104478460855296	0.109244989714593
1520	Epha3	-0.406502366980345	6.74401646337031	6.55086254457183	0.0104833325630638	0.109543928354699
1521	Msmo1	0.5433819367599	6.2260734598382	6.54650775310043	0.0105090230052975	0.109740179088192
1522	Ppp1r16b	0.453285955011422	5.95433228382137	6.54042397147071	0.0105450215077666	0.109955407378648
1523	Oard1	-0.548505593619821	4.61771780231252	6.54020142173547	0.0105463407575595	0.109955407378648
1524	S100a10	0.608920016900253	5.88195813965052	6.53951643061816	0.0105504023701479	0.109955407378648
1525	Clec4a1	-3.28473671637517	-1.4093290131937	6.53799415431271	0.0105594343582018	0.109977374368079
1526	Fkbp1b	0.52575080059266	4.84908787434383	6.53287963851986	0.0105898379819485	0.110221754041473
1527	A830082N09Rik	0.670580686740653	3.97597595676571	6.52278472587472	0.010650111706277	0.110707832698904
1528	Prr13	-0.575757908321723	5.58157890855729	6.52272328024011	0.0106504796552242	0.110707832698904
1529	Sccpdh	0.466126707538015	6.00928861899631	6.52154038973351	0.0106575655859333	0.110709034794885
1530	Caly	0.69400738347412	6.76718949568015	6.52000617371783	0.010666763283287	0.110732157665651
1531	Begain	0.408842116850117	6.43239517839372	6.51424244786858	0.0107013898970563	0.11095457192998
1532	Stk36	-0.515439894637196	5.03715842528083	6.51411451122892	0.0107021598058761	0.11095457192998
1533	Agt	2.34747773431317	-1.46930740805066	6.51222282098888	0.010713550425337	0.111000209657944
1534	Lrrtm2	0.550352374523843	5.09545492322883	6.50861948522078	0.0107352819574933	0.111152857451673
1535	Pcyt2	0.422105064159209	6.12238049541387	6.50553385681578	0.0107539271572794	0.111273371360957
1536	Vstm2a	0.640550373352288	5.54068023185177	6.49777602276926	0.0108009514785801	0.111624406006223
1537	Dzank1	0.619665134056072	4.03549158870701	6.49761850516184	0.0108019084575688	0.111624406006223
1538	S1pr5	1.14624366232376	2.19922570120261	6.49221519603768	0.0108347883198794	0.111884978458956
1539	Aldh1l2	0.458401168053347	5.93056684594365	6.49116140508976	0.0108412127336355	0.111884978458956
1540	Ttyh1	-0.418486767833922	7.20533451878538	6.48637896078168	0.010870417947519	0.112113537831458
1541	Sh3bgrl2	-0.63847018848894	4.78926759973912	6.4767785000997	0.0109292894847222	0.112647569685816
1542	Dll3	-0.663060511940126	4.35543775881652	6.4754850370671	0.0109372461687768	0.11265647269694
1543	Acaca	0.460837067993482	6.16323792253572	6.47356265004984	0.0109490826334792	0.112679146512792
1544	Aldh16a1	-0.696238482710687	4.36911272867078	6.4724256530347	0.0109560895020343	0.112679146512792
1545	Rps6ka6	-0.541974745593712	5.14954847109036	6.47167298584976	0.0109607304263844	0.112679146512792
1546	Fam210b	-0.464363409401436	7.26743826791617	6.46641339568225	0.0109932172490373	0.112940019124489
1547	Blm	-0.689665664137069	3.97993758206737	6.45336872417006	0.0110742170886655	0.113678134980424
1548	Jakmip1	0.377012075580719	6.94572047495427	6.4525409811507	0.0110793775073787	0.113678134980424
1549	Brd4	-0.432470714960625	7.38525037297379	6.44997041805178	0.0110954189666236	0.113726607149516
1550	C2cd4c	0.796796427323098	3.90648733489082	6.44948957593375	0.0110984222805358	0.113726607149516
1551	E330013P04Rik	-1.24350354210596	1.86386334586173	6.44347933538684	0.0111360323696547	0.114005831450546
1552	Usp3	-0.386780800959727	6.22219174329836	6.44150562701078	0.0111484116855968	0.114005831450546
1553	Galnt14	0.757366072351047	3.61077421198205	6.44052290615272	0.0111545806837235	0.114005831450546
1554	Nnt	-0.533358323055868	5.26839338655289	6.43751081807613	0.0111735107991581	0.114005831450546
1555	Chmp2b	0.51835858679687	5.33578009292924	6.43746701112673	0.011173786356428	0.114005831450546
1556	Cdc73	-0.570907383666732	4.53158406085413	6.43724146330803	0.0111752052221005	0.114005831450546
1557	Fabp3	0.882787004819428	3.82473545447568	6.43712842918414	0.0111759163614241	0.114005831450546
1558	Pcdhgc4	0.501072080928042	5.32269003617389	6.43419630743567	0.0111943796546067	0.114080388463249
1559	Zfp207	-0.417673533891209	8.02782550998113	6.43368694846305	0.0111975902294406	0.114080388463249
1560	C2cd3	-0.447809337778321	6.57866721703548	6.42812617637588	0.0112327022351339	0.114364749743994
1561	Pcdh19	0.46448340476252	5.75214159330353	6.42200719068248	0.0112714695226382	0.114685938775184
1562	Qprt	-2.96771081258388	-2.36071252782202	6.41999516097068	0.0112842468616176	0.114742441039099
1563	Dlgap3	0.429374276374495	6.60570991090892	6.41721135911052	0.0113019498335254	0.114821408867848
1564	5930403L14Rik	-0.600947723724705	5.03029514843514	6.41650107535418	0.0113064712881266	0.114821408867848
1565	Reep3	-0.431332761754319	5.97700033961406	6.41535430603939	0.0113137751980933	0.114822167074323
1566	Itga2	-1.46375019314304	0.724668701564639	6.41225543695082	0.0113335364954146	0.1149100237719
1567	Ccnjl	-0.673052471163046	3.89350845421589	6.41172829895967	0.0113369015457135	0.1149100237719
1568	Clint1	-0.37901711895197	6.34533171369058	6.4087287390801	0.0113560691336996	0.115030896715913
1569	Napg	0.392058109290554	6.3346227735293	6.4074853217006	0.0113640244851206	0.115038114019866
1570	Slc35f2	0.638856616198569	4.18014269257415	6.40544499237095	0.0113770908534722	0.115097028041846
1571	Me1	0.632775968211728	4.00339253141555	6.39565443330336	0.0114400049276953	0.115659833396935
1572	Sh3bgrl	-0.425561275033801	7.62064697309884	6.39037839036575	0.011474056704398	0.115930307020327
1573	Hba-x	-1.62715082842952	1.36604493353347	6.38291328582122	0.0115224145974072	0.116344889415523
1574	Gyg	0.553000559945567	4.77669933553382	6.38102676851896	0.0115346682712789	0.116394622714564
1575	Dusp10	-1.03055433072283	2.75552002156739	6.37718745542659	0.0115596474544031	0.116572622551292
1576	Cpsf3	-0.383073172094068	6.41082311695966	6.37420538316759	0.0115790876031145	0.116694573858038
1577	Rfx2	-0.908341655414805	3.11138050984603	6.37217803899335	0.0115923230340942	0.116753878725756
1578	Wnt6	-2.66672545274902	0.433451176355275	6.36862580789672	0.0116155510833613	0.116913686854897
1579	Nudt19	0.428874326972276	5.74127559066698	6.36507098602328	0.0116388439087774	0.117073944143832
1580	Dnajc6	0.368089498518455	6.96262314016856	6.36050430277979	0.0116688373011818	0.117301356237133
1581	Rb1	-0.4271418976913	5.71607229637369	6.3574909691735	0.0116886719362455	0.117426424012262
1582	Fut9	0.529385321806913	5.27775320872222	6.35324568162933	0.0117166743991668	0.11761616021434
1583	Cdc42se1	-0.411860311538539	6.52796755286149	6.3521907171596	0.0117236437588881	0.11761616021434
1584	Syn2	0.446746064254247	6.36672408056688	6.35126332905682	0.0117297738323688	0.11761616021434
1585	Egr4	1.55590199909726	0.353657656720442	6.33694484178675	0.0118248383927703	0.11849457930118
1586	Dgkh	0.944110744865983	2.92516216084646	6.33026805311453	0.0118694376139094	0.118866505436144
1587	Pcdha12	0.758701205547505	3.57224144477749	6.32848247907525	0.0118813940335736	0.118911267445021
1588	Galntl6	0.965457930482021	3.04389553905099	6.3270508062575	0.0118909896209156	0.118932360295342
1589	Pdlim7	-0.502011758692095	5.78331629719314	6.32555779426846	0.0119010048021297	0.118957620687367
1590	Mapk1ip1l	-0.384730238043135	6.46207226367722	6.31974104924184	0.0119401064335523	0.119273402820196
1591	Phc2	-0.510607415062782	8.44378609142533	6.31695302264166	0.0119588950008013	0.119386002072738
1592	Ddx19a	-0.458493683166464	5.48933013729111	6.31274812121589	0.0119872893604244	0.119548242626129
1593	Phf2	-0.404018060712606	7.51000202568104	6.31142449988806	0.0119962416730926	0.119548242626129
1594	Rgs9bp	1.2339455004298	1.72972424564582	6.31093638841915	0.0119995447475244	0.119548242626129
1595	Hs3st3b1	-1.00047059520759	2.86792992862167	6.31009305085073	0.0120052538556114	0.119548242626129
1596	Ppp1r14a	-1.22225260615163	1.94129192347855	6.30745823924822	0.012023108611221	0.119651023854651
1597	2900011O08Rik	0.406415860339958	7.87016536809053	6.30625541135322	0.0120312686180384	0.119657257019602
1598	Mfsd6	0.499012436168409	5.42915999775127	6.2970967607378	0.0120935879045825	0.120201787664884
1599	Cacna1a	0.386137592738072	6.01739681919867	6.29543478973232	0.0121049321407375	0.120239297805712
1600	Tspan17	0.867828118648834	3.29927723330314	6.29430487808185	0.012112650901258	0.120240771415425
1601	Msx2	-2.16931024385769	-0.928860563580179	6.28275172418535	0.012191864617056	0.120903888920413
1602	Sema6d	-0.384065716394113	6.41787318826142	6.28234318895139	0.0121946754423284	0.120903888920413
1603	Gps2	-0.525878765237163	6.08416263727657	6.27875583528478	0.0122193859416687	0.121073304374001
1604	Dclk1	0.465930400553342	9.1691048536483	6.27505782274503	0.0122449125250801	0.121250589548534
1605	Cpsf6	-0.383639225331491	7.15042691084932	6.27264536061114	0.0122615947481451	0.121340130457812
1606	Fgf17	-1.98366470825073	0.398759943528685	6.264001833558	0.0123215568232896	0.121857588433567
1607	Sf3a3	-0.405408384869109	6.18651976881602	6.26064138302935	0.0123449502638836	0.121978393374593
1608	Bckdha	-0.400532208250397	6.28234844950796	6.25977200872228	0.012351009751798	0.121978393374593
1609	Wdr17	0.540335449996622	4.62550169981403	6.25689908633389	0.012371055593306	0.121978393374593
1610	Nap1l1	-0.491919059116248	6.93866707457687	6.25674149921816	0.0123721561252894	0.121978393374593
1611	Edn2	-2.88372687762897	-2.43606397961214	6.25673937178352	0.0123721709832191	0.121978393374593
1612	Mapk10	0.38325060010096	7.53624933098691	6.25546030122295	0.0123811072870335	0.121990773597986
1613	Pcdh10	0.368282180777807	7.12858208792359	6.25312020220667	0.0123974736977653	0.12207630176169
1614	Tipin	-0.566757737187657	4.90106740018127	6.25117426564306	0.0124111003021647	0.122134762143297
1615	Enpp5	0.422263930164033	6.10909727133652	6.24988441340855	0.0124201410933213	0.122148050145648
1616	Ttc39b	-0.65409024317267	4.27770598404541	6.24166628483318	0.0124779024466494	0.122640176089191
1617	1700086L19Rik	0.908049261139793	3.00835276355306	6.24033251407809	0.012487302891306	0.122656667793824
1618	Slc24a3	0.726652890696046	5.04145362703637	6.23537947481729	0.012522275747372	0.122868601581726
1619	Kif5a	0.445643291789327	8.84038632880361	6.23369117943079	0.0125342195970151	0.122868601581726
1620	Zscan29	-0.636149205564541	4.10428841826035	6.23336293646789	0.0125365431113925	0.122868601581726
1621	Dus3l	0.387801768243748	6.30152881387667	6.23284969491126	0.0125401770515791	0.122868601581726
1622	Pla2g3	1.50145493858185	0.903102881016046	6.2318076412748	0.0125475585069294	0.122868601581726
1623	Lrch2	-0.462488988249227	5.52720667618686	6.22899456314729	0.0125675074319108	0.122988121097374
1624	Tes	0.424659120624472	5.74793365427152	6.22610296584134	0.0125880471429557	0.123113271411063
1625	Arhgap44	0.477500815032675	5.2298591525657	6.22388349816918	0.0126038359520483	0.123191831647005
1626	Neto2	0.385864739918374	7.05399846090824	6.20441718987729	0.0127431899978496	0.124477298115526
1627	Mrm1	0.602350345499765	4.06686041913273	6.20155180294217	0.0127638358150285	0.124574106469322
1628	Ackr3	-0.52984370674064	5.97746345551409	6.20086533481796	0.0127687870888407	0.124574106469322
1629	Mavs	-0.857578038075335	3.23152908684878	6.19952742407818	0.0127784426819779	0.124591777236252
1630	B230209E15Rik	1.12269338521827	3.45041118358903	6.19735464121435	0.012794139470881	0.124668292770554
1631	Actn1	-0.463299963760768	5.48242826467669	6.19485002353827	0.0128122581164605	0.12471256008032
1632	Fam117a	-1.03151927742619	2.57666454426336	6.19455607067607	0.0128143863282177	0.12471256008032
1633	Nynrin	-0.38387408948257	6.17941636339702	6.19308939297992	0.0128250104701548	0.124739523146031
1634	Lrp11	0.363443810288861	6.88315269379751	6.18448724198358	0.012887504204146	0.125270642150826
1635	Gatm	0.704425775065641	4.44358579088647	6.1824838233494	0.0129021037149155	0.125335849115599
1636	Pitrm1	-0.401508036966628	5.88311438161774	6.172983434568	0.0129715676871562	0.125933624434659
1637	Ankrd45	0.488336455154414	5.11978492121058	6.1665917597804	0.0130185178966288	0.126312229537052
1638	Slco4c1	1.67306891587212	-0.896975543361654	6.16429238333496	0.0130354507181855	0.126399306322919
1639	Patz1	-0.381219058991615	6.78580677606548	6.15538332925945	0.0131012719081302	0.126949217189091
1640	Epha10	1.34683915461868	2.14656177128577	6.15444794479546	0.0131082024345358	0.126949217189091
1641	Zfp651	0.372230934637683	6.75633580966394	6.15337715177928	0.0131161408680538	0.126949217189091
1642	Gm14446	1.61170374752225	-0.151365650522049	6.15094560293532	0.0131341857636164	0.126982803931022
1643	Zfhx4	-0.519339902980673	4.80529997228531	6.15044818333212	0.0131378803339709	0.126982803931022
1644	Sept6	0.381606436304532	6.95451203476349	6.14967898364276	0.0131435956470818	0.126982803931022
1645	Mpped1	0.563860808657283	10.1129590080489	6.1466430953451	0.0131661778907161	0.127123649506532
1646	Zfp503	-0.694331164872218	5.11571125316638	6.1401341304869	0.0132147289131722	0.127514908461673
1647	Ttc23	-0.897533321665304	3.21864756995953	6.13904223637732	0.0132228914723169	0.127516202340503
1648	Fn1	-0.845756559595667	6.72524307132053	6.13753108405477	0.0132341967888823	0.12754778373654
1649	Angptl2	-1.2020240598421	3.88700402514707	6.13366309678528	0.0132631794861692	0.127680214992939
1650	Hunk	-0.401964015157491	6.24996223093499	6.13355168156785	0.0132640152829031	0.127680214992939
1651	Hcn1	0.916897097112771	3.41770696302066	6.12975940090067	0.0132924959181215	0.127876870180208
1652	Abhd5	0.495750800233179	4.85911466018646	6.12457598544163	0.0133315259417017	0.128174713397124
1653	Fgd5	-0.752076981236655	4.27086818255129	6.11845493579943	0.0133777679340898	0.128477265109987
1654	Clhc1	-1.31323307768288	1.42226702996263	6.11826935682595	0.0133791724795012	0.128477265109987
1655	Raet1d	-3.31415257412529	-2.75378004626776	6.11425332530912	0.0134096047943686	0.128691693624747
1656	Tmem176b	-0.671400883979791	5.35272637607443	6.10991474919962	0.0134425612548637	0.128910573836409
1657	Kdm6b	-0.392581320488349	7.72593608233486	6.10707833377938	0.0134641520988037	0.128910573836409
1658	Prpf3	-0.488976596857714	5.26009757874751	6.10701124976608	0.0134646631749633	0.128910573836409
1659	Nrxn2	0.453079800305703	8.84739595167635	6.10698317881509	0.0134648770380031	0.128910573836409
1660	Rgs6	0.637058160068226	4.04050480800687	6.09292492855523	0.0135724222600868	0.129818950212202
1661	Enah	-0.389250888629808	7.73001283965248	6.09173535526679	0.0135815629059298	0.129818950212202
1662	Ubap2	-0.436292201023224	7.59349534051276	6.09097824047842	0.0135873838504083	0.129818950212202
1663	Vti1b	0.36014768624363	6.55241639453812	6.08975736806164	0.0135967757195223	0.129818950212202
1664	Gria2	0.482569643104205	7.6781907388918	6.08925718973967	0.0136006253952719	0.129818950212202
1665	Esr1	2.01973019652665	-0.883950871902077	6.08542379675866	0.0136301667571501	0.130022785948237
1666	Pcbp2	-0.471402744310173	8.31295046266689	6.07977928373407	0.0136737853772668	0.130290075060297
1667	Rcbtb2	-0.434204105294114	6.48597685658714	6.07967499186361	0.013674592654128	0.130290075060297
1668	Vldlr	0.418322928993639	6.35996566522995	6.07281620094112	0.013727791266471	0.130718530386906
1669	Ptger3	1.35308267254358	1.15889771405893	6.06866895281306	0.0137600616617839	0.130869959957779
1670	Tex264	0.427226445401765	5.75790848239492	6.06848582602623	0.0137614883979078	0.130869959957779
1671	Anks1b	0.414603116107835	6.3645891330203	6.06759731017132	0.0137684129628816	0.130869959957779
1672	Nr3c2	1.12991050943404	2.86158430031657	6.06269891684234	0.01380665253197	0.131154941486411
1673	Gdap1	0.354597147153733	7.11362022947226	6.06136262617471	0.0138171033115433	0.131175763238041
1674	Gabra3	0.557237770330555	5.7055576694493	6.05386542377261	0.0138758880634066	0.131655155382967
1675	Trim3	0.387068716654078	6.94190052703728	6.05130968774185	0.0138959860649202	0.131727119582445
1676	Cntnap5c	1.17584866481819	1.8666048543522	6.05079209915862	0.0139000599647534	0.131727119582445
1677	Hk2	-0.884268500524866	3.31836348665315	6.04808829273764	0.0139213613999812	0.13185031789857
1678	Dscc1	-1.21938922860321	1.80102112722834	6.03570631402036	0.0140193404219681	0.132690625403987
1679	Trappc1	-0.424775441196018	6.0198154127115	6.03378814459155	0.0140345823112207	0.132690625403987
1680	Nup50	-0.363242722802838	6.34537702073973	6.03371703438021	0.0140351476848642	0.132690625403987
1681	Slc23a2	0.369711037768904	6.25424680018115	6.03236675408167	0.0140458877628807	0.132713167958259
1682	Osbpl10	0.601098053549761	4.08346458711741	6.03087491834316	0.0140577636004114	0.132746408600079
1683	Baz2a	-0.363647257052819	6.39734146308279	6.02921058927885	0.0140710247733409	0.132792683585843
1684	Smim13	0.388872654242681	5.90642912390773	6.02778698930096	0.0140823780594691	0.13282090897776
1685	Ift27	-0.437067997249779	5.61322798847363	6.02577866383029	0.0140984105929025	0.132885047058436
1686	Adcy9	0.518901097812439	4.548611934449	6.02483988846386	0.0141059113102388	0.132885047058436
1687	Syngap1	0.358738353795607	7.13025799450324	6.01978868374513	0.0141463404555142	0.133186914911044
1688	Anapc13	-0.554694068691378	5.34868927624351	6.01496889479958	0.0141850285516666	0.133472042942014
1689	Smc3	-0.375022151221347	6.90670864224994	6.01022551216653	0.014223209650246	0.133744018591522
1690	Pxn	-0.452575355328962	5.86021014250384	6.00928725731729	0.0142307745022774	0.133744018591522
1691	Sart3	-0.37042784692719	6.54785733593897	6.00256186869348	0.0142851205362355	0.134122781232008
1692	Dennd2a	-0.414410146369719	5.85200700848374	6.00221060579165	0.0142879648583112	0.134122781232008
1693	Igdcc3	-0.607251406398496	4.18774951418539	5.9994738857199	0.0143101451906569	0.13425164563686
1694	Scamp1	0.349988905968689	7.244968714356	5.99564229264945	0.0143412587084115	0.134464115741263
1695	Itga5	-0.773349008768848	3.59282688927904	5.98336989441934	0.0144413831812734	0.135323002400098
1696	Ackr1	0.533071649283174	4.34617765851289	5.98135702230377	0.0144578737699229	0.135356170799041
1697	Fancd2	-0.913906882957915	3.1229163668535	5.98085776117192	0.0144619669990538	0.135356170799041
1698	Bhlhe22	0.455740532806069	8.07291732098413	5.97762154568761	0.0144885282907001	0.135479724097406
1699	Pvrl3	0.54959443436957	4.93230631093561	5.97686025481782	0.0144947838902696	0.135479724097406
1700	Nkx6-2	-2.43296722065014	-0.217784531105573	5.97613360012504	0.0145007574743808	0.135479724097406
1701	Car13	-2.53635742565534	-0.600531043685677	5.97448517147092	0.0145143180490058	0.135526698161293
1702	Cldn11	-3.07245691738854	3.6293350248493	5.96883275118383	0.0145609161213529	0.135881921712954
1703	Ccne1	-0.751339805643606	3.63453446668787	5.96163811274247	0.0146204509574053	0.136331821917897
1704	Timp2	0.4536604688569	7.98263127601546	5.96093364445505	0.0146262938077251	0.136331821917897
1705	Nuak2	-0.714247080113651	3.76308461054722	5.9584406995626	0.0146469895699358	0.136444654157942
1706	Prokr2	0.777246567847571	3.88056551829984	5.95579708010071	0.0146689691295387	0.136569306380107
1707	Myt1l	0.452942467641418	8.64918631118798	5.94986017574661	0.0147184535333449	0.13694973489755
1708	Pkdcc	-0.480989929111772	6.15840203472902	5.94784325488871	0.0147353037558716	0.136961986837039
1709	Il17rd	-0.656228039438655	3.88560623313831	5.94763835920169	0.0147370166533085	0.136961986837039
1710	Slc6a6	0.385108619254762	7.64227308526291	5.94586945362374	0.0147518129677026	0.137019324775451
1711	Deaf1	0.398202120862054	7.49968448112085	5.9418233757372	0.0147857146126069	0.137184361248949
1712	Nup37	-0.722165565602828	3.82854133481019	5.94000240421702	0.0148009984991679	0.137184361248949
1713	Osbpl3	0.76476591944213	3.45247851391868	5.93996433035657	0.0148013182365139	0.137184361248949
1714	Col12a1	-0.699937660009618	4.00827607540158	5.9396295581555	0.0148041298986778	0.137184361248949
1715	Ebf3	-0.812041029054432	3.77464466693651	5.93759783782217	0.0148212055745281	0.137262512035119
1716	Kifc2	0.556325869324518	5.72040224326284	5.93184901393184	0.0148696317557733	0.137513389280776
1717	Tjp2	-0.498171429707199	4.91069722084345	5.93069248259338	0.0148793936596498	0.137513389280776
1718	Cadm3	0.457993595176403	8.4528104297703	5.93049773319899	0.0148810381248198	0.137513389280776
1719	Phactr1	0.400768913872001	7.94416466495195	5.93027416600762	0.0148829261583865	0.137513389280776
1720	Slc9a7	0.923170809005764	2.75729497506506	5.92613294309451	0.0149179435816067	0.137756801108523
1721	Gm14204	-0.531786964243994	5.73555520361614	5.92309055385981	0.0149437235190088	0.137845798696991
1722	Eif4ebp2	-0.371566928996518	6.96308005668424	5.92294724952996	0.0149449389508417	0.137845798696991
1723	Mpp2	-0.453311825755684	5.81011514214477	5.91701035879507	0.0149953821020273	0.138230791599825
1724	Ehd3	0.497952094642606	5.18995011564149	5.91385878399824	0.0150222308553514	0.138397965589064
1725	Nxf1	-0.375093193502502	7.16680924751097	5.90424344185212	0.0151044517853869	0.13902066920378
1726	Fnip2	0.430873608934037	5.48568098367735	5.90390817328915	0.0151073270191856	0.13902066920378
1727	Gpr6	1.1351361729093	1.85611184081012	5.90099529809964	0.015132331317143	0.139170132200453
1728	Gdf10	0.836641710492635	3.98593516928091	5.89475466578516	0.015186044866529	0.139435928599403
1729	Tpp1	-0.636836456050008	4.70444028501242	5.89382855104299	0.0151940327165085	0.139435928599403
1730	Fam98b	-0.379776103209687	6.1456864931339	5.89382786954855	0.0151940385960724	0.139435928599403
1731	Ly6a	1.87872128079663	-1.08362974483064	5.89356023082653	0.0151963478187727	0.139435928599403
1732	Prr24	0.444940480672116	5.40224955756764	5.8918298873628	0.0152112861795656	0.139436297959999
1733	Gria4	0.486325798837332	5.4765851128372	5.89051195437868	0.0152226742745631	0.139436297959999
1734	Snap25	0.390152312248714	7.64261744574907	5.89050608997781	0.0152227249677415	0.139436297959999
1735	Tcerg1	-0.38738992022984	7.0879776550662	5.88893503937709	0.0152363117413533	0.139450920864972
1736	BC055324	-0.833933679132355	3.5588652307381	5.88829145839188	0.0152418811699044	0.139450920864972
1737	Bambi-ps1	1.19761566307373	1.35808715907073	5.8813398724552	0.0153021727070647	0.139921939612152
1738	Zfp143	-0.508820953192722	4.7845596542603	5.87615001803291	0.0153473447634203	0.140254244463409
1739	Sparcl1	0.595125055738449	7.78717877346246	5.87336493725343	0.0153716424856623	0.140395513283366
1740	Fbll1	0.406030109474079	6.04822999276533	5.87073827062619	0.0153945944748338	0.140451686659339
1741	Ccne2	-1.17237195903821	2.13460587253737	5.87063717140721	0.0153954785918221	0.140451686659339
1742	Arl4d	-0.479450110041132	6.10424309324218	5.86582655616463	0.0154376081444348	0.140755183787634
1743	Axin2	-0.489884008883471	5.34263723608478	5.8618556029317	0.0154724737274966	0.140992140111204
1744	Vwa5b2	0.724845871202736	3.55869701021764	5.85622686566908	0.015522033959634	0.141362652167928
1745	BC068157	-0.393473379598046	7.25772541668859	5.85493839628569	0.0155334017357156	0.141385111615112
1746	Pnpla2	-0.55626459106731	4.48744079215813	5.85206994020458	0.0155587400709559	0.141534632615689
1747	Sfpq	-0.465572663957288	8.91458565012691	5.8462099311929	0.0156106365587479	0.141925438158324
1748	Dusp2	0.991223949544766	2.44454398235811	5.84126751503188	0.0156545454427644	0.142243218116377
1749	Mfsd12	0.603200804989592	4.15864237687149	5.83833342525628	0.015680672347117	0.142360323219016
1750	Aldh18a1	-0.386865779609733	6.84413823102641	5.83780757913539	0.0156853595437434	0.142360323219016
1751	Sipa1l2	-0.510090308273947	7.59901122215359	5.83651100928546	0.0156969228542229	0.142383909590875
1752	Cyp46a1	0.615761361466126	4.31805812276657	5.8320084030193	0.015737147098329	0.142667298723036
1753	Trp53bp2	-0.372626859244474	6.53345978611963	5.82681086497186	0.015783711648549	0.143007810675358
1754	Dagla	0.427226096652448	5.95420199053127	5.82448595493618	0.0158045863675838	0.143115305174649
1755	Gria3	0.431554814347628	5.57599811304204	5.82230731923216	0.0158241735521166	0.143211024802432
1756	Rbm10	-0.404083926590039	5.77518688800897	5.82087711076427	0.0158370455466343	0.143245896592934
1757	Cr2	1.64490869241445	0.403583692691223	5.81866953646031	0.0158569350835995	0.143340350712741
1758	Paqr7	0.521143738908734	4.53990334072799	5.81771559217338	0.0158655377795756	0.143340350712741
1759	Srsf1	-0.458919949778791	8.28676570747313	5.8099598023158	0.0159356584762031	0.143880944949554
1760	2310002F09Rik	1.50003373575137	-0.356471868663229	5.80836378704156	0.0159501277566224	0.143880944949554
1761	Pclo	0.420201562356198	5.77056097402701	5.80809680313887	0.0159525495218891	0.143880944949554
1762	B3gnt7	0.861498863973386	3.20027303938235	5.80614416173823	0.0159702731233087	0.143899653368332
1763	Gpr45	0.543484841105587	4.33191291025981	5.80587214632884	0.0159727437441523	0.143899653368332
1764	Pdxk	0.537100132262197	5.43705533492541	5.80479444406882	0.0159825360096473	0.143906246848769
1765	Zfp395	-0.619281478538924	4.11907745563872	5.80170155693573	0.0160106731102009	0.144073958960324
1766	Igfbp4	-0.559184100217765	6.88531131767027	5.80075391263904	0.0160193043835505	0.144073958960324
1767	Sema4a	0.485031012949796	4.90646058713092	5.79857753572247	0.0160391452811493	0.1440975009124
1768	Fgf13	0.373102113767786	7.00820428396578	5.79847651608608	0.0160400668395847	0.1440975009124
1769	Nipa1	0.565565569390701	4.35312043417968	5.79481897427053	0.0160734697980205	0.144315952968886
1770	Erbb2	-0.719487171447179	3.67930923308726	5.79182466582272	0.0161008690674668	0.144395060487669
1771	Stambpl1	0.866376090216973	3.15604007024098	5.79149297091022	0.0161039071856152	0.144395060487669
1772	Tacc1	-0.470340871984252	5.25712981176784	5.79087662884432	0.0161095540630957	0.144395060487669
1773	Slitrk1	0.376573792549567	5.92438826721593	5.78068592431641	0.0162032169421134	0.145109805639481
1774	Sept11	-0.386863050295133	8.08462385605964	5.78018368087065	0.0162078475565664	0.145109805639481
1775	Map3k11	-0.516545892790862	4.89496265234206	5.77922354103659	0.016216703709002	0.145109805639481
1776	Bclaf1	-0.39808061384064	7.15767973779148	5.77340978686779	0.0162704353650521	0.145508628886893
1777	Cyp26a1	2.4547882634335	-2.70434115745175	5.76989927241037	0.016302968947698	0.145717532806014
1778	Foxo4	-0.556060799511249	4.79957030659899	5.76821042964166	0.0163186441308931	0.145752091894046
1779	Tbx21	-1.91138245650226	-0.851226416345972	5.7667388850727	0.0163323151044588	0.145752091894046
1780	Arl4c	0.357933700417862	7.40844660407472	5.76651831469634	0.0163343652692439	0.145752091894046
1781	Mmachc	-0.507408709691236	4.71879529463512	5.76016249154261	0.0163935557040705	0.146198116365947
1782	Igsf11	-0.761300492504967	3.52641160352525	5.7555487387902	0.0164366611037034	0.146495785099388
1783	Kcna2	0.683879656525417	3.69848668815347	5.75390553557406	0.0164520414414065	0.146495785099388
1784	Tjap1	-0.469045852966069	5.00992325199287	5.75363187556952	0.0164546043327651	0.146495785099388
1785	Lrfn1	0.368643573220542	6.19445805633389	5.74977857365656	0.0164907351654061	0.146667250226958
1786	Ppapdc3	0.561706286768872	4.20310577470771	5.7496084761263	0.0164923319842188	0.146667250226958
1787	Cpne4	0.572913244285499	4.79335874420807	5.73920013275033	0.0165903460347797	0.147456332440071
1788	Flnb	-0.400215560213966	5.94959292392874	5.73687238328697	0.0166123482267858	0.147558280624328
1789	Scamp5	0.374229090053571	7.89216688711543	5.73602165746848	0.0166203969046731	0.147558280624328
1790	Lmbr1	0.466048346050703	5.05084934694464	5.73360532769014	0.0166432796292577	0.147678888464525
1791	Ccser2	0.363479761390443	6.88373651577592	5.73228010922119	0.0166558432859903	0.1477078497551
1792	Setd1a	-0.361802743584726	6.43934427592013	5.72707784902069	0.0167052576472203	0.148063396881027
1793	Pnliprp2	-2.18048704670217	-1.76042002981571	5.72370990560382	0.016737329109209	0.148264918149228
1794	Mfsd9	0.75079928406542	3.45619553116382	5.72081701389122	0.0167649275566102	0.148380422319067
1795	Osbp2	0.491827402834279	4.95466109469228	5.71941120287091	0.0167783560620488	0.148380422319067
1796	Dnmt1	-0.399965423958965	7.84990538146442	5.71812130844233	0.0167906870750762	0.148380422319067
1797	Nelfe	-0.497133159836568	5.2934763329811	5.71713097631562	0.0168001607029413	0.148380422319067
1798	Taf10	-0.440901755858125	5.64698939907948	5.71705184505149	0.0168009179192784	0.148380422319067
1799	Rpa1	-0.41822533044028	5.91814283229661	5.71647690075173	0.0168064206857647	0.148380422319067
1800	St3gal2	0.343557582552124	6.90034278213869	5.71206936897537	0.0168486667739914	0.148670763539614
1801	Numa1	-0.498552883207229	8.2405798633992	5.71026705542261	0.0168659734450675	0.148740841881181
1802	Acot9	0.605771806897923	4.12216127276701	5.70870377713385	0.0168809996355067	0.148756523603418
1803	Cyb561d2	0.487519233758623	4.73486864709524	5.70813364550252	0.0168864831616799	0.148756523603418
1804	Hif3a	-1.04174303560593	3.63984366569663	5.69809572010307	0.0169833294579927	0.149460520310791
1805	Chsy3	0.931455186568973	2.78852837578984	5.69790042296203	0.0169852193641616	0.149460520310791
1806	Cacna1d	0.453028410458062	5.38087483138919	5.69390084308942	0.0170239713743046	0.14971856995464
1807	Fzd1	-0.42379662961807	6.42687364174431	5.69125133344721	0.0170496927387206	0.149861798433369
1808	Zfyve28	0.620497178367936	3.93359062754972	5.68832587970718	0.0170781395370313	0.150028810988201
1809	Prkar2b	0.391874823911289	7.83439495816479	5.68235489281793	0.0171363528347068	0.150388546075442
1810	Arel1	0.348374590541221	7.31651940502531	5.68218357510023	0.0171380260905716	0.150388546075442
1811	Igfbp5	-0.548884419808747	6.99235587192483	5.67607868917474	0.0171977625196764	0.150829410325798
1812	Cntn3	0.828814515765419	3.17531821680109	5.67385559748602	0.0172195688376114	0.150917268546495
1813	Irf2	-0.741969159166359	3.55331005910754	5.67312068719598	0.017226783849071	0.150917268546495
1814	Cybb	-2.00079271986831	-0.952165000524423	5.66684393446076	0.0172885333535723	0.151374738288197
1815	Sox14	-4.6827852543663	-3.35877449841136	5.66082409117398	0.0173479700004645	0.151811464196902
1816	Thra	0.519985852244406	10.3463589730008	5.65389873979427	0.017416608030262	0.152270731148624
1817	P4htm	0.587488573455428	4.18446766568581	5.65359489129913	0.0174196259206101	0.152270731148624
1818	Prim2	-0.480089488350224	4.95299064118428	5.64820575672818	0.0174732417522523	0.152634496730275
1819	Asun	-0.448685930650657	5.37710332312049	5.64748150509495	0.0174804602123258	0.152634496730275
1820	Map3k9	0.339937797641095	6.90812796156548	5.63817262139662	0.0175735143180762	0.153362707645057
1821	Eml2	0.393657574160718	6.27268714944525	5.63493249778901	0.0176060232795466	0.153562036106007
1822	Sncaip	-0.36946985808371	6.46936070275462	5.63371705535176	0.0176182341170746	0.153584200044729
1823	Tshr	1.18166391690174	1.73746637951844	5.63268208314798	0.0176286387663659	0.153584763019788
1824	Gsdmd	-1.23487239136247	1.47736957408699	5.63178739769475	0.0176376382136934	0.153584763019788
1825	Ncapd3	-0.427851919733162	5.66635419938919	5.62914816119831	0.0176642133583586	0.153691038988126
1826	Ube2n	0.443144912604813	5.68482396534546	5.62805873008465	0.0176751951655184	0.153691038988126
1827	Dmxl2	0.365051411732055	6.9330991420189	5.627694105649	0.0176788722679158	0.153691038988126
1828	Stac2	0.481969045000372	5.04984671338479	5.62256237614907	0.0177307076976381	0.153976900213696
1829	Chrna5	1.20896153821194	1.38459232857458	5.62251930790699	0.0177311433917301	0.153976900213696
1830	Creg2	1.13331645394353	2.41535170730075	5.61747148661014	0.0177822856298571	0.154336635332798
1831	Vps37c	-0.402185516357718	5.67591025049421	5.61422949165369	0.0178152123340354	0.154537966958757
1832	Cmpk2	0.62762370650736	3.92003243758846	5.60446028664223	0.0179148125037327	0.155317121723137
1833	Akt2	-0.384450198181664	5.98407005143756	5.60277403478503	0.017932062471639	0.155381859376455
1834	Gxylt1	-0.51913608926913	4.6319848816155	5.59683058632365	0.0179929994379866	0.155807123979519
1835	Large	0.369181802522986	6.9064968297489	5.59607514830041	0.0180007600895559	0.155807123979519
1836	Cpeb2	0.448496821691104	5.07209367105747	5.59229996736	0.0180395945277044	0.156058066255176
1837	Rbm22	-0.360590553671032	6.54235940712671	5.59134779234337	0.0180494029912962	0.156058066255176
1838	Oip5	-1.10180636550293	2.18192784248872	5.58819539025481	0.0180819155558929	0.156254115764008
1839	Kank2	-0.740756769526483	3.98392292035557	5.58537038704087	0.0181111028394501	0.156421232408366
1840	Alpl	-0.956423734506653	2.89911027636842	5.58358777126572	0.0181295454448378	0.156495418641499
1841	Serpina3n	1.8382355323759	-1.36817731430324	5.58249070078541	0.0181409051666704	0.156508417578612
1842	Abcc8	-0.578504836181518	5.22685700444969	5.57818543001509	0.0181855555702797	0.156793626241402
1843	Tmem44	0.364560632667248	7.43904350843811	5.57653060986043	0.0182027480578078	0.156793626241402
1844	Lancl3	0.620439871906737	3.92490502827963	5.57636481108143	0.0182044715223077	0.156793626241402
1845	Lhfpl5	0.97763295459144	2.3584187344625	5.5755012506826	0.0182134508855624	0.156793626241402
1846	Scaf11	-0.365380188273543	6.35999986398517	5.57196130721039	0.0182503073008685	0.157018208884106
1847	Kcna4	1.01136404799368	2.59147148995207	5.57109768105204	0.0182593106975347	0.157018208884106
1848	Mthfd1	-0.422244546520182	5.84782537233271	5.56835062282468	0.0182879795892753	0.157179642757824
1849	Gpr21	0.435659495762095	5.42147446795587	5.5644076987878	0.0183292100614866	0.157400231687936
1850	Ptpn21	-0.629442584641807	3.94499387184966	5.56400129074	0.0183334652535844	0.157400231687936
1851	Wdr76	-0.845177696498655	3.20206851346301	5.56198329605088	0.0183546092684032	0.157491981389503
1852	Itgb1	-0.381694943129367	7.01823951411869	5.56108938540206	0.0183639834749959	0.157491981389503
1853	Mgat4a	0.507070493822868	4.41780845179256	5.5533470025846	0.018445382982872	0.158104704758206
1854	Gpc6	-0.605570366755994	3.99819720219989	5.54726711474141	0.0185095650215803	0.158569267118533
1855	Pde5a	-0.539533430354687	4.34965221875985	5.53167992960952	0.0186751663154907	0.159901707056032
1856	Vstm5	0.880352022551704	3.38239142034222	5.52683405117933	0.01872696114976	0.160140613835114
1857	Phf8	-0.409971760358544	5.54383238582669	5.52632819765584	0.0187323764772947	0.160140613835114
1858	Syn3	0.391996914296952	6.79295245795416	5.52624043630067	0.0187333161559934	0.160140613835114
1859	Pml	-0.512021903651011	4.50428776306714	5.52255606740881	0.0187728094114481	0.160391894503512
1860	Slc12a5	0.615683676762849	6.30132502727955	5.51893069705866	0.0188117542185914	0.160638221641875
1861	Fstl1	-0.485060194236099	6.56000130015856	5.51668976242576	0.0188358687396108	0.160757712622911
1862	Sema3c	0.422641708366358	6.16353367047235	5.51202080221348	0.0188862136968028	0.161100822849795
1863	Palm3	1.1441415330663	1.74179363975328	5.51044518243191	0.0189032348148051	0.161159462460306
1864	Specc1	-0.420474247721862	5.59841962594252	5.50569252633554	0.0189546729209119	0.161511303649594
1865	Nt5c3	0.459907399269574	5.7587499298855	5.50197272743016	0.0189950332725039	0.161701945119204
1866	Ryr2	0.819653416785237	3.15837377557647	5.49980764066935	0.019018565648965	0.161701945119204
1867	Smim11	-0.555470089982432	4.35029013205403	5.49946993508387	0.0190222388934745	0.161701945119204
1868	Hist2h2be	-0.626664191620907	4.01760915825233	5.49898861929769	0.0190274754620459	0.161701945119204
1869	Tmem62	0.665428086104209	3.79068549838694	5.49894497694207	0.01902795035118	0.161701945119204
1870	Sf3b2	-0.405733316791016	8.51229987736166	5.49241091819502	0.0190991883059544	0.162207582669462
1871	Dazap1	-0.465418830252108	7.38247581260312	5.49161583474876	0.019107875538284	0.162207582669462
1872	Nhlrc1	0.517065137536852	4.30940103841569	5.47977025897245	0.0192377872512642	0.163223170358883
1873	Amer3	0.355178013767113	6.50162558048235	5.47732120257341	0.0192647599968911	0.163364639926162
1874	1700028E10Rik	-1.84527969084486	-1.40075928630273	5.47638945137333	0.0192750321237567	0.163364639926162
1875	Fadd	-0.628143831433109	3.8773665485931	5.47114440399111	0.0193329620702622	0.163652762809606
1876	Kcns2	0.873255735512737	2.8642909416798	5.47095876183688	0.019335015725345	0.163652762809606
1877	Itga6	-0.466367324036383	5.30140443627653	5.47051388789903	0.0193399380339754	0.163652762809606
1878	Mastl	-0.992831674181192	2.53363357034287	5.46491114069974	0.0194020406333568	0.163983331170383
1879	Fxr2	-0.348165843166424	7.31450489864219	5.46454379528634	0.0194061195980125	0.163983331170383
1880	Hnrnpk	-0.470726811220692	7.66673362182619	5.4633624250589	0.0194192434182291	0.163983331170383
1881	Osbpl6	0.46181067281194	5.49448643757519	5.46326723122075	0.019420301324151	0.163983331170383
1882	BC053749	-0.548587083388471	4.23842824132884	5.46120752142373	0.0194432058374681	0.164072855495726
1883	Pbx3	-0.56223413806122	6.53495920801651	5.4604565536427	0.0194515637410094	0.164072855495726
1884	Ptn	0.439620499306743	8.63747059188518	5.45319297805236	0.0195325957171908	0.164653937772389
1885	Rassf4	-0.611130139470773	4.19705338621269	5.45234138521078	0.0195421188588864	0.164653937772389
1886	Dmbx1	2.54821617804063	-2.66523752054704	5.45149811584516	0.0195515536509932	0.164653937772389
1887	Pcdhga1	0.715731232990161	3.56052949191404	5.44634487783393	0.0196093122830634	0.165052838893426
1888	Disp2	0.351854352460857	7.05140445168015	5.4420554900974	0.0196575232011369	0.16537099629431
1889	Chek2	-1.01678802046893	2.42950938325068	5.43744242154017	0.0197095089387212	0.165720556100428
1890	Prdm12	-1.72147438893947	2.94069664827866	5.43545789953185	0.0197319166837016	0.165821181315996
1891	Srrt	-0.359703226194282	7.36849439151096	5.42790073504972	0.0198174879742907	0.166452227126208
1892	Gpr135	0.781752615138542	3.46816061673202	5.42604053025047	0.0198386102357415	0.166541567851101
1893	Cldn10	1.70126729732877	-0.372954250086183	5.42405391518061	0.0198611935677717	0.166581391109413
1894	Cdk5r2	0.556593347665599	6.59721850943345	5.42377818603143	0.0198643300863331	0.166581391109413
1895	Zfand3	-0.347501247374765	7.32041631961598	5.41935475663439	0.0199147182697503	0.166915815450366
1896	Tmem170b	0.435048698533445	5.75754297336501	5.412657850276	0.0199912557542276	0.167468942586708
1897	Gja1	-1.35519912078043	5.68653096900574	5.4108847574974	0.0200115709317983	0.167550754406828
1898	Ube2l6	-0.851730549904149	3.16881407950082	5.40642345986653	0.020062780660479	0.167782014917234
1899	Shisa9	0.507799050553768	4.94937655382599	5.40590738753108	0.0200687132196063	0.167782014917234
1900	Parp1	-0.427610994656732	8.00712954721726	5.40571871284661	0.0200708826004372	0.167782014917234
1901	Gabpb1	-0.406258641810401	5.58575618962056	5.39963880121594	0.0201409193884846	0.168278917752394
1902	Lamtor4	0.368298486086978	5.88336578580963	5.39359883829852	0.0202107462982246	0.168734078876929
1903	C030013G03Rik	1.89242351916305	-1.7242939400201	5.39308970611747	0.0202166437135803	0.168734078876929
1904	Maml1	-0.401880870554823	5.77016403633167	5.37328314636078	0.0204474554786186	0.170570869415388
1905	Dcn	-2.5439970371428	3.65891465125775	5.37024706869616	0.0204830760207646	0.170778318340054
1906	Ankra2	0.349657215543678	6.13302385836652	5.36048189553417	0.0205980810791691	0.171647073337064
1907	Gm6792	2.548432697385	-2.91304213807391	5.35864011943753	0.0206198465680193	0.171707185771385
1908	Slc14a1	-1.295674425349	0.955235976811371	5.35804232390723	0.020626916228156	0.171707185771385
1909	Pvt1	1.05455613635008	1.96252997099402	5.35642917100626	0.0206460062434335	0.171721781218399
1910	Tmem106b	0.363298039085884	6.18435783378888	5.35606715026258	0.020650292899776	0.171721781218399
1911	Thrb	1.13683399417866	1.87201832722214	5.35458348397317	0.0206678704870836	0.171778015147226
1912	Csgalnact1	0.923883511459326	2.70001744848121	5.351820682719	0.0207006437649049	0.171960420982209
1913	Tor1aip1	-0.477017896627054	4.67288972676103	5.34718078114758	0.0207558048788029	0.172328514840578
1914	Vps72	-0.348687364754872	7.13847645854015	5.34451178649287	0.0207876039044538	0.172502357792288
1915	Sp3	-0.366197382814676	6.33347814717968	5.34164106626124	0.0208218626135037	0.172696419786047
1916	Cdh5	-0.924797100083112	5.05589336670763	5.33944369775575	0.0208481251257117	0.172823993409018
1917	Unc80	0.814029079134225	3.29719251092341	5.33757472370858	0.0208704897092751	0.172919138264171
1918	Ppp3ca	0.383526414487535	7.39288109189712	5.33636778131521	0.0208849454584239	0.17294869067578
1919	Npepl1	-0.454016924173731	5.09293347047386	5.33404318744169	0.0209128167095641	0.173089248461702
1920	Ntn1	-0.671251596089023	5.74017859394584	5.32999822135847	0.0209614065599285	0.173401052287158
1921	Col9a3	0.607124962044981	4.85169972584384	5.32822494657319	0.0209827447137504	0.173487212019
1922	Mmp16	0.515824880641154	4.87234533767273	5.31892829456737	0.0210949815690768	0.174324449667871
1923	Pcdha10	1.06852141281969	1.76964113670127	5.31683574834333	0.0211203300768218	0.174359682187681
1924	Gins1	-0.616037618535829	4.21021339335898	5.31589102311207	0.0211317845367165	0.174359682187681
1925	Alx4	-1.90875514512974	1.57572343264123	5.31585855485457	0.0211321783171496	0.174359682187681
1926	Pmm1	0.341669921094395	6.63781140602627	5.31397620374888	0.0211550207743237	0.174457525939036
1927	Gtpbp1	-0.344860095418471	6.88472051827651	5.3103796915612	0.0211987357858115	0.174688362913137
1928	Sh3gl2	0.353567044731545	6.98985586823811	5.30986418323604	0.0212050093619926	0.174688362913137
1929	Tmeff2	0.644614794424827	5.32922187171491	5.30638159167115	0.0212474417982078	0.174947184075134
1930	Msra	0.398904364298883	6.26669772872801	5.30278439102322	0.0212913629408865	0.175217988388653
1931	Col11a1	-0.601523232957943	4.1508704970376	5.300542561114	0.0213187827914495	0.175352784607246
1932	Spock2	0.429261498715152	7.99793463007295	5.29959491743284	0.0213303844235184	0.175357399481751
1933	Ehbp1l1	0.5072546323346	4.84182281570814	5.29770953305783	0.0213534858912843	0.175456500988757
1934	Hrk	0.511079854118666	4.59907919313753	5.29260454979606	0.0214161669609223	0.175880548004307
1935	Scnm1	-0.464711488779629	5.82525001672894	5.28641923178878	0.0214923681316924	0.176415133351768
1936	Atg9b	1.14659850343227	1.70161722100211	5.2846523010219	0.0215141876723283	0.176503017974995
1937	Tcof1	-0.370883389133269	6.19680745752273	5.27769044052267	0.0216003820197767	0.177118671977343
1938	Tgm3	1.53404583120201	-0.399759144934328	5.27657132508898	0.0216142710401581	0.177127763710896
1939	Oprd1	1.47042812177219	-0.364273004991144	5.27580436798852	0.021623794864662	0.177127763710896
1940	Casp2	-0.369079311017557	6.40405062816225	5.27258094164709	0.0216638698625629	0.17734319465723
1941	Gucy1b2	-1.08692401336006	2.16984291120166	5.2718935366573	0.0216724259163686	0.17734319465723
1942	Mpp5	-0.60660868893958	4.10724859945305	5.26740464704781	0.0217283847324508	0.177622322596842
1943	Gm5468	0.560261821335939	4.11982518541292	5.26736309620618	0.0217289034065141	0.177622322596842
1944	Kcnj11	-0.500833457606324	5.35971519079374	5.2606909357053	0.0218123577322865	0.17817962164153
1945	Baz1b	-0.409169566743775	7.69998758618877	5.26011990771565	0.0218195154626189	0.17817962164153
1946	Sec23ip	-0.37414169992259	5.88508036985944	5.25845813117962	0.0218403593677634	0.178207555931476
1947	Gjb2	-3.22100189128566	1.46377339408401	5.25774646937937	0.0218492921511193	0.178207555931476
1948	Mad1l1	-0.512408839007463	5.54259678428826	5.25716478279602	0.0218565962950649	0.178207555931476
1949	Hmgcll1	0.562501031521936	4.37113569493038	5.25469468366309	0.0218876411099597	0.178281886887609
1950	9430041J12Rik	-1.31234326193897	0.742768717954384	5.25411051886788	0.0218949897123202	0.178281886887609
1951	Pcdhb13	1.1176960066133	1.34261148249493	5.25376107299882	0.0218993868486888	0.178281886887609
1952	Comt	0.340827830199917	6.49678368030195	5.2496907995377	0.0219506712088324	0.178607843652605
1953	Apod	-1.22297550313276	4.54404366211973	5.24793385183378	0.0219728467018619	0.178696735363888
1954	Gltscr1	-0.374402462648508	6.56268376279857	5.24325712077083	0.0220319876964891	0.179043396365464
1955	Sptbn1	0.39914923097434	8.73532225394836	5.24278098923628	0.0220380180000304	0.179043396365464
1956	Pcdha7	0.842604779011773	2.94523592184447	5.24175121423176	0.0220510661598528	0.179057813812342
1957	Trpm3	0.954152355917117	4.83079502115497	5.23934478870785	0.0220815889084033	0.179166401533933
1958	Metrnl	1.1229252725816	2.16259475765454	5.23891856940062	0.0220869995720859	0.179166401533933
1959	Pkn3	-1.15018944870526	1.66234129009381	5.2352908928618	0.0221331069302021	0.17943405330626
1960	Tgfb3	-0.715123304158556	3.72970531218015	5.23454580773219	0.0221425892136416	0.17943405330626
1961	Nptn	0.360889289522797	7.32751482689811	5.23275499472487	0.0221653971098683	0.179473277653909
1962	Snw1	-0.348108832297581	6.7680976572449	5.23239154396962	0.0221700290094421	0.179473277653909
1963	Il17d	0.438907467861158	5.09181766052029	5.23058735687998	0.022193036829991	0.179568010173585
1964	Mccc1	-0.546271850508628	4.2427566575749	5.22640724470409	0.0222464386320919	0.179908444395883
1965	Rabac1	0.369517624101544	7.04338265963238	5.22485248194732	0.0222663349990153	0.179977709307562
1966	Pcbp1	-0.397969447504727	8.36312879790376	5.22208791274414	0.0223017588588718	0.180099891326634
1967	2410004B18Rik	0.476195152182924	4.90975016485158	5.22174900869232	0.022306105428074	0.180099891326634
1968	Spns2	0.367687076439566	5.81770664575579	5.22101919819836	0.022315468496557	0.180099891326634
1969	Svil	-0.846608363247134	3.77011395129714	5.21512306172762	0.0223912621918345	0.180619815842005
1970	Hecw1	0.334743280480124	7.10314430577442	5.21313084839358	0.0224169319544373	0.18070620163736
1971	Nsdhl	0.379876850355908	6.11552311270073	5.21223029472466	0.0224285456359192	0.18070620163736
1972	Trim30e-ps1	2.78054152402633	-3.08841834754005	5.2116445097211	0.0224361033576071	0.18070620163736
1973	2810055G20Rik	-1.51957005273756	-0.221207850992352	5.20554598963208	0.0225149425892555	0.181156082215112
1974	Hist1h2ag	-2.38995800886915	-1.40186244463121	5.20506248998389	0.0225212053485	0.181156082215112
1975	Runx1t1	0.332856051539193	6.76528336065313	5.20467879966437	0.0225261765645562	0.181156082215112
1976	Cpt1a	-0.475796546436325	5.08146795279036	5.20118635187873	0.0225714781620995	0.181428536259427
1977	Cxxc4	0.515434246707979	5.24577788195339	5.19603633890236	0.0226384528630409	0.181874834002872
1978	Cdh1	-3.26215606305216	0.911000509504378	5.1933161836174	0.0226739109215151	0.182008702431345
1979	Trim46	0.379919536848149	7.49409113379522	5.19120160027705	0.0227015149228883	0.182008702431345
1980	4930427A07Rik	-0.606526975212605	4.08753701351277	5.19064178356449	0.0227088286603311	0.182008702431345
1981	Klf8	0.533613987464552	4.52435322957094	5.18953408918142	0.0227233073544716	0.182008702431345
1982	Slc6a17	0.342956595040175	7.45963225114879	5.18934139297016	0.0227258270670342	0.182008702431345
1983	Rab8b	-0.403396203048202	5.99205121451198	5.18894469636132	0.0227310152184018	0.182008702431345
1984	Ubap2l	-0.404554635492249	7.87174335846864	5.18861475828322	0.022735331210967	0.182008702431345
1985	Pde4dip	0.360380164830023	7.98651210541807	5.17624827388545	0.0228977139507885	0.183216317723111
1986	Spryd7	0.432888454624923	5.23629653955069	5.17198462079394	0.0229539777222462	0.183535334598139
1987	LOC101056043	-0.61991501875277	3.99352677985018	5.17147635344936	0.0229606944435247	0.183535334598139
1988	Fam219a	0.342364323669011	6.52462111225063	5.16689562934573	0.0230213204257507	0.183927380443762
1989	Cyp4b1	1.70240251409389	-1.44332096651779	5.16551889492119	0.0230395739482134	0.183927720051768
1990	Hp	1.87238100101813	-1.47116302400758	5.16514579826833	0.023044523257761	0.183927720051768
1991	Clstn2	0.42284107857608	6.74298550309727	5.16099909290011	0.0230996055893914	0.18427475418197
1992	Myl2	-3.06424663655826	-2.90486353801283	5.15525481675901	0.023176134679333	0.18479244332924
1993	Tfr2	1.13215228860567	1.53201484484717	5.15221166806465	0.0232167840082373	0.185023673057117
1994	Actr2	0.400797070377965	7.58485938266733	5.15110065661503	0.0232316429285039	0.185049240036824
1995	Khdrbs1	-0.388753276348992	8.35109108110772	5.14906842497538	0.023258847975134	0.185173073879225
1996	Tmem222	0.328828822049962	6.44649957664953	5.14544820727098	0.0233073929095851	0.185466593979429
1997	Scn11a	-1.96584982885512	-1.21639805607109	5.14314933914463	0.0233382738689172	0.185619330926395
1998	Clcn4-2	0.371909715139446	7.73490050776083	5.1354036251891	0.0234426355890241	0.186356046576812
1999	Selm	0.735845019243585	4.52945743632522	5.13231125934816	0.0234844355731316	0.186594942575313
[truncated: 13,884 more rows]
