# Supplementary material for: Sequential perturbations to mouse corticogenesis following in utero maternal immune activation
Source: eLife. 2021 Mar 5;10:e60100. doi: 10.7554/eLife.60100 (PMC7979158; doi:10.7554/eLife.60100)
Supplement: Supplementary file 9. — Columns indicate gene symbols (gene_name), log2 fold change (LogFC), log2 counts per million (LogCPM), likelihood ratio statistics (LR), p value (PValue), and false discovery rate adjusted p value (FDR). A total of 16,394 genes were tested. [file elife-60100-supp9.zip › SupplementaryTable9P0_DE_saline_vs_polyIC_male.csv]

	gene_name	logFC	logCPM	LR	PValue	FDR
1	Tfap2e	5.3923692697671	-1.01665025745265	25.9781584208138	3.4530193838665e-07	0.00566087997791074
2	Aff2	-1.07624000889766	5.35216129817323	20.2904348104458	6.6532368935121e-06	0.0545365828161187
3	1700093K21Rik	3.61788154911727	-0.740982166065525	19.1791586392085	1.19005625656355e-05	0.0650326075670097
4	Grin2b	-1.56134336061203	5.6740480271257	18.3044901009453	1.88262914021851e-05	0.0771595553118555
5	Ctla2a	1.19547414410481	3.11257772151811	17.8684990012992	2.36706982289725e-05	0.0776114853531552
6	Pisd-ps2	1.6304602819492	5.11084168752762	17.4257336001844	2.98753832848429e-05	0.0816295055952858
7	Mir25	2.04782865975499	-0.623048086817965	15.8359756735008	6.90765873338118e-05	0.161777367535787
8	Vegfa	0.891883806708193	6.29112142297277	15.3786063254436	8.79787691175716e-05	0.168583344439283
9	Nanos2	2.0759825995522	1.35031130659199	15.1867150806045	9.73861480598576e-05	0.168583344439283
10	Prss56	2.64376288300966	-0.988969203942376	15.0839788738408	0.000102832343808273	0.168583344439283
11	Mir409	4.19674963137806	-2.80817864811419	14.8568573802032	0.000115985621070829	0.172800611684653
12	Gm14378	1.87107922731153	2.47011728811904	14.6934414076852	0.00012648574723776	0.172800611684653
13	Klf12	-0.910974336871176	5.39155575959596	14.4549128453758	0.000143554916807264	0.181033792779869
14	Ager	1.73554863454806	1.69318114808926	14.1695094055287	0.00016705579285017	0.195622333427549
15	Mirg	1.35933884100136	3.94839468209524	13.5731694856896	0.000229441630192409	0.220963555018797
16	Nr4a3	-1.26401584070048	4.74302044394239	13.474174993514	0.00024186951678749	0.220963555018797
17	Foxd3	3.15251437358266	-2.33793628891205	13.3545429463863	0.000257797363747217	0.220963555018797
18	Plekhs1	1.67348742894738	-0.473191741734498	13.2966751436425	0.000265877188940478	0.220963555018797
19	Ttll3	1.2904717009724	3.68729113412623	13.2958144271769	0.000265999274081659	0.220963555018797
20	Tmem178b	-0.873122369885562	5.68003239062126	13.2708401479904	0.000269566371866289	0.220963555018797
21	Tm6sf2	1.95482699915222	0.0101304996462951	13.0146034655259	0.000309071208177946	0.232021601306008
22	Hipk2	-1.2428843267598	4.61497028497952	12.8806986107483	0.000331988288631346	0.232021601306008
23	Fitm1	2.67212948627914	-2.40407614601664	12.7787394538361	0.000350581091075831	0.232021601306008
24	Epha6	-1.16485114895892	3.05488482542966	12.7658371659683	0.000353007567937035	0.232021601306008
25	Pygo1	-0.959680589949188	4.96262899424828	12.7604446111885	0.000354026734517988	0.232021601306008
26	Klf7	-0.903664564575505	5.11775581543072	12.6437316200204	0.000376827046360911	0.232021601306008
27	Klra2	2.8882653063031	-2.15453551648173	12.5894906745442	0.000387921842518551	0.232021601306008
28	Gas5	1.33866442459143	7.66373721833597	12.5496551712121	0.00039627942153033	0.232021601306008
29	Traip	1.17025925391206	4.7769190225488	12.4433475163839	0.000419483262702561	0.237138227887786
30	Phex	1.62737100330357	0.137142120481821	12.0091017913661	0.000529413658368352	0.267688847439087
31	A930011O12Rik	1.8444730204546	7.27453538337471	11.9973847161549	0.000532752605651088	0.267688847439087
32	Nyap2	-1.03331672718603	3.82578054731619	11.9243970873171	0.000554035551105286	0.267688847439087
33	Tmem191c	1.11823303846034	5.06063703169833	11.9060423555156	0.000559521500604893	0.267688847439087
34	Mir541	3.57379895465447	-2.77700739834952	11.8782500446652	0.000567932779327621	0.267688847439087
35	Ncam2	-0.868614029859487	4.99750259780979	11.8666008053522	0.000571496258409665	0.267688847439087
36	Olig3	-3.69585616195548	-2.94497543841404	11.7851642193775	0.000597046252513404	0.271888229547354
37	Soga3	-0.690528745005381	7.4060180694593	11.6240809980139	0.00065103399454088	0.284878912048076
38	Slc4a1	1.45999442901535	-0.0915495803999427	11.5845277803204	0.000665028195395828	0.284878912048076
39	Dmpk	1.58433097656328	4.35697968639775	11.5206349500936	0.000688278764350944	0.284878912048076
40	Gm16973	1.22438625906869	2.60934203903014	11.4635992926671	0.000709727049864393	0.284878912048076
41	Cntnap5a	-0.873127222618733	3.60268646023018	11.3652638388821	0.000748304466618135	0.284878912048076
42	Tbc1d10c	1.44081300000555	1.1857534324516	11.3440822767886	0.000756887627285621	0.284878912048076
43	Ovgp1	1.65427626312981	3.97562937151485	11.324393649702	0.000764955015158064	0.284878912048076
44	Npm2	2.07102826263605	-0.738713442680887	11.2185137021795	0.000809853290727702	0.284878912048076
45	Frmd7	1.43027590945317	1.21806022856127	11.2128275407417	0.00081233851091802	0.284878912048076
46	Ddx43	1.81792464768524	-1.51640280035943	11.1827661130524	0.000825605965421915	0.284878912048076
47	Dhx58	1.37550875814474	0.928674168563137	11.1734007675418	0.000829783890961505	0.284878912048076
48	4933413J09Rik	2.39200220306896	-1.12535138583749	11.1328702743392	0.000848112512416349	0.284878912048076
49	Snhg12	0.802824608498744	4.6322604260522	11.0989399313261	0.000863770792193284	0.284878912048076
50	Tsx	2.29218468171175	-1.17638858857436	11.035377619089	0.000893894658913692	0.284878912048076
51	Rpl12	1.14173453213663	2.45735319602444	10.9819568093508	0.000920032338140896	0.284878912048076
52	Clk1	1.3542711044964	6.90258563134804	10.9731976262359	0.000924391171187421	0.284878912048076
53	Nfix	-0.870196295390453	9.59919663472505	10.9636685155656	0.000929156859761997	0.284878912048076
54	Tnk2os	2.04600747695184	-0.378662459061873	10.9360088659737	0.000943131151262428	0.284878912048076
55	Capn6	1.39478966369693	2.36580097015768	10.9072489444349	0.000957886755296577	0.284878912048076
56	Col11a2	1.77741524458563	4.60355792058915	10.8780370313611	0.000973113277704785	0.284878912048076
57	Tshz2	-1.15356184637186	5.62806438811076	10.7157455097403	0.00106227648176445	0.291732200691191
58	Mafa	2.36858274585336	-1.04055693009996	10.703537702693	0.00106930869359937	0.291732200691191
59	Bbs5	0.964814230620755	3.70863495176182	10.6879615030292	0.00107834965829247	0.291732200691191
60	Nckap5	-0.677504093694241	5.57029101607746	10.6822241932901	0.00108169924297409	0.291732200691191
61	Vwf	1.01949203196411	5.00599853060308	10.6357297288972	0.00110923506127984	0.291732200691191
62	Stac3	2.23972825041867	1.86874661466982	10.6306726714203	0.00111227248777647	0.291732200691191
63	Npff	1.97376794867623	0.757795078328002	10.616073116543	0.00112108873023942	0.291732200691191
64	Tnfrsf9	2.34532113803978	-1.7710662018695	10.560443166297	0.00115533493539728	0.293582306793371
65	4930412O13Rik	2.15154530497022	-1.84075856558747	10.5466093115221	0.00116401426995054	0.293582306793371
66	Npc1l1	1.87947327312088	-0.511414972299706	10.5155151517903	0.00118376426615294	0.294039869383504
67	Cdkl5	-0.923375087017057	4.9074703409595	10.4213414154447	0.0012456738223664	0.29404219220298
68	Kcnb2	-0.89311328650934	3.14566650942467	10.4146534527094	0.00125019313759542	0.29404219220298
69	Hivep3	-0.919540435402008	5.85162422101006	10.4062293568069	0.00125590924735726	0.29404219220298
70	Gm5415	3.52177106198715	0.936323605182604	10.3871043857092	0.00126898474665646	0.29404219220298
71	Fndc8	1.85411687753951	0.749083515053675	10.3806139220223	0.00127345343701425	0.29404219220298
72	Dmrt3	-2.09728151721223	-0.760785728442999	10.2784993799418	0.00134589365073521	0.294216639896851
73	Palm2	-0.630996433016093	5.86872480969465	10.2616027167881	0.00135827628486819	0.294216639896851
74	Atcayos	2.56691163496873	-1.23428345469493	10.259843002569	0.00135957249552695	0.294216639896851
75	Snord38a	2.63456125318718	-2.59930559883922	10.2096960535336	0.0013970419618873	0.294216639896851
76	Cfp	1.51938485384908	3.49895911013971	10.1949681014791	0.00140824396373264	0.294216639896851
77	4930474N09Rik	1.65515385005897	-0.698732996550332	10.1946882813643	0.0014084576714607	0.294216639896851
78	Mir221	3.39924702456079	-3.20540037399943	10.1899478145218	0.00141208311442331	0.294216639896851
79	Otp	-3.63084621202875	-1.47106614898455	10.1772419491278	0.00142184705487777	0.294216639896851
80	Nfkbid	1.08914220938968	1.94230331919841	10.1593293596213	0.00143572838793144	0.294216639896851
81	Amer2	-0.759281954618025	5.27222986901075	10.1262871380469	0.00146169548657537	0.295839948233538
82	Gm15787	2.40405799722057	-0.751939105300509	10.0455969359646	0.00152712509373519	0.305100324167845
83	Nmb	1.25905208967427	1.57140640762486	10.0083189916722	0.00155834696256559	0.305100324167845
84	Popdc3	-2.22081770769813	-0.546002200134566	9.99722091516772	0.00156776638832953	0.305100324167845
85	1500012F01Rik	0.838148653739463	5.12671755060012	9.98070460522914	0.00158189139650279	0.305100324167845
86	Thoc1	0.973790585510272	5.9429154934363	9.91724324910774	0.00163737446389678	0.309146780076712
87	Rfx5	1.0163900122762	4.90301399526412	9.87068473321298	0.00167932998676299	0.309146780076712
88	Mir138-2	2.98049402678043	-2.61537272088443	9.86178348287485	0.00168747440935533	0.309146780076712
89	Mir3072	2.14679366886721	-0.26274655714478	9.85086467294851	0.00169751952567999	0.309146780076712
90	Lrrc8b	-0.775942637033922	6.18493824196392	9.75835461061089	0.00178509606392897	0.309146780076712
91	Snord12	1.75159391446626	0.833666152383588	9.75531977421103	0.00178804537510045	0.309146780076712
92	Tmem86b	1.55850859677341	2.72235488188506	9.744545721258	0.00179855574535182	0.309146780076712
93	Cdk3-ps	1.35710071361684	1.22111034671856	9.73134435704265	0.00181151942519138	0.309146780076712
94	Nav3	-0.586200956268927	6.90673636999935	9.72464141708561	0.00181813788915928	0.309146780076712
95	Mir6953	4.30467195985332	-3.47629047862925	9.68082914000139	0.0018620058407004	0.309146780076712
96	Grin2c	1.11371000431015	1.78959247606577	9.67042693266571	0.00187257792611721	0.309146780076712
97	C1s2	1.77486786822556	-0.0862236745038997	9.64444896797776	0.00189924663573393	0.309146780076712
98	Nr2f2	-1.23577453384642	5.59784953727666	9.63679120480697	0.00190718124944616	0.309146780076712
99	Fam129c	1.34380461365189	2.81884468736023	9.6174782702551	0.00192734197490184	0.309146780076712
100	Plcxd1	1.01273301566556	2.48482646542162	9.61499848114523	0.0019299462245066	0.309146780076712
101	Lsmem1	2.4801365102203	-2.27073212704767	9.55643184073721	0.0019925003244271	0.309146780076712
102	Rtl1	1.70018124084551	1.05228895796486	9.51662529176361	0.00203618684722278	0.309146780076712
103	B230209E15Rik	-0.777327581333182	4.40363780310695	9.48816044523987	0.0020680206547597	0.309146780076712
104	Hivep1	-0.629533492974287	6.63950067011961	9.48799252050409	0.00206820994404043	0.309146780076712
105	1600020E01Rik	0.900927817724038	4.24479351645803	9.48313308567133	0.00207369524698137	0.309146780076712
106	9430008C03Rik	0.748316432787183	4.69558215850856	9.46017273820456	0.002099812969625	0.309146780076712
107	Cox20	1.09094032060622	5.13532639753431	9.41846730419002	0.00214810993652638	0.309146780076712
108	Rdh9	1.19638123514513	-0.0192275990599801	9.41214424673291	0.00215553008393655	0.309146780076712
109	Cbx7	0.978500906535197	3.53244944113167	9.39985229332014	0.0021700292426369	0.309146780076712
110	Rnf223	1.18424375365441	0.476806155200787	9.39951864231518	0.00217042418168751	0.309146780076712
111	1700094D03Rik	1.09034728184339	3.20920192433721	9.39566803416541	0.00217498738360364	0.309146780076712
112	2810055G20Rik	1.69820318207432	0.723604502685256	9.37842552751583	0.00219554043674063	0.309146780076712
113	Triobp	-0.621687359814651	6.93073441821206	9.36779367059992	0.00220831167745986	0.309146780076712
114	Lin28b	1.29683332913876	3.30617999507322	9.34781427539977	0.00223251563437415	0.309146780076712
115	Erbb4	-0.769390712816211	4.62181185207813	9.32184285795045	0.00226438138019725	0.309146780076712
116	Mir6948	3.26204011787489	-2.24025000205752	9.29659302693578	0.00229580415658722	0.309146780076712
117	Ntsr2	0.95855889373289	2.13886472381294	9.28562894692367	0.00230958608537791	0.309146780076712
118	Commd4	0.621972109529273	5.88154857569155	9.28555422214527	0.00230968030238833	0.309146780076712
119	A230057D06Rik	1.8180879837151	4.0406331514458	9.27471115067119	0.00232339324788836	0.309146780076712
120	Leng8	1.47991070229074	8.66427584563778	9.26012526295381	0.00234197002885238	0.309146780076712
121	Amy1	1.46774322511817	4.99777174971805	9.21656666999579	0.00239834887756847	0.309146780076712
122	Otoa	1.60613375121358	-1.18610930102434	9.19589735342664	0.00242558151882528	0.309146780076712
123	Slc18a2	1.0427231483886	3.44604962287777	9.19587859643894	0.00242560637387415	0.309146780076712
124	Clasrp	1.0180861433556	6.50346688936217	9.19422082173643	0.00242780412683599	0.309146780076712
125	Mirlet7f-1	2.92848339991964	-2.55120677354565	9.19414825966294	0.00242790037032004	0.309146780076712
126	Rab34	0.949333130429885	5.77233301091764	9.19123141399341	0.00243177236744935	0.309146780076712
127	Sema3c	-0.592584344104975	5.78682822461616	9.17930764426524	0.00244766597789969	0.309146780076712
128	Robo3	1.48270896107142	1.99607419070933	9.17576078663397	0.00245241402101405	0.309146780076712
129	Kif26b	-0.698155959079221	5.81271970524531	9.1740894044479	0.00245465467562444	0.309146780076712
130	Rtbdn	1.27147666765574	2.73863830454485	9.1685438250094	0.00246210397158241	0.309146780076712
131	Thpo	1.39796340702405	1.15919244420474	9.13361867967041	0.00250954859001899	0.309146780076712
132	Col9a3	1.14675017879218	6.31210334500742	9.12777516258958	0.00251757695244102	0.309146780076712
133	Sycp2	1.61972744975971	1.03169079894225	9.10498030367903	0.00254914462022266	0.309146780076712
134	Scn10a	-1.63227018007733	-0.644872252868561	9.09882973237979	0.00255773091959112	0.309146780076712
135	Daw1	1.44578850538343	0.127693916864609	9.09270511626051	0.00256631015684112	0.309146780076712
136	Rab26os	1.75227759294705	2.72051821240055	9.06021687260397	0.00261230991675982	0.309146780076712
137	Nos1	-0.642985012094951	5.16809121267544	9.04146778922129	0.00263923655689051	0.309146780076712
138	Rps21	0.809770684761226	6.48678318901057	9.02018189551411	0.00267014820255367	0.309146780076712
139	Lat	1.74610125970158	0.0739043070115454	8.98532389185024	0.00272156545689421	0.309146780076712
140	Gm648	2.47208049427324	-2.57066595606531	8.96517547537284	0.00275174268350348	0.309146780076712
141	Sra1	0.635376357750913	5.10766587702245	8.96114170548191	0.00275782495189219	0.309146780076712
142	Gm16062	1.75480132054707	-1.35766696342359	8.95879340617563	0.00276137208997319	0.309146780076712
143	Mirlet7bhg	1.22952167415427	3.4828278042814	8.93851200833949	0.00279220086184106	0.309146780076712
144	Higd1b	1.04962810108923	1.62020842956279	8.89202169911008	0.0028641941596358	0.309146780076712
145	2700099C18Rik	1.13910561728135	1.51423437361666	8.8900204093037	0.00286733527264507	0.309146780076712
146	Prodh	0.942564488005754	2.74701943326102	8.87815867171748	0.0028860247512738	0.309146780076712
147	Pnn	0.947010098748251	7.30029298186226	8.86922070979955	0.00290018919978942	0.309146780076712
148	Riiad1	1.20259958020523	1.62421397968454	8.86616381110165	0.00290504981175445	0.309146780076712
149	Rnf215	0.786480768285986	5.89298474909509	8.85924210693237	0.00291608624604029	0.309146780076712
150	Kera	-3.46442867855053	-2.6788316560658	8.85816470187599	0.00291780795999095	0.309146780076712
151	Cyp27b1	1.25414139006253	0.179183857477782	8.84654606475576	0.00293644049980618	0.309146780076712
152	Col16a1	1.02174567154379	4.72424953380684	8.84040934033878	0.00294633055182646	0.309146780076712
153	Qtrt1	0.764884485654232	4.8143572256339	8.80575536629358	0.00300281798350033	0.309146780076712
154	Dnase1l2	1.608449805425	2.80308662726255	8.78955004972774	0.00302960964638193	0.309146780076712
155	4933408B17Rik	1.75700150018194	1.15338659371567	8.7821997603847	0.00304184154317486	0.309146780076712
156	Cox6c	1.19125486809542	6.85547043432726	8.77470184694192	0.00305437080540588	0.309146780076712
157	Gnl3	0.712351103255054	5.59591236202113	8.77411180658657	0.00305535900499038	0.309146780076712
158	A330023F24Rik	1.62422984886907	4.06611606320408	8.7719323209738	0.00305901202417316	0.309146780076712
159	Slc38a9	1.11712383558425	4.30988848294893	8.76592826252605	0.00306909834680819	0.309146780076712
160	Mir377	2.22300288275736	-2.21285752247576	8.76420394187561	0.00307200130374537	0.309146780076712
161	Apbb3	0.919673574499009	5.38384839608571	8.75984947434796	0.00307934463331187	0.309146780076712
162	Gatad2b	-0.747991276123993	5.26453046493633	8.74258237989104	0.00310863969703748	0.309146780076712
163	Sds	1.72127759134567	0.525937565066372	8.74014376138855	0.00311279977540666	0.309146780076712
164	Epb4.1	-0.595618882907402	7.39378573225421	8.72460804394786	0.00313943554313535	0.309146780076712
165	Arhgap40	1.41334428421556	-0.513503022041722	8.70683742969698	0.0031701871256581	0.309146780076712
166	Taf7l	1.69182181930734	-1.17355819777674	8.68651345082858	0.00320573269415268	0.309146780076712
167	Mettl17	0.931700168134339	5.12212371154981	8.68566982561288	0.0032072168741862	0.309146780076712
168	Asb14	1.45299785454118	-0.661894342645345	8.68387901159809	0.00321036974730839	0.309146780076712
169	Gabbr2	-0.722448241441565	6.94341803763873	8.67047029004661	0.00323407719315371	0.309146780076712
170	Neat1	1.18477731227036	3.10455534927583	8.66406060140521	0.00324547269376369	0.309146780076712
171	Snhg1	1.08367788559086	4.94494211588326	8.66280992985381	0.00324770096068704	0.309146780076712
172	Lphn3	-0.541391855376225	7.05033454441073	8.65934962123804	0.00325387414682686	0.309146780076712
173	2810049E08Rik	1.24079042712854	2.76568155102748	8.65440625966385	0.00326271379086072	0.309146780076712
174	Rgs11	1.40257049258442	4.41323245050843	8.6341414808301	0.00329920681181017	0.309146780076712
175	Fezf1	-1.75837917800396	0.907532959503973	8.62354810489418	0.00331844831195062	0.309146780076712
176	Ifrd2	0.855417568112551	3.76586995049319	8.62330732063353	0.00331888698874596	0.309146780076712
177	Sirt7	0.720399754333237	5.29854482296525	8.58846357039631	0.00338299316721979	0.311845205148507
178	Shc3	-0.7107191948889	4.30119182210154	8.5832225598505	0.00339274399872356	0.311845205148507
179	E330033B04Rik	1.93791389459244	0.886244447985795	8.55614474521484	0.0034435789424496	0.311845205148507
180	Fasl	1.62325818269961	-1.39746670460776	8.55357321073226	0.00344844673436465	0.311845205148507
181	Adck5	0.962135165212074	4.83752459912424	8.55130398254506	0.00345274808491452	0.311845205148507
182	Firre	1.2070402873538	5.87079917000429	8.54058943305762	0.00347313144628744	0.311845205148507
183	Tulp4	-0.541828499216569	7.20903776663341	8.5364653506101	0.00348100967074397	0.311845205148507
184	Gm16907	1.37453579569304	0.736356546655565	8.47902466216252	0.00359264667368819	0.316724008940352
185	Spaca6	1.56520508198209	3.09911274542067	8.4745547114829	0.00360148531919312	0.316724008940352
186	Erc1	-0.581799543635509	7.81851707175871	8.45723871760586	0.00363593431974435	0.316724008940352
187	Rpl37a	0.745521285421722	4.69765866989848	8.45370683017886	0.00364300181391834	0.316724008940352
188	Clcn1	1.27233085798365	2.88389442876327	8.43243256042979	0.0036858692855845	0.316724008940352
189	Dennd6b	1.27681830493751	7.17030698947817	8.43040335064848	0.00368998483273091	0.316724008940352
190	Clk4	0.858077139150881	5.94689285230473	8.4298227843085	0.00369116316949321	0.316724008940352
191	Tbx3os2	-4.24512770079856	-3.47816344831087	8.429030623149	0.00369277158348807	0.316724008940352
192	Fpr1	1.86697047761312	-2.0689201814013	8.42088818180074	0.00370934547496325	0.316724008940352
193	Ambp	3.14864120878847	-3.05426440208323	8.35560091037154	0.00384500290500139	0.318587868734463
194	Snord49a	1.50966812425953	-0.183967227106445	8.34351780941136	0.00387065800789071	0.318587868734463
195	Ksr2	-0.868916358039358	3.7740962990419	8.3356350420183	0.00388748866723518	0.318587868734463
196	Hapln2	1.49459558792903	-0.311431089838447	8.33503745685788	0.00388876761568891	0.318587868734463
197	Draxin	-0.530198915142468	7.30807455162205	8.32345496679474	0.00391364112696396	0.318587868734463
198	Arglu1	0.863906383570751	7.12348650449228	8.30843646460239	0.00394613470281891	0.318587868734463
199	Grm3	-0.569817811222555	5.92605154363957	8.30724592539221	0.00394872222982061	0.318587868734463
200	Doc2g	1.40798439150527	4.35727835697134	8.30398334175995	0.00395582200489676	0.318587868734463
201	Mfsd10	0.908481410579592	5.70851703144845	8.29598751292522	0.00397327686311935	0.318587868734463
202	Slc50a1	0.767356283423484	4.1987270180089	8.29445574517253	0.00397662963893421	0.318587868734463
203	Cacng2	-0.639000427906631	4.94466580457852	8.27130532114396	0.00402765390637906	0.318587868734463
204	Meg3	1.66515275926533	10.9554986713334	8.2698190241008	0.00403095242105117	0.318587868734463
205	Prox2	1.53269810501722	1.25359531796835	8.26605340156558	0.00403932171529693	0.318587868734463
206	Gm9839	2.91768336927541	-0.811984007179853	8.26195414291228	0.0040484526368991	0.318587868734463
207	Stx1b	-0.561970097148214	6.87359984538418	8.26002554469407	0.00405275576874064	0.318587868734463
208	C130030K03Rik	1.53479375708188	3.75956671961196	8.24536983275826	0.00408560836785733	0.318587868734463
209	Pipox	1.04370633877127	2.21509420477483	8.23302498545902	0.00411349109417703	0.318587868734463
210	Mir6955	2.29655648845035	-1.23627156175457	8.23259071396275	0.0041144754812287	0.318587868734463
211	Mir143hg	1.661397652896	-0.226541796903561	8.2293961005509	0.00412172425924464	0.318587868734463
212	Tmem150a	1.05430417984999	5.41910621266273	8.2275617797893	0.00412589232044317	0.318587868734463
213	Gigyf1	1.10033758528251	6.86270121384657	8.22168648258273	0.0041392714432378	0.318587868734463
214	Rhot2	0.755139797604396	6.12147776176489	8.19910350165803	0.00419110937434559	0.319074890461114
215	4833420G17Rik	0.828349773573076	6.54802600039404	8.19149727331737	0.00420871739162584	0.319074890461114
216	Snhg11	1.61061967460922	8.45742977794246	8.18894211268116	0.00421464933405386	0.319074890461114
217	Fbxl6	0.787749103569925	5.84761817053935	8.18515768411368	0.00422345072770903	0.319074890461114
218	Mybpc1	1.42072053442005	-0.202081320183116	8.17548137446911	0.00424603995730452	0.319309995688304
219	Slc35b3	0.742225837911222	3.94941721175098	8.14993016804505	0.00430628192909288	0.319441137044626
220	Cldn15	1.94395723076119	-1.23676292358026	8.14630143159397	0.00431490766403805	0.319441137044626
221	Ybx2	1.34364064077154	3.59456488095818	8.13232461647284	0.00434829610844249	0.319441137044626
222	Tacc3	0.645390843910855	4.42539042850931	8.13040544750446	0.00435290119809327	0.319441137044626
223	Kcnq3	-0.716418208430991	4.53099953951805	8.11895027154904	0.00438049160725461	0.319441137044626
224	Cox7a2	0.883010541907255	7.33532251675993	8.11733276525896	0.00438440177796294	0.319441137044626
225	Slc39a2	1.94299374703817	2.79005029111542	8.1130855698553	0.00439468590124231	0.319441137044626
226	Prr22	1.65536872668835	0.163928600913123	8.10298090032766	0.00441925210052869	0.319441137044626
227	Sh3bgr	1.02855601261315	0.310573680953034	8.10138243389988	0.00442315103752166	0.319441137044626
228	Ms4a15	3.58793107015672	-1.90241315165865	8.09184066087036	0.00444649804216649	0.319718810979287
229	Hsd3b6	3.08263179168662	-1.98512348057586	8.06482416463249	0.00451328549907852	0.321862107881411
230	E230029C05Rik	1.67063363840113	-0.889656640627602	8.04754450698253	0.00455653728549011	0.321862107881411
231	4933439C10Rik	1.25058121675265	5.08138868996945	8.04664865932511	0.0045587911084837	0.321862107881411
232	Dgat1	1.08153799528541	5.30310757517894	8.04489598766443	0.00456320386045385	0.321862107881411
233	Ankrd16	1.11586422438208	4.93783941524303	8.04042884083668	0.00457447060731784	0.321862107881411
234	Nrbp2	1.12573998178221	7.91334792906128	8.02902593581047	0.0046033589001475	0.322510537645376
235	Stxbp2	1.15622392071693	5.79859738702052	7.99979185637908	0.00467827272517208	0.323270200805549
236	Ap1g2	1.32196804530728	4.45182076412301	7.99301585937772	0.00469581311111969	0.323270200805549
237	Muc2	1.5210758730921	-0.171480811521737	7.98965509254076	0.00470453764801718	0.323270200805549
238	5330434G04Rik	-0.847817467613077	1.56280483654813	7.98885392924605	0.00470661990060688	0.323270200805549
239	Pisd	0.639410283795761	6.34556524140676	7.98634748450198	0.00471314030616276	0.323270200805549
240	Tmem145	0.94856255266293	7.03351807785856	7.97054942989951	0.00475445055873185	0.323270200805549
241	Cybrd1	-0.787396349535169	3.65141898901071	7.96643957705127	0.00476525772175547	0.323270200805549
242	Dus3l	0.918043383558964	7.07025255678885	7.96389839763856	0.00477195245790794	0.323270200805549
243	Snhg8	0.918362596965381	4.16915153840097	7.94930157027145	0.00481059380812873	0.324546810248817
244	Mbd6	1.25988058824004	6.5118067221958	7.9386784844281	0.00483891598028822	0.325119625331333
245	Rps6kb2	0.900146546529126	5.50736764730877	7.90629790611939	0.00492629830223017	0.326765516291375
246	Rps28	1.23250328219752	-0.0684574579194204	7.89639417295714	0.00495334433316212	0.326765516291375
247	Izumo4	1.13854714932003	4.43739948482599	7.89590025789435	0.00495469711616482	0.326765516291375
248	Accsl	1.22461663237589	-0.25560452200838	7.89029511521752	0.0049700754327983	0.326765516291375
249	Snord32a	1.75148060388617	-0.219214302501757	7.88770613524978	0.00497719499158718	0.326765516291375
250	4930471C04Rik	2.36484486404291	-1.6194858682017	7.8855962676376	0.00498300470128363	0.326765516291375
251	Hars2	0.769670495730325	5.50043590029672	7.84864595920455	0.00508587846232734	0.332052370351081
252	Ssh3	1.40413171227888	5.21322087372645	7.83393248615964	0.00512744257218745	0.332052370351081
253	Nle1	0.689591721870011	4.48389959236148	7.82932958163103	0.00514051628610485	0.332052370351081
254	Fam71d	2.10853483905939	-1.84454811879529	7.82787862332222	0.00514464450830637	0.332052370351081
255	Tacr3	-1.04849253722816	1.36849495513376	7.80858640717962	0.00519985638011178	0.333634425334363
256	Snora31	1.45619874483149	0.307279293387237	7.80182405033241	0.00521935201920903	0.333634425334363
257	Lrrc71	1.12131028328192	0.495657803811132	7.79806927471877	0.00523020905885881	0.333634425334363
258	Aldob	1.50105279531524	0.376561483510133	7.77151475539577	0.00530765221842088	0.334771877690462
259	Echdc2	0.917394621502496	4.09590149760437	7.76389486534977	0.00533008985394661	0.334771877690462
260	Ddhd2	0.945416766539256	5.81605094121603	7.75548426019529	0.00535496813538622	0.334771877690462
261	Cox7c	1.04302194789679	0.117435395096067	7.75268411529946	0.00536327710888161	0.334771877690462
262	Pcgf1	0.728678328666796	3.21000323676231	7.7458626517339	0.0053835737456306	0.334771877690462
263	1700029J07Rik	1.06457666285874	2.40529278933559	7.74370027017115	0.00539002404562404	0.334771877690462
264	4930447C04Rik	1.82888288475317	1.65987055887917	7.74113227657708	0.00539769450633979	0.334771877690462
265	Gramd1c	1.16666852064275	0.770914002836551	7.73655192409398	0.00541140341515019	0.334771877690462
266	Caln1	-0.656127203211259	6.1020986073203	7.72229287038685	0.00545430819780377	0.336157626296222
267	Gabrg3	-0.893438318392969	2.10934958550559	7.70532462293885	0.00550581706995389	0.336483351011897
268	Vwa5b2	1.15368157785568	5.48374892515781	7.68802268244767	0.00555884976161028	0.336483351011897
269	Paxbp1	1.01177818518458	6.78209008204042	7.6589482887037	0.00564914258004673	0.336483351011897
270	Fpgs	0.629922981537973	4.86814480070035	7.63707838063169	0.00571804596399448	0.336483351011897
271	Miip	0.917876197671086	5.07206391651934	7.62910234374174	0.00574338808054152	0.336483351011897
272	Zpld1	1.99463760696627	-1.32397145144809	7.62233922763841	0.00576496614579403	0.336483351011897
273	Tmc4	1.46247862780904	2.35368978788976	7.61636342453225	0.00578410105649937	0.336483351011897
274	Cyp4f15	1.08759687592916	1.61989839310471	7.61086999966474	0.00580174851083976	0.336483351011897
275	Ssbp1	0.907098618102972	4.60854065475112	7.6057423061802	0.00581827062427201	0.336483351011897
276	Nppa	1.19895127591772	0.309054785012409	7.59984727329386	0.00583732452764366	0.336483351011897
277	Mthfsd	0.926838999420211	4.42415174683543	7.59606037935949	0.00584959807936833	0.336483351011897
278	Msantd2	0.684204959695364	5.02558619135205	7.58397449146262	0.00588894554503805	0.336483351011897
279	Mroh7	1.29338151460864	0.924847676713031	7.58018171686464	0.00590134908691279	0.336483351011897
280	Tspo2	1.23652201459611	-0.936405377290979	7.57503705633509	0.00591821632083876	0.336483351011897
281	Megf9	-0.649211429493431	6.34138010985242	7.55687120563084	0.00597816917392135	0.336483351011897
282	Ccdc150	1.76708745555952	-1.25176219247173	7.55479713595735	0.00598505353563495	0.336483351011897
283	Atg4a	1.02404922977021	1.89675927241563	7.54672427724158	0.00601192650135087	0.336483351011897
284	Sobp	-0.706375978364905	7.77380919639507	7.54643495505613	0.00601289188020546	0.336483351011897
285	Mphosph9	0.887868761367044	5.11856514202216	7.54001619145501	0.00603435004241745	0.336483351011897
286	Cftr	1.15346555951324	0.201880354236193	7.53141497601966	0.0060632267872747	0.336483351011897
287	Ccdc62	1.2142091182317	1.92479805962749	7.53117073894346	0.00606404881681751	0.336483351011897
288	Ccdc142	0.864440006293078	4.52916033044815	7.53047255759707	0.00606639931535839	0.336483351011897
289	Bcl2l15	2.14215016637949	-1.80276511887457	7.52550132026197	0.00608316239037934	0.336483351011897
290	Glt8d1	0.827104237365165	5.46567052586372	7.51774930924697	0.00610939664764929	0.336483351011897
291	Snord95	1.65890455840377	-0.926847448157208	7.51768968684598	0.00610959886779594	0.336483351011897
292	Mamdc4	1.19700520858965	2.47742841680926	7.51652378648387	0.00611355460256761	0.336483351011897
293	Lat2	1.2391288272034	1.61453086348222	7.51513592354854	0.00611826683244361	0.336483351011897
294	Snord100	1.55114979102594	0.404986096269431	7.50811403432834	0.00614216522803543	0.336483351011897
295	Mss51	1.86142163575019	-0.169056347778099	7.50241862668671	0.00616161901442082	0.336483351011897
296	Col6a4	1.31430306203454	2.472810356958	7.50237645012644	0.00616176331107497	0.336483351011897
297	Pde4c	1.54103677946512	-0.278520138093665	7.49500103476275	0.00618704957342718	0.336483351011897
298	T	1.69576355160177	-1.34810738755121	7.48557643883203	0.00621951555389515	0.336483351011897
299	Arid5b	-0.70771169628618	4.34138097234134	7.47234355644132	0.00626539407723693	0.336483351011897
300	Trpc5	-0.724536703892932	4.33186420483212	7.47038042419765	0.00627222963745233	0.336483351011897
301	Abtb1	0.706662089323452	5.02891522806216	7.46952678791971	0.00627520434424958	0.336483351011897
302	Akt3	-0.528853514756365	8.50639370718254	7.46833970814747	0.00627934341111408	0.336483351011897
303	Gnptg	0.599557160794596	6.00532902945921	7.46261404546211	0.00629934661388055	0.336483351011897
304	Adam8	1.4108895529978	2.62332888968784	7.45994163488253	0.00630870521177837	0.336483351011897
305	Syne4	1.37832474090098	1.56835243400288	7.45689072209676	0.00631940664911541	0.336483351011897
306	Gm20605	1.95841788255031	1.22680255752301	7.45106420869252	0.00633989534613786	0.336483351011897
307	Arhgef1	1.28697473424112	7.00605810581655	7.44445752411212	0.00636320953523714	0.336483351011897
308	E4f1	0.90407077900043	5.76273816241193	7.44053732099681	0.00637708481024839	0.336483351011897
309	Ctdspl	0.667085718137882	4.41486983836838	7.43542323585271	0.00639523218341202	0.336483351011897
310	Mir3101	1.56532628345479	0.160366652842449	7.43294620671044	0.00640404088390497	0.336483351011897
311	Npepl1	0.629276575488843	4.79039917907806	7.43104067293488	0.00641082568639449	0.336483351011897
312	Abca17	1.30683094308991	-0.298787446977391	7.42251365361918	0.0064412768141377	0.336483351011897
313	Rpl35a	0.863092995586667	5.44950361655299	7.42085480862053	0.00644721790780823	0.336483351011897
314	4930562C15Rik	1.58685460392221	-1.33733734694273	7.41740602145141	0.00645958752696865	0.336483351011897
315	Ppm1l	-0.634133221471055	5.23978691638876	7.41581343361674	0.00646530776922945	0.336483351011897
316	Gm14137	1.79403968053752	1.03206090044963	7.40241178210495	0.0065136490334901	0.336837860325413
317	1810022K09Rik	2.41511324228602	5.0672231441475	7.40057927705297	0.00652028770520007	0.336837860325413
318	Armcx1	0.655437865241163	5.84351040945611	7.39441317118315	0.00654267661773896	0.336837860325413
319	Gm8234	1.47924729667657	-1.10796816692781	7.39065448043231	0.00655636278242889	0.336837860325413
320	Ap5z1	0.729693732348207	4.7164583824206	7.38385253853014	0.00658120440975073	0.336837860325413
321	Dok3	1.3827878370748	2.55888561499669	7.37289918397947	0.00662140973528542	0.336837860325413
322	C030023E24Rik	2.09447866383977	1.82555003233363	7.37147272023359	0.006626664131722	0.336837860325413
323	Ccdc84	1.18257078399802	3.49889658783851	7.36880809433273	0.00663649072130708	0.336837860325413
324	4930404I05Rik	1.95918259958395	-0.175993648542543	7.3527308548979	0.00669609682119492	0.338222339172261
325	Slirp	1.15593257127021	4.41042067137702	7.34723278280853	0.0067166060472463	0.338222339172261
326	C530008M17Rik	-0.492728355892993	8.37342988998367	7.34091481748476	0.0067402529172732	0.338222339172261
327	Pabpn1	0.856914677827619	8.15887672928162	7.32037840178657	0.00681770559196184	0.338222339172261
328	Slc16a2	-0.633425218873254	6.77025683670269	7.31225581113688	0.00684859010055276	0.338222339172261
329	Plekha5	0.874820840232321	6.05159996368537	7.30347892601802	0.00688212309820148	0.338222339172261
330	Mir568	1.89859090353377	-1.53687796665245	7.28719517976938	0.00694478174252744	0.338222339172261
331	Camk4	-0.584787052489569	6.85751584865241	7.27532642360154	0.00699081875521097	0.338222339172261
332	Clcn7	0.829814000290374	6.0457418364854	7.27117124588753	0.00700700960458806	0.338222339172261
333	Sfi1	1.06770522048823	5.13805356308883	7.27007163007758	0.00701130071705163	0.338222339172261
334	Cc2d1b	0.90223048232279	5.48602402414598	7.26991656601603	0.00701190605100155	0.338222339172261
335	Slc22a13b-ps	1.91584286726887	-1.39250684739297	7.26585048939048	0.00702779813636257	0.338222339172261
336	Acap1	1.53603660595515	-0.151195241670402	7.26457690281469	0.00703278345868805	0.338222339172261
337	Rfx1	0.882466653654231	5.70576630379344	7.26261782236918	0.00704045912967867	0.338222339172261
338	Oacyl	1.08322922011199	1.3954935115206	7.23245390149235	0.0071597276258031	0.338222339172261
339	Ppox	0.905381639785702	4.67367235407742	7.23193317181471	0.00716180462584384	0.338222339172261
340	Zfp692	1.13866904367124	5.32609997772455	7.23149958370811	0.00716353451978077	0.338222339172261
341	Snora16a	1.26259817982719	-0.387126238144741	7.22285008801828	0.00719813291441196	0.338222339172261
342	Crtc2	0.850367902143028	5.41939876161777	7.21742110166337	0.00721993629287273	0.338222339172261
343	Lhx9	-1.46504247511612	1.7215892424706	7.21347221791954	0.00723583781007922	0.338222339172261
344	Crip3	1.2602029326362	1.20727367262123	7.20741540070516	0.00726029720883432	0.338222339172261
345	Ggnbp1	1.38400148103504	2.10798578030653	7.20271537165872	0.00727933566412718	0.338222339172261
346	Stag3	1.17179452227489	4.29992978499679	7.20125384752803	0.00728526626759405	0.338222339172261
347	Ngp	-2.11320684460416	-1.94384373697565	7.19969641398502	0.00729159148880956	0.338222339172261
348	Csf2ra	0.939647226192028	5.81975384502823	7.19946963632095	0.00729251297128767	0.338222339172261
349	Ubp1	0.886746856015111	7.43250835854241	7.19843435733003	0.00729672120906308	0.338222339172261
350	Tnfaip8l3	-0.982875007156586	0.914901461833162	7.19687310747074	0.00730307212506401	0.338222339172261
351	Rps20	0.789769307401955	6.03713265005171	7.19526654232597	0.00730961327387408	0.338222339172261
352	Sfxn2	1.06073854894896	4.26572173883502	7.19308509360197	0.00731850465343903	0.338222339172261
353	Tmprss5	1.44351609478592	0.128403802116762	7.19088158233806	0.00732749717928962	0.338222339172261
354	Ephb2	-0.537339941305186	7.00851991380057	7.18859513986219	0.00733684008542033	0.338222339172261
355	Zfpm2	-0.624608240282112	4.81676396719217	7.18508620018269	0.0073512020685332	0.338222339172261
356	Tmem208	0.580956487029745	4.9311532071356	7.18170581702092	0.00736506504660307	0.338222339172261
357	March4	-0.63139782679358	7.12527467732709	7.18014453956033	0.00737147687484164	0.338222339172261
358	Zfp598	0.706780680639393	6.51209985087085	7.17259811978334	0.00740254890890459	0.338222339172261
359	Gpr161	-0.57791199352982	5.13857453686037	7.17164588650648	0.00740647918524105	0.338222339172261
360	Dsc3	-1.87991988457008	1.36816868447132	7.15524549736297	0.00747450635338525	0.33983562593985
361	Kcnn4	1.24347757928314	-0.80241596081244	7.15217884500321	0.00748729722316539	0.33983562593985
362	Mir17hg	1.59901917437844	2.88661299045444	7.14818351009362	0.00750399515616846	0.33983562593985
363	Spdef	0.944511231907519	0.730554152736315	7.11368525619943	0.00764976861037217	0.342167686106633
364	Leprel2	1.23134386004802	5.7685207680851	7.11211863941685	0.00765645670503234	0.342167686106633
365	Snhg3	1.46828893360663	3.48979040179788	7.1107519580212	0.00766229613122806	0.342167686106633
366	Dnajc19	0.813054648261564	3.60243563126111	7.1077412786286	0.00767517594406976	0.342167686106633
367	Lrrc20	-0.543359823553711	5.30436794416365	7.09724869556431	0.00772023690941999	0.342167686106633
368	Ulk3	0.981310582863571	4.84600028639153	7.09709036026569	0.00772091895663557	0.342167686106633
369	Ddx55	0.620216424509841	5.25261853292629	7.09526564907002	0.0077287835540685	0.342167686106633
370	Tsen54	0.716273492506398	4.05743503335745	7.09519052118419	0.00772910753455285	0.342167686106633
371	Tstd1	1.36564672450566	0.353648802302107	7.08307648717266	0.00778152999329144	0.342167686106633
372	Hs6st3	-0.906442798196895	3.42422217684182	7.07669453197496	0.00780929343752958	0.342167686106633
373	Jam3	0.65673911174183	4.46393156601452	7.075708551669	0.00781359177563564	0.342167686106633
374	Magel2	0.881529869053177	4.54286173987316	7.06733062393828	0.00785021273857522	0.342167686106633
375	Syn3	-0.510255132998033	7.31083860939415	7.06259538358222	0.00787098864883147	0.342167686106633
376	Tdh	1.76476374532298	-1.96886510124485	7.06184196841132	0.00787429944580292	0.342167686106633
377	2810008D09Rik	1.11196629298224	3.88010488675444	7.06109479317901	0.00787758422855133	0.342167686106633
378	Eqtn	1.83063940903268	-0.328346036502221	7.05416469885786	0.00790811763373087	0.342167686106633
379	2610018G03Rik	0.988171697634603	1.69750649250658	7.0502648113355	0.00792535339613619	0.342167686106633
380	Gm10791	1.71435677496402	0.501799954711998	7.04361250146096	0.00795484234376358	0.342167686106633
381	Mbip	0.727310768585413	4.1363854075833	7.04317305310776	0.00795679431604368	0.342167686106633
382	Snhg5	0.80490285817413	5.64715442486725	7.03204753482224	0.00800637594663988	0.342167686106633
383	Lrg1	1.82826858689286	-2.21142948336663	7.02970178708494	0.00801687020358355	0.342167686106633
384	Tktl1	2.49558312647856	-1.57974409781847	7.02915520619323	0.00801931748267696	0.342167686106633
385	Cdh2	-0.565947584804093	8.26278357494589	7.02146471723668	0.00805383225067299	0.342167686106633
386	Glra3	-1.13642688948601	0.0585477728189479	7.02089249926975	0.00805640641924853	0.342167686106633
387	Pnpt1	0.73331141879047	4.9107596423606	7.01213990373451	0.00809588572361314	0.342955944581173
388	2410137M14Rik	1.88091629345176	-0.858673409681023	7.00425860793071	0.00813160426528755	0.343581237951351
389	Muc1	1.15965969313239	2.11989930557886	6.99434378352795	0.00817676795419927	0.344601372342269
390	Mir7037	3.0008144965998	-3.36805599424928	6.98560533494253	0.00821678576984939	0.344774685330282
391	Ccnl1	0.658634864802831	5.74133550888159	6.96471388953637	0.0083132724750556	0.344774685330282
392	Ppp1r12c	0.77991814222302	6.76822688551209	6.95863819446669	0.00834154994897229	0.344774685330282
393	Tnip2	0.790632528651712	2.86842583717082	6.94794496357246	0.00839155759430838	0.344774685330282
394	3110039M20Rik	1.07853429666016	3.58129621230722	6.94430298992608	0.00840865948095756	0.344774685330282
395	Gin1	0.826527899123461	2.65169899125554	6.93308299290959	0.00846157057011346	0.344774685330282
396	Ccnl2	1.10026403527616	6.99134049131113	6.9257247033762	0.0084964555442765	0.344774685330282
397	Pmfbp1	1.43864792570979	-1.67488393695263	6.92423112140862	0.00850355442856883	0.344774685330282
398	Npas4	1.15009821440388	3.58243789539344	6.91546336620404	0.0085453494893527	0.344774685330282
399	Ttc28	-0.543395337988755	8.66947733459623	6.91150159872299	0.00856430375944583	0.344774685330282
400	Adam11	1.0092412206065	7.1771139912684	6.90260276014615	0.00860703546102815	0.344774685330282
401	Mfsd2b	1.23422343040844	1.45326613200184	6.89403611947003	0.00864837811778583	0.344774685330282
402	Acadvl	0.585743095888999	5.46318373778804	6.88943919950316	0.00867064661712257	0.344774685330282
403	Gm1653	1.58413631451984	-1.60695868956625	6.87782465587604	0.00872717187348618	0.344774685330282
404	Ggt7	0.643666115121781	6.71841997688684	6.87691140060365	0.00873163243603882	0.344774685330282
405	H2-M5	1.70203366825979	2.15660477348422	6.87058541559412	0.00876259423252064	0.344774685330282
406	Emid1	0.527807448637981	4.62560000637055	6.86421466331837	0.00879388872323306	0.344774685330282
407	Gm6402	1.50113341510884	-2.02897208647114	6.86352604780219	0.00879727819348759	0.344774685330282
408	Zfp948	0.784702452683419	4.76668614838982	6.86244536370174	0.00880260018131735	0.344774685330282
409	Ubxn11	1.03561010986833	2.83635584101901	6.85955941183166	0.00881682863409792	0.344774685330282
410	Gm6981	-1.18325661940951	0.505273289160097	6.85750304495918	0.00882698139122562	0.344774685330282
411	Tmem161b	0.641761659628821	4.81220688848314	6.85546249957612	0.00883706786441255	0.344774685330282
412	Mir7026	2.68164239878645	-2.28789820303495	6.84972525059041	0.00886549051756711	0.344774685330282
413	Rpa3	1.08400312278258	2.55817983399116	6.84515126409729	0.00888821733819771	0.344774685330282
414	Sbsn	0.67497780899418	3.56953474816762	6.84002262154555	0.00891377102813051	0.344774685330282
415	Snapc4	0.850248914455062	6.33971313394014	6.82358279552467	0.00899619132514468	0.344774685330282
416	Slc2a4rg-ps	1.66590988345651	3.52002850677613	6.8229564626556	0.00899934680077766	0.344774685330282
417	Cspp1	1.02980339336615	5.37528236133759	6.8211443938898	0.00900848241747845	0.344774685330282
418	St6gal2	-0.626848902122631	5.28650403168297	6.81392778213369	0.00904495956359698	0.344774685330282
419	Clcn2	0.945907792780765	5.74242063003578	6.81212772643664	0.00905408168337564	0.344774685330282
420	Amn	0.701402861128491	3.67760012047541	6.80878274904803	0.00907105800853669	0.344774685330282
421	Park2	1.02768554559572	2.47423554606457	6.80568772134908	0.00908679482702627	0.344774685330282
422	9530027J09Rik	1.88414181948476	-1.46809688418667	6.80283758241907	0.00910131122110825	0.344774685330282
423	Chst11	-0.550260823846793	5.71818655785515	6.80242329253336	0.00910342326786262	0.344774685330282
424	Slc9b1	1.95244556422983	-1.70104577996604	6.79949800967452	0.00911835062806118	0.344774685330282
425	Mir7115	1.97832398374419	-1.00808089106233	6.79644466167468	0.0091339582251102	0.344774685330282
426	Frs3os	1.64961766132883	0.0636681615533269	6.79522350328992	0.00914020799555884	0.344774685330282
427	Cers2	0.682640770872892	5.98224721693207	6.79444304960439	0.00914420457549874	0.344774685330282
428	Dnajc6	-0.526944856445822	7.42702129443315	6.79270842910369	0.00915309370268903	0.344774685330282
429	Setd4	0.793675627324912	3.35133334383561	6.78803157339904	0.00917710454196749	0.344774685330282
430	4930581F22Rik	1.2509997897256	0.560856974243681	6.78657099189625	0.00918461633414964	0.344774685330282
431	Il18bp	1.2030868559237	3.12419581649706	6.78615355119246	0.0091867643945934	0.344774685330282
432	Pdlim7	0.785506848230181	5.80199900203439	6.78459221604145	0.00919480325260978	0.344774685330282
433	Cnga2	1.370322092018	-0.606031246623274	6.77372749730141	0.00925094235752413	0.344774685330282
434	Ppm1n	1.27775463902051	-1.32504233903797	6.77239243992564	0.00925786491008389	0.344774685330282
435	Nup85	0.560900284278037	5.99941967713002	6.77237951456627	0.00925793195670751	0.344774685330282
436	Gabra2	-0.50739613726667	5.74831497399764	6.77043794676243	0.00926800893708567	0.344774685330282
437	Bms1	0.641827023769288	5.99065081548791	6.76756614229008	0.00928293456268878	0.344774685330282
438	Dpp7	0.839493075093122	4.02537072140474	6.76128122693577	0.00931568509789091	0.344774685330282
439	A230073K19Rik	1.72717072295607	1.57026386786801	6.76065698620654	0.00931894445469864	0.344774685330282
440	Hsd3b7	0.922700885083322	3.13174072092105	6.7604162615515	0.00932020166571843	0.344774685330282
441	Cym	1.99144342447524	-1.31733986941095	6.75928151414282	0.00932613034891768	0.344774685330282
442	Gm19710	1.68572150393917	-0.684818372776016	6.7570597168586	0.00933774969932255	0.344774685330282
443	Ndnf	-0.612208216225525	4.02866024489836	6.75471579301087	0.00935002380896613	0.344774685330282
444	Tbx21	1.44488425150658	-0.444541850821491	6.74198529337137	0.00941697711015213	0.344774685330282
445	Epha10	0.860337086624716	4.03502945034763	6.74128716215951	0.00942066295253727	0.344774685330282
446	Aoc2	1.02782069173823	2.58545711300927	6.73831796468305	0.00943635559516305	0.344774685330282
447	Cpeb1	0.891780650969872	2.14671907259111	6.72957384672693	0.00948272526023845	0.344774685330282
448	Hsf1	0.747867995825822	5.44139251132407	6.72132489058092	0.00952668307069653	0.344774685330282
449	Chrdl2	1.46811906923727	-1.68577208725841	6.72032914023739	0.00953200341985701	0.344774685330282
450	Shisa6	-0.612459515705805	6.08661778434004	6.71439902782723	0.00956375144294377	0.344774685330282
451	Olfr545	2.41602840180275	-2.53626417513981	6.71264147532755	0.00957318164156766	0.344774685330282
452	2610005L07Rik	1.37840617085495	1.98643794583416	6.71230637090287	0.00957498073505172	0.344774685330282
453	Stk32b	-0.608726053839159	6.81885040878162	6.70508164669462	0.00961385285938347	0.344774685330282
454	Rpl39	1.19669276429844	5.11172709064004	6.70339200041623	0.00962296718787553	0.344774685330282
455	Ppm1j	1.06607673418592	0.232185177843049	6.69971330839439	0.00964284150401102	0.344774685330282
456	1700020D05Rik	2.06871677888152	-0.0177579331608404	6.69954428789893	0.00964375565547096	0.344774685330282
457	Orc6	0.623852892377462	5.48434553484667	6.69872216638682	0.00964820338611045	0.344774685330282
458	Zfp652	-0.614692140930526	4.55772013680288	6.69722951827866	0.009656284081798	0.344774685330282
459	Pram1	1.41064478077292	1.14045898328832	6.69415189445719	0.00967296719912162	0.344774685330282
460	Pla2g4c	1.3462768019005	0.209413032665488	6.69338624447474	0.00967712220362323	0.344774685330282
461	2610034M16Rik	0.808430448713809	1.39894083526923	6.69008112887378	0.00969507929347687	0.344774685330282
462	Gls2	1.05747721018963	1.18574734658257	6.66804257428922	0.0098156935351019	0.345306997118396
463	Gipr	1.29447250993346	5.55825551771128	6.66581625624477	0.0098279630967221	0.345306997118396
464	Pdss1	0.700725961078112	3.36371325261684	6.66564829663396	0.00982888938383	0.345306997118396
465	Chst8	-0.829281225861969	2.7448432249539	6.66467255631754	0.00983427230253463	0.345306997118396
466	Slc35f3	0.659119241267669	3.24454420646404	6.66448000961466	0.00983533489205578	0.345306997118396
467	Mrpl4	0.541785943414868	5.08852400583915	6.66428231950493	0.00983642598842813	0.345306997118396
468	Ifi30	0.848529682160209	3.52738366828867	6.65495594382434	0.00988804157810465	0.34614181024771
469	Setbp1	-0.535499464823056	7.41231026622164	6.65236421791673	0.00990243436660827	0.34614181024771
470	Kcnt1	1.03105245700895	6.33857108211802	6.64421230084452	0.00994784503110412	0.346192500563663
471	Emc1	0.777754893307089	6.56241496153796	6.64150465502286	0.00996297528011815	0.346192500563663
472	E030019B13Rik	1.21395858592761	0.533913620548124	6.6407430081762	0.00996723559021891	0.346192500563663
473	Plscr3	0.676564369475186	5.36948111327892	6.63250511969606	0.0100134341228116	0.347061816087471
474	Spag5	0.667295997367466	3.74611044844489	6.62576438255826	0.0100513997863411	0.347438677856457
475	Map4k2	1.08841152694501	6.29937758099846	6.6230563946587	0.0100666934233144	0.347438677856457
476	Col5a3	0.97423590878513	1.83922547087183	6.60851829212532	0.0101492075613503	0.349550648657095
477	Trim11	0.575474231610577	4.77545896532291	6.60255027333435	0.0101832807634143	0.349988899026026
478	Nkain3	-0.667772098933767	3.7032076175857	6.59638160332428	0.0102186228042531	0.350468833165116
479	Rrnad1	0.661813414267772	4.64491741079479	6.58974765274636	0.010256770921694	0.351042802693635
480	Mir6403	3.68923291906549	-3.6851386846523	6.58577842038143	0.0102796655256677	0.351093409641241
481	Snord99	1.3313708338685	-0.0206737994458532	6.57726060986189	0.0103289734363622	0.352044055126239
482	Clrn1	-1.06653223642304	0.197257869114849	6.57130275864323	0.0103636063202659	0.352491622436596
483	Col15a1	1.23752888915816	5.14544853099138	6.56592424393725	0.0103949737875031	0.352826501599018
484	Plod3	0.808351592594657	6.05074559415357	6.55321192755771	0.0104694994816626	0.353962447966799
485	Hcn4	-0.576507702110604	5.69428202141825	6.54612171593142	0.0105113034868584	0.353962447966799
486	Hspa8	-0.744725965413112	8.30167140880425	6.54563108280846	0.0105142025924372	0.353962447966799
487	Gpt	1.21445836901445	3.34721571983459	6.54216330539136	0.0105347167600678	0.353962447966799
488	Mir6992	2.74253531233859	-2.09311737993353	6.54187976283154	0.0105363959136146	0.353962447966799
489	Snord88c	1.87459840004339	-0.301170165940754	6.53808264701719	0.0105589090952131	0.353993365453832
490	Igflr1	1.44938951510694	3.32650291251035	6.53191941744632	0.0105955560905688	0.354325393572075
491	Trpm2	0.96252951635098	3.87143666198319	6.52135581085819	0.010658671714423	0.354325393572075
492	Ly6a	1.09260407253872	0.789123477030517	6.52055141602509	0.0106634935977884	0.354325393572075
493	Vwa7	1.54108655178318	-0.692500912414004	6.51980325445849	0.0106679804032626	0.354325393572075
494	Rasgrf1	0.740196901605089	5.1184705822942	6.51488345326786	0.0106975332513598	0.354325393572075
495	Gad2	0.508350581324043	6.65859119893077	6.51427076902023	0.0107012194711175	0.354325393572075
496	Pank4	0.780195296324165	5.58256971372597	6.51113527111157	0.0107201046243595	0.354325393572075
497	Anks3	0.754622586272775	5.52571341444866	6.50270616004885	0.0107710429478332	0.354925222983665
498	Ctif	-0.463005953189133	6.85750502068428	6.500972268753	0.0107815518510348	0.354925222983665
499	Tspyl2	0.647087956454123	6.50866496999183	6.4892249767587	0.0108530283167727	0.356562216884111
500	Degs2	1.4241772713031	3.66458373068486	6.48021641023358	0.0109081701776117	0.357657083783532
501	Amh	1.22032576211258	-0.146776130855142	6.47079678056415	0.0109661356237587	0.358839974882036
502	Dnah17	1.31182581004411	1.85198773174929	6.46232490377673	0.0110185388005644	0.358849973330081
503	Map1b	-0.51402094827943	11.1423290318692	6.46052501271811	0.0110297051586508	0.358849973330081
504	Phyhd1	1.10558820725896	3.60320732232977	6.46013786755466	0.0110321084883714	0.358849973330081
505	Akap17b	0.771216355253573	4.34870087710969	6.44760912818054	0.0111101754675178	0.359115175551259
506	Nop56	0.504718985102136	6.59556842141862	6.44270544771257	0.0111408845963599	0.359115175551259
507	Fam171b	-0.571688162978103	7.29975256609204	6.44106571360692	0.0111511727947148	0.359115175551259
508	Gtf2a1l	-1.56035402127017	-2.04234317580651	6.43808388083441	0.0111699067253979	0.359115175551259
509	Rpl10a	0.691327196944632	3.12663688300766	6.43059016347642	0.0112171301296885	0.359115175551259
510	Rpl9	1.07639747654215	1.02438416220404	6.42136780384943	0.0112755283207621	0.359115175551259
511	Ccdc141	0.68536681613453	3.75120652776401	6.41763013262904	0.0112992849157609	0.359115175551259
512	Mir6516	1.40157858814859	-0.930533132227687	6.41654754384061	0.0113061754268544	0.359115175551259
513	Cecr5	0.76705654377082	4.33807316381221	6.41564104882844	0.0113119484453195	0.359115175551259
514	Mat2a	0.540636635840778	7.59561092336182	6.40960953110192	0.0113504373083009	0.359115175551259
515	1110017D15Rik	0.80872060216717	2.13818056398475	6.40852694113632	0.011357359842951	0.359115175551259
516	9430015G10Rik	0.757049132397192	5.19664939781622	6.40331679915196	0.0113907363370496	0.359115175551259
517	Timm44	0.557303503966926	5.71619235650733	6.40028446804723	0.0114102079678792	0.359115175551259
518	Uqcrb	0.920151659396928	4.14853376055614	6.39644832017554	0.0114348901376768	0.359115175551259
519	Rsrp1	1.03250785731952	7.59288719140597	6.3962749062207	0.0114360071946609	0.359115175551259
520	Ddx11	0.969438281478395	3.18145793749637	6.38681093837893	0.0114971401114679	0.359115175551259
521	Luc7l3	0.896000419011269	7.87221411615817	6.38597678541907	0.0115025444196794	0.359115175551259
522	Pfkp	1.08539595519129	7.83396118085607	6.38443475499744	0.0115125417895015	0.359115175551259
523	Ndufb2	0.738984147293788	5.70444535008156	6.38068667975544	0.0115368787046096	0.359115175551259
524	Kcp	1.26469607969755	5.38261561260674	6.37899699463347	0.0115478673929206	0.359115175551259
525	Micall1	-0.498183398872369	7.20989646977463	6.377637852688	0.0115567142252926	0.359115175551259
526	Ndufs4	0.696336040574501	6.44257285678964	6.3773953528848	0.0115582934194309	0.359115175551259
527	Plekhn1	1.06005831099991	3.74888308545635	6.37686846360433	0.0115617253629458	0.359115175551259
528	Edn2	2.68686539868751	-3.22774500084976	6.37335100166043	0.0115846635045491	0.359115175551259
529	Snord33	1.64046784722077	-1.11066240248792	6.37047591594708	0.0116034472655079	0.359115175551259
530	Taf1d	0.810103328236897	4.74211049382888	6.36469833133426	0.0116412884887266	0.359115175551259
531	Ankrd53	1.52475698456945	1.13400432444963	6.36126455530316	0.0116638385596261	0.359115175551259
532	Gm12657	1.95849575885379	-2.40932306137286	6.35963114819989	0.0116745810994445	0.359115175551259
533	Nsun5	0.744299311320758	4.1532686841069	6.35948926143	0.0116755147351971	0.359115175551259
534	Zfp536	-0.711625479500282	3.57384341020447	6.3522151252036	0.0117234824651439	0.359266821257813
535	1700003F12Rik	1.43658337903902	-1.11258781293296	6.35056625651721	0.0117343836768652	0.359266821257813
536	Ly6g5b	1.2226569434895	0.0860963172145997	6.34878246656061	0.0117461886174325	0.359266821257813
537	Ndor1	0.804191586402697	5.91092915477069	6.34360506324396	0.0117805212496555	0.359645931781848
538	Ppp1r3f	0.602642903877043	4.28315090144861	6.33636150746285	0.0118287280459293	0.360020130650951
539	Mapk15	0.994093250281768	3.85593825996199	6.33516664826169	0.0118366994278921	0.360020130650951
540	C77370	-0.512214615649101	7.2211832227825	6.33172651681124	0.0118596807320581	0.360051122076594
541	Myo16	-0.486116426395852	7.07918048991424	6.31785829017223	0.0119527910584401	0.361873186934128
542	Slc9a5	1.0058873180799	6.06881689055788	6.31344537262078	0.011982576259887	0.361873186934128
543	2410004N09Rik	0.866665385436715	3.76450704850013	6.31295096253033	0.0119859180496054	0.361873186934128
544	Nfkbiz	0.874101298082788	1.52136601797511	6.30421931590538	0.0120450944924498	0.362548240534264
545	Ndufa4	0.831068634815949	7.60946986822143	6.30023467969542	0.0120721989436181	0.362548240534264
546	2810403A07Rik	0.683358266036756	6.82374558762738	6.29987903572627	0.0120746211621147	0.362548240534264
547	Dlgap1	-0.502393291070902	7.55145858673744	6.28066960893167	0.0122061970445947	0.363103781026631
548	Mtmr1	0.636982069983567	5.59303720531808	6.27741315982448	0.0122286478147047	0.363103781026631
549	Zfp280c	0.870027244715087	5.36664644987027	6.27703844096769	0.012231233939488	0.363103781026631
550	Amt	0.924493951133583	4.46175377616929	6.2757711115713	0.0122399845858321	0.363103781026631
551	Ddx39b	0.537117476804323	8.48189236815541	6.27532748352624	0.0122430492646895	0.363103781026631
552	2900076A07Rik	0.934110053702688	2.57928958057473	6.27526150634161	0.0122435051167305	0.363103781026631
553	Catsperg1	1.69618276769951	1.28068587767366	6.26618779921155	0.0123063638927526	0.363103781026631
554	Nr4a2	-0.819862455406054	6.09316257036639	6.2660462395435	0.0123073471798236	0.363103781026631
555	Gm10336	0.822099518006507	3.62302625916233	6.26195045071218	0.0123358318997743	0.363103781026631
556	1700109G14Rik	2.02521133919881	-2.75891713560776	6.25574072620659	0.0123791475135638	0.363103781026631
557	Slc16a7	-0.673301564912459	3.70913564846341	6.25524502624153	0.0123826119705202	0.363103781026631
558	Ccdc64	0.753277817519297	5.6967987724335	6.24686427558709	0.0124413362248478	0.363103781026631
559	Dlk2	0.754792552459929	5.55311598361334	6.24605327232408	0.0124470341198765	0.363103781026631
560	Ano1	1.0789819443337	2.8531331779785	6.24410671155137	0.0124607210851199	0.363103781026631
561	Zfp804b	-1.12337646390977	0.543091088581255	6.24079811343648	0.0124840205107292	0.363103781026631
562	LOC100503676	1.75671138492562	-1.89327655925862	6.2374500935794	0.0125076431144541	0.363103781026631
563	Abcb6	0.634126038620139	5.86025451991479	6.2370940841212	0.0125101577082097	0.363103781026631
564	Kdsr	0.533031366122952	4.84134222621797	6.23401656426785	0.0125319167509951	0.363103781026631
565	Fnbp4	0.726253819562485	7.0727114887882	6.23363297690102	0.0125346315596036	0.363103781026631
566	Slc25a42	0.885942494422008	4.08441499721406	6.23074413023107	0.0125550965605249	0.363103781026631
567	2010107G12Rik	1.05060640201878	0.177343128311535	6.23030033723361	0.0125582434940893	0.363103781026631
568	Tbce	0.702097108828555	5.78311272791053	6.20873572521549	0.0127121387074194	0.365649223316888
569	4930488L21Rik	-1.23686699185329	-1.01044801699335	6.20511487756908	0.0127381681841119	0.365649223316888
570	A330040F15Rik	-0.915844320260816	1.43361833113595	6.19689592750424	0.0127974558791729	0.365649223316888
571	Gpr111	1.43942924216698	-0.87673841500203	6.19571098932996	0.0128060268343967	0.365649223316888
572	Mbd5	-0.514999561237777	5.68626102670427	6.19379192112309	0.0128199204528995	0.365649223316888
573	Cdan1	0.761570683547981	5.51238891132622	6.18997547076503	0.0128475967459116	0.365649223316888
574	Lmbr1l	0.905692105133008	5.36090294946361	6.18531236705459	0.0128814962087534	0.365649223316888
575	Pagr1a	0.550288123655937	5.53985657065559	6.18209909255587	0.0129049093084005	0.365649223316888
576	Pcdh7	-0.49216508953293	6.60024118392522	6.18150379924575	0.0129092516343115	0.365649223316888
577	Wdr74	0.474815850499806	5.46810687318815	6.17965313090828	0.0129227608009554	0.365649223316888
578	Ilvbl	0.696236086834069	4.98567581740633	6.17764583531525	0.0129374297147152	0.365649223316888
579	Tnfrsf25	1.36641139867704	0.535888201352792	6.17400773283923	0.0129640598748246	0.365649223316888
580	Prox1	-0.728465325586604	3.55701040832113	6.17108891623079	0.0129854657427261	0.365649223316888
581	Wnt10b	1.5613936593546	-1.68080390050688	6.16820243230319	0.0130066702221564	0.365649223316888
582	Mir7059	3.24598369080366	-3.36322996587873	6.16538151883151	0.0130274274029913	0.365649223316888
583	Vamp1	0.63099840934393	3.71405886758376	6.14909851769727	0.0131479103215869	0.365649223316888
584	Zfp653	0.671742223344771	5.13838198554033	6.14663131275405	0.0131662656123617	0.365649223316888
585	Las1l	0.701916956860787	6.39961561985859	6.14242343325415	0.0131976318237679	0.365649223316888
586	Lrrc55	-0.559832816469207	4.78995898996607	6.14189062545449	0.0132016089349428	0.365649223316888
587	Tarbp2	0.767876651253779	4.20749542075437	6.1408153814351	0.0132096387809711	0.365649223316888
588	Hsf4	1.03489460576803	-0.91371388132028	6.13568143871047	0.013248047985794	0.365649223316888
589	Ankrd24	0.888479338816244	5.42534390368565	6.13566824707178	0.0132481468258042	0.365649223316888
590	Pcdhb2	-0.796708121100529	1.38401468822238	6.13118884966739	0.0132817531525365	0.365649223316888
591	C4bp-ps1	2.18843485448559	-2.2141496359081	6.13114290282568	0.0132820983188811	0.365649223316888
592	2010111I01Rik	0.663642687622975	4.2890519252275	6.12918498495778	0.01329681535407	0.365649223316888
593	Eif4ebp3	0.905858806374356	3.1506715916017	6.12831288428864	0.0133033760491461	0.365649223316888
594	Ctnnd2	-0.479621348120023	8.21957094710308	6.12716174623853	0.0133120410011734	0.365649223316888
595	A930041C12Rik	1.55253821556002	-1.58091575024947	6.12579831780934	0.0133223114323367	0.365649223316888
596	Slc12a9	0.822640875021893	5.11751531901086	6.12512920068955	0.0133273547365785	0.365649223316888
597	Dffb	0.778008321385677	3.63886605619465	6.12237619646771	0.0133481254860157	0.365649223316888
598	Gnmt	1.27188020291096	0.426988520618654	6.12054775783946	0.0133619390046478	0.365649223316888
599	2010107E04Rik	0.755183353011097	6.25357289484382	6.11975839376206	0.0133679070474791	0.365649223316888
600	Plcxd3	-0.718159646315041	3.22580161561338	6.11659624146114	0.0133918422198164	0.365649223316888
601	2610203C20Rik	1.03694381648997	7.37825956247582	6.11491176988488	0.0134046104192662	0.365649223316888
602	Rhebl1	0.793314697644072	4.45411711163521	6.11092683699205	0.0134348658462846	0.365865765255798
603	Tmprss9	0.962942361819105	-0.277487360231051	6.10050383145297	0.0135143345650821	0.367419570248683
604	Asb17	2.72665012694601	-2.45270804224685	6.09185265004576	0.0135806613350362	0.368016333353721
605	Chrd	1.03309054858772	4.47168021125133	6.08541497078663	0.0136302348490304	0.368016333353721
606	Txnip	-0.572646008377967	5.74714801092908	6.08450892176683	0.0136372268283432	0.368016333353721
607	Tas2r108	2.58191278574861	-3.228079156084	6.08350373570119	0.0136449881648782	0.368016333353721
608	Polr1c	0.481272533553957	5.38511796166892	6.08207101058846	0.0136560585094531	0.368016333353721
609	Foxn3	-0.625809077823901	3.93111071702393	6.08014254007114	0.0136709739546429	0.368016333353721
610	Nlgn1	-0.511022979819158	6.29567494014848	6.0686382048679	0.0137603012076107	0.368815598782767
611	Foxo3	-0.596389674467136	4.67541908416173	6.06708052626479	0.0137724421182501	0.368815598782767
612	Ston1	-0.959735853206956	2.70567041177529	6.06221548086646	0.0138104324191429	0.368815598782767
613	Cep192	0.731037035379787	4.7740344813269	6.06146343909218	0.0138163145963742	0.368815598782767
614	Poln	1.25882896586441	-1.05364322120638	6.05154325423082	0.0138941480833335	0.368815598782767
615	Lama3	1.06132797474398	2.28672593627534	6.04897412433069	0.0139143788442701	0.368815598782767
616	Map1a	-0.489809113308916	7.62288284647349	6.0446634454634	0.0139483916424818	0.368815598782767
617	Pus10	0.842912902282487	4.23937031330609	6.04399471540939	0.0139536758209429	0.368815598782767
618	Zfyve27	0.681672969880707	6.67776295378821	6.04286298924029	0.0139626231997446	0.368815598782767
619	Hexdc	0.813935321347219	5.92744351756908	6.04262908560806	0.0139644731678082	0.368815598782767
620	Xkr4	-0.701771807725952	5.03624889097079	6.04043396262808	0.0139818469162241	0.368815598782767
621	Gpihbp1	1.1980677999545	-1.05359787937624	6.03645005485367	0.0140134351956961	0.368815598782767
622	Adrbk2	0.745883894094895	6.48474060088114	6.03511397157756	0.0140240453920414	0.368815598782767
623	Pcsk4	0.764328680258217	2.71565815493982	6.03502064201348	0.014024786855973	0.368815598782767
624	Zbtb48	0.586797144960222	4.40723061985606	6.02875291102693	0.014074673754372	0.368815598782767
625	Tmem28	-0.744347816280579	2.74426945112679	6.0233544604954	0.0141177881148455	0.368815598782767
626	Kcnh4	1.00443228806271	5.50194364097585	6.0221792518843	0.0141271918374161	0.368815598782767
627	Gm15612	1.52940613309347	4.36822974025097	6.02097026947229	0.0141368725353987	0.368815598782767
628	F420014N23Rik	1.26635319644525	0.777471914672911	6.01955695370059	0.0141481980487616	0.368815598782767
629	Eml5	0.922314397362623	6.17149848502366	6.0145035410489	0.0141887696714889	0.368815598782767
630	Col20a1	1.0196975269441	0.788113782924874	6.00547504400436	0.014261553786541	0.368815598782767
631	Ppip5k1	0.747496941826245	4.76936155586542	6.00128938173664	0.0142954271623325	0.368815598782767
632	Sphkap	-0.546566945295655	6.4646942018901	5.99573160875785	0.0143405326467511	0.368815598782767
633	Mir7578	2.52079092333705	-2.73135145748641	5.99225774770253	0.01436879999074	0.368815598782767
634	Edar	0.907052626395957	0.846453536696008	5.99181306353947	0.0143724225924556	0.368815598782767
635	Tle2	0.962643690931335	5.59936920472453	5.98881055930704	0.0143969069862042	0.368815598782767
636	St8sia1	-0.437563078363723	5.81668214659093	5.98848781956393	0.0143995413723293	0.368815598782767
637	Dlk1	0.774827225696838	3.54237406953722	5.98785868805686	0.014404678129368	0.368815598782767
638	Cmip	-0.560744434780918	8.99620837965811	5.98437121922962	0.0144331869732494	0.368815598782767
639	Rpl7a	0.592101201935895	4.9052278211477	5.98376106311165	0.0144381807531115	0.368815598782767
640	Rpl37	0.689306119582961	6.31098535418033	5.98355343350118	0.0144398804885869	0.368815598782767
641	Prss38	2.07720759585042	-2.61527549900841	5.98311856468649	0.0144434411586399	0.368815598782767
642	Grin1os	1.71543943779799	1.44999128420438	5.98155001037651	0.014456291862583	0.368815598782767
643	Igip	1.00110692973439	3.00215420387254	5.98041934109542	0.0144655624019348	0.368815598782767
644	Snora61	1.30753249227605	1.10725757403212	5.96665573119667	0.0145789043423572	0.369691642347239
645	Asic3	1.41687740170209	-0.316877402072801	5.96518223223847	0.0145910925092008	0.369691642347239
646	Srek1	0.760738243755608	6.12218611694356	5.96450030954936	0.0145967366383032	0.369691642347239
647	2700038G22Rik	1.06559304140731	1.22562326027832	5.96249333410675	0.0146133609920972	0.369691642347239
648	Arhgap35	-0.470935662206145	8.53064339376716	5.96194595582354	0.014617898465574	0.369691642347239
649	Snord88a	2.05554772229723	-1.78756875067535	5.9598573969895	0.0146352248312406	0.369691642347239
650	Aup1	0.55976005974477	6.07091231024548	5.95544108117834	0.0146719315659851	0.370048686296554
651	Sat1	0.654868224120857	3.58052478266811	5.95213413493048	0.0146994796913509	0.370173993947782
652	Clk2	0.717955160551098	5.98654287716545	5.93499487080728	0.0148431119543001	0.373217756715944
653	Trit1	0.585564532714775	4.75590799117984	5.93138632090664	0.0148735364050803	0.373315260320568
654	E530001F21Rik	1.82499636592873	-1.63535383193829	5.92913708743047	0.0148925326491187	0.373315260320568
655	Fibp	0.469368222197374	6.17231809959355	5.92300985118951	0.0149444079840231	0.373619026625243
656	4930444P10Rik	1.00243310585187	0.712389951316293	5.91755415399723	0.0149907544277787	0.373619026625243
657	Prpf39	0.94501635354894	6.05866267887015	5.91747487379018	0.0149914290074131	0.373619026625243
658	Lrrc45	1.10797748860308	6.63552322116782	5.91456610572385	0.0150162007667743	0.373619026625243
659	Ndufa2	0.656302080216929	5.84705206703704	5.91294183358366	0.015030051791152	0.373619026625243
660	Rpia	0.518377464369917	4.40525008496049	5.91161330866466	0.0150413906046517	0.373619026625243
661	Minos1	0.568780912181698	6.47535294785887	5.89886201101279	0.0151506706186492	0.375047940900843
662	1700001P01Rik	1.8400836198756	-2.31521200054806	5.89552052616397	0.0151794424968944	0.375047940900843
663	Rgl2	0.916471528200622	6.26449208069297	5.8913853020961	0.0152151268044615	0.375047940900843
664	Rpgr	0.610461817304911	5.2766113273899	5.88784865855826	0.0152457142938627	0.375047940900843
665	Gm16702	-0.72747032861701	2.03750785959412	5.88204556675274	0.0152960409891805	0.375047940900843
666	Uimc1	0.678811085972319	4.68399637289675	5.87387083641568	0.0153672259548536	0.375047940900843
667	Klk7	1.45770248521003	-1.75035382778085	5.87235425356264	0.0153804697323443	0.375047940900843
668	A230103J11Rik	0.992437231450984	1.32082640604735	5.87205355023152	0.0153830970638052	0.375047940900843
669	Atg16l1	0.621146626190727	6.35553873190243	5.87205051274509	0.0153831236055561	0.375047940900843
670	Tnfrsf23	1.14455106164107	0.509751104440432	5.87175641798291	0.0153856936478241	0.375047940900843
671	Scrib	0.819090112833187	7.26043380823237	5.87110869194566	0.0153913555714347	0.375047940900843
672	Hyi	0.707897450196857	3.57054077300538	5.86829947945883	0.0154159364021494	0.375047940900843
673	Gm19897	2.04374998797611	-1.64862248634602	5.86772235291413	0.0154209913104438	0.375047940900843
674	Lmnb2	0.504250767711965	6.22563945004521	5.86766159812395	0.015421523545914	0.375047940900843
675	Insl3	2.57818209708414	-2.49781648643168	5.86287637819619	0.0154635034238178	0.375047940900843
676	Lsamp	-0.562813091899034	5.48644658776815	5.86248702754878	0.0154669243023496	0.375047940900843
677	Snord34	1.4046877415577	0.0862226419141067	5.8597342067836	0.0154911331485868	0.375047940900843
678	Elfn1	-0.539843078276039	5.45039567995754	5.85705977562984	0.0155146900081347	0.375047940900843
679	Col24a1	1.28185080590145	1.86762750970892	5.85366198863067	0.0155446715522987	0.375047940900843
680	Ddx26b	1.00091737372383	5.33993094890559	5.85223208558704	0.0155573066345078	0.375047940900843
681	Ppp2r3a	-0.463274883050272	6.55012050329856	5.84974180549867	0.0155793368155102	0.375047940900843
682	Polrmt	0.658565878542699	5.84041238621005	5.84526426660209	0.0156190281027667	0.375452121285567
683	Donson	0.837698931480456	4.91800067754404	5.84266035161642	0.0156421584906606	0.375457608046691
684	Porcn	0.584364398186595	5.85168917177344	5.83786494933456	0.0156848480969848	0.375630376760032
685	Arid3c	1.73813493728605	-2.21535728852241	5.83645645107861	0.0156974096179136	0.375630376760032
686	Haus5	0.682625657264145	3.6367049386978	5.81998226934074	0.0158451046806734	0.375630376760032
687	Sharpin	0.5146907474761	5.61987511977587	5.81850745223162	0.0158583964245851	0.375630376760032
688	Krba1	0.637453280957772	6.09498361519291	5.81511992555758	0.0158889699305307	0.375630376760032
689	Efcab3	2.12285884484421	-2.18245441792744	5.81509907376743	0.0158891583125636	0.375630376760032
690	Zglp1	0.971457706956715	0.388089134829895	5.81103649258817	0.0159259049750903	0.375630376760032
691	Gm5607	0.765595853303152	5.13371598515913	5.81102659252764	0.0159259946295365	0.375630376760032
692	Wdyhv1	0.654387734502061	2.89315809981566	5.80981633913582	0.0159369585424153	0.375630376760032
693	Odf4	1.70245259293877	-1.24840992847617	5.80927867609732	0.015941831828234	0.375630376760032
694	Rtel1	0.82815201007054	5.85081396354603	5.80909258799577	0.0159435188567046	0.375630376760032
695	Chia1	1.08651858579792	0.136507034355827	5.80890664741931	0.0159452047315296	0.375630376760032
696	Cep95	0.779599542906575	4.14309801437276	5.80868428552457	0.0159472210702075	0.375630376760032
697	Ppfia4	0.747948504511758	6.70701159840082	5.79863690930119	0.016038603667143	0.376794034677221
698	Gm12709	1.38915057495763	0.924267186719355	5.79819985697246	0.016042590960394	0.376794034677221
699	Gab2	-0.497823277352905	6.53279039627383	5.78748693001037	0.0161406467182617	0.377603473489026
700	Tfpi2	1.65234057105288	-2.45034512041229	5.78381116514854	0.0161744332882546	0.377603473489026
701	Lingo2	-0.577209601638034	4.50897585728115	5.77909432785108	0.0162178959283417	0.377603473489026
702	5730408K05Rik	1.25128886362627	-0.0709297606172169	5.77777995913766	0.0162300284314262	0.377603473489026
703	Tcap	1.78876110011814	-1.7977621350693	5.77685318021443	0.0162385888457292	0.377603473489026
704	Mtf2	0.746788427593377	6.14441490340289	5.77647577030972	0.0162420762157994	0.377603473489026
705	1700109H08Rik	1.49582717216907	-0.129105059721567	5.77625810704126	0.0162440878345829	0.377603473489026
706	Bzrap1	1.0024964727841	8.13381009729898	5.77439485539583	0.016261318304456	0.377603473489026
707	Tcea2	0.72860050383726	4.95640794995941	5.76860577015238	0.0163149733412876	0.377997247337098
708	1700007J10Rik	1.46364069965779	0.101003689023726	5.76317349020631	0.016365487393998	0.377997247337098
709	Arsb	-0.539673586682884	5.91631312367686	5.75969890869234	0.0163978815967394	0.377997247337098
710	Dok6	-0.709254576854401	3.32726281773326	5.75487116570903	0.0164430013724192	0.377997247337098
711	Hps1	0.755917524198133	4.47543960695627	5.75375097230627	0.0164534889127668	0.377997247337098
712	Gm14827	1.52770142511026	1.27923636183973	5.75091911844411	0.0164800322292236	0.377997247337098
713	Sorbs2os	1.69648314763811	-0.374289454101621	5.74265416257875	0.0165577534563873	0.377997247337098
714	Nrg4	1.48486991514011	0.84319198754327	5.74172458462148	0.0165665185498887	0.377997247337098
715	Col7a1	1.30911212632418	3.30172754946973	5.74075602980355	0.0165756562504599	0.377997247337098
716	Tmem25	0.774201050594033	4.08578332511888	5.73340744590183	0.0166451550151705	0.377997247337098
717	1700003D09Rik	1.79722417702893	0.146630706230784	5.73317481180092	0.0166473600380237	0.377997247337098
718	Slc17a9	1.52512890606836	-0.979190414676773	5.72900053865956	0.0166869771342476	0.377997247337098
719	Slc2a8	0.658403149824689	4.36602471631567	5.72814762585061	0.0166950838955133	0.377997247337098
720	Slc18a1	1.67663736295695	-1.53176661649978	5.72628112462049	0.0167128387799274	0.377997247337098
721	Lpcat4	0.592113415524077	5.07589411997675	5.72391427442952	0.0167353811851183	0.377997247337098
722	Tial1	0.790864991268286	6.93460139177998	5.72354419308006	0.0167389087557171	0.377997247337098
723	Lamc2	0.551194263304792	3.72650141526963	5.72264907007232	0.0167474441307568	0.377997247337098
724	Hdac10	0.859082081682984	5.79323535330293	5.71885304830688	0.0167836907094736	0.377997247337098
725	Tsnaxip1	1.07910899347057	-0.114076463074635	5.71723770330358	0.0167991394756421	0.377997247337098
726	Cd1d1	0.899688972501299	3.07616586196793	5.71484503205643	0.016822049356998	0.377997247337098
727	Jag2	0.862183125625969	6.43832681191036	5.71296942990608	0.0168400308201738	0.377997247337098
728	1700008O03Rik	0.810231924962451	1.9267541511524	5.7120784118249	0.0168485799864518	0.377997247337098
729	Fah	0.698270998939705	4.1110222513414	5.71045891584701	0.016864130238361	0.377997247337098
730	Srpk3	1.04727057871575	-0.6104435679027	5.70852113303811	0.0168827561064868	0.377997247337098
731	Hemk1	0.763108733114922	3.8105362644397	5.70784086593531	0.016889299829613	0.377997247337098
732	Fgfr1op	0.595620423053272	4.49674204345114	5.70459715794065	0.0169205381699939	0.377997247337098
733	Impact	0.652967290171051	5.33614849428589	5.70438911708145	0.0169225437280023	0.377997247337098
734	Msh5	1.16559605211244	0.359549688316832	5.70425120751944	0.0169238733405776	0.377997247337098
735	Mink1	0.725086819033671	6.76095749181736	5.69568696716301	0.0170066543239189	0.378219279220187
736	Pnck	0.60098992204846	6.82180765875374	5.69159496496994	0.0170463545122907	0.378219279220187
737	Atp5j2	0.624920240188331	6.52774709376817	5.68535497771094	0.0171070783837281	0.378219279220187
738	Zfp566	0.607247071507538	3.76123776541786	5.68043440559097	0.0171551198350175	0.378219279220187
739	Miat	1.47863557150376	9.87444652591764	5.678246655777	0.0171765243637953	0.378219279220187
740	Mir3060	1.74056127740998	-0.620695044846039	5.6779982520933	0.0171789564395391	0.378219279220187
741	Zgrf1	0.867003462018787	2.56719366437796	5.67778543074637	0.0171810404176266	0.378219279220187
742	Dancr	1.08306256436842	3.07617090210955	5.67650605756091	0.0171935737271145	0.378219279220187
743	Mir6915	2.42259885828276	-1.87862848336338	5.67480115793965	0.0172102903458181	0.378219279220187
744	Kcnh7	-0.669312685178362	3.67108414914603	5.67270577489943	0.0172308586448367	0.378219279220187
745	Fdxr	0.663983717708787	4.23263401357208	5.67070829385649	0.0172504895501983	0.378219279220187
746	Pdia2	1.95388260617146	-1.30933776078152	5.66758726319151	0.0172812087202217	0.378219279220187
747	9830166K06Rik	0.886977437417572	0.765609843169086	5.66717737120504	0.0172852473291934	0.378219279220187
748	Ebf4	0.72765167352615	4.63657065347276	5.66602259382999	0.0172966304281465	0.378219279220187
749	Ece2	0.957799252798406	4.76826461479368	5.66579327457752	0.0172988918394128	0.378219279220187
750	Nrip1	-0.574599616587711	5.57689938196455	5.66538246903954	0.0173029437242369	0.378219279220187
751	Xpr1	-0.449969186744306	8.64628720591162	5.66067332154086	0.017349461321153	0.378588351943232
752	Fmn2	-0.50042211756705	6.06286922559054	5.65876796866974	0.0173683193062364	0.378588351943232
753	Capn15	0.725681521672233	5.40939458250941	5.65271470216973	0.0174283711995413	0.378588351943232
754	Cxxc1	0.46092254549595	6.58766491672824	5.64830330793672	0.0174722697154627	0.378588351943232
755	D8Ertd82e	-0.685109498637993	5.17305576072752	5.64805659916447	0.0174747281220016	0.378588351943232
756	Exoc4	-0.469846393168539	6.2549423983051	5.64751205318784	0.0174801556839063	0.378588351943232
757	Rpl22l1	1.26016286113943	4.2287349987974	5.64588895890515	0.0174963436027605	0.378588351943232
758	Gm16861	1.26582148963063	1.20621499898344	5.64506441989631	0.0175045730616671	0.378588351943232
759	Samd5	-0.74237253031096	2.22349096315041	5.64025982807304	0.017552605671014	0.379127032108831
760	Klhl17	0.923799932109338	6.19753654593298	5.6312456844764	0.0176430894943166	0.38058001206556
761	Cars	0.496166294916347	6.43180484589478	5.62603737871493	0.0176955896923596	0.38121090330689
762	Bcl9l	-0.616641894628562	7.26023847577826	5.61850862131951	0.0177717654365781	0.382015235960032
763	Ccdc153	1.03950581947945	-0.00595266760998901	5.61774302809109	0.0177795306232466	0.382015235960032
764	Etv1	-0.507406932234385	4.61663330341765	5.60451024797692	0.017914301672175	0.38440714870895
765	Mir3097	2.61089696101351	-3.23207742488908	5.59897740637468	0.0179709639025373	0.385118931004179
766	Slc25a14	0.466692233367303	4.92131820254898	5.5913139198722	0.0180497520168969	0.386302394993484
767	Gm5176	1.15873547402479	-1.14426907935627	5.58372554141756	0.0181281194097451	0.386420740977141
768	Mir374	2.39147641212556	-3.10366517950799	5.58328231367235	0.0181327075968501	0.386420740977141
769	Trpm3	-0.62148699801129	5.50937897630677	5.58173718485651	0.0181487117772735	0.386420740977141
770	C2cd5	0.715310927564656	6.25735628590566	5.57682478624412	0.0181996905334693	0.386420740977141
771	Aipl1	1.37180015392728	-1.40915928482008	5.5743837859032	0.0182250771536917	0.386420740977141
772	Rgma	-0.572880040464457	7.90709914682909	5.57289597653156	0.0182405684369676	0.386420740977141
773	Pcmtd2	0.516482494331667	5.73237143097459	5.57195994519819	0.0182503214963841	0.386420740977141
774	Nob1	0.443038007970664	5.6918240178254	5.5632395151215	0.0183414439799751	0.386420740977141
775	Erich6	0.937267688231465	0.791998742952144	5.56137348700833	0.0183610036400548	0.386420740977141
776	Mrps18c	0.914181842955537	4.54381933262858	5.55947589034894	0.0183809162935034	0.386420740977141
777	Fhod1	0.991613707972113	3.17508078070114	5.55549796295479	0.018422731557648	0.386420740977141
778	Wdr90	0.963269692311286	5.73923747487706	5.55456213378102	0.0184325830947395	0.386420740977141
779	Man2c1	0.847852395194759	6.49582631138301	5.55204542964628	0.018459103610158	0.386420740977141
780	Hcrtr1	0.959504280183218	0.352250919433404	5.55192561412065	0.0184603671841054	0.386420740977141
781	Adam4	1.53641000988018	-1.84766875740472	5.55177518359709	0.0184619537501638	0.386420740977141
782	Usmg5	0.88175208868593	2.7253557108968	5.55160378250694	0.0184637616610023	0.386420740977141
783	Sox6	-0.475208675684403	5.4642598293361	5.55104800993788	0.018469625117559	0.386420740977141
784	Exosc8	0.51615917180214	5.2790739221231	5.55010700386553	0.0184795572115456	0.386420740977141
785	5730480H06Rik	1.13438989294101	1.01866922774268	5.54772523760042	0.0185047208442276	0.386454004484417
786	Zcchc7	0.785397554753295	4.68216266208158	5.54133523572064	0.0185724069455539	0.387374096011973
787	F5	-2.17250783567792	-0.776678374963776	5.53514789454368	0.0186381900795038	0.387775391049902
788	Caprin2	0.744556580739163	3.37156267277818	5.53329760347168	0.0186579088859139	0.387775391049902
789	Abcc10	0.849426937529429	4.02207724530116	5.53091992686871	0.018683279756927	0.387775391049902
790	Prdm2	-0.433459441291717	6.79553138979985	5.53064077565331	0.0186862607618289	0.387775391049902
791	Rnf152	-0.473227243300346	5.63884187910838	5.52585796574783	0.0187374119146643	0.388258895006413
792	Fam166b	1.134197102091	-0.798054579828568	5.52403688468508	0.0187569260000658	0.388258895006413
793	1600002K03Rik	1.03696902516678	1.62381596043574	5.51441584605741	0.0188603708217103	0.389907842687413
794	1810010D01Rik	2.20295237868179	-2.45612481232272	5.51159287642815	0.0188908349299618	0.39004577813828
795	Alg6	0.872200526804685	3.10025096487682	5.50733868643186	0.018936840141177	0.390407306005725
796	Gm17066	1.13107286587324	5.17448568819543	5.50557260998051	0.018955972647344	0.390407306005725
797	Nefm	-0.566683060700228	5.71181881422145	5.50163572440373	0.0189986941879082	0.390514897291677
798	Zfp40	0.758550609277896	5.46217420482193	5.49990213125079	0.0190175380003109	0.390514897291677
799	Th	0.728999048067514	1.68523431973321	5.49851236138469	0.0190326584687111	0.390514897291677
800	Ypel4	0.780358223319608	3.15742948858429	5.49344910207977	0.01908785105586	0.390989422349799
801	Gjc2	1.08035710600425	-0.0999022582593952	5.49201765654848	0.0191034846469555	0.390989422349799
802	Ubap1l	1.28078264178291	0.210242669332227	5.48661164396923	0.0191626460844046	0.391711246767743
803	Gm11985	2.19058997849526	-2.62061952769672	5.47812978620299	0.0192558503210292	0.391797703595485
804	Stk38	0.626169609684114	6.28835591844906	5.47683007742678	0.0192701737195803	0.391797703595485
805	Tdrd9	1.2991962337293	0.0755642123419962	5.47652886503941	0.0192734947923816	0.391797703595485
806	Trmt2a	0.509654393234234	6.1396358990596	5.4714113046168	0.0193300098933305	0.391797703595485
807	Igfbp5	-0.584186243604485	7.50197730444685	5.46962047825048	0.0193498270796489	0.391797703595485
808	Gga3	0.61011431757452	6.36266275437853	5.46786970488094	0.0193692213421659	0.391797703595485
809	Thbs3	1.10190961527437	6.82827732112758	5.46453094674041	0.0194062622829514	0.391797703595485
810	AF357355	2.34309153787862	-2.95957579665694	5.45915718352224	0.0194660338670788	0.391797703595485
811	Clmp	-0.431290572132062	7.26910738646312	5.45788581238244	0.019480202959391	0.391797703595485
812	BC052688	-1.29819220308936	-1.04516813211135	5.45695018222666	0.0194906371174755	0.391797703595485
813	Ogfod2	0.609252396537952	4.9216056202285	5.45603682100524	0.0195008285048603	0.391797703595485
814	Lca5	0.919087033183504	5.2425327573622	5.45530689744773	0.0195089770342698	0.391797703595485
815	2700097O09Rik	0.903253437722402	2.59912132869232	5.45360574721062	0.0195279815531558	0.391797703595485
816	5530601H04Rik	0.708850596918917	3.73407514423773	5.45228250808591	0.019542777443858	0.391797703595485
817	Ncor1	-0.496586865620189	8.13551628749275	5.45187379674456	0.0195473498204373	0.391797703595485
818	Pcdh9	-0.453116306577727	6.41128839172342	5.4517033363154	0.0195492571392648	0.391797703595485
819	Tbk1	0.487066915320988	5.43992519659942	5.44474218314886	0.0196273115786657	0.392232776725874
820	Tbca	0.86231322064426	5.79857940698548	5.44375273912339	0.0196384322001529	0.392232776725874
821	Gdpd2	0.67086382790661	3.66521703770592	5.44168397626485	0.0196617046230057	0.392232776725874
822	Rbak	0.596020100386166	4.9264421008681	5.44124316168903	0.0196666672239031	0.392232776725874
823	Timm9	0.610194213173097	4.86658316740971	5.43212276278501	0.0197696339118352	0.393807264095536
824	Mta3	-0.501449428372083	5.28337147810348	5.42831434806859	0.0198127946402103	0.394188052586903
825	Lsm5	0.952445807380985	0.988776423751247	5.42230463212925	0.0198811009785278	0.395004064326811
826	Pcdhga12	-0.642055663886275	4.84684666159353	5.42047032820622	0.0199019981172347	0.395004064326811
827	H2-Ke6	0.553406137899801	5.1095530630202	5.41174618656302	0.0200016984591168	0.395719878271996
828	Wdr75	0.469294499102396	5.53156331567304	5.41133137406726	0.0200064518200726	0.395719878271996
829	Pcdha5	-0.600232121562101	3.90030779145539	5.41098008567774	0.0200104781680788	0.395719878271996
830	Ccdc37	0.977452524501917	2.61942549284704	5.40709381213089	0.0200550772695486	0.396124020189132
831	Nphp3	0.965889771741714	3.60526817524603	5.40442896201823	0.0200857186476216	0.396177192941412
832	Mtx3	0.769916569473622	5.8915549514558	5.40265863158425	0.0201061012887187	0.396177192941412
833	Dus1l	0.489547948619426	5.00937960747883	5.39692106649016	0.0201723076949533	0.397004576651938
834	Zc3h7a	0.736122078464219	5.80616348323062	5.38588522394782	0.0203002862350748	0.398934113712762
835	Mt2	0.758020701556137	4.74289644059106	5.38427596634561	0.0203190182353395	0.398934113712762
836	Gcnt2	-0.517178270742365	3.84811556886194	5.37913118644927	0.0203790242898484	0.39963364139686
837	Hpx	1.71252012638278	-2.44784348173541	5.3726970491409	0.020454326823296	0.399734920238377
838	Mamld1	-0.697637744291974	4.02186813996745	5.36890705010042	0.0204988180973102	0.399734920238377
839	Chchd1	0.744129943594623	5.70871702393476	5.36574001809242	0.0205360730658856	0.399734920238377
840	Atraid	0.419236365045584	5.98995422545583	5.35898052141927	0.0206158220203301	0.399734920238377
841	Dcx	-0.480998536418722	10.5744443387341	5.35616480116329	0.0206491365332087	0.399734920238377
842	Stk19	0.524216561394663	4.27297159024643	5.35256667644563	0.020691789240406	0.399734920238377
843	Fgf17	1.40507504728607	-0.758499489903416	5.35055423204385	0.0207156847985148	0.399734920238377
844	Ranbp17	0.644200143153061	3.63368771279415	5.34846611663362	0.0207405090527128	0.399734920238377
845	Olfr543	1.44243192670407	-1.22941444538077	5.3462622699143	0.0207667425517578	0.399734920238377
846	Mtus2	-0.474993064297521	6.18929561750174	5.34580493708117	0.0207721907156012	0.399734920238377
847	2810405F15Rik	1.36717539286004	1.66489158728959	5.34575152417288	0.0207728271151	0.399734920238377
848	1700020I14Rik	-0.501493588807126	5.63603344290586	5.34316183485254	0.0208037067369656	0.399734920238377
849	Lag3	0.824285820953215	1.74850070093943	5.3332169001525	0.0209227329409012	0.399734920238377
850	Hdac9	-0.505125818088576	4.91056099870588	5.32870769404905	0.0209769334952308	0.399734920238377
851	Tmem214	0.541289303475858	6.11948388714503	5.3286187105412	0.0209780045358457	0.399734920238377
852	Akap8	0.694657449440033	7.36366855677381	5.32799049289851	0.0209855676217283	0.399734920238377
853	Snora65	0.877811273022131	2.07436467608707	5.3276939874271	0.0209891382189045	0.399734920238377
854	Cnep1r1	0.520161204957796	4.71563217410326	5.32666871049748	0.0210014897212551	0.399734920238377
855	Prpf40b	0.68527307103161	7.15527042253628	5.32484936293164	0.0210234259075015	0.399734920238377
856	Odf2l	0.786241359764453	3.45879732020873	5.32450180384588	0.0210276191842365	0.399734920238377
857	Casr	-1.30895936753069	-0.773140410639106	5.32103058261404	0.0210695467599694	0.399734920238377
858	Zfp160	0.633937991851037	4.84162028844165	5.32086424356606	0.0210715580779872	0.399734920238377
859	Pnpla3	1.11002787235614	3.27823406156396	5.31924924350639	0.0210910964714078	0.399734920238377
860	Plp1	0.579266085531148	3.72926569435406	5.31915042882937	0.0210922925474726	0.399734920238377
861	Pcdhgc3	-0.491875569408588	7.32536675037774	5.3183077121238	0.0211024958413757	0.399734920238377
862	Arl6ip4	0.42060221385855	5.41483155551727	5.31666088827602	0.0211224497086291	0.399734920238377
863	Siah3	-0.864236337908015	2.59081655550465	5.31629274059203	0.0211269130685103	0.399734920238377
864	Dleu2	1.03533594471525	0.386878991639092	5.31618560236003	0.0211282121775875	0.399734920238377
865	B3galnt2	0.833720633605917	4.64568338929793	5.31400318909844	0.0211546931247865	0.399734920238377
866	Olfm4	-0.810256170941947	0.366916645037501	5.31262081736446	0.0211714843049847	0.399734920238377
867	Aspdh	0.860836166111855	2.63094806808534	5.31150988262736	0.0211849884341	0.399734920238377
868	Smc2os	1.35504806787009	-0.203037070070318	5.31064615533252	0.0211954937577308	0.399734920238377
869	Aim2	0.766415747774901	1.99569140191311	5.30961350832793	0.0212080606922072	0.399734920238377
870	C4a	1.23627289018144	1.58323628867012	5.30919048413322	0.0212132109678778	0.399734920238377
871	C1galt1	-0.605252445211869	3.20123073432438	5.30592561010997	0.021253004052311	0.400024969498951
872	Col6a6	1.29411793781952	-1.00578172881917	5.29842325315239	0.021344737689421	0.401290859725192
873	Adat3	0.818832678491918	1.98588014513183	5.28343823607306	0.0215291932555786	0.404295067848746
874	Gnaq	-0.463166572427269	8.53289801316559	5.27965218628063	0.0215760576502772	0.404711543614009
875	A630007B06Rik	-0.556574218474397	4.78116532440091	5.27648139436765	0.0216153875458614	0.404985901059259
876	Trub1	0.618530446204392	5.59331922564038	5.27055330278812	0.0216891177225289	0.405826999668138
877	Hook2	0.800234409086631	5.78133309463088	5.26889503572912	0.0217097888684249	0.405826999668138
878	Tmem181b-ps	1.08441459596165	6.94968000800917	5.26136586895961	0.0218039007042542	0.406570973754832
879	Acbd7	1.64013229620853	-1.52777039326642	5.25830706458236	0.0218422552403587	0.406570973754832
880	Olfr1420	2.51502428928619	-3.08114332550346	5.25719903964743	0.0218561660672745	0.406570973754832
881	N4bp2l1	0.542349865792064	3.63613070507454	5.2570860151803	0.0218575855616081	0.406570973754832
882	Metap1d	0.837237005372995	4.60506631047852	5.25581239158568	0.0218735878279713	0.406570973754832
883	Sirt4	0.806678478897122	3.74593994441918	5.25101939311152	0.021933917623441	0.406976693513332
884	Garem	-0.612432853946254	4.77678226101523	5.2471496758302	0.0219827517468115	0.406976693513332
885	Car11	0.533716211209301	6.86794946245157	5.2463802985722	0.0219924743613454	0.406976693513332
886	Atp13a1	0.703243338251411	7.04024423944182	5.24620307563526	0.0219947145573266	0.406976693513332
887	Pkdcc	0.565019433054255	5.1500339658301	5.24244605607255	0.0220422610215541	0.407396648463763
888	Chkb	1.02543310597707	0.799167220411975	5.23852066498093	0.0220920520304281	0.407857095705899
889	Ist1	0.473057082150058	6.93395040661842	5.23146348270782	0.0221818609841666	0.408168137318645
890	Eral1	0.447048668501262	4.59055810903148	5.23092160552382	0.0221887724720739	0.408168137318645
891	Recql5	0.60272468160032	4.84091017743742	5.23034392765999	0.0221961430442842	0.408168137318645
892	Qtrtd1	0.574544453751603	4.4546962060374	5.2250207554462	0.02226418070633	0.408168137318645
893	Rps17	1.01913438637234	0.212427058969638	5.22441912118335	0.0222718840203548	0.408168137318645
894	1110038B12Rik	0.477405242679109	5.41377582888138	5.22400719776756	0.0222771598726574	0.408168137318645
895	Alkbh3	0.549003182959884	4.11348669702837	5.22353714421012	0.0222831818287293	0.408168137318645
896	Arfrp1	0.543250716408528	5.80635100039597	5.21928938982011	0.0223376772565167	0.40821109874933
897	Pde8b	0.519201698543879	4.35088509869154	5.21856501228823	0.022346984236476	0.40821109874933
898	Idua	0.813733886115574	4.11433267427724	5.21353757529443	0.0224116887832122	0.40821109874933
899	Trmu	0.684070094555856	4.46645430725671	5.2127728954077	0.0224215474260294	0.40821109874933
900	Xrcc6	0.530816088812537	4.89082334514691	5.20978248496552	0.0224601444879536	0.40821109874933
901	Taf1c	0.54885519911201	4.71980300996703	5.20822990235646	0.0224802107296666	0.40821109874933
902	Oas1b	1.31470415231322	-1.1248051226439	5.20764632865067	0.0224877578883844	0.40821109874933
903	Cox7b	0.925028119950106	7.19606413848119	5.20686400932215	0.022497879475271	0.40821109874933
904	Kmt2d	0.922227906594836	6.71273574586472	5.20454400163338	0.0225279233214027	0.40821109874933
905	Tmem179b	0.634564168563395	2.69225267905295	5.20094095554027	0.0225746648199622	0.40821109874933
906	Car10	-0.816801249125775	3.91242825589077	5.20087991452197	0.0225754575563566	0.40821109874933
907	Cpt1c	0.665582969810943	6.25004887447575	5.20019706956631	0.022584327593366	0.40821109874933
908	Slc22a17	0.535669615984969	8.80643748228744	5.19752391047558	0.0226190862214937	0.408389096382344
909	Srsf7	0.65887203377293	7.67742280072313	5.19198643344857	0.0226912655630213	0.409170826578404
910	Scn9a	1.00561143144867	4.96135618257827	5.19037611363778	0.0227123003651548	0.409170826578404
911	Pcdh11x	-0.499326689855082	5.26731334073393	5.18738126719613	0.0227514743035233	0.409426640759563
912	Ccdc163	0.95321300826703	1.70207738870678	5.181342067433	0.0228306828840774	0.409428338329143
913	Rnaseh1	0.584008565188599	3.94618475222854	5.17947188662361	0.0228552696079542	0.409428338329143
914	Myeov2	0.648440594120922	5.56207270692018	5.1772406878029	0.0228846384367022	0.409428338329143
915	Slc4a11	1.02407791560401	0.568011081818303	5.17329044975585	0.0229367306103402	0.409428338329143
916	Col11a1	0.989730284506447	5.28964539111839	5.16749274288355	0.023013408218884	0.409428338329143
917	Ccl17	0.880465245752119	-0.0594295351969268	5.16683721090579	0.0230220946657716	0.409428338329143
918	Ftx	0.969864340849889	3.78967609361812	5.16627978903863	0.0230294837304922	0.409428338329143
919	Hemgn	-2.0657676483961	-3.12330966750963	5.16572794956051	0.0230368012178985	0.409428338329143
920	Rpl35	0.752800497008646	3.89812004783784	5.16564799967531	0.02303786156715	0.409428338329143
921	Tas1r3	0.891852338558963	0.814070408436092	5.16512952508641	0.0230447391545595	0.409428338329143
922	Upk1a	1.16666381335439	0.0724383205820933	5.16286429094351	0.0230748125546393	0.409428338329143
923	Sox17	0.683797183824524	2.147276175444	5.16128637779148	0.0230957850734793	0.409428338329143
924	Ogt	0.771578223680789	8.43213746557742	5.16090426856039	0.0231008667737576	0.409428338329143
925	Cpsf4	0.560740755358031	5.34166868601558	5.15653206502637	0.0231590956285507	0.409428338329143
926	Elovl6	-0.395924444636614	6.33118879159512	5.15443490849906	0.0231870794632773	0.409428338329143
927	4930506C21Rik	1.51773292155948	0.154031526439751	5.14855551129631	0.0232657194588266	0.409428338329143
928	Enthd2	0.51454688720282	4.93240306651785	5.14853642494163	0.023265975198559	0.409428338329143
929	Gnrh1	1.93522619331836	-0.733452235621001	5.14588858936716	0.0233014820433922	0.409428338329143
930	Cyp46a1	0.462867011725285	5.70925309625066	5.14085049781716	0.0233691968937944	0.409428338329143
931	Wtip	0.67875007412832	4.48797405946995	5.13931857901405	0.0233898271927729	0.409428338329143
932	Snx32	0.633208645320594	6.22686422096263	5.13903559754527	0.0233936401606433	0.409428338329143
933	Trmt13	1.01166094816612	2.6102840233506	5.13815517077784	0.0234055073886793	0.409428338329143
934	Cyfip2	-0.482357425659421	8.60335454043208	5.13782095117469	0.0234100139523247	0.409428338329143
935	Avp	-2.23405554623907	-2.38272522614515	5.13488681728239	0.0234496159878271	0.409428338329143
936	Akap12	-0.467385696637762	6.83075236693916	5.13377404816677	0.0234646532074401	0.409428338329143
937	Zfhx2os	1.64715453811685	2.25573737079713	5.13157846213553	0.0234943522284922	0.409428338329143
938	Fam229b	0.682106367032465	2.92575228710147	5.13135862473869	0.0234973280478684	0.409428338329143
939	Med12	0.844528367442351	6.70090963277205	5.13090194335226	0.023503511145057	0.409428338329143
940	Fam193b	0.722181806159002	6.86247581281072	5.12926486178537	0.023525689775935	0.409428338329143
941	Tinf2	0.502709380051464	4.0753055346481	5.12907700954601	0.0235282361226597	0.409428338329143
942	Atxn7l2	0.613355649862472	5.49935053761132	5.12725892178663	0.0235528951695006	0.409428338329143
943	Zbtb18	-0.541389057438796	9.85341360842997	5.12499902185697	0.0235835839606663	0.409428338329143
944	Slc37a4	0.560122767113602	4.8594417307757	5.12453635258834	0.0235898719886498	0.409428338329143
945	Asb17os	2.01697367258699	-2.93405596187583	5.12374036473748	0.0236006941393827	0.409428338329143
946	Nr3c2	-0.753069379591892	3.41059698847816	5.11918819799218	0.0236626838282112	0.410069808329487
947	Pcyt2	0.593617485491321	6.40051935116021	5.1086310863189	0.0238070974121983	0.41213680567643
948	Arpp21	0.429632128277067	7.84274508504431	5.10647087807361	0.0238367599809654	0.412215024396568
949	Zfp788	0.484492273520653	5.30039259907327	5.10110381591445	0.0239106230350892	0.412784274763865
950	Ndufa5	0.747745175521925	5.96063448815596	5.09648666571182	0.0239743555578328	0.412784274763865
951	Rnpepl1	0.574075651468009	6.15184904505562	5.0947729527122	0.0239980555001093	0.412784274763865
952	1810026B05Rik	0.672434160935661	4.42530322888086	5.0934919206855	0.0240157875173602	0.412784274763865
953	Slc10a4	0.590765804581784	3.30756565724001	5.08950335225109	0.0240710842900327	0.412784274763865
954	Elk1	-0.472983605946451	6.47543657873481	5.0893125176938	0.0240737332937356	0.412784274763865
955	Bbs2	0.701796655526763	4.85367584476965	5.08797773159534	0.0240922701217903	0.412784274763865
956	Ncoa6	-0.562428605636633	7.54569587031794	5.08560708672837	0.0241252289421715	0.412784274763865
957	Zbtb37	-0.674623028792302	2.76261946853799	5.08541631870997	0.0241278832022218	0.412784274763865
958	Vwa3a	0.739999975359897	2.39299950078305	5.08417525258033	0.0241451582344472	0.412784274763865
959	Timm21	0.56857299091907	3.8585259888387	5.08320951864699	0.0241586096551782	0.412784274763865
960	Mir496	2.35115888898997	-2.71638478476316	5.08226125606973	0.0241718252881121	0.412784274763865
961	Hpn	1.39587682228352	-1.8844899625053	5.08009816569348	0.0242019996663707	0.41286949274764
962	Col6a5	1.13398940648092	2.34301047056355	5.07745392366271	0.0242389390445961	0.413069819851464
963	Gm16294	2.30757148782707	-3.01346024456475	5.0702995143904	0.0243391778564685	0.414019881848534
964	Taf15	0.468168869422965	6.46966426087662	5.0660202420472	0.0243993392698187	0.414019881848534
965	Ankzf1	0.664091148514791	4.40582748767083	5.06485613138354	0.0244157319477431	0.414019881848534
966	Neil1	0.907260425782656	3.08856125169088	5.06480479799634	0.0244164550730657	0.414019881848534
967	Otof	0.897719475248493	5.07160611088777	5.06436746417522	0.0244226166268844	0.414019881848534
968	Atp10a	0.703891896112931	2.93485237733707	5.06246802511756	0.0244493963684678	0.414019881848534
969	Ctu2	0.541574105587564	5.47832855104599	5.06090406359951	0.0244714691662334	0.414019881848534
970	Hnrnpul1	-0.519216426276772	7.58816236014838	5.05397197164402	0.0245695537409782	0.415250787659378
971	Csad	0.71649985206272	4.15527254356132	5.04992375449613	0.0246270219957378	0.415677929154819
972	Clic3	0.987331331635423	1.85161552455828	5.04419744392443	0.0247085507197691	0.415677929154819
973	Taz	0.763665551782124	5.33132804979954	5.04295161422874	0.0247263253772287	0.415677929154819
974	Oit1	1.94207361591104	-2.78429008184644	5.04178096188233	0.0247430395502113	0.415677929154819
975	Glp2r	0.966843196951584	0.07354710139586	5.04112289798083	0.0247524403097597	0.415677929154819
976	Fam173a	0.677384210286988	4.64331254128324	5.0393259690861	0.0247781291923	0.415677929154819
977	Abcc5	0.902639609307249	7.08495267337446	5.03927068232015	0.0247789200101979	0.415677929154819
978	Fam227a	0.904184040126324	3.78781505732986	5.03745311943129	0.0248049328921327	0.415677929154819
979	Isl1	0.712569942247224	4.76189792135103	5.03619007178873	0.0248230262683035	0.415677929154819
980	Fam160b2	0.542299138927634	5.28970454467238	5.03316258008405	0.0248664514095303	0.415980208579429
981	Cnksr2	-0.440531776058005	6.42779163475613	5.03109690482179	0.0248961258910129	0.416047603021987
982	Rmdn3	0.464393071943899	5.28258294501137	5.02935094286997	0.0249212361941925	0.416047603021987
983	Etohd2	1.10069879390128	0.498934563296379	5.02078297857209	0.0250448417138982	0.417111099709137
984	AI414108	0.911283448199854	4.66742716484194	5.01782271810654	0.0250876956369978	0.417111099709137
985	Tctn1	0.758658552827437	4.38594193214305	5.01771008995567	0.0250893275900834	0.417111099709137
986	Wfdc18	1.41310678236432	-1.93125042543344	5.01648381987029	0.0251071030645469	0.417111099709137
987	Xndc1	0.73711396462228	3.37241481211587	5.01613552579972	0.0251121541669463	0.417111099709137
988	Helz2	0.898561184758786	2.19598412917806	5.01426208691806	0.0251393416472065	0.41714004753472
989	Amhr2	0.959178473160333	-0.252771208967641	5.00946555260681	0.0252090886818368	0.417644920965324
990	H2-Q4	0.954552440823259	0.665277795599684	5.00866705241722	0.0252207192726407	0.417644920965324
991	Znrf2	-0.478880717971601	6.38153788022278	5.00444287074063	0.0252823395553014	0.417894887390273
992	Gm20751	1.18087170651778	1.10297468833595	4.99778163253489	0.0253798282615054	0.417894887390273
993	Edem2	0.484772703958338	5.42548981879889	4.99652768015867	0.0253982237522371	0.417894887390273
994	Zc3h8	0.647647978468621	3.6422235918815	4.99474244189373	0.0254244371037879	0.417894887390273
995	Mir421	1.89225860974577	-2.17228991148991	4.99260460246118	0.0254558648096861	0.417894887390273
996	Pabpc1l	0.863966715097262	1.39108175172394	4.99033492474084	0.0254892747874058	0.417894887390273
997	Slc9a8	0.565853258587143	5.41292422140826	4.98795396325706	0.0255243718269705	0.417894887390273
998	Dtx3	0.486718655506855	8.1196170861065	4.985858682995	0.0255552992449517	0.417894887390273
999	Akap6	-0.414349400027379	7.13923879380033	4.98569919120705	0.0255576550195966	0.417894887390273
1000	Spred2	-0.479422434053705	5.62673949629561	4.98499662210698	0.0255680350072151	0.417894887390273
1001	Edc4	0.490496275175469	6.98968927369175	4.9836313777049	0.0255882181016851	0.417894887390273
1002	F630028O10Rik	1.4765170364143	-2.25805222791587	4.98191938164946	0.0256135507891273	0.417894887390273
1003	Preb	0.478704599886578	6.19031850558317	4.98071599814091	0.0256313730427018	0.417894887390273
1004	Gpr139	-1.04125637012982	1.5607502862504	4.9784058145813	0.0256656232461159	0.417894887390273
1005	Atf7ip	-0.469289486990999	6.85667562046227	4.97794913275371	0.0256723995224276	0.417894887390273
1006	Cacng1	0.783871847922836	1.81119929870132	4.97714886164377	0.0256842784820439	0.417894887390273
1007	Hhatl	1.08855373816387	-0.643673142289167	4.97318334440165	0.0257432256075089	0.417894887390273
1008	Adora1	-0.468495737772289	6.89990415119477	4.97292306642176	0.0257470995320605	0.417894887390273
1009	Rpl36a	0.986294987878971	-0.168857935767254	4.97098866431193	0.0257759097615753	0.417894887390273
1010	Rnpc3	0.903156016058851	5.79060661923669	4.96942902526229	0.0257991628009178	0.417894887390273
1011	Ccdc57	0.595344371397714	4.25873349455617	4.96865952886268	0.025810643437611	0.417894887390273
1012	Phkg2	0.488444432951218	4.45603000852681	4.96652705596565	0.0258424869836287	0.417894887390273
1013	Prkce	-0.455957248338635	8.52934296140615	4.96539219407506	0.0258594501555503	0.417894887390273
1014	Rrh	1.5072375212723	-1.6640768902234	4.96461911184097	0.025871012305847	0.417894887390273
1015	Rufy2	0.782222911019421	6.4927335270585	4.96314653810601	0.0258930508504254	0.417894887390273
1016	Rhbdl1	0.565695280468431	6.09894761327294	4.95985510546971	0.0259423809921745	0.417894887390273
1017	Bdkrb2	-1.44866764427775	-1.20365039987235	4.95948929448903	0.0259478695871464	0.417894887390273
1018	Atp11b	0.814807213413224	6.72193841261935	4.9585562811266	0.025961873898809	0.417894887390273
1019	Dusp12	0.48869971809351	4.47120339427754	4.95767924578044	0.0259750451537567	0.417894887390273
1020	Cobl	-0.440054322756161	5.84564570309301	4.9550434878671	0.0260146705807696	0.418122068138369
1021	Mvp	0.73204012419054	2.1181865642439	4.95300927555315	0.02604529543678	0.418158463567212
1022	Trank1	1.00243545610726	8.05366804592448	4.9501245834725	0.0260887884164202	0.418158463567212
1023	Snhg6	0.64522680881142	5.02514035216088	4.94772834975389	0.0261249742058941	0.418158463567212
1024	Dgkb	-0.574441715832408	3.39927899004823	4.94645623557085	0.0261442057308712	0.418158463567212
1025	Pfas	0.810653891069422	5.64807975526306	4.94523701216468	0.0261626514714701	0.418158463567212
1026	Ackr1	0.514126712202967	5.62307601418259	4.94334906381901	0.026191241099525	0.418158463567212
1027	Klf4	-0.929678845801092	2.39242905506192	4.9430691526151	0.026195482620686	0.418158463567212
1028	Jade3	0.603248957318379	4.77593177843843	4.93813048338941	0.0262704362585119	0.418947015585645
1029	Pomt2	0.521278781708991	5.28425197457833	4.93264743361975	0.0263539130356934	0.419426128708021
1030	Dppa5a	1.20318213154772	-1.22834771691443	4.93261663310799	0.0263543827363877	0.419426128708021
1031	Serinc4	1.0383765938542	1.67201968705942	4.93111899739541	0.0263772318346937	0.419426128708021
1032	Arhgap5	-0.460485354617553	5.61616450493432	4.92706191194687	0.0264392333848408	0.420004643518488
1033	Elfn2	-0.470004918975274	6.08779326644943	4.92448166452877	0.0264787442525228	0.420225104816901
1034	P4ha2	0.765341392063142	2.95746952105736	4.92034999226602	0.0265421396725115	0.420532490010704
1035	Pgpep1l	1.77522295489044	-2.45558277923646	4.91987642322562	0.0265494160766792	0.420532490010704
1036	Slc26a11	0.810238429809432	2.25386794147241	4.91706948811262	0.0265925873161613	0.420809726313849
1037	Snord22	1.31198718535542	1.30681774961783	4.9128267088397	0.0266579806896275	0.420874253853326
1038	4930482G09Rik	1.83810370056286	-2.00542839067065	4.910503621875	0.0266938569077353	0.420874253853326
1039	Cpne6	0.511643742576442	5.31327799252293	4.90995899293989	0.026702275057006	0.420874253853326
1040	Met	-0.58605040545429	5.61915366056899	4.90990156089417	0.0267031629259727	0.420874253853326
1041	Helq	0.603756502182627	4.48181068633345	4.90609157985906	0.0267621318143788	0.420874253853326
1042	D930015M05Rik	1.57156884990671	-0.269486186447892	4.90577166874948	0.0267670893874788	0.420874253853326
1043	Naa40	0.481475789619498	6.20571646413689	4.90291808173191	0.0268113528907238	0.420874253853326
1044	Mir26a-1	2.31551101099539	-3.14041398448818	4.8964809590928	0.0269114821908451	0.420874253853326
1045	Sart1	0.456488687083254	6.38845981133347	4.89536124137698	0.0269289390319953	0.420874253853326
1046	Ccdc183	1.21318544264118	-1.32771787891133	4.89156966836111	0.0269881386362855	0.420874253853326
1047	Slc25a28	0.458567106465382	5.33980595394485	4.89144719259433	0.0269900531622918	0.420874253853326
1048	Rxfp3	-0.818038955381539	1.85759578833231	4.88937473907099	0.0270224709197661	0.420874253853326
1049	Fubp3	0.551533563542718	5.77933553895152	4.88852192176806	0.0270358226241843	0.420874253853326
1050	Pcgf6	0.787008771227533	4.71908864066565	4.88832627696621	0.0270388866056618	0.420874253853326
1051	Cyp4f13	0.742441439407163	1.9427332759414	4.88742768046403	0.0270529641097379	0.420874253853326
1052	Dgki	-0.517713134999875	4.66561047684681	4.88729654838395	0.0270550190753487	0.420874253853326
1053	Smg9	0.415976601092264	5.50205070201474	4.8862759885773	0.0270710177757445	0.420874253853326
1054	Rpl28	0.894029224042779	0.272002176561559	4.8852279220593	0.0270874579212184	0.420874253853326
1055	Tbx2	0.77864877375537	2.53936183696821	4.88354936757614	0.0271138096373363	0.420874253853326
1056	Pif1	0.788699476999301	2.07319232389247	4.88270700284759	0.0271270440102977	0.420874253853326
1057	Sox12	-0.566717924392957	8.3190304460821	4.88199294004943	0.0271382678950253	0.420874253853326
1058	Mef2d	-0.546645538821226	6.63193568531806	4.88051848910308	0.0271614591055764	0.420874253853326
1059	Adcy6	0.840729041831366	6.68191910883896	4.87519004620128	0.0272454405950622	0.421776915123182
1060	Sqle	-0.427870545347899	7.8487441678011	4.87294611888564	0.0272808878537105	0.421920645036288
1061	Golga1	0.558293458305035	5.54814021952734	4.87134578030305	0.0273061976566733	0.421920645036288
1062	Frmd4a	-0.411880492224016	8.60194943600151	4.86956828000106	0.0273343379491291	0.421957755497196
1063	Zmiz1	-0.50747410524663	8.60164709007102	4.86666183758081	0.0273804159551647	0.422271438540894
1064	Asun	0.500946713617222	5.01866240984169	4.86477015078499	0.0274104496761411	0.422337323299489
1065	Mov10	0.754723440977298	3.13404031624586	4.85667879137443	0.02753930091668	0.423924224627278
1066	Ripk3	0.936646931220408	-0.616257219709431	4.8524003553305	0.027607687568331	0.424578264535852
1067	Rpl18a	0.508716355274106	5.79553181553426	4.84859890941912	0.0276685982039653	0.42500433483362
1068	Nsl1	0.66692740771575	1.93076731269147	4.8451508951296	0.0277239667077795	0.42500433483362
1069	Tmem110	0.550939136385058	4.74853493410745	4.84366504557597	0.0277478621316973	0.42500433483362
1070	Cntrl	0.743950918115873	4.99517993018958	4.8435763246382	0.0277492896190161	0.42500433483362
1071	Cept1	0.462675311695142	4.83363100330792	4.84259932810216	0.0277650141885328	0.42500433483362
1072	Mir1839	1.59153222873071	-1.84792415429363	4.83602826579347	0.0278710153004921	0.425861455235547
1073	Tars2	0.56868234954567	5.37743569277831	4.83590782298279	0.0278729621488192	0.425861455235547
1074	Uckl1	0.603654932308736	4.95677399346418	4.83033894315745	0.0279631327114084	0.426288520416358
1075	Gm15421	1.94678113622329	-0.0784479071275434	4.82952157522363	0.0279763929459774	0.426288520416358
1076	Fam228a	1.41530015786743	1.0065104143408	4.82810438557972	0.0279993996519063	0.426288520416358
1077	Casc1	0.999329976859421	-0.255408223140978	4.8277642250864	0.0280049247583517	0.426288520416358
1078	Klf8	-0.435314479782241	5.11168925614557	4.82371879021853	0.0280707203674855	0.426810247925467
1079	Ikbke	0.937203472120714	1.35447377537614	4.82164152928626	0.0281045677608211	0.426810247925467
1080	Ankrd23	0.888364914241691	2.22872628908434	4.8208606152594	0.0281173031450228	0.426810247925467
1081	Vps16	0.537479973947468	6.62616336510461	4.81905645591536	0.0281467488957955	0.426861980941416
1082	Ttc36	1.26425560525964	-1.26568450391373	4.81451105738778	0.0282210768704995	0.427593654542485
1083	Trabd	0.504169331270462	5.21660476725848	4.81263520902339	0.0282518109285417	0.427637470132545
1084	Gm12359	1.24302150862664	-0.103687264617025	4.81021673719304	0.0282914867895961	0.427637470132545
1085	Nipal2	0.66867456827387	2.419166060411	4.80956286853386	0.0283022236851172	0.427637470132545
1086	Myl1	1.87533697483091	-2.7133805932681	4.80410112958111	0.028392074378979	0.428410837695598
1087	Tbck	-0.492379227533143	4.26098454546326	4.8019346448296	0.0284277972660653	0.428410837695598
1088	Fmo4	1.68574087437912	-2.52593972290279	4.80155714100683	0.0284340266623781	0.428410837695598
1089	Tmem30c	1.62714990115918	-0.572064732576863	4.7996039024233	0.0284662808191504	0.428410837695598
1090	Serpina3g	1.41805405453078	-2.3751330077046	4.79797794611253	0.0284931595545974	0.428410837695598
1091	Pcdhgb1	-0.589233867083121	3.73766675631196	4.79694793836028	0.0285102003126691	0.428410837695598
1092	Slc27a1	0.610700740698594	6.22471632889312	4.79303012314797	0.0285751148063544	0.428768061773502
1093	Syce1l	1.42478575905319	-1.27109113182442	4.79040085493648	0.0286187655548643	0.428768061773502
1094	Urb1	0.637000385811151	4.81772476967055	4.78946561336328	0.0286343090384757	0.428768061773502
1095	Lix1	-0.522467902710331	3.86080682525502	4.78918667541744	0.0286389466193903	0.428768061773502
1096	Adamts10	0.983271189006087	6.11844184384369	4.78621574061972	0.0286883894835471	0.428768061773502
1097	Tmem161a	0.511647354135453	5.41927527105892	4.78305364749696	0.0287411112771032	0.428768061773502
1098	Gdpd3	1.11789787691788	0.73953236612942	4.78131958768203	0.0287700661905655	0.428768061773502
1099	6230400D17Rik	0.843168146375623	0.899515065299385	4.77872910987829	0.0288133779508586	0.428768061773502
1100	Htra2	0.478100994600504	4.90386949593089	4.7783539415942	0.0288196562411647	0.428768061773502
1101	Pdzd3	0.924777026040402	-0.230226075588766	4.7766119040347	0.0288488272060516	0.428768061773502
1102	Uchl1os	1.04987983845417	1.30237319650848	4.77651197767939	0.0288505014362057	0.428768061773502
1103	Wasf3	-0.492759154998592	5.72735650332454	4.77575149762291	0.0288632463212097	0.428768061773502
1104	Adcy7	0.666500664500424	3.64267057763712	4.77511161608968	0.028873974636937	0.428768061773502
1105	Neil3	0.728166438474422	2.32602052359749	4.77224700102639	0.0289220539754113	0.428848669058308
1106	Mrpl33	0.641060206875499	4.87932630826943	4.76744247679562	0.0290028797489366	0.428848669058308
1107	Abhd14b	0.820715027750638	3.44793545841101	4.76520363697912	0.0290406237107509	0.428848669058308
1108	Lgr5	0.850795809726837	0.358382685749516	4.76447300160632	0.0290529523511359	0.428848669058308
1109	Mir3070a	1.87308827970187	-2.96291416009439	4.76413200252771	0.0290587081878428	0.428848669058308
1110	Ctrl	1.03060394027199	0.629916511142495	4.7639050446715	0.0290625397430524	0.428848669058308
1111	Retn	1.12126853932678	-1.33476300773663	4.76216699878252	0.0290918992840864	0.428848669058308
1112	Orc4	0.66567273840769	5.71843889050037	4.76147807331708	0.0291035453455771	0.428848669058308
1113	4732490B19Rik	1.3287269842951	-1.45767194270531	4.75972884941677	0.0291331372270665	0.428848669058308
1114	Tnfrsf4	1.16792955615869	0.0731556784126517	4.75878608874353	0.0291490990431144	0.428848669058308
1115	Gm5741	1.39682003594384	-0.620505175521492	4.75772055164213	0.0291671505428824	0.428848669058308
1116	Riok1	0.449252068281871	4.90301404310962	4.75381683715891	0.0292333837532942	0.429081953179455
1117	Plekhg4	1.32578926686281	3.30498960250047	4.75314998638841	0.02924471367548	0.429081953179455
1118	Znf512b	0.655252582922936	8.09931401101048	4.75216035392194	0.0292615361507033	0.429081953179455
1119	Stx3	0.577838440517118	5.28440289800044	4.75026697423756	0.0292937492554636	0.429170442622047
1120	Cdca7	0.558798804393413	4.68730243111254	4.74081990557021	0.0294550302245124	0.4311480049113
1121	Apol8	1.03270070199368	-1.46597807026319	4.73437791246028	0.0295655385344446	0.432379517157614
1122	Mir6986	2.19199341069088	-3.0135550917024	4.73256165872002	0.0295967732030123	0.432450534661483
1123	Ctsf	0.443011426568372	5.62181506241297	4.73084056890042	0.029626403030888	0.432497997585377
1124	Katna1	0.572590650214975	4.09369120690314	4.72509863248126	0.0297254784197216	0.433555609910983
1125	D930016D06Rik	0.686154957868539	4.18551906882369	4.72320867141137	0.0297581645878982	0.433555609910983
1126	1810032O08Rik	0.762955572595499	3.64210148043369	4.71844036464139	0.029840797197144	0.433555609910983
1127	Barhl2	-1.02972611652681	1.78839592462147	4.71514960152957	0.0298979640449681	0.433555609910983
1128	Cnksr1	1.32098993774282	-1.75737751463727	4.71413595087677	0.0299155960747373	0.433555609910983
1129	Prkar2a	-0.431114170470184	6.61416182439969	4.71272661823193	0.0299401288343129	0.433555609910983
1130	Glyctk	0.572606712843214	2.88335323000421	4.71259769304889	0.029942374127634	0.433555609910983
1131	Scrn1	-0.426777706863918	7.21276872042074	4.71253061632578	0.0299435423700276	0.433555609910983
1132	Igfbp7	0.512388928242978	5.08734551464406	4.71226647972681	0.0299481431694297	0.433555609910983
1133	Map3k15	0.937263699168543	1.50057653891866	4.71139602921538	0.0299633101152339	0.433555609910983
1134	Tmem87a	0.467688681550786	4.85463150215339	4.70534540059151	0.0300689592115862	0.433960639113933
1135	Adam1a	1.09491956739252	3.35847124391902	4.70072716794363	0.0301498586497766	0.433960639113933
1136	Ucp1	1.20298547235995	-1.65735421367896	4.69969063095777	0.030168047234276	0.433960639113933
1137	Ndufb9	0.395091433149333	6.94313432934941	4.69514429522123	0.030247959031	0.433960639113933
1138	Gabrb1	-0.660227763871374	3.1243603420285	4.6922110059627	0.0302996350723095	0.433960639113933
1139	Eif2s3y	0.647624403210755	5.75649582436996	4.69177695454923	0.0303072896100995	0.433960639113933
1140	Arhgef33	0.809785338687838	0.101739719106505	4.69121338394199	0.030317231238683	0.433960639113933
1141	Itga8	0.714479193315003	2.69923603597574	4.6908507211275	0.0303236305645627	0.433960639113933
1142	Gpaa1	0.566017627590427	5.89614682511379	4.68947597336964	0.0303479013082868	0.433960639113933
1143	Terf1	0.596525229505548	3.10570796170237	4.68929240332644	0.0303511437123172	0.433960639113933
1144	Uqcrh	0.606812241156404	6.94836655338127	4.6866979729775	0.0303970078603009	0.433960639113933
1145	P4htm	0.525553919414571	4.79460280930535	4.68629060463332	0.030404215847292	0.433960639113933
1146	4921507L20Rik	1.36109327321986	-0.278808168384348	4.68596090218947	0.0304100509161494	0.433960639113933
1147	Pcsk7	0.456073774318051	5.46557083681143	4.6854519675233	0.0304190603259022	0.433960639113933
1148	Gprin3	-0.726588092521259	2.58257420839516	4.68279832452059	0.0304660815050247	0.433960639113933
1149	Ryr1	1.12549716561304	5.34820231146837	4.67928242969842	0.0305284980653463	0.433960639113933
1150	Itih3	0.709238354643353	1.58103547662783	4.67829305267371	0.0305460861834425	0.433960639113933
1151	Tm7sf2	0.732618090573254	5.17332381859184	4.67759714238835	0.0305584636822476	0.433960639113933
1152	Prosc	0.467831051272233	5.23341717263758	4.67579521902294	0.0305905370936263	0.433960639113933
1153	Pnisr	0.748956413931226	7.69537479596348	4.67442586534833	0.0306149344299554	0.433960639113933
1154	Polr3e	0.477436335516251	5.7778444151138	4.67343604130208	0.0306325824389225	0.433960639113933
1155	Bcan	0.563669098677213	7.34301107379048	4.66897008971389	0.0307123398386931	0.433960639113933
1156	Frmpd4	-0.427245289838071	4.87741795860962	4.66681195502094	0.03075095951544	0.433960639113933
1157	4933428G20Rik	1.26789880287328	0.45125885985565	4.66358653053808	0.0308087726844094	0.433960639113933
1158	Rbm12	-0.415126865890724	5.91351501636296	4.66309607941687	0.0308175735522653	0.433960639113933
1159	Xlr4a	2.17086489356859	-2.40563383809924	4.66180025966126	0.0308408389193827	0.433960639113933
1160	Dnah10	0.842570117479858	1.5744052916402	4.66030515061026	0.0308677051173468	0.433960639113933
1161	Acrbp	0.766961124407402	3.81360763733452	4.65843630612258	0.0309013214337511	0.433960639113933
1162	1700028K03Rik	1.59975024100996	0.822939544551666	4.65790786257621	0.0309108338683977	0.433960639113933
1163	Sox4	-0.462118595788833	9.1754654879362	4.65647191851632	0.0309366975111892	0.433960639113933
1164	Hnrnpa1	0.655144095723269	4.97988460118436	4.65626589037069	0.0309404102574483	0.433960639113933
1165	Spag4	0.870510578737045	2.36557958847961	4.65362675219757	0.0309880101699751	0.433960639113933
1166	Smox	0.389260569081407	5.6818169407647	4.65254108684056	0.0310076135643267	0.433960639113933
1167	Ewsr1	0.484975105499867	8.02038291275449	4.6520179227006	0.0310170647322068	0.433960639113933
1168	Timm8b	0.847995591459271	6.05420699733713	4.65163370520031	0.0310240076871354	0.433960639113933
1169	Plekha4	0.737297666302011	1.13597056795965	4.64830303695657	0.0310842620806043	0.433960639113933
1170	Wdr77	0.429198554615282	6.40373066539699	4.64759560651869	0.031097075756881	0.433960639113933
1171	Cln3	0.63056062883567	4.2485378900615	4.64533059698601	0.0311381389055378	0.433960639113933
1172	Ctns	0.657520987633535	4.44657231633099	4.64126919755937	0.0312119111093357	0.433960639113933
1173	Snrnp48	0.660932585989536	4.10738609940839	4.64006851824107	0.0312337554216678	0.433960639113933
1174	Airn	0.930148855559657	0.00566411628334536	4.63993100386716	0.0312362582786653	0.433960639113933
1175	Pigo	0.630808881486012	5.30488409458735	4.63923972889044	0.0312488431320124	0.433960639113933
1176	Lrrc75b	-0.454960463892582	6.56584152154855	4.63899654851492	0.0312532715557553	0.433960639113933
1177	Vwce	1.01895377963275	1.37917586799274	4.63507349968748	0.0313248025627445	0.433960639113933
1178	Dxo	0.437518123861704	5.12625400086909	4.6339291582356	0.031345700095887	0.433960639113933
1179	Snora3	1.31305540251308	-0.688784925792798	4.63338753919144	0.0313555960087805	0.433960639113933
1180	Mir697	2.02827345044476	-2.41425312737093	4.63020432698555	0.0314138223248111	0.433960639113933
1181	Abcc8	0.784539389310987	4.65915770049807	4.62988350501354	0.031419696952576	0.433960639113933
1182	Fblim1	-0.448542538764982	5.27499999943527	4.62574807186655	0.0314955242766503	0.433960639113933
1183	Wdr93	1.19600517079333	-1.70099951386162	4.6240677684645	0.0315263888482119	0.433960639113933
1184	Elavl3	-0.435805713511926	9.84870183362068	4.62268036464973	0.031551897090007	0.433960639113933
1185	Anxa9	1.1505558373487	-0.21715056475165	4.62254031103977	0.0315544732548523	0.433960639113933
1186	Snord15b	1.45993983694524	-1.68754223285431	4.61659991086405	0.0316639440654535	0.433960639113933
1187	Abcd4	0.824440358125166	3.51634490232656	4.61625613164449	0.0316702914095989	0.433960639113933
1188	Prkag2os1	1.79861578599694	-1.81660513637323	4.61480013774618	0.0316971887744845	0.433960639113933
1189	Smc5	0.555067599111094	5.67100787967659	4.61386222245692	0.0317145280130602	0.433960639113933
1190	Rad51ap1	0.609214009520896	2.6801074412335	4.61312759277675	0.0317281160220986	0.433960639113933
1191	Mms22l	0.625409456094392	2.9686839361089	4.61302666812866	0.0317299832399054	0.433960639113933
1192	Pde3b	0.549604540656514	4.29297401148711	4.61276541331112	0.0317348172760378	0.433960639113933
1193	Rnf207	0.858343727427704	1.24642749434892	4.61253079785708	0.0317391590550022	0.433960639113933
1194	B4galnt4	0.525634139604209	7.68803524203792	4.61204187188392	0.0317482090803138	0.433960639113933
1195	Ddx41	0.435458648587156	6.14870985313998	4.60994704593858	0.0317870148244916	0.433960639113933
1196	Cpne1	0.519938996207452	5.71882150398845	4.60832130126904	0.0318171651481805	0.433960639113933
1197	Mir7-1	1.63607734194938	-1.30752934230533	4.60665032599204	0.0318481853968197	0.433960639113933
1198	Lrif1	0.646502749435276	4.27268859184142	4.60659620679191	0.0318491906016208	0.433960639113933
1199	Pfdn4	0.906593344307162	5.17896198063984	4.60580255350899	0.0318639356443154	0.433960639113933
1200	Dalrd3	0.580773773214278	5.99097407549751	4.6055869408457	0.0318679426766584	0.433960639113933
1201	Tmod2	-0.407066883568141	9.18223474027842	4.60516657889684	0.0318757563639124	0.433960639113933
1202	Dcaf15	0.597555519349539	6.5375509133707	4.60481286531547	0.031882332740232	0.433960639113933
1203	Gale	0.523468254681328	4.41447744192663	4.6029897524122	0.0319162512048477	0.433960639113933
1204	Galt	0.584616536389227	4.75456709821907	4.60289249645774	0.0319180616800919	0.433960639113933
1205	Actn2	0.675128754933405	4.03034044124407	4.60211974180993	0.0319324507593045	0.433960639113933
1206	3110056K07Rik	0.770833281045263	2.12059653430088	4.60162024889495	0.031941755169629	0.433960639113933
1207	Fam154b	0.770854487019377	0.608439866296581	4.60117059185051	0.0319501336714967	0.433960639113933
1208	Cpsf4l	1.41023055252252	0.491909669239261	4.59614545287246	0.0320439237424383	0.434615181290148
1209	Snord83b	1.58845436464993	-1.79124170865635	4.5957484740728	0.0320513452592283	0.434615181290148
1210	Slc20a1	0.626375110568166	6.74820061899353	4.59066151114855	0.0321466049390503	0.43482058377345
1211	Fcho1	0.573811776282551	7.40255187950509	4.59016973142252	0.0321558297738365	0.43482058377345
1212	Dvl1	0.678193479742008	7.46023261734081	4.58470024521114	0.032258613178442	0.43482058377345
1213	Cdadc1	0.45654052505851	4.79243555902887	4.5846104681786	0.0322603031395255	0.43482058377345
1214	Zcchc8	0.433672050513482	6.07441807478167	4.58274434814854	0.0322954518778078	0.43482058377345
1215	Dclre1c	0.75337399528595	3.91557276252108	4.58147309160256	0.0323194191340212	0.43482058377345
1216	Zyg11b	-0.431320406894921	8.25719398337443	4.57929639302886	0.0323604999918201	0.43482058377345
1217	2410002F23Rik	0.416808589200653	7.07900841476597	4.57872240482354	0.0323713419570898	0.43482058377345
1218	Nckipsd	0.546512753657252	5.26839103468823	4.57628010322134	0.0324175165844306	0.43482058377345
1219	Lrrc39	1.18622667672411	0.57871315595872	4.57580385954389	0.0324265285474253	0.43482058377345
1220	Mcts2	0.688396053336594	3.63135984817451	4.57420728622955	0.0324567596021117	0.43482058377345
1221	Crebzf	0.694855716810513	6.32189214400546	4.57193045652667	0.0324999221916477	0.43482058377345
1222	Gfm2	0.56556364895828	5.00938964058476	4.56762783761614	0.0325816520113015	0.43482058377345
1223	Cyp19a1	-1.30494924761642	-1.56798496256867	4.56750194337087	0.0325840466470837	0.43482058377345
1224	Odf2	0.504091781475028	6.75688927512954	4.56717365487852	0.0325902918903233	0.43482058377345
1225	Cep131	0.650969969427567	6.02680314481742	4.56590169524724	0.0326145010004584	0.43482058377345
1226	Ak7	0.737511630881772	1.23665687550471	4.56589626261732	0.0326146044395438	0.43482058377345
1227	Ecel1	0.716384334535271	4.52805617371397	4.5654532698457	0.0326230403224469	0.43482058377345
1228	Snora34	1.59260931535816	-2.40656910143196	4.56447736765234	0.0326416324033914	0.43482058377345
1229	Rps19	0.472043700376683	6.48144461936556	4.56382254680497	0.0326541137097546	0.43482058377345
1230	Kat6a	-0.418905069352479	7.49483629121476	4.56035775955441	0.0327202377684979	0.43482058377345
1231	Hace1	0.499565280866572	4.60404916728881	4.55813944589803	0.0327626467812103	0.43482058377345
1232	Bach2	-0.370389709607588	6.62130792008933	4.55238336518092	0.0328729575929574	0.43482058377345
1233	Flna	0.986283446023071	9.42468605718741	4.55160219393554	0.0328879579937739	0.43482058377345
1234	Xrcc3	0.985634666259747	2.98585300640052	4.55007380844646	0.0329173274147452	0.43482058377345
1235	Tmem194	0.657737810151259	3.44556599251001	4.54842010231349	0.0329491358452875	0.43482058377345
1236	Crip1	0.703109212795456	2.08882763598834	4.54729811894751	0.0329707350586226	0.43482058377345
1237	Aldh16a1	0.538965347885911	3.57857130428741	4.54649198662807	0.0329862629764071	0.43482058377345
1238	Snora70	1.20270641370929	0.115144391914331	4.54612850362988	0.0329932669727014	0.43482058377345
1239	Tjap1	0.575858921598037	4.65485245981892	4.54591229129807	0.0329974339300012	0.43482058377345
1240	Reck	0.759414725434188	3.88016159762217	4.54424735856487	0.0330295398024543	0.43482058377345
1241	Mterfd1	0.578650518457421	4.37367151579096	4.54356470333399	0.0330427132717346	0.43482058377345
1242	Zmynd15	0.997374088610545	1.39205397113032	4.54107039564131	0.0330908935902922	0.43482058377345
1243	Col9a2	0.70325796592721	4.06171090777446	4.53884331937861	0.0331339740393746	0.43482058377345
1244	Eppk1	1.31400348008207	0.239673774841207	4.53759518406011	0.0331581435147317	0.43482058377345
1245	4931403E22Rik	1.62642155575879	-0.890870821890962	4.53563260843075	0.033196184993864	0.43482058377345
1246	Tdrd6	0.756336328174652	1.1540334008121	4.5353202230128	0.0332022443038771	0.43482058377345
1247	Prok1	2.30944626680069	-2.75195025839332	4.53497551359054	0.0332089319402076	0.43482058377345
1248	Pknox2	-0.508935686560078	5.88465060937412	4.53449231820247	0.0332183086826072	0.43482058377345
1249	Gcfc2	0.641128867601988	3.25732728340636	4.53353222929004	0.0332369480824765	0.43482058377345
1250	D4Ertd617e	1.17200286108613	0.129870155295399	4.53041904773457	0.0332974633273323	0.43482058377345
1251	H60b	-1.38822170774119	-2.22382064292764	4.5285876234269	0.0333331170284815	0.43482058377345
1252	C8b	1.21927239953482	-1.38705697974808	4.5278483330793	0.0333475206401168	0.43482058377345
1253	Mfsd3	0.569508238903948	3.11144724017553	4.52589390155859	0.0333856301982416	0.43482058377345
1254	Malat1	1.05279696208632	7.15329252394331	4.52566790569131	0.0333900398365054	0.43482058377345
1255	Nsmaf	0.583013850156008	5.64702133426778	4.52473368764038	0.0334082747845959	0.43482058377345
1256	Zbtb20	-0.997203738824632	2.60539606112328	4.52404889795749	0.033421647762056	0.43482058377345
1257	A930013F10Rik	1.34244832553696	3.99314250521268	4.5223758019565	0.0334543444962401	0.43482058377345
1258	Lpcat1	-0.38441869229734	6.54878484877753	4.52224017513527	0.033456996467898	0.43482058377345
1259	Lrrc16b	0.862648337543238	7.71284556559582	4.52034464392523	0.0334940836264684	0.43482058377345
1260	D930015E06Rik	0.590107105784525	7.49977828183639	4.51966924739617	0.0335073085236758	0.43482058377345
1261	Krt20	1.2648518283666	-2.19609227655177	4.51919717637359	0.0335165553557573	0.43482058377345
1262	LOC106740	0.618383602740173	3.57630615458895	4.51872412034874	0.0335258241561376	0.43482058377345
1263	Jup	-0.40004325720381	6.49987313074291	4.51744842303441	0.0335508328200844	0.43482058377345
1264	Art5	1.12559520243918	-1.33041542939252	4.517232588868	0.0335550659424168	0.43482058377345
1265	Srsf6	0.530272107463008	7.94939498659314	4.51623065729489	0.0335747239809606	0.43482058377345
1266	Pax2	-1.33760418069151	-1.98757821072492	4.51604781146843	0.0335783127398553	0.43482058377345
1267	Meis3	0.502298564278804	6.80598299715006	4.51203849725892	0.033657105335005	0.434984117044751
1268	Ctnnal1	0.74087851922168	4.02145492286883	4.51163517632833	0.0336650422405877	0.434984117044751
1269	Nyap1	-0.410718554898961	8.51282444305627	4.5102770797594	0.0336917824468068	0.434984117044751
1270	Zar1	0.89365160890577	-0.155241868837933	4.51000847064613	0.0336970738469461	0.434984117044751
1271	Oc90	1.4544602335526	-2.48878417078818	4.50570283771951	0.0337820102338095	0.435223871298674
1272	Mmp16	-0.46162016257774	5.40119241101174	4.50503609620516	0.0337951829037821	0.435223871298674
1273	Btn2a2	1.47077478735091	-2.42972390189981	4.5050306645391	0.0337952902380879	0.435223871298674
1274	Ndufb5	0.576687956950456	6.45110618235924	4.50022109656615	0.0338904713076526	0.435661089134803
1275	Unc13b	0.728812614485328	6.26270398663018	4.49930463995238	0.0339086396822659	0.435661089134803
1276	Mir382	2.88527688374201	-3.51662057388033	4.49928830394808	0.0339089636291331	0.435661089134803
1277	Cdh19	1.28100932123864	-1.68420472179004	4.49697205612669	0.0339549281312459	0.435780641813145
1278	Tmc7	0.512712187657991	3.8165809667628	4.49614117852024	0.0339714322457728	0.435780641813145
1279	Zfp944	0.668989044957477	4.03127812350175	4.49336919150899	0.034026554199725	0.436146465637445
1280	Pnldc1	0.865433360841608	0.664892133224997	4.49166699947444	0.0340604492134183	0.43621539247057
1281	Brms1	0.421109862931364	4.71851564733835	4.4892153450668	0.0341093299726726	0.43621539247057
1282	Snord45b	1.713028214449	-1.88965278394418	4.4890937451965	0.0341117563222685	0.43621539247057
1283	A2m	0.574626405609192	3.78713287505734	4.48607065634911	0.0341721357150344	0.436365325104888
1284	Wdr83	0.506822323965844	4.65983778409445	4.4854423824361	0.0341846980854771	0.436365325104888
1285	Perm1	0.85944112821877	3.32486938108328	4.48302313241669	0.0342331162159907	0.436365325104888
1286	AI450353	0.956411542974915	0.174218889463261	4.48177777898067	0.0342580682803401	0.436365325104888
1287	Rab11fip2	-0.419418801147872	6.51577328615215	4.48118231948813	0.0342700057018649	0.436365325104888
1288	Ctsw	0.846157389484101	0.452778048903977	4.47854891374976	0.0343228508283476	0.436365325104888
1289	Tulp3	0.590183037949865	4.65617558066752	4.47824783207397	0.0343288981236805	0.436365325104888
1290	Mir6990	1.55674655163812	-2.30380431645425	4.47572578220731	0.0343795978413417	0.436365325104888
1291	Mir324	2.03238941888277	-2.91457498910459	4.47506386541783	0.0343929170416481	0.436365325104888
1292	D630041G03Rik	-0.802793693201694	1.36745118791722	4.47067576215423	0.0344813517149781	0.436365325104888
1293	Lrfn5	-0.422174390317222	6.15712909900604	4.46978230318945	0.0344993869536554	0.436365325104888
1294	Tonsl	0.687854242896076	3.98878635368229	4.46924701871943	0.0345101968555204	0.436365325104888
1295	Itga2b	0.666498262071484	1.75550622307461	4.46821992275226	0.0345309486533317	0.436365325104888
1296	Amigo3	0.95731356727365	2.94618069506007	4.46821157113952	0.0345311174456294	0.436365325104888
1297	Safb2	0.677938482385062	6.37624620704116	4.46760446249627	0.0345433898730942	0.436365325104888
1298	Snrpg	0.800381908710215	3.7939831689107	4.46730925372483	0.0345493590329477	0.436365325104888
1299	Ano4	0.499179513227088	4.01248767086312	4.46362573700758	0.0346239309652646	0.436970534445379
1300	Ap4m1	0.614602041843165	4.79472759089001	4.46020985421006	0.0346932351071227	0.437139885451276
1301	Cdh23	0.956903883920326	1.90646218154193	4.45784934962433	0.0347412116335816	0.437139885451276
1302	Gca	0.695274400164252	2.97313141373589	4.45768669764396	0.0347445200385319	0.437139885451276
1303	Gm11517	0.970893511093231	-0.940764211426035	4.45614935692155	0.0347758064273438	0.437139885451276
1304	Fam209	1.28597409140727	-1.68835820129598	4.45593915726918	0.0347800864847679	0.437139885451276
1305	Myo19	0.779477838711407	4.40395838316769	4.45283986212871	0.0348432578965947	0.437139885451276
1306	Tmem87b	0.556805403277811	5.29755746613108	4.45062244453679	0.0348885280523089	0.437139885451276
1307	Tmsb15b1	1.12819781496664	0.284009567113949	4.45062065744255	0.0348885645619024	0.437139885451276
1308	Uqcr11	0.478572939675171	5.70911607381754	4.45005182378305	0.0349001876279771	0.437139885451276
1309	Tfr2	0.675449581147964	3.20636065621113	4.4487930627005	0.0349259224848147	0.437139885451276
1310	Foxj1	-0.623938542425935	4.20767715663329	4.44676641384879	0.0349673981985161	0.437139885451276
1311	2610207O16Rik	1.00302255979398	0.900316969537767	4.44567988137644	0.0349896554774138	0.437139885451276
1312	Slc27a5	1.17589304722396	-0.402963991054699	4.44462379531051	0.0350113032705402	0.437139885451276
1313	Hgfac	1.35537398538075	-1.16472835201719	4.44396185699318	0.0350248789111532	0.437139885451276
1314	1810011H11Rik	1.15755596291933	-1.93977538659034	4.44335551756362	0.0350373191096118	0.437139885451276
1315	Gm3985	1.04051114948497	0.639234144313176	4.441644888255	0.0350724408158032	0.437202725207102
1316	Capn5	-0.415582452851688	6.41672232243256	4.43774526598904	0.0351526434456768	0.437202725207102
1317	Shcbp1l	0.959438579981679	0.540244977120883	4.43773005284624	0.0351529567062269	0.437202725207102
1318	Spink13	1.36581687120006	-2.16241306668472	4.43698848150725	0.0351682302701906	0.437202725207102
1319	Szt2	0.815013678649254	6.57262203711084	4.43465260341713	0.035216385903909	0.437202725207102
1320	Matk	0.667492282410881	6.79559409194483	4.43417084974411	0.035226326142835	0.437202725207102
1321	Rab3c	-0.391004122544628	7.94486131995585	4.43403958902131	0.0352290350127231	0.437202725207102
1322	Baiap3	0.650564303851525	4.10396260243209	4.43165107593466	0.0352783656027088	0.437404107120171
1323	6330403A02Rik	-0.528604491605173	7.31999442251306	4.43056856095566	0.0353007468590106	0.437404107120171
1324	8430408G22Rik	1.11260537998846	0.0954254219463126	4.42793150621885	0.0353553307810396	0.437404107120171
1325	Rims1	-0.416027689777411	5.90196607497782	4.42694156439535	0.0353758441950596	0.437404107120171
1326	Faxc	-0.413808356682101	8.06299485035927	4.42680544879926	0.0353786657338872	0.437404107120171
1327	Rbm5	0.600067488468372	7.85721050738674	4.42355342767982	0.0354461468957301	0.437686154989896
1328	H2-K1	0.659165203659943	2.97037217615471	4.42313330030686	0.0354548745776859	0.437686154989896
1329	3110079O15Rik	1.59680563471366	-2.13040399299122	4.41815278862695	0.0355585106736611	0.437935211817134
1330	Gga2	0.596765313002648	6.19272657462142	4.41694793108306	0.0355836293153349	0.437935211817134
1331	Srsf11	0.580384157064583	7.67015442321475	4.41625290163017	0.0355981276002082	0.437935211817134
1332	Atp6v0e	0.503450823187145	4.25758247354309	4.41267279279152	0.0356729064926022	0.437935211817134
1333	Mir1898	1.58284842997934	-1.19955529584762	4.41265835668974	0.0356732083566139	0.437935211817134
1334	Eno3	0.763608435130671	3.04458335310966	4.41179123896641	0.0356913449984842	0.437935211817134
1335	Lancl2	-0.487232507109531	7.23344181463946	4.41169332099845	0.0356933936577251	0.437935211817134
1336	Polq	0.73317473403873	3.04143170900349	4.41149778465888	0.0356974850761767	0.437935211817134
1337	Rem1	1.01708424270482	-1.49181815545677	4.41058539561259	0.0357165824674987	0.437935211817134
1338	A230050P20Rik	0.586374987137643	3.52240553095383	4.40936321664376	0.0357421808839408	0.437935211817134
1339	Mak16	0.425770239769315	5.37294801052725	4.4049174963486	0.0358354580912807	0.438467296879806
1340	Pcdhac2	-0.411481120400525	5.52891638227882	4.40425711376822	0.0358493355225696	0.438467296879806
1341	March1	-0.465912438825021	5.87679531052319	4.4030249048353	0.0358752444825817	0.438467296879806
1342	Cenpi	0.648396490645504	1.98390737505211	4.40220050984889	0.0358925895091314	0.438467296879806
1343	Mrps14	0.655731788268974	4.12798228335239	4.3993150618327	0.0359533676255487	0.438870286105039
1344	Cdhr1	0.668466537864291	3.98662162961324	4.39740599948649	0.0359936386740959	0.438870286105039
1345	Pglyrp1	0.6069317954522	2.85984984481559	4.39682573944799	0.0360058884232816	0.438870286105039
1346	Lama5	0.781414356602194	3.88712301951599	4.39457061050065	0.0360535374264578	0.43912458586133
1347	Gnaz	-0.51868119871797	6.60255135994929	4.3917665575532	0.0361128768005853	0.439520788618259
1348	Ctxn2	0.76327954383311	2.47408037403248	4.38874400258949	0.0361769546063075	0.439837384214616
1349	Aars2	0.644066815453443	5.17467885385166	4.38800931048089	0.0361925479630058	0.439837384214616
1350	Tmbim4	0.509144946444011	4.28401621605979	4.38644952617652	0.0362256766858187	0.43991388413875
1351	Dgkq	1.01602212439734	5.53117505392424	4.38494670872549	0.0362576254967153	0.43997595291869
1352	Cnpy1	1.67868411463132	-2.38754520642823	4.38038296431141	0.0363548283078906	0.440091519874998
1353	Scml2	0.876074910036435	2.95573118660603	4.38007568215971	0.0363613828787881	0.440091519874998
1354	Tnr	-0.514416286075501	5.69645984218313	4.37986023461849	0.0363659792826822	0.440091519874998
1355	Ubap2l	-0.529740245078078	7.91781809629039	4.37887879527966	0.0363869252167356	0.440091519874998
1356	Zbtb38	-0.439195061961549	5.02642524628866	4.37820219973629	0.036401372511315	0.440091519874998
1357	Acaa1b	0.760380000782637	-0.0965085854728908	4.37603885543362	0.036447606551441	0.440325764041507
1358	Cdh12	-0.588908535153229	3.95938083554969	4.37269264772497	0.0365192413497971	0.440571245311144
1359	Zfp740	0.45924513523678	7.03355824665082	4.37257913769285	0.036521673928135	0.440571245311144
1360	Btf3l4	0.603546428612906	4.16756326527077	4.36979153416733	0.0365814669746794	0.440968065869775
1361	Fert2	-0.420068828894703	4.75743998679424	4.36742024064075	0.0366324110019275	0.441257711951212
1362	Rps18	0.515460926142541	5.2495909308166	4.36563480154699	0.0366708177577475	0.441396025198614
1363	BC024139	0.886825402868014	4.31194803367277	4.36197626974651	0.036749648564555	0.441934130279711
1364	A930003O13Rik	-0.866984120838314	-0.99071235784233	4.36105917023241	0.0367694372149278	0.441934130279711
1365	Nxf1	0.514806734494513	7.42578696291543	4.35827090439734	0.0368296693841513	0.442060354534389
1366	Pde1a	-0.583758213862178	5.8726888606707	4.35772670180246	0.0368414373041361	0.442060354534389
1367	Mtmr9	-0.462022279521059	6.40260457322995	4.35543061491461	0.0368911316075613	0.442060354534389
1368	Celsr3	0.832739527512766	8.42913489132993	4.35518241514183	0.0368965076079341	0.442060354534389
1369	Krit1	0.615434341142011	5.48763786555394	4.35433987869119	0.0369147630448688	0.442060354534389
1370	Arnt	0.630876527084939	5.28609273988243	4.35001973695422	0.0370085172909349	0.442428882458856
1371	Rnf112	0.787461741878255	6.99207323010832	4.34843679584293	0.0370429321363707	0.442428882458856
1372	Ppan	0.429193591734185	5.45739718758696	4.34830375483075	0.0370458261177954	0.442428882458856
1373	Gm608	-0.405656000478988	5.9151115987418	4.34706989867428	0.0370726769211345	0.442428882458856
1374	Creb3l1	-0.804425975248757	3.27986183977032	4.34671179784945	0.0370804736183035	0.442428882458856
1375	Foxred1	0.49179699245842	5.26770542619173	4.34527782391402	0.0371117118149334	0.442479566177467
1376	Rrp9	0.414816261071659	5.31027557919707	4.3436162648988	0.0371479422804411	0.442589655338337
1377	Slit3	-0.705968874272485	3.33406641271425	4.33888279840232	0.0372513592493549	0.443288608339257
1378	Akap8l	0.711203323134308	6.50479989413265	4.33845653877225	0.0372606869764241	0.443288608339257
1379	Nf2	-0.38577975223999	7.94362421667645	4.33644182803971	0.0373048074812244	0.443474786151098
1380	Slc35f1	-0.430950279059981	7.65553081363276	4.33527257449312	0.0373304382632985	0.443474786151098
1381	Ddo	0.978269168235571	-0.130469345456414	4.33224500026955	0.0373968903772052	0.443926135734327
1382	2610318N02Rik	0.71143003740193	1.3881206050167	4.33107568816698	0.0374225887266585	0.443926135734327
1383	Mks1	0.713331864279714	3.39278290986986	4.32915467021522	0.037464847727818	0.443975609543486
1384	Rhbdf1	0.563256806183555	4.66454036987919	4.32842453557956	0.037480922508734	0.443975609543486
1385	Rpl13	0.589687434403466	4.05482095548035	4.32374482955208	0.037584123516344	0.444876621607901
1386	Ermard	0.604213188122396	3.2661602197048	4.32218763517296	0.0376185301195796	0.444962613838664
1387	Zfp182	0.67508113622388	4.03716716184865	4.31987298860545	0.0376697338172588	0.445247019610772
1388	Gm16596	0.876221701719244	1.84411901079225	4.31788000447432	0.0377138803325241	0.445447661506772
1389	Lingo1	-0.490353414020234	8.01796530093256	4.31628775560711	0.0377491891307428	0.445543705262345
1390	Ankrd61	1.09334366146726	-0.440195687485498	4.30981620250275	0.0378930554755139	0.446062388399954
1391	Ggcx	0.845740882408764	3.76498715816481	4.3072173262822	0.0379509915798176	0.446062388399954
1392	Synj2bp	0.489921672765346	4.92104510456964	4.30705233048536	0.0379546729226947	0.446062388399954
1393	Gli1	0.619857217628154	3.2129440423169	4.30653565479621	0.0379662032759521	0.446062388399954
1394	Rps24	0.641814736505323	7.73219073951837	4.3065149867613	0.0379666645889146	0.446062388399954
1395	Rapgef3	0.733290571990435	4.2210314219716	4.30371921749146	0.0380291206606329	0.446062388399954
1396	Cntnap5b	-0.571339437463315	3.57897713423844	4.30125278838223	0.0380843088378401	0.446062388399954
1397	Atp6v0a2	0.49258682188227	5.70035778093474	4.29998387363445	0.0381127344395651	0.446062388399954
1398	Lsm7	0.783243327818246	1.06834718058502	4.29858989665266	0.0381439872576821	0.446062388399954
1399	D030047H15Rik	1.30701090057652	0.990507817562439	4.29685230334016	0.0381829815309588	0.446062388399954
1400	Coq2	0.491698313096139	5.03617474543647	4.29527957323271	0.0382183120444987	0.446062388399954
1401	Gpn3	0.433368581020165	4.27720868566242	4.29457398882223	0.0382341737420074	0.446062388399954
1402	Nprl2	0.394220344434947	5.61186421378107	4.29402510147501	0.0382465176257323	0.446062388399954
1403	Gm13547	1.21638316281833	-1.91604100421477	4.29382656137553	0.0382509836068732	0.446062388399954
1404	Gpr155	0.434718112577885	5.00285353532291	4.29285545434296	0.0382728356639066	0.446062388399954
1405	Cat	-0.451000951731336	6.6247438299055	4.29253503177222	0.0382800487515669	0.446062388399954
1406	Scn3b	-0.385846343545141	8.32792608681524	4.29250975256706	0.0382806178767478	0.446062388399954
1407	Oscar	0.964934265735672	0.224460674888061	4.29240861244632	0.0382828949907732	0.446062388399954
1408	Spem1	0.929380911260191	-0.179710198601802	4.29048098270954	0.03832632166271	0.446251219700616
1409	Fbn1	0.628989125439151	5.45246050207512	4.28879022621511	0.0383644544380072	0.446378187407161
1410	Satb2	-0.413279284211962	8.35926697532277	4.28642580888203	0.0384178474539497	0.44668240507805
1411	Guca1b	1.1454530933207	-1.16469811946522	4.28465909567218	0.0384577940267262	0.446829961214847
1412	Spata18	-0.94965540979132	0.230767560713016	4.28298233722558	0.0384957469381289	0.446954160979947
1413	Pidd1	0.706036265236913	3.19670689279164	4.28112371949625	0.0385378620681222	0.446998399548003
1414	Zfp276	0.607290864430303	4.97475093914711	4.28027207078706	0.0385571760374264	0.446998399548003
1415	1810041L15Rik	-0.511433516739136	5.98374236652714	4.27920652661076	0.0385813550909128	0.446998399548003
1416	Srl	-0.412155043960244	5.40613924115806	4.27791726884242	0.038610631851011	0.447021679777877
1417	Gpr123	-0.543149731858208	4.24964690990149	4.27177923260806	0.0387503355603302	0.447931328241829
1418	3930402G23Rik	0.94500718248832	-0.820595176811125	4.2705204678798	0.0387790508917202	0.447931328241829
1419	Gm10421	0.887071469880412	0.276647878939962	4.26675297296674	0.0388651295642396	0.447931328241829
1420	Mest	-0.452249425197391	5.40068597043201	4.26661950408523	0.038868182696293	0.447931328241829
1421	Htr1b	-0.728037476643587	1.01914539604596	4.26380036390294	0.0389327299874568	0.447931328241829
1422	Il18rap	1.1728177034729	-1.69623957858618	4.26359540231579	0.0389374271879526	0.447931328241829
1423	Cdh6	-0.529954807150892	4.26313655234697	4.26288291505102	0.0389537602159536	0.447931328241829
1424	Inf2	0.716190878143735	5.28626989358284	4.26280706867353	0.0389554993381982	0.447931328241829
1425	Zdhhc1	0.57203812368247	4.67174884977264	4.26260532535937	0.0389601256151398	0.447931328241829
1426	Lenep	0.658494482076403	2.70126282681447	4.26219561319994	0.0389695227031203	0.447931328241829
1427	Usp40	0.640823788407204	4.89621399635951	4.26083768545614	0.0390006848997432	0.447931328241829
1428	Hsd17b7	-0.439865729179661	4.69448731062557	4.2601171665297	0.0390172302288584	0.447931328241829
1429	Klf3	-0.553799300492448	4.5708104003603	4.25893473516467	0.039044398441965	0.447931328241829
1430	Fam212b	-0.458795346553026	4.34343165871014	4.2575844189027	0.0390754483410425	0.447974056016119
1431	Lingo4	-0.740324108698883	0.363918407473188	4.25623395706563	0.0391065274899509	0.448017059168592
1432	Ddx50	0.417044467323164	5.96698347322814	4.2512618568427	0.0392211776398912	0.448648135277
1433	Mfn1	0.572441504513908	6.29047054299012	4.25037278196204	0.0392417156771993	0.448648135277
1434	Cog2	0.487071555203282	5.06306009543234	4.24995110902755	0.0392514604588885	0.448648135277
1435	Sfxn4	0.607296315570787	2.88052764681037	4.24910250186666	0.0392710793047758	0.448648135277
1436	Pnpla7	0.604195192665586	2.80656189698967	4.24480906744358	0.0393704964837217	0.449354350280669
1437	Nemf	0.415610067645662	5.78497230122143	4.24171098329154	0.0394423985410431	0.449354350280669
1438	Rab24	0.422140094777287	6.01684455294774	4.24106354956864	0.0394574419367293	0.449354350280669
1439	Klhl7	0.635467251794155	7.59659397707417	4.24057175091059	0.0394688731086244	0.449354350280669
1440	Zscan18	0.441617932838349	5.46991724347172	4.2400846099507	0.0394801994439453	0.449354350280669
1441	Ano8	0.691497366779145	7.26947561078344	4.23934708590423	0.0394973538339907	0.449354350280669
1442	Khdrbs3	-0.42626037590325	7.68985359290633	4.23680903264585	0.0395564472929211	0.449419918172683
1443	Ndst1	-0.405554650938215	7.86388278398311	4.2354344891978	0.0395884894822173	0.449419918172683
1444	Nktr	0.763747278297051	7.17593581733714	4.23349297198372	0.0396337948869585	0.449419918172683
1445	Ppcdc	0.567325199449593	3.41942912431773	4.23313114353194	0.0396422441845277	0.449419918172683
1446	Ism2	0.766324002902123	0.111707249605533	4.23273219629525	0.0396515624583025	0.449419918172683
1447	5330426P16Rik	-0.577077410993257	2.49814164290922	4.23191505136489	0.0396706558169082	0.449419918172683
1448	Nmu	2.12651229262646	-3.17980718589987	4.2301709190604	0.0397114413821121	0.449419918172683
1449	Dapk2	0.95805691774149	-0.301483001686835	4.22895910828913	0.0397398048062626	0.449419918172683
1450	Adrb2	1.16515469187312	-0.73435745103234	4.22658173508375	0.0397955109494224	0.449419918172683
1451	4921529L05Rik	-0.968223421902161	-1.3310221572155	4.22630551645983	0.0398019885611283	0.449419918172683
1452	Tcirg1	0.799938299798737	3.95568089993012	4.22518755425616	0.0398282172313714	0.449419918172683
1453	Recql4	0.764737760908135	2.58795323239728	4.22448724995001	0.039844656408742	0.449419918172683
1454	H2-Bl	1.31710569352917	-1.74905503898609	4.22385539047817	0.039859494999578	0.449419918172683
1455	Fads2	-0.454827005902935	7.68731280037842	4.22249532101853	0.0398914545553632	0.449471138131013
1456	Ninl	0.647862104067647	4.33275076654266	4.22051973213737	0.0399379257858455	0.449685683607934
1457	Nbea	-0.403673308285833	9.03317202567064	4.21800428424666	0.0399971782050006	0.449969167977072
1458	Wasf1	-0.495210863541345	7.84206923178061	4.21468826948386	0.0400754293149425	0.449969167977072
1459	Atp8b5	1.04629481418128	-1.00208745885516	4.21445467712564	0.0400809476671841	0.449969167977072
1460	Uprt	-0.663768722760217	2.0136733632303	4.21278452545868	0.0401204263327282	0.449969167977072
1461	Guf1	0.786046245528117	5.8229278036381	4.21270275358149	0.0401223602854798	0.449969167977072
1462	Coro6	1.06370778616877	8.77015475343238e-05	4.2124733644972	0.0401277859938074	0.449969167977072
1463	Trim39	0.554225464939864	5.22995033882644	4.20725514287839	0.0402514201116725	0.450223963548102
1464	Tmem80	0.531015196692522	4.15180014953946	4.20690787506966	0.0402596620239556	0.450223963548102
1465	1110019D14Rik	0.772375190759424	-0.119776535150329	4.20673105688113	0.0402638592351783	0.450223963548102
1466	Aspscr1	0.377947090044508	5.98989713461187	4.20624618926449	0.0402753711081589	0.450223963548102
1467	Sema5b	0.53753076432296	5.85095205027209	4.20453770285677	0.0403159620490248	0.450223963548102
1468	Glb1l	0.715378257604179	4.33729192663831	4.20354183162164	0.0403396421863981	0.450223963548102
1469	2310014L17Rik	0.889121684042689	1.37204364635994	4.20341128293252	0.040342747496167	0.450223963548102
1470	Nup210	0.584498456259947	6.53435450408396	4.20182151749199	0.0403805827546053	0.450339641958503
1471	Dlx1as	-0.384385750627279	5.50533736022596	4.19792352796026	0.0404735097857617	0.450972787960687
1472	Ncoa1	-0.370769003208042	7.45961952376492	4.19713347285373	0.0404923718359236	0.450972787960687
1473	Pip5kl1	0.639660389728707	2.38993829810539	4.19189247003323	0.0406177312559389	0.451887456468163
1474	Rab26	0.648383466759036	2.16621666584476	4.1913960027435	0.0406296273535484	0.451887456468163
1475	Prss8	-1.36055387534486	-0.931665887501825	4.18979783305776	0.0406679467332467	0.452006995759217
1476	Noxred1	0.900076917269019	0.123895636866021	4.18753008778337	0.0407223856898139	0.452299123734642
1477	Dnajb14	-0.591227106356791	3.03720959331705	4.18592664194264	0.0407609238054039	0.452299123734642
1478	Gm11149	2.13805992200419	-2.73046386919917	4.18525831813102	0.0407769979797365	0.452299123734642
1479	Myl6	0.461772591724808	5.57460314104086	4.18185855545414	0.0408588704062627	0.452900825855491
1480	A630076J17Rik	1.84254430963425	-2.82418710424974	4.17908013837272	0.0409259078827302	0.452952420570131
1481	Trmt1	0.429060991292143	6.43287234765845	4.17874259832656	0.0409340598930019	0.452952420570131
1482	Zw10	0.497208062669167	4.83156301325691	4.17666860400563	0.0409841868683073	0.452952420570131
1483	B230216N24Rik	0.714420403604286	1.72133315596575	4.17440861325256	0.0410388826490529	0.452952420570131
1484	Zfp930	0.675569028226296	3.69409820155553	4.17414652216168	0.0410452306766481	0.452952420570131
1485	Plekha1	0.706694747892695	7.03793975236099	4.17397336258523	0.0410494252871522	0.452952420570131
1486	Unc50	0.451697739008149	5.22064813906927	4.17362012839302	0.0410579834137528	0.452952420570131
1487	Sbno2	0.560034651678766	5.37962111461987	4.17163238530716	0.0411061772307644	0.452952420570131
1488	Grin3a	-0.398705163314367	6.66169084961621	4.17085552807852	0.0411250286638027	0.452952420570131
1489	Snord73a	1.91619823417235	-1.8980638490233	4.17024638482219	0.0411398166541982	0.452952420570131
1490	Cenpk	0.830438019241998	1.89354910485986	4.16822618139874	0.0411889005232728	0.453188479985593
1491	Tshz3	-0.411462042164508	6.20196943068666	4.16327335848858	0.0413094972140177	0.453481379051768
1492	Nkx2-1	0.665395813002513	3.03478410405065	4.16211081332971	0.0413378578302306	0.453481379051768
1493	Rps27a	0.829200385830112	1.10009067608477	4.16138580660382	0.0413555549274348	0.453481379051768
1494	Snord23	1.83492801752968	-2.85229958138108	4.16072865179904	0.0413716026650689	0.453481379051768
1495	Slc30a10	0.455539168647856	5.08516258671588	4.15967036269613	0.0413974598638736	0.453481379051768
1496	Clip3	-0.575152486711906	9.44811019443634	4.15949902698412	0.0414016477092084	0.453481379051768
1497	4933417D19Rik	0.797517178178479	0.499592163989148	4.15919208589673	0.0414091511797302	0.453481379051768
1498	Map4	-0.401466492568248	9.26876746209493	4.15717350705305	0.0414585328872901	0.453719084215109
1499	Tle6	0.772678861614744	1.12965631601562	4.15410180272625	0.0415337965688729	0.454013153368674
1500	Appl2	0.54254915254973	5.14384418791084	4.15381663306799	0.0415407911463347	0.454013153368674
1501	Scarna6	1.9664528242878	-2.96618546779756	4.15068459906976	0.0416176944616745	0.454183978372748
1502	BC033916	1.18574113333241	-1.60571942046624	4.14998498867887	0.0416348929788924	0.454183978372748
1503	Apba3	0.481059634940776	4.33965586166804	4.14979625302335	0.0416395339449945	0.454183978372748
1504	Insrr	1.22234260465525	1.20790150211507	4.14057139198263	0.0418670349968903	0.455501172234171
1505	Ppifos	0.946575406050604	2.19099814978775	4.14053747155041	0.0418678739394434	0.455501172234171
1506	Snord87	1.27708097389033	-1.82274803115921	4.14040501991308	0.0418711499900622	0.455501172234171
1507	A630095N17Rik	1.98743200116791	-3.01753347294532	4.1388635007728	0.0419092976463255	0.455501172234171
1508	1700030J22Rik	-0.578847515829804	3.35353184315625	4.13655638920537	0.0419664595103375	0.455501172234171
1509	Nr2c2	-0.415369140247622	6.43362821591639	4.13447398583805	0.0420181242723027	0.455501172234171
1510	Aanat	1.27288848725982	-0.547502092523659	4.13291360187884	0.0420568814556547	0.455501172234171
1511	Itgb1bp2	1.15718545484079	0.945087138683631	4.13208318332278	0.042077522902962	0.455501172234171
1512	Tox3	-0.427353014141568	5.53153314874213	4.13136762901316	0.0420953177464974	0.455501172234171
1513	Atp8b2	0.559792031012358	6.23123583742747	4.13136179856232	0.0420954627742065	0.455501172234171
1514	Gsk3b	-0.371978132410792	8.09610622196256	4.13088838545926	0.0421072402915638	0.455501172234171
1515	Foxb2	-2.55313371957458	-3.48936403301831	4.13081377032219	0.042109096874367	0.455501172234171
1516	Trip6	0.670941106163966	3.58143342534367	4.12739874028131	0.0421941622103048	0.455501172234171
1517	9330179D12Rik	0.927764864634676	-0.769878850228428	4.12623088312801	0.0422232939124358	0.455501172234171
1518	Otor	1.81528830045399	-2.81513917582073	4.12563755400797	0.0422381023538122	0.455501172234171
1519	4930579G24Rik	0.712813947379955	1.18490251855932	4.12414007760635	0.042275500986186	0.455501172234171
1520	Lix1l	-0.366458535793274	6.49162281327984	4.12383288296432	0.0422831773014152	0.455501172234171
1521	Tnni3	0.953971427758143	0.441395105323915	4.1235525883804	0.0422901827044074	0.455501172234171
1522	Rnf6	0.455336019069255	4.31435748571941	4.12301930780183	0.0423035143555651	0.455501172234171
1523	Zar1l	1.73392718915052	-2.29547942472503	4.12252056192299	0.0423159866605248	0.455501172234171
1524	Malt1	0.70175024445642	3.13069980805491	4.12042103304667	0.0423685326803442	0.455747733239785
1525	Snord57	1.39209717155171	-1.02370800801293	4.11921886003118	0.0423986509765031	0.455747733239785
1526	Ankrd12	-0.371622739382196	6.93318714898374	4.11752179400542	0.0424412062489132	0.455747733239785
1527	Zfp57	0.800948946512868	8.01485741051983	4.11442802530257	0.0425189005250421	0.455747733239785
1528	Emx2	-0.602446668088292	4.03473398942268	4.11289533124038	0.0425574466734607	0.455747733239785
1529	Zmym6	0.618089850869064	5.71320575611826	4.10850824443868	0.0426679819495863	0.455747733239785
1530	Il3ra	0.902034289900144	1.70492690365177	4.10810782170587	0.042678085861203	0.455747733239785
1531	Chrna4	-0.477698605270829	5.11173159790266	4.10708797880916	0.0427038310355027	0.455747733239785
1532	Mzf1	0.459819048086012	3.72250495840255	4.1060980881877	0.042728835704095	0.455747733239785
1533	A3galt2	1.13138318712086	1.16439713648414	4.10573450890365	0.0427380235934215	0.455747733239785
1534	Nphp4	0.545721907443972	4.08774942342833	4.10450383479501	0.042769138962338	0.455747733239785
1535	Prkcsh	0.399844860752528	6.73806593434862	4.10344835138172	0.0427958439259421	0.455747733239785
1536	Tyk2	0.687717814231315	4.78271213989092	4.102509068134	0.0428196236335853	0.455747733239785
1537	Rab11fip5	-0.378220916976181	6.34438872336018	4.10241278612637	0.0428220619771896	0.455747733239785
1538	Zfp810	0.503832043390232	5.3876192037092	4.10133898026484	0.0428492660266948	0.455747733239785
1539	Neurod2	-0.398247363584774	8.56963627272942	4.10049012673579	0.0428707839417576	0.455747733239785
1540	Trpc3	0.543186185470287	3.88300800127679	4.09981351052889	0.0428879438847848	0.455747733239785
1541	Mthfd1l	0.471081162401993	3.71668598628361	4.09957584358604	0.0428939731682303	0.455747733239785
1542	C230004F18Rik	0.794305206682482	2.17507787731468	4.09778424569927	0.0429394522365981	0.455747733239785
1543	Brinp3	-0.539534176173624	4.39567717206633	4.09767320105202	0.0429422727333655	0.455747733239785
1544	Kcnma1	-0.441314727313306	5.56364098557827	4.09593515185149	0.0429864439974955	0.455747733239785
1545	Sars2	0.45635371840179	3.97623839840209	4.09562433795691	0.0429943481429493	0.455747733239785
1546	Lhx2	-0.506660588646021	7.12471186913348	4.09558696941826	0.0429952985456146	0.455747733239785
1547	Gtpbp2	0.527911159533777	6.69349392164294	4.09462039228074	0.0430198894032083	0.455747733239785
1548	Mcm10	0.640472230758154	2.02144751201165	4.09407058275916	0.0430338838023171	0.455747733239785
1549	Vars2	0.539909258937434	5.61954524329895	4.09250135155546	0.0430738520605138	0.455824340827585
1550	Mapk12	0.705704303546656	2.34653364705137	4.09160395987395	0.0430967261365595	0.455824340827585
1551	Map9	-0.423958559498896	8.17950400441062	4.08996851699419	0.0431384456397644	0.455971423480527
1552	2610316D01Rik	0.64513084942883	2.37014383164741	4.08420738035022	0.0432857486524498	0.457233610443468
1553	A230056J06Rik	-0.743445795974603	0.708804410022318	4.08169153563285	0.0433502406359298	0.457536392812101
1554	Nrtn	0.873805655545062	0.177567509920628	4.08022486959346	0.0433878842602542	0.457536392812101
1555	Ranbp10	0.573444276625895	5.94369515458095	4.07982555759105	0.0433981390034657	0.457536392812101
1556	Mir181b-1	1.82811663823127	-2.70085561800702	4.07366400779523	0.0435566975557482	0.458244768240698
1557	Lime1	0.932435821879111	6.33121318897631	4.07329298946964	0.0435662646069174	0.458244768240698
1558	6430550D23Rik	1.0451071515641	-0.0131078547789293	4.07311826395957	0.0435707708317013	0.458244768240698
1559	Sytl1	1.16647434111925	-1.27305812291177	4.07287142996385	0.043577137592244	0.458244768240698
1560	Ndst4	-0.648551230738286	1.96108308056845	4.07063584502199	0.0436348461824188	0.458401265097889
1561	Cd180	-0.846415757024478	0.406042863507941	4.06973775192255	0.0436580518692657	0.458401265097889
1562	Snora33	1.34966490089959	-0.799489213662818	4.0688386420987	0.0436812968336887	0.458401265097889
1563	Ccdc159	1.0085163336843	3.42791220282646	4.06796615789282	0.0437038658867879	0.458401265097889
1564	Sft2d1	0.568227327993605	2.69941491438507	4.06284375912344	0.043836617642201	0.458535459746948
1565	Pcdhgb5	-0.578331468146058	2.73378936720081	4.0623218087372	0.0438501682737488	0.458535459746948
1566	Slc38a6	0.818500709192421	3.27915132247792	4.06102765128029	0.0438837855997596	0.458535459746948
1567	Arhgap4	0.82929907765202	2.13820124780795	4.06073147838567	0.043891482866348	0.458535459746948
1568	Acer2	0.603422417336346	2.66239625059343	4.0605862730623	0.0438952571408175	0.458535459746948
1569	Pnkp	0.50590283733477	4.55548336534804	4.0602748725159	0.0439033524249475	0.458535459746948
1570	Rbfox1	-0.429222219482757	8.25285576904318	4.05992506760736	0.0439124479567347	0.458535459746948
1571	Sdc3	-0.49549285285044	9.95790580920926	4.05625918402166	0.0440078866264669	0.458777512333131
1572	Mir6993	1.85803199396358	-2.53314698440295	4.05587903586045	0.0440177959970838	0.458777512333131
1573	Cdk9	0.41988392494704	6.24441497040838	4.05581053086941	0.0440195819751137	0.458777512333131
1574	Tmed4	0.366263681076095	5.90307918028088	4.05239537630575	0.0441087144284539	0.459172771258428
1575	Kcna3	-0.575095740954274	3.28660632494525	4.0522112964259	0.0441135241388327	0.459172771258428
1576	Ercc2	0.501097864499575	6.08906410706135	4.05057606272895	0.0441562743959825	0.459326118304402
1577	Pkn2	0.457576941239266	5.39679147296643	4.04870865362024	0.0442051477973467	0.45937417219957
1578	Asprv1	0.743942238519848	0.763763914278586	4.04802233501139	0.0442231242745848	0.45937417219957
1579	Snord37	1.40637133094293	-0.890902259974267	4.0471892012609	0.0442449565635672	0.45937417219957
1580	Ccdc134	0.55221062618108	3.52790134682041	4.04484744079275	0.0443063832289783	0.459438312082744
1581	Zbtb17	0.399974977642362	6.1027880911143	4.04421482497686	0.0443229927552708	0.459438312082744
1582	Rho	1.25841171293148	-1.1630913440089	4.0437497130346	0.0443352085955168	0.459438312082744
1583	Timeless	0.567175848173322	4.26861937477364	4.04036895090702	0.0444241085202934	0.460068752420524
1584	Adprhl2	0.386304947647304	5.39124150836044	4.03826525188361	0.0444795217121591	0.460351817518394
1585	Pxdn	0.717819259393803	7.2427612678283	4.03672600880709	0.0445201127563461	0.460481216736617
1586	Trim72	1.12462884965057	-1.00102745453507	4.03361809730376	0.0446021897190016	0.460884643042332
1587	Atp10d	0.800205031899649	2.62319792969164	4.03220211057455	0.0446396373795501	0.460884643042332
1588	Frmd3	-0.405324814732909	4.87693417147529	4.03061815123137	0.0446815665274306	0.460884643042332
1589	Ppp4r1l-ps	0.637272470916935	3.26135663180641	4.02897016696032	0.0447252345005219	0.460884643042332
1590	Retnla	2.12713182484516	-1.62385948951969	4.02772316340737	0.0447583072259931	0.460884643042332
1591	Arrdc1	0.546676257539671	4.79282056328333	4.02761865576945	0.0447610801213672	0.460884643042332
1592	Usp36	0.475126767602503	5.76941263210249	4.02726499457266	0.044770465136141	0.460884643042332
1593	Snord96a	1.20209724822281	0.761631944889918	4.02604790672359	0.0448027785152825	0.460884643042332
1594	Ina	-0.467522890058974	7.99645498304142	4.02569571233536	0.0448121337690299	0.460884643042332
1595	Zdhhc22	-0.65375800683404	2.05425111541388	4.02351813168925	0.0448700220063898	0.460988055900383
1596	Snord35a	1.27284530725751	-0.762999810361042	4.0232021957525	0.0448784273037094	0.460988055900383
1597	Grid1	-0.377087964904099	5.86083010274373	4.02013162094502	0.0449602046282769	0.461538882076375
1598	Osbpl3	0.59666580714452	4.80629991708448	4.01858063288051	0.045001571073574	0.461674440663437
1599	Zbtb49	0.548627974809484	4.02652916798496	4.01676735910047	0.045049983773362	0.461847048040278
1600	Spag8	0.650330873605012	1.91514638248654	4.01584094406534	0.0450747393475934	0.461847048040278
1601	Nr2f1	-0.537851021254628	7.13776496578893	4.01223260870213	0.0451712975951266	0.46240534341099
1602	Ids	-0.413526655801652	8.80001723754335	4.01154950622407	0.0451896017756539	0.46240534341099
1603	Fendrr	1.07267862425191	-0.132837853174457	4.0097244549054	0.045238543553385	0.46240534341099
1604	Dag1	-0.442163641400962	7.82420394543327	4.00959377134427	0.0452420501909984	0.46240534341099
1605	Asphd1	0.593152334665793	3.20365996795324	4.00636892243515	0.0453286734621369	0.462458667904584
1606	Chchd7	0.481785020494351	3.8318465929403	4.00636561218903	0.0453287624689749	0.462458667904584
1607	Slc16a14	-0.532515612062858	3.39644818037627	4.00624913141723	0.0453318945542678	0.462458667904584
1608	Col4a3bp	0.451055265087288	5.95924233226529	4.00411707497372	0.0453892643297652	0.462642990326817
1609	Phyhip	-0.56782269954555	5.32041811226197	4.0031900778299	0.0454142319927997	0.462642990326817
1610	Cep85l	-0.546897655237937	3.37091910482668	4.00186048874718	0.0454500682921472	0.462642990326817
1611	Tha1	0.819580151480257	2.03534705523533	4.00132157178578	0.0454646021570301	0.462642990326817
1612	Cdc42bpg	0.747800578684243	3.82707185740032	3.9999729538814	0.0455009940255712	0.462642990326817
1613	Sostdc1	-0.717861867191749	2.01059318740172	3.99929558554741	0.0455192840915674	0.462642990326817
1614	L3mbtl3	-0.358476217771333	5.79646022197278	3.99402428232645	0.0456618829342408	0.463031111580308
1615	AF357425	2.02498012481618	-3.08277174280133	3.99375516556647	0.0456691756727724	0.463031111580308
1616	4933427D14Rik	0.563876033460429	5.80565198305476	3.99364079268828	0.0456722754109304	0.463031111580308
1617	Cdk10	0.506727422139095	5.34360237480124	3.99282538493942	0.0456943810475619	0.463031111580308
1618	Snrnp70	0.627753058519836	8.16474456263293	3.99192136968705	0.045718902003151	0.463031111580308
1619	Toporsos	0.904558421585508	0.89300036716529	3.9915199912854	0.0457297936327077	0.463031111580308
1620	A930012L18Rik	0.945354559047544	-0.498654620894269	3.98973030727532	0.0457783909996972	0.463031111580308
1621	Abhd16a	0.388956549364666	6.1219135206881	3.98883685297247	0.0458026723614415	0.463031111580308
1622	Fam169b	1.02211686534528	-1.0430433097488	3.98743653370851	0.0458407560712302	0.463031111580308
1623	Ift88	0.572114129338282	4.51226077335631	3.9869623986182	0.0458536584213073	0.463031111580308
1624	Skiv2l	0.568218935022213	6.82352538656293	3.98522709156424	0.0459009129174019	0.463031111580308
1625	Nrp2	-0.539479130329182	7.15429119000245	3.98437486338838	0.0459241389004239	0.463031111580308
1626	Tomm7	0.559243385238339	5.65108224423286	3.98435639373949	0.045924642395363	0.463031111580308
1627	Gria2	0.73534406761465	9.1724871243911	3.98271189522347	0.0459694958451913	0.46319847257902
1628	Ddx39	0.471266360423319	5.31531941478832	3.97790865865381	0.0461007679234047	0.464235865685686
1629	Secisbp2	0.523916995062452	4.50969255513513	3.97575033622957	0.0461598832897885	0.46437350424739
1630	Rps7	0.60079422238678	2.29401447781352	3.9753415873639	0.0461710877103359	0.46437350424739
1631	Ap4e1	0.600085921861316	4.97045787271814	3.9709611756082	0.0462913414890479	0.465148080844286
1632	Dlgap2	-0.505513444498629	4.00343845821599	3.97001785293236	0.0463172813400349	0.465148080844286
1633	Gng5	0.596267926124535	2.79899560086635	3.96943849115616	0.0463332204476466	0.465148080844286
1634	Slc25a40	0.702752094674754	3.06099286953221	3.96511302410742	0.0464524033721966	0.465449155660306
1635	Mccc1	0.602617743583814	3.98906965356884	3.9647411722809	0.0464626643654662	0.465449155660306
1636	Fcf1	0.572320198241584	3.74742936722682	3.96387136418176	0.0464866754485692	0.465449155660306
1637	Pan2	0.644945522730735	5.84197718129519	3.9627121867326	0.0465186949158905	0.465449155660306
1638	Nnt	0.492121906094845	4.71966666294412	3.96263102320363	0.0465209377323797	0.465449155660306
1639	Man2b1	0.565585246894128	5.2360671466614	3.96217435920427	0.046533558992756	0.465449155660306
1640	Cdca7l	0.710233247150372	1.78759273634439	3.95950020839816	0.0466075395549324	0.465808337367022
1641	Vps33b	0.524026956839279	5.42548893238987	3.95882296949668	0.0466262950847434	0.465808337367022
1642	Mospd4	1.3773365220855	-2.39434865580721	3.95361437178164	0.0467708087703395	0.466398888031903
1643	Erc2	-0.409693841067045	7.69922824206411	3.95333552727719	0.046778558677198	0.466398888031903
1644	Prrc2a	-0.504380591919562	9.55992069387335	3.95312656946862	0.0467843671151889	0.466398888031903
1645	Mterfd3	0.562402479875621	3.74631995893698	3.9516498955801	0.0468254361673096	0.466398888031903
1646	Wdr95	0.98610092805011	-1.39804561941705	3.95052873568171	0.0468566430985308	0.466398888031903
1647	Insig1	-0.41640905200946	5.7894619050605	3.94870792496848	0.0469073711993334	0.466398888031903
1648	Gm14169	0.914155383218276	1.23778656832993	3.9469740061647	0.046955732307879	0.466398888031903
1649	Tap1	0.650731196558418	2.19047022891715	3.94435036078802	0.0470290089645089	0.466398888031903
1650	Carf	0.485389872200557	4.22033873558208	3.94396149467747	0.047039879990841	0.466398888031903
1651	Mical2	0.680939706959696	6.53969066463939	3.94292851305617	0.0470687705915514	0.466398888031903
1652	Tox2	-0.595283998527064	4.40758087045905	3.9419024537936	0.0470974861110995	0.466398888031903
1653	Rce1	0.429661601839935	4.50981040486578	3.94149258963089	0.0471089618226922	0.466398888031903
1654	Fam217b	-0.538361807453873	3.78263889695633	3.94147214510394	0.0471095343224623	0.466398888031903
1655	Ppp1r12b	-0.491393181865202	5.30526563209658	3.94136448981235	0.0471125490708332	0.466398888031903
1656	Acin1	0.444116052346127	7.87296670611548	3.94041639113005	0.0471391081460571	0.466398888031903
1657	St8sia2	-0.490231795198418	8.70163201504976	3.94036323678708	0.0471405976252814	0.466398888031903
1658	Isoc2b	0.636174461487747	0.850920668340694	3.93421467892301	0.0473132265410617	0.467824508995274
1659	Sema4a	0.58579434499754	5.68748156061851	3.93282829862087	0.0473522430455254	0.46792807262709
1660	Jtb	0.424116815836619	5.3334442704523	3.92830485617063	0.0474797811701652	0.468905742472101
1661	Apba1	-0.377619067045583	7.80914747167452	3.92614155593154	0.0475409032922078	0.469226711964151
1662	Fgf7	0.912801369452322	-0.416311711214082	3.9245705111025	0.0475853437887889	0.469382747336586
1663	Kif21b	-0.403990427900944	9.77447791118923	3.92261676956667	0.047640670857347	0.469457383554965
1664	Uggt2	0.77049559811137	4.99487105263067	3.92228114226042	0.04765018215417	0.469457383554965
1665	Scarna13	1.25230482137379	-1.96647962853561	3.91894913245921	0.0477447162675974	0.469512805053756
1666	Rccd1	0.673853643820981	4.06476536044254	3.91822503108917	0.0477652862686827	0.469512805053756
1667	Lancl3	-0.472765800835419	4.07442505075049	3.91807294580461	0.0477696078386147	0.469512805053756
1668	Enkd1	0.496374803066844	3.6323212779886	3.91703793442543	0.0477990290986146	0.469512805053756
1669	Zfp433	1.01824961214017	-0.590327422861617	3.91619729604876	0.0478229391763617	0.469512805053756
1670	Pdk2	-0.562075788242181	4.99428948795572	3.91506111924894	0.0478552752387454	0.469512805053756
1671	Rilp	0.686587607571071	1.03211542408327	3.91502573644483	0.0478562826183254	0.469512805053756
1672	Cep55	0.604357679338204	2.3124902707413	3.90932990656504	0.0480187399861921	0.470755831988273
1673	Slc7a6os	0.383407202228231	5.28245555104956	3.90857162916335	0.0480404115479066	0.470755831988273
1674	Cd2ap	0.556336137450316	4.55322974496978	3.90502947897556	0.0481417829731655	0.471217701059583
1675	Per2	0.463085820743926	4.54125861968375	3.90491609209225	0.048145031674686	0.471217701059583
1676	Dusp18	-0.394294285336456	6.03925115172866	3.90104371618301	0.0482561199479319	0.471595771367044
1677	Gm10560	0.994305596460478	1.38016346185701	3.90041277366279	0.0482742456418306	0.471595771367044
1678	Kcnab3	0.558107442143548	3.89765930995743	3.89907604692904	0.0483126708210861	0.471595771367044
1679	Ttc12	0.532737780132505	2.11484668447743	3.89867787005649	0.0483241229429011	0.471595771367044
1680	Cdh24	0.739938597446649	5.18663801449019	3.89856076770315	0.0483274915149832	0.471595771367044
1681	Hs3st3a1	-1.00929996687195	-1.07168683611247	3.89550275940438	0.0484155461314286	0.472173981724355
1682	Cluh	0.497640078011956	6.52444312405748	3.89392000805847	0.0484611875680012	0.472338114738294
1683	Kin	0.562838207212493	4.22238712090881	3.89242901155472	0.0485042246352885	0.47247668370227
1684	Ccdc157	0.546825357315327	4.84090857903791	3.89129119341956	0.0485370944785827	0.472516108599695
1685	Serpinc1	1.29334225948947	-1.62428679721492	3.8899139723092	0.0485769117687146	0.472623081030449
1686	Myo9b	0.808654775001998	6.94360301566493	3.88778297304478	0.0486385897532583	0.472942491349298
1687	Clvs1	-0.554492350407647	4.65933125687591	3.88617647588055	0.0486851416079614	0.473057730726862
1688	Xab2	0.365946616568983	6.15495865896403	3.88461734100691	0.0487303660124178	0.473057730726862
1689	2410076I21Rik	0.920864523859104	-0.878380157989825	3.88438848779372	0.04873700788079	0.473057730726862
1690	Atp11a	0.612783051572214	6.33963858443858	3.87976409765502	0.0488714237388845	0.473456504510751
1691	Swt1	0.502042334851298	3.33606883681964	3.87943028355546	0.048881141754644	0.473456504510751
1692	BC029214	0.367444994211322	5.64016962374907	3.87867580416163	0.0489031137211335	0.473456504510751
1693	Haghl	0.505239491379728	5.85996785140355	3.8785212210509	0.0489076167810901	0.473456504510751
1694	Heg1	-0.584843491261486	4.51502677302936	3.87779784315462	0.0489286948503202	0.473456504510751
1695	Kcnj3	-0.506812672425522	3.58030378005179	3.87681503888544	0.0489573475566338	0.473456504510751
1696	Jsrp1	0.76614058194145	-0.455321197305505	3.87602988108389	0.048980250802137	0.473456504510751
1697	Atg16l2	0.724601858010481	3.74991552723805	3.87367539872551	0.0490489994869263	0.473830453514252
1698	Snora64	1.21228797849825	-0.0161605798808957	3.87272626533802	0.0490767421048676	0.473830453514252
1699	DQ267102	1.42396478722001	-0.986378728087651	3.86834522318062	0.0492050123568988	0.474749753782347
1700	Acr	0.953280541521754	2.49770102121872	3.86749741839752	0.0492298756514572	0.474749753782347
1701	Gprasp2	0.484400997032076	6.96331582529892	3.86588075271493	0.0492773238592371	0.474927952585734
1702	D930048N14Rik	0.878536715016859	1.3014372114497	3.86387609614902	0.0493362264602647	0.474939015091339
1703	Rcc1	0.453268644922549	4.84023222599936	3.86337498754356	0.0493509620929703	0.474939015091339
1704	Sun1	0.546295711942643	6.57318135289666	3.86269033476705	0.0493711025522118	0.474939015091339
1705	Rad52	0.498549413857719	4.06247772538228	3.86190033295569	0.0493943528565776	0.474939015091339
1706	Slc29a3	-0.421841522535231	4.35584746475885	3.85950512907573	0.0494649160893651	0.475263553705348
1707	1700007K09Rik	1.56736726249219	-2.3289269685588	3.85878725565867	0.0494860855297688	0.475263553705348
1708	2900005J15Rik	1.03824736151333	0.187015619739725	3.85538548062448	0.0495865310102532	0.475949408303332
1709	Rnf25	0.369275310500734	5.72319273492767	3.85404699624102	0.049626111957707	0.476050602360825
1710	6720483E21Rik	0.979853858756508	-1.06284605544083	3.84777622852399	0.0498119927345535	0.477399754614255
1711	Slc9a7	-0.503463920466707	3.42959906010895	3.84733849212576	0.0498249957389892	0.477399754614255
1712	Kirrel	0.691961200147699	5.07760613645573	3.84363906770263	0.0499350308482301	0.478174588624933
1713	Zfp354a	0.500870505056268	3.66137285769091	3.84012923989322	0.0500396639972385	0.478843188360551
1714	Acp6	0.629218890166786	3.32327571101587	3.83933851728391	0.0500632685647179	0.478843188360551
1715	Zfp772	0.498294825739654	3.36220780141605	3.83748343534298	0.0501186924670741	0.47897296329249
1716	Med23	0.454404514181162	6.21513472752566	3.8369078751294	0.0501359015375019	0.47897296329249
1717	2610020C07Rik	0.950843803804412	0.639788439469853	3.83595233549073	0.050164485663853	0.47897296329249
1718	Arntl2	0.88600443036517	2.15468296992851	3.83290282322313	0.0502558243759997	0.479464383826267
1719	Stap1	1.60940527348792	-2.76824053743474	3.83178921808724	0.0502892227696145	0.479464383826267
1720	Magoh	0.688813988897585	5.72901167068196	3.83130698458319	0.0503036928254959	0.479464383826267
1721	Gpcpd1	0.414675644767315	6.50841670769703	3.82804524651552	0.0504016812118469	0.479891999485456
1722	Wsb1	0.795170194457778	7.88864876538696	3.8278650148435	0.050407101568498	0.479891999485456
1723	Zc3h4	-0.350440490607279	7.33297743618214	3.82204736982249	0.0505823949955809	0.481220241707167
1724	Rybp	-0.505665719924252	5.19739952157569	3.82128794715058	0.0506053249178453	0.481220241707167
1725	9330151L19Rik	0.644822971895447	3.83220464624481	3.81816833501083	0.0506996334726004	0.481807658520258
1726	Hdac7	0.631442551373478	6.4138131497359	3.81730134002192	0.0507258764551644	0.481807658520258
1727	Mutyh	0.794948901345492	2.16393404064441	3.81425019794794	0.0508183454136748	0.482165251719862
1728	Slc16a3	0.91262748247435	1.41554975951372	3.81411829606823	0.0508223468934929	0.482165251719862
1729	Lpl	-0.429795804552409	5.89146388020974	3.81050408982662	0.0509321200292622	0.482741385012523
1730	Bhlhe22	-0.499557604050103	7.75940482910464	3.81018030948954	0.0509419663335163	0.482741385012523
1731	Arhgef25	0.493565004138545	6.25613891281455	3.80777662810838	0.0510151263149071	0.482960422861498
1732	Idh2	0.402826618084204	6.47806309671213	3.80748533703526	0.0510239997801704	0.482960422861498
1733	Chic1	0.618438915332985	3.84294160468003	3.80538359986573	0.0510880724150401	0.48309296035565
1734	Aasdh	0.573284826223044	3.87906606336301	3.80421154297171	0.0511238401713069	0.48309296035565
1735	Npr2	0.634383599165415	6.22461248148941	3.80412752532999	0.0511264051614648	0.48309296035565
1736	Tctn3	0.505111679675442	4.77331109404412	3.80235687788352	0.0511804932514406	0.483325464495459
1737	Slc4a10	0.549217863478209	5.88886427705607	3.80069698833185	0.0512312529644389	0.483526287333915
1738	Mfsd8	0.462011025078296	4.88225131960764	3.79723620694756	0.0513372555535762	0.48424796751745
1739	Dph2	0.403776166645202	4.63863439246572	3.79389798253486	0.0514397240640625	0.484808266787496
1740	Unc5d	-0.374977847760937	5.99764982105807	3.79317783621222	0.0514618576770841	0.484808266787496
1741	Il11ra1	0.560782748889773	2.86318223878204	3.79214944159842	0.0514934827298242	0.484808266787496
1742	Rars2	0.402368641023769	4.65861106318977	3.78942494305539	0.0515773655497594	0.484808266787496
1743	LOC100504703	1.15799936420565	2.09721776919948	3.78815605474091	0.0516164818505594	0.484808266787496
1744	Ltk	0.896351425021634	1.00249934463633	3.78683788103168	0.0516571507164194	0.484808266787496
1745	Ogdhl	0.598618345109638	5.69145066376703	3.78633491734719	0.0516726773023813	0.484808266787496
1746	Gm14327	2.48493376864423	-2.90332129501974	3.78620972551427	0.0516765427656648	0.484808266787496
1747	Smad1	-0.379119361881361	6.22213964653116	3.78551692485489	0.0516979394323146	0.484808266787496
1748	Dhcr24	-0.373700475761597	7.49468422876599	3.78476172559857	0.0517212739123502	0.484808266787496
1749	Irgq	-0.371115426362023	8.17866116755064	3.78473982965782	0.0517219506289698	0.484808266787496
1750	Stau2	-0.425777948950053	6.95448340425805	3.78361454038063	0.0517567414669832	0.484857154062699
1751	Cdk8	0.423360075940007	4.8507832134509	3.77802674431017	0.0519298677682205	0.486038660642319
1752	Samd12	-0.62454152568116	2.22720432232584	3.77757689798556	0.0519438319474968	0.486038660642319
1753	Pik3c3	0.421166465894386	6.01131493071092	3.77667614845539	0.0519718050570932	0.486038660642319
1754	Abhd11	0.374285001062312	5.65718645485341	3.774735632555	0.0520321226644152	0.486325324378804
1755	Nsun7	0.740413453686616	2.06152761308461	3.77271602400983	0.0520949773956443	0.486635361495267
1756	Fosl2	-0.369685237891699	5.9696908571474	3.76984144587696	0.0521845792835201	0.486968541803763
1757	Psrc1	0.529391160689993	2.98946349005204	3.76966601104343	0.0521900529431018	0.486968541803763
1758	Chtf18	0.728388842282328	2.34856622882709	3.76643280301165	0.0522910395941783	0.487361280448942
1759	BC005764	0.567072759478957	9.20147671869899	3.76641487566665	0.0522916001164871	0.487361280448942
1760	Mthfr	0.536262765167881	5.0279612995443	3.76537971579897	0.0523239765537892	0.487385949785693
1761	Mir1249	1.33862698537257	-0.661031026081108	3.76190503603827	0.0524328084542138	0.488122351958195
1762	Mir1291	1.61209996020941	-2.01404598918566	3.76007563463488	0.0524902041489193	0.488379345526324
1763	Sema4g	0.592466543932474	8.30500168840561	3.75906247082935	0.0525220197886735	0.488398180610047
1764	Tet2	0.566732998686359	5.44885822122916	3.7568950619234	0.0525901498962752	0.488754488321732
1765	Tcf4	-0.367660307472311	9.11836477490913	3.75462262371494	0.0526616819460046	0.488880583656798
1766	2510009E07Rik	-0.365385641823347	6.88419804665097	3.75456937970626	0.0526633592007994	0.488880583656798
1767	Dll4	0.612706243705071	2.99442908914128	3.75324725045026	0.0527050261142918	0.488969979154361
1768	Apba2	-0.357111801525569	8.11824411158264	3.75114642909799	0.0527713053093796	0.488969979154361
1769	5430416N02Rik	0.51817123799493	4.35588764634366	3.75081524214519	0.0527817620352775	0.488969979154361
1770	Pnma3	0.46509034565776	4.62127916851113	3.7500861879348	0.0528047885461589	0.488969979154361
1771	Asap1	-0.35926623852101	6.46444456238202	3.74953767404977	0.0528221198659493	0.488969979154361
1772	A330076H08Rik	1.10195100288012	1.73093685452685	3.74580177175833	0.0529403229723268	0.489787615580319
1773	Naprt1	0.665564642497042	1.73492879856812	3.74394690170495	0.0529991146465982	0.490054983370745
1774	Cpsf1	0.547495703754443	7.11942906187314	3.74244827275211	0.0530466654432935	0.490218169829398
1775	Gmppa	0.426876708787532	5.5790445397321	3.73977664740031	0.0531315469436843	0.490657815211863
1776	Kmt2e	-0.49458291134261	7.99139541761402	3.7390676233249	0.0531540978294662	0.490657815211863
1777	Pan3	0.452734270870623	5.43522502599996	3.7370872903577	0.0532171370681975	0.490963278050664
1778	Slc24a5	0.800988762106195	2.36977327511781	3.73434907046569	0.0533044322949603	0.491492048955894
1779	Cass4	0.806171319277627	-0.667950380002545	3.73253039789835	0.0533624958867824	0.491750847424346
1780	Rnf130	-0.359317089449018	8.56601275675752	3.72997918392531	0.0534440597647294	0.492225795383693
1781	Atp9b	0.519455842978915	6.51975637013902	3.72429467315287	0.0536262722958775	0.493414838212187
1782	Asl	0.471833744946835	4.21165852900474	3.72407408858568	0.0536333562092301	0.493414838212187
1783	AF357426	2.01300391815803	-2.90821430910801	3.72176919332292	0.0537074355643356	0.493641914618602
1784	Zfp526	-0.496917296240245	3.31007638126974	3.72091697803318	0.0537348532096524	0.493641914618602
1785	Vars	0.511259445061017	7.12390928645244	3.72049693332592	0.0537483724285839	0.493641914618602
1786	Rxfp2	0.959408197399312	-1.17806755939374	3.71765154483869	0.0538400467209439	0.493835536332062
1787	Tmem128	0.516798482338014	5.16005908005808	3.71726191513107	0.0538526129130945	0.493835536332062
1788	Uxt	0.676920510212341	1.01624799961821	3.71703839998498	0.0538598230426819	0.493835536332062
1789	Rragd	-0.369408824161839	6.39050758120349	3.71474930508209	0.0539337233353353	0.494236702269138
1790	Whamm	0.491153073764882	4.3418087158406	3.71273750734562	0.0539987601604146	0.494556242497115
1791	Alg8	0.514282082708328	3.29965402100794	3.71022856887891	0.054079984854495	0.495023602291787
1792	Tnnc1	0.750772953012542	0.0775491919051563	3.70869769947008	0.0541296089969065	0.495201344807637
1793	Higd1a	0.478219278043568	4.60111441207254	3.70659445847325	0.0541978656340275	0.495478925838839
1794	Klf11	-0.388588049049621	4.98848981945952	3.70590079081156	0.0542203972767401	0.495478925838839
1795	Igfbp1	1.24576403796915	-1.7281613457061	3.70479411030545	0.0542563649124497	0.495531390737995
1796	Rbm39	0.40299702804634	8.05448342382079	3.70383018301499	0.0542877136025897	0.495541635189786
1797	Fam114a2	0.400395883978527	5.95227378361897	3.70144072759732	0.0543655058811018	0.495630163878592
1798	Ddb2	0.587300213679366	3.07696591925856	3.70079966852091	0.0543863966049585	0.495630163878592
1799	Rasgef1a	0.399279232255383	5.55702925149178	3.69891641408442	0.0544478169988309	0.495630163878592
1800	Adamts20	0.960027836099812	5.01360425803102	3.69817828282439	0.0544719104339928	0.495630163878592
1801	Car15	0.596780290076921	2.22904522120575	3.69785677893529	0.0544824082150481	0.495630163878592
1802	Ankle1	0.990435882857935	1.62463637023187	3.69696370452911	0.0545115802323899	0.495630163878592
1803	Ifltd1	-1.47558005956548	-0.880862236859173	3.69689964572428	0.054513673330917	0.495630163878592
1804	Fdft1	-0.487062044099605	7.25396480299885	3.69602841287622	0.054542149011038	0.495630163878592
1805	Zfp560	0.435478592851181	4.1381100120932	3.69519192738252	0.0545695038307221	0.495630163878592
1806	Ube2cbp	0.547655115218628	2.17706061587473	3.69199680742853	0.0546741248360441	0.495854811781595
1807	Bnip2	0.423573833167353	6.29442460291914	3.69183867811159	0.0546793081402861	0.495854811781595
1808	Ttc9	-0.437032201857079	5.73323445033612	3.69166577856049	0.054684976192578	0.495854811781595
1809	Ccl27a	0.421549771919811	5.07386081850679	3.68947193247168	0.0547569497152726	0.496138097521645
1810	AA413626	1.45595677245895	-1.00599120556651	3.68886908438608	0.0547767449380369	0.496138097521645
1811	4930503L19Rik	0.512520185351311	3.78973978054885	3.68578113945846	0.0548782602370164	0.496783102333323
1812	Cdc14b	0.827225630835204	1.22325561737377	3.68348660157781	0.0549538216535274	0.496836855923541
1813	Syt9	-0.482777184178843	4.71891945863004	3.68310273657232	0.0549664734757807	0.496836855923541
1814	Ppwd1	0.555852217111917	3.1214589969407	3.68284056113288	0.0549751163014092	0.496836855923541
1815	Cep152	0.614268928642856	3.13301345898326	3.68027328831306	0.0550598246963359	0.497097656152817
1816	Mybbp1a	0.385202271906406	7.13609107684734	3.6801281492198	0.0550646177609805	0.497097656152817
1817	Zfr2	0.568655704671493	5.71744477033057	3.67411086008566	0.0552637222298575	0.49862050755987
1818	D2Wsu81e	0.386697143633788	5.24892458594811	3.67222184700687	0.0553263846005146	0.498784713065986
1819	Phf1	0.496201909353901	5.95335356344222	3.67058407734239	0.0553807736988681	0.498784713065986
1820	Jakmip2	-0.361884028554214	6.84291487304226	3.66976781556327	0.0554079023068384	0.498784713065986
1821	Lamtor4	0.417986484881043	5.48799679559635	3.6692177131121	0.0554261930099731	0.498784713065986
1822	Zfp572	1.33823710864429	-2.30880597590149	3.66898159475259	0.0554340458220219	0.498784713065986
1823	Apela	1.07587892500235	-1.44812110476642	3.66694708343264	0.0555017583956826	0.498867799539124
1824	Plod2	0.531987675732378	4.0362742035445	3.66463264166258	0.0555788942741463	0.498867799539124
1825	Nostrin	0.627047197944376	1.80752176410542	3.66451613530358	0.0555827802107162	0.498867799539124
1826	3110057O12Rik	0.620122198803386	2.82564947491605	3.66336133698235	0.0556213127767308	0.498867799539124
1827	AW549542	1.27801561389182	0.0528987080318365	3.66264205939511	0.055645327485567	0.498867799539124
1828	Pcdhga9	-0.560402762786027	2.98583723708285	3.66232036784781	0.0556560714440844	0.498867799539124
1829	Epha3	-0.430994120775624	5.51408608671179	3.66231384817583	0.0556562892129473	0.498867799539124
1830	Rbm3	0.431417822727547	5.16496271520543	3.66040030496788	0.055720244100249	0.498929054284206
1831	Snhg7	0.814211870719655	2.6517119093172	3.6602630248277	0.0557248353047606	0.498929054284206
1832	L3hypdh	0.579926789467321	2.48433493036999	3.65937858967482	0.0557544240239518	0.498929054284206
1833	Gpd2	-0.373121817003674	6.54268873695538	3.65624752233506	0.0558593076724912	0.499242549714006
1834	2010002M12Rik	-1.04378718026561	-1.0682105990293	3.65592851499228	0.0558700054361497	0.499242549714006
1835	Zfp263	0.399978659716881	5.21328182069393	3.6546647049393	0.0559124080861078	0.499242549714006
1836	Gpr108	0.479004773151698	4.09715543310763	3.65453684769884	0.0559166997820581	0.499242549714006
1837	Atxn2l	0.576956487433926	8.27333778731999	3.65379164702276	0.0559417203748097	0.499242549714006
1838	Ryr3	0.647317416263814	5.83577182209874	3.65176751809193	0.0560097417690526	0.499577642307861
1839	Pkd1l3	0.908895036446361	-0.266491412720631	3.6475852191961	0.0561505671522983	0.500137392111969
1840	Rps12	0.822710371755558	1.99325139789268	3.64694333779155	0.0561722136615673	0.500137392111969
1841	Eno4	0.702100998539496	0.966208576040196	3.64615525770445	0.056198802616094	0.500137392111969
1842	Usp48	0.573053726088079	7.17416888871934	3.64477407451107	0.0562454344317437	0.500137392111969
1843	Sh3rf3	-0.374972656164721	6.89906627802992	3.64402090260056	0.0562708804864266	0.500137392111969
1844	Sag	0.911848171588294	-1.27121267317746	3.64385621892984	0.056276445982454	0.500137392111969
1845	Fam124b	0.690315258440159	-0.154272632131282	3.64357210310141	0.0562860490695732	0.500137392111969
1846	Mogs	0.378107729682212	5.46451659755066	3.64176126384513	0.0563472961309412	0.500297020057675
1847	Spata5l1	0.505364522283682	2.5740564822488	3.64029422008	0.0563969670311203	0.500297020057675
1848	Zfc3h1	0.608470150367342	6.0566959831212	3.63978842502572	0.0564141029169221	0.500297020057675
1849	H2afz	0.683961375369428	3.11488965648138	3.6392049506917	0.0564338773707492	0.500297020057675
1850	Wnt8b	-2.12242165859192	-1.09215863946753	3.63794211024531	0.0564767013264045	0.500297020057675
1851	Atad5	0.47117338025573	4.41303499416976	3.63763513642475	0.056487116269779	0.500297020057675
1852	B230216G23Rik	1.17660283787068	1.74873691068416	3.63372948787829	0.056619804377933	0.501201443289327
1853	Spata45	1.74227837658355	-2.68737168751989	3.63165315775263	0.0566904789779814	0.501519142056928
1854	Myt1l	-0.359504816526767	8.95157664055747	3.63006091789561	0.0567447394308989	0.501519142056928
1855	Rnu73b	1.36344400217013	-1.88622356322264	3.62998085995837	0.0567474691055021	0.501519142056928
1856	Mal	0.653661874117013	1.1866132326832	3.62732817996854	0.0568379943811028	0.501864988701873
1857	Pbx4	0.431057277290062	3.99834041962966	3.62704030822309	0.0568478274990471	0.501864988701873
1858	Ring1	0.446139129584579	4.87185475840851	3.62486219180737	0.0569222861051885	0.50225186136085
1859	Syn1	-0.512590133278233	8.19313194185303	3.62269998844826	0.0569963031256114	0.50238653726013
1860	Pla1a	0.695095958792239	0.183136072676294	3.62262597561343	0.0569988385570234	0.50238653726013
1861	Stx2	0.630921632904059	4.63378617446986	3.62161150481331	0.0570336029934024	0.502422830453433
1862	Edil3	-0.455294273259038	5.81476732079539	3.61787891092799	0.0571617074482434	0.503206683967385
1863	Rhbdd3	0.513171254766294	4.44704884456166	3.61723106504614	0.0571839729310259	0.503206683967385
1864	Sirt6	0.486879290734945	5.30825376433917	3.6151182584064	0.0572566509037892	0.503575930749313
1865	Glod5	1.05390276357153	-1.63360961169954	3.61372523502803	0.0573046228527851	0.503727606996546
1866	Rasa4	0.606701796999336	3.46407234691908	3.61243476276392	0.0573491012994806	0.503848428029842
1867	Impg2	0.832822830710006	0.415989845442602	3.60810537325844	0.0574985894770757	0.504422666699818
1868	D830031N03Rik	-0.558974227675643	3.72220662867591	3.60800385862582	0.0575020996059076	0.504422666699818
1869	Mir7052	1.82539405002595	-3.01660887852635	3.60751838410034	0.0575188892794979	0.504422666699818
1870	Atxn7	0.53229189984131	4.68816604127063	3.60641584244408	0.0575570389713572	0.504422666699818
1871	4930579G18Rik	0.901074200266907	2.75900285564389	3.60609036769525	0.0575683060507112	0.504422666699818
1872	Tbcel	0.356728302916908	5.23991807616119	3.60510683672948	0.0576023675401429	0.504451502912982
1873	Greb1	0.928293891648143	-0.119438625765164	3.60201473629316	0.0577095921628023	0.505120690825937
1874	Iffo1	0.411113282707497	5.00731589010301	3.60078163260576	0.0577524115477232	0.505137166839937
1875	Gpr115	0.885622371546587	0.106691769072157	3.60018622258508	0.057773099171946	0.505137166839937
1876	Hfm1	0.604641445127866	3.4079565573368	3.59609786363557	0.0579153626593929	0.50597319288223
1877	Slc37a1	0.597629064457914	4.04933288903544	3.59565733461646	0.0579307140329521	0.50597319288223
1878	Pdcd5	0.834072467073987	4.01869511790011	3.59477981530391	0.0579613063457868	0.50597319288223
1879	Mus81	0.473144169687668	5.02292424620586	3.59374866213729	0.0579972766151967	0.506014936208853
1880	Tsta3	0.36972171903424	5.70416999704717	3.59158465199631	0.0580728420666691	0.506014936208853
1881	Slc29a2	0.420177810666596	4.963565032057	3.59058801238504	0.0581076790712752	0.506014936208853
1882	Cr2	-0.906481355274388	1.26645708804712	3.5905028993054	0.0581106551822189	0.506014936208853
1883	Ick	-0.341966935502356	7.11187526120656	3.59008809057816	0.0581251619311325	0.506014936208853
1884	Arid1b	-0.343242664311834	7.31209494419789	3.58934144601447	0.0581512833852312	0.506014936208853
1885	Ppp1r18	-0.356643337843398	6.05587276597955	3.58773919079506	0.0582073805920388	0.506201732408612
1886	6430562O15Rik	1.09497728436482	-1.79722730625546	3.58696506177417	0.0582345045335271	0.506201732408612
1887	Hcn1	-0.474248759664648	4.26100309860759	3.58537822203678	0.0582901462270855	0.506416882483752
1888	Abca4	0.685591645328136	2.14518858128768	3.58373201960004	0.0583479291413976	0.506480754283857
1889	Zfp61	0.378911437418894	4.92416439956587	3.58340865518598	0.0583592866196295	0.506480754283857
1890	Ccm2l	0.794963328841016	1.90612759260168	3.58205762365506	0.0584067641061096	0.506497975882215
1891	4930558K02Rik	1.39900983759763	-2.71536536591469	3.58109310327154	0.0584406840580367	0.506497975882215
1892	Hspe1	0.517377114745968	4.70622077497389	3.5807158477121	0.0584539569579817	0.506497975882215
1893	Esyt3	0.793230478197104	1.890232459746	3.57924574823729	0.0585057097165934	0.506678608079151
1894	Ldhal6b	1.41708401976086	-1.91728351797897	3.57823962400728	0.058541156950003	0.506717912903036
1895	Lamp5	0.536557754726389	2.56891229245259	3.57433280628361	0.0586790163932146	0.507051610758376
1896	D030028A08Rik	-0.372109777157567	4.5858874765701	3.57377021475664	0.0586988968989105	0.507051610758376
1897	Kdm2b	-0.349215727506275	7.07178125355132	3.57301939861868	0.0587254399195684	0.507051610758376
1898	Gatsl2	-0.377442639103657	6.32221066714013	3.57161626900896	0.0587750778726294	0.507051610758376
1899	Zfp608	-0.355454805274977	6.19510766695005	3.5708144411076	0.0588034638370533	0.507051610758376
1900	Nfe2	1.42092174739127	-2.07817648767288	3.57065195515107	0.0588092178698718	0.507051610758376
1901	Ubr2	0.539290767721109	6.74042283888281	3.57035105035925	0.0588198752390464	0.507051610758376
1902	Hdac4	-0.426834748140229	4.45402372735936	3.57014591463231	0.058827141860585	0.507051610758376
1903	Ap5b1	-0.551279099488959	2.50692896909478	3.56518093378252	0.0590033101091457	0.50758005831969
1904	Zfp319	-0.380028784880373	6.01803690278352	3.56440840129102	0.0590307716080691	0.50758005831969
1905	Foxo1	-0.367587532115323	5.71578525279716	3.56410406308236	0.059041593761352	0.50758005831969
1906	C130050O18Rik	1.13933308760956	-1.97789830208817	3.5635978020834	0.0590596008862711	0.50758005831969
1907	Gm3002	0.833566914691394	-0.123189136186994	3.56320637724561	0.059073527422074	0.50758005831969
1908	Kdm8	0.52781041508257	2.26540121874653	3.56318693348349	0.0590742193042557	0.50758005831969
1909	Tmem185b	0.44376363461095	3.7194479907336	3.56096634906061	0.0591532927474889	0.507988681461306
1910	Mapre2	-0.449953847511907	9.3243113627162	3.55961092884569	0.0592016135991408	0.507988681461306
1911	Btla	1.1408304323088	-2.2456321292665	3.55924306306882	0.0592147352856262	0.507988681461306
1912	Cxcr5	0.896149007448952	-0.5797680521883	3.55763405233873	0.0592721646720885	0.508061972601623
1913	Luc7l	0.548613381944222	7.77944222598134	3.5572673879891	0.0592852600699588	0.508061972601623
1914	Heatr1	0.481018934232072	5.19943352127171	3.55583827876994	0.0593363299968248	0.508066799979716
1915	Parm1	-0.609147964316534	3.20825100992797	3.55434379964899	0.0593897859849913	0.508066799979716
1916	Ints2	0.683718882524555	5.38548574607669	3.55414725074002	0.05939682014724	0.508066799979716
1917	Plxnb1	0.655598944823596	7.75891623628209	3.55294442306581	0.0594398866746144	0.508066799979716
1918	Pus7	0.460414495979833	4.95196861850173	3.5522695563503	0.0594640644138791	0.508066799979716
1919	Cd300lg	1.38623181852438	-2.27107175477828	3.55157842316946	0.0594888357531333	0.508066799979716
1920	Soga1	-0.374091635965687	8.67289380420785	3.5511900493213	0.0595027605197666	0.508066799979716
1921	Noc3l	0.463755974546416	4.57712426181029	3.54636652273697	0.0596759925059372	0.508921805086312
1922	Gm12060	1.67327648508385	-2.58887494463441	3.54524115020275	0.0597164862109585	0.508921805086312
1923	Gm1141	0.858792992018467	0.0450209049384536	3.54459111660872	0.0597398893509663	0.508921805086312
1924	Ltbp4	0.613405592740748	6.10055575797766	3.54431901679572	0.059749688648263	0.508921805086312
1925	Dqx1	1.30208506083211	-1.05958666547743	3.54408518375847	0.0597581111864799	0.508921805086312
1926	Dgka	0.674933761640347	3.37326610529828	3.54030723506508	0.0598943659822732	0.509623004428554
1927	Gm5803	1.0367883482179	-1.68919142003442	3.54003572895129	0.0599041707895246	0.509623004428554
1928	Apold1	0.601236750094695	2.46249755691563	3.53921819126205	0.0599337045588784	0.509623004428554
1929	Mir6945	1.77553835049939	-1.07322399415394	3.53729376165101	0.0600032862499341	0.509835929164919
1930	Kank3	0.478928636755043	4.69090494607656	3.53680579795825	0.0600209432285162	0.509835929164919
1931	Zfp472	0.573342847887108	3.09637357802603	3.53465534605111	0.0600988232598693	0.510233096075762
1932	BC051142	0.722323822531194	2.1671462915792	3.53167994928119	0.060206756520295	0.510694481371901
1933	Gm10406	0.818999073724269	0.872544341189715	3.53143996324121	0.060215471055989	0.510694481371901
1934	Zfp184	0.531767255775688	4.69894677757327	3.52936290167194	0.0602909508133757	0.511070241796526
1935	Zfp704	-0.345287379211821	8.09927312863608	3.52762308190475	0.0603542527801933	0.511342439317049
1936	Mir7079	1.4918121630916	-1.90800638906947	3.52648282879978	0.0603957783434442	0.511429953596294
1937	A330033J07Rik	0.842582305010997	-0.530696286333235	3.52330845400761	0.0605115424315161	0.512145702954195
1938	Samd3	0.98980750562524	-0.0781443754568586	3.52028328286558	0.060622085048995	0.512816544010952
1939	Tmem194b	0.674943681365095	3.61106264448849	3.51784240052756	0.0607114338361275	0.513205998592341
1940	Ip6k2	0.344627519158122	6.67664056676274	3.51672601695192	0.0607523458842787	0.513205998592341
1941	Esam	0.477659335370594	4.66488881704309	3.51535038332578	0.0608027990100757	0.513205998592341
1942	Eif4ebp2	-0.43911504069748	6.05581012796909	3.51371247895841	0.0608629294123646	0.513205998592341
1943	Cdk19	-0.345315953226032	7.15815535221419	3.51345461432672	0.0608724018494641	0.513205998592341
1944	Gm5577	1.0305554224718	2.70576410127646	3.51205528716133	0.0609238323053722	0.513205998592341
1945	Cep164	0.604767555150596	5.06680332044195	3.51135881823529	0.0609494473535409	0.513205998592341
1946	Stx5a	0.380491524986794	6.41040967400996	3.51131416272105	0.0609510901051636	0.513205998592341
1947	Ndrg1	-0.411842302083769	7.01677123323788	3.51111539103044	0.0609584029321517	0.513205998592341
1948	Naa16	0.532186447222873	3.14134947254341	3.51049674246576	0.0609811690409832	0.513205998592341
1949	Zfhx2	0.712573006506161	5.57239612485464	3.50904011608375	0.0610348082657369	0.51339386696177
1950	Esr1	-0.668357386979743	1.05059106629807	3.50698086078393	0.0611107245691077	0.513722852016951
1951	Ptpn23	0.548677606373962	7.00486591145584	3.50611763883712	0.0611425779165726	0.513722852016951
1952	6330549D23Rik	0.714255830502007	-0.200200921185805	3.50543100401407	0.0611679277258197	0.513722852016951
1953	Myt1	0.543432527684804	5.54274317705866	3.50320277949038	0.0612502684392991	0.513958342432612
1954	Avil	0.782431100859137	-0.122315882001818	3.50297566140987	0.0612586678732051	0.513958342432612
1955	Serpine3	1.03659234176408	-1.6903433418446	3.50107283149154	0.0613290878033036	0.514084522216122
1956	Galr2	0.703279515939602	0.729746774324792	3.50087474837603	0.0613364234143427	0.514084522216122
1957	Bicc1	-0.972529646628628	2.56298404921918	3.49939090903514	0.061391404146074	0.514282411635533
1958	Polg	0.55207693945534	5.87519351315824	3.49671996908315	0.0614905028141499	0.514544701911594
1959	Zbtb12	-0.410431838115949	6.50644977465817	3.49473691678131	0.0615641892645255	0.514544701911594
1960	Aox1	0.906867065973576	0.204999900810176	3.49455447570941	0.0615709731488591	0.514544701911594
1961	Insl5	1.73906333700082	-1.82008537364701	3.49322993511047	0.0616202487068941	0.514544701911594
1962	Gpr4	-0.576399285114151	3.11758419574473	3.49296154476922	0.061630238479487	0.514544701911594
1963	Myef2	0.487678782887963	6.22168476706238	3.49269533110919	0.0616401489373007	0.514544701911594
1964	Rps27l	0.695927569975129	3.60696940474207	3.49248879419515	0.0616478389505565	0.514544701911594
1965	Kat2b	0.48645154938522	3.88902775679849	3.48981557345534	0.0617474635278509	0.514544701911594
1966	Pcdhga3	-0.402098734863452	4.91893656103825	3.48937859610357	0.0617637649304741	0.514544701911594
1967	7530416G11Rik	1.78395579390892	-3.07164362228701	3.4880499695019	0.0618133573892926	0.514544701911594
1968	Ago2	-0.497535997135042	5.75853908233124	3.48767077291323	0.0618275190989725	0.514544701911594
1969	Tlx3	1.59174512828546	-2.95727291279894	3.48766346706423	0.0618277919816403	0.514544701911594
1970	Reep6	-0.617584982108415	3.64207303189029	3.4869246777872	0.061855393316225	0.514544701911594
1971	Nudt17	0.607175522677875	1.6917336629137	3.48664895456198	0.0618656977606632	0.514544701911594
1972	Kif14	0.597915425396946	1.87782757055664	3.48573875286665	0.0618997271824275	0.514544701911594
1973	Setd6	0.418671425801732	4.53246334550233	3.48506597139046	0.0619248930628019	0.514544701911594
1974	Lemd2	0.407702280083717	6.43675550215967	3.48366484635559	0.0619773381477457	0.51471959553908
1975	Nhsl2	-0.451610297716195	3.73959653996156	3.48228850750244	0.0620289015294907	0.514886993252896
1976	Elmo3	0.778550250273064	0.744537894849427	3.48092107462108	0.0620801765083366	0.515051828784246
1977	Ly6c1	0.669580733564129	1.96608069301925	3.47712229826393	0.0622228572580964	0.515531861999162
1978	Ppp1r9b	-0.3965384659196	8.89695111010129	3.47620810748936	0.0622572460734404	0.515531861999162
1979	Zhx3	-0.398059186965976	5.04586571726696	3.47620558956988	0.0622573408171473	0.515531861999162
1980	Zmym1	0.410943420254268	4.49622576941483	3.47566874598061	0.0622775445545491	0.515531861999162
1981	Fancb	0.633997806348377	2.36240727398121	3.47423435943415	0.0623315609707423	0.515531861999162
1982	Slc35a1	0.488236538301501	4.84083542554206	3.47312678034617	0.0623733045545573	0.515531861999162
1983	C8g	0.801132392441667	1.69656357403675	3.47305488210787	0.0623760153587748	0.515531861999162
1984	Nbeal2	0.876079532667791	4.74394172936447	3.47226242965696	0.0624059017852701	0.515531861999162
1985	Rab3gap2	0.507113524039547	6.36550976675488	3.47162026078624	0.0624301316307637	0.515531861999162
1986	Smarca4	-0.346649189480294	8.82487927737001	3.46972241515132	0.0625017983511877	0.515531861999162
1987	Hes5	0.497286659373759	4.42341059359789	3.46965375583289	0.0625043927165758	0.515531861999162
1988	Gm19557	1.17023455897157	-1.05635755199927	3.46936268749656	0.0625153923175755	0.515531861999162
1989	Ttc18	0.73285500512765	0.621417451215777	3.46835604816562	0.0625534495656779	0.515586351020474
1990	Nprl3	0.383257021648787	4.88542986339979	3.46526144658169	0.0626705994845542	0.51629236580391
1991	Mettl25	0.480481615265961	3.18499049206732	3.46220614218521	0.0627864911323019	0.516745545815095
1992	Clk3	0.335757882047747	6.6577366099724	3.46214928534553	0.0627886499489855	0.516745545815095
1993	Pitpnc1	-0.368876272213322	6.93448728717077	3.46106774759287	0.0628297302904905	0.516824183834572
1994	Arhgap32	-0.340163120967501	7.38011348140888	3.45912903846894	0.0629034405104593	0.517171014908962
1995	Tube1	0.612296052346503	2.66941470990359	3.45729690983764	0.0629731832144502	0.517214755092396
1996	Ovca2	0.458916204116996	3.61373712471115	3.45640073748355	0.0630073273590281	0.517214755092396
1997	Zim1	-0.540334554731616	3.10375284835597	3.45639642059312	0.0630074918801898	0.517214755092396
1998	Lrrd1	0.75686770377505	-0.572584109583753	3.45567593539908	0.0630349567326221	0.517214755092396
1999	Rpl10	0.762168778144045	2.27735452592551	3.45444328838005	0.0630819747566611	0.517229868535639
[truncated: 14,395 more rows]
