# Supplementary material for: Sequential perturbations to mouse corticogenesis following in utero maternal immune activation
Source: eLife. 2021 Mar 5;10:e60100. doi: 10.7554/eLife.60100 (PMC7979158; doi:10.7554/eLife.60100)
Supplement: Supplementary file 10. — Columns indicate gene symbols (gene_name), log2 fold change (LogFC), log2 counts per million (LogCPM), likelihood ratio statistics (LR), p value (PValue), and false discovery rate adjusted p value (FDR). A total of 16,161 genes were tested. [file elife-60100-supp10.zip › SupplementaryTable10E12.5_DE_saline_vs_polyIC_female.csv]

	gene_name	logFC	logCPM	LR	PValue	FDR
1	Vegfa	1.72436217578064	7.02295715604616	42.902648595256	5.75327133084814e-11	9.29786179778368e-07
2	Ddit4	1.63521485761462	7.76076394167327	41.2160039430566	1.36301960427762e-10	1.10138799123653e-06
3	Pfkfb3	1.46334641119757	6.85658379370071	37.7452529953183	8.06126447255513e-10	3.83901100007854e-06
4	Bhlhe40	1.99877737229527	4.99404351227541	37.4245371633923	9.50191448568414e-10	3.83901100007854e-06
5	Slc16a3	2.18871664195952	6.10344461112837	36.9048108111475	1.24039508736521e-09	4.00920500138184e-06
6	Egln3	1.75758150563895	4.55593348025311	34.5897924387057	4.07035115809655e-09	1.09634908443331e-05
7	Stc2	2.22801018547427	3.11383104194641	28.7847023288672	8.0887495334311e-08	0.000186746116013971
8	Arrdc4	-1.60800767191471	4.68602190292081	28.3931801469453	9.90134948819456e-08	0.00020001963634839
9	Bnip3	1.6077255049304	4.48291800749369	27.5169240979709	1.55725840495106e-07	0.000279631700915712
10	Slc2a1	1.32740499708604	8.41179419296428	26.8368733408311	2.21372888897769e-07	0.000357760725747685
11	Hk2	1.63055777124397	6.36978140570531	26.3214603711896	2.89058838640612e-07	0.000424679990115538
12	Ciart	2.46745960762728	3.0096762661147	24.2788683317044	8.33484598386879e-07	0.00112249538287753
13	Kbtbd11	1.01515753283067	6.85146944412356	23.514128155943	1.23999857521746e-06	0.00151639314251244
14	Adm	2.27668431919285	2.65196805529052	23.4031601005732	1.31362564167899e-06	0.00151639314251244
15	Apold1	1.75498794840503	3.50481348895727	22.394406367309	2.22019690911425e-06	0.0023920401498797
16	Guca2b	5.86431543638391	0.254627321214873	22.1038583078284	2.58290084593626e-06	0.00260889128569849
17	Afp	8.37670520228464	4.27723572317146	20.9545616391735	4.70306623978914e-06	0.00447095608830778
18	8430408G22Rik	2.23718428976475	2.21512710793602	19.5698406256271	9.69882224914089e-06	0.00870792590935367
19	Prap1	4.94713205348254	1.63094139719788	18.8980849769137	1.3789102179916e-05	0.0117287200173485
20	Pdk1	1.20590566035806	6.13518680907521	18.7216509098137	1.51255305686302e-05	0.0122221849759817
21	Hspa8	-1.1152647748776	9.22811414048649	17.6752240347636	2.62017330236702e-05	0.0201641051140731
22	Txnip	-2.00303983723749	5.69531407740438	17.1157048559525	3.51702768570922e-05	0.0250392291773071
23	P4ha1	1.10570414996515	6.10064166989107	17.0907571461989	3.56353116192106e-05	0.0250392291773071
24	Ldha	1.16190645218114	9.4318834868273	16.7459845075916	4.27326062407942e-05	0.0287750687273948
25	Mir8094	4.64805318747424	-1.58100528545944	16.5669943417422	4.69612458125114e-05	0.0303576277430399
26	Kdm3a	0.909208637467452	7.71333489910413	15.3793294302827	8.79451065453545e-05	0.0536318119615082
27	Pfkl	0.886349408470969	8.15785408849393	15.3440628106403	8.9602061936806e-05	0.0536318119615082
28	Igfbp1	3.79724705144122	-1.10738672006289	14.9559951605589	0.000110047840031624	0.0635172550982525
29	Aldoa	0.978803253353848	8.91191481763168	14.3388946237931	0.000152677630103967	0.0829238196583543
30	C3	2.90024190479087	0.983576946072147	14.3234758064209	0.000153933208944411	0.0829238196583543
31	A330093E20Rik	2.92352949243198	-1.77066987020858	13.3760706171125	0.000254855106810742	0.132861721973174
32	Arrdc3	0.996224458833967	6.51817673881617	13.1117160537572	0.000293454757960851	0.148203823231416
33	Vgll2	-2.86609041599148	-0.100168406262518	12.9016953149372	0.000328284646120284	0.15799069045011
34	Kcne3	1.80892483514711	1.76913491296545	12.8784602868619	0.000332385587234932	0.15799069045011
35	Akr1b7	5.67547687286096	-2.87626197304473	12.7904594165948	0.000348391550636138	0.160867309995161
36	Mt2	1.09061475827071	4.63358051647797	12.6781401387977	0.000369955378705904	0.166079135424059
37	A330033J07Rik	2.55801811842652	3.24286194379767	12.5580554242207	0.000394502045952547	0.172312096341598
38	Hmx3	-3.45186748459753	0.252665345619891	12.500909126555	0.000406754032443247	0.172988208376719
39	Ankrd16	1.22791887606263	4.776315219341	12.3541323110359	0.000440011446345651	0.182333973958771
40	Apoa1	3.19453570243476	2.25854170908129	12.0762368959035	0.000510685713155558	0.206073504940966
41	D030047H15Rik	2.43459632285183	1.41790118950032	12.0325229044292	0.000522802654698325	0.206073504940966
42	Jmjd6	0.709779983579304	6.79394915092661	11.9534943328282	0.000545449877243601	0.209881320622234
43	Ak4	1.15201643282587	5.12334019991711	11.8168965560311	0.000586956131125689	0.220599954305169
44	Nps	5.07024586852859	-3.21258102347986	11.5110264477054	0.000691845638355084	0.254111758214921
45	Muc2	2.72154077343801	-0.614872045814948	11.3793780658641	0.000742639784134808	0.266706701142281
46	BC049635	1.96190622827546	-0.523497303358113	11.2479323161385	0.000797117632241983	0.280048218579624
47	Lama5	0.989676498417185	5.26323254112288	11.1301927039163	0.000849337670689106	0.292045661617162
48	C8b	3.47446510363419	-2.74681995341621	11.079541417872	0.000872853840956362	0.293878977576995
49	Ppp1r3g	1.55736687154197	2.24446899163194	10.7862890717263	0.00102254669691598	0.333306400612135
50	Ier3	1.4806009138107	2.34108402737399	10.7471954935254	0.00104437466580989	0.333306400612135
51	Esm1	1.54401978185227	1.64743287426711	10.7172265822238	0.00106142650938687	0.333306400612135
52	Slc2a3	1.10500954510408	5.76420613821134	10.6981033620273	0.00107245423128711	0.333306400612135
53	Grhpr	0.947778257251234	4.60367179237848	10.6242912327063	0.00111611739017728	0.340331568729341
54	Mt1	1.00796519891365	5.36365539924199	10.4866332633655	0.00120241277417983	0.357924796378294
55	Spdef	2.2562831879024	-1.1319934018591	10.4626724764015	0.00121810926309054	0.357924796378294
56	En2	-5.22267048350903	0.887975700346436	10.3532278947481	0.00129248480817939	0.372997267589055
57	Calcr	-2.60578936826776	0.959252778398316	10.1629851508159	0.001432884236779	0.406101402210212
58	1600014C23Rik	3.17622176088138	-2.59966142242243	10.1316460316523	0.00145745197253835	0.406101402210212
59	Mir186	-5.05407835628042	-3.04294860388829	10.0669666070377	0.00150951353142575	0.413478782735111
60	Aplnr	-1.5304145805961	5.23051123459536	10.0349379549466	0.001535987208531	0.413718154617826
61	Hist1h1b	3.13783188035205	-0.741240057063547	9.57689195081842	0.00197041692462392	0.522031277358152
62	Rhcg	1.23546035597948	3.68137266205845	9.4564519604567	0.00210407670866745	0.542332496179993
63	Mir7027	2.95902493861729	-2.48919891900077	9.44768264806364	0.00211416046403933	0.542332496179993
64	Prr15	1.07604074666453	3.7520752347011	9.40721126360658	0.0021613370180007	0.545771367936083
65	Mir6945	3.31744656216536	-1.84366932837002	9.34733145783538	0.00223310386013589	0.546457373245828
66	Hist1h2bm	2.50917518480533	-1.15229595756251	9.32559153151891	0.00225975358896471	0.546457373245828
67	Hist1h1d	2.87566196276317	-0.526762626673805	9.30757798863449	0.0022820796440514	0.546457373245828
68	Hes1	0.950861282376572	6.21465017022441	9.29380001046763	0.00229930705901344	0.546457373245828
69	Fgfr3	0.833203636653832	8.04164081272941	9.09806449316483	0.00255880125763379	0.592199106146374
70	Hmx2	-3.03026908708686	0.273042852709899	9.09359617153615	0.00256506017141552	0.592199106146374
71	Rbp4	2.44075634090378	-0.199010181085426	9.02383227653331	0.00266482107849552	0.594718440171317
72	Hsph1	-0.690913265278825	7.56971383894343	9.00814652334593	0.00268778853619574	0.594718440171317
73	Apln	1.08813357323912	4.34637245231385	8.99319740216557	0.00270986443786545	0.594718440171317
74	Gm1653	3.31935052845926	-2.83447895308399	8.97447736146388	0.00273776881995714	0.594718440171317
75	Ankrd37	1.39953126374161	3.36309023478595	8.95432005715784	0.002768141967945	0.594718440171317
76	Hemgn	-4.19538853584326	2.40354935962813	8.90251636793797	0.00284777943319754	0.594718440171317
77	Olfr1344	3.25415180908699	-2.87418119982318	8.89670904734141	0.00285685082994894	0.594718440171317
78	Srrm4os	2.34929843923506	-0.314525957888499	8.8880894566415	0.00287036930470656	0.594718440171317
79	Hist2h2bb	3.12813375867831	-1.27865371589759	8.86306379253801	0.00290998743644664	0.595295024815369
80	Snord45b	2.47568662556919	-1.4168664604723	8.7503078469705	0.00309549795487304	0.62532928060879
81	Mir6935	2.79039580949259	0.488580221864957	8.68914595373379	0.00320110584793195	0.638679896400349
82	Gm6484	4.02366507383744	-2.90827449132579	8.62588325946999	0.00331419702790207	0.64663414721728
83	Galk1	0.707076885670401	6.13978868549817	8.62214955562715	0.00332099710531738	0.64663414721728
84	Tnfaip3	1.24891081997957	2.68345899594587	8.46002391734648	0.00363037082149229	0.698457414834963
85	Gm6588	2.78875508987519	-2.19896930092424	8.42935544661132	0.00369211197164161	0.701979077337647
86	Zfp395	0.819237439733093	5.82292524754564	8.37977886014058	0.00379418586474319	0.712998113489707
87	Manf	-0.68093563935657	6.4403996662361	8.33131539354407	0.00389674319696743	0.723853641450468
88	Vil1	2.56678855324567	-2.10964945192973	8.27112821249459	0.00402804681651776	0.739741643201631
89	Ibsp	-3.42664043239738	-1.58158013572848	8.20704355524142	0.00417280854461776	0.757716392017614
90	Nkx2-4	-3.55292904623851	-0.604916912637424	8.15176077512444	0.00430193712411311	0.766114016530202
91	Ccdc160	-1.51535814442053	0.804962400404592	8.14673959021723	0.00431386520043614	0.766114016530202
92	Fam162a	0.719104225553109	6.02741281567301	8.03480285805948	0.00458870041141828	0.806065079879682
93	Fam84a	-0.856550953905721	5.28436557448318	7.99402827226932	0.00469318812272732	0.81555498119781
94	Gm10677	2.82180223478894	-2.34429565755886	7.95060790261298	0.0048071226796385	0.826467123676998
95	Alox15	-3.02307674784377	-0.710296382421627	7.86790022096297	0.00503200520386547	0.856023537891262
96	Snord32a	2.46236880446283	0.35367112044982	7.83308176737882	0.00512985632898409	0.863579251382416
97	Ascl2	1.95701689388634	-1.2792572552411	7.79366166972935	0.00524298314970378	0.873524233838791
98	1110038B12Rik	0.686925353109074	6.43852040507681	7.76647120597713	0.00532249272553853	0.877722499361511
99	Rbm3	0.756858752001527	5.5226921611705	7.74311968738688	0.0053917572428379	0.880163523247508
100	Igfbp3	0.94476700924911	4.94710232370963	7.71532071675958	0.00547541316191033	0.880274282238987
101	Pcsk9	1.24825320917684	3.35611829268587	7.70678193870221	0.00550137383244463	0.880274282238987
102	Tshz3	0.868763698591431	4.81509585458958	7.68652808201879	0.00556345527789589	0.881480399471328
103	Cbln1	-1.24692221876945	6.15804845473478	7.64530532385086	0.00569202612005032	0.887279348961582
104	Has1	2.16001054365314	-1.55410407633708	7.63966239708073	0.00570986029899168	0.887279348961582
105	Mgarp	1.50237146008293	1.32802475815572	7.60952851914385	0.00580606631222196	0.89363654925542
106	Firre	0.926270203756588	5.86722684026539	7.57547120202655	0.00591679103678824	0.895164476707845
107	Fam184b	1.0234086240429	3.24631304325667	7.57243252041896	0.00592677427187299	0.895164476707845
108	Adamts10	0.745205265870805	6.40712512234644	7.53753705959349	0.00604265877434828	0.899671483313337
109	Pitx3	-3.97683576325968	-0.623869294926178	7.53001115005647	0.00606795320098717	0.899671483313337
110	Miip	0.759109262428686	5.8622668045332	7.44269740566824	0.00636943553088381	0.928007756966238
111	Fezf2	0.719393517978451	7.18575151105136	7.42761772431054	0.00642303179915945	0.928007756966238
112	4930549G23Rik	2.31103164524002	-1.18191352488287	7.41579661511614	0.00646536820535144	0.928007756966238
113	9330179D12Rik	2.43769326900807	-0.215246925816506	7.40929859122256	0.00648876161977507	0.928007756966238
114	Rnu73b	3.0947666042174	-2.41574142371674	7.36796287402395	0.00663961082657279	0.941252197967043
115	Rpl9	1.50133291433638	1.26927779178304	7.2832954776113	0.00695987380460415	0.97807409179311
116	Slc9a5	0.889429840478849	5.39377729789096	7.26261920369524	0.00704045371463351	0.980868728294759
117	Creb5	1.13255608145262	4.3976860389418	7.14715576328543	0.00750829662947738	0.999863599324691
118	Smtnl2	1.12014215605703	2.73118560399885	7.09671435009284	0.00772253890988305	0.999863599324691
119	Ptf1a	-3.02026303941468	-2.14004998898488	7.05679393317113	0.00789651922870086	0.999863599324691
120	Hist1h2an	2.03709032951863	-1.17138967994143	7.05028829371845	0.00792524949960348	0.999863599324691
121	Vldlr	0.770719837516879	5.49663746596949	6.77749561450054	0.00923143246171058	0.999863599324691
122	Gm14326	-1.37139261028996	0.588419263410262	6.76558426661826	0.00929324931737683	0.999863599324691
123	Emx1	0.538798169435739	7.13677492664665	6.74220485959228	0.00941581819721033	0.999863599324691
124	1700028K03Rik	2.07022415203834	-1.17352535900218	6.72481338969964	0.0095080678128906	0.999863599324691
125	Gapdh	1.52608425448435	2.17222625878523	6.68911070439637	0.00970035820733373	0.999863599324691
126	Il20rb	1.21126280609604	1.43009672604436	6.68298227271431	0.00973376374015578	0.999863599324691
127	Miat	1.21528328936369	9.46284386581675	6.64901086383202	0.00992108861806858	0.999863599324691
128	Rubie	2.61498709259565	-2.67713533737394	6.62088738389771	0.0100789603341866	0.999863599324691
129	Slain1os	2.4692653031867	-1.10638787281864	6.61785245648705	0.0100961501882614	0.999863599324691
130	Hist1h2bj	1.8643721685195	-0.0986179197765767	6.58464753428535	0.0102861980824975	0.999863599324691
131	C920025E04Rik	2.01314533973123	-1.34765754400166	6.58037538173928	0.0103109145793795	0.999863599324691
132	Robo3	1.19581426625639	6.1001165141965	6.530660240581	0.010603059277514	0.999863599324691
133	Snord34	1.90091037758364	0.96776009879261	6.51999060544764	0.0106668566575142	0.999863599324691
134	Chka	0.605342703275213	5.65764898568122	6.50970922752639	0.0107287050128761	0.999863599324691
135	Dnaja1	-0.626537691385957	5.86418402733719	6.46683956809245	0.0109905812429393	0.999863599324691
136	Gigyf1	0.702924893657343	6.79433052380962	6.30179797961023	0.0120615575435325	0.999863599324691
137	Gpx2-ps1	2.70862720323559	-2.87083619833217	6.27461632066804	0.012247963776775	0.999863599324691
138	Tbl2	0.605932014765425	5.88404616072891	6.26747447540514	0.012297430215583	0.999863599324691
139	AU023762	-2.8433266043701	-2.63573633569529	6.22662687176839	0.0125843231561742	0.999863599324691
140	Trh	-2.28864111591211	0.297456626380397	6.2259246925724	0.0125893145891406	0.999863599324691
141	Ubc	-0.85502857578877	6.84450939948988	6.22371648552928	0.0126050248664736	0.999863599324691
142	A930013F10Rik	1.5548343892628	2.66999404510388	6.20590570563459	0.0127324784240221	0.999863599324691
143	Alkbh5	0.539202635836826	7.16885286123336	6.20452109375674	0.0127424419899941	0.999863599324691
144	Mir7067	2.45770839137576	-2.03162420195031	6.19719724183354	0.0127952773373413	0.999863599324691
145	2810049E08Rik	1.25532758538061	0.370783652032693	6.17580121321716	0.0129509249338771	0.999863599324691
146	Arhgef39	0.736343762310945	5.00647829949456	6.14922073559128	0.0131470017400001	0.999863599324691
147	Spint2	0.740366512229747	4.81193852563674	6.12874796752646	0.0133001025610008	0.999863599324691
148	Gpi1	0.647388171111223	8.42268561014239	6.08877674792899	0.0136043242224094	0.999863599324691
149	Wdr95	1.61577452815741	-1.35303384883887	6.06602008862351	0.0137807137205443	0.999863599324691
150	Mycn	0.528871933467243	7.44069888861297	6.06582345001564	0.0137822480982458	0.999863599324691
151	Tpi1	0.675659295272221	9.29099989152279	6.05007088734328	0.0139057386163327	0.999863599324691
152	Hapln2	2.29435730830084	-2.209620166587	6.04560856428724	0.0139409270029256	0.999863599324691
153	Rps17	1.38374449811756	0.792678877628825	6.00526634821072	0.0142632407441678	0.999863599324691
154	2900026A02Rik	0.636710617841732	5.43397819976696	6.00118028259154	0.0142963111770931	0.999863599324691
155	Wsb1	0.604351943520198	7.35895482563974	5.98284004944147	0.0144457220932694	0.999863599324691
156	Bach2os	2.40641858593561	-2.07487653932186	5.97886490488017	0.0144783174647594	0.999863599324691
157	Klrb1f	-3.14674746950814	-2.94938768833561	5.96808053376267	0.0145671289380802	0.999863599324691
158	Marco	-2.30725041153022	-1.8474296967064	5.95632990432379	0.0146645363961154	0.999863599324691
159	Akap8l	0.636447831142992	5.91495555868565	5.95604665233572	0.0146668926873792	0.999863599324691
160	Otp	-3.29393525123586	3.17332149004937	5.91840940746634	0.0149834792319575	0.999863599324691
161	Mcl1	-0.558317592147597	7.28020571853249	5.91354692273669	0.0150248903400141	0.999863599324691
162	Mir1949	2.78604255800182	-1.40201259599932	5.90795111807238	0.0150726926311194	0.999863599324691
163	Mir6915	2.6151596068597	-2.65675770555883	5.90726165816787	0.0150785931863557	0.999863599324691
164	Klhl17	0.628843491379165	6.07235901568931	5.82516660651073	0.0157984720431714	0.999863599324691
165	Bach2	0.555607995224126	6.81985627434555	5.81967534610419	0.0158478698705758	0.999863599324691
166	Taf9b	-0.891007668641177	3.63330835995428	5.8181820206025	0.0158613309143264	0.999863599324691
167	Dennd6b	0.842629184264623	5.6285246906117	5.81733081156136	0.0158690091029557	0.999863599324691
168	1700020A23Rik	2.8153590405009	-3.04901592205025	5.81446973864957	0.0158948450193494	0.999863599324691
169	Rpl37	0.596516575940884	6.19440094053549	5.78729565912806	0.0161424030293856	0.999863599324691
170	Purg	-0.652288077738037	4.95901696172124	5.78031011514133	0.0162066817217711	0.999863599324691
171	Slc38a5	-1.44048535814838	2.84463235561219	5.76583141193528	0.0163407516155407	0.999863599324691
172	Ogt	0.508245100493907	7.88541804274634	5.7640981008789	0.0163568781880379	0.999863599324691
173	B230209E15Rik	-2.84384976234212	-1.37322397545759	5.75252188007956	0.016465003927807	0.999863599324691
174	Rlf	0.53326221516068	6.45387478582469	5.75027294100068	0.0164860951147795	0.999863599324691
175	Fam208b	-0.649864767126576	6.1592244069985	5.73860155669696	0.0165960009820737	0.999863599324691
176	Calr	-0.732485742955952	9.38563776852857	5.73178481096113	0.01666054144288	0.999863599324691
177	Pisd-ps2	1.2352845372584	3.73926337356601	5.72946560102587	0.0166825585222712	0.999863599324691
178	Mir9-1	3.12218032327956	-2.95817178640829	5.72739979072388	0.0167021952568587	0.999863599324691
179	Asic3	1.91172127029114	-0.91117205513004	5.71625303349807	0.0168085638121455	0.999863599324691
180	Ankzf1	0.761905276571066	4.19222393888871	5.71506133445208	0.0168199769323865	0.999863599324691
181	Slc39a4	1.96446903752323	-1.20005149696272	5.70748774205729	0.0168926976810381	0.999863599324691
182	Ttpal	-0.595063008653301	5.75283179445286	5.69589700696809	0.0170046191145298	0.999863599324691
183	Znrf3	0.748197777484763	4.70615666779225	5.68822612790562	0.0170791103756495	0.999863599324691
184	Hist1h2bl	1.89628418198726	-1.46325381657316	5.68249796649319	0.0171349555668535	0.999863599324691
185	Plekha7	0.640134209527315	5.64506758771203	5.67118834749606	0.0172457695587933	0.999863599324691
186	Pcsk4	1.10520895986877	2.2247656701987	5.66486757562721	0.0173080236385339	0.999863599324691
187	Prg4	-1.71383758756361	-0.862562871616521	5.60970737600491	0.0178612454945523	0.999863599324691
188	Xbp1	-0.880367907400214	5.85368849106465	5.60778592412238	0.0178808421894658	0.999863599324691
189	Snord49b	1.80073058546217	-0.400229985564247	5.55237011287564	0.0184556799514111	0.999863599324691
190	2610307P16Rik	0.95637185147712	3.87335896739604	5.53309704070673	0.0186600476050884	0.999863599324691
191	Ptpru	0.637890562976185	7.28958680975979	5.52991477875952	0.0186940158510371	0.999863599324691
192	1110019D14Rik	-1.19964965056684	0.83029506479489	5.52525367275284	0.0187438849867284	0.999863599324691
193	Spp2	2.66610469585508	-1.35509247585728	5.51916194804614	0.0188092675611541	0.999863599324691
194	2410006H16Rik	0.701509332085028	5.79578162827051	5.50284984925255	0.0189855083811071	0.999863599324691
195	4933411K16Rik	2.33075381012191	-2.83269790727951	5.45251269722868	0.019540202735477	0.999863599324691
196	9430008C03Rik	0.818133309443093	4.56574721658565	5.4523155946402	0.0195424073430128	0.999863599324691
197	Aspg	1.26804137490871	-0.224725510868119	5.41738622454226	0.0199371846983468	0.999863599324691
198	Ntn5	-1.98197780992591	-0.971627839046814	5.40160876238367	0.0201181990267726	0.999863599324691
199	Bhlhb9	-0.535993843747361	6.20193425016134	5.38860137036619	0.0202687103902153	0.999863599324691
200	Fgf8	1.12149818087925	2.58244603263899	5.38329816617495	0.0203304087077435	0.999863599324691
201	Leng8	0.965694445198788	8.30253568325294	5.37904451575616	0.020380036740656	0.999863599324691
202	Haghl	0.686964999882035	5.57863323312893	5.35283255771331	0.0206886343271897	0.999863599324691
203	Atxn7	0.739925837648581	5.52434416156524	5.33127203180079	0.0209460924171151	0.999863599324691
204	Pde4c	1.71504100428345	-1.5861243354679	5.32876081683662	0.0209762941153748	0.999863599324691
205	Hspa5	-0.743818061233953	8.54984999845204	5.32676166852352	0.021000369546673	0.999863599324691
206	Sema5b	0.556491516259507	7.47103559936353	5.26060346719743	0.0218134539761359	0.999863599324691
207	Prss57	-3.12833835192234	-3.03762164442028	5.25382789475981	0.0218985459484696	0.999863599324691
208	Tnfrsf9	1.80969777267697	-1.63213695187351	5.22586502326061	0.0222533753711074	0.999863599324691
209	Cdc25b	0.499434573641926	7.27431849547527	5.20534851069593	0.0225175003110951	0.999863599324691
210	P4ha2	1.04899495567638	3.58358900047031	5.20452567076991	0.0225281608695506	0.999863599324691
211	Ccdc57	0.858534841037261	3.87900345095647	5.19717888810922	0.0226235765256452	0.999863599324691
212	Gdap10	1.34634623886443	-0.0970258323334954	5.17765880906756	0.0228791318123875	0.999863599324691
213	Gtpbp2	0.494229141698252	6.47939032292805	5.15165859998754	0.0232241796346816	0.999863599324691
214	Hist1h2bf	2.09806959226752	-2.09952778888259	5.13269443761525	0.0234792519012499	0.999863599324691
215	Tead3	0.71712119224686	5.53318921399217	5.11587068997653	0.0237079667610828	0.999863599324691
216	Nfia	0.535269470067194	6.60317602018718	5.11502831098962	0.0237194792692002	0.999863599324691
217	Ssu2	-3.67892628425566	-2.80178151853395	5.11094142430528	0.0237754157275414	0.999863599324691
218	Trp53inp1	-0.705088160346322	5.71469389294868	5.10632896693613	0.0238387099534368	0.999863599324691
219	Ankrd10	0.48760023126786	6.8097908826555	5.10205045402319	0.0238975779046	0.999863599324691
220	Pdia3	-0.666796824732348	8.54743620158276	5.08919346076641	0.0240753860943695	0.999863599324691
221	C4b	-2.57289692970023	-1.27324785086058	5.0871289987166	0.0241040645918404	0.999863599324691
222	Rgs11	1.4707322910775	-0.162404927510086	5.07338775924712	0.0242958564969198	0.999863599324691
223	Mir7036	2.26172105498851	-2.52844123180644	5.07239915881468	0.0243097156974815	0.999863599324691
224	Rbm33	0.662020187404574	7.33281686866008	5.06025383906592	0.0244806521234562	0.999863599324691
225	Thbs3	0.641806948479853	6.06904618142485	5.05830473912854	0.0245082002033113	0.999863599324691
226	Adamts20	0.800116228600764	4.90479763864124	5.04708476305625	0.0246674073660852	0.999863599324691
227	Tfrc	0.665317517752773	6.54347699746227	5.02850639755104	0.0249333918195459	0.999863599324691
228	Doc2g	1.0538656469629	3.00619554237198	5.01269804852044	0.0251620624924142	0.999863599324691
229	Odc1	0.491847201205447	7.97584774579382	5.00403084411519	0.0252883583591923	0.999863599324691
230	Tenm4	0.530448456388353	7.21598679082427	4.99254528962464	0.0254567373240564	0.999863599324691
231	Lcn2	2.28673243688482	0.38361515672804	4.97256256053258	0.0257524662287301	0.999863599324691
232	Idh2	0.504653319520209	8.31134575446069	4.97238748260838	0.0257550729579376	0.999863599324691
233	Uckl1os	1.47178793252264	-0.0781517750828463	4.95352686881306	0.0260374995725311	0.999863599324691
234	Tex38	-1.82099426092787	-1.77638494351721	4.95235440544844	0.0260551624071015	0.999863599324691
235	Neto2	-0.622285924978503	5.54121377635114	4.95082692145265	0.0260781922052761	0.999863599324691
236	Apoc2	2.30927887922739	-1.92686783344268	4.91937639644007	0.0265571012554317	0.999863599324691
237	Trpv4	1.36301703439753	0.32221083245707	4.914116799683	0.0266380790295913	0.999863599324691
238	Pcdh1	-0.652163953346816	5.19706421891415	4.91406324950769	0.0266389048171166	0.999863599324691
239	Fam111a	-0.760007615946961	5.11940852942709	4.88457403053507	0.0270977202311194	0.999863599324691
240	Ankrd53	1.3112748582017	-0.249226268247322	4.88028636271843	0.0271651120312432	0.999863599324691
241	Gm5803	-2.3248185761484	-2.67880950592429	4.86407179776156	0.0274215458669788	0.999863599324691
242	Otoa	1.6348268214286	-1.75951739409927	4.82046112080299	0.0281238205442838	0.999863599324691
243	H2-Ab1	1.10750837002314	0.885604134356757	4.80750606351513	0.0283360252541154	0.999863599324691
244	Hist1h4f	2.11054973151635	-2.36050942762247	4.80427418517245	0.0283892229036045	0.999863599324691
245	Uncx	-0.894247955885386	4.93997484913465	4.80003262530681	0.0284591979854974	0.999863599324691
246	Clcn2	0.611780285251472	5.34605079285749	4.79463974540666	0.0285484262866827	0.999863599324691
247	Snora64	1.41815681130292	-1.21735266582353	4.79099646173369	0.0286088712954953	0.999863599324691
248	Dnah17	1.20095035006613	0.912786063058137	4.78052217084434	0.0287833914574358	0.999863599324691
249	Cd34	-0.883792296410843	5.75665871384212	4.77601546674816	0.0288588217986184	0.999863599324691
250	Chd2	0.491503906491453	7.24086779905133	4.77468103916401	0.0288811960682202	0.999863599324691
251	Hist1h2bb	1.69059012136528	-1.24530242826831	4.77056570877595	0.0289503113864559	0.999863599324691
252	Slc37a4	0.65280716579736	4.42962397606347	4.74801921654227	0.029332039544685	0.999863599324691
253	Apom	1.55206955931514	-0.534193917225794	4.74784438615089	0.0293350199440957	0.999863599324691
254	Gm694	-2.64431457888682	-2.74750348643733	4.74473863005134	0.0293880175401469	0.999863599324691
255	Cmya5	1.4293624834753	-0.91143296389147	4.7391891056495	0.0294829648265355	0.999863599324691
256	Igfbp2	0.574645481370803	9.11548024018142	4.73442106808136	0.0295647967918833	0.999863599324691
257	Zfp692	0.756801178218737	4.87804524351374	4.72632460278203	0.0297042957263938	0.999863599324691
258	2610305D13Rik	-1.53624578583667	-0.913981838894656	4.72047901648609	0.0298054390606097	0.999863599324691
259	Neurod4	-1.00545711955432	2.73166012121027	4.71921321168377	0.0298273878886079	0.999863599324691
260	Rinl	-1.15095073082089	1.05828659889099	4.68068757913459	0.0305035369187384	0.999863599324691
261	Notch1	0.606430302635484	8.78330084221391	4.64620379193889	0.0311223017552437	0.999863599324691
262	9230116L04Rik	2.5316870678124	-2.24084777839029	4.64593307823205	0.03112721079522	0.999863599324691
263	Aqp6	-2.42032294995094	-1.36032606521827	4.62250225119134	0.0315551733707158	0.999863599324691
264	Rps13	1.817475884405	-0.507696616289747	4.61448817716008	0.031702954891328	0.999863599324691
265	Atp13a5	-2.07597272704295	-2.10739865328644	4.60745738882812	0.0318331990168036	0.999863599324691
266	AI427809	-1.93607518404249	-1.94398185432638	4.60474582716129	0.0318835792984653	0.999863599324691
267	Mir568	1.94621937939528	-2.43326501702715	4.59718587944645	0.0320244814807529	0.999863599324691
268	Snora28	1.50325691747861	-0.611440585843574	4.59173281937838	0.0321265188332329	0.999863599324691
269	Sema4g	0.599728272652186	6.90660839058866	4.58741227889644	0.0322076054428114	0.999863599324691
270	Hexim1	-0.576103975525786	5.8230931990506	4.57995869414595	0.0323479946089885	0.999863599324691
271	Gbp4	-1.79896708455332	-1.1138759387358	4.56986590301471	0.0325391123969266	0.999863599324691
272	Pcsk6	0.72170970196203	4.36977749988234	4.56379528235414	0.032654633495757	0.999863599324691
273	Tgm6	-2.7731027850865	-3.13435043054104	4.54859423450449	0.0329457849650457	0.999863599324691
274	D930015M05Rik	1.68158533230346	-1.33862449993758	4.54669329934239	0.03298238452638	0.999863599324691
275	Tcirg1	0.772892733426651	3.93726056102258	4.54410390783988	0.0330323075728388	0.999863599324691
276	Npas4	1.41739108767348	0.197837527641542	4.54002015938824	0.0331112020130062	0.999863599324691
277	Mfi2	1.74743333617732	-1.84219487434647	4.53676086942099	0.0331743098408127	0.999863599324691
278	Klhl41	-1.79145938278545	-1.88467716931553	4.53329642866859	0.0332415276439323	0.999863599324691
279	Bglap	2.05481981381229	-2.58064405945146	4.53009207237139	0.0333038258779545	0.999863599324691
280	Stc1	0.922668540818324	2.93932522642837	4.52434803514309	0.0334158053466725	0.999863599324691
281	Gm15612	1.18332385805448	2.30077157258992	4.5131027872669	0.0336361706810062	0.999863599324691
282	Cpn1	1.80351765243854	-1.84428907726126	4.50234840174469	0.0338483375601627	0.999863599324691
283	Rgs18	-2.01801941739999	-1.21111633068052	4.49712874049974	0.033951816774668	0.999863599324691
284	Cstf2t	-0.495092899307536	6.36159142812576	4.49100440897124	0.034073652631059	0.999863599324691
285	Spry1	0.548875231977121	5.90455849808519	4.48927568021894	0.0341081261389016	0.999863599324691
286	Ncmap	1.33366736369244	-0.767055381245622	4.48357131574507	0.0342221387650985	0.999863599324691
287	Lrrn3	-0.585287410276469	5.71942804255589	4.47869796875433	0.0343198574360957	0.999863599324691
288	BC052688	-1.68121279715076	-1.40017432550682	4.46609475031359	0.03457392779702	0.999863599324691
289	Peg10	-0.520064873727096	8.31598808029645	4.44056314693773	0.0350946695399047	0.999863599324691
290	Fzd9	0.595285038804512	5.38219659910184	4.4359089103929	0.0351904777593752	0.999863599324691
291	Pgk1	0.964274186257192	3.30560121525835	4.43564490932225	0.0351959204567722	0.999863599324691
292	Ankrd61	1.38270214120393	-0.346888652986141	4.43446631315854	0.0352202293661541	0.999863599324691
293	Mir378b	2.18345423656296	-2.37399255695743	4.432735263892	0.0352559646342219	0.999863599324691
294	Nckap5	0.537189262088401	5.35173222031542	4.42752467071404	0.0353637596539323	0.999863599324691
295	Rbm12	-0.477269505891022	6.64989988082619	4.42683779743189	0.0353779951580805	0.999863599324691
296	Scd3	-1.32118151356548	-0.0277371814275422	4.42660875488789	0.0353827434158992	0.999863599324691
297	Hdac10	0.657787137720823	4.63621541633258	4.41000253541498	0.035728788022499	0.999863599324691
298	Slc6a3	-2.0122755191109	-1.19895708006189	4.40922796623132	0.0357450148698385	0.999863599324691
299	Gabre	1.21803014724814	1.17009288740521	4.40854616543157	0.0357593046460108	0.999863599324691
300	Cep41	-0.615193450729885	4.72128001996973	4.39323807635906	0.0360817237816056	0.999863599324691
301	Mir677	2.04672577020436	-2.48131479504328	4.39262501604453	0.0360946992513509	0.999863599324691
302	Cdon	0.597809635846432	8.03077358473792	4.39041242264125	0.0361415695987061	0.999863599324691
303	Il18rap	1.18064943357455	-0.176154647590795	4.38768701515222	0.0361993906891589	0.999863599324691
304	Snord65	1.48450331169347	-0.89366516493121	4.38631471207077	0.0362285415325687	0.999863599324691
305	H2-Q2	1.78696053063633	-2.21356142103734	4.38246339753788	0.0363104835464749	0.999863599324691
306	Apoa2	1.63091695904647	0.688360412664743	4.36535484644345	0.0366768437221276	0.999863599324691
307	Skor2	-2.34403474634509	-1.45755316526854	4.36081290126318	0.0367747529664524	0.999863599324691
308	Srebf1	0.491192738119923	7.1955337801707	4.35036351299343	0.0370010476561658	0.999863599324691
309	1700109K24Rik	1.41204147998779	-0.164955956492379	4.33641361792075	0.0373054256479321	0.999863599324691
310	Mir6904	2.59625070817818	-2.20580717819221	4.33523380157488	0.0373312885062756	0.999863599324691
311	Rpl12	0.959359681693473	3.36444088065335	4.32673788728096	0.0375180837049885	0.999863599324691
312	Cdkn1a	0.591459078192392	4.86928507526723	4.32276382204979	0.037605795280231	0.999863599324691
313	Snord16a	1.99226188919423	-2.67235223937082	4.32056555846355	0.0376544054087828	0.999863599324691
314	Nap1l2	-0.900548802261431	4.34399050411602	4.31663086768273	0.0377415775472812	0.999863599324691
315	Boc	0.556206357010702	7.13661441461062	4.31486409412987	0.0377807887629868	0.999863599324691
316	Gas5	0.612429126498817	7.5889634395359	4.31064554771878	0.0378745866020613	0.999863599324691
317	Serpinb9b	-2.27893145845788	-2.63573461014489	4.30510887590171	0.0379980629466578	0.999863599324691
318	Hapln1	-1.8198862129776	4.21192586068468	4.30059239763752	0.0380990998113519	0.999863599324691
319	A830019L24Rik	-3.04490241913186	-2.9981636910642	4.29990471174306	0.0381145085219099	0.999863599324691
320	Lime1	0.608278845413171	5.5345217020607	4.29609493646842	0.0381999910842191	0.999863599324691
321	Dnajb9	-0.809910030280516	3.47987380705506	4.29546211952336	0.0382142094856656	0.999863599324691
322	2010002M12Rik	-1.91746285643007	-2.39240846344083	4.27822919540583	0.03860354641597	0.999863599324691
323	Myadml2	-1.89056326378035	-2.21387474328243	4.25172287256909	0.0392105324044978	0.999863599324691
324	Gm16617	1.89961061315782	-1.11938245067944	4.24360667409942	0.0393983859554251	0.999863599324691
325	Chn1os3	1.81565883725963	-0.804066561072956	4.22073294274431	0.0399329077581259	0.999863599324691
326	Snord96a	1.2329117519066	-0.342147389843005	4.2198280953356	0.0399542083900875	0.999863599324691
327	St8sia3os	2.24681828552048	-2.8738784191838	4.21495487950557	0.0400691319325806	0.999863599324691
328	Eya2	0.670639873222282	4.50890192141308	4.21213271435712	0.0401358447654907	0.999863599324691
329	Lamb2	0.507324070703464	6.66477113947966	4.20581088039775	0.0402857092855884	0.999863599324691
330	H2-K2	1.39141845372375	-1.25602126559684	4.20020782911693	0.0404190254571171	0.999863599324691
331	Prss56	-2.3271288642533	-2.60090251439291	4.17598076402076	0.0410008257057031	0.999863599324691
332	Fgfr2	0.453464814041626	7.02151069802394	4.17564593634704	0.0410089277483573	0.999863599324691
333	Snora62	1.68805470314934	-2.17090065652833	4.17199099564047	0.0410974781548751	0.999863599324691
334	Eps8l1	-1.03509895670028	1.76907386224184	4.17150588418293	0.0411092463234226	0.999863599324691
335	Snord58b	2.40692546072442	-3.00848734428576	4.17041088446214	0.0411358225947854	0.999863599324691
336	Ager	0.997942656318031	2.43010482674399	4.16738373096093	0.0412093872885205	0.999863599324691
337	Adamts6	0.821965355541532	3.23973347975939	4.16729129280289	0.0412116358572587	0.999863599324691
338	Prss8	1.13426146138237	0.276203885794446	4.16694435571534	0.0412200762910349	0.999863599324691
339	Hsp90aa1	-0.526773051656226	7.15694438935255	4.1650470402428	0.0412662671204817	0.999863599324691
340	Fut8	-0.521039531311443	5.58383183630516	4.16483536825129	0.041271423721539	0.999863599324691
341	Mir6960	2.14579911803731	-2.7466435769097	4.15349953567993	0.0415485702931231	0.999863599324691
342	Siva1	0.53078145219961	5.88146858802878	4.13422979812394	0.0420241869858621	0.999863599324691
343	1700030J22Rik	-0.890488593697046	2.7424485141416	4.13268184968775	0.0420626409746717	0.999863599324691
344	Slc44a2	0.455111664824212	6.42372682753555	4.12480402033039	0.0422589150963338	0.999863599324691
345	Kitl	-0.581319789536083	5.12039935000204	4.11676895315917	0.0424600987034097	0.999863599324691
346	Clcn1	0.973044640540625	2.53649158823846	4.11623982574432	0.0424733823853821	0.999863599324691
347	Car4	-1.27841937346183	0.187934141527949	4.10955296399593	0.0426416322631034	0.999863599324691
348	Elavl2	-0.507349310879312	6.81097798353726	4.10721864279634	0.0427005316086425	0.999863599324691
349	D6Ertd527e	1.32906361643611	-0.918303415492148	4.10601008493865	0.0427310594139632	0.999863599324691
350	Ets1	-0.759788922503046	4.98251828249807	4.09744220833791	0.0429481404949376	0.999863599324691
351	Nt5e	0.965060744044506	1.10380646217111	4.09574732624718	0.0429912203093972	0.999863599324691
352	Cchcr1	0.604855134974223	5.00663878975356	4.0945269340046	0.0430222678755953	0.999863599324691
353	Hes5	0.560611940190805	7.01385986638155	4.08742365820635	0.0432034484770682	0.999863599324691
354	Hist1h2bk	1.13026531408383	0.622709415295332	4.08516009852555	0.043261352715587	0.999863599324691
355	Mms19	0.437225556836738	6.4283911259866	4.08379301530639	0.0432963636751132	0.999863599324691
356	1810032O08Rik	0.850440679929471	3.2430540740095	4.06924130740991	0.0436708849932813	0.999863599324691
357	9330159F19Rik	-0.59873939907453	5.41972122132965	4.0592662340199	0.0439295841525563	0.999863599324691
358	Saa3	2.01656981615465	-0.960176227335346	4.05789055705947	0.0439653880639461	0.999863599324691
359	Mir345	2.33829584274399	-3.27966032995745	4.05783847239039	0.0439667442432742	0.999863599324691
360	Ryr1	0.745473660440798	4.11581485536733	4.04671232793275	0.0442574581447973	0.999863599324691
361	Lpin3	1.15367279558747	-0.756042452407371	4.04663560669668	0.0442594697949859	0.999863599324691
362	Mrvi1	-1.17620544695256	1.33888306352417	4.03700948783527	0.0445126342641092	0.999863599324691
363	Trmt1l	-0.489066811865331	5.68247723105163	4.02808788760898	0.0447486314358682	0.999863599324691
364	Atf7ip	-0.470023878487419	7.13128293485954	4.02083686099782	0.0449414083962876	0.999863599324691
365	Casz1	0.83405259510567	3.21210156609506	4.01820229636048	0.0450116677767919	0.999863599324691
366	Ifrd1	-0.51990852499889	5.99682067143714	4.0164311475901	0.0450589663296398	0.999863599324691
367	Rcor2	0.492046846031828	8.46949388690614	4.0064784122147	0.0453257295735795	0.999863599324691
368	Wdr54	0.724661080188961	3.81744013220529	4.00218363375371	0.0454413558535988	0.999863599324691
369	Fgfbp3	0.497657336001657	5.7604245323385	3.99898511140242	0.0455276699956478	0.999863599324691
370	Mir3060	1.63382597372652	-1.69460275013018	3.98330185011906	0.0459533996067492	0.999863599324691
371	Klrg1	-1.77571732446075	-1.85447850846789	3.98181517926754	0.0459939730843396	0.999863599324691
372	Itga4	-1.04302179602605	4.41943946462348	3.98046770049016	0.0460307804156539	0.999863599324691
373	Dis3l	-0.505406342535658	5.24275329529072	3.97597122274323	0.0461538296512766	0.999863599324691
374	Tktl1	2.02355168335383	-2.73107328640968	3.97516900100038	0.0461758194224396	0.999863599324691
375	Birc7	1.4708672615676	-1.81328158400455	3.96792725534094	0.0463748240164197	0.999863599324691
376	6430584L05Rik	-2.13527524632739	-2.50185663676861	3.96457657606394	0.0464672070467385	0.999863599324691
377	4930506C21Rik	1.53192202458567	-0.99315734353996	3.94324611165503	0.0470598859498817	0.999863599324691
378	Mfsd10	0.552513926378131	5.69278468344048	3.93528227536942	0.047283204588769	0.999863599324691
379	Dgcr8	-0.518184361534329	5.87072853044504	3.93347903946987	0.0473339252075262	0.999863599324691
380	Gja4	-0.899173500464219	3.72648743001243	3.92218297488871	0.0476529644846729	0.999863599324691
381	C130074G19Rik	-0.851172623639372	4.34852108053537	3.91133492971326	0.0479614861286824	0.999863599324691
382	2410004I01Rik	-1.13997252326395	-0.0179141939358118	3.90556088622413	0.0481265604538011	0.999863599324691
383	Prrt2	0.751777523979641	5.11411578363601	3.8986090628585	0.0483261022241301	0.999863599324691
384	Jun	0.467370400796322	7.48620741062999	3.89773276942017	0.0483513168270817	0.999863599324691
385	Gys1	0.484427596847256	6.2633939261324	3.89745778331421	0.0483592321818849	0.999863599324691
386	Tug1	-0.429255612535648	6.9954976893694	3.89581613995324	0.0484065146309382	0.999863599324691
387	Rpl5	1.4373361028596	-0.671361939854833	3.89357919239872	0.0484710215320405	0.999863599324691
388	Cass4	-1.22598760306459	-0.862916584004548	3.88638017894642	0.0486792362522194	0.999863599324691
389	Ermn	-1.1347885532233	1.64732560490796	3.88582310549396	0.0486953876161614	0.999863599324691
390	Icam4	-1.74020581295193	-0.980422015756721	3.87899547618988	0.0488938029520232	0.999863599324691
391	Fam71f2	1.3912005583077	-0.181607599277556	3.87684121919026	0.0489565840655693	0.999863599324691
392	Ebf4	0.637998706785824	4.84461655026349	3.86869801817772	0.0491946699606246	0.999863599324691
393	1700125G22Rik	2.03738035937696	-2.97190413460125	3.86500922960992	0.0493029225947622	0.999863599324691
394	Zranb2	-0.476476682766874	6.80827825255228	3.86339096513873	0.0493504921830169	0.999863599324691
395	Pdia4	-0.487903830627928	7.19636178594497	3.85942643947155	0.0494672361080493	0.999863599324691
396	Snhg12	0.764086925336696	3.9336322396099	3.85369078897504	0.0496366511511486	0.999863599324691
397	Wnt9a	0.874900218962156	3.45685652373889	3.8453352004356	0.0498845495001753	0.999863599324691
398	Cirbp	0.514572456489081	6.69842734890623	3.83832375569452	0.0500935783597684	0.999863599324691
399	Rccd1	0.687540186058172	4.07445252950173	3.83496288091966	0.0501941024753873	0.999863599324691
400	Frmpd3	-1.27464396796847	-0.666954236574626	3.83040335952398	0.0503308191429904	0.999863599324691
401	Havcr2	1.16661196320406	-0.936052211033932	3.82912453830888	0.0503692350624932	0.999863599324691
402	Ppp1r3c	0.891012795906487	2.83669497895489	3.82872880401039	0.0503811292388198	0.999863599324691
403	Olfr543	1.5633065734927	-1.52321769566738	3.82655925621752	0.0504463898614428	0.999863599324691
404	Vwa2	0.982657198074994	1.64172825807056	3.8264209292957	0.0504505538038681	0.999863599324691
405	4933439C10Rik	0.817472602653592	3.64717397729711	3.8193229069783	0.050664708132433	0.999863599324691
406	Ddx17	0.510562775008332	9.87290743077888	3.8192989717096	0.0506654319065228	0.999863599324691
407	Hyou1	-0.458765717494334	7.11578876782345	3.81824904635651	0.0506971911594904	0.999863599324691
408	Ltbp3	0.620507021679904	5.81504016672324	3.81719710178481	0.0507290325985837	0.999863599324691
409	Coq10b	-0.724032643811817	3.8017821517296	3.81680954958149	0.0507407687922443	0.999863599324691
410	Hgfac	1.34640856252798	-0.672580272845561	3.8137561392204	0.0508333352832262	0.999863599324691
411	Sidt1	-1.69438198166138	0.0690871551134633	3.8136018968412	0.0508380159943218	0.999863599324691
412	Gfy	2.21592975450398	-1.35899955739164	3.80970754605359	0.0509563468950181	0.999863599324691
413	Unk	0.472976170160477	6.85308297413636	3.80757586933401	0.0510212417618473	0.999863599324691
414	Pax5	-2.01974876129709	-0.116502909844189	3.80693354730729	0.0510408131694829	0.999863599324691
415	Tgm3	1.35675687975919	-1.32326538787093	3.80177840934264	0.0511981768804689	0.999863599324691
416	A3galt2	1.04906411541341	1.63708125347592	3.8017129841981	0.0512001773163526	0.999863599324691
417	Celrr	-2.56401472752068	-3.24147659664726	3.79269214624705	0.0514767909887872	0.999863599324691
418	Dnajb11	-0.452251661130848	5.93448796946156	3.79209800567729	0.0514950650200103	0.999863599324691
419	Iyd	-2.32321156969532	-2.6008794571905	3.77959124547503	0.0518813332683922	0.999863599324691
420	P4htm	0.650510820772593	4.03674850827387	3.77849032254083	0.0519154814769484	0.999863599324691
421	Accs	0.638602253933254	4.24365184076132	3.77375144985558	0.0520627425996661	0.999863599324691
422	Stfa2l1	-2.47704405140751	-2.93411441832108	3.7664397151686	0.0522908234780874	0.999863599324691
423	Wdr90	0.586905281661276	6.49388254688483	3.75787361743089	0.0525593785083048	0.999863599324691
424	Bzrap1	0.489951102564517	6.38523029431922	3.74174143283778	0.0530691088183381	0.999863599324691
425	Sln	-2.07064532147987	-2.5015079315262	3.74132527168092	0.0530823273481396	0.999863599324691
426	Lypla1	-0.555221062209704	5.10706555603404	3.73318955528053	0.0533414436573183	0.999863599324691
427	Klf11	-0.591910686365785	4.32872356029029	3.72393440410611	0.0536378425875048	0.999863599324691
428	Egln1	0.424990381977311	7.4299069789455	3.71839663596964	0.0538160249682591	0.999863599324691
429	Serpine1	0.932097994776538	1.22147066105995	3.7121409730743	0.0540180607178517	0.999863599324691
430	Smarce1	-0.415345283063234	7.77222233099933	3.70799471422148	0.0541524128900903	0.999863599324691
431	Rpf1	-0.541120716309896	5.62148209891847	3.69977477619959	0.0544198132953131	0.999863599324691
432	Vtn	-0.926563370479735	5.15272209192081	3.69827689014454	0.0544686911262926	0.999863599324691
433	Ap1s2	-0.635769493968865	5.05606057459878	3.69151507721721	0.0546899170435834	0.999863599324691
434	Ints8	-0.472262359017299	6.50642156717683	3.67396625931939	0.0552685162678227	0.999863599324691
435	Ghrh	-1.26836236868989	-0.315850725979685	3.66551423142196	0.0555494991916288	0.999863599324691
436	Crebzf	0.483241471817979	6.52889219345961	3.66335147524261	0.0556216419588828	0.999863599324691
437	Adamts9	0.785752823552493	3.82043556215388	3.66126999774416	0.0556911673681177	0.999863599324691
438	Olfm3	-1.4452664335679	0.088729819060648	3.65495654038926	0.0559026135554515	0.999863599324691
439	Slc26a10	0.997646426740596	0.286004755519215	3.64452441869415	0.0562538677474388	0.999863599324691
440	Ptgds	-1.69369615211362	1.68460573763889	3.63373144544357	0.056619737790018	0.999863599324691
441	Card14	1.43159227506794	-1.50297504339408	3.62920702620169	0.0567738611120467	0.999863599324691
442	Mc3r	-2.12782167676234	-2.70532819378028	3.62884552702469	0.0567861946955946	0.999863599324691
443	Lipo1	-0.904522078700216	1.71951410392548	3.62766501857974	0.0568264909459209	0.999863599324691
444	Clk4	0.504292981165536	5.43371872563901	3.62326797506003	0.056976849794239	0.999863599324691
445	Reep4	0.541475769457744	5.22053685356664	3.62247480568881	0.0570040175034954	0.999863599324691
446	Hif3a	0.606055888610052	5.54326379669816	3.61926677247628	0.057114039719819	0.999863599324691
447	Olfm4	-1.38746785021377	-0.540262799228848	3.61516076642943	0.0572551877132939	0.999863599324691
448	Shmt2	0.525884983365495	7.32667632059638	3.61193164776067	0.0573664519928586	0.999863599324691
449	Xylt1	0.721276450374588	4.43177638065668	3.60983079710041	0.0574389633087801	0.999863599324691
450	Ltv1	-0.61053425182459	5.42705561979989	3.60196551591717	0.0577113006885019	0.999863599324691
451	Ubfd1	-0.452065324028264	6.84208314376856	3.60135475439444	0.0577325057634789	0.999863599324691
452	Ror2	0.601888569061096	5.96417213906728	3.59802663618819	0.057848200447101	0.999863599324691
453	Tef	0.445592488169326	5.66115051156911	3.5977657119953	0.0578572813048888	0.999863599324691
454	Dazl	-2.21533864092293	-2.98511245928792	3.59288299582526	0.0580274924276	0.999863599324691
455	Gpr37l1	-2.5693874333177	-3.23934359368614	3.58819364418374	0.0581914637018268	0.999863599324691
456	Sepp1	-0.762643052849508	5.66183323665773	3.5841500925953	0.0583332487091881	0.999863599324691
457	Inca1	1.09066100868301	-0.671361955978624	3.58166725679831	0.0584204898852661	0.999863599324691
458	Malat1	0.798854914811291	6.30983474858781	3.57673751915738	0.0585941207859985	0.999863599324691
459	Abcb4	0.96951562010201	0.343177235038374	3.5764150096248	0.0586054990291299	0.999863599324691
460	Chordc1	-0.489492879025912	5.64086174278498	3.57272389114134	0.0587358902642228	0.999863599324691
461	Nek6	0.394812977688013	7.20042879198126	3.5715344594303	0.0587779733926776	0.999863599324691
462	Ntrk3	0.541878915577095	5.29360110950992	3.56793431141665	0.0589055451692149	0.999863599324691
463	Ptk7	0.432741312170975	7.39122207094477	3.56649535222709	0.058956617193113	0.999863599324691
464	AA387883	-1.38303116278065	-1.40928082223125	3.56627409985572	0.0589644741306654	0.999863599324691
465	Tmem28	-0.890097293757434	2.47986647975567	3.56570292804179	0.0589847622737551	0.999863599324691
466	Chrna3	-0.686979058302429	3.68415709737375	3.56515863645179	0.0590041025302812	0.999863599324691
467	Trim15	1.14874584474012	-1.02105329794607	3.5373230001483	0.0600022284296336	0.999863599324691
468	Gjd2	-0.835662606529682	3.64133532957086	3.53313925619364	0.0601537940546411	0.999863599324691
469	Dmrta2	0.448891083070407	6.97548548007639	3.53026992989302	0.060257977323306	0.999863599324691
470	Mir1982	1.27713071215425	-1.4476162439095	3.52371148704389	0.0604968314214533	0.999863599324691
471	Pmch	-1.48099280651387	-1.06676983572581	3.52112327454495	0.0605913694251658	0.999863599324691
472	Rmrp	-1.57210141487783	-1.67467463932499	3.52087775334509	0.0606003455828433	0.999863599324691
473	E230029C05Rik	1.59947746364956	-2.22836641868976	3.5123857641803	0.0609116818810132	0.999863599324691
474	Gm19705	1.66422359627864	-2.17828311128189	3.50987519573355	0.061004050915262	0.999863599324691
475	Upk1a	1.09055334439718	0.210227510630727	3.50748250686304	0.0610922216786121	0.999863599324691
476	Ankrd34b	-1.32852803959275	-0.292507323977619	3.50548016373445	0.0611661124307537	0.999863599324691
477	Trp53inp2	-0.469647588374961	7.80685469640663	3.50178381970346	0.061302765472089	0.999863599324691
478	Npy5r	-1.82407311626042	-2.50141986949541	3.49701661860381	0.0614794879593177	0.999863599324691
479	Snord68	1.75977979410061	-1.80884838488998	3.49435576089267	0.0615783630613497	0.999863599324691
480	Igfbp5	0.466102414121525	8.18067356750079	3.49315282897669	0.0616231185022774	0.999863599324691
481	Gm9767	-1.55084792609155	-2.17918702583852	3.48837796898846	0.0618011105044881	0.999863599324691
482	Hist1h1e	1.73193421011099	-0.827343039367391	3.4882474558144	0.0618059833117236	0.999863599324691
483	Tmprss2	1.01573889901102	-0.177315884062868	3.48735713692765	0.0618392349527557	0.999863599324691
484	Fbp2	2.36684423516149	-2.6157141687348	3.48238128400017	0.0620254242999714	0.999863599324691
485	Notch2	0.416031995891568	7.02873116035276	3.47692878512169	0.0622301348900336	0.999863599324691
486	Igflr1	0.931505429655446	3.12907740179686	3.47259971797784	0.062393179482524	0.999863599324691
487	Kdm7a	0.506448015327204	5.64054928064655	3.4683935699325	0.0625520305659414	0.999863599324691
488	Rasgrp3	-0.986722852799511	3.53102168526312	3.46643544093758	0.0626261289986045	0.999863599324691
489	AI661453	0.923665907893536	1.96884814350962	3.46314178896408	0.0627509765998905	0.999863599324691
490	Xist	0.719099917548965	9.55788802155632	3.4629323362858	0.0627589249771291	0.999863599324691
491	Thy1	-1.71380794323428	-0.358682088465473	3.45785981281806	0.0629517467084787	0.999863599324691
492	Nhlh2	-0.67602082180966	5.69794052089684	3.45475904279451	0.0630699270765315	0.999863599324691
493	Ppox	0.516672751778295	5.27032901408515	3.45307971717116	0.0631340302960089	0.999863599324691
494	Tusc2	-0.477574625037237	6.20454944094155	3.45044939341178	0.0632345746293846	0.999863599324691
495	Hnrnpdl	0.460845292460328	9.02215575411502	3.44799478407793	0.0633285562344289	0.999863599324691
496	Cyp4f13	0.927566823051381	1.47361827856684	3.44736176922585	0.0633528171271374	0.999863599324691
497	Sp100	1.41545775492397	-1.29979653228685	3.44724130748663	0.0633574350592143	0.999863599324691
498	Hist1h4d	1.20988276161408	0.208453189344696	3.44223762758321	0.0635495698142341	0.999863599324691
499	Sapcd2	0.460462374697241	5.9320385195719	3.43945573598699	0.0636566594171684	0.999863599324691
500	Slc22a6	-1.71309110233196	2.32241284678224	3.43645540325494	0.0637723736723223	0.999863599324691
501	Rps12	0.951459709452191	1.09159667220576	3.43197096013699	0.0639457441756026	0.999863599324691
502	Frmpd4	-1.16097667364923	-0.292104055519262	3.4266970394153	0.0641502796230934	0.999863599324691
503	Gm10791	1.25037575867848	-0.218230264408211	3.42472932980841	0.0642267708167322	0.999863599324691
504	Rbm6	-0.437287104285401	6.80160017759459	3.4247146323711	0.0642273425192334	0.999863599324691
505	Syne4	0.860857252406127	2.33119813769325	3.41863886754716	0.0644641438688815	0.999863599324691
506	Sp5	0.763747270127245	4.05518669323713	3.4182676500345	0.0644786421329914	0.999863599324691
507	Ttc5	0.511986557217593	5.9452332088446	3.41533064401249	0.0645934724971384	0.999863599324691
508	Plcxd1	0.989986121902312	0.79287734126339	3.40105893566373	0.0651545791637393	0.999863599324691
509	4930579G18Rik	0.982749000191343	2.20254193644337	3.39222256480668	0.0655045957931479	0.999863599324691
510	Edn1	1.04166282566927	1.01366778042952	3.39027485383535	0.0655820160284357	0.999863599324691
511	Fam189a1	-0.836183474337785	3.77171635779725	3.38742086918947	0.0656956365470299	0.999863599324691
512	Neat1	0.946532243568223	2.88614379995753	3.38170566171824	0.0659237980909937	0.999863599324691
513	Zfp516	0.461192050309187	7.21220231615477	3.38091657215037	0.0659553664078395	0.999863599324691
514	Osmr	-1.05184112532289	0.262662017510512	3.37875857674281	0.0660417816401812	0.999863599324691
515	Naaladl1	0.898829683211171	2.03876868540728	3.37351619648035	0.0662522126998447	0.999863599324691
516	Nlrp5-ps	-1.05285042750985	1.14530345335157	3.37350105073929	0.0662528216918497	0.999863599324691
517	Sun1	0.383516987059824	6.60703785023125	3.36694354446374	0.0665170536814745	0.999863599324691
518	Mcemp1	-1.78292245319262	-2.506377928964	3.36687560129583	0.0665197973080926	0.999863599324691
519	Wdr93	-1.55432688758261	-1.64308525823173	3.36645230416189	0.0665368932771169	0.999863599324691
520	Fnbp4	0.510176652368149	7.27143312324635	3.36186672412659	0.0667223951394239	0.999863599324691
521	Rmi1	-0.545548909596426	4.68591359214741	3.35862929195924	0.0668536926771344	0.999863599324691
522	Gm16973	0.767405403774092	3.26464098889462	3.35034232933135	0.0671910387871911	0.999863599324691
523	Zfml	-0.444486506360721	7.12478685954668	3.34879102257622	0.0672543913654517	0.999863599324691
524	Ugt1a6b	-2.66572361420346	-3.18576191450379	3.34834221561054	0.0672727317392137	0.999863599324691
525	Naga	0.532726851308616	4.5492089930766	3.34466449514481	0.0674232223114696	0.999863599324691
526	Rps29	1.30026102890669	-0.629666416035482	3.34108834035306	0.067569901983699	0.999863599324691
527	Atp8b5	1.07180321203341	-0.767353029909831	3.33981687190746	0.0676221347397556	0.999863599324691
528	Nup210	0.506284231141183	6.9280707074852	3.33724640521228	0.0677278630814608	0.999863599324691
529	Lect1	1.35590331233708	1.27090019752694	3.33646469970882	0.0677600511976487	0.999863599324691
530	A630089N07Rik	-0.953369694538127	2.40446669373323	3.33457281692829	0.0678380205508028	0.999863599324691
531	Meg3	0.72568695138741	8.4065655610511	3.3308234462836	0.0679928253307409	0.999863599324691
532	Hkdc1	1.53225146885112	-1.26921690870232	3.33037634876161	0.0680113103760623	0.999863599324691
533	Dpt	-2.414703108716	-2.86500077022575	3.32871065085882	0.0680802252231759	0.999863599324691
534	Utp14b	-0.74237161881033	3.35956095145692	3.32341672653114	0.0682997467924427	0.999863599324691
535	Pate4	-1.34897214146293	-1.66171452146429	3.32040152660728	0.0684251154515746	0.999863599324691
536	Eml2	0.547189695274148	5.38864338146569	3.31755514193797	0.0685436908327427	0.999863599324691
537	Snord49a	1.15766870680232	-0.322611495692028	3.31202712167838	0.0687746068819692	0.999863599324691
538	AI662270	-1.57201557905029	-1.803394433668	3.30432167146792	0.0690978679832346	0.999863599324691
539	Adamts19	0.914769089157848	3.09227398905545	3.29937020779654	0.0693064508983311	0.999863599324691
540	Foxg1	0.676486125153077	9.60921498536377	3.29600490275197	0.0694486006456265	0.999863599324691
541	Slc16a6	0.767419734388683	2.92021298538897	3.29566773468084	0.0694628597394746	0.999863599324691
542	Col9a3	0.706496733703164	3.9620453902882	3.2854844802732	0.0698949973348929	0.999863599324691
543	Tlr1	-1.34420370958018	-0.898529749149867	3.27707670207942	0.0702539599361292	0.999863599324691
544	Hist1h3g	1.20234502730689	-0.694476388597858	3.27513364470453	0.0703371975468442	0.999863599324691
545	Wif1	0.689869200631702	3.27190631154791	3.27247104654202	0.0704514307565984	0.999863599324691
546	Zfp518a	-0.635938102181934	4.15539180469142	3.2692636966295	0.0705892993053565	0.999863599324691
547	Cdk3-ps	0.930371980627498	0.884766897134264	3.26500707380437	0.0707727174897257	0.999863599324691
548	Slfn9	-0.685305190624821	3.67921532829151	3.26491998146835	0.0707764756302602	0.999863599324691
549	Cachd1	0.404502707880725	7.51503008233794	3.26275654214582	0.0708698993245908	0.999863599324691
550	A730046J19Rik	-2.00452928057902	-2.32313689777468	3.26196994949093	0.0709038994580842	0.999863599324691
551	Aicda	-1.78000555104001	-2.45709134060252	3.2545578040501	0.0712251459040713	0.999863599324691
552	Myh11	1.24609328308255	-0.22243374010864	3.25207945739944	0.0713329064308299	0.999863599324691
553	Tspyl4	-0.586095931806932	7.05694819496832	3.25118778832194	0.0713717196536868	0.999863599324691
554	Cacng1	1.17799973434668	-0.602743068725825	3.24172344338427	0.0717850885368696	0.999863599324691
555	Kcnj12	-1.30195207139311	0.00687708301092386	3.23573941238783	0.0720477734600166	0.999863599324691
556	Rassf1	0.449565219882877	5.31088351830957	3.23517659631489	0.0720725327335421	0.999863599324691
557	Cp	-1.13325394597573	2.21848550804107	3.23300515372009	0.0721681438609185	0.999863599324691
558	Cecr6	-0.591980496470973	4.63496331074078	3.23260100803425	0.072185953869109	0.999863599324691
559	Clec5a	-1.39773785420068	-1.37532753997707	3.22077997450313	0.0727089772804303	0.999863599324691
560	Gpc6	0.523013290870603	5.71858182652531	3.21946829645361	0.0727672627034713	0.999863599324691
561	Ccdc78	1.00953782466626	-0.092764407408024	3.21677204669656	0.0728872300912839	0.999863599324691
562	Klf2	-0.978172057327382	3.4905026989015	3.21536583128495	0.0729498826431409	0.999863599324691
563	Ppp1r13l	0.596328816293508	4.28536982984672	3.2146264075526	0.0729828501186691	0.999863599324691
564	Hspa4	-0.443488699304651	8.41690581144928	3.21415459333227	0.0730038944798793	0.999863599324691
565	Fastkd5	-0.670254452500523	3.75304609586136	3.21366520370995	0.073025729636324	0.999863599324691
566	Samd3	-0.649042481628822	4.11071330742611	3.20914371568025	0.0732277971543717	0.999863599324691
567	Upp1	0.922549466793929	1.46904719725551	3.20454254149557	0.0734340419167256	0.999863599324691
568	2700089E24Rik	-0.430950179057252	5.81619748983554	3.20038626970549	0.0736208801231366	0.999863599324691
569	1700093K21Rik	2.08306806244204	-2.79470457029128	3.19580971501958	0.0738272018029678	0.999863599324691
570	Ccnl2	0.39538158098944	6.55741256300899	3.19146108066405	0.0740238234550199	0.999863599324691
571	Napsa	1.26311816892773	-1.02476881965467	3.18651440917496	0.0742481687846045	0.999863599324691
572	Hcar1	-1.68180329829964	-1.43934514795847	3.18648892517493	0.0742493264433108	0.999863599324691
573	Ndufaf4	-0.537888168099401	4.41333498606625	3.18630856975713	0.0742575199818554	0.999863599324691
574	Klf10	-0.631448005594656	4.15142955709233	3.18153773205087	0.0744746118175369	0.999863599324691
575	St8sia4	-0.57713318534552	4.73181265576179	3.17827089868241	0.074623658621267	0.999863599324691
576	Lpo	-1.20938182017344	-0.923654171536901	3.17658996347167	0.0747004748157608	0.999863599324691
577	Bdkrb2	-1.10623010022361	-0.184681047194131	3.17414890793348	0.0748121786128688	0.999863599324691
578	Hsp90b1	-0.520798886658939	9.09175215446565	3.17370057138055	0.074832714189562	0.999863599324691
579	Arl15	-0.4524652462331	5.48154655737571	3.17335889920932	0.0748483681835355	0.999863599324691
580	Maff	0.726031775788157	2.93922187712613	3.17254509086684	0.0748856676557841	0.999863599324691
581	Atp13a1	0.430618267072491	6.88775263587713	3.1723769051726	0.0748933786400996	0.999863599324691
582	1500012F01Rik	0.571057021051346	5.25641679527144	3.17018316203685	0.0749940356155447	0.999863599324691
583	Sqrdl	-1.01875824657678	1.15128581969361	3.16822329943531	0.0750840842108448	0.999863599324691
584	1700096J18Rik	-1.98523810060229	-2.6343997692593	3.1636917003695	0.0752927399081091	0.999863599324691
585	4921506M07Rik	-1.73195101902668	-1.76757410483561	3.15684554714064	0.0756091508393543	0.999863599324691
586	L3mbtl4	-1.67879031576126	-2.03855168887875	3.15649085475834	0.0756255826594	0.999863599324691
587	Tmem132c	0.535478139752974	6.43721813888181	3.15479880082719	0.0757040232158692	0.999863599324691
588	Dkk3	0.560001544518008	5.38770708767726	3.14620516222698	0.0761037609140168	0.999863599324691
589	Hist1h3e	1.23498608829424	-0.450070384176604	3.14555659309984	0.0761340213967274	0.999863599324691
590	Slc5a3	-0.708698350947943	3.46788560822327	3.14547254414204	0.0761379438406022	0.999863599324691
591	Hist1h2ab	1.08348127498038	-1.10219328747259	3.14243925885743	0.0762796484026517	0.999863599324691
592	Phyhipl	-0.584012709499616	5.40288938248051	3.14218674997905	0.0762914575189236	0.999863599324691
593	Dmrt3	0.568446770670126	5.40349376412278	3.14013650579624	0.0763874143657419	0.999863599324691
594	Alkbh3	0.540427881111221	4.25634122621761	3.1330069236683	0.0767221092574088	0.999863599324691
595	9530026P05Rik	1.51551453916501	-2.53706779880261	3.13080692274156	0.0768257054039903	0.999863599324691
596	Tnfrsf21	-0.441305721832187	5.67436399337471	3.12985239283015	0.0768707001836644	0.999863599324691
597	Tmc4	0.86571008687838	1.56764936897236	3.12921117102606	0.0769009421117276	0.999863599324691
598	Mpped2	0.427078456713514	7.63466234560364	3.12174612900162	0.0772539589978253	0.999863599324691
599	Tek	-0.939995349986829	4.11862124122651	3.12159252646585	0.0772612410388476	0.999863599324691
600	Tctn1	0.547731067954474	4.36211782255803	3.11999807331696	0.0773368750477286	0.999863599324691
601	Tcf4	0.455394623131269	8.69651170164315	3.11847005143619	0.0774094325972215	0.999863599324691
602	Abca17	-1.92550236584685	-2.86111051476822	3.11730473076774	0.0774648166419911	0.999863599324691
603	Tgfb2	0.60399584321171	4.90915448503618	3.11400177385582	0.0776220276686199	0.999863599324691
604	1700110C19Rik	1.39904834470215	-1.39142146230377	3.10840195232097	0.0778893477184925	0.999863599324691
605	Clasrp	0.512274174592615	6.58206615420237	3.10793699993315	0.0779115877694733	0.999863599324691
606	Arrdc1	0.580198464903321	3.8894916529658	3.09916984021406	0.0783322291456503	0.999863599324691
607	Abcd4	0.581216830195764	4.03957461221251	3.09784897404401	0.0783958148842215	0.999863599324691
608	Scd4	1.41530615759442	-1.55996504341471	3.09582334494243	0.0784934354875871	0.999863599324691
609	Kl	-1.35930393843936	-1.05829527165919	3.09170714249748	0.0786922099911229	0.999863599324691
610	Iqgap3	0.513459419863636	6.13973099126605	3.08341849418707	0.0790941217753745	0.999863599324691
611	Serinc4	0.972627126664101	1.50503819335799	3.08043136478443	0.0792395074642627	0.999863599324691
612	Klhl9	-0.418770157663042	7.17302908358141	3.07418950753299	0.079544233189399	0.999863599324691
613	Folh1	-1.65245676457138	-2.40512287610354	3.07231919598867	0.079635786930569	0.999863599324691
614	Gm14378	0.943200758014761	2.76236854813195	3.06954547998628	0.0797717724042094	0.999863599324691
615	Spaca6	1.02334643623552	3.10573139727919	3.06653596278588	0.0799196014721839	0.999863599324691
616	Pgm2	0.453784535142413	5.81921858012834	3.0659177231009	0.0799500062692162	0.999863599324691
617	F2rl1	1.44645409363889	-1.69179549402466	3.06559056996481	0.0799661005820252	0.999863599324691
618	Rgs2	-0.540853989227974	5.87163829415113	3.06362674129139	0.0800627846401781	0.999863599324691
619	Prdm16	0.500054069132927	6.67790780966542	3.06360985362215	0.0800636166073533	0.999863599324691
620	Mpp2	0.394139221021595	6.63914462243338	3.05978613444115	0.0802522313950436	0.999863599324691
621	Man2c1	0.447243151846826	5.82701875407254	3.05569710922954	0.0804544631982711	0.999863599324691
622	Erv3	-2.48845215306705	-2.03267646916735	3.05386974687974	0.0805450170154698	0.999863599324691
623	Corin	-1.74291910464482	1.66689651677556	3.05213695537554	0.0806309859427839	0.999863599324691
624	Zfhx4	-0.539976342980108	6.91018226029727	3.0509877019604	0.0806880583798525	0.999863599324691
625	Lig4	-0.566116506668339	4.51630740130144	3.04907241904422	0.080783268992837	0.999863599324691
626	Tex40	1.40245437008113	-1.74764070677381	3.04828731542924	0.0808223322736182	0.999863599324691
627	Cbx7	0.692977330328738	3.2521423017997	3.04692958193687	0.0808899351637323	0.999863599324691
628	Hbq1a	1.5203958763718	-1.78794747550013	3.04515260056013	0.0809785049655208	0.999863599324691
629	Plod2	0.625853957065886	5.33873107641022	3.04195579826919	0.0811381061161656	0.999863599324691
630	Bpifb1	-2.00605036716136	-2.79458498686393	3.04121431360139	0.0811751733741004	0.999863599324691
631	Slc2a4	0.567457905393552	4.14482171323766	3.04088425198616	0.0811916792242096	0.999863599324691
632	Eif5	-0.408490745465128	7.94386511380581	3.03914047836093	0.0812789426432851	0.999863599324691
633	Rab34	0.450670512856052	5.05649113360753	3.03843517571613	0.0813142667347981	0.999863599324691
634	Znf512b	0.378098586538155	7.24913835445898	3.03816189824607	0.0813279579036985	0.999863599324691
635	Pdzrn4	-0.954046046573618	3.50401682102729	3.03751990538868	0.0813601314536778	0.999863599324691
636	Sdcbp2	0.993335976042849	-0.258997320531356	3.03663544007123	0.0814044790303975	0.999863599324691
637	E4f1	0.471722729908829	5.59538976569137	3.03448632819298	0.081512345381361	0.999863599324691
638	BC005537	-0.357656578914134	7.56924440677687	3.02760455952745	0.0818587878955537	0.999863599324691
639	Gas1	0.547475651462253	8.49127519389488	3.0261811288899	0.0819306444585069	0.999863599324691
640	Cc2d1b	0.490554903615704	5.56389172062639	3.02012771040438	0.0822369898049821	0.999863599324691
641	5031434O11Rik	1.20001780307372	-1.05029326013249	3.01999300347746	0.0822438209642237	0.999863599324691
642	Homez	-0.654280217363662	4.47339294592811	3.01585422907083	0.0824540022606805	0.999863599324691
643	Pcdh17	-0.485520069759871	4.91751331332268	3.01568420755379	0.0824626489317044	0.999863599324691
644	Txndc9	-0.420756869223579	5.71912430187073	3.01502720759206	0.0824960707417063	0.999863599324691
645	Arxes2	-0.735074471052986	4.30152680665099	3.01478516430654	0.0825083872511553	0.999863599324691
646	St8sia6	1.22300534949577	-1.50757210034135	3.01401879081603	0.0825473976947955	0.999863599324691
647	Rpl10a	0.775733987932961	3.32472909486711	3.00952947545978	0.0827763161037171	0.999863599324691
648	Ankrd23	0.799458635290079	2.50099925769924	3.00763127315186	0.082873315014808	0.999863599324691
649	Trim7	0.907314774062836	0.348608082480383	3.00483915919059	0.0830162162934128	0.999863599324691
650	Slc13a4	-1.23056463814823	-0.114768769740391	3.00303854870405	0.0831085132311306	0.999863599324691
651	Nkrf	-0.566577869770089	4.09845917846581	3.00142001977522	0.0831915714897423	0.999863599324691
652	Gm5779	-1.97970154721966	-2.80740281873514	2.99696534167386	0.0834206360871714	0.999863599324691
653	Amn	1.23898118382353	0.0618146445572853	2.99503584685968	0.0835200642705648	0.999863599324691
654	Pidd1	0.594024724056787	5.23898829041621	2.99404939860826	0.0835709460702674	0.999863599324691
655	Proser2	0.767339942017713	1.90832390995737	2.99045742791823	0.0837565060039112	0.999863599324691
656	Neurl3	1.01578585034091	-0.781277036448486	2.99033836965712	0.0837626641283233	0.999863599324691
657	Runx2	1.17366109249383	2.82173186898185	2.98172967355726	0.0842092363349161	0.999863599324691
658	Rgl2	0.397269334821531	6.58558652642989	2.97993203518881	0.0843028123532441	0.999863599324691
659	Lrrd1	-1.19531306671086	-1.37812013976162	2.97951376049887	0.0843246017450449	0.999863599324691
660	Mmrn1	-1.13312859307229	3.70656709333634	2.975885565498	0.0845138627291726	0.999863599324691
661	Th	-0.680359979669012	3.29602145832185	2.97345743498928	0.0846407800599898	0.999863599324691
662	Slc22a8	-1.32972429628322	0.252751503492835	2.96918363083145	0.0848646707535245	0.999863599324691
663	Snhg6	0.630091347734682	4.26889736428898	2.96386492404601	0.0851441952391717	0.999863599324691
664	Epb4.1l4a	-0.441506648585394	5.19650806741885	2.95943229289666	0.0853779127490347	0.999863599324691
665	Mir7-1	-1.56310053454399	-2.60805450253192	2.9555442684698	0.0855834863068495	0.999863599324691
666	Med12l	0.543536674203156	4.78912379125083	2.95456541191627	0.0856353262300533	0.999863599324691
667	Syce1l	1.45634117893207	-2.24245622077719	2.9529372694958	0.0857216273758695	0.999863599324691
668	Eid1	-0.405978733443524	8.27188079497318	2.95046125835393	0.0858530509614685	0.999863599324691
669	Gpr84	-1.05870690662196	-1.04996354323235	2.94183738969986	0.0863124999562179	0.999863599324691
670	Yme1l1	-0.405060606361825	6.55287899403696	2.94058986721888	0.0863791835122465	0.999863599324691
671	Chtf8	-0.412484552421006	7.82108064402314	2.93980790831964	0.0864210098237155	0.999863599324691
672	Ddc	-0.998034384399677	2.42378350007905	2.93561933169364	0.0866454267222051	0.999863599324691
673	Fbp1	2.18104878446794	-3.34083116013585	2.9348330789295	0.0866876231023938	0.999863599324691
674	Odf2	0.439954956502525	7.69192786499691	2.93283806482572	0.086794790796897	0.999863599324691
675	Pou4f2	-2.71219343324289	-0.438465447103712	2.93233155003976	0.0868220224625259	0.999863599324691
676	Npc1l1	1.86907861984793	-2.87450629450214	2.93087995596393	0.0869001155132232	0.999863599324691
677	Ngfr	-0.84888323343916	4.68084734642896	2.92885491190672	0.0870091861791889	0.999863599324691
678	Zkscan17	0.38916731482911	6.54557796699136	2.92826871020588	0.0870407871793808	0.999863599324691
679	Snord19	1.5037148820718	-1.08148993943193	2.92539289382788	0.087195997019941	0.999863599324691
680	Htr4	-1.91067952003673	-2.18709290623212	2.92502588466752	0.087215826318136	0.999863599324691
681	Wtip	0.50043012259268	4.98294132094483	2.92476549163369	0.087229898168494	0.999863599324691
682	Cited1	-0.775966280386559	2.72177024205624	2.92032969452861	0.0874699903278594	0.999863599324691
683	Snora21	2.1424732800049	-2.48273261411829	2.91615100960064	0.0876968208452348	0.999863599324691
684	Slmo1	0.504558473319355	4.5358032072085	2.91560415489687	0.0877265527412486	0.999863599324691
685	Col13a1	-1.21702062283459	1.5655166746134	2.9140674047675	0.0878101626506044	0.999863599324691
686	L3mbtl1	1.23662520312136	-0.994952340436997	2.91334965406972	0.087849242859205	0.999863599324691
687	Ovgp1	0.923263165559366	1.8871235532665	2.91195359431489	0.0879253097309027	0.999863599324691
688	Ube2d1	-0.376494765289945	7.24360965635711	2.91185104834346	0.087930899948502	0.999863599324691
689	Zfp931	-0.925163595786048	0.950597688128823	2.90976521464524	0.0880446912438084	0.999863599324691
690	Fau	0.934926141608549	1.9654379957757	2.90920008462242	0.0880755490063696	0.999863599324691
691	Cycs	-0.877553536468217	1.67112471923497	2.90802034112983	0.0881400042455129	0.999863599324691
692	Arhgef15	-0.651572039525919	4.26689204827283	2.90670763656103	0.0882117838905725	0.999863599324691
693	Zfp85os	-0.890021467638632	0.605063212618205	2.90007082245347	0.0885756608319196	0.999863599324691
694	Pik3r3	-0.4205900271435	7.36468452796461	2.89973975975226	0.0885938545717862	0.999863599324691
695	Edem3	-0.434389801922438	5.96365005464736	2.89782717382124	0.0886990411522422	0.999863599324691
696	Trmt1	0.389183571841499	6.21188953060225	2.89761400897101	0.0887107729718004	0.999863599324691
697	Rps10	0.722176495651325	6.07671003072761	2.89596436654671	0.0888016202003277	0.999863599324691
698	Brix1	-0.463810869341793	5.84804448908062	2.89580596347088	0.0888103488996704	0.999863599324691
699	Ranbp6	-0.481632117823035	5.0386719202478	2.89438024910435	0.0888889538436669	0.999863599324691
700	Kifc5b	0.588016731322527	4.02134341585747	2.8914763658655	0.0890492891102538	0.999863599324691
701	Slc27a1	0.573421149873574	5.47079314790775	2.89023698529774	0.0891178158280892	0.999863599324691
702	Cdkn1c	-0.438851088587832	8.24529673739119	2.88940208611319	0.0891640105555076	0.999863599324691
703	Nrp	1.48857074116169	-2.19432428004659	2.88761842745624	0.0892627868776773	0.999863599324691
704	Mcam	0.402965098787959	6.0173955963441	2.88534908077826	0.0893886314293264	0.999863599324691
705	Mir6992	1.80148072470669	-3.06288725340653	2.88515565038463	0.089399366830745	0.999863599324691
706	Nphs2	-1.38728893934374	-1.36066161172905	2.88459196101074	0.089430659608751	0.999863599324691
707	Map6	-0.522753727490869	7.18164172645392	2.88395954951302	0.089465781582551	0.999863599324691
708	Gnmt	1.03216932678139	-0.491788390766567	2.88264665735375	0.0895387429009585	0.999863599324691
709	Sycp2	-2.2911510753004	-3.35434134765592	2.88205900811681	0.0895714212200632	0.999863599324691
710	Irs4	-0.821317695099525	2.44118973067673	2.87742070753393	0.0898298048302117	0.999863599324691
711	Fam208a	-0.438868418676402	5.12759628762254	2.87692547069727	0.0898574404886324	0.999863599324691
712	Ly6g6c	1.68474577253269	-2.58534783201106	2.87477672261973	0.0899774537619243	0.999863599324691
713	Pax1	1.74883149523816	1.69941531527595	2.86556335868351	0.0904940196990545	0.999863599324691
714	Zkscan1	-0.398299359317722	6.19838009580866	2.86506443770853	0.0905220844194573	0.999863599324691
715	Man2a2	0.363398232219996	6.8930157459428	2.864047230634	0.0905793324308973	0.999863599324691
716	1700003G18Rik	1.85064040205876	-3.01049687407282	2.86202094683737	0.0906934880156759	0.999863599324691
717	Tuba1b	0.464202290329172	7.01164889690114	2.85817714808752	0.0909104670097359	0.999863599324691
718	Prokr2	-0.728880756937536	3.02559119706732	2.85583718481046	0.0910428317373605	0.999863599324691
719	Crtc2	0.56830687422318	5.71681596104261	2.85533504190745	0.091071263718392	0.999863599324691
720	Capza1	-0.533724486658253	4.43689623234337	2.85327881537315	0.0911877905275268	0.999863599324691
721	C030023E24Rik	1.47942249654093	-2.11790373208114	2.84861518582025	0.0914526798595031	0.999863599324691
722	Cxxc4	-0.427072246739924	5.61803053961732	2.84776589628608	0.0915010085032091	0.999863599324691
723	Gm1141	1.06348167392172	-0.818802336103252	2.8475264476996	0.0915146392867615	0.999863599324691
724	Col2a1	0.516598906620609	7.78250189610178	2.84552142000416	0.0916288635172627	0.999863599324691
725	Espn	1.04109424656929	-1.14309159087937	2.84454557435438	0.0916845123858242	0.999863599324691
726	Rnf157	-0.428431550719172	7.12625326652762	2.84407739573217	0.0917112239105176	0.999863599324691
727	S1pr4	-0.981352720279273	-0.312444405925257	2.84365478047179	0.0917353431159554	0.999863599324691
728	Heyl	-0.744901431117345	4.34651485624901	2.84133290555046	0.091867978523262	0.999863599324691
729	Lmf2	0.463080099972412	6.52630623383939	2.83939068517955	0.0919790864510105	0.999863599324691
730	Amy1	1.01434174372976	0.368623864697398	2.8375395719486	0.092085118323312	0.999863599324691
731	Sept7	-0.419545601182885	7.37966596903304	2.83751355221406	0.092086609681268	0.999863599324691
732	Snapc4	0.458371454596794	5.55944182918608	2.83571927462483	0.0921895145671293	0.999863599324691
733	Mier2	0.365587912319599	6.44399810412359	2.83427854425315	0.0922722333541776	0.999863599324691
734	Arhgef1	0.400756418829336	6.59510237580866	2.83356635443738	0.0923131531452745	0.999863599324691
735	Rb1cc1	-0.434751048172433	5.61673216344177	2.82952750251224	0.0925455839390713	0.999863599324691
736	Rpl23a	1.01580764201708	0.213932673671696	2.82752862504285	0.0926608519941188	0.999863599324691
737	Tmem161a	0.402158704739238	5.80000793100543	2.82541251715434	0.0927830503588135	0.999863599324691
738	Zmat1	-0.696837611826942	2.86280700307688	2.8233852512048	0.0929002826869572	0.999863599324691
739	Zfp60	-0.432199364973609	6.53624856076942	2.82053348972323	0.0930654664180764	0.999863599324691
740	Dtymk	0.366333467384471	6.54273131669849	2.82021815983479	0.0930837509936322	0.999863599324691
741	Ngp	-1.72205159783288	-0.716563052815655	2.81737848371913	0.0932485872224761	0.999863599324691
742	Wdr62	0.580238967256564	5.38621784805329	2.81702533650615	0.0932691087290517	0.999863599324691
743	Rps6kb2	0.4457568948231	5.43645853629288	2.81659914420273	0.0932938814502041	0.999863599324691
744	Porcn	0.558018300293583	4.73995191622709	2.81208649399036	0.0935566217265554	0.999863599324691
745	Rasl10a	1.08804831564685	-1.45330527293254	2.80786398504118	0.0938031979497893	0.999863599324691
746	Zhx1	-0.424878315031407	5.51382572546252	2.80754464140213	0.0938218749621891	0.999863599324691
747	Chl1	-1.05061108098962	5.81296488123636	2.80334463377096	0.0940678918375883	0.999863599324691
748	Snap29	-0.442441813738968	5.65342056570176	2.79993500155878	0.0942681283186025	0.999863599324691
749	Plekhm1	-0.448685601747433	5.33528897109666	2.79975556958727	0.0942786786037927	0.999863599324691
750	Adat3	0.685272305115398	3.23635236002642	2.79882063006248	0.0943336721983801	0.999863599324691
751	Mir7673	-1.52914769884912	-2.09441828092986	2.79784946054209	0.0943908338183874	0.999863599324691
752	5330434G04Rik	-0.786015694662321	1.67031284991152	2.79663844269812	0.0944621653655795	0.999863599324691
753	Vwf	0.522859041634061	4.73943974002376	2.79417488848888	0.0946074550912103	0.999863599324691
754	5730488B01Rik	-1.59810871835397	-1.15864327924755	2.7908829492946	0.0948019790878467	0.999863599324691
755	Mir6958	1.65765664726427	-1.82159185531821	2.78967699656857	0.0948733489527403	0.999863599324691
756	Mrc2	0.451931281079275	6.60524412109709	2.78559079999617	0.0951156105641283	0.999863599324691
757	Npm2	0.993213398943797	-0.200148007913815	2.78482841699087	0.0951608850736039	0.999863599324691
758	Alyref2	-0.685005354054579	3.3971837892702	2.78469113664557	0.0951690400302765	0.999863599324691
759	Slc3a2	0.368806616222763	7.30488577530727	2.78302776978683	0.09526791061081	0.999863599324691
760	Il17c	1.58158900847258	-2.96271051239584	2.78202643295289	0.0953274840239462	0.999863599324691
761	Tspyl5	-0.666645051271941	3.7521318907685	2.78198196472736	0.0953301305516153	0.999863599324691
762	Ctr9	-0.345576725160138	7.08174222316009	2.7818864891428	0.0953358130539289	0.999863599324691
763	4833403I15Rik	1.48276488250287	-1.11298474508217	2.77809090443631	0.095562017168754	0.999863599324691
764	Snord83b	1.59361596309052	-1.35321655370018	2.77530726206538	0.095728284384722	0.999863599324691
765	Wfdc2	0.616821819967741	3.99851095689528	2.77446762443375	0.0957784978425913	0.999863599324691
766	Cd180	-1.02158495284872	0.441135918127576	2.77377313453271	0.0958200526015363	0.999863599324691
767	Rps28	1.06162293415833	0.553663683296011	2.77151565637907	0.0959552643732988	0.999863599324691
768	Snord55	1.24207237164902	-0.0368929798767659	2.7700518356686	0.0960430510507745	0.999863599324691
769	Hist1h3c	0.959194533979325	1.98484959513027	2.76711201402259	0.0962196192614072	0.999863599324691
770	Gm15401	1.58511152112483	-1.66564051955281	2.76621775953389	0.0962733990729848	0.999863599324691
771	Mipol1	0.718286524529175	2.25836541453486	2.76442188120683	0.0963815008301797	0.999863599324691
772	Mir143hg	1.34324106168235	0.284584528021293	2.76376045072517	0.0964213485360779	0.999863599324691
773	Psmc2	-0.375966199565928	7.33399597821895	2.76261562363351	0.0964903607719603	0.999863599324691
774	Zfp37	-0.561540030455013	4.68230889702876	2.75941603778234	0.0966835231366164	0.999863599324691
775	Zfp959	-0.819587449876229	2.0856578958511	2.75800260586472	0.0967689876629777	0.999863599324691
776	Dvl1	0.373378240965988	7.0365231748529	2.75617811923993	0.0968794287611243	0.999863599324691
777	Cited2	-0.500513780919689	6.63824370953238	2.75613791748134	0.0968818638283267	0.999863599324691
778	Pop1	-0.490379798752567	4.90526985122883	2.75611107073061	0.0968834900043415	0.999863599324691
779	St8sia3	-0.672782930579753	4.81615182583007	2.75578101915357	0.0969034844995319	0.999863599324691
780	Tubgcp2	0.357748310950672	7.04260241177526	2.75476322302471	0.0969651708223623	0.999863599324691
781	Krt8	0.904072937578412	1.76261975581794	2.75270763404085	0.0970898859775066	0.999863599324691
782	Gm11201	1.21333173100945	-1.77203682566271	2.75259030717828	0.0970970096177396	0.999863599324691
783	Gpbp1	-0.374217861756428	6.82062153680948	2.75242894491316	0.0971068078505324	0.999863599324691
784	Cenpj	-0.511508144990888	5.05171968706695	2.74875805682038	0.0973300027905154	0.999863599324691
785	Gm10548	-1.00858797554446	0.193581557155335	2.74364423046625	0.0976418631111309	0.999863599324691
786	Sertad2	0.388836046726182	5.89413783772073	2.74353616252938	0.0976484652440511	0.999863599324691
787	1700020D05Rik	1.59063744547292	-1.52232101015796	2.74214718040432	0.0977333648882848	0.999863599324691
788	Uchl4	-0.907222572343523	1.12482429918093	2.74060966542887	0.0978274372802854	0.999863599324691
789	Zfp748	-0.57148190069029	4.02415373809268	2.7363215648942	0.0980903256075359	0.999863599324691
790	Rorc	0.779393281701523	2.20764225612338	2.73247137564441	0.0983270237743167	0.999863599324691
791	Akr1c13	-1.02032276656195	-0.98501044936258	2.73242317958951	0.0983299906699776	0.999863599324691
792	Snord53	1.59491739330552	-1.32207799611838	2.72829972550253	0.0985841879300481	0.999863599324691
793	Ube2n	-0.48714496805096	5.05024320249151	2.72654852435707	0.098692360504454	0.999863599324691
794	Med19	-0.393342497161375	5.97762371176096	2.72576621422476	0.098740726041521	0.999863599324691
795	Rmi2	-0.550457594774313	4.00008840384131	2.72477460323049	0.0988020685678778	0.999863599324691
796	Gypa	-1.50172084924714	2.25912655619273	2.72471861712548	0.0988055331914117	0.999863599324691
797	Gxylt1	-0.510714552818317	5.77278771711577	2.72424970922934	0.0988345561211909	0.999863599324691
798	Nov	-1.15105297562021	0.792289133764675	2.72216383183722	0.098963773741602	0.999863599324691
799	Brinp3	-1.01761791757868	1.52938216793414	2.71845920964339	0.0991937254610139	0.999863599324691
800	Spp1	1.01761916854346	1.68969580620312	2.71241628262848	0.0995700720888558	0.999863599324691
801	Nefh	-1.04481764355704	0.536470106153381	2.70954550275874	0.0997494069779886	0.999863599324691
802	Nr3c2	-1.0699176612885	-0.158051715811607	2.70936686813602	0.0997605777632118	0.999863599324691
803	4930520O04Rik	0.875863894161031	0.329297679972156	2.70934968329744	0.0997616524765269	0.999863599324691
804	Kcnmb2	-1.10782589743517	0.876067810467974	2.70785821976377	0.0998549744894873	0.999863599324691
805	Pcnp	-0.516514959387361	4.9628036740404	2.70712684131203	0.099900772231395	0.999863599324691
806	Ahsa1	-0.353828788288459	7.24104932866536	2.70627451980511	0.0999541721775639	0.999863599324691
807	Nptx2	0.627673848264581	3.5667795098113	2.70597299137313	0.0999730711069323	0.999863599324691
808	Ism2	1.01090332405892	1.88939186787402	2.70532605793911	0.10001363219225	0.999863599324691
809	Oacyl	0.890093053114651	-0.328106433519401	2.7037479885459	0.100112648554915	0.999863599324691
810	Insig1	0.373628590409145	6.25434640579897	2.70306981584216	0.100155233561801	0.999863599324691
811	Slc26a11	0.716529781008141	2.94872562775844	2.7021338268099	0.100214040324562	0.999863599324691
812	Lhx5	-0.736368168040308	5.30420735126417	2.69915494193305	0.100401450296021	0.999863599324691
813	4632427E13Rik	0.986365391769666	-0.0547762323108983	2.69880418827822	0.10042354237097	0.999863599324691
814	Zfand5	-0.452030751932949	6.27188559321132	2.69729606301301	0.100518591546896	0.999863599324691
815	Ttyh1	0.360889434554227	8.09237940433457	2.69610274230048	0.100593869907755	0.999863599324691
816	Dnajb3	-0.7817991805978	2.39552850410111	2.69575953132089	0.100615532121378	0.999863599324691
817	Sim2	-1.59867184366458	1.15965389812271	2.6915572049068	0.100881181180066	0.999863599324691
818	Pdia6	-0.401685763847016	8.26000058614125	2.69102450709197	0.100914910243485	0.999863599324691
819	Lancl2	-0.40928514094661	6.39496676748643	2.68941263943645	0.10101704466836	0.999863599324691
820	Cemip	-0.768313351984915	3.83581226099018	2.68838638444175	0.101082131175161	0.999863599324691
821	Serf1	-0.453478419552055	6.07751734922255	2.68828582831648	0.101088511048336	0.999863599324691
822	Trib2	-0.415726373761708	6.79485794561895	2.68523122529767	0.10128252296874	0.999863599324691
823	Clic3	0.957570977505387	0.588254136747521	2.68231029001717	0.10146842578115	0.999863599324691
824	Kdm4b	0.359724260157878	7.39823990760898	2.68032650475183	0.101594896410116	0.999863599324691
825	2010308F09Rik	1.58610828435195	-2.72162989274342	2.67818259946774	0.101731768841819	0.999863599324691
826	Taf12	-0.421735903617603	5.30394241096119	2.67637969949063	0.101847026694968	0.999863599324691
827	Maml2	0.481116782229405	4.56357378602376	2.67521236347628	0.101921729642057	0.999863599324691
828	Oprk1	-1.23926716103784	-1.29466456555772	2.67352490170335	0.102029823653041	0.999863599324691
829	Fzd8	0.448935554505238	7.11381573639419	2.67333678716728	0.102041881501269	0.999863599324691
830	Nanp	-1.70530881783205	-2.18199368749414	2.67226615196578	0.102110537229823	0.999863599324691
831	Rasgrf2	-1.26780924497449	0.148846795837517	2.67092578775272	0.102196560871491	0.999863599324691
832	Prrg4	0.932313465490906	-0.292023495579859	2.6699721146038	0.10225781521191	0.999863599324691
833	Myo9b	0.395366396102498	6.96732309333517	2.66379451371728	0.102655575962674	0.999863599324691
834	Ccdc91	-0.437628110311212	5.1947280599371	2.65819765804657	0.103017405823913	0.999863599324691
835	Trim3	0.399309167500071	6.15849974241165	2.65637581891492	0.103135486391194	0.999863599324691
836	Stip1	-0.404566481546327	8.71598274312246	2.65542205620602	0.103197362573966	0.999863599324691
837	Slc12a7	0.416732817276137	7.03099175116018	2.65514571214578	0.103215298225255	0.999863599324691
838	Cyp46a1	0.633995564258035	4.29475461569126	2.65417567394012	0.103278283954197	0.999863599324691
839	Nadk2	0.382487475215503	5.74728999371415	2.65182219106153	0.103431273314104	0.999863599324691
840	2810408A11Rik	0.495312918350079	4.39753876290265	2.65011462351032	0.103542429909512	0.999863599324691
841	Grin1os	1.45945735622087	-2.56692254772561	2.64936627050101	0.103591186248276	0.999863599324691
842	Itga7	-1.01848566812013	0.521079992897459	2.64932889322702	0.103593622093574	0.999863599324691
843	E130201H02Rik	-0.965869816387027	0.364597254012716	2.64675103043066	0.103761770629884	0.999863599324691
844	Rgs4	-0.655288888261223	4.10461776299269	2.64656348007815	0.103774015798747	0.999863599324691
845	Nr4a1	0.628245573865881	3.5895563641305	2.64572029771467	0.103829086754361	0.999863599324691
846	Pnpla8	-0.438604910255138	5.82710473189946	2.64472690617745	0.103894009418057	0.999863599324691
847	Lta	1.50718686257094	-2.52338563691541	2.6442174263568	0.103927323490116	0.999863599324691
848	BC006965	0.819891085200972	0.3205167792828	2.64381918204446	0.103953372195326	0.999863599324691
849	Trip6	0.402805227306078	6.11083245420804	2.63846627242467	0.104304194718952	0.999863599324691
850	Kazn	0.343154428858945	6.69109616754927	2.63739425664452	0.104374608930618	0.999863599324691
851	Nxph2	-1.53754407951768	-1.21128944652463	2.63729699524755	0.104381000017461	0.999863599324691
852	B630019K06Rik	-0.737130308900661	4.28385308664265	2.63425504151605	0.10458110459352	0.999863599324691
853	Cst6	-1.33873491287464	-1.75073962763375	2.63093911128914	0.104799710639736	0.999863599324691
854	Glis3	0.740006787593472	2.5387914526449	2.62928880341968	0.104908695404526	0.999863599324691
855	Ssh3	0.650512103935027	2.86531510078496	2.62634922457517	0.105103130156699	0.999863599324691
856	Tnk2os	1.33231030474285	-1.86273778648966	2.62557021432168	0.105154722981614	0.999863599324691
857	Mapk15	0.840779697835664	1.87882673097623	2.62394816006118	0.105262238591317	0.999863599324691
858	2810055G20Rik	0.844861951914847	1.45207922439209	2.62369839122663	0.105278804872888	0.999863599324691
859	Med12	0.472670930850756	7.20624865388712	2.62326802411513	0.105307356302466	0.999863599324691
860	Ubash3b	-0.528993499741882	4.20409522992634	2.6172566529014	0.105707051424528	0.999863599324691
861	Poln	0.896910402560879	0.0731962902291253	2.61589072359634	0.105798103545124	0.999863599324691
862	Gm16845	0.934928850387349	-0.0526328694932014	2.61532620757789	0.105835758992341	0.999863599324691
863	Samd10	-0.474253514643363	6.37192988638237	2.61502612223893	0.105855781850976	0.999863599324691
864	Clcn6	0.408378908436605	5.97226830111289	2.61353736392641	0.105955179022173	0.999863599324691
865	Pan2	0.425820889585164	6.79806382816481	2.61232921295885	0.10603591662881	0.999863599324691
866	Atxn2l	0.543084265947422	8.49744371040754	2.61104075783419	0.106122095101827	0.999863599324691
867	Mtus1	-0.412789282482877	5.98165389576478	2.60773988410031	0.106343225095837	0.999863599324691
868	C030034L19Rik	1.72821159208827	-3.05582410729205	2.60671779380939	0.106411798737639	0.999863599324691
869	Snn	-0.448461522388473	8.33757222730952	2.60483050542265	0.106538547379981	0.999863599324691
870	Prlhr	-1.70560034179975	-2.32224152558548	2.60435327922944	0.106570623701293	0.999863599324691
871	Prkd1	0.456289666252294	4.76307842703812	2.59835713364931	0.106974553282692	0.999863599324691
872	Rpl24	1.02708561357288	-0.664617179380404	2.596964718427	0.107068593302909	0.999863599324691
873	Rnf122	-0.362772604928249	6.48987850782598	2.59593359582747	0.107138291043535	0.999863599324691
874	Alkbh1	0.439226871525698	4.78574328510947	2.59289570470405	0.107343923984117	0.999863599324691
875	C230091D08Rik	-0.514097735308758	4.5129799585174	2.59215505846278	0.107394123514265	0.999863599324691
876	Ccdc71	-0.398029753404601	6.13556422571081	2.5914235077162	0.107443731865387	0.999863599324691
877	Ly6c1	-1.33686670289314	-1.9597161550099	2.58844631190019	0.107645882872873	0.999863599324691
878	AI854517	0.36779842326348	7.1970970777577	2.58837424624734	0.107650781289072	0.999863599324691
879	Ppifos	1.01229753544969	1.16161748586929	2.58644111966669	0.107782270319976	0.999863599324691
880	Zbp1	1.17198850101817	-1.57055863271288	2.58611476504397	0.107804485974761	0.999863599324691
881	A630007B06Rik	-0.477236966252652	4.59296676747703	2.58413952600246	0.107939052049677	0.999863599324691
882	Map9	-0.483890939766625	5.65596490599481	2.58354307404808	0.10797972246507	0.999863599324691
883	Gm20751	1.59051873685398	-2.35536848934927	2.5819275433048	0.108089965591928	0.999863599324691
884	Krt222	-1.06520166108452	-0.0823918489640719	2.57962019937164	0.108247632137532	0.999863599324691
885	Pcgf2	0.467261098580404	7.58279786008499	2.57731895145855	0.108405133736448	0.999863599324691
886	1600016N20Rik	0.806513624927186	2.70090123680487	2.56826029729676	0.109027574844564	0.999863599324691
887	Rbm3os	0.959352229992418	0.2394109906438	2.56656215467729	0.109144694631825	0.999863599324691
888	Hs3st2	-1.43940735512633	-0.0988434079813122	2.56628657029885	0.10916371454186	0.999863599324691
889	Mir3064	-0.963431730842411	0.370637717459649	2.55747872791753	0.109773525213653	0.999863599324691
890	Zdhhc1	0.464141819221235	4.87722975305192	2.55383320001371	0.110027018108565	0.999863599324691
891	Il34	-1.31765688409074	-0.914369551290342	2.55263655203393	0.110110367647051	0.999863599324691
892	Srf	0.367907721171242	6.6607794231502	2.55037317240513	0.11026820764964	0.999863599324691
893	Rpl14-ps1	-1.22091392156956	3.40661966515902	2.54932504511911	0.110341384576142	0.999863599324691
894	Dnaaf3	0.767666392852064	2.53910412629942	2.5473765636844	0.110477563351461	0.999863599324691
895	Ccdc71l	-0.520291893095073	4.76164193236963	2.54590768073125	0.110580345338367	0.999863599324691
896	9630033F20Rik	-0.448743381816846	4.79178156962048	2.54580799825002	0.110587324219886	0.999863599324691
897	Mia	0.884935430351462	-0.161295461625015	2.54481795410461	0.110656664621032	0.999863599324691
898	Mir7036b	1.89615470147501	-3.22355124536622	2.54300003038638	0.110784112364718	0.999863599324691
899	Snord47	1.37398383132083	-1.70882526050157	2.5413080501165	0.110902875792024	0.999863599324691
900	Snord88a	1.58199708477685	-1.60766572194987	2.54030938458953	0.110973039825406	0.999863599324691
901	Vps16	0.368992686080077	6.65567239594482	2.5400486291812	0.110991367964297	0.999863599324691
902	Hist1h3a	1.13066073618159	-0.47031911339287	2.53891078286501	0.111071384602653	0.999863599324691
903	Inha	0.712871268870543	3.59208343891827	2.53680463559615	0.111219662497794	0.999863599324691
904	Cpt1c	0.435489153708877	5.6996338646451	2.53621349323249	0.111261319498614	0.999863599324691
905	Prps1l3	-0.486171263687458	5.51581450018001	2.53488297352737	0.11135514224756	0.999863599324691
906	Scn4b	-1.04684847265128	0.194842071604392	2.53462240512138	0.111373526648103	0.999863599324691
907	Ncor2	0.436529984914333	8.38404681792255	2.53258926673118	0.111517089476712	0.999863599324691
908	Fbxl12os	-0.793412227716506	1.55312177383088	2.53119447577961	0.111615695466211	0.999863599324691
909	Pank4	0.42270150246426	5.71091980975743	2.53115584641871	0.111618427768755	0.999863599324691
910	Cacybp	-0.360176035067812	6.76130656276076	2.52855619154857	0.111802473891535	0.999863599324691
911	Gm5577	0.823256272296952	2.64988814475472	2.5272611973541	0.111894279415634	0.999863599324691
912	Adm2	1.5497311621032	-2.61412002786116	2.52526461052992	0.112035985342638	0.999863599324691
913	Gjb1	1.42136711854503	-2.68091717392831	2.52407791357292	0.11212030369117	0.999863599324691
914	Scarna10	1.78737363075036	-3.21512081135257	2.52014203421585	0.1124004602346	0.999863599324691
915	Prepl	-0.389673594033129	6.02574145066088	2.5199811617796	0.112411927548576	0.999863599324691
916	Cldn5	-0.60489378507222	5.00532894158064	2.51974756332914	0.11242858121448	0.999863599324691
917	Car10	-1.03038421603597	2.30366543888783	2.51706847349543	0.112619772906338	0.999863599324691
918	Cubn	0.883640381983182	1.4354766496957	2.51661346250026	0.11265228006417	0.999863599324691
919	Zfhx2os	1.26286140252932	0.767601156295184	2.51346387979926	0.112877577963404	0.999863599324691
920	Ifi44	1.37938090940855	-1.73939454086952	2.51173091389176	0.11300175322127	0.999863599324691
921	Nol8	-0.458303480775733	5.04762309682216	2.51074505744107	0.113072461688391	0.999863599324691
922	Ntng1	-1.12839092075305	3.11782325806846	2.50826318311529	0.113250684816993	0.999863599324691
923	Ubxn2b	-0.409430861419468	5.13808661650888	2.50597819750331	0.113415043112304	0.999863599324691
924	Uvssa	0.556239821714475	4.14736851178146	2.50420173335108	0.113543005256432	0.999863599324691
925	Cyr61	0.490565041894194	5.05831868494287	2.50308220371112	0.113623728874253	0.999863599324691
926	Seh1l	0.345477431066201	6.84838245830812	2.50234167506011	0.113677159407951	0.999863599324691
927	Abcb6	0.405446458550886	5.25454469763648	2.50112539326355	0.1137649765357	0.999863599324691
928	Mageb3	1.24554622279504	-2.28599159348645	2.50037517576297	0.113819180502982	0.999863599324691
929	Zbtb33	-0.377951892716398	5.80004767956211	2.49995501160485	0.113849550222033	0.999863599324691
930	Ero1l	0.492540929007411	4.69077581130922	2.4994603453966	0.11388531644457	0.999863599324691
931	1810026B05Rik	0.609760601045856	4.41676852353756	2.49831919982515	0.113967872808924	0.999863599324691
932	Ciapin1	-0.343750536212489	6.57261300115843	2.49802880198549	0.113988892218564	0.999863599324691
933	4930412C18Rik	-1.07921380880376	-1.24453227145779	2.49768456367182	0.11401381421487	0.999863599324691
934	Stx18	-0.444121525309551	4.88311138256189	2.49718483204965	0.114050004230895	0.999863599324691
935	Tmem191c	0.740756892295689	3.22353885734167	2.4960141937009	0.114134830172707	0.999863599324691
936	Lgr5	1.30389840101396	1.32564413430254	2.49441336742491	0.114250940708287	0.999863599324691
937	Plxdc1	-1.03576444499856	-1.31924198100213	2.4933089301296	0.114331123272296	0.999863599324691
938	Edc4	0.348117247287108	7.16284108159372	2.49134518517502	0.114473845208101	0.999863599324691
939	Pramef8	-0.498549398062909	4.45514176067514	2.48698091520628	0.114791737728196	0.999863599324691
940	Sirt1	-0.473136932485127	4.65739599533937	2.4862731252517	0.114843384709729	0.999863599324691
941	Sla	-0.977603780751648	1.71310266120436	2.48604948732236	0.114859708755699	0.999863599324691
942	Gm10549	-1.02767505656558	-0.641160088908918	2.48478853269819	0.11495179777594	0.999863599324691
943	Hist1h2bc	-0.665947957448134	3.08047042053594	2.48433769604172	0.114984742679929	0.999863599324691
944	Epm2aip1	-0.343771575457428	6.62825100982261	2.48330130534945	0.115060516470466	0.999863599324691
945	Gm11517	1.17676215404367	-1.28796980698836	2.48310620741519	0.115074786856271	0.999863599324691
946	Cyp4b1-ps2	1.2217986839786	-1.85828171062442	2.48195400013786	0.115159104579112	0.999863599324691
947	Bank1	-1.16389982167637	-1.17035877847301	2.47955379636181	0.115334968817068	0.999863599324691
948	Tmsb10	-0.499086156662671	6.60335211049696	2.47768471113733	0.115472122970739	0.999863599324691
949	Pla2g12a	0.449461754154109	4.75670071461628	2.47739420212839	0.115493456785719	0.999863599324691
950	2810474O19Rik	-0.523672063659849	4.783687635259	2.46712742273716	0.116250208887517	0.999863599324691
951	Hopx	0.556404495125902	3.77544668834104	2.46583277896291	0.116346023602873	0.999863599324691
952	Tmem2	-0.404676993171555	7.79268709526856	2.46504120295384	0.11640464995894	0.999863599324691
953	Fbxl6	0.430265037421081	5.63718296396674	2.46224377564982	0.116612096856836	0.999863599324691
954	Pdlim4	0.486634902165934	4.69487827822129	2.45890479026886	0.116860238436627	0.999863599324691
955	Foxo3	0.405809389323563	5.01745994061311	2.45822873541657	0.116910551413325	0.999863599324691
956	Sobp	-0.427559567435225	6.14246064267727	2.45818158702109	0.116914061157419	0.999863599324691
957	Pcp4l1	-0.793810057458318	2.76009941380635	2.45721315450733	0.116986177390196	0.999863599324691
958	Col9a2	0.633623538770751	3.63626572445323	2.45240679561018	0.117344820384421	0.999863599324691
959	Tspan32	-1.37500093116326	-0.274269405231301	2.45221528389214	0.117359135836439	0.999863599324691
960	Mir7115	1.26497074160966	-2.18358770707218	2.44871557340147	0.117621078486351	0.999863599324691
961	Foxp4	0.419133030381498	7.79767732773797	2.44822941136283	0.117657517318697	0.999863599324691
962	Flcn	0.391837208157074	5.77461970131645	2.448146295957	0.117663748236016	0.999863599324691
963	Pgr	-0.875669087707965	0.145493104644979	2.44802890823186	0.117672549069557	0.999863599324691
964	Npy2r	-1.32567872659609	-0.556769526410507	2.44369434099312	0.117998031808622	0.999863599324691
965	Gtf3c6	-0.365400966657188	5.9624581699987	2.44265285136832	0.118076385499057	0.999863599324691
966	Aldoart1	1.25940096343569	-1.15575644029394	2.43884044682024	0.118363692656907	0.999863599324691
967	Snord15b	1.26824665581808	-1.73129146139885	2.43687106399664	0.118512410335801	0.999863599324691
968	Glyctk	0.550861942300622	5.2945993950494	2.43397983823901	0.118731115390605	0.999863599324691
969	Sim1	-1.45908496280819	2.07871428915216	2.43361200918708	0.118758971595323	0.999863599324691
970	Cd79a	1.28761283878405	-1.86523073133144	2.43091210805835	0.118963660275253	0.999863599324691
971	Ids	-0.435484384594392	6.56692762160979	2.42953499965878	0.119068213819759	0.999863599324691
972	Foxo6	0.618950100693142	6.04929061816643	2.42930664300662	0.119085561057507	0.999863599324691
973	Spock1	-0.861970127030186	4.56261413828417	2.42802786556581	0.119182755771731	0.999863599324691
974	Gipr	0.913300844400744	1.33364183085604	2.42385056971607	0.119500867381304	0.999863599324691
975	Ramp2	-0.656317534833997	4.80938006101217	2.42263166836666	0.119593866793012	0.999863599324691
976	Ehd3	-0.450884786831443	4.58300579948205	2.42124405714497	0.119699835898053	0.999863599324691
977	1700007J10Rik	1.13243066431493	-0.865059705977303	2.42035006788505	0.119768163122714	0.999863599324691
978	Kif26a	0.387754032377569	7.77288026058446	2.41977993614747	0.1198117605973	0.999863599324691
979	1700109H08Rik	1.19725974543037	-1.31017184988734	2.41880962392271	0.119885999919483	0.999863599324691
980	Lsr	0.415884904588622	5.43054935474683	2.41853632578878	0.119906919356553	0.999863599324691
981	Clec1b	-0.995408765527179	1.51665618314475	2.41675076047843	0.120043693838986	0.999863599324691
982	Ebf3	-0.610474992333113	6.12379828485432	2.41641135739758	0.120069711679919	0.999863599324691
983	6720483E21Rik	1.06791961522889	-1.43333841002062	2.41629359666782	0.120078740398942	0.999863599324691
984	Lrrc4	-0.415396885004102	5.00411765829148	2.4159901796875	0.120102006852313	0.999863599324691
985	Bbs10	-0.726255542740662	2.80972690588696	2.41359347025861	0.120285965530528	0.999863599324691
986	B4galt4	-0.574788545044933	4.63491781086584	2.41216946854369	0.120395412074374	0.999863599324691
987	Zfp697	-0.475030913906779	4.73660890174158	2.41187669784941	0.120417927635867	0.999863599324691
988	Tcea2	0.569969909926383	3.74185558975098	2.40896956029403	0.12064175457828	0.999863599324691
989	Tfap4	0.432245092745027	5.08195804083179	2.40775983571444	0.120735029675534	0.999863599324691
990	2810405F15Rik	1.05344781246722	0.878229841866519	2.40395879743255	0.121028626690778	0.999863599324691
991	Adam1a	-0.769948500939289	1.75552723335387	2.40283750843841	0.121115387481064	0.999863599324691
992	Nifk	-0.387331246351683	6.14333437149791	2.40133896570254	0.121231446237032	0.999863599324691
993	Hnrnpc	-0.379299704051155	8.5346028220265	2.39913140247518	0.121402641570477	0.999863599324691
994	Kdm6b	0.390217143510581	8.1093331224542	2.39855605072296	0.12144730378306	0.999863599324691
995	1700016L04Rik	-1.69577262643745	-2.96520796175616	2.39781091240807	0.121505172897582	0.999863599324691
996	Ankrd13b	0.398544492124831	8.10009737195085	2.39726902194062	0.121547276520113	0.999863599324691
997	Sub1	-0.355774640546024	7.06135426312881	2.39669674678345	0.121591758517084	0.999863599324691
998	Tmem259	0.344096334396366	7.57637835841561	2.39666059959279	0.121594568783858	0.999863599324691
999	Rnf126	0.356339445146515	7.06725563231336	2.39355358362502	0.121836393278552	0.999863599324691
1000	Prdm13	-1.15416415910764	0.517037837609726	2.39138793091446	0.122005265099395	0.999863599324691
1001	AA986860	0.789551257730621	0.681811784628779	2.38831883866304	0.122245029340078	0.999863599324691
1002	Rufy2	0.430681983097171	5.25382128318938	2.38819156113008	0.12225498381648	0.999863599324691
1003	L3mbtl3	-0.394122305369819	5.39377488303505	2.38692539639801	0.122354060520464	0.999863599324691
1004	Tmem50b	-0.418929538326638	5.28140256026949	2.38650659210044	0.122386851321982	0.999863599324691
1005	Ifltd1	-1.53806865367313	-2.13051452968043	2.3856028027299	0.122457647842225	0.999863599324691
1006	Tpgs2	-0.339158197356805	6.50721833243056	2.38478248353407	0.122521945213138	0.999863599324691
1007	Chst1	-0.640487079231008	5.24160383136959	2.38228126160641	0.122718224516776	0.999863599324691
1008	Dgkq	0.489084985372005	4.61497512505965	2.37956033834128	0.122932140670908	0.999863599324691
1009	Pinx1	-0.499501446385256	4.71485540987143	2.37563000924447	0.123241869735371	0.999863599324691
1010	Gli3	0.534282455703364	7.94615807951548	2.37541663544789	0.12325870938947	0.999863599324691
1011	Flrt3	0.373116159852089	6.38450341193939	2.37300735226761	0.123449029484428	0.999863599324691
1012	Zfp281	-0.41025765809698	5.64093661596915	2.36871960976691	0.123788544684514	0.999863599324691
1013	Jrk	-0.484057776972109	4.63563330436631	2.36845046556419	0.123809890802208	0.999863599324691
1014	Hdgfrp3	-0.342505715092647	7.31662125651654	2.36805620706129	0.12384116724689	0.999863599324691
1015	Gas7	-0.578040635973204	4.31499639671343	2.36742186321495	0.123891508020531	0.999863599324691
1016	Leprel2	0.428819093882442	5.4982290880104	2.36529945914633	0.124060104703817	0.999863599324691
1017	Pou6f2	-1.11726200782453	1.1227062415481	2.3634010715753	0.124211122087525	0.999863599324691
1018	Adra1b	-0.959925690774332	0.491120910631664	2.3608167164931	0.124417036590234	0.999863599324691
1019	Mirlet7bhg	1.25843231451969	-1.65375200168592	2.35824037236447	0.124622690172408	0.999863599324691
1020	Pard3b	0.461822706784588	4.88662675823891	2.35493494749335	0.12488709486974	0.999863599324691
1021	Unc5c	-0.668643504717994	4.62939182248606	2.35438366776975	0.124931252959404	0.999863599324691
1022	Runx3	1.21272192584617	-1.04385325937382	2.35392451129976	0.124968045117961	0.999863599324691
1023	Sdc4	0.644526380164918	2.92375954924396	2.35307155064422	0.125036424716862	0.999863599324691
1024	Gm11346	-0.797369170728646	0.752030793153956	2.35250121122024	0.125082170507921	0.999863599324691
1025	Trib1	-0.474802468230562	4.94846425799917	2.35225450726754	0.12510196390198	0.999863599324691
1026	Sh2d7	-0.756783253898317	1.36333181940181	2.35208087049009	0.125115897103529	0.999863599324691
1027	Il18bp	0.802411191125836	2.41832938602932	2.35082249253356	0.125216925139575	0.999863599324691
1028	Gm2011	1.3819751470652	-2.09466777569221	2.35014709494184	0.125271186361265	0.999863599324691
1029	Mink1	0.399693981529443	6.38112169387768	2.34729125254182	0.125500912787483	0.999863599324691
1030	Lss	0.375407809133468	6.05235019385247	2.34655151416879	0.12556049428924	0.999863599324691
1031	Gjc2	1.19771016499262	-1.69903179145181	2.34295985607451	0.125850228092197	0.999863599324691
1032	Rai1	0.347702530721911	7.48932315608128	2.33994578073191	0.126093942690505	0.999863599324691
1033	Ccdc136	0.376674814557968	5.77166692387581	2.3398880809754	0.126098613340468	0.999863599324691
1034	Tmc7	0.450999589533653	4.81336276611088	2.33969803527346	0.126113998421475	0.999863599324691
1035	Snora81	1.14554145323509	-0.767442434308163	2.33940847259935	0.1261374438753	0.999863599324691
1036	Fbrsl1	0.385967390955384	7.5197011068949	2.33686741898703	0.126343397146894	0.999863599324691
1037	H2-K1	0.499415479122444	4.32460613504648	2.33462718150501	0.126525279334936	0.999863599324691
1038	Ttc30a1	-0.633786728614135	3.08245678307617	2.33192021707006	0.126745443131907	0.999863599324691
1039	Ftx	0.649749335052259	3.56263821331694	2.33133889401725	0.126792779061935	0.999863599324691
1040	Itgb2	-0.882780944799963	0.492309710777264	2.32841808783543	0.12703091205791	0.999863599324691
1041	Epsti1	-1.10486800744012	-1.29751800726654	2.32716368575031	0.127133336003047	0.999863599324691
1042	Insm2	-0.731773972823134	1.5367460259641	2.32309723840972	0.127466000206983	0.999863599324691
1043	Zfp57	0.458783854705263	6.59815562651308	2.32249141057319	0.127515644066416	0.999863599324691
1044	Zbtb48	0.437659582775552	4.76331976043994	2.3208230144186	0.127652470110109	0.999863599324691
1045	Tmem252	0.898690800793121	1.44852739228531	2.3199250695655	0.127726178668922	0.999863599324691
1046	Tnk2	0.332957967281829	7.13397929156842	2.31915343842279	0.127789556505019	0.999863599324691
1047	Lrp11	-0.46103197779934	5.41792188148001	2.31497426426236	0.128133421291333	0.999863599324691
1048	Gpc4	0.459293375887829	6.25628972630949	2.31424283421043	0.128193709618686	0.999863599324691
1049	Ptp4a1	-0.606689397169618	3.4508404242511	2.31395519919263	0.128217426667023	0.999863599324691
1050	Slc2a8	0.518209720291937	3.87207200580558	2.31389529660829	0.128222366570684	0.999863599324691
1051	Gldn	-1.23817898534889	-1.74609137505899	2.30990721990645	0.128551722982486	0.999863599324691
1052	Mis18bp1	-0.528366178936312	5.5966031602262	2.30958372573117	0.1285784801177	0.999863599324691
1053	Rara	0.469627123159739	5.16256986040029	2.30942474369849	0.128591632252683	0.999863599324691
1054	Tfap2c	0.383982639788912	6.3360445547311	2.30868136260137	0.128653149958371	0.999863599324691
1055	Gramd4	0.363639807769174	7.01894737196574	2.30799288294833	0.128710153590082	0.999863599324691
1056	Clcf1	0.911799983096858	-0.0333219594601497	2.30757397691561	0.128744851263304	0.999863599324691
1057	4931414P19Rik	-0.470948982867903	4.13213777789076	2.30566095173701	0.128903438191107	0.999863599324691
1058	4930455C13Rik	1.56191791564229	-2.76909905218037	2.3052641783499	0.128936357349985	0.999863599324691
1059	Vwc2l	-1.33514467635969	0.237215460325286	2.30434090924097	0.129012994616253	0.999863599324691
1060	Rtp1	1.44646987942809	-1.33856819615569	2.30382955212319	0.129055462376154	0.999863599324691
1061	Drd5	-1.62369058936979	-2.73559902237534	2.30333495509852	0.129096553041666	0.999863599324691
1062	Ptgfrn	0.337843276912163	7.83938858586874	2.30105746183932	0.129285953271307	0.999863599324691
1063	Lingo3	0.681106108970346	2.08907234732188	2.29918819831201	0.129441635770873	0.999863599324691
1064	Rdh9	1.12653569612531	-1.84626286746294	2.2983941494138	0.129507831717759	0.999863599324691
1065	Gna13	0.323978418873099	6.45914927664892	2.29779391268716	0.129557895534861	0.999863599324691
1066	Fosl2	0.691663515657214	3.23572058926728	2.2973783724195	0.129592567047519	0.999863599324691
1067	0610005C13Rik	1.06202184201699	-0.645760671583165	2.29605708970483	0.129702879898385	0.999863599324691
1068	Cyp2r1	-0.943157993980338	-1.17683940449007	2.2953941884888	0.129758264419585	0.999863599324691
1069	Gpr3	-1.09820174185761	-1.02638238922213	2.29510116447842	0.129782754589382	0.999863599324691
1070	Cbx4	0.460838603648094	5.73109293257168	2.29457311589388	0.129826900498337	0.999863599324691
1071	Szt2	0.399469750036618	6.78160782957584	2.29273474952943	0.129980722195711	0.999863599324691
1072	Dhx29	-0.432810916871531	5.84898924147542	2.29151852797647	0.130082598808677	0.999863599324691
1073	Gli2	0.456289763198818	6.96162976300783	2.28995408808385	0.130213774800297	0.999863599324691
1074	Cpt1b	1.09348199329373	-1.51438109661686	2.28990821345615	0.130217623545623	0.999863599324691
1075	Neurog2	0.414570207098264	8.35708563404077	2.28974497053719	0.130231320171525	0.999863599324691
1076	Nr2f2	-0.493065587666932	7.08199437594627	2.28964449333802	0.130239751342575	0.999863599324691
1077	Rtn4	-0.353624422856533	8.60424159243114	2.28835368987952	0.130348118468963	0.999863599324691
1078	Chrna2	-1.24047728135434	-1.62331821551664	2.28750856469496	0.130419123923566	0.999863599324691
1079	Ythdf2	-0.325220990808039	6.55193906660015	2.28706760621674	0.130456189352833	0.999863599324691
1080	A230103J11Rik	0.962891888740161	0.014577040562551	2.2835449154398	0.130752716576707	0.999863599324691
1081	Snord33	1.34504082900057	-2.15155138818661	2.28277864890306	0.130817317586665	0.999863599324691
1082	2010107G12Rik	0.826775469874749	-0.212190727883093	2.28174415702885	0.130904588134409	0.999863599324691
1083	Bcas1	-0.984053361831608	1.07702023954554	2.28160541028486	0.130916297857116	0.999863599324691
1084	Plec	0.412340396683301	5.50502832730329	2.28075318426552	0.130988248281874	0.999863599324691
1085	Scn2b	-0.629610110670106	3.22200239424593	2.28002183647806	0.131050028557366	0.999863599324691
1086	4930538K18Rik	1.01749442794862	-0.385583440957258	2.27998876493937	0.131052823028825	0.999863599324691
1087	Pgm2l1	-0.4699842000835	5.67181744413537	2.27883104695428	0.131150689532463	0.999863599324691
1088	Ncoa5	-0.312141912366611	7.33137668846811	2.27792817314739	0.13122706963552	0.999863599324691
1089	Magee1	-0.400174769670493	6.67254152205714	2.27645385700532	0.131351898561455	0.999863599324691
1090	Palld	0.451754802882194	5.33015376535961	2.27644919282934	0.13135229368292	0.999863599324691
1091	Ift81	-0.392088549803145	5.37476291743614	2.27005074720205	0.131895583355078	0.999863599324691
1092	1600014C10Rik	-0.524660089093384	4.10713959960815	2.26921226083119	0.131966964611312	0.999863599324691
1093	Pcdh20	-0.856800821741155	1.53136218570433	2.26885502854734	0.131997389283248	0.999863599324691
1094	Apba1	-0.568121327840223	5.48569083517587	2.26845777635723	0.132031231556423	0.999863599324691
1095	Ldlrad3	0.334344546904958	6.77674493341619	2.26844917856398	0.132031964117283	0.999863599324691
1096	Ppid	-0.362256659329338	5.92654367628327	2.26823638932893	0.132050095920644	0.999863599324691
1097	Ltbp4	0.399409218804012	6.11856598569869	2.26794761120524	0.132074707195099	0.999863599324691
1098	Zfp458	-0.767946599201033	1.22963856310113	2.26611723538949	0.132230821130047	0.999863599324691
1099	Art4	-1.13082348912449	0.169408163076459	2.26407592160248	0.132405169160872	0.999863599324691
1100	Plod3	0.375679883538928	5.9403114543408	2.26372361302224	0.132435285702689	0.999863599324691
1101	Hexdc	0.54140157608436	4.0958429178463	2.2633625351677	0.132466159809735	0.999863599324691
1102	Slc40a1	-0.830734853715663	3.47253591222974	2.26236888132499	0.132551164082755	0.999863599324691
1103	Celsr1	0.376399728866857	7.92320587246247	2.26228996107436	0.132557918097556	0.999863599324691
1104	Degs2	0.578466710437921	3.75369102292463	2.26094404957808	0.132673160728764	0.999863599324691
1105	Pvr	0.650011630506893	2.37757356089886	2.2609132708829	0.132675797439094	0.999863599324691
1106	Clk1	0.381813843151994	6.16072823840168	2.26073385272669	0.132691168771754	0.999863599324691
1107	Snx16	-0.601898654640786	3.63803496294213	2.26023297406853	0.132734091191487	0.999863599324691
1108	Thpo	0.988858312852722	-0.998748236960365	2.25896080048807	0.132843178880766	0.999863599324691
1109	Wnt1	1.44669962408433	-0.479972233495081	2.25823833478725	0.132905174217108	0.999863599324691
1110	Elavl4	-0.344396877819675	7.03680259121922	2.25642895247695	0.133060580578677	0.999863599324691
1111	Slc4a3	0.373318568104	5.73316990626711	2.25594110242145	0.133102516357882	0.999863599324691
1112	Hs2st1	0.308178716051898	7.32449317203845	2.2553331090411	0.133154800373003	0.999863599324691
1113	Lonp1	0.322244486270658	7.26486418669602	2.25491316996067	0.133190926172095	0.999863599324691
1114	Golt1b	-0.401905200826158	5.35964989897342	2.25477631832794	0.133202701375346	0.999863599324691
1115	Trak1	0.320676431211429	7.51482576635033	2.25388176948948	0.133279700208814	0.999863599324691
1116	Gm2694	-0.620662795588718	2.84163709032003	2.2532905318179	0.133330618646555	0.999863599324691
1117	Fgfr4	0.889048422184576	-0.698736616687871	2.25308535520374	0.133348293900838	0.999863599324691
1118	Rexo2	-0.409907906517225	5.26185257336554	2.25013062805728	0.133603123981807	0.999863599324691
1119	Gramd1a	0.421159848866031	7.84860036145648	2.24986948698168	0.133625672223738	0.999863599324691
1120	Rpl36	0.695079887823227	2.53068353005467	2.24837186265592	0.133755066852424	0.999863599324691
1121	Ccna1	0.743618946836448	1.52919686786416	2.24831719531754	0.133759792754879	0.999863599324691
1122	Pcdh12	-0.776606626604378	3.62575610325641	2.24809594337103	0.133778921531985	0.999863599324691
1123	Tmem63b	0.370898333580279	7.47042864133415	2.24590356707109	0.133968633141507	0.999863599324691
1124	Magee2	-0.743315956430811	2.88651311625205	2.24493346544891	0.134052674337031	0.999863599324691
1125	Phgdh	0.466377534810794	5.30490618196601	2.24455840350866	0.134085182249389	0.999863599324691
1126	Gabbr2	-0.902680803222184	3.07525772368583	2.24214261004223	0.134294778733735	0.999863599324691
1127	Ube2o	0.313990377706314	7.04455563120323	2.2402668867568	0.134457770880843	0.999863599324691
1128	Phax	-0.343861255363561	6.23900759088158	2.23830417785178	0.134628558580881	0.999863599324691
1129	Zfp322a	-0.421658897419762	5.51583075622692	2.23516939284583	0.134901839478643	0.999863599324691
1130	Retnla	-2.12381599626408	-3.41482659246142	2.23225580260098	0.135156393792688	0.999863599324691
1131	Map2k1	0.385851882676291	5.83141668569114	2.23176431180659	0.135199387268508	0.999863599324691
1132	Krt20	1.19883910994525	-2.1885049092873	2.23092389552482	0.135272938684979	0.999863599324691
1133	Lrrc75b	-0.646244683412942	5.11649469700963	2.23087321052818	0.135277375957592	0.999863599324691
1134	4933406C10Rik	0.894522796851897	-0.826509385128236	2.23011455369131	0.135343812854214	0.999863599324691
1135	Rnf31	0.391892537848244	5.503789277306	2.22972261626215	0.135378149797833	0.999863599324691
1136	Dusp27	-0.849697575944647	1.13745917623765	2.22908474315273	0.135434053574683	0.999863599324691
1137	Rasip1	-0.443169147527298	4.92361236051255	2.22865557675755	0.135471680643314	0.999863599324691
1138	Htr3a	0.869791171894433	1.52463855712521	2.22708160410532	0.13560977851109	0.999863599324691
1139	Tmem229b	-0.525594392146651	5.72113984394143	2.22639654512106	0.135669933704293	0.999863599324691
1140	Dvl2	0.352415740264031	6.7266002068347	2.2213080329208	0.13611769321765	0.999863599324691
1141	Park2	0.824095364278919	0.192370667281457	2.22057224351594	0.136182575206197	0.999863599324691
1142	Prss38	1.48584942342515	-3.00849575274677	2.21996197279087	0.136236415214467	0.999863599324691
1143	Chml	-0.534008296691089	3.83123484774382	2.21870665501515	0.136347238258589	0.999863599324691
1144	Cdcp1	1.01136623628218	-0.756253494703221	2.2185025248924	0.136365268989996	0.999863599324691
1145	D630041G03Rik	-0.854560372304622	-0.0545410246600344	2.21847640785804	0.136367576089757	0.999863599324691
1146	Otud6b	-0.373190433367785	5.60787971810389	2.21846316152864	0.136368746247105	0.999863599324691
1147	AI467606	-0.970088951673224	0.1188853282305	2.21819606443093	0.136392343532347	0.999863599324691
1148	Foxl2os	1.03237592569142	1.81417196688054	2.21677717886729	0.136517774811952	0.999863599324691
1149	Nrp1	-0.367869460589814	5.55937440380358	2.21621499700501	0.136567508126526	0.999863599324691
1150	Gemin4	-0.443815195483229	5.19233172128361	2.21604651878881	0.136582416472112	0.999863599324691
1151	Qrfp	1.01019248022752	-1.55555633801905	2.21353958368465	0.136804466305963	0.999863599324691
1152	Serinc2	0.336416529533649	6.67152798826072	2.21348027463357	0.136809724453048	0.999863599324691
1153	Ptprv	1.37999726398292	0.461585618345359	2.21243529053596	0.136902406478992	0.999863599324691
1154	Ccdc88c	0.399419404247551	7.13477447315787	2.21236955156726	0.136908239369288	0.999863599324691
1155	Nap1l3	-0.601963493601407	3.75130361972686	2.21089075332613	0.137039523846568	0.999863599324691
1156	Pcdhb4	-0.764888534147933	1.26580381269394	2.20773377023594	0.137320266125904	0.999863599324691
1157	Cyyr1	-0.902080599981439	1.6055592679186	2.20745221887667	0.137345335036618	0.999863599324691
1158	Snord35a	1.32515853795757	-1.94712228761141	2.2045485957126	0.137604168675678	0.999863599324691
1159	Gm16982	1.01786907770779	-1.11129116202011	2.20391730842947	0.137660514957351	0.999863599324691
1160	Adam10	-0.351921495684998	7.09646546163876	2.20222734894739	0.137811481578522	0.999863599324691
1161	Emc1	0.356648930416026	5.70535343470606	2.20075456404085	0.137943199016688	0.999863599324691
1162	Arf6	-0.326636326004628	6.76807968828532	2.19408157221987	0.138541764338304	0.999863599324691
1163	Trf	0.594139532607817	3.94522837879461	2.19286203136022	0.138651471267959	0.999863599324691
1164	Mrps25	-0.379676272502848	5.52243005696916	2.19255330234643	0.138679259231787	0.999863599324691
1165	Wnt3a	0.712544776257124	3.3701466220174	2.19068430519612	0.13884761665098	0.999863599324691
1166	Mina	-0.560802690847439	3.83819702760448	2.19056182579576	0.138858657476196	0.999863599324691
1167	4933428G20Rik	0.892561269452549	-0.893657385211415	2.18971974164872	0.138934593267107	0.999863599324691
1168	Nfatc4	0.446838964392207	5.98115077126096	2.1892935074315	0.138973047125674	0.999863599324691
1169	Sctr	0.888762654927463	-0.394191722879413	2.18386706654646	0.139463653164997	0.999863599324691
1170	Hcst	1.24274082921652	-2.36646102431239	2.18370382280253	0.139478442159416	0.999863599324691
1171	Tmem130	-0.80815726360327	6.54879570040766	2.18303493783073	0.139539057878963	0.999863599324691
1172	Dll1	0.340556724788251	7.4822762986513	2.18250748105959	0.139586877935664	0.999863599324691
1173	Cap2	-0.442255057800143	4.41762135263704	2.18231512107047	0.139604322170177	0.999863599324691
1174	Shisa3	-1.75379455498691	2.31834532573656	2.18196022702243	0.139636512285614	0.999863599324691
1175	Ccdc73	-0.752050421095685	1.14946611322153	2.1818785966605	0.139643917619675	0.999863599324691
1176	Edf1	-0.372265940678901	7.06289878283794	2.18131185902659	0.139695343016325	0.999863599324691
1177	Hmgn2	0.586686440669889	7.7921604049826	2.17940030728641	0.139868952779587	0.999863599324691
1178	Igsf9	0.328834165547245	7.84439835757072	2.17674799956481	0.140110240340282	0.999863599324691
1179	9030625G05Rik	-1.24798147645447	-2.33038228448707	2.17671281151371	0.140113444631328	0.999863599324691
1180	B230323A14Rik	-1.66794386002377	-1.33612427620891	2.17490036609984	0.140278600685357	0.999863599324691
1181	Snhg11	0.600263720886467	5.08766167151447	2.17373697495141	0.140384727942207	0.999863599324691
1182	Smc2os	-1.01732290841677	-1.11112039344154	2.16907866723641	0.14081057394403	0.999863599324691
1183	4930426L09Rik	1.02242184538191	-1.17317420887188	2.16864638714822	0.14085016497152	0.999863599324691
1184	Ccdc142	0.552294539425499	3.39785179856009	2.16478620487909	0.141204260595497	0.999863599324691
1185	Lin7a	-0.735315459473118	3.73270989276185	2.16383779174091	0.141291411786251	0.999863599324691
1186	Mri1	0.416547207998488	4.60457363871491	2.16304076430434	0.141364698647084	0.999863599324691
1187	Siglece	-1.06415197056807	-1.67164092010845	2.1602872361712	0.141618215131327	0.999863599324691
1188	Redrum	-1.07217497979563	-1.08262527913267	2.15909205072574	0.141728414487705	0.999863599324691
1189	Gpr156	0.484220304540098	4.14965211433102	2.15908277988514	0.14172926966112	0.999863599324691
1190	Taf7	-0.418554083244975	4.93350006460627	2.15863493145529	0.141770587610119	0.999863599324691
1191	Mlxipl	0.852664803878543	1.754330035976	2.15829986459566	0.141801509323877	0.999863599324691
1192	Tk1	0.361441193181691	5.85224221365906	2.15683100188349	0.141937153117776	0.999863599324691
1193	Kifap3	-0.336116499976922	6.9535171466841	2.15494014605645	0.142111981148742	0.999863599324691
1194	Gabrg2	-0.767095421884997	4.82746940452052	2.15432015304401	0.142169358237197	0.999863599324691
1195	Pif1	0.41468186964404	5.62702073192342	2.15371247886348	0.142225620560219	0.999863599324691
1196	4930483K19Rik	0.802707869240167	0.518707639342943	2.1536798694951	0.142228640449722	0.999863599324691
1197	Rnf43	0.693641765306911	1.82616328799744	2.14924416234157	0.142640095388088	0.999863599324691
1198	Col9a1	1.10438905211417	2.4982099542871	2.14728971799206	0.142821813852374	0.999863599324691
1199	Camp	-1.84669077302546	-2.18706723321249	2.14479385970736	0.143054250134583	0.999863599324691
1200	Cd9	0.455399217333269	4.614256433859	2.14362454753683	0.143163293152144	0.999863599324691
1201	Zfp518b	-0.314200467084955	6.85001109047495	2.14335724178809	0.143188233609328	0.999863599324691
1202	2610008E11Rik	-0.378559798893414	5.70517437585949	2.1433417213557	0.143189681864075	0.999863599324691
1203	Tmem14c	-0.401758440477102	5.55343807717158	2.14268938278934	0.143250568299588	0.999863599324691
1204	Dpp7	0.540546228701051	3.71133766129464	2.14254663216973	0.14326389590432	0.999863599324691
1205	B230119M05Rik	0.827942778157974	-0.639643646234966	2.13841253767033	0.143650472791374	0.999863599324691
1206	Vma21	-0.456317447518711	4.19535824988432	2.13825289408468	0.143665424500855	0.999863599324691
1207	0610038B21Rik	1.06234707036156	-1.48689122902082	2.13802648471475	0.143686632284813	0.999863599324691
1208	D430042O09Rik	0.35446690993943	5.57901319104668	2.13545216325947	0.143928017185153	0.999863599324691
1209	Slco1c1	-1.06945765874763	1.54841331377492	2.13506701971166	0.143964169959005	0.999863599324691
1210	Vangl2	0.333710451893251	7.13822866672594	2.13498196149214	0.14397215560852	0.999863599324691
1211	Pcdha6	-0.979177953733542	0.523340102806412	2.13388920291947	0.144074793087995	0.999863599324691
1212	Krcc1	-0.561114395427874	3.94815938277567	2.13333905119584	0.144126497331379	0.999863599324691
1213	Crls1	-0.386925010118502	4.99066250373471	2.13234441583234	0.144220027983158	0.999863599324691
1214	Muc1	0.67532541585933	4.14055751713312	2.13233139359384	0.144221252984049	0.999863599324691
1215	Bin2	-0.856068608249932	1.94106796190114	2.13184830689388	0.144266705190401	0.999863599324691
1216	Rpl36a	0.824911176431343	-0.409728105205484	2.13019275235573	0.144422593857935	0.999863599324691
1217	Jup	-0.395153246945722	6.29152783138926	2.1301669071344	0.144425028973151	0.999863599324691
1218	Tspo2	0.937839658665194	0.158067113226543	2.12941266833426	0.144496113093932	0.999863599324691
1219	Aanat	1.2482330354583	-2.31531876015434	2.12896042338273	0.144538754346672	0.999863599324691
1220	Col15a1	-0.788949703720255	5.02332267245732	2.12836640090327	0.144594785048912	0.999863599324691
1221	Krba1	0.348256868832229	5.9449970692258	2.12798953348549	0.144630345455203	0.999863599324691
1222	Daam2	0.509538466117949	4.68204919744194	2.12792603758545	0.144636337762592	0.999863599324691
1223	Adal	-0.444109524816321	4.38443694757969	2.12767122119669	0.144660388398243	0.999863599324691
1224	Gabra5	-1.1323079561605	1.54780217507125	2.12706258943794	0.144717851839043	0.999863599324691
1225	I830077J02Rik	-1.07763619396601	-1.38799699093933	2.12631666501235	0.144788312718509	0.999863599324691
1226	Slc1a2	-0.588963686335641	6.23342216857751	2.12433094563664	0.144976074515022	0.999863599324691
1227	Esrrg	-0.504313567712936	4.53962088001215	2.12094489955812	0.145296878782646	0.999863599324691
1228	Amer3	-0.646322076715179	4.79653283098965	2.12088030674609	0.145303006271802	0.999863599324691
1229	Eya4	0.602579295541024	3.48746975715598	2.12084624579196	0.145306237524552	0.999863599324691
1230	Mutyh	0.534169023757558	3.8980114684536	2.11916278660666	0.145466042819983	0.999863599324691
1231	Terc	-1.24069748384991	-2.01709985813648	2.11839535444084	0.1455389583781	0.999863599324691
1232	Drd3	1.02074983123	-1.1638926218777	2.11828000246356	0.145549921805158	0.999863599324691
1233	Meaf6	-0.335674517454157	6.31914030225945	2.1170864422449	0.14566341631436	0.999863599324691
1234	Lonrf2	-0.546109268359834	5.4759228600615	2.11461989015411	0.14589827465568	0.999863599324691
1235	Spsb1	0.501354761866432	3.85632463957295	2.11152168805212	0.146193882128606	0.999863599324691
1236	Acr	0.828725571585531	0.548370479658145	2.11006398763231	0.146333198682393	0.999863599324691
1237	Clk2	0.40743104516273	6.63494598776229	2.10869130846819	0.146464526408147	0.999863599324691
1238	Grm7	-0.922430952889786	1.43197336779933	2.10696328653883	0.146630039730547	0.999863599324691
1239	Pnisr	0.506584202182991	7.34390722545021	2.10303868412049	0.14700673017896	0.999863599324691
1240	Lrrn4	-1.38867609559221	-1.24876481298762	2.10218483358577	0.147088828834019	0.999863599324691
1241	Gm16861	0.910927983546288	1.7026110821182	2.10173087719159	0.147132498297378	0.999863599324691
1242	Pipox	0.591728075376745	3.60114390728081	2.10081731263051	0.147220425264747	0.999863599324691
1243	Parp11	-0.35406418417556	6.1947767601804	2.09977831263134	0.147320496972373	0.999863599324691
1244	AA388235	-0.472869033733347	4.11117582003534	2.09907660563525	0.147388125597944	0.999863599324691
1245	AW495222	-1.47297772549221	-2.64297382076986	2.09583047931303	0.147701434823327	0.999863599324691
1246	Gpr88	-0.800731530554026	2.43735751831688	2.09582194855256	0.147702259184066	0.999863599324691
1247	Syt15	-1.14153006264435	-1.14717158842669	2.09511426552249	0.147770663453313	0.999863599324691
1248	Cript	-0.409874829860011	5.48789659643943	2.09504477811729	0.14777738199733	0.999863599324691
1249	Fam98a	-0.360078705138128	5.6303727528477	2.09077884113789	0.148190504859302	0.999863599324691
1250	Slpi	-1.0880411236215	-1.7558369201026	2.08980034569439	0.148285448315619	0.999863599324691
1251	Gm16677	-1.28687821091652	-2.44074396452657	2.08862490184682	0.148399592526978	0.999863599324691
1252	4930509E16Rik	-1.44713677157868	-2.41281249279564	2.08789552837034	0.148470469928471	0.999863599324691
1253	1700028J19Rik	-0.946680526325917	-0.830366945012593	2.08741233379747	0.148517445770273	0.999863599324691
1254	Ddx10	-0.445981300113037	5.06500096117088	2.08677543777895	0.148579390010831	0.999863599324691
1255	Fam161b	-0.532061180555495	3.53400076221147	2.08610803236095	0.148644332899508	0.999863599324691
1256	Tmem158	-0.67424808670756	4.04268589097604	2.08468024942805	0.148783373174497	0.999863599324691
1257	Gprasp1	-0.315788008022109	7.6712633174986	2.08340468899053	0.148907714007197	0.999863599324691
1258	Btn2a2	0.857576432357429	-0.60728577832115	2.08324114929656	0.148923664243706	0.999863599324691
1259	LOC101669761	0.903421192731806	-0.890538568799822	2.08319319372472	0.14892834177827	0.999863599324691
1260	Cttnbp2nl	-0.298030460296138	7.13661944832104	2.08153369900036	0.149090309410033	0.999863599324691
1261	Was	-1.01519964424774	0.2986350924517	2.08077486749038	0.149164438109348	0.999863599324691
1262	Gm15663	-0.807249892963055	2.18437360108819	2.07919968092713	0.149318447874064	0.999863599324691
1263	Dot1l	0.378266630697418	7.15517059058708	2.07655712186755	0.149577221032005	0.999863599324691
1264	Hectd2	0.479268735699615	3.97366249760854	2.07548365952545	0.149682484817951	0.999863599324691
1265	Dnajc3	-0.42344624227736	5.20024109110535	2.07338290423968	0.149888727422435	0.999863599324691
1266	Ccdc17	0.842616711676458	0.45140375914915	2.07263204791574	0.149962521010477	0.999863599324691
1267	Tmem167b	-0.333966482637595	6.00925316611014	2.07223183371861	0.150001870539792	0.999863599324691
1268	Gm5141	-0.725122459029414	1.97837257792737	2.06969199195852	0.150251863098585	0.999863599324691
1269	4930502E18Rik	-1.37327918233298	-2.54339076297722	2.06834757739126	0.150384382369459	0.999863599324691
1270	Marf1	-0.349651586337	6.36868814516286	2.06375074606009	0.150838493021303	0.999863599324691
1271	Mta1	0.356980438718801	8.52486411800553	2.06304025343336	0.150908819321144	0.999863599324691
1272	Myzap	-0.778837686236995	1.82129598563277	2.0617755254233	0.151034097017437	0.999863599324691
1273	Iqcc	-0.451513421687227	4.34920809503594	2.06067244534593	0.151143458761179	0.999863599324691
1274	Stxbp2	0.428507297548337	4.81591942310294	2.06004955147931	0.151205253394387	0.999863599324691
1275	Vars	0.392742901209751	8.12529796320965	2.05984359270849	0.151225691971822	0.999863599324691
1276	Skiv2l	0.344191171514773	6.94603859568005	2.05924556976737	0.151285055252321	0.999863599324691
1277	Fam217a	-1.07338884681984	-1.09956522439133	2.05796170997132	0.151412587853053	0.999863599324691
1278	3110057O12Rik	0.638656148317359	2.47324985661911	2.05763882493768	0.151444680883046	0.999863599324691
1279	Mphosph10	-0.494215631528989	5.02836439144998	2.05575828875752	0.151631749124358	0.999863599324691
1280	Cnksr1	1.03077357094378	-0.982162428215399	2.05574762054017	0.151632811102007	0.999863599324691
1281	Yipf5	-0.359662854876717	5.43873161767811	2.05265114159901	0.151941409230582	0.999863599324691
1282	Pld5	-0.741330697882654	0.823960553656253	2.05089962265089	0.152116282195088	0.999863599324691
1283	Ttc30a2	-1.25574183915585	-1.61686507989461	2.05050677968489	0.152155535217495	0.999863599324691
1284	Thrsp	-1.30304956471103	-1.30534320522355	2.04989179234832	0.152217008030401	0.999863599324691
1285	Nle1	0.384766833650765	4.9075795005441	2.04938140469817	0.152268046642993	0.999863599324691
1286	Papolg	-0.398671245079072	4.99895352908276	2.04912593029592	0.152293601285974	0.999863599324691
1287	Cpsf1	0.334218683045819	7.50619143358073	2.04697215413822	0.152509232839841	0.999863599324691
1288	Oas1b	0.937053233063985	-1.53638451222478	2.04687548248269	0.152518919510243	0.999863599324691
1289	Arhgap15	-1.02736228184404	-1.45013230808944	2.04587627183518	0.152619083024093	0.999863599324691
1290	Emcn	-0.775485275264221	4.04708820017771	2.04506295125135	0.152700667445731	0.999863599324691
1291	Ybx2	0.586911440221888	3.87060727370883	2.04267297147084	0.152940693096388	0.999863599324691
1292	Lrrc29	0.732765148524591	0.427294821752503	2.04235044595485	0.152973117058722	0.999863599324691
1293	4930479D17Rik	-1.4582983643929	-2.84445797017078	2.04230242003647	0.152977945840899	0.999863599324691
1294	Gm11974	0.635265683400698	2.27219912140635	2.04180552130147	0.153027916832368	0.999863599324691
1295	5330413P13Rik	-0.950937272451776	-1.3076675697293	2.04042738576575	0.153166606887939	0.999863599324691
1296	Paip1	-0.312733844011301	6.73733296894313	2.03976498321144	0.153233319122854	0.999863599324691
1297	Tmc3	-0.8383390873419	-0.464835449702563	2.03903954703366	0.153306417419785	0.999863599324691
1298	Pdcl	-0.337566050517245	6.15516242929815	2.03878817145623	0.153331756403346	0.999863599324691
1299	Rpf2	-0.396583450240937	5.07164936696812	2.0369887754902	0.153513276528419	0.999863599324691
1300	Tpcn2	0.569071782694437	3.14593487733632	2.03580874985927	0.153632447845283	0.999863599324691
1301	Ggnbp1	0.799800693439916	1.3934655164238	2.03377416897645	0.153838167492853	0.999863599324691
1302	AU019823	-0.439263550111905	4.69011521670018	2.03361021236964	0.15385475899583	0.999863599324691
1303	Rab27b	-0.822862908875168	1.09071029899521	2.03275533565292	0.153941300676113	0.999863599324691
1304	Pigo	0.38615633218689	5.29747985168788	2.03128902561749	0.154089868125322	0.999863599324691
1305	Cyp2d22	0.700505382541444	1.72379347484771	2.0307672340537	0.154142775595824	0.999863599324691
1306	Appl2	0.393134907438734	5.05223633900154	2.03020072572498	0.154200240487349	0.999863599324691
1307	Chmp1b	-0.357285869066029	5.54608511138961	2.0298194322612	0.154238931423986	0.999863599324691
1308	1300002K09Rik	0.832321183668464	1.15265309366339	2.02955417076874	0.154265854760082	0.999863599324691
1309	Zfp865	0.333672372251928	6.24300721732768	2.02779238123208	0.154444807054708	0.999863599324691
1310	Trpm8	1.55058877016367	-3.16825427476981	2.02768248412549	0.154455977561478	0.999863599324691
1311	Adcy6	0.313155973870138	6.66090313886189	2.02699101236932	0.154526283334811	0.999863599324691
1312	Mast3	0.374755396321443	6.1465059804002	2.02660404417968	0.154565644383356	0.999863599324691
1313	Tanc1	0.454237287398739	5.71308015625741	2.02607429916389	0.154619546636359	0.999863599324691
1314	Ankrd39	0.572761947813629	2.99383588407606	2.02380542375033	0.154850649118099	0.999863599324691
1315	Lyz2	-0.883917408830854	2.76742501500732	2.02242614139269	0.154991331233828	0.999863599324691
1316	Aloxe3	1.16868800266732	-1.52358644998862	2.02173809270133	0.155061564084768	0.999863599324691
1317	Zbtb2	-0.38099574578213	5.06084305569328	2.02150552838201	0.155085311349608	0.999863599324691
1318	Mettl16	-0.363674697236505	5.49156746245072	2.01970996561546	0.155268796233969	0.999863599324691
1319	Rspo1	0.594835003960254	5.85517683680689	2.01828662969731	0.1554144191132	0.999863599324691
1320	Dusp2	-0.87341449690246	0.949975327870903	2.01740410957199	0.155504788471299	0.999863599324691
1321	Zfp113	-0.366209258098301	5.36502277056975	2.01649261383569	0.155598187542177	0.999863599324691
1322	Snora16a	1.07199058195968	-1.62072017592276	2.01469904654491	0.15578215668366	0.999863599324691
1323	Cdh5	-0.623432898936435	6.38859062206131	2.01266592080236	0.15599099648169	0.999863599324691
1324	Agrn	0.397584057549471	9.44593677296869	2.01128050176891	0.156133486916184	0.999863599324691
1325	Duox1	0.959686690918738	-1.43497146565202	2.00751359323621	0.156521661782172	0.999863599324691
1326	D5Ertd579e	-0.336498644809785	6.85250758309358	2.00666542070858	0.15660921597675	0.999863599324691
1327	Tmem150b	1.19775284484941	-1.53708196294006	2.00639928374453	0.156636699931046	0.999863599324691
1328	Atp5g2	0.902992361806534	-0.515117170022888	2.00558087670975	0.156721251140847	0.999863599324691
1329	Zbbx	-1.0853169912591	-1.62013182100734	2.0042357960417	0.156860326709629	0.999863599324691
1330	Tnfrsf25	-0.778980473685599	0.320326366191035	2.00283876072503	0.157004922673066	0.999863599324691
1331	Fgf2	0.926932988490294	-1.09076486911329	2.00282031666188	0.157006832683606	0.999863599324691
1332	Adamts7	0.331772842972113	6.25829321617951	2.0020164766067	0.157090101554105	0.999863599324691
1333	Chd3os	-0.555667883771778	5.24675829723931	2.00140902053984	0.157153060531607	0.999863599324691
1334	4930451G09Rik	-0.631336489573628	2.22784409073073	2.00125800208921	0.157168717089655	0.999863599324691
1335	3110001I22Rik	-0.658049939543864	2.46845683745114	2.00118842736723	0.157175930716613	0.999863599324691
1336	Tmem82	1.48040091421945	-2.28542296849419	2.00066014200667	0.157230716532031	0.999863599324691
1337	Sec62	-0.317596600780718	6.61938628895077	2.00019761280471	0.157278700930702	0.999863599324691
1338	Snord2	1.17581126248223	-0.982512521065595	1.99866983325221	0.157437316482094	0.999863599324691
1339	4632434I11Rik	-0.578671009548939	3.83267439156247	1.99805305801467	0.157501402207456	0.999863599324691
1340	Gm10451	-1.32544502538857	-2.32493378719003	1.99707807052413	0.157602768310117	0.999863599324691
1341	Foxl1	-1.26019194613257	-1.01959693589753	1.99626845450269	0.157686997684816	0.999863599324691
1342	Notch3	0.397008563065577	7.84439654795796	1.99601795114097	0.157713069471183	0.999863599324691
1343	Nek3	-0.589918270870311	2.76340766780295	1.99545104377279	0.157772089925667	0.999863599324691
1344	LOC381967	-1.48239772513659	-2.80905857095356	1.99461188805358	0.15785950013898	0.999863599324691
1345	Dmtn	-0.434301083624259	5.14344885504982	1.99257638373392	0.158071756300417	0.999863599324691
1346	Tbx2	-0.614035715916288	2.95661632835819	1.99080932673814	0.158256282854439	0.999863599324691
1347	Gm5796	-1.4961781540535	-2.61106334858951	1.98957042714063	0.158385802217397	0.999863599324691
1348	Chrna4	-0.561439825574484	5.6989222493408	1.98830066882152	0.158518672828134	0.999863599324691
1349	Tnfrsf18	0.742354518292696	0.619273824584705	1.98789937727959	0.158560691326143	0.999863599324691
1350	Slc22a17	0.399404117537386	7.46488300145638	1.98768328785457	0.158583322901231	0.999863599324691
1351	Cldn19	0.974864971607879	-0.457305628258624	1.98749225242821	0.158603333570767	0.999863599324691
1352	Tnfsf9	0.600110079519348	2.99582210541131	1.98542368114426	0.158820197366145	0.999863599324691
1353	Foxb2	-1.10512722057653	-0.623348034320722	1.98482574513539	0.158882946325269	0.999863599324691
1354	3632454L22Rik	-1.32800657837603	-2.03503855462896	1.98423326739666	0.158945150312034	0.999863599324691
1355	Zfp36l1	0.482175375023454	8.02596400842819	1.98421361484566	0.158947214099945	0.999863599324691
1356	Got1l1	1.18250017025509	-2.26108444160282	1.98220450717851	0.159158359051812	0.999863599324691
1357	Isl1	-0.512513202915827	5.39010902641694	1.98205224544046	0.15917437384193	0.999863599324691
1358	Eif2s1	-0.374575251914141	6.13949716313895	1.9819065302319	0.159189701790193	0.999863599324691
1359	Mllt11	-0.438718346938125	7.70356285798582	1.98152398169586	0.159229950502041	0.999863599324691
1360	Rbm14	-0.323688631357737	7.31335318223142	1.98130321772015	0.15925318280203	0.999863599324691
1361	Sstr4	-1.20813693149076	-0.44521475407952	1.98018206331362	0.15937122809786	0.999863599324691
1362	Fut9	0.422970833194531	4.83630202822492	1.98018073584203	0.159371367925132	0.999863599324691
1363	Tra2b	-0.373250122426992	6.47608725741426	1.97841536938799	0.159557443883679	0.999863599324691
1364	4930404I05Rik	1.1492677541285	-1.39995173399492	1.97522204416193	0.15989466067888	0.999863599324691
1365	Xylt2	0.357929137057201	5.39415569020386	1.97423738494799	0.159998804878691	0.999863599324691
1366	Omg	-1.162470252163	-0.184620278659437	1.97111294431215	0.160329778749035	0.999863599324691
1367	Rrp7a	-0.352893993282663	5.51044573683772	1.96808872340786	0.160650879407142	0.999863599324691
1368	Irf2bp2	0.323866289217925	5.8873488096087	1.96768868282393	0.160693409100525	0.999863599324691
1369	Matn4	1.617556400154	0.922193932642551	1.96749744869226	0.160713744393196	0.999863599324691
1370	Atg3	-0.364753484220018	5.40491104377548	1.96636051543953	0.16083470320431	0.999863599324691
1371	Trib3	0.790284307591615	1.72462127296757	1.96601035570722	0.160871977744007	0.999863599324691
1372	Ppp1cc	0.54674601370254	4.53582684700611	1.96599184577115	0.1608739484026	0.999863599324691
1373	Ubxn8	-0.524962245136812	3.30725728708893	1.96506166510227	0.160973015444316	0.999863599324691
1374	Hist1h2ag	0.870209920796291	1.95381461206402	1.96465646181246	0.161016192557675	0.999863599324691
1375	Fam159a	-0.834101867612379	0.111109221814302	1.96149346350652	0.161353685268836	0.999863599324691
1376	Wdr78	-0.54200234972727	3.37116759325007	1.96058411777293	0.161450861903494	0.999863599324691
1377	Slc30a10	0.557638223544952	4.62007188234509	1.96014568415686	0.16149773866764	0.999863599324691
1378	Dach1	0.389706746138658	6.65015458574605	1.96003588341756	0.161509480852984	0.999863599324691
1379	Psg16	-1.1672608707721	-1.59910051501888	1.95980238688627	0.161534454409235	0.999863599324691
1380	Kansl1l	-0.460122159173278	3.86380149321693	1.95794686915469	0.161733067411784	0.999863599324691
1381	Hmgb1	0.433432255031592	4.29574356481244	1.95682101990367	0.161853713096135	0.999863599324691
1382	Plaur	0.744731365222021	0.775342801097323	1.95268331517083	0.162297991177663	0.999863599324691
1383	Nmnat3	0.651879824400119	1.56095213525743	1.95231176367541	0.16233795383691	0.999863599324691
1384	Kcmf1	0.287769213064317	6.80434890252065	1.95007728171521	0.162578523129374	0.999863599324691
1385	Hist2h2be	-0.414048909969266	4.53667439557333	1.94956049784026	0.162634219140698	0.999863599324691
1386	Pkm	0.403985179160755	10.4191074766095	1.9482301481371	0.16277769684079	0.999863599324691
1387	Fgfr1	0.339829714643856	8.15429889398358	1.94790520498651	0.162812763784227	0.999863599324691
1388	Abce1	-0.370158308721456	7.40517310241398	1.9475971390841	0.162846017345973	0.999863599324691
1389	Atp2b1	-0.327082471083994	6.3012854869106	1.94757359639575	0.162848558933548	0.999863599324691
1390	Pou2f2	-0.743442686381077	4.81602099272203	1.94638518558043	0.162976914527045	0.999863599324691
1391	Phf6	-0.293835031351357	7.10971731226333	1.94542591374034	0.163080605959397	0.999863599324691
1392	Slc44a3	-1.23377376254061	-2.35589540076956	1.94448569932697	0.163182310496072	0.999863599324691
1393	Sorbs2os	1.25057213285396	-2.3701961303104	1.94260422482206	0.163386050226203	0.999863599324691
1394	Ddb2	0.595052503868383	2.55619699853889	1.94255329524551	0.163391569287215	0.999863599324691
1395	Nrros	-0.688130118171273	2.80752102575926	1.94246167469965	0.16340149842299	0.999863599324691
1396	Nrg4	0.976062403745296	-1.14813830223716	1.94043198380194	0.163621637656345	0.999863599324691
1397	Rtkn	0.406473567128427	5.09307551305415	1.93970043775556	0.163701063793124	0.999863599324691
1398	Inpp5f	-0.379380925713134	7.19094916659694	1.93924015687207	0.163751060432826	0.999863599324691
1399	Gabra1	-1.23328677612727	1.70049611724084	1.93760549729707	0.163928761483776	0.999863599324691
1400	Thbd	-0.838423139228768	2.90952068732367	1.93648134124033	0.164051094412974	0.999863599324691
1401	Atcayos	1.35006196095326	-2.5556888629787	1.93596202781226	0.164107642365566	0.999863599324691
1402	Ublcp1	-0.476458214130494	4.26957990111655	1.93484174393613	0.164229705750076	0.999863599324691
1403	Apex2	-0.412522063827162	4.35709899367571	1.93404316414948	0.164316780380176	0.999863599324691
1404	Lace1	-0.626832299604289	2.08110615643782	1.93335452926152	0.164391909327682	0.999863599324691
1405	Nap1l5	-0.77949474632268	4.76893677708931	1.93295574363063	0.164435434140406	0.999863599324691
1406	Fam193b	0.381500460565455	7.06068227371302	1.93261451826857	0.164472687086509	0.999863599324691
1407	Jam3	0.325288136662129	6.59790566090966	1.93196555206359	0.164543563959008	0.999863599324691
1408	A230073K19Rik	1.23902530186152	-2.45625860054745	1.9309593621521	0.164653524067172	0.999863599324691
1409	Kcnc4	-0.848264098155247	1.33086638552097	1.9309135422901	0.164658533428157	0.999863599324691
1410	Paqr5	0.823505804414339	-1.00469659065054	1.93020968124175	0.164735506539858	0.999863599324691
1411	Foxb1	-1.419989571088	2.270619867975	1.92675675897775	0.165113708937435	0.999863599324691
1412	Dmbx1	1.24441568917293	0.136428380295064	1.92439875840173	0.165372553839661	0.999863599324691
1413	Pnmal2	-0.539606347020197	7.13019494756196	1.92385566912344	0.165432236131488	0.999863599324691
1414	Gm1976	0.585351781696885	2.88217131002863	1.92241147100808	0.165591064835948	0.999863599324691
1415	Gm10364	-0.778920996954787	-0.460809172614868	1.92086664895715	0.165761152974297	0.999863599324691
1416	Kcnip4	-0.837614248508523	1.09559274099962	1.92070454952454	0.165779012043577	0.999863599324691
1417	Cxx1a	-0.622956992597926	2.7386289041794	1.91966520835026	0.165893572264119	0.999863599324691
1418	Nefl	-0.751596851801782	5.78134980169645	1.91958193406118	0.165902754998042	0.999863599324691
1419	Zfp385b	-0.698070451288725	1.7848119892546	1.91942057834304	0.165920549499482	0.999863599324691
1420	Sdf2l1	-0.458850103609476	4.44678504217571	1.91820644999667	0.166054515082616	0.999863599324691
1421	Cdk5r2	-0.703310063790919	5.49348093558307	1.91787251607536	0.166091382681295	0.999863599324691
1422	Prdx4	0.331706406326057	6.3804909625256	1.9156432359927	0.166337743962175	0.999863599324691
1423	Snord95	1.22964650313809	-1.78023953769847	1.91467026754569	0.166445399324509	0.999863599324691
1424	Hist3h2a	-0.589482367649097	5.80114853322891	1.91308927103564	0.16662050086713	0.999863599324691
1425	Trim9	-0.542844800370963	4.74795451090879	1.91272189157714	0.166661219763725	0.999863599324691
1426	Efhc2	-0.861090758996833	-0.586107313760082	1.91230025053467	0.166707966841235	0.999863599324691
1427	Rbm10	-0.307281189113095	6.33678249751891	1.91056673971497	0.166900317888709	0.999863599324691
1428	Cldn6	0.752698493132621	1.4675422503703	1.9098312187667	0.166982008355338	0.999863599324691
1429	Smpd2	0.359545265792805	5.09483395743314	1.9095587141642	0.167012285639287	0.999863599324691
1430	Xrcc3	0.459284221345637	4.88343465662684	1.90873763841343	0.167103551262371	0.999863599324691
1431	Nkx6-2	0.759269977103917	2.45307270282415	1.90861038474281	0.167117701091936	0.999863599324691
1432	Ldoc1	-0.914401181649228	-0.657219338545852	1.90851577137027	0.167128222409371	0.999863599324691
1433	Bysl	-0.306749090650952	6.1746245041865	1.90745778853832	0.167245925252956	0.999863599324691
1434	4930506M07Rik	-0.439973192990068	5.1661365555241	1.90648908470463	0.167353778879923	0.999863599324691
1435	Gm9958	-0.702861329994877	0.956260153532327	1.90522222341661	0.167494949022313	0.999863599324691
1436	Mrps15	-0.33322140812573	5.77720001530689	1.90478503250054	0.167543698168374	0.999863599324691
1437	Mir7079	1.45368041893011	-2.67658697429127	1.90445729092939	0.167580253780918	0.999863599324691
1438	Scg2	-0.735435120213485	3.81507619492705	1.90439147233327	0.167587596151732	0.999863599324691
1439	Akap7	-0.528272636396283	3.34951063313057	1.90388072423458	0.167644585007142	0.999863599324691
1440	2210408F21Rik	-1.70623180412135	-3.22774623100016	1.90374963801307	0.167659215080531	0.999863599324691
1441	Nod2	0.779529752772686	-0.588576787233396	1.90105912043406	0.167959817667279	0.999863599324691
1442	Dmrtc2	-1.21791622979085	-2.20627850221927	1.90038456663779	0.168035280112829	0.999863599324691
1443	Terf2	-0.330956561343944	6.15155345837038	1.89849050075576	0.168247377376796	0.999863599324691
1444	Ccdc174	-0.430246828705603	4.66076318160309	1.89625756335428	0.168497815630489	0.999863599324691
1445	Slc30a2	-1.37992821341344	-2.70790950482413	1.89616120472548	0.168508632482686	0.999863599324691
1446	C330018D20Rik	-0.516431727114347	3.55446392673543	1.8959007861175	0.168537870065441	0.999863599324691
1447	Slc25a22	0.307010601963745	6.51468319663498	1.89530583207819	0.168604688259006	0.999863599324691
1448	Rplp2	0.51224445844269	7.90328027684432	1.8946815954514	0.168674827776613	0.999863599324691
1449	Card6	-0.819994347385345	1.16780363201483	1.89437604816551	0.168709171405493	0.999863599324691
1450	Zc2hc1a	-0.377287543697196	5.69367100693263	1.89306136915249	0.168857033308366	0.999863599324691
1451	Zfp366	-0.754557529609912	2.00394384801577	1.89297295446882	0.168866982636034	0.999863599324691
1452	Ppp1r11	-0.322166565708459	6.22670573459433	1.89277546741058	0.168889208334469	0.999863599324691
1453	Olig1	-0.59861532542733	3.19412876762698	1.89253182783114	0.168916632777558	0.999863599324691
1454	P2ry2	1.02088799294925	-1.43974853336847	1.89021916443683	0.169177204157229	0.999863599324691
1455	Troap	0.434741083626451	5.50642782142749	1.88994993941066	0.169207568104791	0.999863599324691
1456	Nr5a2	-1.1371467745429	0.356490191282001	1.88854561884175	0.169366052660152	0.999863599324691
1457	Dpf3	-0.721651253045894	1.6229243506321	1.88820044022182	0.169405033847884	0.999863599324691
1458	Htr2a	-0.751584012085374	0.120024741630594	1.88545688928069	0.169715230653846	0.999863599324691
1459	Syngap1	0.343051615959996	6.47157066680336	1.88432920737515	0.169842919808903	0.999863599324691
1460	AF357399	1.10289059686344	-1.47636523079068	1.88252946609311	0.170046935719242	0.999863599324691
1461	Zfp598	0.321273076543802	6.82124737667134	1.88091384162107	0.170230320025373	0.999863599324691
1462	Vsnl1	-1.10870539004792	2.02254697278722	1.87919784414335	0.170425345990626	0.999863599324691
1463	Bnipl	1.09636966732901	-0.93987700388637	1.87867559029746	0.170484751909189	0.999863599324691
1464	Gpr22	-0.79056961757791	2.26669772751752	1.87827218440943	0.170530655250364	0.999863599324691
1465	Cxx1c	-0.512053880990653	5.45494116013984	1.87679770344668	0.170698556418241	0.999863599324691
1466	Tubb1	-1.04038912715656	1.54957628841491	1.87659965552778	0.170721122862565	0.999863599324691
1467	Dpp4	-0.823056753655215	0.712976286276925	1.87569687496098	0.170824033029102	0.999863599324691
1468	Arap3	-0.540569953956736	4.78879210572333	1.87509659022224	0.170892500387009	0.999863599324691
1469	Fndc8	-0.825856480643542	-0.950569673060028	1.87473179182957	0.170934124006429	0.999863599324691
1470	Snord35b	1.19244510497102	-1.98883784169628	1.87459648714143	0.170949565276864	0.999863599324691
1471	Gm10416	-0.99340587721531	-1.88778311675081	1.87444131991858	0.170967275275724	0.999863599324691
1472	E130102H24Rik	0.825468628608218	1.03580407252338	1.87388580035046	0.171030696736448	0.999863599324691
1473	Dcxr	0.548242300847775	2.95429453181505	1.87371808679801	0.171049849235946	0.999863599324691
1474	Nif3l1	-0.319516388011995	6.04913211540957	1.87366801343867	0.171055567975198	0.999863599324691
1475	Atp7b	0.572161022915662	2.65311463173326	1.87296148979798	0.171136281490845	0.999863599324691
1476	Spock3	-0.72228258250185	3.06048553224157	1.87288060984574	0.171145524035939	0.999863599324691
1477	Lrig1	0.33807199056134	6.62575111519646	1.87252519014388	0.171186146368417	0.999863599324691
1478	9430076C15Rik	0.775240950927473	1.03683145753716	1.86648262937641	0.171878472575058	0.999863599324691
1479	Snrnp35	-0.432498194318345	4.11207082135366	1.86646956714985	0.171879972660259	0.999863599324691
1480	Samd1	-0.321886533682107	6.87072506814497	1.86579508668942	0.171957451434352	0.999863599324691
1481	Ncald	-0.621230786238585	4.68852691729234	1.86351864524977	0.172219246864499	0.999863599324691
1482	Apba3	0.368874023982342	5.02320087486838	1.86302103545706	0.172276534012983	0.999863599324691
1483	Smpdl3b	0.607311219194224	2.20912293359247	1.86203041580995	0.172390643973076	0.999863599324691
1484	Vps36	-0.34880174428425	5.37420363235375	1.86162684328978	0.172437156598345	0.999863599324691
1485	Megf6	0.382880918300984	6.11976153313077	1.86092432093107	0.172518158278261	0.999863599324691
1486	Peg13	-0.376792361359121	7.88434100741633	1.86088872346986	0.172522263873161	0.999863599324691
1487	Prkcd	0.352389163632274	5.22075002682157	1.86057485690315	0.172558468198659	0.999863599324691
1488	Ppp1r12c	0.284124636042607	6.56119998885929	1.86010058791939	0.17261319142477	0.999863599324691
1489	Oasl1	1.09041925255578	-1.47946694460656	1.85988062403166	0.172638578592348	0.999863599324691
1490	Chrna6	-2.05733810716106	-2.23880176969716	1.85961746997267	0.17266895620171	0.999863599324691
1491	Mmd	-0.310747591842732	6.55692466622864	1.85900584310244	0.172739584075986	0.999863599324691
1492	Sprn	-0.899454065413403	2.31360830721114	1.85742309884473	0.172922506429877	0.999863599324691
1493	Kif7	0.371677117742702	4.92897596231855	1.85684646675062	0.172989204838897	0.999863599324691
1494	2810459M11Rik	-1.14344245889149	1.19230222810278	1.85375922479485	0.173346806527795	0.999863599324691
1495	Slamf9	1.3310198616161	-2.66979959036277	1.85295928658794	0.173439603725181	0.999863599324691
1496	Acp6	0.466363102807219	3.8842298501235	1.85294166662416	0.17344164838041	0.999863599324691
1497	Mmp11	0.413824217800784	5.33683398793546	1.85284098494758	0.173453332212086	0.999863599324691
1498	Tmem150cos	-1.03923191236487	-1.84097358731914	1.85275159967844	0.173463705885674	0.999863599324691
1499	Fsd2	-0.818189001397181	-0.731575635207188	1.85108490179822	0.173657266566739	0.999863599324691
1500	Ipcef1	-0.66605430056025	1.16350263322361	1.85022311388936	0.173757447124303	0.999863599324691
1501	Krt19	0.94634659809445	2.04609313231958	1.84704435680233	0.174127544827872	0.999863599324691
1502	Runx1t1	-0.423406051915102	5.95272300941462	1.84582978924844	0.174269194570267	0.999863599324691
1503	Safb2	0.410474832748215	6.88350103408735	1.84567615620033	0.174287121576088	0.999863599324691
1504	Maml3	0.346231392124839	6.0602807851363	1.84427618226598	0.174450578445407	0.999863599324691
1505	Myo1a	0.702979194160408	0.979573837536649	1.84379536231631	0.17450675829816	0.999863599324691
1506	Susd5	1.0248715075896	-1.69971131365968	1.84180365802751	0.174739694561436	0.999863599324691
1507	Tcte2	-0.667122211736747	1.38949161782069	1.84172140310308	0.174749322238288	0.999863599324691
1508	Tmem200a	-0.488043690162728	4.60009892549733	1.8397681297061	0.174978126293678	0.999863599324691
1509	Gnrh1	0.870243495407287	-0.463597613509183	1.83973987414783	0.17498143864638	0.999863599324691
1510	Nefm	-0.448624689725577	5.30505500063646	1.83922991116365	0.175041233188039	0.999863599324691
1511	Ctxn2	-1.47925380837624	-1.62802123056377	1.83879415780743	0.175092345100834	0.999863599324691
1512	Metap1d	0.434388549258731	4.37948282649783	1.83707441210901	0.175294231465967	0.999863599324691
1513	Kifc1	0.347601982272016	5.68406218298826	1.8367604408867	0.175331118483549	0.999863599324691
1514	Abcc1	0.38371206276294	4.78647078297195	1.83603114820781	0.175416834208383	0.999863599324691
1515	Enkd1	0.395048786196283	4.87662202815199	1.83599721625213	0.175420823497637	0.999863599324691
1516	Basp1	-0.422112751581972	9.95483804950431	1.83438205136258	0.175610835102915	0.999863599324691
1517	Tgm1	0.853286236358039	0.568882777582653	1.83208586725442	0.175881371810736	0.999863599324691
1518	Sh3kbp1	-0.357459013360686	5.03803460983107	1.8298173374836	0.176149122191613	0.999863599324691
1519	Tlr5	-0.788717232613921	0.149475467151495	1.82950490272093	0.176186035096394	0.999863599324691
1520	Rbm12b1	-0.650532943363742	1.71231713356922	1.82909271283533	0.176234747312107	0.999863599324691
1521	Cacna1g	0.303490351926066	6.81404313744538	1.82899870772927	0.176245858922377	0.999863599324691
1522	Calb2	-0.375624563469654	4.87795355717727	1.82827436149191	0.176331505340952	0.999863599324691
1523	Smad9	0.834605070763628	0.998211962664857	1.82804977213126	0.176358070446747	0.999863599324691
1524	Plekhg5	0.381608411553632	4.74856376343054	1.8259949100981	0.176601340136576	0.999863599324691
1525	Hist1h3d	-1.14918511633556	-1.58953766478418	1.82590708189327	0.176611746507267	0.999863599324691
1526	Ctgf	0.64514698130331	4.23565619394071	1.8250208783582	0.176716788379499	0.999863599324691
1527	Ilvbl	0.399411428785926	4.53656478269561	1.82465120368971	0.176760627287071	0.999863599324691
1528	Rab3c	-0.65687687045699	6.69798933075406	1.82440975688928	0.176789266705848	0.999863599324691
1529	Haus3	-0.463302035448202	4.08175307236493	1.82414394241162	0.176820802708243	0.999863599324691
1530	Gpr149	-1.12648787335114	0.393145170326279	1.82380135987687	0.176861455979322	0.999863599324691
1531	Tnpo2	0.290890487969704	7.66633173259811	1.82334383727066	0.176915765671188	0.999863599324691
1532	Plekhn1	0.612691248184238	3.32394925925369	1.82333519655569	0.176916791542364	0.999863599324691
1533	Gbgt1	-1.00135887482144	-1.33664144520618	1.82322487315428	0.176929890320672	0.999863599324691
1534	Zfp84	-0.398195411743724	5.2573078202355	1.82303127738705	0.176952878792542	0.999863599324691
1535	Angptl1	0.824298968804215	0.0569258912639919	1.82240932394395	0.177026755791959	0.999863599324691
1536	6430548M08Rik	-0.430687147847823	5.47861769566114	1.82228853113705	0.177041107954025	0.999863599324691
1537	Dhx35	0.31452955138792	5.80126331582841	1.82155512810224	0.177128277063174	0.999863599324691
1538	Gm15471	1.4670761959579	-3.00396022871029	1.8211521503029	0.177176194340398	0.999863599324691
1539	Zfp87	-0.475078312135846	4.28232667942163	1.82057748768754	0.177244552189848	0.999863599324691
1540	Vars2	0.341811768570924	5.85289756896981	1.81985989703823	0.177329954494726	0.999863599324691
1541	Abca2	0.308488321143266	6.63006886762462	1.81902505264388	0.17742937123809	0.999863599324691
1542	Mir6941	-1.56838297880174	-3.03871157875383	1.81842455631711	0.177500920615255	0.999863599324691
1543	Atn1	0.419330723445652	8.71860737717609	1.81829579347027	0.17751626709553	0.999863599324691
1544	Shcbp1l	1.03241268550033	-2.03710524103587	1.81777209172594	0.177578699784706	0.999863599324691
1545	Snora65	0.712195994955553	2.60428249775615	1.81646555733723	0.177734567773336	0.999863599324691
1546	Epha4	0.297107669272239	7.74036430757075	1.8160843899571	0.177780070340163	0.999863599324691
1547	Lrrc36	0.769809939978379	-0.148256531266545	1.81525164865096	0.177879527180899	0.999863599324691
1548	4933413J09Rik	1.08999670977857	-2.01175943160311	1.81468460415401	0.177947287803526	0.999863599324691
1549	1500004A13Rik	-0.42435379523479	4.04638165191744	1.81389998722977	0.178041097029244	0.999863599324691
1550	Ntf3	0.789955859105191	0.638619601146553	1.81227008865595	0.178236151173111	0.999863599324691
1551	Hcls1	-0.728732571234642	1.76493123104655	1.81218447174002	0.178246403989028	0.999863599324691
1552	Sox30	-0.730706735323313	-0.179800412749987	1.81143065916248	0.178336704125089	0.999863599324691
1553	B230208H11Rik	-0.850883023103302	-1.10452478711734	1.81121090400104	0.178363038811765	0.999863599324691
1554	Sdc3	-0.398338798655926	8.16342770161139	1.80993297684361	0.178516270149635	0.999863599324691
1555	Trerf1	0.37683554492645	5.50974761545452	1.8098890662389	0.178521538003113	0.999863599324691
1556	Glul	-0.293391776037976	7.48403607868546	1.80949768737656	0.178568498751802	0.999863599324691
1557	Arid3c	0.824364741714444	-0.145411911784159	1.80858122518646	0.178678519015936	0.999863599324691
1558	Cacng3	-0.977257194284804	1.31714794649416	1.8076206787091	0.178793915610212	0.999863599324691
1559	Rpn1	-0.304523655380566	7.50598345274108	1.80583489430935	0.179008682248039	0.999863599324691
1560	9530026F06Rik	-1.2285202762376	-2.25828401772573	1.80467684029386	0.17914811448264	0.999863599324691
1561	Rabggtb	0.31507826345043	6.07886618478937	1.80349485933039	0.179290557020304	0.999863599324691
1562	Ano1	0.428895195067927	5.15587089226139	1.80229146475969	0.17943571464796	0.999863599324691
1563	Ccdc42	-1.33455221973381	-1.68996744856471	1.80225304062602	0.179440351737745	0.999863599324691
1564	Casr	-1.2361670518207	-2.20176612971976	1.79970802231998	0.17974779756482	0.999863599324691
1565	Gm11110	0.594905084998867	1.96454698262726	1.79916452315714	0.179813532780488	0.999863599324691
1566	Camk2n2	-0.433061594855337	5.48518549489929	1.79896687194937	0.179837445219469	0.999863599324691
1567	Man1a2	-0.329434173878314	6.25951711110436	1.79830448651529	0.17991760942046	0.999863599324691
1568	2510002D24Rik	0.456027144540944	3.89795695322523	1.79748812688136	0.180016464969975	0.999863599324691
1569	Nos3	-0.573345453653323	3.96694204051629	1.79635766452906	0.180153459938487	0.999863599324691
1570	Kirrel2	-0.740149189901708	0.233815516567622	1.79619289732737	0.180173437301631	0.999863599324691
1571	1810010D01Rik	1.2705741126612	-2.7025761337187	1.79540574994177	0.180268911135257	0.999863599324691
1572	Eif3i	0.29213885104661	7.94855763168731	1.79511018423513	0.180304775683472	0.999863599324691
1573	Cldn9	0.753251683722888	1.28729070049925	1.79472731673767	0.180351245880715	0.999863599324691
1574	Rab39b	-0.398223517090096	4.62681804522224	1.79318988209572	0.180537990196975	0.999863599324691
1575	Lrriq3	-0.917134372185181	-1.18567674095067	1.79257789962967	0.180612386812259	0.999863599324691
1576	Snora61	0.826739417839415	0.359829085684443	1.79030221349225	0.180889345565338	0.999863599324691
1577	Pitpnm2	0.286211061118513	6.47305455050937	1.78924742702624	0.181017883337637	0.999863599324691
1578	Dld	-0.320829671276938	6.586756440504	1.78831996427235	0.1811309926071	0.999863599324691
1579	Mybph	-1.25652551384868	-2.04034582792762	1.78804821334438	0.181164149646725	0.999863599324691
1580	Nol12	-0.352475319133573	5.26183294488233	1.78726977934793	0.181259167302283	0.999863599324691
1581	Kcnab3	0.546529115135271	3.23828157705063	1.78723631373863	0.181263253493739	0.999863599324691
1582	Tmem175	-0.447226799986368	4.11776380034174	1.78623013868279	0.181386158501655	0.999863599324691
1583	Wdr24	0.324387773143254	5.69627412674093	1.78524715647558	0.181506323661002	0.999863599324691
1584	Arl5a	-0.295323057899315	6.29983390030282	1.78499996075279	0.181536556729102	0.999863599324691
1585	Cnot4	-0.381565609124193	5.62745569047675	1.78446701029206	0.181601758632426	0.999863599324691
1586	Zfp112	0.608407637068976	2.20632555122549	1.78403320582923	0.181654850894563	0.999863599324691
1587	Ppp1cb	-0.286696692122056	7.56152914571136	1.78371807819988	0.181693429860965	0.999863599324691
1588	Gprin1	-0.366402223844274	7.30460817026201	1.78273236792643	0.18181416503872	0.999863599324691
1589	Rit2	-1.03796964693127	2.02284222248939	1.78236942473714	0.181858643703382	0.999863599324691
1590	Mif4gd	0.453638216683184	3.95183677347055	1.77876362922427	0.182301218959399	0.999863599324691
1591	Atxn7l2	0.351137892933634	5.70769441922479	1.77526354439291	0.18273201314698	0.999863599324691
1592	Tra2a	-0.303259792852708	7.30857381199076	1.77419618372973	0.182863619681302	0.999863599324691
1593	Rnd3	-0.431629427925017	7.29957051826156	1.77375794007418	0.182917687329779	0.999863599324691
1594	Zcchc12	-0.628539144694742	5.57902344695309	1.77366464709311	0.182929199602182	0.999863599324691
1595	Kndc1	-0.812621033893502	3.2258373009438	1.77354729391815	0.182943682074124	0.999863599324691
1596	Otogl	-1.48867405638542	-3.03244070212178	1.77142897919318	0.183205330445914	0.999863599324691
1597	Fam207a	-0.306245883990605	6.25098275662669	1.77014433324784	0.183364217671732	0.999863599324691
1598	Dock2	-0.73534890829214	0.969534878497805	1.76961812402783	0.183429346255705	0.999863599324691
1599	Rpl7a	0.453282916181057	6.35552624798084	1.76805474435409	0.18362300306504	0.999863599324691
1600	Gtpbp6	0.512988357104384	3.89420547074821	1.76731902024356	0.18371421970342	0.999863599324691
1601	Nfxl1	0.340732859729097	5.09767872768126	1.76687305193146	0.18376953738434	0.999863599324691
1602	Cyp4f17	0.577496384174846	2.40840849353634	1.76618513542998	0.183854904082458	0.999863599324691
1603	Ndor1	0.341224206214506	5.65470709103058	1.76464674124987	0.184045976943027	0.999863599324691
1604	Ywhah	-0.303232775641077	7.13774416974618	1.76446431985764	0.184068649463471	0.999863599324691
1605	Kcnn3	0.570748996269682	2.91661528941674	1.76374517283299	0.184158061317082	0.999863599324691
1606	Rbm46	-0.815354360597442	0.385852452912892	1.76211248488303	0.184361241229879	0.999863599324691
1607	Hps1	0.410311173411903	4.77946255963674	1.76094882123432	0.184506212161219	0.999863599324691
1608	Thumpd3	-0.377634105866842	5.31141308757703	1.76072597422239	0.18453398986052	0.999863599324691
1609	Slc7a3	0.719207298262931	-0.00912235098033608	1.76046468046102	0.184566566097618	0.999863599324691
1610	Ube2ql1	-0.450602546076543	6.29353636717568	1.76031952591927	0.184584665811144	0.999863599324691
1611	Lnx1	-0.613706165083117	2.31161663814697	1.75968741268414	0.184663509746956	0.999863599324691
1612	Ina	-0.477446892247783	8.41172175708859	1.75958570274241	0.184676199750979	0.999863599324691
1613	Ucp1	1.23741420908797	-2.82353030632469	1.75892269483831	0.184758945803479	0.999863599324691
1614	Slu7	-0.285116069477071	6.33280346437211	1.757985831784	0.184875943459421	0.999863599324691
1615	Gm13889	0.45569949321789	5.43473170595075	1.75784347558888	0.184893728760755	0.999863599324691
1616	Slx4ip	-0.444297502369525	3.83895309866325	1.75653721079491	0.185057019995521	0.999863599324691
1617	Tmem9	0.319290125418297	6.6458223181448	1.75440802994824	0.18532353987868	0.999863599324691
1618	Med15	0.329799251937336	6.79112077105665	1.75438945822071	0.185325866551778	0.999863599324691
1619	BB557941	0.959145297259523	-1.1006669884368	1.75245230553618	0.18556874018945	0.999863599324691
1620	Rev3l	-0.302884706012695	6.47698070647188	1.75024875968587	0.185845462866471	0.999863599324691
1621	Snord4a	1.06109182518321	-1.83607849362181	1.74986995555321	0.185893081598354	0.999863599324691
1622	Kcnj2	0.656607287178493	2.07016271835782	1.74823402532007	0.186098894079689	0.999863599324691
1623	BC005764	0.437183264282375	8.60877932640618	1.74732668150659	0.186213158981761	0.999863599324691
1624	Pcdhb16	-0.72506440131317	0.904481412156232	1.7471826577562	0.186231303880391	0.999863599324691
1625	Mir7013	1.13726498927736	-2.60604165388891	1.74707114945247	0.186245353716653	0.999863599324691
1626	Gm5868	-0.781626992528728	-0.315468136960572	1.74676114568374	0.186284420080407	0.999863599324691
1627	Tbc1d10c	0.781854551737427	-0.401884038506574	1.74604750129453	0.186374389029852	0.999863599324691
1628	Ptprt	-0.645003462389744	3.73358045315095	1.74572190832893	0.186415453219215	0.999863599324691
1629	Gria2	0.471514725849893	5.8315399124699	1.74558070377333	0.186433265382218	0.999863599324691
1630	Rbp1	0.378941742791831	7.0928666820518	1.74234978185973	0.186841369072878	0.999863599324691
1631	Rhpn1	0.406005038576669	4.83024889392115	1.74175865703086	0.186916147473277	0.999863599324691
1632	Sox18	-0.575120380241096	4.43820042372673	1.74172140168723	0.186920861509671	0.999863599324691
1633	Dcx	-0.400648701739011	9.16732901474715	1.74154577908118	0.186943085454925	0.999863599324691
1634	Ocel1	-0.770325248078412	0.907186902925296	1.74152016255332	0.186946327323462	0.999863599324691
1635	Rps14	0.392155398357083	9.03602041171371	1.74104444762824	0.187006542727475	0.999863599324691
1636	Cited4	-0.971424108517852	2.0482435413733	1.7394827599448	0.187204377818372	0.999863599324691
1637	Tceb2	-0.325864877895454	6.54791945506168	1.73881282803359	0.187289319596349	0.999863599324691
1638	Vti1b	-0.376006006898154	5.74101863354654	1.73823971433735	0.18736202120924	0.999863599324691
1639	Ube4a	-0.273758796026196	6.53661076520073	1.73803265844833	0.187388295093086	0.999863599324691
1640	Saal1	0.314308698388401	5.66651758283827	1.73794470529859	0.187399457003788	0.999863599324691
1641	Dynlt1b	-0.796306039707387	-0.293286077354816	1.73574856759518	0.187678414162822	0.999863599324691
1642	Wwc1	0.300918157989676	6.55444033892009	1.73569974236148	0.187684621514221	0.999863599324691
1643	Far1	-0.32214763461248	5.88751567478762	1.73427243927154	0.187866185981356	0.999863599324691
1644	Ttll3	0.590948209247741	2.79046484490745	1.73398514908599	0.18790275631301	0.999863599324691
1645	Csf2rb	-1.10900901972229	1.31474247598324	1.73378605283507	0.187928104940783	0.999863599324691
1646	Pcdhb12	-1.01460896475612	-0.369627035515454	1.7337220123934	0.187936259316869	0.999863599324691
1647	Tnfrsf19	0.339933305851438	7.77061906586336	1.7336601878128	0.18794413193427	0.999863599324691
1648	Fam196a	-0.74038843288674	2.93189996788716	1.73175260512165	0.188187228368252	0.999863599324691
1649	Ints1	0.322086730504417	7.45584547282546	1.73168058231269	0.188196413898497	0.999863599324691
1650	Plcg1	0.30138918162365	7.76747719130964	1.73083368373855	0.188304463452863	0.999863599324691
1651	Papln	0.686822970835643	0.198393921270357	1.73006645220124	0.188402411216959	0.999863599324691
1652	Dnajc28	-0.574736114454642	2.79842893214269	1.72959756788607	0.188462300010075	0.999863599324691
1653	Slc6a13	-1.09101990705727	1.9276003914439	1.7286307450354	0.188585858554629	0.999863599324691
1654	Wnt10a	0.763186444099944	1.45125926216136	1.72834966307625	0.188621798109905	0.999863599324691
1655	Ppig	-0.401789472727201	6.7534620621275	1.72777195187882	0.188695690158828	0.999863599324691
1656	Cmtm4	0.289393307514183	6.66150154938943	1.72686225679222	0.188812112880147	0.999863599324691
1657	Derl3	-0.698965116598772	0.424320135104074	1.72681734524364	0.188817862823585	0.999863599324691
1658	5730408K05Rik	0.699432880550339	1.43945791178958	1.72590996890557	0.188934076243047	0.999863599324691
1659	Ccne2	-0.604004232252806	3.94491124588735	1.72388753200366	0.189193402383797	0.999863599324691
1660	2610203C22Rik	-0.943428869153256	-1.68973868682006	1.72167375696539	0.189477738198636	0.999863599324691
1661	5430416N02Rik	0.459747061037818	4.2837180452403	1.71697743316835	0.190082581035916	0.999863599324691
1662	2610005L07Rik	0.703661011245677	1.08465645428671	1.71570527285876	0.190246810588003	0.999863599324691
1663	Map7d2	-0.424378685891082	4.14309153996174	1.71510884195347	0.19032386379239	0.999863599324691
1664	Ino80c	-0.36846804784063	4.67988541500324	1.71480633055163	0.190362959296301	0.999863599324691
1665	Frs3os	1.03337970682856	-1.60792735756083	1.71356311295332	0.190523726680093	0.999863599324691
1666	Ncoa4	-0.616970103917087	2.44459132579717	1.71336518086538	0.190549336985034	0.999863599324691
1667	Spag4	0.616034408613968	2.60448761637029	1.71290497203907	0.190608898625905	0.999863599324691
1668	Tmem179	-0.797582959047134	3.94378646365728	1.71216391827702	0.190704853712694	0.999863599324691
1669	Trp53rk	-0.575721517082009	2.62311013662697	1.71129183963281	0.190817846671218	0.999863599324691
1670	2900041M22Rik	-1.19994570055052	-1.98797007141752	1.71124749714552	0.190823594097409	0.999863599324691
1671	Zfr	-0.277553914023481	7.66890707652933	1.70911465248101	0.191100280112412	0.999863599324691
1672	Arl5c	0.77511812180473	0.0791823646255438	1.70909856226488	0.191102369214112	0.999863599324691
1673	Cntrob	0.335227742458229	6.7256650621978	1.70754146825677	0.191304663372444	0.999863599324691
1674	Foxd1	-0.768879839462153	3.858637954059	1.70586082759765	0.191523288858031	0.999863599324691
1675	Pkmyt1	0.450776557812794	5.36387875949271	1.7056432210528	0.191551617432859	0.999863599324691
1676	Acan	1.09659876882614	-0.604486514727818	1.70549410297263	0.191571032828135	0.999863599324691
1677	Zik1	-0.32313808090726	6.01923060853429	1.70497356381451	0.191638825801548	0.999863599324691
1678	Tmem194b	0.425395911219181	4.12191924300354	1.70413102526419	0.191748614052061	0.999863599324691
1679	Lin28a	-0.92289661286286	1.02069241341653	1.70388287357013	0.191780963823949	0.999863599324691
1680	Tph2	-1.47065661891261	-1.82740728339326	1.70325645352168	0.191862654091644	0.999863599324691
1681	Gpr85	-0.592280900666495	5.22020782128944	1.70251111620695	0.191959905056255	0.999863599324691
1682	3110045C21Rik	-0.675976433054804	0.649575411173781	1.70047713319857	0.192225590318787	0.999863599324691
1683	Meox1	1.07022234574613	-1.33646567416908	1.70007545844787	0.192278109088558	0.999863599324691
1684	Zfat	-0.445289101164737	3.75627546096419	1.69964637047353	0.192334230632465	0.999863599324691
1685	Cxcl10	1.41929536177125	-2.16547561927621	1.69937189256056	0.192370140350885	0.999863599324691
1686	Obscn	-0.871578089492207	-1.42042487933067	1.69816140639069	0.192528600684137	0.999863599324691
1687	C4a	0.730947832484926	0.465702628223618	1.6980769031567	0.192539668385348	0.999863599324691
1688	Lrp5	0.316327756391272	6.49988928014915	1.69734031502038	0.192636173532559	0.999863599324691
1689	Ptgs2	1.36639082729973	-2.41840491661075	1.69490927243659	0.192955081226905	0.999863599324691
1690	Hist1h2ak	0.914247754495777	-0.885070880921674	1.69473040752643	0.192978569332636	0.999863599324691
1691	Mrpl39	-0.338943207570559	5.99516710861895	1.69439753541231	0.193022290183617	0.999863599324691
1692	Efcab9	-1.33456809088591	-2.36319259398259	1.69378079197348	0.193103326499615	0.999863599324691
1693	Sin3b	0.288099391985591	7.23918427435875	1.69297468522593	0.19320930393483	0.999863599324691
1694	Cwc15	-0.303765171969928	6.63815350882761	1.69280529841738	0.193231581559975	0.999863599324691
1695	Ppm1d	-0.325415419645107	5.44121875572644	1.69240284094505	0.193284524501761	0.999863599324691
1696	Zdhhc2	-0.436309149988747	4.29645602022165	1.69186370337772	0.193355474160501	0.999863599324691
1697	Ywhaz	-0.330395230256491	8.16179988056555	1.68882884802341	0.193755424736665	0.999863599324691
1698	Crybb1	0.895668508980885	-0.95493548195719	1.68857815511212	0.193788505697296	0.999863599324691
1699	Tecta	0.783654835454068	-0.126066945985704	1.68793680872174	0.193873166607021	0.999863599324691
1700	2310061J03Rik	-0.633375438391959	1.30670781938761	1.68300317515051	0.194525878675351	0.999863599324691
1701	Spock2	-0.592666210961096	6.04108750980582	1.68245740382912	0.194598241129195	0.999863599324691
1702	Abhd11	0.38609808498919	4.8296960895223	1.68101824955485	0.194789206039285	0.999863599324691
1703	Marcksl1-ps4	-0.884245089525985	-1.14576787778614	1.68085751673813	0.194810547678099	0.999863599324691
1704	Ugt8a	-0.557294441229335	2.6432529100975	1.68053866472898	0.194852892023019	0.999863599324691
1705	Phc1	0.302409728717931	7.86804583152871	1.67990117357081	0.194937584737623	0.999863599324691
1706	2310022B05Rik	0.292547588667934	7.13267382432587	1.67985372470751	0.194943890191095	0.999863599324691
1707	Dnajb1	-0.319382915325634	6.33591048353369	1.67816434713097	0.195168546250519	0.999863599324691
1708	Zgrf1	0.435601260706243	5.02361847776452	1.67811573491626	0.195175015261577	0.999863599324691
1709	Snx19	-0.304028148978466	5.93886765868179	1.67789500826813	0.195204391347156	0.999863599324691
1710	C8g	0.648476941496888	1.51808319074839	1.67632535997164	0.195413442134639	0.999863599324691
1711	Zfp819	0.751424072620979	-0.749166730257666	1.67541958217283	0.19553419576123	0.999863599324691
1712	Sfpq	-0.387724612126368	9.62672667830216	1.67488002691834	0.1956061680001	0.999863599324691
1713	Smim15	-0.333388223916359	5.45909088909564	1.67442085764593	0.195667441837389	0.999863599324691
1714	Irs1	0.309648411360333	6.28411282912624	1.67394678525202	0.195730728000667	0.999863599324691
1715	Mal2	-0.912057866195045	-0.411729117521832	1.67231310400312	0.195948999505367	0.999863599324691
1716	Rasl11a	-0.551036425462779	3.19408653024778	1.67207385076094	0.195980989372472	0.999863599324691
1717	Klhl1	-1.12375045439987	1.58328581224267	1.6718419885695	0.196011996838905	0.999863599324691
1718	Uba6	-0.395582187393092	5.1475558767493	1.6717847787997	0.196019648517223	0.999863599324691
1719	Enpp3	-0.704472767231363	2.04657532569128	1.67149997788096	0.196057745206556	0.999863599324691
1720	Gatad1	-0.328938435659109	6.28670119675865	1.67124874186043	0.196091359251308	0.999863599324691
1721	Skida1	-0.306551795722855	6.1395644800629	1.67118785395364	0.196099506745818	0.999863599324691
1722	Fibp	0.338079989654903	5.94061030559263	1.67009679028997	0.196245570704025	0.999863599324691
1723	Trim71	-0.781776180590264	0.335290504057663	1.66996419665335	0.196263330093579	0.999863599324691
1724	Dus3l	0.352903079117479	6.07038552879075	1.66932316623386	0.196349215286002	0.999863599324691
1725	Slc24a3	-0.711024280443862	3.30732891756245	1.66924162675518	0.19636014309317	0.999863599324691
1726	Caskin1	0.352742369304617	6.31519194904381	1.66840234777237	0.196472663508672	0.999863599324691
1727	Fam222b	-0.311071213940501	6.36856618035436	1.6680550210485	0.19651925098866	0.999863599324691
1728	Snhg1	0.414307575946361	4.72682136389433	1.66596277216321	0.196800161593319	0.999863599324691
1729	Phkg2	0.41902508233677	4.27078210212253	1.66596058393967	0.196800455635927	0.999863599324691
1730	Them4	-0.563661936209075	3.17390790226738	1.66562055333958	0.196846153514992	0.999863599324691
1731	Ephb3	0.356884737150848	5.4925609779051	1.66324558340198	0.197165680874095	0.999863599324691
1732	Mst1r	0.654918299292221	1.3264453396895	1.66312250159918	0.197182256805241	0.999863599324691
1733	Npas3	0.323659719282756	5.50973638842024	1.66211832307892	0.197317554693732	0.999863599324691
1734	Pitpna	-0.270774262308637	7.51460789840175	1.66199072712074	0.197334754113488	0.999863599324691
1735	Fos	0.700481563387546	0.582899245284355	1.65942585736614	0.197680861269971	0.999863599324691
1736	Epcam	0.531201888970468	2.77696356944446	1.65925140782344	0.197704427579821	0.999863599324691
1737	Ankle1	0.484931815107531	4.5329026254733	1.65904925053509	0.197731741037676	0.999863599324691
1738	Med13l	0.276493735470302	6.74738665236812	1.65865980460127	0.197784371526878	0.999863599324691
1739	Ralyl	-0.674863396572908	3.70220518029041	1.65829431488111	0.197833779470889	0.999863599324691
1740	Abat	-0.327473207887023	6.08499163645641	1.65728068676045	0.19797088037518	0.999863599324691
1741	Tie1	-0.436924000079851	5.41168713824609	1.65599694696018	0.198144675916895	0.999863599324691
1742	Fv1	-0.481345480064592	3.6379358809632	1.65585750562471	0.198163564568134	0.999863599324691
1743	Rfxank	0.377542841442215	4.67463656662789	1.65356617304078	0.198474250063098	0.999863599324691
1744	LOC101243624	-1.06619553110235	-2.21377407556966	1.65356275693974	0.198474713684255	0.999863599324691
1745	Ranbp2	-0.400126980459082	6.99205882641224	1.65036453602221	0.198909323056406	0.999863599324691
1746	Slc6a8	0.281382749139724	6.22722908290563	1.65009317326489	0.198946250188451	0.999863599324691
1747	Bmi1	-0.277510227150886	6.38603554541629	1.64962520584254	0.199009950253924	0.999863599324691
1748	Anxa9	0.65695950676026	0.700364301867454	1.64863945397523	0.199144209869871	0.999863599324691
1749	Mlec	-0.324241463344462	8.29674498176529	1.64689014208903	0.199382728424489	0.999863599324691
1750	A230057D06Rik	0.686768583272633	1.23401400089393	1.64487896958855	0.199657366326924	0.999863599324691
1751	Rtel1	0.335887172956568	6.13626796520971	1.64376198760721	0.199810088946243	0.999863599324691
1752	C330007P06Rik	-0.437330596030822	4.22687774276229	1.64372156297948	0.199815618693824	0.999863599324691
1753	Higd1a	0.354473343411861	4.71636966723044	1.64289356418046	0.199928921496416	0.999863599324691
1754	Sebox	-1.31272342417823	-2.900188567696	1.64206962396377	0.200041743855178	0.999863599324691
1755	Gm15545	0.629942460703083	2.23720863365367	1.64206371348859	0.200042553448326	0.999863599324691
1756	Cep250	0.361690663798118	6.78458091594979	1.64156505429195	0.200110871647625	0.999863599324691
1757	Cpeb2	-0.529922892403934	4.322283151211	1.6403466565781	0.200277912107951	0.999863599324691
1758	Lrrc34	-0.87409831795658	-0.654118481939105	1.63825568238842	0.200564963530513	0.999863599324691
1759	Trim34a	-0.860535290900156	-1.02461378194039	1.63714390344054	0.200717786766706	0.999863599324691
1760	Npb	0.871453535998544	-1.35045559713516	1.63611599068483	0.200859203699291	0.999863599324691
1761	Cab39l	-0.379252795029492	4.91419555990877	1.63478902130424	0.201041937137839	0.999863599324691
1762	Prkaca	-0.270256932053271	7.46202719302732	1.63473976971768	0.201048723204597	0.999863599324691
1763	Dlk1	-0.366210891272338	7.73395540164057	1.63418090987244	0.201125743863569	0.999863599324691
1764	Fam206a	-0.363007902045161	5.34556063221731	1.63349790090562	0.20121992156272	0.999863599324691
1765	Col4a3	0.796169334977596	-1.1364789133893	1.63333334476892	0.201242619380268	0.999863599324691
1766	Gpr111	1.16910817191532	-2.3564186241086	1.63315469748118	0.201267264249713	0.999863599324691
1767	Frrs1l	-0.446186535228351	3.99876243417609	1.63222794404285	0.201395169339568	0.999863599324691
1768	D230030E09Rik	1.01179427344032	-1.92228555433495	1.63195301269475	0.20143313214234	0.999863599324691
1769	Snord52	0.93005142266253	-1.21785114496253	1.63149351636052	0.201496598658928	0.999863599324691
1770	Snora52	0.970633173789023	-0.530103773179655	1.63122888541577	0.201533160667472	0.999863599324691
1771	Dennd1a	0.322871449235615	6.54418436877534	1.63104083468055	0.201559146924691	0.999863599324691
1772	Nutf2	-0.364101269966075	4.73046099418213	1.63080861975792	0.20159124155875	0.999863599324691
1773	Rab9b	-0.82367663043619	2.68511219962244	1.63066641051275	0.201610899395047	0.999863599324691
1774	Ube2d3	-0.301546142924793	7.30445523281331	1.63048410413038	0.201636103228272	0.999863599324691
1775	Neurog1	-0.399313339321392	5.1986912174522	1.62945382006958	0.201778609550715	0.999863599324691
1776	Lrrc16b	0.400141195798547	7.06920180861932	1.62939225219503	0.201787129217012	0.999863599324691
1777	Kcnh4	0.481109775064216	4.15383332627764	1.62840307380684	0.201924068221551	0.999863599324691
1778	Atp6v1g2	-0.451977437671731	4.29203451445124	1.6280181725335	0.201977382394862	0.999863599324691
1779	Lamc3	-0.71086753208281	4.40525485277693	1.62674495878107	0.202153858251367	0.999863599324691
1780	Ccdc85a	-0.512138358822733	3.1495814841072	1.62575529494792	0.202291157569465	0.999863599324691
1781	C2cd4d	-0.846542152740634	-0.504026101218447	1.62513967242065	0.202376620280906	0.999863599324691
1782	Pklr	-1.10362437342359	-0.149824391817148	1.62437507325879	0.202482823591143	0.999863599324691
1783	Snapc5	-0.386895368601862	4.52623936613857	1.62420188221063	0.202506889050934	0.999863599324691
1784	Gm5595	-0.763941394335487	0.727662058089764	1.62350308424216	0.202604023511722	0.999863599324691
1785	Fam222a	-0.355159216984839	5.26588665735864	1.6229917928527	0.202675128895201	0.999863599324691
1786	Itgb3	-0.828312959423553	2.73255568189684	1.62271143437384	0.202714130870758	0.999863599324691
1787	Ncbp2	-0.281002930828544	6.76576865983216	1.62230180617969	0.202771132049216	0.999863599324691
1788	Bhlhe41	0.701175364373977	1.33837734671152	1.62182222148773	0.202837891900977	0.999863599324691
1789	Rasd2	-0.84557753831688	-1.12810699253697	1.62151572824691	0.202880570378755	0.999863599324691
1790	Oca2	-1.12494217622114	-2.28147348351266	1.62099964154704	0.202952458160026	0.999863599324691
1791	Cytl1	0.977102441914157	-1.74055739413746	1.62088419858663	0.202968542777193	0.999863599324691
1792	Evc	0.393803527015053	5.65305448695975	1.61996453538757	0.20309673268167	0.999863599324691
1793	Snora44	0.916752730065591	-0.940239481007379	1.61927061608098	0.203193519745593	0.999863599324691
1794	Nae1	-0.343643768483424	5.71628295153521	1.61913300887377	0.203212719494546	0.999863599324691
1795	Etohd2	-0.675785473074473	0.607036279128568	1.61891869818028	0.20324262561093	0.999863599324691
1796	Mapk8ip3	0.311913703277639	7.77390029642721	1.61767055062029	0.203416902184695	0.999863599324691
1797	4931423N10Rik	-1.25717344127977	-2.93512539230875	1.61757743680559	0.203429910552506	0.999863599324691
1798	Mettl13	0.334283853145263	4.95475855844955	1.61749625316236	0.20344125302798	0.999863599324691
1799	A930011O12Rik	0.541591119119516	6.31928803633023	1.61719597455206	0.203483212569439	0.999863599324691
1800	Angptl4	-0.627646556063356	3.8922447598344	1.61703181348066	0.203506155987542	0.999863599324691
1801	Srpr	-0.348532666978851	5.9183404761521	1.61641883050451	0.203591854428587	0.999863599324691
1802	Hbq1b	0.882940985839645	0.275034119424874	1.61562900040144	0.203702339787586	0.999863599324691
1803	Scx	0.830985052591075	1.10339105915642	1.61512402419688	0.203773015394864	0.999863599324691
1804	Tmem8b	0.32882556775773	6.18329079668248	1.6145582521244	0.203852234216272	0.999863599324691
1805	D330041H03Rik	0.720541892088427	-0.336421471280491	1.6143378811546	0.20388310015335	0.999863599324691
1806	Rgma	0.317353798454133	8.14555408215865	1.61417039634416	0.203906562351893	0.999863599324691
1807	Ankrd63	-0.86619996822594	-0.82356944097028	1.61410195333554	0.203916151142958	0.999863599324691
1808	Snord100	0.988413400974663	-0.523934078608027	1.61348513394	0.204002590850888	0.999863599324691
1809	Gprasp2	-0.397819378176435	5.82676368663621	1.6133495790265	0.204021593005198	0.999863599324691
1810	Fgf13	-0.316828724969153	5.82478261597012	1.61248307916215	0.204143108686532	0.999863599324691
1811	Tlx3	1.04778274874363	-2.17573058255442	1.61238142367014	0.204157370178443	0.999863599324691
1812	Hmgcll1	-0.441234246990541	4.06069371628873	1.61079325655592	0.204380330527443	0.999863599324691
1813	Bud31	-0.332312283352056	5.44924694319239	1.60861779559913	0.204686206315145	0.999863599324691
1814	Dgat1	0.346101011050691	4.7927549437364	1.60620820037773	0.20502563239865	0.999863599324691
1815	Cul4b	-0.364031529627982	6.07715014218082	1.60507957524804	0.205184843756396	0.999863599324691
1816	Canx	-0.307983600604851	8.07731848539855	1.60368666478654	0.205381538106802	0.999863599324691
1817	AI593442	-0.889061645297573	1.84767042005456	1.60348379389521	0.205410204276794	0.999863599324691
1818	Glra2	-0.798291181561085	3.72385371809908	1.60342770094867	0.20541813118518	0.999863599324691
1819	Trit1	0.401302142995317	4.52182310260258	1.60280145836878	0.205506654664519	0.999863599324691
1820	4833424O15Rik	-0.78363647654786	0.68895757192957	1.60179942583735	0.205648392176896	0.999863599324691
1821	Eml6	-0.564640205473789	2.44312899073289	1.60009958387502	0.205889098817422	0.999863599324691
1822	2410002F23Rik	0.292997675842648	6.4885729902705	1.59949563592679	0.20597470111528	0.999863599324691
1823	Fam135b	-0.863187316374853	-0.220691847469616	1.5981437196036	0.20616647120955	0.999863599324691
1824	Acrbp	0.546553089631534	3.78150877279944	1.59762024903397	0.206240782418306	0.999863599324691
1825	Mns1	-0.407743310398676	5.3910431767466	1.59692971188529	0.206338858570943	0.999863599324691
1826	Snora7a	0.801826592280058	0.0564021187893055	1.59513616004524	0.20659385199251	0.999863599324691
1827	Idua	0.447662735763088	4.1079527179632	1.59459683368519	0.206670602046684	0.999863599324691
1828	Mn1	0.303207921665821	7.54153550730263	1.5938970854053	0.206770231508799	0.999863599324691
1829	Junb	0.497428010118805	2.94664512045384	1.59386636848146	0.206774606253578	0.999863599324691
1830	Tmem240	-0.808354701949074	2.19394736972767	1.5934530694301	0.206833479484212	0.999863599324691
1831	Trim13	-0.440876858771696	3.89254251763557	1.59317164490924	0.206873578910387	0.999863599324691
1832	Axl	0.314495521621907	6.22412624139023	1.59280322050661	0.206926088600496	0.999863599324691
1833	Zmym6	0.339283945389703	5.0203838262578	1.59271903564639	0.206938089258314	0.999863599324691
1834	Trappc9	0.305333583172815	6.06215519289761	1.59068120289982	0.207228835931101	0.999863599324691
1835	4931431C16Rik	0.941788444693954	-1.30362315134404	1.59038556367478	0.20727105618028	0.999863599324691
1836	Pitx2	-1.6661569397532	2.12865741209481	1.59031976226636	0.207280454665053	0.999863599324691
1837	Lman2l	-0.313095420225886	5.38966761806858	1.58924479874224	0.207434064191322	0.999863599324691
1838	Rars	-0.312880159989277	6.76022260222172	1.5889166321424	0.207480985160399	0.999863599324691
1839	Brd7	-0.287453597574656	6.99650782920789	1.58868909797462	0.207513525158469	0.999863599324691
1840	Inppl1	0.316574186130182	7.23645389496089	1.58724070275241	0.2077208037915	0.999863599324691
1841	Farp2	-0.530958471778002	2.76260013649417	1.5864470831227	0.207834481837878	0.999863599324691
1842	Gjb3	0.931855856149521	-1.25897888462369	1.58641424549648	0.207839187082765	0.999863599324691
1843	Elmod2	-0.359921616441903	4.7708148096456	1.58615219339014	0.207876740575209	0.999863599324691
1844	Pqbp1	-0.301633573259397	6.98285910926118	1.58572523202119	0.20793794364911	0.999863599324691
1845	Dnttip2	-0.340112754519372	6.2494950220787	1.58571023582686	0.207940093676304	0.999863599324691
1846	Cdhr2	0.884192238821027	-1.22311967959767	1.58403527914015	0.208180400301251	0.999863599324691
1847	Arhgef25	0.278472095130765	6.4167709657689	1.58378733412422	0.208216000961289	0.999863599324691
1848	Hykk	-0.556747637107097	2.66602217275463	1.58367319466732	0.208232391853807	0.999863599324691
1849	Glis2	0.302175208355416	6.30271776050039	1.58193959059732	0.208481532216216	0.999863599324691
1850	Chrd	0.512727639534484	3.16519841398835	1.58171040579002	0.20851449529285	0.999863599324691
1851	Zfyve27	0.359521496364426	5.65127499950346	1.58124786867137	0.208581039628713	0.999863599324691
1852	Ppapdc1a	-0.721388235049373	0.315605267810839	1.58066173403364	0.208665401801747	0.999863599324691
1853	Parvb	-0.35559121135839	5.10137184558495	1.58028471949405	0.208719686720847	0.999863599324691
1854	Pcdhb17	-0.663697469208237	2.38482259638455	1.58001264903534	0.208758871513389	0.999863599324691
1855	AF357425	-1.71604132135865	-2.77677213004946	1.57985645338122	0.208781371436571	0.999863599324691
1856	Nfrkb	0.294139326039655	6.29470668597028	1.579439434864	0.208841456851174	0.999863599324691
1857	Fbxo48	0.651973622858909	1.54686656439925	1.57844639368918	0.208984619928703	0.999863599324691
1858	Angpt2	0.553164866847358	2.53126920244954	1.57749211925841	0.209122303596979	0.999863599324691
1859	Ccdc96	-0.490634548842751	3.20418798836403	1.57748554208721	0.209123252930287	0.999863599324691
1860	Ndufaf1	-0.469032672416223	3.64152590317719	1.5768978950137	0.209208093109025	0.999863599324691
1861	4430402I18Rik	-0.829833467846719	-1.45234356621278	1.57537658222949	0.209427918446885	0.999863599324691
1862	Evpl	0.646808562262753	1.83157411094606	1.57440477273892	0.209568485275023	0.999863599324691
1863	Rbp2	1.07267587227085	-2.31414357006679	1.57421087529757	0.209596544826025	0.999863599324691
1864	Hist1h3h	0.979823854980512	-0.368986861924869	1.57281746887215	0.209798320271501	0.999863599324691
1865	Mbd3l2	1.19647858545334	-2.88726207031634	1.57276110629095	0.209806486825052	0.999863599324691
1866	Glb1l	0.472195775729368	3.64151057857086	1.57233881525636	0.209867685894501	0.999863599324691
1867	Hmox2	-0.326902897106847	5.21697648435654	1.57127676682304	0.210021693072339	0.999863599324691
1868	Kcna6	-0.495552687497658	3.82117919386049	1.57009065497084	0.210193848900344	0.999863599324691
1869	Slc6a1	0.424481128418283	6.62705110156302	1.56959423039999	0.210265951072798	0.999863599324691
1870	Rpl35a	0.334059693372365	5.62936622354368	1.56851978615049	0.210422106904639	0.999863599324691
1871	Klhl4	-0.671344955999457	1.82942490315648	1.56811673320116	0.210480720598186	0.999863599324691
1872	F7	-1.0360439377634	-1.84057359247952	1.56804183247459	0.210491615115618	0.999863599324691
1873	4930427A07Rik	0.328704481980304	5.34743344398234	1.5674055058493	0.210584197538204	0.999863599324691
1874	Npr2	0.317997959999012	5.5861488102498	1.56612124082578	0.210771198869282	0.999863599324691
1875	2810006K23Rik	-0.381133564743552	4.52024828240224	1.56611640549098	0.210771903312318	0.999863599324691
1876	Casp8ap2	-0.374177850902149	6.10982342485696	1.56584957075842	0.210810781858863	0.999863599324691
1877	Mir684-1	-1.21110208022713	-1.32142901641827	1.56491319186267	0.210947282083678	0.999863599324691
1878	Fas	1.01804856856789	-1.56327113030884	1.56467356047885	0.210982231079243	0.999863599324691
1879	Mpz	0.889659442931882	-1.04302840105394	1.5638822466752	0.211097688866813	0.999863599324691
1880	Pram1	0.705439149651519	0.409020465688617	1.56269909458708	0.211270458152862	0.999863599324691
1881	Phlpp1	0.297228508158796	6.53441722505613	1.56223110099961	0.211338842991126	0.999863599324691
1882	Prkx	-0.33857396092436	4.86216573432678	1.56182797472235	0.211397770237988	0.999863599324691
1883	Top1	-0.327460472349794	8.30550988198189	1.56181975488909	0.211398971980165	0.999863599324691
1884	Zcchc16	-1.36293643287346	-2.66548026723932	1.56154791843421	0.2114387191189	0.999863599324691
1885	E130112N10Rik	0.931301178327591	-1.78017310649119	1.55919672115445	0.211782874497622	0.999863599324691
1886	Inip	-0.272340207818969	6.28884951302485	1.55827219268115	0.211918383895559	0.999863599324691
1887	Olfr15	1.73621200148228	-2.65141041263783	1.55818258875766	0.211931522731709	0.999863599324691
1888	Smg8	-0.334318427410859	5.38374088308134	1.55814425049196	0.211937144657893	0.999863599324691
1889	B3gnt4	-0.621944014690551	0.545708978007275	1.55798115602785	0.211961062819906	0.999863599324691
1890	Stat1	-0.409891972130235	4.31128611137855	1.5578003527512	0.211987581761339	0.999863599324691
1891	Henmt1	-0.863196768643125	-0.952005494833705	1.55776540432691	0.21199270820216	0.999863599324691
1892	Nrsn1	-0.735890872920733	3.05781516623211	1.55724840704806	0.212068561594729	0.999863599324691
1893	Cep350	-0.331806950149273	6.23993403777599	1.55691795901036	0.212117061514543	0.999863599324691
1894	Tex2	-0.358191861284839	4.9539358449491	1.55682827275353	0.212130227053825	0.999863599324691
1895	6430550D23Rik	0.754321811704172	-1.05104646293201	1.55597126484318	0.212256080877183	0.999863599324691
1896	Syn1	-0.379635335371658	5.9607484225928	1.5550371302987	0.212393361889783	0.999863599324691
1897	Nfib	0.348025571143914	7.77203073521599	1.55458328012266	0.212460098038427	0.999863599324691
1898	Cntfr	0.293749594241024	7.97781056925264	1.55457271064097	0.21246165251856	0.999863599324691
1899	1110057K04Rik	-0.30697828211851	5.54028924567138	1.55448908565331	0.212473951930794	0.999863599324691
1900	Fmo5	-0.712468496430128	-0.272004285976998	1.55398986582416	0.212547393866585	0.999863599324691
1901	B230216G23Rik	0.715016506708441	0.00800502456159428	1.55136331116481	0.212934292040077	0.999863599324691
1902	Exosc6	-0.37488127719977	4.71279634922119	1.55120025707858	0.212958337874232	0.999863599324691
1903	Fam169b	-1.23845130798303	-2.4945874955461	1.5504240899831	0.213072844631894	0.999863599324691
1904	Ptpn5	-0.513252045796338	6.2384575339999	1.54968093703213	0.21318254938613	0.999863599324691
1905	Cggbp1	-0.263924580388619	6.89359325111957	1.54854632608003	0.213350170865405	0.999863599324691
1906	Ptpro	-0.463721513240766	5.89445450183519	1.54794703703003	0.213438769869449	0.999863599324691
1907	Bdh2	0.587466019834091	1.38386273444639	1.5473282981211	0.213530290205038	0.999863599324691
1908	Zbed3	0.277311762105265	6.18336508749664	1.54732396211192	0.213530931727296	0.999863599324691
1909	Grm1	-0.631701589845555	2.79242932697738	1.54668398385627	0.213625643056516	0.999863599324691
1910	Ykt6	-0.280231130837182	7.45451480403263	1.54649121175324	0.213654181465684	0.999863599324691
1911	Gm4944	-0.594104545555819	1.84570234353747	1.546349398221	0.213675178746971	0.999863599324691
1912	Fam217b	-0.594846662539341	1.67853426781249	1.54585726865673	0.213748063753004	0.999863599324691
1913	Nxph4	0.340406846246875	5.89195579870718	1.54498693022539	0.213877034297926	0.999863599324691
1914	Stmn2	-0.479343289404613	8.93778128835405	1.54273781380152	0.214210746693345	0.999863599324691
1915	Tspyl1	-0.319753946291839	6.53072950682526	1.5425469542144	0.214239093939781	0.999863599324691
1916	F2rl2	-0.922670158050027	0.0283404540020388	1.5421532586336	0.214297581304562	0.999863599324691
1917	Atrip	0.361077280526412	4.69709971616141	1.5413056053189	0.214423573013863	0.999863599324691
1918	Hk3	-0.668255252747677	0.592303409293682	1.54096079285044	0.214474849719942	0.999863599324691
1919	Pak3	-0.281907424695264	6.54395139548548	1.54045821751453	0.214549613291905	0.999863599324691
1920	Myh6	1.02959127605705	-1.6749208649074	1.54003240631847	0.214612981609575	0.999863599324691
1921	Nek8	0.459853298583105	3.37717692952006	1.53903264874051	0.214761850897593	0.999863599324691
1922	Zfp759	-0.591757881285827	2.02164635643349	1.53824891974911	0.214878638237618	0.999863599324691
1923	Ppp1r10	-0.260895009459313	6.70658326120406	1.53666108441078	0.215115481072701	0.999863599324691
1924	Rin1	-0.606138009971374	2.09388681898211	1.5366335237605	0.215119594783006	0.999863599324691
1925	Mis12	-0.337264052143591	5.96013143351453	1.53642461500308	0.215150779605321	0.999863599324691
1926	Atg2b	0.284175055397198	6.056479028301	1.53483072153184	0.215388884938548	0.999863599324691
1927	Rasgef1a	-0.758801774263696	0.440089223562814	1.53354424685676	0.215581294893049	0.999863599324691
1928	Mrgprf	-1.03046790807024	0.687673068580753	1.53116391191442	0.215937846341166	0.999863599324691
1929	Haus5	0.361430358510895	5.21589584937715	1.53097671429797	0.215965916516087	0.999863599324691
1930	Rnf113a2	-0.382471293783836	4.23052550839754	1.53048489133528	0.216039685786815	0.999863599324691
1931	Clcn7	0.30596049375998	5.61791818110146	1.52982918200506	0.216138083284812	0.999863599324691
1932	Lztfl1	-0.445337370694458	3.87360714471664	1.52979386938694	0.216143383904768	0.999863599324691
1933	Tbxa2r	-0.71128631802481	1.47322432327823	1.52840965177746	0.216351284649095	0.999863599324691
1934	Wnt5a	0.399965291546599	4.72884816402681	1.52669831491466	0.216608645925816	0.999863599324691
1935	Map10	-0.469834797132387	3.35388110264591	1.52476574990336	0.216899715362717	0.999863599324691
1936	Exoc8	-0.37183204958373	4.88066592654193	1.5237765464293	0.217048882558618	0.999863599324691
1937	Skor1	-0.965236280975515	1.1091689472637	1.52259502878327	0.217227210037685	0.999863599324691
1938	Zc3hav1l	-0.282521735980187	6.4769494348365	1.52104171760455	0.21746191836611	0.999863599324691
1939	Pfkp	0.407063090777537	4.14207279842062	1.5191555118453	0.217747334217198	0.999863599324691
1940	Spcs2	-0.264330649108227	6.95714870239494	1.51822974796784	0.21788758182224	0.999863599324691
1941	F5	-0.734428487983909	-0.0249163632234267	1.51811319449376	0.217905246598035	0.999863599324691
1942	Clmp	-0.353724729716481	6.10626880939152	1.51752661192467	0.217994174633608	0.999863599324691
1943	Hspb6	0.510074290069446	3.47508267405942	1.51715634345319	0.218050330951129	0.999863599324691
1944	Ulk3	0.414663346698254	4.03238121543614	1.51685299790656	0.218096350340647	0.999863599324691
1945	Golph3l	-0.316510677473304	5.5119574633731	1.51679749133935	0.218104772282612	0.999863599324691
1946	Slc35e2	-0.318442495841508	5.05272420792884	1.51640571139947	0.218164227593605	0.999863599324691
1947	Fam83c	-0.870607783584979	-1.25223710629128	1.51624625215901	0.218188432168846	0.999863599324691
1948	Selenbp1	0.662562414339778	1.47314215840581	1.51564369990051	0.218279923469658	0.999863599324691
1949	2900092D14Rik	0.427334302022894	5.05366684546149	1.51447135622334	0.21845806283877	0.999863599324691
1950	Zfp933	-0.446731504136109	3.81483244084282	1.51404259507765	0.218523257041061	0.999863599324691
1951	Fam188a	-0.352428669396574	4.75126959684931	1.51398475666334	0.218532053292849	0.999863599324691
1952	Gsto1	-0.35267277547524	4.96575491435672	1.51194856868038	0.218841992692997	0.999863599324691
1953	Fbxl22	-0.570629293225019	2.07062577799254	1.51170413379233	0.218879234726203	0.999863599324691
1954	Flt4	-0.60245437861	3.77824653000539	1.51170051044007	0.218879786836053	0.999863599324691
1955	Gm12504	-0.967012550108737	0.155481679974128	1.51168678747836	0.218881877893278	0.999863599324691
1956	Pkia	-0.338633665526759	7.08258376581903	1.51142144524738	0.218922314507732	0.999863599324691
1957	Snora70	0.839426552035202	-0.393845329444412	1.51065178405704	0.219039656845914	0.999863599324691
1958	Endod1	-0.493631756256693	3.56853034902989	1.50970713362477	0.219183780619904	0.999863599324691
1959	Dr1	-0.299406864790724	5.90282722827632	1.50961209524868	0.219198286735513	0.999863599324691
1960	Dpp10	-0.94875739089156	1.99930306426008	1.50939830635178	0.21923092244185	0.999863599324691
1961	Zmynd15	0.745024477279484	0.461838559898188	1.50939495238096	0.219231434484745	0.999863599324691
1962	Paqr6	0.796492059708467	-0.960427744559939	1.50914209288588	0.219270042064784	0.999863599324691
1963	C77370	-0.484403073738077	4.13809188378219	1.50857311108346	0.219356946122499	0.999863599324691
1964	Ccdc61	0.30439514660505	5.49302451784868	1.50781093374057	0.219473422553212	0.999863599324691
1965	Zfp606	-0.330238612869931	5.37443464580764	1.50717096166394	0.219571280531974	0.999863599324691
1966	2810433D01Rik	1.05224060984168	-2.4263647459456	1.5068580650979	0.219619144434265	0.999863599324691
1967	1700061G19Rik	0.832189685026596	-1.61218092486354	1.50659987574943	0.219658649135382	0.999863599324691
1968	Dct	0.434182593412663	3.96199520994752	1.50602481183784	0.219746668270815	0.999863599324691
1969	Cep162	-0.445551508162402	4.63911933166774	1.50416863985616	0.22003106102603	0.999863599324691
1970	Sec14l5	0.838365832575147	-1.39886105568301	1.50344338340244	0.220142300375883	0.999863599324691
1971	Exoc3	-0.264592030926257	6.92774498198122	1.50323695182923	0.22017397499407	0.999863599324691
1972	Ttc29	-1.28159121780097	-1.51198382083751	1.50291132962816	0.220223949150397	0.999863599324691
1973	Nrbp2	0.38740738715173	5.50284402890985	1.50213670966494	0.220342886732103	0.999863599324691
1974	Gm5820	-1.06073428877764	-2.24012299536944	1.50209534019452	0.220349240889043	0.999863599324691
1975	Atf3	0.653676842952396	0.712089440095953	1.5005844737103	0.220581452995491	0.999863599324691
1976	Hspa13	-0.3200662394907	5.59072146580212	1.5005490000034	0.220586908627324	0.999863599324691
1977	Tjp3	0.463331386761833	3.47236667662606	1.4998649173019	0.22069214776779	0.999863599324691
1978	Kcnd1	0.681130158234227	1.10546355371426	1.49916330938792	0.220800145322385	0.999863599324691
1979	Litaf	0.324303852356257	5.44422494713177	1.49741203486928	0.221069992393205	0.999863599324691
1980	1700001C19Rik	0.928854052091414	-1.59374014904181	1.49700810433084	0.221132288420445	0.999863599324691
1981	Cd70	-1.39260889098207	-2.85827698120493	1.4955265999998	0.221360952580636	0.999863599324691
1982	Atad3a	0.265762068437856	6.35561764406473	1.49534157113094	0.22138953089024	0.999863599324691
1983	Gpr153	-0.367656906305037	5.13699974602859	1.49480880883631	0.22147184240263	0.999863599324691
1984	Antxr2	-0.424755166934477	3.7381629224957	1.4941713981888	0.221570370129209	0.999863599324691
1985	Nptxr	-0.761823478347941	1.89286832702872	1.49403153188755	0.221591996970822	0.999863599324691
1986	Ufsp1	-0.581537696104184	2.35095325424959	1.49314278018026	0.221729479309692	0.999863599324691
1987	Gpr165	-0.615723627488451	1.83704823812638	1.49283750558175	0.221776726237662	0.999863599324691
1988	Map4k2	0.330406965508577	5.48807525280344	1.49258782921289	0.221815377257714	0.999863599324691
1989	Dmpk	0.435297510990781	4.81536077685451	1.49249976369659	0.221829012116435	0.999863599324691
1990	Rbm12b2	-0.503255912140638	3.02925206474241	1.49243283216455	0.221839375549019	0.999863599324691
1991	Ppp1r15a	0.380028730470394	4.48400989289096	1.49194790103203	0.221914477807852	0.999863599324691
1992	Gabrb2	-0.57256400598226	4.5778842428708	1.49110652251537	0.222044855979665	0.999863599324691
1993	Tonsl	0.372636071707075	5.29042791047476	1.49085451099987	0.222083924967783	0.999863599324691
1994	Fbln2	0.589764270877496	6.68638874297889	1.49043187808428	0.222149463615907	0.999863599324691
1995	A730020E08Rik	-0.559933252153179	1.89645769747745	1.49006180330445	0.222206870961033	0.999863599324691
1996	Etohi1	-0.530400228972586	2.44955286194077	1.489672898573	0.222267218409009	0.999863599324691
1997	Cd200	-0.577825113723025	5.71081638178313	1.48928953673521	0.222326724948347	0.999863599324691
1998	Oma1	-0.490161629969709	3.16877149406249	1.48820625034283	0.222494978908817	0.999863599324691
1999	Tbpl1	-0.29636209631967	6.48228167455103	1.48689083275954	0.222699491995155	0.999863599324691
[truncated: 14,162 more rows]
