# Supplementary material for: Sequential perturbations to mouse corticogenesis following in utero maternal immune activation
Source: eLife. 2021 Mar 5;10:e60100. doi: 10.7554/eLife.60100 (PMC7979158; doi:10.7554/eLife.60100)
Supplement: Supplementary file 11. — Columns indicate gene symbols (gene_name), log2 fold change (LogFC), log2 counts per million (LogCPM), likelihood ratio statistics (LR), p value (PValue), and false discovery rate adjusted p value (FDR). A total of 16,350 genes were tested. [file elife-60100-supp11.zip › SupplementaryTable11E14.5_DE_saline_vs_polyIC_female.csv]

	gene_name	logFC	logCPM	LR	PValue	FDR
1	Nrbp2	1.22408541096501	6.6690502783724	36.3893624537384	1.61582704158282e-09	2.6418772129879e-05
2	Ptgds	3.66946954187728	4.1241105586595	34.474550664751	4.31861072230808e-09	3.53046426548685e-05
3	Pfkp	1.14795375119284	5.92151710815658	29.9633114917764	4.40298795733803e-08	0.000239962843674923
4	Kifc2	1.15738947958682	5.84488470171118	27.9129084689624	1.26900344938155e-07	0.000518705159934707
5	Bcan	1.08974017212439	5.21420467017361	25.3863903940491	4.69216762602514e-07	0.00153433881371022
6	Tmem145	1.11576966797756	6.23815420905936	24.8847354141955	6.08624388688516e-07	0.00165850145917621
7	Rnf112	1.02157741376324	5.92202109351936	24.2714467937422	8.36702255284494e-07	0.00195429741055735
8	Hmga2	-1.98189111839197	4.65633246286173	23.6960697782374	1.12812684915305e-06	0.00222684462363424
9	Tle2	1.11490974069723	5.59634224717942	23.5363081985032	1.2257860313583e-06	0.00222684462363424
10	Tmem150a	1.18761161547044	4.18230050637795	22.9840977537618	1.63347013729035e-06	0.00253343524792357
11	Npvf	4.65422041814423	-2.28418853164774	22.9023292633047	1.70445184875592e-06	0.00253343524792357
12	Pbk	-1.19816827009463	5.99095559786561	22.5033280249535	2.09779835451746e-06	0.00285825025803003
13	Ccnb2	-0.973345474232621	5.7532376051109	21.9650408240304	2.77662279328351e-06	0.0034921371284758
14	Gm5415	3.81637178305348	-0.326293085394816	21.1281481513982	4.29571671234781e-06	0.00501678344620619
15	Sult1a1	2.17909487972573	0.442446980070577	20.3121128202151	6.57828120752639e-06	0.00694741149158688
16	A230073K19Rik	1.97171633840188	0.439168627525976	20.1960820555199	6.98959451399031e-06	0.00694741149158688
17	Dut	-1.02154432111645	6.51207636580466	20.1330893479848	7.22360827871419e-06	0.00694741149158688
18	Col5a3	1.6931213861101	0.69123536594968	19.7242347954878	8.94596603477798e-06	0.00812591914825667
19	Cdca5	-1.09286151398021	4.6463947477155	19.4165546479546	1.05092137956582e-05	0.00904345502942167
20	Tenm2	0.884284258375563	7.0913190067268	19.252479657748	1.14521538533897e-05	0.00923919638428159
21	Ube2c	-0.856305442165609	6.91043698568591	19.1845726170579	1.18668577412791e-05	0.00923919638428159
22	2810417H13Rik	-0.971023480988394	6.18123235511824	18.9436313477721	1.34637964314758e-05	0.00940004225588679
23	Sox3	-1.18537944914884	6.13710230029399	18.9304360917263	1.35572397309276e-05	0.00940004225588679
24	Nov	1.83267470654675	2.25324982460832	18.8968229933092	1.37982271646045e-05	0.00940004225588679
25	Cdk1	-1.03372673302006	6.5241655102834	18.7614829796502	1.48128733623924e-05	0.00948410227164327
26	Lmtk3	0.888376028746133	8.76058867507623	18.6763725883067	1.54889955662082e-05	0.00948410227164327
27	Otof	1.4013150985993	3.2512861776303	18.630365357667	1.58672992717964e-05	0.00948410227164327
28	Dmrta1	-1.78389536264356	3.0564712677505	18.5526980481088	1.65271130620091e-05	0.00948410227164327
29	Nusap1	-0.893734380311223	6.5953356674248	18.5189935720839	1.68219550995508e-05	0.00948410227164327
30	Adk	-0.883618119400965	4.94570064718443	18.3267376220244	1.86077174321615e-05	0.00950023918999102
31	Trank1	0.961806026095412	6.09576022095291	18.2853559645132	1.90163394579084e-05	0.00950023918999102
32	Ect2	-0.982767161442181	6.27616187622557	18.2684324137528	1.91860366507296e-05	0.00950023918999102
33	Slc22a8	1.55354048460172	2.84547994782375	18.2376783231135	1.94983203707306e-05	0.00950023918999102
34	Ryr3	1.16775615722022	4.6918980772334	18.1997442080642	1.98905546938096e-05	0.00950023918999102
35	Avp	4.38606661345844	-0.396840556585903	18.1574801614296	2.03369034648126e-05	0.00950023918999102
36	Pcna	-0.895975216084219	6.5322929204077	18.0898311070155	2.10723824281235e-05	0.00957037368610611
37	R3hdml	5.24426518118071	-2.86892177756161	17.9916536043004	2.21875657287792e-05	0.00980450539636593
38	Gm15910	-2.21067213032536	-0.021459360195801	17.9200093974003	2.30386158503124e-05	0.00991266760927915
39	Sidt1	2.2817935598054	2.05301926961997	17.7449685922665	2.52584629047771e-05	0.0105650935166404
40	Itga7	1.54489325703859	1.53103564739468	17.7011283422429	2.58473235881111e-05	0.0105650935166404
41	Matk	1.25915247226429	3.99843398847616	17.4912667867943	2.88630475136154e-05	0.0114015384764206
42	Dmrta2	-1.11266145001452	5.56688232411068	17.4476193034245	2.95333920531536e-05	0.0114015384764206
43	Cckbr	1.68477445077695	0.510572454801386	17.416723021131	3.00173387549743e-05	0.0114015384764206
44	Gpsm2	-0.835742592467355	6.02397453618826	17.3750312915644	3.06830393249239e-05	0.0114015384764206
45	Apod	1.28359408710786	4.63882446255185	17.1510649547771	3.45215810896698e-05	0.0123074047128817
46	A330023F24Rik	1.50223271962968	2.40941168884023	17.1108134406318	3.52609714417139e-05	0.0123074047128817
47	Gria2	0.970851763981545	8.36678199023986	17.0911533425328	3.56278782864596e-05	0.0123074047128817
48	Hat1	-1.01896280363973	5.77390466366216	16.9957740669972	3.74631080491617e-05	0.0123074047128817
49	AW112010	5.25848138120015	-2.91456338275196	16.995298421253	3.74724943061863e-05	0.0123074047128817
50	Sptbn4	0.986384498670404	5.24108316124765	16.976360917978	3.7848128558501e-05	0.0123074047128817
51	Rrm2	-0.966806943351639	7.41473107062409	16.9493693976717	3.83900697466034e-05	0.0123074047128817
52	Mirlet7bhg	2.08328498899049	1.44895355206784	16.72463654003	4.32161385916205e-05	0.0133449561662039
53	Sox21	-0.845719262962556	5.85709231940211	16.7227611007148	4.32588793155232e-05	0.0133449561662039
54	Fgfbp1	2.89912192575606	0.78852320903397	16.5731507143974	4.68090413366625e-05	0.0140130162430411
55	Paics	-0.778647094853192	7.65169007295043	16.5459444561211	4.74854331908022e-05	0.0140130162430411
56	Slc7a8	0.930873785471413	4.8658069534515	16.52567869667	4.7995651963933e-05	0.0140130162430411
57	Cdca8	-0.858070892766184	6.44298045891243	16.4500531891229	4.99487805770284e-05	0.0143274133760423
58	Lyz2	1.65943162321464	2.21990443095438	16.3709463458072	5.20774123728512e-05	0.0146804429706227
59	Gipr	1.42262265180865	3.88948689662182	16.2441848031933	5.5680232398546e-05	0.0154300305036649
60	Spsb4	-1.05370475204432	4.9497074248645	16.071753949611	6.09869487499402e-05	0.0166189435343587
61	Ung	-0.978022365528578	4.63909661021552	16.0049170521864	6.31781857954505e-05	0.0169338252091085
62	Ace	1.32826779308022	3.21015122673352	15.8519623353054	6.84954710806815e-05	0.017741884575552
63	Cntnap1	1.25927733407098	2.16755830200769	15.7954634639285	7.05715147382141e-05	0.017741884575552
64	Gmnn	-1.23900527156362	4.35744954230998	15.7896585400365	7.07883697375795e-05	0.017741884575552
65	Shisa7	0.896648929539143	7.4864434524562	15.7529189236861	7.21764871800332e-05	0.017741884575552
66	Nsmce4a	-0.81599789221736	6.36115571648857	15.7447557843102	7.24886109129316e-05	0.017741884575552
67	Ercc6l	-1.18779678469032	4.15836290753542	15.7391497682581	7.27037471903355e-05	0.017741884575552
68	Aatk	0.826893113706034	6.44427952379101	15.6814185309893	7.49569549260687e-05	0.017899409903242
69	Nde1	-0.833711596989473	6.5938773709767	15.6667943302019	7.55387940870761e-05	0.017899409903242
70	Adam23	0.720523340056028	5.31704873075335	15.6117703498972	7.77689861423719e-05	0.0181646131918254
71	Hey1	-0.892329307884673	5.47619576943514	15.5764512522279	7.92353024304157e-05	0.0182464393624971
72	Col16a1	1.23538304816856	3.80466753083081	15.4897732206216	8.29528470261673e-05	0.0188372090121922
73	Peg12	-1.25556360496231	4.73967242909574	15.4538221600998	8.45457887143594e-05	0.018935940349038
74	Apoe	1.1492006726004	6.52211227537682	15.4205720767084	8.60464391198964e-05	0.0190022669164914
75	Ankrd24	0.851220745659213	4.89215003274397	15.3961358223447	8.71663620022542e-05	0.0190022669164914
76	Ccna2	-0.759737874509058	7.41271272347038	15.3209147139653	9.0706685149493e-05	0.0194098050356034
77	Shisa9	1.1439882597567	4.55439244832738	15.2935606688631	9.2029693699336e-05	0.0194098050356034
78	Sema4g	0.783144499041257	7.73850095066557	15.2629580790083	9.35328504944807e-05	0.0194098050356034
79	Slc6a7	1.53616051954481	3.29468794580867	15.2383451668292	9.4759710701387e-05	0.0194098050356034
80	Ccnd1	-1.08083349806936	7.27491375854503	15.23412832929	9.49715231099863e-05	0.0194098050356034
81	Melk	-0.886465527617142	5.46525125754335	15.190502459532	9.71910174452513e-05	0.0196181868546896
82	Bub1b	-0.845250070981523	6.81709492992648	14.9559676554331	0.000110049444259815	0.021706584530508
83	Syne1	0.893978194286077	4.28880426372429	14.9475213986369	0.000110543184713815	0.021706584530508
84	Psat1	-0.791966221801856	7.40710715414822	14.8913074636197	0.00011388655815551	0.021706584530508
85	Lix1	-0.863612655047424	4.7341395455362	14.8884226767399	0.000114060853322174	0.021706584530508
86	Vwa5b2	1.16477298446473	3.53998621314377	14.8271726463489	0.00011782554030556	0.021706584530508
87	Mcm6	-0.879426842365279	7.28834082604079	14.8104915846236	0.000118872330640603	0.021706584530508
88	Knstrn	-0.790463980381413	6.26613588406843	14.8009959771303	0.000119472386611951	0.021706584530508
89	Tyms	-0.896150039337471	5.34215762772621	14.7983108326063	0.00011964262131322	0.021706584530508
90	Eln	0.897365894306801	4.84406457220708	14.7866629815424	0.000120383911522939	0.021706584530508
91	Ckap2	-0.824953544855484	5.5889565379637	14.7799473441162	0.000120813406255427	0.021706584530508
92	4933439C10Rik	1.00960242435701	4.71966326915478	14.6694915981914	0.00012810304672924	0.0225478971423957
93	Spc24	-0.889945812330135	4.9000153516423	14.6672703766575	0.00012825409383748	0.0225478971423957
94	Elane	5.35789555589966	-2.87733171382333	14.62797032655	0.000130956417259088	0.0227780576828308
95	Cks1b	-0.921207195855393	5.40696319080064	14.5946565317958	0.000133291965938721	0.0229402488747167
96	Adam15	0.746411239980662	5.34975175838731	14.555484084158	0.000136091960151252	0.02317816196326
97	Mpzl2	2.7405546826598	-0.658035969850486	14.5126256517274	0.000139223317322922	0.0234670230745337
98	Myh11	1.68235841644378	0.0283601322923346	14.476912314832	0.000141887981006436	0.02351979140621
99	Mcm2	-0.843971247399134	7.42773133291877	14.4335939174676	0.000145189099018353	0.02351979140621
100	Tmem63c	1.02172433934139	3.88109072242583	14.3782896298158	0.000149516264351136	0.02351979140621
101	Mical2	1.3197297631323	3.47412201497794	14.3711256415536	0.000150086215438436	0.02351979140621
102	Cdc45	-0.82169357268613	5.22466801874701	14.3665016345042	0.000150455252489861	0.02351979140621
103	5930403L14Rik	-0.849193855741841	5.342969583189	14.3652199144047	0.000150557706842032	0.02351979140621
104	Aif1l	-0.730823089412531	6.19504177673601	14.3647236754929	0.00015059739258383	0.02351979140621
105	Mtap	-0.975249411889609	5.0676752481364	14.3591416323613	0.000151044531966486	0.02351979140621
106	Fignl1	-1.04602505211691	5.00754888795391	14.3335715895507	0.000153109923381453	0.0236164834649694
107	Mcm3	-0.848818560919136	7.05514483819478	14.2877492836799	0.000156882583687795	0.0239722452644435
108	Ache	1.32425698867267	3.23701100992388	14.2612110620907	0.00015911020531083	0.0240875171928896
109	Phf1	0.714562269265822	5.6976409445883	14.1395922632127	0.00016973351276263	0.0254600269143945
110	Snhg11	1.34691178120443	7.54474404828828	14.0693223887984	0.000176194262247844	0.0261888744341114
111	Tipin	-0.763070937892996	5.66906420943646	14.0234419442222	0.000180545705597466	0.0265938944731402
112	Caskin1	0.70355642784258	7.15210688909884	13.9714573035959	0.00018560706582869	0.0267811408380913
113	L3mbtl1	1.43853283260589	1.03829896020124	13.9614638409891	0.00018659631346688	0.0267811408380913
114	Gpr101	2.22519761478071	-0.94757018622233	13.9508910676043	0.000187648689395121	0.0267811408380913
115	Inha	0.833540276166985	4.41337811790617	13.9078650965693	0.00019199337716184	0.0267811408380913
116	Spc25	-1.00098501505855	5.70111676937592	13.8975688270277	0.000193048016713581	0.0267811408380913
117	Dek	-0.758447874682923	7.4590221055221	13.896787582783	0.000193128276810995	0.0267811408380913
118	Aloxe3	1.83393710522615	0.363397409904326	13.8801944190311	0.000194840915207818	0.0267811408380913
119	Rad51	-1.02924876096708	4.82285146223005	13.879423632745	0.000194920841573875	0.0267811408380913
120	L1cam	0.744813267226079	9.03927344232117	13.8061139153673	0.000202675618121163	0.0274754924154567
121	Hells	-0.830657209275782	5.74880575782687	13.8000072203256	0.000203335448456897	0.0274754924154567
122	Kcnj16	2.46238577979871	-1.03809999177585	13.725400519094	0.00021157364380983	0.0281561318179111
123	Gm996	0.95665425143823	4.69420583087214	13.723243428489	0.000211816771474194	0.0281561318179111
124	Etaa1	-0.829385805769966	4.73976892490372	13.6910775458896	0.000215475794535922	0.0282890867188657
125	Kndc1	1.0731398986906	5.28771835784164	13.6768804233026	0.00021711097984568	0.0282890867188657
126	Bzrap1	0.74945352310375	7.39605367348207	13.6672933333628	0.000218222261135537	0.0282890867188657
127	Grina	0.649401259262129	7.59583179091881	13.6542971644902	0.000219737860140425	0.0282890867188657
128	Unc13a	0.675999926501166	7.44311351377317	13.6236330140593	0.000223356052075941	0.0285302457143878
129	Nrarp	-0.712553228295188	6.38554161002484	13.5639282437495	0.000230574033696663	0.0287675323767145
130	Kcnt1	0.850706202197152	4.64442515907141	13.5622234846539	0.000230783545984446	0.0287675323767145
131	Hn1l	-0.711447252951476	6.80922565144765	13.55347942473	0.000231861196947417	0.0287675323767145
132	Fen1	-0.923043211435855	5.73641498555072	13.546400999906	0.000232737281720406	0.0287675323767145
133	Lcn2	4.42716364594775	-2.36094605082764	13.5361566423217	0.000234011119639329	0.0287675323767145
134	Begain	0.777071680119663	6.1004893501085	13.5171065635913	0.000236398618588196	0.0288441598053507
135	Abca17	2.38343194588479	-1.45399339220364	13.4425492479452	0.00024598114467994	0.0293945860853252
136	Racgap1	-0.685653863455816	7.54264650032024	13.4287795964645	0.000247793264789769	0.0293945860853252
137	Dennd6b	0.92860133096349	6.54352663303023	13.4174357663352	0.000249296244520677	0.0293945860853252
138	Rrm1	-0.770607221643657	7.77718285423699	13.4140048609428	0.000249752623067414	0.0293945860853252
139	Meg3	1.18858476268412	10.1945215191554	13.4129063285992	0.000249898927575548	0.0293945860853252
140	Nup37	-0.966675761062661	4.13027260425695	13.3926418860556	0.000252613329318425	0.0295016281025447
141	2810025M15Rik	-0.837322634629767	5.08224665077655	13.3749708308115	0.000255004594561428	0.0295696817097826
142	Sstr4	1.51742242777331	-0.147642874562065	13.3525925253579	0.000258065619725284	0.0297138935387915
143	Ptprn	0.905578933973359	5.03888459130699	13.3351017114066	0.000260483871897681	0.0297825965421474
144	Porcn	0.741001909974602	5.5248174551581	13.2516392162769	0.000272341612502004	0.0308863035410952
145	Npas4	1.39077756713178	2.09832628145639	13.2408393307317	0.000273915230180966	0.0308863035410952
146	Nr2e1	-0.838814090270332	6.87160084189922	13.1967934316202	0.000280428514099617	0.0309297769659219
147	Serpind1	2.73425129481359	-0.505876002089128	13.1936037361387	0.000280906208786807	0.0309297769659219
148	Csmd2	0.715204268485378	5.91746876479754	13.1922298863742	0.00028111221172836	0.0309297769659219
149	Cacna2d2	0.605979218827095	6.94819113650597	13.1872001989518	0.000281867692227667	0.0309297769659219
150	Prdx6	-0.764658610533567	6.38600456326589	13.172695242954	0.000284057880589353	0.0309623089842395
151	Hp	2.34952561250008	-1.82983133110937	13.1354279282482	0.000289764085955455	0.0312965737565156
152	H2afx	-0.715410624455608	7.81104273488962	13.1277572173323	0.000290952856941307	0.0312965737565156
153	Dnph1	-1.03986809402772	4.07737345646174	13.0796105433658	0.000298527516575869	0.0319014699085978
154	Rpa2	-0.886617367923887	5.646352615	13.0279470335851	0.000306876775657887	0.032568810549127
155	Ephx1	1.38210555515104	1.64809774896733	13.0165123812963	0.000308756307958085	0.032568810549127
156	Tmie	2.00232988374804	0.239351227359517	12.9771543915649	0.000315314828720545	0.0330474195485956
157	Wee1	-0.930558968980913	5.28080001861375	12.898325233599	0.000328876281097723	0.0342492178085845
158	Atp2b3	0.86649849429455	4.41901303740365	12.8645118583246	0.000334872235433214	0.0346529180337535
159	Gins1	-0.903475322181593	4.41472906565149	12.8371473782205	0.000339805262123407	0.0349422392183503
160	Napepld	-0.839683422216441	4.19997206092068	12.7728290225768	0.000351690545176037	0.0359383775851763
161	Amy1	1.30452504855599	3.58359655262906	12.757014098784	0.000354676628525415	0.0360184029589474
162	Ccdc105	2.05715334106638	-1.30576766314161	12.7424373125331	0.000357451576213417	0.0360761313030208
163	Fcna	1.94941288916339	-0.39319569602962	12.727736597627	0.000360272294522406	0.0361377424260205
164	Gcsh	-0.962382209413843	5.03254168737108	12.713542791762	0.000363017050310901	0.0361910291011172
165	Dock9	0.81613941085939	5.95228523895473	12.677525609399	0.000370076989966667	0.0365862489582959
166	Cdh1	2.38148834078122	1.99176056941128	12.6705677627855	0.000371456717252424	0.0365862489582959
167	Exo1	-1.00781476789133	4.76555265755854	12.6522653451523	0.000375110876671212	0.0367249271471516
168	Prdx1	-0.860338915826579	6.90040087665894	12.6269692157155	0.000380221131611428	0.0369861599828131
169	Cacna1d	0.986156429087194	5.02229507679365	12.6167599005548	0.000382303427345285	0.0369861599828131
170	Clns1a	-0.690768097983734	6.5297168390946	12.5214796615097	0.000402300166109628	0.0386918100934849
171	Mcm5	-0.768884172935139	7.07853370235838	12.4938304267046	0.000408298167044425	0.0390390352700371
172	Kif15	-0.902973922501788	6.03453881840624	12.4415972996698	0.000419876541027921	0.0399126828244565
173	Psd	0.688500330780373	7.5819832548164	12.3782321814321	0.000434368217013731	0.0409282579575235
174	Pola1	-0.777493831746406	5.27779284772714	12.3598377219383	0.000438668818331289	0.0409282579575235
175	Zfr2	0.686353620673587	5.22470303798074	12.3467957099968	0.000441744030886071	0.0409282579575235
176	Cacna1h	0.680112309240958	7.57172585151374	12.3417599102174	0.000442937249293134	0.0409282579575235
177	Tfam	-0.761245775779331	5.62983847337141	12.3411728879245	0.000443076554035575	0.0409282579575235
178	Hmgn1	-0.896500604943474	7.44356067871649	12.2770032283131	0.00045857415146424	0.041876376072026
179	Lama3	1.32067286364189	0.72080765830289	12.2740395740537	0.000459302974469694	0.041876376072026
180	Car10	1.15354603692873	4.30175734487881	12.2584401243882	0.000463158510614468	0.041876376072026
181	Mcm4	-0.774238712047667	6.80346351872687	12.2508571745795	0.000465044481481636	0.041876376072026
182	Ly9	2.15812728166421	-1.83766964783478	12.2464393590282	0.000466146816214601	0.041876376072026
183	Adrbk2	0.732296118955311	4.95359650329661	12.2130594711491	0.000474561460916293	0.0423303520340435
184	Prkcg	1.24136892376563	2.45110043460092	12.2059308281338	0.000476378273655291	0.0423303520340435
185	Krt75	3.27881078806898	-2.67480170049667	12.1842805203373	0.000481939240651623	0.0424596483988853
186	Slc35d3	1.38043567524018	0.5636982677196	12.1784952541025	0.000483436270425584	0.0424596483988853
187	Grin2d	1.10613442050732	4.05900640132954	12.1700727824098	0.000485624113186027	0.0424596483988853
188	Slc13a4	2.41155790834518	2.0181239483707	12.1395719472187	0.000493631048778046	0.0428830266613392
189	Cpne7	1.71947910992198	1.5983670744326	12.1317265223124	0.000495712051314564	0.0428830266613392
190	Chga	0.694892350208422	6.72419633920631	12.114188956324	0.00050039597609896	0.0429240072463315
191	Car11	1.00542683264343	5.52045088033971	12.110315835455	0.000501436414926563	0.0429240072463315
192	Rgs11	1.32562599234619	1.32878735406267	12.0668657192258	0.000513259182861299	0.0434416861122952
193	Thbd	1.65817242704107	2.91356667983429	12.0563529164288	0.000516161743913255	0.0434416861122952
194	Cdca4	-0.681345517095183	6.08389075823302	12.0446756945341	0.000519405226763242	0.0434416861122952
195	Anp32e	-0.698195264582305	8.46677663460707	12.0400983577363	0.000520682240707339	0.0434416861122952
196	Dhfr	-0.780371737026464	5.46479766925235	12.0374544342849	0.000521421302459817	0.0434416861122952
197	Sez6l2	0.660281946068078	7.31434347457015	12.0255666625409	0.000524757424152641	0.0434416861122952
198	Kcnc3	0.913087645341833	5.1210248095797	12.0051589275632	0.000530534868678791	0.0434416861122952
199	Slc4a10	0.883087933686043	3.96811486666616	11.9979225308191	0.000532598883248011	0.0434416861122952
200	Skp2	-0.703394205957763	6.18915377069525	11.9947693866526	0.000533500778352798	0.0434416861122952
201	Shmt1	-0.939704009677752	4.39836781272373	11.9888838259208	0.0005351883544512	0.0434416861122952
202	Fndc3c1	-2.0250042224408	2.15718807157657	11.9765501880225	0.000538742297700413	0.0434416861122952
203	Smc4	-0.760447390526319	7.39775185280007	11.9743882057307	0.000539367723596082	0.0434416861122952
204	Itih2	2.67594924023028	1.03617289228334	11.9537667704582	0.000545370127489681	0.0436830713621343
205	Cdc42se2	-0.765719555666085	7.54473604418538	11.9457960795356	0.00054770823420413	0.0436830713621343
206	Trim3	0.598465530651075	6.54627705109932	11.9321109583084	0.000551746229182626	0.0437915089666793
207	Ndc80	-0.939884569362097	4.84335049515159	11.9037477803618	0.000560211159714399	0.0441596869984346
208	H2afv	-0.637350142627476	7.84390965516985	11.8985159818018	0.000561786843772135	0.0441596869984346
209	Ccl17	2.28276665345959	-1.80530195155895	11.8774729972535	0.000568169776738059	0.0444477313381209
210	Prps1l3	-0.791081720096043	5.31318253443214	11.8653921006191	0.000571867289069294	0.044523953220395
211	Ppfia4	0.837059553074418	4.75168882634331	11.8507374925342	0.000576385145931183	0.0446630196017765
212	Atp6v0a1	0.638041868894788	7.74705703460049	11.8359719602465	0.00058097365058292	0.044707514793982
213	Cenpa	-1.14364918203066	5.85230512425888	11.8313159595771	0.000582428174380316	0.044707514793982
214	Socs6	-1.06423220621805	4.10482213958058	11.7528066790227	0.000607515584684579	0.046353619072458
215	Dctpp1	-0.67087469198336	5.34824721290094	11.7375253910963	0.000612524126505666	0.046353619072458
216	Nphs2	2.39594259934963	-1.13645392830503	11.7323226429141	0.00061423885949787	0.046353619072458
217	Yap1	-0.985173270177379	6.14233691348976	11.727404907064	0.000615864113911163	0.046353619072458
218	Gaa	0.657483734498002	6.57823205442089	11.7183225383038	0.000618877156498865	0.046353619072458
219	Snx32	0.653304932932935	5.68541675413552	11.7122999331059	0.000620883338034758	0.046353619072458
220	Fxyd5	1.31782024433086	3.38414487039462	11.7007773123056	0.000624739943726928	0.0464295367269785
221	AI593442	1.09322602275765	4.1039616726778	11.6877712923957	0.000629122115078203	0.0465436496901747
222	Aurkb	-0.889060701948164	5.97534636431252	11.677177720129	0.000632714381821401	0.0465985592017113
223	Arhgap19	-0.864481573071468	5.40513962779847	11.6587725671786	0.000639004878944056	0.0467134474547974
224	Gli3	-0.873699786315052	6.69992639213957	11.6488803098887	0.000642411905096203	0.0467134474547974
225	Fbxo5	-0.810412355439092	4.97257563102652	11.6476248647724	0.000642845607176112	0.0467134474547974
226	Suz12	-0.762648189466779	6.86925464714154	11.6350527868771	0.000647205059283004	0.0468221359260049
227	Usp1	-0.652826920457447	6.55789770064924	11.6160534478482	0.000653849935759373	0.0470944777518315
228	Cdc20	-0.93219187293436	6.45555359397413	11.6019071161809	0.000658842226939908	0.0472459228529276
229	Smoc2	1.74044909369959	0.165738940618152	11.5654374854701	0.0006718907996571	0.0479712426829414
230	P2rx7	1.21146815636142	1.55235309176624	11.5532483968525	0.000676309922789104	0.0480768140765298
231	Ran	-0.694962613277746	7.57316849288737	11.5351004891124	0.000682943859752021	0.0480967056091579
232	Ptpn5	0.670110430209115	7.20509601024291	11.5346654763119	0.000683103682094725	0.0480967056091579
233	Slc22a2	2.95774757374998	-0.717652547696811	11.5283863509222	0.000685414826112158	0.0480967056091579
234	Col9a3	0.924304014147447	5.04871953029521	11.5093118021134	0.000692484110755042	0.0483851077386536
235	Cenpf	-0.84111123088622	7.08035941333109	11.482379432691	0.000702591219441133	0.0488824103738831
236	Slc6a12	2.22418638258819	-1.03183042820585	11.4609575030024	0.000710736699598079	0.0491666901744981
237	Mybl2	-0.890695153022758	4.57970896410756	11.4558535192317	0.000712691472254193	0.0491666901744981
238	Sumo1	-0.759381824875774	5.10549423785247	11.4201952565331	0.000726500598148423	0.0499087595786837
239	Scg2	0.938612397622289	5.92057422144859	11.3943371618095	0.000736683300292049	0.0503965353965481
240	Tecr	0.645180900460319	8.35469517892697	11.3819260275107	0.000741621797156679	0.0505229849312987
241	A230050P20Rik	1.47249046498563	0.851001671182341	11.3691558835588	0.000746738066283637	0.0506604455756741
242	Unc5a	0.716526952079981	6.1670173194435	11.3187680915985	0.000767275999798597	0.0514783762104006
243	Prc1	-0.674295650202499	7.15990485900304	11.3178229230738	0.000767666653699457	0.0514783762104006
244	Rcbtb2	-0.63473011743022	6.67518400980205	11.3164366489611	0.000768239987482432	0.0514783762104006
245	Gbgt1	1.71887165034058	-0.947991456916843	11.2823698832119	0.000782466068411344	0.0519753597276422
246	1190002F15Rik	-0.872813554268495	3.76326804071859	11.2802675876627	0.000783352645876196	0.0519753597276422
247	Rgs9	0.759518708012309	4.93345036828986	11.2759101148922	0.000785193507812088	0.0519753597276422
248	Gemin6	-1.09684379160431	2.80995631561352	11.2496484694329	0.000796380968236351	0.0525033420591304
249	Srsf9	-0.764268533186832	6.32422438528172	11.2294177256778	0.000805109001708784	0.0527501187232429
250	Spink8	3.26103813488211	-2.73330512213566	11.2260374340725	0.000806576738887506	0.0527501187232429
251	Prkrir	-0.555766631400467	6.93106091077952	11.2027293422786	0.000816771090972664	0.0531483430071383
252	Hnrnpf	-0.730374964474207	4.8205090682325	11.183263852439	0.000825384517416446	0.0531483430071383
253	Adam11	0.635395131240461	5.82201567842669	11.171339442657	0.000830706323331688	0.0531483430071383
254	Brca1	-0.775313265430903	5.33212845672381	11.1648034818587	0.000833637991018023	0.0531483430071383
255	Ptprd	0.657253102391243	7.72851776789492	11.153039371315	0.000838941090893068	0.0531483430071383
256	Col12a1	0.807655897851434	4.4245615954139	11.1341340836944	0.000847534860177578	0.0531483430071383
257	Dusp16	-0.712619742079209	5.28049962913186	11.1302854364587	0.000849295209780733	0.0531483430071383
258	B4galnt1	0.836893605033006	6.51479734800863	11.128617813981	0.000850059118073227	0.0531483430071383
259	Chl1	0.823321633868977	8.26463268469389	11.1284138661359	0.000850152590614939	0.0531483430071383
260	Actl6a	-0.765807609254216	6.61413301596015	11.1222825934474	0.00085296750650681	0.0531483430071383
261	Radil	0.879380907813037	3.64197363708735	11.1208200888123	0.000853640344418607	0.0531483430071383
262	Fam64a	-0.735469710944312	6.09897961498735	11.1184777836416	0.000854719059990076	0.0531483430071383
263	Chek1	-0.866524297519227	4.60710451700657	11.1180322143387	0.000854924416567424	0.0531483430071383
264	Olfml2a	1.4282317265141	1.79543855730214	11.0907680026142	0.000867585464849336	0.0537311452662373
265	Krt19	3.10868731359882	-1.59387485513794	11.0737242738087	0.000875596399632233	0.0538196681234239
266	Stat4	-1.48939315614805	1.21674153976521	11.0737203121058	0.000875598270387203	0.0538196681234239
267	Grin1	1.09692125488565	5.07617822488697	11.0590031047017	0.000882575842186666	0.0540448914836024
268	Kif22	-0.755629365064977	6.37589104245415	11.052088614999	0.000885873450618069	0.0540448914836024
269	Gria4	0.654937102414658	5.69366838704227	11.0193414430423	0.000901660988549374	0.0543759567802381
270	Hmgcs2	1.21834919395318	2.83871760986581	11.0175065754324	0.000902553954100263	0.0543759567802381
271	Homer2	-0.609080235914044	5.85084032373734	11.0174360605854	0.000902588289030592	0.0543759567802381
272	Rpa1	-0.67514981266857	6.69671090033576	11.0133029695608	0.00090460307304127	0.0543759567802381
273	C1qc	1.07830387099664	3.46200238572985	11.0038511025803	0.000909227739663834	0.0544537492436033
274	Grip2	0.850413156705651	5.16638545134402	10.9644963453947	0.00092874186296433	0.0554194505819956
275	Mcm10	-0.852891158480724	4.98838454973161	10.9577070220752	0.00093215093922861	0.0554206103868646
276	Fmnl1	0.943704563330907	3.97680518800051	10.924491744537	0.000949012351774524	0.0562186664909909
277	Dbf4	-0.646599477282255	5.91142572270687	10.9030795104455	0.000960045219417986	0.056666929016188
278	Csf2ra	0.700989115639282	5.27917106468259	10.8713845384623	0.000976614925219186	0.0571794402625521
279	Clu	0.835343642556135	5.37857881633082	10.8683040263489	0.000978240716094803	0.0571794402625521
280	Zfp367	-0.807819631310507	4.56203497538105	10.8664514295319	0.000979219772080403	0.0571794402625521
281	Fmod	1.94620884465498	2.77674400341817	10.8345935448308	0.00099621183900968	0.0579646390313461
282	Mfge8	0.730376176043111	6.49823803333898	10.8216802842104	0.00100318404115538	0.058163330045711
283	Bhlha9	2.44269512134726	-2.280189118768	10.8149903773275	0.00100681547799916	0.0581676080045453
284	Dtl	-0.914939816065176	5.54388035187166	10.7863927252534	0.00102248943934581	0.0586155214624213
285	Stx1a	0.677399419774342	6.06585929143836	10.7751126561987	0.00102873954382881	0.0586155214624213
286	Nek2	-0.768060295934811	5.03930358262708	10.7721882734639	0.00103036619492355	0.0586155214624213
287	Atp1a3	0.660773784281888	8.97782450637859	10.7687240282431	0.00103229650408844	0.0586155214624213
288	Gm15328	1.35904716688968	1.62261652728844	10.7683706967417	0.00103249358906283	0.0586155214624213
289	Ncapg	-0.98715390551781	5.46644034574565	10.7473029837741	0.00104431400685083	0.0590773534120841
290	Ttk	-0.767820785307493	5.00562977972669	10.7410383948733	0.00104785519813483	0.0590773534120841
291	Tk1	-1.08140804398624	4.68459326723927	10.7093756944221	0.00106593990845463	0.0598904381554408
292	Adamts2	1.25875449284882	2.60347187197819	10.6918530596467	0.00107608364391594	0.0602533136233751
293	Uhrf1	-0.925374994822133	6.83331940206351	10.5470671763403	0.00116372595353301	0.0649382912637021
294	Rcc1	-0.769344051861996	5.93377469527403	10.5396536065853	0.00116840316064437	0.0649775227093044
295	Abcg4	0.590614295009118	5.25914842103059	10.5289949776722	0.00117516102135827	0.0649894986380089
296	Abcc8	1.0493062804846	5.01418451862096	10.5267832040108	0.00117656829338536	0.0649894986380089
297	Atp1b2	0.821404929299667	6.52539248153231	10.49755583763	0.00119532556505064	0.0654567682885232
298	Dmbx1	-2.98471195291265	-0.911675115319697	10.4777856457542	0.00120818479066428	0.0654567682885232
299	Thbs2	1.63659815783279	1.58102080453763	10.4726838277987	0.00121152585596478	0.0654567682885232
300	Cenpl	-0.855511041231921	4.14578379999389	10.4686962807105	0.00121414371869282	0.0654567682885232
301	Dscc1	-0.992230698096814	2.80361116409561	10.4673992838783	0.00121499644261778	0.0654567682885232
302	Rmi2	-1.00702733441558	3.0680654650311	10.461718874764	0.00121873823132823	0.0654567682885232
303	Glis1	1.37803820521572	0.248866736455959	10.4501027213037	0.00122642634922186	0.0654567682885232
304	Mast1	0.604493391874441	7.62361802094421	10.448867092835	0.00122724702897973	0.0654567682885232
305	Kcp	0.928831907916072	4.33150633331063	10.4487725601083	0.0012273098386095	0.0654567682885232
306	Reep2	0.585337850682751	6.7829018433017	10.4467986945949	0.0012286220617651	0.0654567682885232
307	Dpp4	1.31847719319867	0.930064865781447	10.4461315126107	0.00122906592443894	0.0654567682885232
308	Top2a	-0.876450501296442	8.74005298372208	10.4373557656645	0.00123491937894079	0.0655549735249414
309	Chaf1a	-0.687460458060483	6.20066700098621	10.4205396163127	0.00124621475565894	0.0659404894984585
310	Gm12338	1.67723249533385	-0.302667947217403	10.4093660884228	0.0012537777563728	0.0661266655377269
311	Ptger3	1.56730459970551	-0.078715295779382	10.3934054004468	0.00126466167437773	0.0662722983454761
312	Dnajc9	-0.584207377292058	6.71716584398782	10.387597508051	0.00126864588085229	0.0662722983454761
313	Bend3	-0.60058247131519	5.39830122918006	10.3875201343324	0.00126869904477884	0.0662722983454761
314	Obscn	1.25281980941736	0.0930015538634699	10.3735993356486	0.0012783008965402	0.0662860475257205
315	E2f1	-0.657053254705457	5.64448267133624	10.366523372271	0.00128320969322228	0.0662860475257205
316	Cacna1a	0.645474824491561	6.05311580941901	10.3601881140349	0.00128762082771987	0.0662860475257205
317	Ncam1	0.678429208865795	8.90906484479015	10.3576195548294	0.00128941364238213	0.0662860475257205
318	Sepp1	0.978462348533946	5.96202856923627	10.3557671004646	0.0012907081948679	0.0662860475257205
319	Kif18a	-0.848657679956794	4.74253509778721	10.35208194222	0.00129328741044066	0.0662860475257205
320	Srsf4	-0.643089683570626	5.3061786455902	10.3329503281968	0.00130676157204918	0.0667673490718879
321	Dck	-0.62651459191119	6.64093026715582	10.3189480383728	0.00131671319344252	0.0670662327501097
322	Scn9a	0.997539639698762	3.67143315573674	10.3078410476293	0.0013246616201117	0.0672615449963549
323	Dlgap5	-0.678658059698308	5.57540185581059	10.2873135235492	0.00133947966617222	0.0678033824827115
324	Fads3	0.785127418042404	4.41153073357751	10.263525330451	0.00135686151204746	0.0684712522283209
325	Hba-x	-1.83810644769408	5.59024385204593	10.2161057488302	0.00139219499708177	0.0689923177266932
326	Ogn	1.56777727382183	3.07636792540045	10.21427664609	0.00139357641266412	0.0689923177266932
327	Spdl1	-0.82436385118719	4.19542579080078	10.2139717394626	0.0013938068259282	0.0689923177266932
328	Ngp	3.63857686466645	-1.39010314752256	10.2128964963626	0.00139461967853206	0.0689923177266932
329	Oat	-0.636047106657723	6.28422869124889	10.2066912229091	0.00139932007130417	0.0689923177266932
330	Plk1	-0.739927360411657	6.21427954687817	10.2043430054708	0.00140110298784349	0.0689923177266932
331	Kif2c	-0.709580476593857	6.01813589018418	10.201372767051	0.00140336147730021	0.0689923177266932
332	Btg2	-0.756061380242664	6.4837656856833	10.1991813699181	0.00140503011931647	0.0689923177266932
333	Pnpla3	1.00030921713664	2.75431820503955	10.1990048260424	0.00140516463626843	0.0689923177266932
334	Egfr	1.093909520528	2.468019300453	10.1912983376711	0.00141104929174453	0.0690554667762967
335	Slitrk3	0.771611330747424	4.85162122609923	10.1791963323853	0.00142034075403966	0.0690554667762967
336	Smarca5	-0.784566837031283	6.22187961674901	10.1759091083794	0.00142287524211549	0.0690554667762967
337	Gins2	-0.82756271902188	4.14692836250023	10.1690975705597	0.00142814160208655	0.0690554667762967
338	Slbp	-0.655415071410638	6.00948403806558	10.1689577646762	0.00142824989985271	0.0690554667762967
339	Slco1c1	1.01851245527511	3.71174918488132	10.1574231209332	0.00143721367994344	0.0690554667762967
340	Cyb5r4	-0.642202649175985	5.29877785427984	10.1495167804129	0.00144339072398623	0.0690554667762967
341	Ncaph	-0.793053101284691	6.08110400297803	10.1411720758088	0.00144993941456573	0.0690554667762967
342	Mreg	-1.16760016610159	0.323845762181386	10.1395185110397	0.0014512406531037	0.0690554667762967
343	Spidr	-0.738038497044667	4.48879027227449	10.1359592693351	0.00145404553795896	0.0690554667762967
344	Smc2	-0.671179928862903	6.85152227635388	10.1341253934489	0.00145549287861532	0.0690554667762967
345	Slc38a5	0.907910712687887	4.19323060160866	10.1320485934279	0.0014571337026191	0.0690554667762967
346	Cacna1e	0.894112808058673	6.38767322264051	10.1031580285742	0.00148015460079902	0.0695589362474845
347	Atp1a2	0.800264805314428	6.8384801466195	10.1024772587251	0.00148070147841406	0.0695589362474845
348	Snrpg	-0.994671880176913	4.17827484827119	10.0995016527576	0.00148309425189031	0.0695589362474845
349	Rassf6	1.74751668507449	-1.33027889974179	10.09741460258	0.00148477484711756	0.0695589362474845
350	Ubr7	-0.635360574469118	6.36340196672254	10.0825379759303	0.00149681023727442	0.0698764313477024
351	Camkv	0.790580194022129	6.19070984593176	10.0736359606605	0.00150405928586484	0.0698764313477024
352	Ano2	2.1030939709078	-1.84858779078268	10.0732512974129	0.00150437332320436	0.0698764313477024
353	Kif20a	-0.762437409470277	6.22784182934451	10.0599182575773	0.00151529949544242	0.0699971142735145
354	Adamtsl4	1.69967782668303	-0.995946898581252	10.0584811796553	0.0015164819411637	0.0699971142735145
355	Tspyl2	0.669553241334093	6.84059741065922	10.0544364437093	0.00151981501939435	0.0699971142735145
356	Psmd14	-0.550506062637443	6.9533045863926	10.0203164096892	0.00154822868669386	0.0709604645755942
357	Pdzrn4	0.807935992549886	4.51002223465434	10.0189092653555	0.00154941197880655	0.0709604645755942
358	Nudcd2	-0.71122813320634	5.28354783787658	10.0026898014305	0.00156311751859193	0.0713881883491007
359	Nwd2	1.14891976373676	3.82182440478125	9.98768307515829	0.00157590764016153	0.0717718382079137
360	Caly	0.891516814202491	5.48524183444036	9.96205550732691	0.00159799542493396	0.0725756255490839
361	Hcn3	0.591246264814193	5.70156774170855	9.93291839193065	0.00162348926837933	0.0735292230969588
362	Fcho1	0.53884543589475	6.94445880628732	9.91098506031737	0.00164295157699589	0.073821371266364
363	Slc12a5	0.799372484590086	6.06833528005625	9.90947306246545	0.00164430190883687	0.073821371266364
364	Phgdh	-0.974607767600119	4.33755151073028	9.90708503474675	0.00164643689413395	0.073821371266364
365	Tmem63b	0.571640748575681	7.74447066915823	9.89654943573817	0.00165588968765159	0.073821371266364
366	D030056L22Rik	-0.678271014654172	5.52266411818648	9.89186874958962	0.0016601069339114	0.073821371266364
367	Gm715	-1.2650603432334	2.39130653507528	9.89045628497972	0.00166138168482777	0.073821371266364
368	Slc38a3	0.744161979866316	5.20748671860376	9.89027514336829	0.00166154523706556	0.073821371266364
369	Shisa2	-0.756713327568523	6.04928463161793	9.87253059055934	0.00167764606500522	0.0742541075920057
370	Jag2	0.724484545222892	5.48123390655886	9.86850453248669	0.00168132112618406	0.0742541075920057
371	Slc6a20a	1.73417520711971	0.29342602715147	9.86458179497202	0.00168490971967181	0.0742541075920057
372	Cdca7	-0.677968536145701	6.84896373442663	9.85479446916835	0.00169389722130568	0.0743203672739245
373	Hmmr	-0.742453382175634	5.39325441095021	9.84904645244234	0.001699198131893	0.0743203672739245
374	Umps	-0.626073026687058	5.54264617861129	9.84765417825034	0.00170048463549464	0.0743203672739245
375	Spock1	0.921476703425028	6.55295606905547	9.83573982384092	0.00171153429836969	0.0743203672739245
376	Disp2	0.626989761921496	7.03494181789867	9.83389603815757	0.00171325075874478	0.0743203672739245
377	Oc90	2.15781309363114	-1.55199703448957	9.82388484937467	0.00172260110272455	0.0743203672739245
378	Zdhhc22	1.40868418821435	0.914305792188853	9.82370487158705	0.00172276967237367	0.0743203672739245
379	Spns2	0.573943164530305	5.54866803363849	9.82054825083153	0.00172572892528323	0.0743203672739245
380	Pdlim1	-1.18367372849511	2.20534838855964	9.81880342294882	0.00172736686753105	0.0743203672739245
381	Arhgap5	-0.622631905775641	6.23208044105067	9.81401600648242	0.001731869108952	0.0743203672739245
382	E2f3	-0.660568329784801	5.78197095780976	9.80164224245492	0.00174356095993335	0.0744677912769788
383	Ptpn20	3.56971266913263	-2.99397604439444	9.80074305549624	0.00174441370391944	0.0744677912769788
384	Fcgr2b	2.44304849845672	-1.09319293133559	9.78917356031126	0.00175542341078331	0.0744970486404999
385	Cc2d1a	0.602649788244809	6.17499007750434	9.78597318894434	0.00175848134705218	0.0744970486404999
386	Cacna1g	0.670729216869924	6.60128497553606	9.78542527337183	0.00175900541812773	0.0744970486404999
387	Snrnp40	-0.572001617977798	6.49939261888753	9.78091582527842	0.00176332463754578	0.0744970486404999
388	Aurka	-0.626085991142837	5.85220644222305	9.7711029147776	0.0017727607731914	0.0745368043082366
389	Sh3glb2	0.529541053751637	6.56330591301687	9.77045739851283	0.00177338329516233	0.0745368043082366
390	Cd80	1.69928341775238	-1.45920746776755	9.75407462282164	0.00178925686487442	0.0748406333052021
391	Ssh3	0.95296315638087	3.84199127060617	9.75355074668021	0.00178976682705407	0.0748406333052021
392	Fam96a	-0.885045227955638	5.07737090398072	9.74343367870559	0.00179964413046097	0.0750616875842776
393	Fam83d	-0.727280076034444	4.67323871734882	9.70104825963538	0.00184162927102656	0.076617400970189
394	Pdzd7	0.905503814223986	3.03346867389345	9.69377905491201	0.00184892893184839	0.0767258579586833
395	Dach1	-0.735244412157724	5.89932304309016	9.67482021298851	0.00186810549743228	0.077325379450678
396	Pard6g	-0.575234226204796	5.89086506514364	9.6683472955238	0.00187469881271629	0.0774023373432104
397	Nap1l1	-0.63049951514093	7.94479413465368	9.65513874580504	0.00188822631445208	0.077764484234991
398	Rab8b	-0.525494988963729	6.43985930975885	9.64651732432164	0.00189710924753892	0.0779340105458829
399	Faah	0.879953839968943	3.50101413659621	9.626132137085	0.00191828164605648	0.0784832822156095
400	Haus2	-0.669368982684332	5.05861849620544	9.62441088332835	0.00192008029885283	0.0784832822156095
401	Rps9	-0.700672016870028	8.1605003258318	9.61556986268416	0.00192934584925564	0.0786653482177798
402	Arl2bp	-0.536929383868807	7.56356313716859	9.57876602935346	0.0019684066046244	0.0800583283224101
403	Htra1	0.796433505776504	4.06430427880023	9.57178270777635	0.00197590817792359	0.0801640166477686
404	Stag3	1.06816150223782	2.94322246674869	9.56515927757759	0.00198304993259646	0.0802546197969111
405	Atp13a5	1.60876766210185	-0.576756510028954	9.55299646376691	0.00199623279047972	0.0804635508103015
406	Scn1a	0.765707143416824	4.03327629764778	9.55132152610136	0.00199805514550351	0.0804635508103015
407	Lpcat4	0.648202089880759	4.47738665087658	9.51566609038902	0.00203725144251403	0.0818404449265464
408	Col6a4	1.24826698618995	0.848577858682093	9.50138027809101	0.00205317389800909	0.0821701433159083
409	Mpo	2.21604107332421	-1.42180666608682	9.49929374869842	0.00205551000710743	0.0821701433159083
410	Ipo5	-0.592057774519345	8.09977808957886	9.49429458409709	0.00206111811653548	0.0821933687935489
411	Spock2	0.731481535186577	7.62788041791196	9.46844812072369	0.00209036137376335	0.0829811717247949
412	Hes1	-0.805233016712363	4.84521041697512	9.46320691099899	0.0020963425160902	0.0829811717247949
413	Nrsn2	0.858223290598016	3.96267459885759	9.45410844487704	0.00210676671146481	0.0829811717247949
414	Agap2	0.748567470542527	8.29491460116453	9.45202970694561	0.00210915570814886	0.0829811717247949
415	Dpp6	0.648744081424754	6.89987119733791	9.43755176639695	0.00212587090963244	0.0829811717247949
416	Psmc3ip	-0.714416410318673	4.4849696774514	9.43407845902722	0.00212990088528621	0.0829811717247949
417	Mmp9	0.813551655864419	4.59198336254843	9.43187876666098	0.00213245712946359	0.0829811717247949
418	Mrpl13	-0.661386669304033	5.51051237385308	9.42979489612822	0.00213488164800958	0.0829811717247949
419	Naa50	-0.58764385088446	6.6732944127274	9.42292154577092	0.00214289841321495	0.0829811717247949
420	Cdc73	-0.601418216531464	5.32833941004982	9.42252538842864	0.00214336140272368	0.0829811717247949
421	Iqgap2	-0.676748101248326	5.40290666006072	9.42110085541467	0.00214502709445058	0.0829811717247949
422	Lmnb1	-0.642301266231202	8.96508146146221	9.42043095198289	0.00214581085940656	0.0829811717247949
423	Ctsh	1.18257587839915	2.38862442318539	9.41954116268436	0.00214685233269653	0.0829811717247949
424	Mrpl18	-0.639935444234684	5.29514581012102	9.37876926832279	0.00219512877959042	0.0846470649676965
425	Nupr1	1.69422366296926	0.62243148683173	9.37146543279046	0.00220389257296351	0.084778284304597
426	Slco2a1	1.28549757247159	1.93097653491549	9.36730367380872	0.0022089020864684	0.084778284304597
427	Chgb	0.689920043948899	6.35964916424691	9.36074555645601	0.00221681955069322	0.0848491804649561
428	Kcnh4	0.788296829322989	4.98505166401116	9.35718647334854	0.0022211283938227	0.0848491804649561
429	B2m	0.769204217412685	5.0455091753947	9.34920305861253	0.00223082452964755	0.0849678911292072
430	H2-DMb1	2.25223822235742	-1.8408283045011	9.34607976561304	0.00223462955263358	0.0849678911292072
431	Nudt5	-0.872207068935196	4.27949886233995	9.32108621141144	0.00226531663670293	0.0857708359774627
432	Stoml2	-0.564310726710459	5.9065088920275	9.32034062793741	0.00226623860197333	0.0857708359774627
433	I830077J02Rik	1.61128229094306	-1.29169909303229	9.31138657024084	0.00227734069262799	0.0859919637978468
434	Rltpr	0.839374239672212	5.11617422388719	9.28292542078349	0.00231299731894523	0.0871371109786968
435	Ebf4	0.628603562270682	4.97643999165987	9.27562914076165	0.00232222909635478	0.087283783276783
436	Fndc1	1.03827214734084	2.05434889995967	9.26717580634074	0.00233297162044933	0.0872885740180973
437	Cd248	1.03422672837937	4.84477010374726	9.26712678962178	0.00233303405785373	0.0872885740180973
438	Srgn	1.16442737471359	1.53850387552066	9.25460490487903	0.00234904007917578	0.087686770078822
439	Pygm	1.09042058059739	1.1756561736678	9.25032718948338	0.0023545335374731	0.0876916249150006
440	Cenpq	-0.67380613865951	4.37341311995682	9.24388345505809	0.00236283322274826	0.0878007345271228
441	Tmem150c	0.789514516111782	5.21531431322394	9.2195251205926	0.00239447646366606	0.0887748076665307
442	Rpl18	-0.953219922854418	5.73649604439056	9.206503849246	0.0024115680692566	0.0890462066152146
443	Nrp1	0.601356233018292	6.9465408184703	9.20303099005662	0.00241614738986379	0.0890462066152146
444	Ephb6	0.582587876340374	5.89198849116097	9.20152531408149	0.00241813551909207	0.0890462066152146
445	Mir7673	-2.67510172777881	-2.56407688108643	9.19257765664333	0.00242998450558955	0.0890482248658645
446	Eme1	-0.780067979633417	4.55746998317979	9.19165119407952	0.00243121474022261	0.0890482248658645
447	Pld3	0.570074530264853	6.66053932346139	9.17523022175109	0.00245312507122954	0.0890482248658645
448	Fgfr4	1.43093189039776	0.351660883589943	9.17216015433703	0.00245724361114122	0.0890482248658645
449	Pglyrp1	1.13511666206707	1.69911691326296	9.17179288099278	0.00245773678337143	0.0890482248658645
450	Eif1ax	-0.558411055876576	6.66882552440528	9.17123511273743	0.0024584859430326	0.0890482248658645
451	Cers4	0.650333374335955	5.38347976874945	9.17065446499707	0.00245926607919699	0.0890482248658645
452	Pmf1	-0.636154597769699	5.25076065877334	9.16248418638496	0.00247027003048713	0.0890482248658645
453	Rap1gap	0.760829248630468	5.73665806627822	9.1590383712709	0.00247492591591947	0.0890482248658645
454	Sap30	-0.57546396460975	5.98612333083205	9.15788485161631	0.00247648650706028	0.0890482248658645
455	Kif4	-0.770119507288047	6.07143964278057	9.1479361398323	0.00248998759009657	0.0890482248658645
456	Cds1	0.890140628699825	3.14359402869283	9.14579973336676	0.00249289656942566	0.0890482248658645
457	Dcp2	-0.73760665500721	6.20823694072444	9.14556950852873	0.00249321025456852	0.0890482248658645
458	Synpo2	1.15398736840885	1.98909564031213	9.14466755201095	0.00249443957116611	0.0890482248658645
459	Enpep	1.58859160224955	1.17684261499238	9.12000356982866	0.0025282946879653	0.0894226538780343
460	Grb10	-0.794035254642673	8.52894677231309	9.11926967066716	0.00252930919196339	0.0894226538780343
461	Os9	0.532809532727353	7.70980309836622	9.118208133375	0.00253077733694188	0.0894226538780343
462	Plk4	-0.752289012201457	5.36052276822408	9.11682328556964	0.00253269393252529	0.0894226538780343
463	Etfa	-0.799819073746227	4.7754985725586	9.11681362401761	0.00253270730905123	0.0894226538780343
464	Ptprk	0.587455222943256	6.10007196403623	9.11317954845742	0.00253774381647755	0.0894226538780343
465	Topbp1	-0.610097408197757	7.29929032268261	9.09357562296066	0.00256508899029638	0.0901918386910662
466	Cyp19a1	1.60879370924869	-1.50772089152251	9.0766968025546	0.00258887249180417	0.090832758027893
467	Cdt1	-0.803179417551974	5.33771900422734	9.07131518851813	0.00259650255053139	0.0909053890817737
468	Neurog1	-1.05337874346731	3.91933228113505	9.06395061031692	0.00260698106751261	0.0910772231919468
469	Dmrt1	-1.91111765740126	-0.962861191346272	9.04993564887604	0.00262704065777837	0.0915823342317194
470	2700094K13Rik	-0.877962299997051	6.43927887137647	9.04306189175304	0.00263693625488409	0.0917317186539465
471	Mapkapk2	-0.59936695584507	6.5437871068824	9.038230606753	0.00264391410647949	0.0917791839510396
472	Nudcd1	-0.652820648119916	4.95317097246446	9.02967518295141	0.00265631677547106	0.0918785614076832
473	Cdk18	1.34048527816319	0.14974075430196	9.02587155586109	0.00266184978829632	0.0918785614076832
474	Tal2	-2.58449177373565	0.980955339969452	9.02455022306328	0.0026637746253387	0.0918785614076832
475	Kcnt2	0.993956019030989	2.23752542198769	9.01685032109972	0.00267501951755711	0.0918785614076832
476	Mad2l1	-0.636665854783905	5.62557609332274	9.0153238872838	0.0026772544302883	0.0918785614076832
477	Jakmip3	1.32070642425973	2.37875043862579	9.01294561825637	0.00268074032739502	0.0918785614076832
478	Ccdc25	-0.577605412731422	5.51764815606193	9.00651197729602	0.00269019341130504	0.0918785614076832
479	Dagla	0.713398828551161	5.39108302838364	9.00483431070281	0.00269266400069599	0.0918785614076832
480	Grsf1	-0.537366149220861	6.89686848374605	9.00165501513262	0.00269735226150997	0.0918785614076832
481	Camsap3	0.569676344485637	7.04124964855602	8.98260621986329	0.00272561615515987	0.0923639210398745
482	Prrt2	0.899528287649398	6.22803715253648	8.98233135376762	0.00272602618462572	0.0923639210398745
483	Wfdc3	2.86680111963966	-2.8764714195754	8.9806411838528	0.00272854886007703	0.0923639210398745
484	Gar1	-0.6969645795741	4.88914473143153	8.96330165781302	0.00275456639950796	0.0930519847767669
485	Clic4	-0.52967023118137	7.79148546393444	8.94513127084207	0.00278210100958862	0.093495965065833
486	Rbbp4	-0.691476611422094	8.50071495715041	8.94338285918946	0.00278476517321828	0.093495965065833
487	Smco4	-1.17023033769919	2.59504848692346	8.9426307508967	0.00278591200418739	0.093495965065833
488	Lsm8	-0.74238451838325	5.56398093854982	8.93780002693734	0.00279328943803924	0.093495965065833
489	Ly6h	0.640081117414361	7.59853518301426	8.93583156459164	0.00279630134050106	0.093495965065833
490	Cdc6	-0.783145460922378	4.52113232626508	8.92309097997641	0.00281587535209811	0.0938706078890482
491	Rfk	-0.568677516961654	5.84760086286995	8.92107268953254	0.00281898889746316	0.0938706078890482
492	Chd5	0.583643867490778	7.14299647611786	8.90936506625036	0.00283711892239081	0.0941484405326285
493	Cacna1b	0.56147059548082	6.57618084750553	8.90622344338593	0.0028420040525223	0.0941484405326285
494	Gfra2	0.835327142342688	3.83495958730794	8.90014696957475	0.00285147704298439	0.0941484405326285
495	Stk39	-0.540669699393548	5.95058712601171	8.89261954073642	0.00286325649880666	0.0941484405326285
496	Dapk2	-1.45857708293557	0.489607745834718	8.89114592883453	0.00286556828961532	0.0941484405326285
497	Gmps	-0.6110328314362	5.91477691707648	8.89021582318239	0.0028670284078375	0.0941484405326285
498	Gm5483	3.8676912115665	-2.92295977975817	8.88982601210681	0.00286764057402135	0.0941484405326285
499	Cep76	-0.697804143529374	4.7671025301054	8.87854913667042	0.0028854075655884	0.0945419112171751
500	B3gat1	0.659565468420165	7.91184025016249	8.87049519073696	0.00289816515599439	0.0946581549717141
501	Anxa1	1.35120782356894	0.339655613338929	8.86900350680023	0.00290053428995894	0.0946581549717141
502	Pnma3	0.726707260138948	3.81182530263569	8.86302268149786	0.00291005297422442	0.0947796138019308
503	Parp8	0.542255070199714	5.56197486187799	8.85027450810372	0.00293044814958825	0.0951176877855103
504	Ska2	-0.553118950486452	5.82347798571065	8.84926576487098	0.00293206817393867	0.0951176877855103
505	Slc25a13	-0.847521033052998	3.60139064846814	8.84151921640963	0.00294453935322049	0.0953331057923861
506	Vtn	1.07799320297806	5.37768168269361	8.82585165657765	0.00296992752611717	0.0956076064476311
507	Col9a2	1.06935530566027	3.94177308334586	8.82134718875048	0.00297726777033511	0.0956076064476311
508	Nuf2	-0.665421149144844	5.66643186524179	8.81861938777132	0.00298172180786344	0.0956076064476311
509	Dhrs3	1.21639495179925	2.55532236439103	8.81844667306368	0.00298200404951062	0.0956076064476311
510	Trim46	0.503209014300702	6.99068428479215	8.81723415260592	0.00298398625335881	0.0956076064476311
511	Ccl9	1.30894238017919	-0.218351400264503	8.81398865724467	0.00298929851193026	0.0956076064476311
512	Pphln1	-0.566970055668834	6.07411504349573	8.81115121609552	0.00299395073401756	0.0956076064476311
513	Pcsk1n	0.74985345487699	6.91931653119347	8.79520348970147	0.00302023554745893	0.0962589692026383
514	Laptm5	0.741722946513506	4.08800577653874	8.78757746567154	0.00303288738471996	0.0964377145078031
515	Nptx1	0.63799358771207	5.09059802808842	8.78235218669868	0.00304158737599134	0.0964377145078031
516	Ipo7	-0.534549586089002	7.23189960440781	8.78101910213954	0.00304381099317827	0.0964377145078031
517	Cspg5	0.784318477047571	6.78671337826601	8.77765053231909	0.00304943721104185	0.0964377145078031
518	Syt3	0.765707532836757	4.64305728956163	8.75848807847973	0.00308164413495642	0.0972681112095318
519	Nxt1	-0.812702401375878	4.42980071529486	8.74947357197282	0.00309691441175178	0.0975617545898683
520	Ablim2	1.16411121929833	2.84629382278081	8.741337394229	0.00311076283174496	0.0977385342498718
521	Siva1	-0.985329568745159	4.36286391038023	8.73274355837524	0.00312545856080335	0.0977385342498718
522	Gtf2e2	-0.532467414684899	5.45486932285147	8.72598627627783	0.00313706325087633	0.0977385342498718
523	Cldn5	0.846099984111152	5.56518306310797	8.72581946596273	0.00313735027741131	0.0977385342498718
524	Pitpnm1	0.599609305508661	6.04017400810088	8.72484273566008	0.00313903144961194	0.0977385342498718
525	Isg20l2	-0.548593073401055	6.04428924756388	8.72269333008203	0.00314273428367618	0.0977385342498718
526	Cx3cl1	0.660494147931706	4.74857315449739	8.72174396356508	0.00314437119360444	0.0977385342498718
527	Prelp	0.835045684584955	3.2758254349373	8.70310324991851	0.00317668784518734	0.0985556855195694
528	Ldha	-0.608382877804728	7.70432018415431	8.6956331740744	0.0031897329548902	0.0986802970085561
529	Apela	-1.23471785775372	0.210171728723554	8.69259474680977	0.00319505456974717	0.0986802970085561
530	Sfrp5	1.89950232810182	-0.452369401796801	8.68919601275053	0.00320101793076113	0.0986802970085561
531	C1qtnf2	1.40330302961834	0.917407715075637	8.68692113033158	0.0032050157185012	0.0986802970085561
532	Cybrd1	1.04024328482368	2.40334503640075	8.68358831720727	0.00321088183538544	0.0986802970085561
533	Yeats4	-0.506613202468165	6.91297314460159	8.67851669632943	0.00321982938680159	0.0987696256551707
534	Ggt7	0.611510486423672	5.94399931163841	8.66443093248054	0.00324481318924092	0.0992545453981609
535	Lsm14a	-0.549256668470155	7.00855247408236	8.66276631095318	0.00324777870263095	0.0992545453981609
536	Mcm7	-0.627825160941922	7.36031302761609	8.65645290046072	0.00325905106216803	0.0994132180344167
537	Nek6	-0.571844838843567	6.27394306652555	8.63491510673869	0.00329780607103623	0.1002415701844
538	Tmem191c	0.856970346333537	3.6558728703004	8.6345490455183	0.00329846879261205	0.1002415701844
539	Kctd5	-0.558165613252569	6.36745956295824	8.61983947688604	0.00332521147881418	0.100866804598538
540	Sost	-2.66689596640426	-1.97867977502609	8.61163913340469	0.00334021565665118	0.101004979019269
541	Limd1	-0.623744455215657	5.68726512760671	8.61059996227302	0.00334212193574464	0.101004979019269
542	Arhgap26	0.925229269486773	3.33781575938364	8.60426987252135	0.00335375790450245	0.101169634204087
543	Lrg1	3.00799379979479	-2.87715722078969	8.59986253220085	0.00336188378501022	0.101227992421578
544	Scn8a	0.63970272540097	6.21763489647211	8.59568631698187	0.00336960200263832	0.101273883719001
545	Asf1a	-0.797080490200625	5.40854579055624	8.58326521052095	0.00339266453251846	0.101779935975554
546	Prss35	1.21117912365609	0.349689790227495	8.57026463104513	0.0034169748795398	0.102179459850974
547	Phf5a	-0.66611614455849	5.8832955207436	8.56755707904941	0.00342206008788607	0.102179459850974
548	Tgif2	-0.627558674021754	5.02217258686698	8.56327169747981	0.00343012443806351	0.102179459850974
549	Col6a6	1.50141029007981	-1.17790473377775	8.56281763957449	0.00343098002802352	0.102179459850974
550	Olfm2	0.703548093072041	6.69183091894538	8.54834015498901	0.00345837427287237	0.10280803520266
551	Fcgr3	1.18187805468012	2.10831593918239	8.53899306490171	0.00347617883181795	0.103149771143781
552	Itga3	0.716979331415976	4.46625279149848	8.53450593419818	0.00348475910336735	0.103217049529087
553	BC018242	0.558550982415376	7.47902473707294	8.52893520619483	0.00349544139192056	0.103346232835264
554	1700020I14Rik	-0.598100374370749	5.21346709721064	8.51318551676583	0.00352582308160982	0.103512961085929
555	Sftpb	3.58884561352916	-2.86437855298064	8.50773541374077	0.00353639893473387	0.103512961085929
556	Rpl7l1	-0.554909517301613	6.4653933026916	8.50695882786817	0.00353790851261306	0.103512961085929
557	Ntrk3	0.558369239646674	6.05327544653683	8.50480736800452	0.00354209408242228	0.103512961085929
558	Depdc1b	-0.859546119537897	3.71563610884682	8.50177009947604	0.00354801152644933	0.103512961085929
559	Col6a5	1.08925769007002	0.898160855751021	8.49900834304189	0.00355340092141044	0.103512961085929
560	Pcgf5	-0.980477296204355	2.77141707508687	8.49719547375549	0.00355694314707954	0.103512961085929
561	Tnc	1.09802114139512	6.7561080759178	8.48650101722636	0.0035779125911465	0.103512961085929
562	Nucks1	-0.647190850427253	7.43215572256791	8.477147714751	0.00359635536129351	0.103512961085929
563	Bmp6	1.43134432351154	2.67374140572032	8.47587274386316	0.00359887681494305	0.103512961085929
564	Sox6	-0.565911125614903	6.69490041530818	8.47377505374062	0.0036030292366819	0.103512961085929
565	Haus4	-0.622676631628275	4.37382469167163	8.47326047574875	0.00360404859858664	0.103512961085929
566	Slc25a5	-0.757211332376266	6.55228231972295	8.47036564270238	0.003609788634668	0.103512961085929
567	Rnf168	-0.507733788466842	5.93803138359481	8.46659712764209	0.00361727498707086	0.103512961085929
568	Snora81	1.27844933412014	-0.0263502434270517	8.4650251739834	0.00362040241994525	0.103512961085929
569	Pitpnm3	0.819583166515844	3.42166697032457	8.46289292662136	0.00362464896313858	0.103512961085929
570	Slc6a1	0.638602780286822	7.54795839995933	8.46260928108383	0.00362521424777813	0.103512961085929
571	Trim59	-0.748582970466221	6.09390016553978	8.45934738497809	0.00363172141338134	0.103512961085929
572	Crlf1	1.40902822735041	0.465890720673205	8.45349896153714	0.00364341820515208	0.103512961085929
573	Cdv3	-0.761412799803298	6.13930011832774	8.44963800614121	0.00365116106683225	0.103512961085929
574	Prrt1	1.13842344776285	4.24304474013186	8.43702625794878	0.00367656980298748	0.103512961085929
575	Eci1	-0.87819873006521	3.60764605468257	8.43508652669694	0.00368049368141558	0.103512961085929
576	Sgol2	-0.637517744645464	5.24085421928653	8.4340926801005	0.00368250578153686	0.103512961085929
577	Asnsd1	-0.576860780736056	5.71846825416312	8.4318265798233	0.0036870978176213	0.103512961085929
578	Abhd14b	0.944849376104593	2.79218248743951	8.43001939287021	0.00369076408336568	0.103512961085929
579	Ppa1	-0.518924847336909	6.84615733306488	8.42776938363103	0.00369533389111462	0.103512961085929
580	Dhx40	-0.558156614445831	6.06650207622384	8.42572727019267	0.00369948644036583	0.103512961085929
581	Tbkbp1	0.558547301138261	5.99884489314091	8.41451693108077	0.00372236686427026	0.103512961085929
582	Neu1	0.618264068322015	4.87221097115833	8.41324351399771	0.00372497500912547	0.103512961085929
583	Pld4	1.04392601199717	1.90098526905247	8.41166894403439	0.00372820252936356	0.103512961085929
584	Hk2	-0.851737380005683	4.57650003928473	8.40193016971368	0.00374822816185432	0.103512961085929
585	Enpp5	0.625280432848931	5.89741203814963	8.39993727227533	0.00375233958029668	0.103512961085929
586	C130030K03Rik	0.981685918687662	2.79870336295242	8.39828572008948	0.0037557502669495	0.103512961085929
587	Fundc1	-0.672453777483822	4.87016877255759	8.39813815092107	0.00375605517137648	0.103512961085929
588	Lzic	-0.566626085006238	5.2523029154966	8.39577506241006	0.00376094116811717	0.103512961085929
589	Pik3cd	0.527841702491455	5.60911933514474	8.39288055463063	0.00376693475423475	0.103512961085929
590	Lsm6	-0.584374793219315	5.56691504546536	8.3908298052365	0.00377118706986772	0.103512961085929
591	Grid2	1.06900189834792	1.83684364063024	8.39002369937074	0.0037728599010145	0.103512961085929
592	Cnbp	-0.681332769960433	8.1456560806884	8.38927485439478	0.00377441458059165	0.103512961085929
593	Stk17b	-1.07000210746005	2.62363785219596	8.38920559351133	0.00377455840626275	0.103512961085929
594	Tagln	1.07581902625025	2.05850118189364	8.38701171290375	0.00377911705793047	0.103512961085929
595	Alyref	-0.636945334321054	6.38080675909522	8.38555097145169	0.00378215542935192	0.103512961085929
596	Gsap	0.747409772275953	3.53126289114725	8.38449363322238	0.00378435626411815	0.103512961085929
597	Knop1	-0.526102414798002	7.12594905531503	8.38085012101672	0.00379195016751533	0.103512961085929
598	Snrpb2	-0.681827820057722	5.96729260870514	8.37994443579277	0.00379384022451776	0.103512961085929
599	Speg	0.625084638203001	5.11166724456701	8.37795196222516	0.00379800165286579	0.103512961085929
600	Drg1	-0.539030201038903	6.54524174765131	8.37461473064999	0.00380498211179734	0.103512961085929
601	Nip7	-0.560162252339958	5.40188337614214	8.37118437110438	0.00381217096804566	0.103512961085929
602	Ube2t	-0.859432951634874	3.51414289527622	8.36664008093625	0.00382171551973345	0.103512961085929
603	D430036J16Rik	1.32897020455509	-0.143775770340188	8.36347131628826	0.00382838538290075	0.103512961085929
604	Tmem181b-ps	0.756255105974813	6.04759747060783	8.35974939784678	0.00383623469172603	0.103512961085929
605	Npr2	0.594000908189266	6.06342826065209	8.35825875578228	0.0038393829583861	0.103512961085929
606	Limd2	-0.548311004678287	6.90686218226316	8.35747467030083	0.00384104001773855	0.103512961085929
607	Dus3l	0.549790678548567	6.49497849803989	8.35656743316931	0.00384295824948984	0.103512961085929
608	Npy1r	1.31645021666538	2.14821472299483	8.34302042495741	0.00387171778925608	0.104116095155159
609	Hrc	1.22280972730662	-0.732161450379153	8.33284993481554	0.00389345299084742	0.104468183416742
610	Gcat	-0.845456181999092	3.62661775925227	8.328513807395	0.0039027573689851	0.104468183416742
611	Cd5l	1.67952864279922	-1.65899465796038	8.32503718283294	0.00391023378015367	0.104468183416742
612	Rab28	-0.599391991997267	5.32616594176119	8.32280082314461	0.00391505072620016	0.104468183416742
613	Prrt4	0.907070695355671	3.22706765768855	8.32200877144873	0.00391675819171025	0.104468183416742
614	Gins3	-0.867677124333136	3.66046276031058	8.318328966521	0.00392470087336931	0.104509542800632
615	Iqsec3	0.577808016854527	5.44628514695884	8.3148170826293	0.00393229638787364	0.104541538116641
616	Zmynd19	-0.585576078812877	5.18342031826251	8.30594238966997	0.00395155732415214	0.104760376532736
617	Lbp	1.65506449527438	0.937757299115107	8.30512201081718	0.00395334264958397	0.104760376532736
618	Scn3b	0.644749828061235	7.40631693633439	8.29881826306593	0.0039670884055628	0.1048135042523
619	Mex3c	-0.486851003438946	6.75430613570531	8.29832376187439	0.00396816875426138	0.1048135042523
620	Gm6251	3.02569123693869	-2.82942511646293	8.28995841876332	0.00398649015474216	0.104868384751451
621	Tmem37	1.2646939140254	0.702446927009192	8.28885927322709	0.00398890384330875	0.104868384751451
622	Cobl	0.829883459475206	4.46257691190109	8.28859318026932	0.00398948839849558	0.104868384751451
623	Hes5	-1.22497234242822	5.58717384597999	8.27093494760152	0.00402847561329231	0.105635117880604
624	Rpp14	-0.572112297953726	5.0924294769607	8.2695369152785	0.00403157881085607	0.105635117880604
625	Scn2a1	0.725044257942126	5.48731183684363	8.25316662474058	0.00406809729242811	0.106310325105645
626	Mapk15	1.1379954856175	2.06218357058878	8.25120696338211	0.00407249136270053	0.106310325105645
627	1110059E24Rik	-0.761517639902088	4.65806558214556	8.24926314997661	0.00407685466918894	0.106310325105645
628	Pdgfra	0.94026317726305	4.78583406679008	8.23427139356457	0.00411066712339521	0.10702134947056
629	Etf1	-0.5082385782045	7.15430085133663	8.2291451679014	0.00412229419138969	0.107153434068715
630	Gmip	0.506566558449221	6.1887080772809	8.2244274659318	0.00413302423873181	0.107236487457609
631	Izumo4	0.77252822643971	3.82897004600393	8.22197783246039	0.00413860694714075	0.107236487457609
632	Hnrnpa0	-0.758591237240627	9.35509566201857	8.21702801480251	0.00414991100183537	0.107359248227861
633	Itih3	1.88350818924173	-1.48128806496195	8.20678622616139	0.00417340037879818	0.107796360495024
634	Gabra3	0.689024979103078	5.58885849830342	8.19592416179276	0.00419846024007631	0.108272594519318
635	Rfc4	-1.09532157690748	4.49328289058009	8.18810395641163	0.00421659701177227	0.108569072665317
636	Cntn6	0.880978022913203	3.05186861309248	8.18167423117089	0.00423156868149503	0.108589375742543
637	Syt5	0.704283938995768	6.44929646502237	8.18074297877223	0.00423374159213149	0.108589375742543
638	Npdc1	0.52546773872412	7.9540001292085	8.1792146234918	0.00423731019717079	0.108589375742543
639	Slc7a4	0.786158814880874	4.00816710331991	8.16253911317137	0.00427644589847206	0.109100065332803
640	Bod1	-0.529092829965857	6.74267156114101	8.15978430952376	0.00428294646218466	0.109100065332803
641	Crispld2	1.36322172218353	0.881093112742528	8.15819502590085	0.00428670130016249	0.109100065332803
642	Cdca3	-0.554942655884752	6.85758625207298	8.15684150496618	0.00428990176781457	0.109100065332803
643	Ston2	-0.723774416995151	5.21644504139464	8.15654552224883	0.00429060195773653	0.109100065332803
644	Afap1l2	0.917609762093806	3.4657969663034	8.1456284812496	0.00431650924170528	0.109379419535623
645	Cacna1c	0.703945462970594	6.17051042154653	8.14371289484899	0.00432107152552695	0.109379419535623
646	Gsr	-0.596447016276902	5.0650150593282	8.14314428969266	0.00432242669673003	0.109379419535623
647	Cnn3	-0.563081130475241	8.47791928163605	8.14066208303626	0.00432834767214359	0.109379419535623
648	Asf1b	-0.780196450028897	4.2767545848786	8.13376672619961	0.00434483899723175	0.109626724698671
649	Psma7	-0.636413993464907	7.37885739248011	8.12777111246999	0.00435923043136784	0.109820366029066
650	Ccnb1	-1.13746052754337	5.14262220858085	8.12300746175151	0.00437069934163957	0.109939898824318
651	Raly	-0.649034155039862	8.0701262050719	8.11068593799729	0.00440050720411416	0.110475519256572
652	Suv39h2	-0.570040721350824	5.0110880491712	8.10862754520025	0.00440550694527738	0.110475519256572
653	Mgp	1.66312079363086	-0.147323436677281	8.09881319224944	0.0044294252039569	0.110905209930621
654	Lypla1	-0.58075634166079	5.0291552659287	8.08946522534655	0.00445232978810551	0.110939194903553
655	Csf1r	0.81787108997246	4.3860039070316	8.08943963474409	0.00445239265597418	0.110939194903553
656	Gnai3	-0.565161176031049	7.43802381317391	8.08296635337862	0.00446832449118135	0.110939194903553
657	Lap3	-0.577997341558651	5.18797029755509	8.08293210539293	0.00446840893542495	0.110939194903553
658	Nedd1	-0.765991210406144	4.90561759163949	8.08268099948794	0.00446902812945067	0.110939194903553
659	Kcnh6	1.07124567154509	0.369548552010985	8.08168128680086	0.00447149415543984	0.110939194903553
660	Grin3a	0.792879612662089	4.87078717556097	8.07837552232334	0.00447965846982326	0.110973357547894
661	Ankrd13d	0.586024480226212	4.65072280950573	8.07006568901051	0.00450024853632931	0.111314770906179
662	Bub1	-0.809525654218449	5.85647007887646	8.06603429556899	0.00451027219477935	0.111388873504284
663	Rnaseh2a	-0.626480815405803	5.06134389092884	8.06338574792544	0.00451686991641225	0.111388873504284
664	Sod3	1.62848711207534	0.894148907212949	8.06056980302786	0.00452389541637267	0.11139411153267
665	Chst1	0.606145699254577	5.96761983764448	8.05503068013206	0.00453774746180893	0.111503882643033
666	Eri1	-0.505721622784344	5.65279174056725	8.05296200308608	0.00454293180792649	0.111503882643033
667	Ube2s	-0.86025598011458	4.08209857073402	8.05061824528953	0.00454881282708887	0.111503882643033
668	Frat2	-0.574570011141435	4.87907985228801	8.04763625418225	0.00455630652688521	0.111516078584362
669	Prr15	-1.08788767287237	2.09118546270737	8.04499618547426	0.00456295147235098	0.111516078584362
670	Podxl2	0.569243972590697	8.16370777652883	8.01710645641498	0.0046337545413792	0.113077442912761
671	Pno1	-0.695632233895805	4.57250065795184	8.01353423897184	0.0046429037364301	0.113131857065025
672	A330048O09Rik	-1.17840126821988	0.657226617260748	8.0089134574889	0.00465476582147851	0.113186554792285
673	Lrrn2	0.586974634255416	6.62011319468574	8.00726931521002	0.00465899396790263	0.113186554792285
674	Shq1	-0.882120657414694	3.10279259427426	8.00395513565517	0.00466752874694679	0.113225660256054
675	Rimbp2	0.792623452931372	4.31245138294939	7.9965584719782	0.00468663434351576	0.113520698542937
676	Fxyd1	1.58460935218717	0.660043266523072	7.97860703853794	0.00473333487765707	0.114466801436804
677	Hnrnpll	-0.542048753220948	7.19853854860889	7.97617594504981	0.00473969569252086	0.114466801436804
678	Pla2g4e	1.21953775731362	1.82105983794967	7.97189984217663	0.00475090500155455	0.114568284329523
679	Clspn	-0.66478051576543	5.70087304477454	7.96665051356223	0.00476470243982698	0.114731789235893
680	Dars	-0.507181051026723	6.32416284963143	7.96113269501173	0.00477924958926899	0.114778811417972
681	Gsg2	-0.840190219092033	3.34343038435948	7.95884633714966	0.00478529058174259	0.114778811417972
682	Ppfia3	0.506560889911162	6.38495827580228	7.95629079656005	0.00479205201294955	0.114778811417972
683	Syp	0.60402070522655	7.75129937558965	7.95527750375738	0.00479473566963148	0.114778811417972
684	Tmem130	0.791178246300504	7.71847390943035	7.94858620477805	0.0048124957275232	0.114927426328018
685	Cmc2	-0.781471152357565	3.52710248015668	7.94746642955038	0.00481547437628435	0.114927426328018
686	Col8a1	1.54141561861894	1.39727123902641	7.94424318260807	0.0048240588355781	0.114927426328018
687	Snrpe	-1.07973234694706	5.3935929370355	7.94236781515795	0.00482906066589285	0.114927426328018
688	Fam180a	2.91837876323278	-2.35101386295959	7.93485912122687	0.0048491402382569	0.115160069032383
689	S100a8	2.10918509724023	-1.03311417530052	7.93344819500036	0.00485292278674689	0.115160069032383
690	Sf3b5	-0.603063126125038	5.63394700755982	7.92930662530203	0.00486404328155291	0.115256677758536
691	Rnf183	1.99091546876497	-2.26691925211004	7.913695124261	0.00490619549312594	0.116087259497264
692	Vwa1	0.718881700141195	4.97424789136492	7.90247968861895	0.00493670757645202	0.116384434245168
693	4833422C13Rik	1.02851557798183	0.41913057290032	7.89752153150289	0.00495025802267177	0.116384434245168
694	Lrrc1	-0.650556298281317	4.63491881053771	7.8971259508506	0.00495134075991805	0.116384434245168
695	Pigt	0.515352708402151	7.22774247364987	7.89613901732528	0.00495404313142798	0.116384434245168
696	Gart	-0.525567804109091	6.4493482470636	7.89602823686104	0.00495434655869338	0.116384434245168
697	Csf2rb	1.30177347692644	-0.263211855315634	7.89096430131203	0.00496823689452896	0.116543290137085
698	Crnkl1	-0.521958474315662	5.71223434493499	7.88695166997375	0.0049792716862185	0.116583844390003
699	Slc13a5	1.32948150410024	-1.02153859668132	7.88515278764931	0.00498422674181116	0.116583844390003
700	Zfp57	0.688929908974299	8.14506752853621	7.87970870525101	0.00499925320458206	0.116768271278452
701	Arsa	0.586148895057309	4.87342326785811	7.87589134109926	0.00500981721270826	0.116848090481855
702	Ntm	0.715386396401738	6.1266346985914	7.86969952812724	0.00502700056249497	0.117081850707682
703	Tacc3	-0.700293056472664	6.54526552861234	7.86155914758162	0.00504968294744106	0.117442839531524
704	Adam12	1.11000163930376	2.74812639107896	7.85791744938472	0.00505986392701411	0.117505568236224
705	Oip5	-0.879924109423104	3.16319743477163	7.8537174072907	0.00507163182898588	0.117505568236224
706	Pcdh15	0.76640542107217	3.1938816525745	7.85082058890714	0.00507976453831681	0.117505568236224
707	Cadm3	0.580387458042225	8.00484964723171	7.85033552714732	0.0050811276295419	0.117505568236224
708	Gria1	0.781855569248786	7.03645069597977	7.8475290780477	0.00508902146367292	0.117521893970413
709	Ptprm	0.592048892171086	4.91083586350227	7.8382746019483	0.00511514064279624	0.117765486055473
710	Slc4a3	0.563507120935297	6.33072747451699	7.83806416759092	0.00511573614385217	0.117765486055473
711	Ppia	-1.44086440424895	4.7840396812492	7.83614230872279	0.0051211780174582	0.117765486055473
712	Tmpo	-0.629025106338097	8.65471497073897	7.83072840768813	0.00513653958533692	0.117917379188789
713	Fbln5	1.51215343408443	1.77430561679642	7.82873504935539	0.00514220742272824	0.117917379188789
714	Nup107	-0.544212778342956	6.18574339241133	7.82172827348259	0.00516218084641607	0.11814382334339
715	Cadm2	0.720395182475584	5.55413709759513	7.82020477350218	0.00516653417067422	0.11814382334339
716	Nfkbid	1.01772770938115	1.13567827071232	7.81310834742993	0.00518686120988644	0.118442989918496
717	Pcsk2	0.790743384798892	4.96453288766886	7.80826459251776	0.00520078247631583	0.118595248936909
718	Mob1a	-0.651457151021153	4.65681530017257	7.80541792652564	0.00520898174111377	0.118616784773273
719	Rcbtb1	-0.588347100768451	6.79871535417119	7.80242643085322	0.00521761235848197	0.11864806962612
720	Rfc1	-0.541940905629677	6.23018088246745	7.77590574477631	0.00529476620262801	0.120089807898185
721	Mir1898	1.47810409086745	-1.05187632262176	7.77323300330926	0.00530260595958155	0.120089807898185
722	Mxd3	-0.656405053232064	4.6593453731003	7.77200644301426	0.00530620769941314	0.120089807898185
723	Mirg	0.84714265261155	4.29303028954865	7.76868917025831	0.00531596122204677	0.120089807898185
724	Rcc2	-0.574882287063456	8.75012314448483	7.7680854421022	0.00531773828246396	0.120089807898185
725	Slc45a1	0.647366390135131	4.65524218502967	7.75599374621986	0.00535345773035359	0.120708335491915
726	Cdr1	1.53827329999602	2.14548858086506	7.7538240133391	0.0053598930622098	0.120708335491915
727	Wnt6	1.85816861479242	0.318164731777021	7.74140889830268	0.00539686771736072	0.121178153186572
728	Cspg4	0.747953389119108	3.72429934316784	7.73954380912995	0.00540244474451863	0.121178153186572
729	Hist1h4i	-1.59857075819237	1.51628094159769	7.73936183040961	0.00540298921547468	0.121178153186572
730	Rsl24d1	-0.751886125844986	4.37485053900539	7.72096583433535	0.00545831878361158	0.122109331713391
731	Unc119b	-0.531687250628786	6.37838610593356	7.72059345318465	0.00545944473899013	0.122109331713391
732	Crhr1	0.966450769441678	2.49262981918881	7.71712275834577	0.00546995034954695	0.12217716969275
733	Elp4	-0.62430990599817	4.84158718172776	7.71353056269584	0.00548084544572204	0.122253510283159
734	Chdh	1.72159728635643	-0.612754057425682	7.69777504684809	0.00552889376482164	0.123127769906526
735	Hnrnph3	-0.508350659516472	5.51591843941309	7.6957496336308	0.00553510158295392	0.123127769906526
736	Npm1	-0.604642967164245	7.69468651768212	7.68878595905447	0.00555649927312049	0.123289041766351
737	Lig1	-0.591517661325333	7.08728053956209	7.6884828240972	0.00555743264720492	0.123289041766351
738	Cpt1c	0.559967685991482	6.15148391254889	7.67710961122685	0.00559256735471652	0.123782111211135
739	Orc2	-0.523319769171136	5.68287552440353	7.6704202388257	0.00561333821950657	0.123782111211135
740	Gtse1	-0.653251036318706	5.27932735244474	7.66768491473606	0.00562185419563042	0.123782111211135
741	Bzw1	-0.518092459360235	8.1387134377848	7.66625364458783	0.00562631546661993	0.123782111211135
742	Snrpb	-0.603736473152487	7.44878024665173	7.66598280440188	0.00562716008201275	0.123782111211135
743	Ms4a6c	1.50712764506294	0.0123386910325287	7.66520883071284	0.00562957443255651	0.123782111211135
744	Aldob	1.77262922578224	-1.83918794261333	7.66422214039656	0.00563265386795622	0.123782111211135
745	Nt5dc2	-0.574944516368842	7.49980913838848	7.66074894125504	0.00564350730757329	0.12385415366285
746	Lgmn	0.590317934179688	6.03823100287201	7.65453993313578	0.00566296308378349	0.12401466432286
747	Hadh	-0.617406932774645	4.92593727402911	7.65357555036148	0.00566599108557652	0.12401466432286
748	Spata13	-0.57120139060154	6.84663262621083	7.65083497940847	0.0056746050404995	0.124037155631239
749	C1s2	1.74310639989337	-1.9083882193865	7.64018176571555	0.00570821648254874	0.124367156092611
750	Abca2	0.500509321927358	7.04805772359948	7.63962180464885	0.00570998879552928	0.124367156092611
751	Nop9	-0.531353074126396	5.36711874135421	7.63798884100211	0.0057151604366165	0.124367156092611
752	Crk	-0.537752359917239	7.41797039148037	7.63404568505706	0.00572766822658447	0.124367156092611
753	Thoc7	-0.55761813059569	6.07303052983702	7.63402463311176	0.0057277350787606	0.124367156092611
754	Sall4	-1.2094346867926	1.54201438189512	7.62480538295284	0.00575708818940843	0.124560995111575
755	Plagl2	-0.606484300926372	6.17612001436619	7.62205269184391	0.0057658821765831	0.124560995111575
756	Hdac10	0.622282010570248	5.09567197596203	7.61985764672052	0.00577290447781186	0.124560995111575
757	Cidea	2.34577208533197	-1.56765607200503	7.61959710529939	0.0057737385705706	0.124560995111575
758	Tcea3	1.78642272050563	-0.981380753415926	7.61660899112958	0.00578331346129529	0.124560995111575
759	Ppp1r7	-0.481205727936733	6.06139791053425	7.61486646132838	0.00578890456919374	0.124560995111575
760	Prokr2	0.845938642372021	4.00712496424873	7.60977135807801	0.0058052844476115	0.124560995111575
761	Ern2	1.05569114703623	0.586245686599183	7.60948699396612	0.00580620002092287	0.124560995111575
762	Prim1	-0.594285927075346	5.50709302260495	7.60703712300341	0.00581409402717093	0.124560995111575
763	Coa5	-0.513310954182254	6.3470595771195	7.60515530857458	0.00582016506817251	0.124560995111575
764	Rqcd1	-0.47131484108867	6.66472799044134	7.59753087737487	0.00584482898310022	0.124560995111575
765	Slc16a9	1.46927636526823	1.37497804244693	7.59466070851254	0.00585414115755614	0.124560995111575
766	Mboat7	0.504065420729374	5.98276251419296	7.59176542752157	0.00586355014250393	0.124560995111575
767	Fam162a	-0.57302959197762	4.99767160096549	7.59045104710657	0.00586782666099242	0.124560995111575
768	Mms22l	-0.792656256077894	5.22148093293027	7.58963004660153	0.00587049951404369	0.124560995111575
769	Slc16a2	0.59479671689371	6.59076552625538	7.58656011007048	0.00588050502395303	0.124560995111575
770	Cd163	2.97993439531103	-0.927696405005841	7.58495774007337	0.00588573436234712	0.124560995111575
771	Sez6l	0.579412998070527	7.77456013087206	7.58166184490611	0.00589650544410298	0.124560995111575
772	Neurog2	-0.646463790229443	7.68852645790072	7.58089969012292	0.00589899904965897	0.124560995111575
773	Ppp4c	-0.525723070902942	6.82244798085273	7.58032845504911	0.00590086871255207	0.124560995111575
774	Isy1	-0.505561709550009	5.29999076794611	7.58013545767209	0.0059015005331351	0.124560995111575
775	Kif11	-0.706384768465324	7.22899550222318	7.57929054686553	0.00590426735238351	0.124560995111575
776	Plekha1	0.585790641003519	6.71896357542556	7.57329399595335	0.00592394225003243	0.124716717356725
777	Hepacam	1.57227733771349	2.3770598267504	7.57212878340342	0.00592777310878998	0.124716717356725
778	Gabbr1	0.549678772120694	8.58219510468451	7.57007469174368	0.00593453248339645	0.124716717356725
779	B4galnt4	0.48865491142133	7.45839070044138	7.56597417849453	0.00594804952022598	0.124840320482278
780	Zfp41	-0.529294005660849	7.04713705156098	7.56362542359419	0.005955806160899	0.124842859911152
781	Cd55	1.04707124156644	1.37396877590393	7.5519954728223	0.00599436580918906	0.125490244532959
782	Twf1	-0.472861517072665	6.41975073777659	7.54671734399422	0.00601194963360827	0.125697412416234
783	Adamts16	1.07873075189276	0.892981729267763	7.54170493567174	0.00602869694542893	0.12588658372639
784	Abca8a	1.35506324440281	1.65534631352935	7.53479312607406	0.00605186859210545	0.126137849367756
785	Shank1	0.83488489794373	7.76260774706178	7.53351609464187	0.00605615974028674	0.126137849367756
786	Mrpl17	-0.53865847475843	5.29151360740038	7.52550088961273	0.00608316384457967	0.126530336976229
787	Clhc1	-0.884466407929836	2.54397565579703	7.5207781261885	0.00609913284914047	0.126530336976229
788	Shcbp1	-0.668164530218532	4.84804622329812	7.52041517154238	0.00610036187059902	0.126530336976229
789	Snx6	-0.549615859768087	6.45117729552298	7.51874170313137	0.00610603176726179	0.126530336976229
790	C1qa	1.01701455984733	3.39826007408927	7.51476452696543	0.00611952846883918	0.126530336976229
791	Mcm8	-0.754652944315941	4.02998212397406	7.51420281923679	0.00612143709774908	0.126530336976229
792	Cks2	-1.25583331154781	0.629780851781654	7.50488469849165	0.00615318795341175	0.126884268468283
793	Med28	-0.725732111824783	5.84627711032751	7.50462331080421	0.00615408103335467	0.126884268468283
794	Itgb2	1.0616090941148	0.0471071532634874	7.50097444439683	0.00616656188958465	0.126981469640691
795	Dnm3	0.699172097111911	6.24772502942121	7.49797591684249	0.00617683761246235	0.127033075426113
796	Set	-0.564573267090098	6.80522919248517	7.49326718982863	0.00619300933741279	0.127205656616456
797	Serp1	-0.548675824454374	6.58247341821627	7.48334760854029	0.00622721884879653	0.127371806681765
798	Tuba1c	-0.929907417331907	3.91885462634056	7.48176123104067	0.00623270762638092	0.127371806681765
799	Slc6a6	0.490967203756559	7.77100771708955	7.48057222299724	0.00623682476496888	0.127371806681765
800	Adam22	0.542059020905018	6.19425018383594	7.47969853880465	0.00623985181124005	0.127371806681765
801	Uqcrfs1	-0.754854370382798	6.58646764497952	7.47964135760884	0.00624004997872132	0.127371806681765
802	Rps6ka6	-0.663705809057576	5.98057809211041	7.47313573132811	0.00626263790459003	0.127673478478862
803	Tpm4	-0.536398547257193	7.26374117513458	7.4628470059975	0.00629853147389319	0.128023233093559
804	Nrxn1	0.595818266751084	7.09093281220203	7.46240638538492	0.00630007331713312	0.128023233093559
805	Pnliprp2	1.96264472426069	-2.28569172736801	7.46013452420107	0.0063080292517177	0.128023233093559
806	Larp7	-0.524715078524966	5.83761271100804	7.4592542351095	0.00631111473231854	0.128023233093559
807	Snrnp25	-0.794488485426176	3.84128507008022	7.45509458507116	0.00632571547558141	0.128160406475534
808	P2rx4	0.910478992138131	2.35608703704962	7.4453950489766	0.00635989580262068	0.12869343610501
809	Rfc5	-0.579221306179456	5.09413404946633	7.44058737483034	0.00637690745381539	0.128878166711844
810	2610034M16Rik	-1.08940339944201	1.73870706167102	7.42446886902901	0.0064342814560007	0.129804586457134
811	Rps8	-0.850671603737062	5.40441172850941	7.42325457047593	0.00643862505301135	0.129804586457134
812	Mink1	0.564289019533885	6.77153680368805	7.41727922684336	0.00646004275730457	0.130044821728047
813	Exosc3	-0.580264731237342	4.63442425397244	7.41408022182164	0.00647153898017557	0.130044821728047
814	Sharpin	0.490591569668584	5.49105348451433	7.41328423668151	0.00647440274535965	0.130044821728047
815	Slc24a3	0.77990030793277	4.6170956810958	7.41050051201021	0.00648442810264872	0.130086379727983
816	Rgcc	-0.687010221307584	3.86792450741758	7.40293280276536	0.00651176277639461	0.130444257795531
817	Grpel1	-0.50059842617312	5.63888348595769	7.40043137756338	0.0065208238063514	0.130444257795531
818	Ipp	-0.775027524650691	3.51764812827562	7.3968873851385	0.00653368342049798	0.130444257795531
819	Gad1	0.572975988656614	6.57410295276851	7.39675060559248	0.00653418025287705	0.130444257795531
820	Tlr9	1.52176972451394	-0.917989814186154	7.39228714236296	0.00655041433782213	0.130608871248039
821	Thpo	1.20080340372807	0.709243866024357	7.38750531979482	0.00656785202621959	0.130797053140914
822	Vgf	0.985348699919769	3.43425439749998	7.38498962450223	0.00657704493507269	0.130820784292504
823	Sema6b	0.640118842088701	6.13780051110684	7.37319584708214	0.00662031750765433	0.131521496051213
824	Prkd3	-0.487385692668968	6.84885350912614	7.3668802323281	0.00664360955397332	0.131824048795466
825	Cggbp1	-0.476569632892991	6.99421244815229	7.35902773290016	0.00667268639109724	0.132240512114473
826	Cyp4f14	2.27716735120973	-2.71727835596474	7.35435012991701	0.00669006870764665	0.132424483498817
827	Cntnap5c	1.05790223600924	0.884420851686854	7.34408946244815	0.00672836025277907	0.13291732675351
828	Rasgrf2	1.13473565234836	2.76694228548843	7.34229025372586	0.00673509770715224	0.13291732675351
829	Dmrt3	-0.8512380193833	3.89938664423104	7.34115415200647	0.00673935558890884	0.13291732675351
830	Tcp1	-0.501411429231471	8.13688256500724	7.33759669478288	0.00675270601581574	0.13302017272119
831	E2f6	-0.647122589379386	5.4813345254415	7.33076236734826	0.00677842972022666	0.133070162888611
832	Aplp1	0.612499563958523	9.23093387566471	7.32823026256776	0.00678798569093294	0.133070162888611
833	Pdcd4	-0.473306993773762	6.25851156343999	7.3255569887103	0.00679808935461166	0.133070162888611
834	Alkbh5	-0.509221500257204	6.4399768274301	7.32409823346013	0.00680360921000585	0.133070162888611
835	Ctps	-0.506928513037952	6.68424878027344	7.32365263182808	0.00680529625638475	0.133070162888611
836	Rfwd3	-0.550968379690441	5.17425776937441	7.3227037208193	0.00680889025429253	0.133070162888611
837	Hdac1	-0.631140505157418	4.43680978918472	7.32182617603647	0.00681221567815094	0.133070162888611
838	Il34	1.27443890573931	0.0238787121964086	7.3147787126446	0.0068389820083969	0.133272126638527
839	Clec3b	1.15202464209545	-0.0417372473097378	7.31345004360755	0.00684404032792663	0.133272126638527
840	Tmem44	0.490254113575714	7.05957684253183	7.31267090228874	0.00684700834106195	0.133272126638527
841	Hspa4l	-0.585653656355846	5.68513159095876	7.29892620168121	0.00689958326363726	0.134135774507098
842	Sugt1	-0.527721644904126	5.99226683648618	7.29653331160034	0.00690877837682144	0.134155019549917
843	Tsen15	-0.926873247315963	2.86493733563445	7.28457104050752	0.00695493362243111	0.134704027920332
844	Syt7	0.534050862639508	6.83715095180169	7.28398787163363	0.00695719175751399	0.134704027920332
845	Fmo1	1.15399085570018	3.11661283808872	7.28280668924881	0.0069617678038337	0.134704027920332
846	Fam189a1	0.645566044674335	4.50737985325871	7.27856615976965	0.0069782214869217	0.134862791147955
847	Nras	-0.469223634965451	7.44955804311723	7.27414810255107	0.00699540625364268	0.134933399164108
848	Rps4x	-0.89857265323688	6.26530110090644	7.27338455412664	0.00699838058049932	0.134933399164108
849	Rnf7	-0.591476671266148	5.46898154773012	7.25533016496626	0.00706908736239258	0.136096502006716
850	Tap2	1.1905810167984	0.100433047607885	7.25373911430434	0.00707535331533386	0.136096502006716
851	Wdr76	-0.682436759609181	4.62223992882463	7.24939374249034	0.0070924953972188	0.13626592214398
852	Mpp6	-0.515977809998563	5.26295560564372	7.24430073976227	0.00711264083426583	0.13649257938996
853	Srsf12	0.667468329077138	4.53547894931485	7.23217910721914	0.00716082360284666	0.136959293261721
854	Zmym3	0.466175742276153	7.62908491583835	7.22968062775698	0.00717079629337849	0.136959293261721
855	Commd1	-0.603831437911828	5.05304492879034	7.22674231139692	0.00718254275512153	0.136959293261721
856	Dtx3	0.51435956323427	8.1151735900524	7.22573040016783	0.00718659260680954	0.136959293261721
857	Prok1	2.42342573586519	-2.8323911709711	7.22563352968249	0.00718698042235858	0.136959293261721
858	Pianp	0.629814834126616	5.60117541204909	7.22557328282723	0.00718722162804628	0.136959293261721
859	Tnfaip8	-0.849966021890225	3.51793340836646	7.22012621957692	0.00720906383297768	0.13721559216436
860	Oas2	1.76343357593446	-1.28813955395099	7.21569035875487	0.00722690131489329	0.137395158719192
861	Spin4	-1.00927777764166	1.96204987705293	7.21299522541391	0.00723776100285788	0.137399491300598
862	Syce2	-0.615225621828663	4.58861355554114	7.21027306699766	0.00724874651238821	0.137399491300598
863	Twist2	1.51363854512064	-1.09854901373553	7.20805045132368	0.00725772870776892	0.137399491300598
864	Slc50a1	0.645724353404112	4.14954620691738	7.20695930496672	0.00726214248905608	0.137399491300598
865	Dmtn	0.708659987750279	6.16500041314923	7.20492628253137	0.00727037355840896	0.137399491300598
866	Gm5148	1.08931446683156	0.426640095596871	7.20315540902874	0.00727755103769527	0.137399491300598
867	Ccdc80	0.999581744368491	4.41211805791212	7.19688177323957	0.00730303685850948	0.137515922920199
868	Paip2b	-0.547973196794247	6.71993350480383	7.19638442634709	0.00730506116269604	0.137515922920199
869	Dnajc24	-0.837346759711216	3.38722915956688	7.19542931358288	0.00730895027630905	0.137515922920199
870	Smoc1	0.637907886721975	5.12048954629026	7.19175071185983	0.00732394891532046	0.137534296423326
871	Ovgp1	0.989032223302903	3.43412905601565	7.18847121339113	0.00733734682387447	0.137534296423326
872	Ajuba	-0.653993084013476	5.26039810158892	7.18828052765393	0.00733812661250741	0.137534296423326
873	Nipal3	0.553566415510411	5.04404407756177	7.18694893940065	0.007343574359484	0.137534296423326
874	Steap3	1.04304986571312	1.4992557076417	7.18267630444199	0.00736108233799867	0.137676534131127
875	Mapk1ip1	0.563560198971349	4.96552049217643	7.18098849213754	0.00736801023637532	0.137676534131127
876	Gabbr2	0.954824046169036	4.92915785186945	7.17766817457947	0.00738165847186458	0.137774105039938
877	Diap3	-0.781398354033198	3.34139349454883	7.16737870598759	0.00742411788511036	0.138408583148865
878	Nlgn3	0.495161121170224	6.52668211742166	7.16203346645531	0.00744627341094371	0.138663519668485
879	Ttf2	-0.781795117991922	4.82814889434864	7.15761296198546	0.00746464704286488	0.138726655456071
880	Aldh3b2	2.21010090393544	-2.07797417639709	7.15713572099702	0.0074666334435072	0.138726655456071
881	Srp9	-0.706479868313863	4.7715781356675	7.15302503916421	0.00748376555176122	0.138887135949258
882	Csf3r	1.17648993008755	0.24424870439969	7.14920648579915	0.00749971615295383	0.138913488057444
883	Slc7a14	0.808516933562311	3.82347676078435	7.14348476653108	0.00752368160172039	0.138913488057444
884	Wdr61	-0.503994934050852	5.67038657418206	7.14301793860845	0.00752564036341908	0.138913488057444
885	Pdgfrb	0.666500411400745	5.41352640225236	7.14265513185298	0.007527163023036	0.138913488057444
886	Ryr1	0.672617717588253	5.06955317055609	7.14253513821628	0.00752766669228717	0.138913488057444
887	Rapgefl1	0.663712579763601	4.45481210457125	7.1403069894012	0.0075370255337129	0.138929388360999
888	Pole4	-0.672997807558883	5.17579566400865	7.1336164847079	0.00756519904536839	0.139291671612357
889	Ckap2l	-0.586654308281337	6.56598576748949	7.128257192493	0.00758784450409897	0.139551470913406
890	Mog	0.816046447247076	2.7737109836922	7.12409474777903	0.00760548053809781	0.139642583586645
891	Shank3	0.524067651158655	5.71883580849709	7.12305787022359	0.00760988024316214	0.139642583586645
892	Litaf	-0.55856727743519	4.80025474480465	7.11381302346016	0.00764922341849312	0.140172357893604
893	Col28a1	1.15362965932397	0.690656289088384	7.11224969588798	0.0076558969785314	0.140172357893604
894	Haus1	-0.618872102578929	3.99070818661036	7.10823295392798	0.00767307102524951	0.140198649369066
895	Pcdh8	0.537350202601684	6.39650328627996	7.10704193569228	0.00767817092913471	0.140198649369066
896	Eno2	0.663302380024016	5.48186793092284	7.10590150133635	0.00768305748224364	0.140198649369066
897	Msh2	-0.472841334005959	6.59440062098332	7.10082302323346	0.00770485646901974	0.140333938253595
898	Nat2	-0.973201382893889	0.439822123219115	7.10017613860214	0.00770763770958586	0.140333938253595
899	2700060E02Rik	-0.604725991553895	6.12508660057163	7.09160474464844	0.00774458694753241	0.140577072696155
900	C330021F23Rik	-2.01800390296333	-1.7988437949449	7.087630829399	0.00776177894780949	0.140577072696155
901	Rasgrf1	1.27211342032197	2.87498218447828	7.08665108681738	0.00776602351502023	0.140577072696155
902	Blm	-0.526303059093726	5.37408089545754	7.0865772442212	0.00776634352160539	0.140577072696155
903	Kcnc2	0.748612739647272	3.095673573599	7.08397596799325	0.00777762510109665	0.140577072696155
904	Omd	2.44210582475533	-2.11023547822232	7.08093593264372	0.00779083078950407	0.140577072696155
905	Gfap	1.9761897466673	-0.683117349618576	7.0804175637718	0.00779308483240501	0.140577072696155
906	Nrxn2	0.589033193486233	8.47423609741105	7.08029658402404	0.00779361098916781	0.140577072696155
907	Celsr3	0.542253989314327	8.34283594799775	7.07862788948609	0.00780087206713749	0.140577072696155
908	Dcaf12	-0.501238887029272	6.66652945907679	7.07722741205433	0.00780697137664273	0.140577072696155
909	Strap	-0.474435859989954	7.25607560861712	7.07319720135508	0.00782455082919361	0.1407386205251
910	Hsd3b6	-1.96145932781987	0.457031532716626	7.07063195989848	0.00783576128092509	0.140785381256182
911	Htr3a	0.890359277903626	2.48718958867486	7.06649802928641	0.00785386168784629	0.140842722393161
912	Sgol1	-0.651755894791647	4.92123684971054	7.06270593639452	0.00787050295689477	0.140842722393161
913	Cacna1i	0.694296965698799	4.07621639352203	7.05763788800251	0.00789279995955091	0.140842722393161
914	Cct3	-0.523312920343757	8.45042552420114	7.05665114954144	0.00789714864666347	0.140842722393161
915	Parp1	-0.502038059843207	8.40854708608955	7.05633877677195	0.00789852582538685	0.140842722393161
916	Ttc23	-0.651927775723342	3.88574129000855	7.05611491130547	0.00789951294711784	0.140842722393161
917	Arcn1	-0.444142921689499	7.14886141851872	7.05424252676548	0.00790777405950749	0.140842722393161
918	Foxf1	1.35540086739207	-0.734754037074235	7.05422156033462	0.00790786661510227	0.140842722393161
919	Sag	1.32779545163249	-1.14460614247388	7.04455239277144	0.00795066911279063	0.14145096843757
920	Trip13	-0.585202539139753	4.51345981346402	7.03538775302417	0.0079914569324566	0.142022087875723
921	Mir7647	3.20822061952638	-3.13504888483275	7.02483624847122	0.00803868221744729	0.142706247834162
922	Slc39a12	1.23514849868433	0.76805310816077	7.0185105276393	0.00806713095610827	0.142958702837524
923	Lzts3	0.525448238083198	5.39896911933112	7.0177872354429	0.0080703903803691	0.142958702837524
924	Pnp	-0.88338272687964	3.66263523007237	7.01312273886184	0.00809144271970714	0.142968789273922
925	Cdca7l	-0.770164561451582	3.77237261060768	7.01274242013685	0.00809316169241976	0.142968789273922
926	Rbm20	-0.718775742199871	4.0777969285948	7.01185091705831	0.00809719259129366	0.142968789273922
927	Pex7	-0.669988488695736	3.81269230066205	7.00937734926676	0.00810838749524899	0.143002147867382
928	Grin1os	1.12171167848495	-0.294671822112695	7.00757059974058	0.00811657450892539	0.143002147867382
929	Hmgb1	-0.938171490763603	4.50556381895986	7.00039566368251	0.00814917020472293	0.143421886810786
930	Lrrc16b	0.606044077454983	8.19207616502501	6.99375810483571	0.00817944383171729	0.143799899622127
931	Api5	-0.518676466585281	6.90245938727514	6.98864164536263	0.00820285829142193	0.144056641315519
932	Pawr	-0.894401731466086	2.94260571146237	6.98372913021389	0.00822540396323181	0.14429759098588
933	Gtf2f2	-0.507530689269486	5.09635611831203	6.97930039068811	0.00824578371197861	0.144500068264577
934	Bean1	0.966843953402181	2.92119476238128	6.97412802047797	0.00826965083785848	0.144635814104019
935	E030019B06Rik	1.24446633914999	-0.534252498949048	6.97378797578459	0.00827122239677415	0.144635814104019
936	Tmem72	2.11149431190724	-0.563069249650958	6.97033695366248	0.00828718902154304	0.144760192844262
937	Commd10	-0.60592836112965	4.53515240716809	6.96713762338057	0.00830201932656785	0.144864478110335
938	Tfap2b	-2.47660739893156	3.68150008375979	6.96328003992395	0.00831993703790947	0.145022356684243
939	Metrn	-0.780978305362976	5.48714659969725	6.96105318703559	0.00833029833546991	0.145048325649556
940	Abhd17b	-0.613153965500399	5.09718321530132	6.95879128566008	0.0083408362253824	0.145077310941492
941	Rnf151	-2.08034956252677	-2.40619561746315	6.9530442722558	0.00836767217103102	0.145389415511538
942	Mir1249	1.68428665930335	-1.53418591504613	6.94773611012107	0.00839253736038507	0.145666651637257
943	Pcdh17	0.556410120165265	5.95150980136045	6.93716794828336	0.00844226747452714	0.146374414855269
944	Hus1	-0.718180726082836	4.49077669993521	6.92964601619728	0.00847784668251341	0.146810977453733
945	Lypd2	3.38143441030908	-2.57222610497669	6.92804638938048	0.00848543278072654	0.146810977453733
946	St8sia2	0.577396518909976	8.75926673051877	6.92558376066143	0.00849712517533311	0.146810977453733
947	Tuba1b	-1.18693932384688	5.65921320304437	6.92051457115832	0.00852124527047407	0.146810977453733
948	Dynll1	-0.65121684644039	7.24957902301249	6.9204782594437	0.00852141830050917	0.146810977453733
949	Il13ra1	0.97271510881361	2.39095260213165	6.91951138583483	0.0085260269015101	0.146810977453733
950	Vdac3	-0.564317127994728	4.75892908013884	6.91601594404042	0.00854270920667663	0.146810977453733
951	Kirrel3	0.710130908033169	6.27397931029015	6.91512771096812	0.00854695369770619	0.146810977453733
952	G3bp1	-0.530251969061212	7.42803737845282	6.91485444142384	0.00854825997161796	0.146810977453733
953	A230057D06Rik	1.07312430776406	3.4927149911167	6.90891830727829	0.00857668616047022	0.147144615659694
954	Rhobtb3	-0.489358881131384	6.63468884017169	6.90291877752169	0.00860551423355018	0.1473563174269
955	Abca1	0.592940195450736	5.95775570481368	6.90259954138586	0.00860705095673939	0.1473563174269
956	Sdcbp	-0.698678652273135	6.69850952397028	6.89895573952072	0.00862461122147734	0.147502503630915
957	Eif3f	-0.533766774087239	8.19471216013705	6.89356395360096	0.00865066269404352	0.147793453550273
958	Ccdc159	0.925033597063211	2.64830360141564	6.88498202384083	0.0086922942031288	0.148134608107261
959	Npy	0.950814578359256	4.65652792739569	6.88432381824532	0.0086954956568358	0.148134608107261
960	Rpp25l	-0.670574963146228	4.59476742521304	6.88116690315316	0.00871086739618609	0.148134608107261
961	Ctsb	0.530161331922657	7.90815264039631	6.87952571537781	0.00871886969913548	0.148134608107261
962	Ppp1r14a	-0.836210192649744	2.59284921204025	6.87882177306368	0.00872230437218692	0.148134608107261
963	Stag2	-0.492429730196269	7.14067207856741	6.87827103150324	0.00872499251420749	0.148134608107261
964	Dnm1	0.567669541448379	7.12074259127884	6.8674624987365	0.00877792039522455	0.148878629109877
965	Gstcd	-0.671104945823539	4.5406724436585	6.86459192255986	0.00879203236271703	0.148963449876086
966	Ppil1	-0.479459195779919	6.09421227762821	6.85582601778836	0.00883527012033017	0.14954106259565
967	Clec4a1	1.62972480441754	-0.774253572261182	6.84963780380415	0.00886592445716726	0.149904720656344
968	Adcy9	0.596849438979951	4.05524635124572	6.84512599866294	0.00888834304035841	0.150128521394483
969	Pld2	0.683782941100458	3.50165006452684	6.84184966645926	0.00890465908223294	0.1502488916352
970	Cebpg	-0.488117241033602	6.44202884908538	6.83874436120402	0.00892015171831654	0.15035513463348
971	Rhbdl3	-0.51071114164614	6.43491449565752	6.82827799435001	0.0089725728796998	0.150946476047128
972	Nfatc3	-0.505738872734375	5.52507069182599	6.82805388943091	0.00897369875949897	0.150946476047128
973	Dera	-0.940515124532492	2.52923471552637	6.82335157206551	0.00899735610093119	0.151167409109811
974	Ubtd2	-0.44337438562218	6.78219871836147	6.82177054969721	0.00900532455492082	0.151167409109811
975	Rplp2	-0.916924778188239	7.11505892609275	6.81619440986714	0.00903348638629684	0.151484617862516
976	Polr2m	-0.498242849317964	8.16796761602563	6.81347418663637	0.00904725735657039	0.15156010018435
977	Crtc2	0.632038314944702	5.92006806840505	6.80437932345964	0.00909345584373111	0.152178099329584
978	Mapre3	0.473380290444568	6.764464665494	6.79989257853677	0.00911633573000426	0.152243578898152
979	Ccl27a	0.543594653644255	4.56769070342719	6.79899045158505	0.00912094318543037	0.152243578898152
980	Igf2	1.06056972988768	7.89234839160094	6.79772791434738	0.00912739537738212	0.152243578898152
981	Hook2	0.514146128823553	4.86642649408706	6.79631634455888	0.00913461473388909	0.152243578898152
982	Rpl22	-0.527377810301403	7.69782643369155	6.78973143168777	0.00916837006710476	0.152650560689575
983	Ssx2ip	-0.47398487383752	5.23594406485711	6.78746892218496	0.00917999752017642	0.15268866679032
984	Enpp2	0.883176190321431	4.90807640723248	6.77960473218318	0.00922053064111815	0.153206987786872
985	Psmb7	-0.496031389042655	7.16888972755868	6.77692345011795	0.00923439219842224	0.153253978357666
986	Sdc3	0.670326506983893	9.14365953406902	6.77543325449931	0.00924210536150816	0.153253978357666
987	Nup43	-0.655362746899983	4.44804321613154	6.77065388113538	0.00926688765563615	0.153509233201268
988	Cdh23	0.900341644311523	2.9350157873397	6.76511419199578	0.00929569756219477	0.153830622613243
989	Rps20	-0.794806027900048	5.75500604019171	6.76203519031564	0.00931174997508105	0.153830733233856
990	Rpl32	-0.78090044152986	6.64836387104912	6.76150414380662	0.00931452146186649	0.153830733233856
991	Ankrd55	1.08971345340048	1.7578204098211	6.75869260037104	0.0093292087526711	0.153917823517833
992	Snx5	-0.580621560680983	6.34963022007616	6.75583451798363	0.00934416347288699	0.154009145949297
993	Slc41a1	0.499463137444644	5.52828222285994	6.74903695543133	0.00937982997698813	0.154441309288777
994	Gigyf1	0.579365133580582	7.11149142012078	6.74604533843203	0.00939557101614564	0.154501762455566
995	Kcnma1	0.77766863396781	3.99816600974809	6.74302007820322	0.00941151659386115	0.154501762455566
996	Sparcl1	0.778228540217755	6.98134631770283	6.74184143048874	0.00941773652547411	0.154501762455566
997	Gas6	0.660672304401406	4.69703373333311	6.74116650297159	0.0094213001326116	0.154501762455566
998	Prpf40b	0.461363021090224	7.19172596284695	6.73927623582111	0.00943128806792625	0.15451058107274
999	Arhgap30	1.07086751264657	0.713740132925377	6.72665096276152	0.00949827718077596	0.154978886595986
1000	Cp	1.24568292965074	2.56243025984151	6.7254082526565	0.00950489723803638	0.154978886595986
1001	Prrt3	0.772029328854542	2.82499342925372	6.72505516635909	0.00950677903079888	0.154978886595986
1002	Pou2f2	0.824486601025807	5.13752463810361	6.72424579857532	0.00951109404099839	0.154978886595986
1003	Sned1	1.29664345297009	2.79355362756698	6.72381390511647	0.00951339743030722	0.154978886595986
1004	P2rx2	0.916215402236245	2.61224007360898	6.72254534882272	0.00952016624393344	0.154978886595986
1005	Man2b1	0.592251562820482	4.84418965138044	6.72141062309624	0.0095262251393863	0.154978886595986
1006	Doc2g	0.824237662481908	4.01473973435266	6.71441994047012	0.00956363929286536	0.155432905008299
1007	Suclg2	-0.772973889857213	3.48672781682885	6.71140036581723	0.00957984658862561	0.155541699825252
1008	Higd1b	1.29098468137953	-0.0566315382620035	6.7085697365203	0.00959506529001068	0.155566439092529
1009	Cep55	-0.649808193123616	5.35657999118761	6.7072196706389	0.00960233255662159	0.155566439092529
1010	Magoh	-0.516272259735447	6.17537058494187	6.70581224547745	0.00960991458614402	0.155566439092529
1011	Ap3b2	0.460974564606069	7.54637537142221	6.70309851965018	0.00962455119066414	0.155649269997388
1012	Sdk1	0.63677562047332	4.27496580564095	6.70053436096339	0.00963840208421032	0.155719243158932
1013	Fbxl14	-0.447237346163477	6.24165366048368	6.69731707180814	0.00965580990500473	0.155761181594569
1014	Anp32b	-0.58465561013519	7.65656088910711	6.69577542754183	0.0096641627086866	0.155761181594569
1015	Trmt112	-0.665763603708016	3.97110849497744	6.6947766887799	0.00966957793996866	0.155761181594569
1016	Plcd4	0.874123530507798	1.40739222747214	6.68339800092211	0.00973149392050016	0.156449240002584
1017	Cdc25b	-0.601642615284387	6.15568237172781	6.68171849177236	0.00974066714443016	0.156449240002584
1018	Pyroxd2	0.905990202570601	1.83322816966949	6.68161174824807	0.00974125046072025	0.156449240002584
1019	Tpx2	-0.564262103782109	7.67596418057336	6.67990770512732	0.0097505673126993	0.156449240002584
1020	Nhlh1	-0.721959145643116	5.53359754018432	6.67551056479617	0.00977465087067602	0.156512157978127
1021	Prps1	-0.489817280098536	5.38037579687648	6.67274329300414	0.00978983872594955	0.156512157978127
1022	Galnt18	0.798133085097268	3.23084322793277	6.67218044021597	0.00979293083751116	0.156512157978127
1023	Rdx	-0.532014021308618	7.85424556395592	6.67165307849692	0.00979582888196612	0.156512157978127
1024	Slc1a4	0.517875193360968	6.69978874826627	6.67046670149757	0.00980235166786558	0.156512157978127
1025	Vamp3	-0.674772935426462	5.54587357288038	6.65828680259919	0.00986957559384192	0.157431766789576
1026	Nrxn3	0.513853364845859	6.55951508640584	6.65387373798425	0.00989404884859836	0.157668322294915
1027	2610203C20Rik	0.74809514753152	8.11663978197262	6.64758313349267	0.00992904181452523	0.158071892568148
1028	Map4k2	0.60924014059345	5.96591352625038	6.64375488295113	0.00995039941539701	0.158257811713756
1029	Nalcn	0.663378540955425	4.92212995140673	6.64193432124161	0.00996057274386221	0.158265660215886
1030	Lrr1	-0.97387631721095	2.36865162516054	6.63852883801174	0.00997963126964248	0.158345964712081
1031	Bgn	0.753847039734211	5.96686494672388	6.63757138558805	0.00998499630692083	0.158345964712081
1032	Fam57b	0.494611749770767	7.46547129083858	6.63153522728854	0.0100188877548126	0.158729471696885
1033	Grp	1.21032643090759	0.841479562388873	6.62351417441089	0.010064106391376	0.159291519360115
1034	Nfasc	0.567124809958934	8.24483586284814	6.61684929511171	0.0101018387085008	0.159734103369427
1035	Txnl1	-0.485194977748004	6.56951904099527	6.61494780593705	0.0101126302978378	0.159750246733959
1036	Stxbp2	0.570620834754241	5.19841492820378	6.6114793226363	0.0101323455526757	0.159907190913366
1037	Ccnd2	-0.601498480805151	9.59750748454095	6.60106168768834	0.0101917978012027	0.160501749044438
1038	Pak1ip1	-0.548199783697824	5.85070519784889	6.59783118984094	0.0102103064300388	0.160501749044438
1039	Inpp5j	0.95979667784434	2.20636422387592	6.59568266686782	0.0102226351301594	0.160501749044438
1040	Hapln2	1.26462677095876	-1.15481440232414	6.59544754359666	0.0102239852456198	0.160501749044438
1041	Camk2b	0.842904964746685	7.47323721254053	6.59533100114614	0.0102246545187838	0.160501749044438
1042	Sae1	-0.479993858695041	7.56277759654979	6.59458863194209	0.0102289188076027	0.160501749044438
1043	Snrpd2	-0.63312020658173	4.98765593149443	6.59090319658881	0.0102501155534715	0.160680143144064
1044	Mmadhc	-0.550883720798755	5.84672076503622	6.58826993103277	0.010265288332826	0.160763854637648
1045	Ryr2	0.700136698207299	3.57638238278978	6.5819052693355	0.0103020564388804	0.161111756864006
1046	Eif1	-0.434423615041447	6.85925979730047	6.58101488510053	0.010307210867263	0.161111756864006
1047	Clasrp	0.539130811369075	6.64325467737539	6.5758052188929	0.0103374226302908	0.161429665716575
1048	Me2	-0.530312119695968	5.05213890379833	6.57297714505518	0.0103538611301742	0.161440564936845
1049	Maf	0.664015259193904	4.65865111639868	6.57228838867749	0.0103578686616973	0.161440564936845
1050	Sh2d5	0.706181776824158	3.57172297798887	6.5654224075793	0.0103979054549661	0.161819847321572
1051	Zdhhc14	0.785047703054309	4.14369844210354	6.56410040797812	0.0104056324761049	0.161819847321572
1052	2210016F16Rik	-0.557390568878208	4.68750193825802	6.56302974480984	0.010411894763443	0.161819847321572
1053	Vim	-0.632458608175391	9.6405285520449	6.55835688506136	0.010439271496886	0.162091252586976
1054	Plekhf2	-0.541567354191861	4.5263888046699	6.55657558596207	0.010449726958253	0.162099654428308
1055	Tfap2e	-1.29762371953827	1.94640330106639	6.55396826830567	0.0104650501587842	0.162183478764096
1056	Eif3i	-0.464534152135035	7.18573174480944	6.53795681094263	0.0105596560239511	0.163321695767957
1057	Lgi1	0.914453117574179	3.39613346349078	6.53765412227213	0.0105614529235688	0.163321695767957
1058	Wapal	-0.48414702939138	6.27412957001353	6.53647393993604	0.0105684620258409	0.163321695767957
1059	Plxnb3	1.42121223224922	-1.40320671748407	6.53190526462981	0.0105956403941503	0.163479609597678
1060	Nxn	-0.635237244583233	5.73576476555973	6.53072835546864	0.0106026532549358	0.163479609597678
1061	Rhbdf1	0.622852920742049	4.25312916303974	6.52971811091409	0.010608676806308	0.163479609597678
1062	Cadm1	0.492426106521924	7.79589353989389	6.52726391161757	0.0106233245156881	0.16350467148973
1063	Gm766	2.03229521782161	-2.35624347862148	6.52609577831508	0.010630303718262	0.16350467148973
1064	Slc22a6	2.01133249560734	3.31578426094575	6.51941092981972	0.0106703339902076	0.163902301709118
1065	Cbx3	-0.562468882269091	4.46159052968529	6.51834231297977	0.0106767474094951	0.163902301709118
1066	Srrm3	0.501081306747865	5.81933317400922	6.5167635803977	0.0106862295793223	0.163902301709118
1067	Dnah2	0.692182865862392	3.11323105635553	6.51446812853998	0.010700031913743	0.163960189118742
1068	Zbtb4	0.629831277185168	4.97113799117064	6.51224552051627	0.0107134136687688	0.164011529479747
1069	Unc80	0.705402621917788	3.26839706724407	6.50291600379242	0.0107697718234838	0.164720083549075
1070	Sulf2	0.549780457465719	7.15017401309974	6.50024033624253	0.010785991160814	0.164751498076387
1071	Lyrm2	-0.566611777814044	5.33580461603917	6.49783158696069	0.01080061392587	0.164751498076387
1072	Grn	0.541034674105882	5.76829116887215	6.49759431839082	0.0108020554090451	0.164751498076387
1073	H1f0	-0.50938342530922	9.00943009048474	6.48619553225512	0.010871539706293	0.165505341178457
1074	Tmem232	1.46563391399297	-1.67243133477055	6.48478378148696	0.0108801772556141	0.165505341178457
1075	Foxred2	0.562170232281435	5.30798572816313	6.48286997869778	0.0108918977639685	0.165505341178457
1076	Kcns2	1.05407455889928	1.90543507815701	6.48285781468866	0.0108919723001847	0.165505341178457
1077	P4ha2	0.838837035359869	2.47900702297765	6.47951436801367	0.0109124794645868	0.165662989086346
1078	Shroom3	-0.581542357065583	5.17982793398598	6.47758437117444	0.010924335204942	0.165689128572172
1079	Acr	1.0347476147347	1.62407391745291	6.47089764929473	0.0109655132383118	0.166159537948469
1080	Myadm	0.498141319064695	5.24815588993425	6.46679352180089	0.0109908660220202	0.166385342547442
1081	Hnrnpm	-0.522030570586369	8.99518343847724	6.46439539146365	0.0110057080298756	0.166385342547442
1082	Ablim3	0.846442940858791	6.44981041200729	6.46355010807899	0.011010944381427	0.166385342547442
1083	Mre11a	-0.607373158728853	4.51398870117551	6.46078325268792	0.0110281023485787	0.166490741827573
1084	Tmem151a	1.11117883096167	3.50307347000931	6.45774348889687	0.0110469843160476	0.166621949785404
1085	Krt12	1.57756508345244	-0.953384599383909	6.45596552118707	0.0110580438114839	0.166635038080886
1086	Rpl37	-0.68962062088814	6.08045270213426	6.45064862318871	0.0110911843514391	0.166980537887688
1087	Sephs1	-0.431450569740726	7.34304011490631	6.44421709418156	0.0111314086877039	0.167105247963677
1088	Bin1	0.477389680901097	7.03703700361673	6.44390129793845	0.0111333876047522	0.167105247963677
1089	Igsf1	1.01135501121754	2.11268311009356	6.44328327643756	0.0111372614417187	0.167105247963677
1090	AI467606	1.15182747824011	0.243278954311885	6.44279071584421	0.0111403498642451	0.167105247963677
1091	Zcchc3	-0.565088978121686	5.47324734540603	6.44106896931498	0.0111511523577405	0.167113969797485
1092	Ddx52	-0.53338516768289	5.53608438158574	6.43684389175013	0.011177706696847	0.167206079883391
1093	Slc16a11	0.885413488268803	1.41912659294846	6.43576059748314	0.0111845255765461	0.167206079883391
1094	Cfh	1.32150747404459	2.98487693051677	6.43521227236784	0.0111879786784361	0.167206079883391
1095	Rpa3	-0.938345049719174	3.50659178421027	6.43046707322793	0.011217907519473	0.167413113375394
1096	Nmral1	-0.4961136105703	6.34246619518392	6.42967878375683	0.0112228873578842	0.167413113375394
1097	Tfap2c	-0.53257026610856	5.51921061761988	6.42656680719345	0.0112425687236407	0.167413113375394
1098	Cenpk	-0.870910958833845	3.48279672731711	6.42653202527409	0.0112427888982374	0.167413113375394
1099	Tmem88b	0.961857779017392	0.0642214193534399	6.42432069066673	0.0112567960546506	0.16746916787401
1100	H2afy	-0.491111611198646	8.39674534400925	6.42222748074212	0.0112700714788053	0.167514244253151
1101	Tshz3	0.791213025886787	5.58488023465311	6.41826887732151	0.0112952214257418	0.167735577030771
1102	Lpcat2	0.907137512453444	1.92611300249321	6.4164261014375	0.0113069486580283	0.167757359853687
1103	Ccne1	-0.681681005828814	4.22247736819933	6.41458930858746	0.0113186502501025	0.167778723108954
1104	Atad2	-0.624113739583695	6.15106632725758	6.39688880253857	0.0114320532461038	0.16930622334583
1105	Cdk4	-0.500627422714697	9.34239214907224	6.39499242046168	0.011444271885901	0.169333796682789
1106	Casp8ap2	-0.468831235327277	6.0201919482575	6.39122874014825	0.0114685614907846	0.169539765257078
1107	Fam98b	-0.457192082945097	6.54352721128321	6.38818574010189	0.0114882387363277	0.169677238788581
1108	Cpeb1	0.850459956478121	0.722773892224919	6.38121393895103	0.0115334519279937	0.170191280706405
1109	Tcf12	-0.468189046519699	8.09721248992718	6.37920506446037	0.0115465136529769	0.170230386137216
1110	Slc18a3	1.18455636415203	-0.125496922089792	6.37552187928266	0.01157050122202	0.170297113240732
1111	Gm20751	1.11316207704273	-0.593841725176399	6.37380527097243	0.0115816984895011	0.170297113240732
1112	Polr3k	-0.498628586252154	6.50896565804554	6.37371511958595	0.0115822868454859	0.170297113240732
1113	Ccdc64	0.557302922169205	4.63896117321788	6.36955893925659	0.0116094447115266	0.170543055735363
1114	Vrk1	-0.5146082632522	6.0488542958888	6.36249459865934	0.0116557555485218	0.171069661775882
1115	Dnajc2	-0.459396209458077	5.95292001401038	6.35911129227826	0.0116780022017343	0.171088930129531
1116	Spp1	1.14993490185868	2.00010855803271	6.35734648064047	0.0116896238708263	0.171088930129531
1117	Rtn4rl1	0.813986872180365	3.45282435887276	6.35681098948837	0.0116931525442291	0.171088930129531
1118	E030030I06Rik	-1.32959304161015	-0.0501856624170036	6.3559353511805	0.0116989250082456	0.171088930129531
1119	Stxbp5l	0.683126257923516	3.5380625641369	6.35378770370701	0.0117130953197389	0.171132872790473
1120	Atxn1	0.578473781884744	4.64247816469815	6.35165453391671	0.0117271875509598	0.171132872790473
1121	Gbas	-0.492738585234261	5.87170915294487	6.35072551701343	0.0117333302995792	0.171132872790473
1122	Fbxo45	-0.487957348623432	6.28165691400139	6.34753035492142	0.0117544822476759	0.171150499082911
1123	St6galnac5	0.75892404821216	4.05231659844071	6.34738059057171	0.0117554746464898	0.171150499082911
1124	Acn9	-0.91753654610048	2.11076777073948	6.34190564159776	0.0117918129780855	0.171422297824853
1125	C330027C09Rik	-0.71572566183523	6.04893687951012	6.34140941392219	0.011795112235655	0.171422297824853
1126	Atp6ap1	0.525739380432434	7.52034877658178	6.33247548333766	0.0118546734702518	0.171950806516371
1127	Chchd2	-0.880659377488692	5.8645408954211	6.33208312496572	0.0118572963355034	0.171950806516371
1128	Gm15612	0.923471637094667	4.08650719315277	6.3312260088596	0.0118630281192946	0.171950806516371
1129	Slc13a3	0.93469770941754	2.5520888577358	6.32507664452194	0.0119042342181174	0.172297933041449
1130	Mak	0.913060944401049	1.21458126941206	6.32450787840905	0.0119080528646384	0.172297933041449
1131	H1fx	-0.664231216997916	7.54163564758352	6.31764055145774	0.0119542589117842	0.172385830361293
1132	A930011O12Rik	0.919603942562408	8.33548230467289	6.31686828483549	0.0119594665257521	0.172385830361293
1133	Zgpat	0.514295593290036	6.60821680324879	6.31680330473156	0.0119599048113594	0.172385830361293
1134	Glp2r	1.25966613145098	-1.00792667451853	6.31630349536018	0.0119632765370351	0.172385830361293
1135	Grm2	0.619776390138007	3.92500871715434	6.31577466458681	0.0119668451045913	0.172385830361293
1136	Nkx2-3	-0.830080214511834	2.58882856372168	6.31258167898945	0.0119884147151745	0.172544525169986
1137	Slc6a11	0.890850978868367	4.70956412986911	6.30724646180511	0.0120245449009658	0.17291232113526
1138	Cbfb	-0.462754723867432	6.07270987376875	6.30311417157014	0.0120526056800923	0.173163535034717
1139	Utp18	-0.472543660765099	5.59137233627853	6.2991314888717	0.0120797141785681	0.173400638120798
1140	Rasd2	1.08740928609003	0.86316090825018	6.29492477625492	0.0121084155678699	0.17366017064445
1141	Gtf2b	-0.462288673686876	5.70567911334318	6.28969837077091	0.0121441716669385	0.173993668976275
1142	Zdhhc8	0.422422748200737	6.67277039954416	6.28551634486	0.0121728608114899	0.173993668976275
1143	Acrbp	0.726461614673078	4.56713223192818	6.28530936626287	0.0121742825133792	0.173993668976275
1144	Anln	-0.631725870536709	5.47985237095945	6.28481031402792	0.012177711122375	0.173993668976275
1145	Scg5	0.561649615457477	6.3781285186914	6.28376764137408	0.0121848777356474	0.173993668976275
1146	Snrpa1	-0.484377272544175	5.93396733241623	6.27969359560711	0.0122129214766504	0.174241942533363
1147	Cd4	1.3910738186555	-1.63024666031095	6.27338406078321	0.012256484143568	0.174710998907879
1148	Birc5	-0.556053874761895	5.88582237998435	6.26785749804554	0.0122947720917205	0.175104114720932
1149	Ddx39	-0.743924870711953	5.98183046485196	6.26595270983771	0.012307996890434	0.175139903532286
1150	Adh1	1.97583972840089	-2.15293960393481	6.26099618345091	0.0123424782033444	0.175477842282331
1151	Atg5	-0.504003696256868	4.99860329263752	6.25636479522751	0.0123747872986583	0.175784337387544
1152	B3gnt7	0.875723714717532	2.14244914472378	6.24967736431159	0.0124215929653367	0.176296045992408
1153	Kcnip4	0.902881773675892	2.70974839290403	6.24599493220778	0.0124474441054998	0.176509723438787
1154	Casc5	-0.781281455279789	5.01118435721971	6.24324631492981	0.0124667757685601	0.176568154520102
1155	Apool	-0.686031033790814	3.569903404076	6.24233909730986	0.0124731632092182	0.176568154520102
1156	Esd	-0.463383387308595	5.99367648652796	6.23894796349355	0.0124970689306103	0.176652996556961
1157	Hist2h2be	-0.518521498685428	4.61126865132778	6.23670300462262	0.012512920610114	0.176652996556961
1158	Hist3h2ba	-0.583282426325763	6.11646395996998	6.23610409696637	0.0125171529935252	0.176652996556961
1159	Nasp	-0.536843799459263	8.69036448492129	6.23503795169103	0.0125246909096525	0.176652996556961
1160	Nup133	-0.463720391806771	6.26442588436506	6.23383821044506	0.0125331789606162	0.176652996556961
1161	Bbx	-0.500536174121292	5.31490409166141	6.23067030808954	0.0125556199767145	0.176816870473111
1162	Rasgrp2	0.754550004293221	3.61415889931425	6.22524738078337	0.0125941311799504	0.177206578994999
1163	Psmd6	-0.55730204025873	6.6886690806923	6.21923940516555	0.0126369388876806	0.177656019616146
1164	Prmt1	-0.590229859234434	8.4080413599347	6.21620000634138	0.0126586519743661	0.177808384691482
1165	Acss1	-0.509155797946869	5.98431748469346	6.20946844507738	0.0127068779988126	0.178201988593966
1166	Myo16	0.62160156899496	5.63892595217205	6.20924638435966	0.0127084720917776	0.178201988593966
1167	Eif4h	-0.484188715911684	8.60998736501145	6.20547149926801	0.0127356020793467	0.178429386458714
1168	Nup50	-0.436137396040627	6.88562598804632	6.20099534138265	0.0127678492418094	0.178699913035596
1169	Gm10560	0.939259897835312	1.51344404825447	6.19975904708945	0.0127767705405879	0.178699913035596
1170	C2cd2l	0.458813914763971	6.08596120318554	6.19165863944551	0.0128353831120323	0.179170842261045
1171	Inip	-0.440371570952761	5.97412381801333	6.18866029573912	0.0128571484076531	0.179170842261045
1172	Tead2	-0.531328001129776	7.92343605348053	6.18715853446469	0.0128680641066339	0.179170842261045
1173	Slc15a2	0.767379705799804	3.94769907471495	6.18560324420147	0.0128793789270371	0.179170842261045
1174	Ankrd13b	0.47516950057276	8.41296812141251	6.18510248070272	0.0128830241843002	0.179170842261045
1175	Bcl2l13	-0.438215855241336	6.61150282767935	6.18445017486954	0.0128877741690601	0.179170842261045
1176	Tspan7	0.517929385147534	7.45978976862093	6.18211125372313	0.0129048206152563	0.179170842261045
1177	Lrrc55	0.680309173465671	4.23860163209524	6.18188784177102	0.0129064500907736	0.179170842261045
1178	Prph	-0.988190588198021	0.789078214767313	6.18152905028747	0.0129090674118355	0.179170842261045
1179	Zfp664	-0.498157811409024	8.02348925242012	6.17699446171819	0.0129421934995511	0.179330840112213
1180	Sparc	0.617450105378024	7.98951301261481	6.17694824383777	0.012942531579964	0.179330840112213
1181	Brinp1	0.648583876538881	5.53605507985837	6.17441794569989	0.0129610543850314	0.179435426922323
1182	Eed	-0.463859249666379	5.59431319664889	6.1703263735272	0.0129910640227008	0.179487780770182
1183	Trim9	0.565952647998075	6.06963857819935	6.16963798730259	0.0129961200065477	0.179487780770182
1184	Ptges3	-0.587023684736562	5.24251814161616	6.16940272463861	0.0129978484017517	0.179487780770182
1185	Emp2	0.859168967934238	2.58203831135453	6.16791993242377	0.0130087474136187	0.179487780770182
1186	Cse1l	-0.48819614302349	7.20015919275783	6.16564263279086	0.0130255046139257	0.179549567199723
1187	Sdpr	1.10628743852311	1.89171485699282	6.1643279319781	0.0130351887624509	0.179549567199723
1188	Gpr135	0.865001251171442	1.8702353750623	6.15804961501679	0.0130815373125203	0.180036308972818
1189	Snph	0.675631763876215	4.94564892930737	6.15499990212391	0.0131041123718482	0.180174771464435
1190	Wbscr17	0.520622552714231	5.52774440130862	6.15358894593962	0.01311457031838	0.180174771464435
1191	Rn45s	1.55711302252086	10.9238576940279	6.15181634047121	0.0131277209558031	0.180174771464435
1192	Pard6b	-0.563200809636501	4.12824991982069	6.15074474144801	0.0131356775281717	0.180174771464435
1193	Npm3	-0.854610206696779	3.45610475580078	6.14512846397188	0.0131774592815727	0.18031799113194
1194	Txn1	-0.696598794194223	6.39536366334784	6.14507499920057	0.01317785768343	0.18031799113194
1195	Rpl27a	-0.542573862297753	4.62194700842506	6.14429168117692	0.0131836961312338	0.18031799113194
1196	Sirpa	0.478154429343502	6.42792542546714	6.14341501794667	0.0131902334797431	0.18031799113194
1197	Tex30	-0.831958165205479	3.87719331283358	6.13771482477806	0.0132328216470476	0.18063372538277
1198	Pamr1	1.0354673813389	0.359593902621305	6.13624247757157	0.0132438450333782	0.18063372538277
1199	Col19a1	0.944899640942138	1.25426091540196	6.13589163116031	0.0132464731947365	0.18063372538277
1200	Dnaaf2	-0.557224181233291	4.42848912460701	6.12835838001798	0.0133030337086686	0.181169025804977
1201	Rdm1	-0.767931258699733	3.57694851669723	6.12771312243748	0.0133078899077539	0.181169025804977
1202	Sall1	-0.5785665506527	7.25952302308261	6.12508060924034	0.0133277210590169	0.181288052674647
1203	Mrps14	-0.825321616435632	4.41811886449293	6.12359479551481	0.0133389273487306	0.181289660974019
1204	Serpinb2	-1.43523474806394	-0.687424335063842	6.11843314653694	0.0133779328372042	0.181518318124764
1205	Bard1	-0.810613311811937	3.65913022748442	6.11843014464161	0.0133779555559841	0.181518318124764
1206	Mdh1	-0.528440346699666	7.69066047451314	6.11364899096168	0.0134141904215023	0.181596958658045
1207	Nop58	-0.484417468353022	6.87923056178766	6.11363406435302	0.0134143037034839	0.181596958658045
1208	Lrrc47	-0.485826324672635	6.11605855092738	6.11326934903488	0.0134170719302091	0.181596958658045
1209	Fam20c	0.497663268186986	6.71970167367831	6.10775612521346	0.0134589894979489	0.181695368605933
1210	Imp3	-0.525526056665472	5.24001597477677	6.10552790623278	0.0134759690516511	0.181695368605933
1211	Cldn2	1.80791330360843	0.166959831313328	6.10511522359648	0.0134791162075635	0.181695368605933
1212	Rplp0	-0.587401957087774	8.76140731168	6.10388551982517	0.0134884985246216	0.181695368605933
1213	Fbrs	0.579591021596217	6.44465755377807	6.10300281750062	0.0134952374522355	0.181695368605933
1214	Alox15	2.03000168972374	-2.48375829370634	6.10223816819425	0.0135010779113	0.181695368605933
1215	Tmem259	0.455227418909983	7.51769567452589	6.10210008285499	0.0135021328964042	0.181695368605933
1216	Ppp2cb	-0.435065884922499	6.87251818190463	6.1002964584049	0.0135159205467233	0.181731333008985
1217	Chtop	-0.53035862549408	7.69018332027899	6.09772776239546	0.0135355817194578	0.181846147175953
1218	Ube2e3	-0.553082192773755	7.26337818751871	6.08233046762231	0.0136540530585651	0.18328716544133
1219	Lgals3bp	1.1170970299634	1.96691457208904	6.07966988787384	0.013674632163095	0.18341282679787
1220	Nme2	-0.738138509791086	5.91075181257391	6.07789184054573	0.0136884028202534	0.183447037796019
1221	Slc26a8	0.918651917269603	1.27936649801304	6.07353408549696	0.0137222132017332	0.183749537959327
1222	Nes	-0.555281845069591	8.83785165742123	6.07178913076689	0.0137357758030521	0.183780633698774
1223	Il4	2.36705450652423	-2.90657867517354	6.06930318961089	0.0137551215150002	0.183877024200964
1224	Crkl	-0.424963587557087	7.09475860721812	6.06797453774794	0.01376547263743	0.183877024200964
1225	Ezh2	-0.497357593373484	7.89469271020519	6.05709869562985	0.0138505048400134	0.184861840109567
1226	Zfp422	-0.467072264276246	7.40527354683697	6.04520649044762	0.0139441021184241	0.185959273765281
1227	Ska3	-0.736117384689726	4.28312948468652	6.04293811904004	0.0139620290438763	0.186046597283926
1228	Spon2	1.26395735831619	0.621350252328533	6.04045733186645	0.0139816618385523	0.186156491091474
1229	Rusc1	0.456417367571969	7.17076048059587	6.03824372025905	0.0139992042017427	0.186160641522248
1230	Chrac1	-0.562063354127865	4.10747191086484	6.03754507449549	0.0140047455090132	0.186160641522248
1231	Tro	0.432167523227631	8.00603818278568	6.03416549682021	0.0140315825012196	0.186262824184794
1232	Asic2	0.679990362790515	4.46322574742515	6.0337083053092	0.0140352170884199	0.186262824184794
1233	Faim2	0.851309390506457	4.13911393564127	6.02943632205427	0.0140692254076196	0.186379406734005
1234	Skp1a	-0.482038582304914	7.93407679440558	6.02900274047539	0.0140726817913688	0.186379406734005
1235	Zfp706	-0.504614646190489	7.02966983393907	6.02831076358794	0.0140781998358713	0.186379406734005
1236	Gng5	-0.694357189737042	3.67638923485851	6.02674869506412	0.014090664455547	0.186393498259056
1237	Syngr1	0.610795486932841	6.20224901090141	6.01904540422709	0.0141522996178279	0.18680884626154
1238	Nsl1	-0.750258750949791	4.22822813959536	6.01809071133826	0.0141599575536636	0.18680884626154
1239	Cenpe	-0.674147059843938	6.49156758198193	6.01714555302411	0.0141675432096563	0.18680884626154
1240	Msh6	-0.461933729921548	6.61516000600738	6.01663438082471	0.0141716475201083	0.18680884626154
1241	C1qb	0.825284207957658	3.75486249104032	6.01569523292354	0.0141791913278637	0.18680884626154
1242	Slco2b1	0.718573182760945	3.41915610974137	6.00733272972101	0.0142465465394977	0.18718191029267
1243	Eif3m	-0.532117110440183	5.70144306732269	6.00580955537206	0.014258850248025	0.18718191029267
1244	Ntng1	1.01936249867456	4.51690134705953	6.00575522123779	0.0142592893434843	0.18718191029267
1245	Esr1	1.80587311588643	-2.21771717512875	6.00566072882639	0.0142600530068826	0.18718191029267
1246	Gtf2e1	-0.446074555597444	5.65417677419719	6.00500136219655	0.0142653830103131	0.18718191029267
1247	Glrx3	-1.1234892154732	3.56509245780563	6.00366231644592	0.0142762135240405	0.18718191029267
1248	Gsx2	-0.676276249097988	3.56789185928625	6.00224988977364	0.0142876467305965	0.18718191029267
1249	Gramd1a	0.482785305957928	8.41324508974887	5.99978114697592	0.0143076531612555	0.187242443215721
1250	Gja3	2.21614002083037	-2.56032038999069	5.99860323014624	0.0143172090323439	0.187242443215721
1251	Serinc5	0.526563281402518	6.025081555344	5.99606528252527	0.0143378205061971	0.187242443215721
1252	Clp1	-0.668645130526808	4.00606399616398	5.99603387423269	0.0143380757740723	0.187242443215721
1253	Gabrb1	0.921913876149143	1.46178057698737	5.99064508447452	0.0143819419646432	0.187665403928105
1254	Zfp191	-0.508866359068368	6.27012820729201	5.98034289736447	0.0144661893971844	0.188355193181541
1255	Baz1a	-0.608540309948589	5.42434727922957	5.97973547469425	0.0144711725022013	0.188355193181541
1256	Atp5e	-0.933694083062123	6.01672641845041	5.97861392934891	0.0144803779517036	0.188355193181541
1257	Gkn3	2.21303818174521	-2.33384280936461	5.97855211429748	0.0144808854941405	0.188355193181541
1258	Slitrk5	0.484777206913572	5.82442931383011	5.9704904978403	0.0145472338614618	0.188381333345274
1259	Atp1b1	0.611850025037563	6.45269554636586	5.97028804832667	0.0145489040747001	0.188381333345274
1260	Slc31a2	0.721514875420914	3.09996730583819	5.9669108404355	0.0145767952500236	0.188381333345274
1261	Ddr2	0.898911286677008	3.76922046344909	5.96474365050934	0.0145947222990557	0.188381333345274
1262	Tgfb2	0.602715147374638	4.65478093073294	5.96346842744691	0.014605281580979	0.188381333345274
1263	Nap1l4	-0.467534132979408	8.10237543708592	5.96246199556151	0.0146136207327581	0.188381333345274
1264	Coro6	1.34868195184269	-1.08829180302553	5.96049604027822	0.0146299245010819	0.188381333345274
1265	Prmt3	-0.512539139794037	5.10912090652974	5.95901663777975	0.0146422056084951	0.188381333345274
1266	Slc39a13	0.508971345490066	4.60127688974215	5.95892767147246	0.0146429444913518	0.188381333345274
1267	Phlda1	0.590382822841446	4.92949049222855	5.95806984707568	0.0146500708630678	0.188381333345274
1268	Urod	-0.512169914687078	5.16009742392711	5.95656797980197	0.0146625562165881	0.188381333345274
1269	Prpf31	-0.436115074801915	6.65786901159465	5.95645629777803	0.014663485091321	0.188381333345274
1270	Timp4	1.04047492156827	0.124914399509124	5.95312218270999	0.0146912433021547	0.188381333345274
1271	Cpne3	-0.552615203141778	5.03004516287559	5.95129520592713	0.0147064767547411	0.188381333345274
1272	Rbbp8	-0.526683492529789	5.13911498312114	5.95054528931762	0.0147127343153421	0.188381333345274
1273	Dalrd3	0.485423932985915	5.85468156823321	5.94943894886607	0.014721971003851	0.188381333345274
1274	Kctd14	-0.831091722690517	0.947474193487965	5.94920631426876	0.0147239139985414	0.188381333345274
1275	Slc22a17	0.587335310184936	7.98572169252132	5.94882842845044	0.0147270707132454	0.188381333345274
1276	Emx2	-0.643696336975585	6.34310064736751	5.94812350578314	0.0147329612320273	0.188381333345274
1277	Sec23b	-0.474954923725193	6.08452658693872	5.9478293285356	0.0147354201716175	0.188381333345274
1278	Lphn1	0.491373665396408	9.09371265842125	5.94782723625997	0.0147354376618366	0.188381333345274
1279	Slfn9	-0.671231251413458	3.55859986231811	5.94733871898861	0.0147395219699885	0.188381333345274
1280	Sh3bgrl	-0.574371493413064	7.85740643767827	5.94633749914209	0.0147478964331468	0.188381333345274
1281	Ncbp2	-0.437920277562343	6.70062819899611	5.94165760737449	0.0147871052769514	0.188728691953318
1282	Hbb-bh1	-2.19049210405092	1.3797241649449	5.94033850012121	0.0147981763354222	0.188728691953318
1283	Myo1a	0.832216261451578	1.843182590973	5.93189811702227	0.0148692174385656	0.189354885438952
1284	Mis18a	-0.561723213233847	4.58007196534156	5.93175338127275	0.0148704387097012	0.189354885438952
1285	Lgals3	1.35689308572151	-0.772138507748049	5.92241564801919	0.0149494486041035	0.190113380365395
1286	Gas1	-0.5972869268581	6.64899464788346	5.92139486555504	0.0149581119799934	0.190113380365395
1287	Rfx4	-0.614824093296939	4.77785515750605	5.91962714846584	0.0149731268169194	0.190113380365395
1288	Rpe	-0.561040466576573	4.74774131174778	5.91922840722344	0.0149765158355125	0.190113380365395
1289	Fbxo30	-0.613509958840648	5.09196837890882	5.91042164309489	0.0150515688334412	0.190917882410213
1290	Fam136a	-0.562435308008293	5.1754773975327	5.9055320877102	0.0150934057164614	0.191056583375965
1291	Rhbdl1	0.549219378043311	4.56168471902709	5.90535537217483	0.0150949200017962	0.191056583375965
1292	Mib2	0.414600533494378	6.28712191837061	5.90493963498858	0.0150984830941267	0.191056583375965
1293	Msrb3	-0.876846530493323	3.51826268135297	5.90086379852442	0.0151334611225026	0.191056583375965
1294	Slc9a5	0.615629059041648	5.65228058890511	5.90067002110716	0.0151351261589533	0.191056583375965
1295	Hspa14	-0.454650956482002	6.13686206991927	5.89919465895474	0.0151478094270644	0.191056583375965
1296	Cdc25a	-0.507477299622309	5.80689736289102	5.89757651623957	0.0151617327266798	0.191056583375965
1297	Tmem120b	0.63041230958306	3.44185989184216	5.89719469534214	0.0151650200239946	0.191056583375965
1298	Wipf3	0.625946783659002	4.82997353012822	5.89688667241644	0.0151676724906424	0.191056583375965
1299	Abhd17c	-0.50884217844477	6.43560662910926	5.89054612255699	0.0152223789207299	0.191598071866
1300	Gpr162	0.522965094482989	6.5994413880256	5.88875752653075	0.0152378476946911	0.191645238314
1301	Fchsd1	0.564013216804669	4.74644246528007	5.88472747876594	0.015272761159621	0.191759392342234
1302	Cdkn3	-0.75982199550381	2.75951887257188	5.88403679343486	0.0152787530315429	0.191759392342234
1303	Crtac1	0.546248408447401	4.54571537501729	5.88365002878234	0.015282109371372	0.191759392342234
1304	Lrrc45	0.588589355108608	6.52317884690804	5.88050281180566	0.0153094491389353	0.191955132992018
1305	Prkg2	-1.13394291380631	2.13843624129285	5.87258393715968	0.0153784632321066	0.192672700264324
1306	Cryab	1.15927762744848	1.57600766760608	5.86967639154198	0.0154038832637477	0.192782568587496
1307	Ltbp3	0.519515388337423	6.15735698058474	5.86888445318895	0.0154108145042115	0.192782568587496
1308	Grik1	0.665069687527683	4.27035786872952	5.86688776265668	0.015428304299801	0.192853803747513
1309	Foxo4	-0.483629844857467	4.97657166717387	5.86409429335128	0.0154528077161266	0.192934192478313
1310	Chmp5	-0.463092684801958	6.50590191629896	5.86346469202039	0.0154583359111064	0.192934192478313
1311	Uba2	-0.441932447108776	7.71845145448406	5.8604110269751	0.0154851774422446	0.19312177816987
1312	Cpz	1.69091818482153	-0.0049924377945364	5.85355816661159	0.015545588600923	0.193727418921563
1313	Zfp934	-1.05451025282626	0.800384634245371	5.85025091248237	0.0155748304049576	0.193944003900272
1314	Rmrp	2.22016865789789	1.27607610425739	5.84820229811637	0.0155929720917366	0.19402214132412
1315	Syngr3	0.59907589141719	5.88902070469485	5.84326607459732	0.0156367747491195	0.194380940622561
1316	Pdk3	-0.521639380213326	4.43434406907648	5.84106218784172	0.0156563723393624	0.194380940622561
1317	Col4a3	1.12191997869279	-0.565654380213818	5.84093839031956	0.0156574739327164	0.194380940622561
1318	Mchr1	1.04046454500778	0.814900564733555	5.83499043778425	0.0157104950899067	0.194588216099659
1319	Dusp4	-0.417189964350051	7.10879429778053	5.83458045570148	0.0157141565553316	0.194588216099659
1320	Bet1	-0.723627130407242	4.08987472631108	5.83424620908291	0.0157171422936013	0.194588216099659
1321	Tpd52l2	-0.439058640450939	6.25635680722632	5.83372763400019	0.0157217757472569	0.194588216099659
1322	Epb4.1l5	-0.512548393737721	5.51393739295537	5.8312826839032	0.0157436402766905	0.194711436099765
1323	Tgfb1i1	0.715721323959657	4.01745684407142	5.82567068147698	0.0157939454856815	0.195080509719696
1324	Hist1h2ae	-1.56844440995899	-1.45702128256207	5.82529207145378	0.0157973452519191	0.195080509719696
1325	Dusp15	0.735509460652951	3.41151764993122	5.81696524920184	0.0158723077726896	0.195858288364887
1326	BC037034	0.404712971988993	6.86277002844838	5.8144679731912	0.0158948609750784	0.195882201665546
1327	Scrn3	-0.698285092643318	2.87111999810694	5.81409780412223	0.0158982068263107	0.195882201665546
1328	Ppp4r2	-0.467789632617731	5.5323942599372	5.81122955751918	0.0159241566928396	0.19605418819874
1329	Pear1	0.797509668060179	3.72894119398579	5.80666432771162	0.0159655497343368	0.196346323253422
1330	Bmp1	0.46816393579072	6.59623015466456	5.80482538170799	0.015982254816471	0.196346323253422
1331	Cct6b	1.46338797612253	-1.54519291221833	5.80258640000704	0.0160026181663359	0.196346323253422
1332	Nod1	0.898650966192037	1.8563860297944	5.80207462267055	0.0160072764917541	0.196346323253422
1333	Plcxd1	0.826083495411694	1.50674954035077	5.80200288297143	0.0160079295961352	0.196346323253422
1334	Tssk1	-1.34782442150395	-1.75506666645424	5.80056132799564	0.016021059057004	0.196360056658182
1335	Palld	-0.694653560576768	4.26523292132782	5.79736135508814	0.0160502435982617	0.196384425807023
1336	Nbl1	0.938190786286094	4.03340534597635	5.79701727682878	0.0160533849378849	0.196384425807023
1337	Psmg4	-0.779434763827188	3.88523715166484	5.7953967407329	0.0160681885087848	0.196384425807023
1338	Lingo1	0.717858095361163	6.68937846178211	5.79398487004127	0.0160810973942449	0.196384425807023
1339	Ppp1r13b	0.572159866184246	6.07269284822817	5.79339818384344	0.0160864646726755	0.196384425807023
1340	Prrx1	-0.660226815413677	4.0319104118298	5.7911869716209	0.0161067104719371	0.196384425807023
1341	Afp	-2.94829089509347	-1.47693351007198	5.79114158559482	0.0161071263001356	0.196384425807023
1342	Lrrc40	-0.423302444190764	5.71882266799164	5.78854329247208	0.0161309504037729	0.196528345083224
1343	Morf4l1	-0.592488501600786	5.24383972754275	5.78656193482001	0.0161491421508711	0.196603480392213
1344	Rnf219	-0.44442561408429	5.46267785202038	5.78479921569635	0.0161653442543598	0.196654299522904
1345	Cntn1	0.666145524711652	5.33105515021947	5.78325195584156	0.0161795797646169	0.196681136915603
1346	Mab21l1	-0.672346341253807	4.51089853430651	5.78098745818974	0.0162004374971134	0.19678837524354
1347	Atg9a	0.436458336624766	6.37368146931604	5.77962960374502	0.0162129576530118	0.196794252135666
1348	Rfc2	-0.476071038603603	6.27762093086523	5.77560406214575	0.0162501339875252	0.196887362089834
1349	Fanci	-0.679340034932221	4.25774046549916	5.77510105073368	0.0162547855277624	0.196887362089834
1350	Scamp3	0.422871971688959	6.24779924067552	5.77488815522016	0.0162567546679679	0.196887362089834
1351	Penk	1.10804610697762	3.0993830114486	5.77104400199369	0.01629235283964	0.197172441841684
1352	Ywhaq	-0.613443470661594	6.61032561435775	5.76682922777648	0.0163314754607113	0.197265524269429
1353	Arhgap11a	-0.560658427597159	6.66739314820066	5.76622112871146	0.0163371279828925	0.197265524269429
1354	Blmh	-0.451336163607619	6.91558327959028	5.76503715365033	0.0163481392885245	0.197265524269429
1355	Nfyb	-0.412088706662627	6.3740931808853	5.76501935101176	0.0163483049165184	0.197265524269429
1356	Camta2	0.536676032723641	6.10519270659256	5.75854096082358	0.0164086920528193	0.197848167451029
1357	2810004N23Rik	-0.464056179173951	4.99297794519313	5.75698391085071	0.0164232400609425	0.197877652908187
1358	Pnrc2	-0.42620118887208	6.81393291075869	5.75094922891151	0.0164797497679742	0.19827358448799
1359	Zfp579	0.540458505999536	6.68124712166155	5.75080002291855	0.0164811494933152	0.19827358448799
1360	Ndufv2	-0.480547648875741	6.52854792805029	5.74902654264808	0.0164977961872683	0.19827358448799
1361	Akap12	0.583409522124496	6.45072275268508	5.74830131795807	0.0165046084702235	0.19827358448799
1362	Stat2	0.440807225777452	5.50845346908581	5.74280363150996	0.0165563445436278	0.198609538497534
1363	Slc29a4	0.485238833324866	7.35173197827537	5.74092629253621	0.0165740495530963	0.198609538497534
1364	Ruvbl2	-0.446952022205276	7.0862489736082	5.73934831467582	0.0165889464176503	0.198609538497534
1365	Rbbp7	-0.458607373453079	6.95324619262889	5.73803746451392	0.0166013319680107	0.198609538497534
1366	Sv2a	0.57544834822746	7.23578047667265	5.73705947485473	0.0166105787013	0.198609538497534
1367	Seh1l	-0.425524133017104	6.32283591696074	5.73668353536558	0.0166141345611329	0.198609538497534
1368	Echs1	-0.623111589112249	5.83755701898509	5.73631666221922	0.0166176054229129	0.198609538497534
1369	Tfdp2	-0.467131957247929	6.30022801886776	5.73435382365738	0.0166361878759665	0.198686392821075
1370	Rbl1	-0.609549940805379	5.59336313034175	5.73005943834929	0.0166769181583672	0.199027453933798
1371	Nbn	-0.471840499646967	4.84464559434859	5.71445337510495	0.0168258025492435	0.200657820335617
1372	Xrcc5	-0.47490934898503	5.08720774119254	5.70927449684752	0.0168755122926795	0.201103954799789
1373	Timeless	-0.543449100490317	6.01029166627653	5.70688797438743	0.016898470420256	0.201230874997221
1374	Fam134b	0.745639573107698	3.38654167905603	5.7035049118602	0.0169310703900076	0.201472344160571
1375	Saa3	1.97571216979851	-2.39447487520615	5.69918335100287	0.0169728083333586	0.201601292539959
1376	Sox2	-0.544877895521802	7.65009483910295	5.69891992892519	0.0169753559120129	0.201601292539959
1377	Tnfsf12	0.936008531189895	1.02338994307548	5.69738720849059	0.0169901868161577	0.201601292539959
1378	Fuca2	0.615747691312577	3.89013909046408	5.69656484319679	0.0169981496934275	0.201601292539959
1379	Ugt1a6a	1.83349786960918	-1.3588916640562	5.69600646997636	0.0170035585573458	0.201601292539959
1380	Arrdc1	0.538800778543555	4.0348993426089	5.6942412356918	0.0170206697555474	0.201657935147246
1381	Mir7115	1.16996459685181	-1.21958225999653	5.68725522642599	0.0170885626897757	0.202315713235216
1382	Usp44	-1.19985214298702	0.957785831952736	5.68504704047478	0.017110080818965	0.202423893914672
1383	Islr	1.35436057559783	4.2145244430369	5.67888041262942	0.0171703209737621	0.202989694809118
1384	Kpna4	-0.406589512453801	6.8671959886366	5.67414467301539	0.0172167316813856	0.203391302738912
1385	Zcchc5	1.28825660092807	0.343119457225823	5.66288599149087	0.0173275882169179	0.204311471896806
1386	Dscaml1	0.612499918797656	6.66879469662729	5.66264747298851	0.0173299446962329	0.204311471896806
1387	1700013F07Rik	1.14126624206756	-0.403747279295269	5.66182226426161	0.0173381000210499	0.204311471896806
1388	Hmgn2	-0.894990076209253	5.43751699393139	5.66014125051661	0.0173547252984891	0.204311471896806
1389	Igf2bp3	-0.498412674853932	6.61130904847718	5.65507835504074	0.017404896943442	0.204311471896806
1390	Unc93b1	0.816532180964642	2.63915025222454	5.65460076993508	0.0174096373750857	0.204311471896806
1391	Nefm	0.477973860605761	6.20594409049037	5.65440312923852	0.0174115995140655	0.204311471896806
1392	Ptchd2	0.488149610358326	5.67015942209626	5.6531751942013	0.0174237953323627	0.204311471896806
1393	E2f5	-0.580307830055007	4.84033962808082	5.65257348500716	0.0174297747100124	0.204311471896806
1394	Ak4	-0.739315337327523	3.54845073725637	5.64890474508981	0.0174662780028367	0.204311471896806
1395	Pctp	-0.834794041726228	1.43755464196353	5.64777707411008	0.0174775139679821	0.204311471896806
1396	Mgarp	-1.57531397717556	-1.42422339560511	5.6470117789652	0.0174851435166741	0.204311471896806
1397	Mir409	2.74972517443668	-3.02345328204497	5.6446874976374	0.0175083363319448	0.204311471896806
1398	Rps6kl1	0.626738796006745	4.61699902414236	5.64289122256824	0.0175262821906045	0.204311471896806
1399	Slc9a3r2	0.602102327426129	4.44240138611888	5.64266633175465	0.0175285303206345	0.204311471896806
1400	Shisa5	0.483574681154673	5.20514697206507	5.64265963182889	0.0175285973012759	0.204311471896806
1401	Stap2	0.82053602870601	1.87054277524944	5.642617332637	0.017529020181762	0.204311471896806
1402	DQ267102	1.39946764704881	-1.39707208356435	5.64144661851817	0.0175407284181541	0.204311471896806
1403	Wnt4	0.926755709604116	2.25273740338486	5.64109826055331	0.0175442138815694	0.204311471896806
1404	2610206C17Rik	-1.36035735543332	-1.36668320276327	5.63998355726572	0.0175553717460787	0.204311471896806
1405	Lrtm2	0.766358187223011	3.29624657400802	5.63981687105941	0.0175570408571873	0.204311471896806
1406	Dos	0.482679426379098	7.34743418678031	5.63779422708079	0.017577307644604	0.20440183498526
1407	Cdc23	-0.433293856307962	7.13027988768955	5.63508524615153	0.0176044893242693	0.204572423917415
1408	Dcn	1.35168575593088	4.89537636224777	5.62984945452684	0.0176571478278392	0.205038612915604
1409	Crabp2	-0.984214699210412	4.2858016767004	5.62549828663719	0.0177010329908685	0.205402334564017
1410	9330182L06Rik	0.567124139187648	4.02012402555904	5.62387488502295	0.0177174351763685	0.205446854704699
1411	Slc12a4	0.644741225360874	4.017366181139	5.61208655922708	0.0178370111627971	0.206686840901299
1412	Rbm7	-0.424774470251645	5.52405027739094	5.60884175986946	0.0178700710809022	0.206923273493449
1413	Gins4	-0.445548998973497	5.11750785950735	5.60649573352953	0.0178940131684009	0.207007085455101
1414	Kcng4	1.97968179278006	-1.4048452926178	5.6043357096638	0.0179160863112626	0.207007085455101
1415	Entpd2	1.08469953059315	0.216920031144154	5.60326392064299	0.017927049285721	0.207007085455101
1416	Hmgb2	-0.652450766107882	5.86711254094095	5.60317559102267	0.0179279530889555	0.207007085455101
1417	Slc3a2	0.434855418248149	7.10761908855658	5.59740575636877	0.0179870930044466	0.207543380820538
1418	Fam65a	0.613580059372847	6.60749668287452	5.58681968117332	0.0180961229941176	0.208538455411609
1419	Gm973	0.894779338002281	1.27364906963755	5.58606297813453	0.0181039426493432	0.208538455411609
1420	Nacad	0.415586607718985	7.53283372764389	5.58532262352286	0.0181115967391122	0.208538455411609
1421	Pold1	-0.570974403888859	6.28214460319933	5.58200479765253	0.0181459388456582	0.208786840342372
1422	Igfbp6	1.4501331229015	-0.965159463947907	5.5790233132455	0.0181768569126096	0.208995506695617
1423	Slc6a17	0.525767123364978	6.76923585027081	5.57495706042766	0.0182191117641194	0.209220142784138
1424	Bcl2l15	1.36878809948598	-1.37684178882175	5.57468075003124	0.0182219867476827	0.209220142784138
1425	Kcna6	0.600492318350637	4.87932781372882	5.57015643301955	0.0182691285344816	0.209614211606157
1426	Cenpn	-0.617462414240634	4.44066105879308	5.56674725191498	0.0183047341933845	0.209703685914707
1427	Cybb	1.13697720364854	-0.217933181253443	5.56643153027685	0.018308035229626	0.209703685914707
1428	Akirin2	-0.429495343056757	6.9751265228905	5.5657269223245	0.0183154044945689	0.209703685914707
1429	Mthfd1	-0.424829863003683	5.96281120608851	5.56174236113564	0.0183571354030895	0.210034404367049
1430	Akap8l	0.517058080257662	6.68290907747014	5.55845156910529	0.0183916743964497	0.210282431036331
1431	Slc6a13	1.89071954703764	3.37658920686802	5.55300667106288	0.0184489695954054	0.210697857175205
1432	Cgn	0.650966819635566	3.31299546323444	5.55255015671884	0.0184537817415837	0.210697857175205
1433	A230103J11Rik	0.835175577535487	0.973273934773347	5.54988586656941	0.0184818920632173	0.210871552849688
1434	D3Bwg0562e	0.784689064279757	4.52525691488336	5.54715006360358	0.0185108029268655	0.211054133789575
1435	Eif1ad	-0.560752726996307	6.11996474490288	5.54248413371681	0.0185602184128511	0.211470084355481
1436	Aebp1	1.45782013239005	4.25648008527159	5.53875059685452	0.0185998573268942	0.211605414134871
1437	Pcdhb17	0.601416827080215	3.74610913234205	5.5376472352534	0.0186115884353504	0.211605414134871
1438	Rtkn2	-0.666318442337695	4.11394426315268	5.53764664758245	0.0186115946855935	0.211605414134871
1439	Phf6	-0.451647970203506	7.37125700098798	5.5348060226213	0.0186418318335944	0.211605414134871
1440	Tnfsf10	1.85638874223472	-2.28250878482897	5.53438086992995	0.0186463617526397	0.211605414134871
1441	Cct4	-0.467319752858793	8.07050634960115	5.53297665806573	0.0186613314378837	0.211605414134871
1442	Ptpn23	0.586006882962925	7.43502068779293	5.53284913023595	0.0186626915707941	0.211605414134871
1443	Tfr2	0.900204866802342	1.54129060772349	5.53049726904268	0.0186877934339607	0.211743189636353
1444	Mastl	-0.687702870470463	3.82119135777141	5.52573056742129	0.0187387763892607	0.212173818534911
1445	Pla2g3	0.954189104327071	0.166652973603434	5.51928514383527	0.0188079429671886	0.212555809452966
1446	Paip2	-0.418276888613693	7.50969808106305	5.51909955097709	0.0188099384875833	0.212555809452966
1447	C1qtnf4	0.630023900983693	5.68875268148132	5.51807139025618	0.018820997378791	0.212555809452966
1448	Itgbl1	1.0050654683501	1.14334470889168	5.5177445292738	0.0188245145007887	0.212555809452966
1449	Epha8	0.784868815028337	4.52676982227329	5.51174449165943	0.0188891974812752	0.212889904407549
1450	Rest	-0.588140524511446	4.13268888924322	5.51021444894416	0.0189057287145103	0.212889904407549
1451	Commd8	-0.556763564213546	5.2331342519087	5.5101983673975	0.0189059025457505	0.212889904407549
1452	Tcerg1l	0.798436769303598	3.87410801673161	5.51005633534528	0.018907437893152	0.212889904407549
1453	Muc2	1.2979238456556	-0.53577808415776	5.50572607027735	0.0189543093677385	0.212889904407549
1454	Llgl1	-0.470884957122535	8.0384916315092	5.50478351992572	0.0189645275825899	0.212889904407549
1455	Sept11	-0.458624458102263	8.55160332506166	5.50455478261637	0.018967008188334	0.212889904407549
1456	Htr5b	1.41498817382811	-1.8066835203583	5.50441281142562	0.0189685480032512	0.212889904407549
1457	Kpnb1	-0.47912869262861	8.96575837974224	5.50416003273904	0.0189712899524036	0.212889904407549
1458	Ift43	-0.475720541161624	4.51310806484608	5.49590161359988	0.019061096573745	0.213692695627484
1459	Astn1	0.461198579273671	8.07567972032019	5.49405647436468	0.019081221610094	0.213692695627484
1460	Nuak2	-0.638395725411253	4.90227648799673	5.49319538824247	0.0190906210376429	0.213692695627484
1461	Scube1	0.476267637049027	6.64993155264708	5.49278441984798	0.0190951087652449	0.213692695627484
1462	Rassf4	-0.537216287717648	4.75087969187638	5.4914894539026	0.0191092567754121	0.213704752584123
1463	Olig1	0.837014079221057	4.06754109940789	5.48124796752394	0.0192215313526566	0.214813422840694
1464	Pbdc1	-0.523093173948696	5.16570625869551	5.47794800252839	0.0192578530000882	0.214906252425328
1465	Siglec1	1.69145369588922	-0.593510434878531	5.47721283215272	0.0192659544399409	0.214906252425328
1466	Pisd-ps2	0.89709853175251	4.73916175987652	5.47368853681214	0.0193048404602701	0.214906252425328
1467	Dennd2a	-0.43127604898721	6.23481799482684	5.47258470590575	0.0193170364756235	0.214906252425328
1468	Mgl2	1.75401884039101	-1.90933774132114	5.47146498721428	0.0193294161685948	0.214906252425328
1469	Nkx6-2	-0.961446179177018	1.07618010417184	5.47058957161823	0.0193391005398827	0.214906252425328
1470	B3gat2	0.651171116906386	4.40725962171186	5.46903339094279	0.0193563283251094	0.214906252425328
1471	Sh3d21	1.04857765834102	0.37874810496747	5.46897329903353	0.019356993893958	0.214906252425328
1472	Rcl1	-0.518987015362707	4.38366763421101	5.46821856187572	0.019365355262497	0.214906252425328
1473	Ide	-0.434832573755752	6.04448236619003	5.46736206938622	0.0193748484513992	0.214906252425328
1474	Mrfap1	-0.456784558425801	6.50201094966313	5.46655568071915	0.019383790696021	0.214906252425328
1475	Asah2	0.834666594815823	1.54630300251286	5.46483346443042	0.0194029030685552	0.214906252425328
1476	Mcoln1	0.455314105259888	5.8144655482232	5.46452053379551	0.0194063779209885	0.214906252425328
1477	Creb3l1	1.17251622611841	2.66244178888413	5.46384734503999	0.0194138553414196	0.214906252425328
1478	Cyp4f13	0.7941820113155	1.63459698332422	5.45998467119211	0.0194568174614246	0.215236106559061
1479	Psors1c2	1.26551156055437	-0.225169729176254	5.45735253519862	0.019486149364746	0.215364639372112
1480	Ptp4a2	-0.420394437670912	7.66675932258891	5.4564203817637	0.0194965480199556	0.215364639372112
1481	Dcaf13	-0.436820594532035	5.44160538705698	5.45539861389878	0.0195079529608623	0.215364639372112
1482	Rasgef1a	0.932210209258764	3.06116092002182	5.45001854777476	0.0195681189559117	0.215401841991906
1483	Trps1	-0.523947861337862	4.76500412810782	5.44995318936336	0.0195688510459055	0.215401841991906
1484	Cyp4f39	1.61619510310827	-2.21517140869735	5.44956754996084	0.0195731712308271	0.215401841991906
1485	Pcbp2	-0.491138784290865	8.39954388699293	5.44790585324344	0.0195917979254113	0.215401841991906
1486	Socs4	-0.732619686147334	3.72862566401023	5.44780020983072	0.0195929827485902	0.215401841991906
1487	Siah1b	-0.735853651313499	3.47333691878583	5.44580021975334	0.0196154272298185	0.215401841991906
1488	Bai1	0.436274752903515	7.83296466524544	5.44502269432476	0.0196241600244504	0.215401841991906
1489	Vps9d1	0.407540610390499	6.25204768365955	5.44418619714733	0.0196335596499368	0.215401841991906
1490	Mir143hg	1.04580653237658	0.0639682958053206	5.44380881539102	0.0196378017701469	0.215401841991906
1491	Rapgef4	0.648016974764151	4.00095743832562	5.44247181148944	0.0196528385584762	0.215401841991906
1492	Ackr1	0.601068056400255	4.33571662163618	5.4416952132493	0.0196615781362419	0.215401841991906
1493	Mthfd2l	-0.459147482628452	4.83029976497546	5.4406026993021	0.0196738797269298	0.215401841991906
1494	Glb1l	0.620137840986101	4.27028733753837	5.43891176413489	0.0196929351680952	0.215401841991906
1495	Mrpl9	-0.433897291444931	5.76068058162809	5.43672367621352	0.0197176214354912	0.215401841991906
1496	BC055324	-0.74221391399234	4.26378635697104	5.43525705638584	0.0197341859222134	0.215401841991906
1497	Pgk1	-1.49835128594649	2.48776675114544	5.43339726614429	0.0197552116972611	0.215401841991906
1498	Rpl7	-0.440387333907305	7.72565620494031	5.43289058059992	0.0197609440217204	0.215401841991906
1499	Abhd16a	0.453201755766066	5.8935867527219	5.43275688839019	0.0197624568187935	0.215401841991906
1500	Zfp105	-0.481722160632607	4.53291185962573	5.431888079506	0.0197722907623895	0.215401841991906
1501	Mis12	-0.448103379335994	5.72656430471555	5.4316654666705	0.0197748113045781	0.215401841991906
1502	Slc47a1	1.64756427871593	-2.32196561689194	5.42988521741164	0.0197949801993472	0.215477980199285
1503	Tdrd5	1.22374866703273	-1.0520754140018	5.42436117545646	0.0198576989745474	0.215883098783127
1504	Plbd2	0.452417511578146	5.33837865773741	5.42428156840099	0.0198586043161971	0.215883098783127
1505	Rad18	-0.604053465669246	3.79578948495739	5.42237019217147	0.0198803545118725	0.215975944364861
1506	Igsf3	0.497918495643311	7.01683036108814	5.42096449082214	0.0198963661808369	0.216006365907492
1507	BC005764	0.550546570173728	9.12676974401073	5.41905748116017	0.0199181093311653	0.2160989300362
1508	Rnase4	0.822441384069316	2.63492853005284	5.41593365780573	0.019953779330403	0.216170085495921
1509	Glipr1	1.33445547988352	-1.53763829052774	5.41550219916665	0.0199587112162072	0.216170085495921
1510	Gtf2h3	-0.443182643090299	5.4009410096859	5.41501060291913	0.019964332054975	0.216170085495921
1511	Zdhhc1	0.483934765815726	4.74632229613201	5.41360768414588	0.0199803818240788	0.216200690154658
1512	Sertad2	-0.42541647656602	5.45623821867556	5.40709671792376	0.0200550438841251	0.216711900390279
1513	Rps27l	-0.902465644630346	4.26647248880675	5.40555439993948	0.0200727720672152	0.216711900390279
1514	Cd74	1.2517541168009	-1.14527311854395	5.40320907753466	0.0200997614568019	0.216711900390279
1515	Rph3a	0.678417723940353	6.37482909122076	5.40234779766496	0.0201096822719443	0.216711900390279
1516	B3gnt3	0.979093402281893	-0.409223870268655	5.40045458086832	0.0201315074530012	0.216711900390279
1517	Lrrc42	-0.521238421079015	5.53286890198774	5.39803501678586	0.0201594360817589	0.216711900390279
1518	Baiap3	0.889634469853543	3.27049158800296	5.39794063943889	0.0201605262755811	0.216711900390279
1519	Tekt5	1.19358930161687	0.939202182089965	5.39638410541455	0.0201785152763459	0.216711900390279
1520	Heatr5a	-0.461719266130728	5.25193023543171	5.39616355813244	0.0201810655031877	0.216711900390279
1521	Rnaseh2b	-0.435084848611046	5.39245940273439	5.39567684625698	0.0201866946174823	0.216711900390279
1522	Kbtbd2	-0.49590783834508	5.8535711046395	5.39324370075118	0.0202148597644707	0.216711900390279
1523	Cd52	1.18002416983598	-0.668645923930113	5.39244387544023	0.020224127105478	0.216711900390279
1524	Rprd1b	-0.424397553976866	6.29337817256181	5.39152663150663	0.0202347603512146	0.216711900390279
1525	Procr	0.901777220698542	0.928911883489824	5.39093850885916	0.0202415812665709	0.216711900390279
1526	Tenc1	0.661166829128997	4.28789397032626	5.39010539405768	0.0202512476171557	0.216711900390279
1527	Smad4	-0.390977482406794	7.00990902736558	5.38982422729796	0.0202545109779369	0.216711900390279
1528	Smad3	-0.543924703820749	5.6198621586852	5.3893709038632	0.0202597736199389	0.216711900390279
1529	Suclg1	-0.450047183721015	6.12385272581771	5.38881683937717	0.0202662076878738	0.216711900390279
1530	Nudt4	-0.419090090683776	7.18826652659194	5.38373569822673	0.0203253110455806	0.217160380372551
1531	Myof	1.00614292147784	1.97446508765384	5.38292889713543	0.0203347120703593	0.217160380372551
1532	Arhgef1	0.512326423767513	6.9985380273812	5.37949329759216	0.0203747948216146	0.217308352993825
1533	Vangl1	0.737391204255823	2.84518974650137	5.37865630797611	0.0203845722601922	0.217308352993825
1534	Fah	0.732097228077526	2.66282051206468	5.37719470999858	0.0204016578091002	0.217308352993825
1535	Ubap1l	0.871148098154802	0.0105650440574828	5.37718834697009	0.0204017322229676	0.217308352993825
1536	Det1	-0.561838486375591	3.97032849343272	5.37564111012053	0.0204198350697794	0.217359572520113
1537	Dbx2	1.52531282919096	-1.12047796603806	5.37240588838021	0.0204577412507604	0.217621385458642
1538	Mr1	0.983451198353571	0.451216663900757	5.36587107780632	0.0205345299734363	0.21829620615454
1539	Esco2	-0.547884854601895	4.75475271014386	5.3612338081158	0.0205892020642855	0.218504787568082
1540	Ppat	-0.471478569557998	4.93899598916721	5.3611944651648	0.0205896665502152	0.218504787568082
1541	Cdkn2c	-0.588913026000482	3.63829401133845	5.35948100825319	0.0206099062770166	0.218504787568082
1542	Mfsd6	0.482977152113707	5.14407553133697	5.35917257446366	0.0206135517498858	0.218504787568082
1543	E2f2	-0.596940235557834	4.73275569872403	5.35693972474994	0.0206399623854308	0.218504787568082
1544	Mbd3	-0.467123650152975	7.64334214569547	5.35672668113133	0.0206424841409734	0.218504787568082
1545	Sec61b	-0.551668767174896	4.58970998876186	5.35628610972658	0.0206477001096444	0.218504787568082
1546	Rnf215	0.546331187293412	5.68711497834274	5.35465618501993	0.0206670088081306	0.218540644769739
1547	Arhgef15	0.530587125295117	4.29609271664407	5.35336550594003	0.0206823119301584	0.218540644769739
1548	Eif4a3	-0.400701025983804	6.83541123453777	5.35261737228834	0.0206911876515936	0.218540644769739
1549	Wdhd1	-0.623207038102911	5.45232052640347	5.34991708562358	0.0207232561594228	0.218738049197264
1550	Efhd2	-0.439010973962572	6.45893611088251	5.34700701531749	0.0207578736328129	0.218962086384833
1551	Aggf1	-0.402185311769288	6.49340152820922	5.34439494917456	0.0207889970827399	0.219149002129463
1552	Gm4598	2.44820147202209	-3.01319766735596	5.34265103764178	0.0208098031222892	0.219226985212261
1553	Smpd3	0.449965041243344	7.28171219346195	5.33725115099892	0.0208743641770864	0.219237361689199
1554	Snora65	0.743841177155435	2.34220360334785	5.3367069206974	0.0208808824834008	0.219237361689199
1555	Sbk3	1.0476610659543	0.974423612588363	5.33666858093611	0.0208813417623635	0.219237361689199
1556	Kcnq2	0.426117837408953	6.53000705444412	5.33503406842212	0.0209009316109964	0.219237361689199
1557	Atp6v1g2	0.768974193984288	5.44056486373829	5.33482826316836	0.0209033995619797	0.219237361689199
1558	Eif5a2	-0.570527395003253	4.06391830139224	5.33462891962057	0.0209057903137713	0.219237361689199
1559	Ccdc8	-0.582971937249562	4.48089111174548	5.33426758141213	0.0209101246089108	0.219237361689199
1560	Leprel2	0.681577581720554	5.5231234773707	5.33360621411984	0.0209180601978685	0.219237361689199
1561	Parpbp	-0.756792707306305	3.22782489065091	5.3321270470463	0.0209358196545341	0.219282928476382
1562	Lipa	0.591647284486088	4.40983719975083	5.32963577730647	0.0209657660916159	0.219456002303406
1563	Mpp5	-0.50310307618787	5.03455287538737	5.32713069522467	0.0209959232643334	0.219631059099073
1564	Sapcd2	-0.635549539579439	4.75025022417706	5.32454170189833	0.0210271377729677	0.219785631706318
1565	Syn1	0.817679543975163	7.41959133608228	5.3236760822399	0.0210375849309106	0.219785631706318
1566	Plxna3	0.541277075048551	8.44092417221035	5.3213653863362	0.0210654990240164	0.219936723526608
1567	Dcun1d5	-0.481046714040176	5.74608686627287	5.31840292134448	0.0211013428283374	0.220170360716858
1568	Mmel1	1.21567365568173	-1.17880040906873	5.31451457258702	0.021148485023957	0.22052151156996
1569	Slc35a4	-0.432352074589651	5.88239243427553	5.30886330735142	0.0212171951991277	0.220802578605812
1570	Mib1	-0.668692451744202	5.45236477537897	5.30683943454157	0.0212418583552366	0.220802578605812
1571	1700011H14Rik	2.06587193837839	-2.61402411000401	5.30631667864813	0.0212482335424538	0.220802578605812
1572	Sema6c	0.426184263935393	7.52007806557338	5.30581308074158	0.0212543769645676	0.220802578605812
1573	Rhoa	-0.402097799745015	6.5905727850044	5.30562734414927	0.0212566432408918	0.220802578605812
1574	Psph	-0.499796038476211	4.49628268283793	5.30506194240553	0.0212635435645093	0.220802578605812
1575	Dnajb1	-0.45318682264221	6.01857163142066	5.30275057298863	0.0212917762983746	0.220802578605812
1576	Ckb	-0.537944930574294	9.14223414210471	5.30244047567632	0.0212955670019958	0.220802578605812
1577	Gm14169	1.00295998492592	-0.330703684903028	5.30232468302333	0.0212969826581875	0.220802578605812
1578	Prmt7	-0.483175891909779	5.56417569561787	5.2959156361415	0.0213754904178399	0.221476088930091
1579	Cdh5	0.708322122076071	5.89206860074723	5.29233468641326	0.021419485750092	0.221625303086246
1580	Ak2	-0.428208253968221	6.38915578397279	5.29169043648136	0.0214274109110234	0.221625303086246
1581	Casp12	2.60053296349448	-2.72747037164343	5.29143476768302	0.0214305568305416	0.221625303086246
1582	Sp8	-0.626758884289061	4.56449241231217	5.28813378755249	0.021471217264309	0.221733236173459
1583	Mall	0.955353201304176	0.18595883569686	5.28739583409533	0.0214803180615034	0.221733236173459
1584	Celf5	0.592306463566052	8.6301012505016	5.28728553545437	0.0214816786604746	0.221733236173459
1585	Fsd1	0.390070496121497	6.14156964222104	5.28355621488708	0.0215277345874123	0.22194041331773
1586	Gpr179	1.1408001870508	0.552873543381905	5.28346205062124	0.0215288988086802	0.22194041331773
1587	Mtfr1	-0.422773690882722	5.63982412689213	5.27997090194656	0.0215721084627442	0.222245729909179
1588	Rad1	-0.592614540413777	4.11993458402836	5.2773319733994	0.0216048298460666	0.222332247902917
1589	Slc41a2	0.810011552948181	2.63344063512055	5.27710046619988	0.0216077028695862	0.222332247902917
1590	Usp39	-0.39037676080109	6.29236717811395	5.27570259557228	0.0216250589680396	0.222370889388332
1591	Gid4	-0.43183436284699	5.90365020197436	5.27363943248824	0.0216507017834736	0.222494641206658
1592	Cacnb1	0.48133823483419	6.74929180735698	5.27192593818694	0.0216720225395448	0.222573849573842
1593	Gm14827	0.995996934011878	1.6101170597599	5.27061224948344	0.0216883832971075	0.222602050789521
1594	Isoc1	-0.483361598333469	5.93759274199624	5.26939473422786	0.0217035577247088	0.222618048180043
1595	Psmb4	-0.632163060944153	7.14946496281534	5.26734782296203	0.0217290940637716	0.222706118145916
1596	Rnd3	-0.515396505316909	7.57434944350899	5.26542958622667	0.0217530533602722	0.222706118145916
1597	Cgref1	0.734822251040728	3.55794893218881	5.26444940289551	0.0217653066755395	0.222706118145916
1598	Clstn3	0.552290303641205	6.69054047020313	5.26434369590132	0.0217666285502858	0.222706118145916
1599	Dlk2	0.70331864199459	3.71429583198424	5.25688287433835	0.0218601370835085	0.223522977683154
1600	Aebp2	-0.442993445739099	6.00217272474675	5.2537760150944	0.0218991988110608	0.223782437850527
1601	Golph3	-0.395216860029268	6.52049968494992	5.25236649591148	0.0219169441579907	0.223823883187476
1602	1700023F06Rik	1.01349240397138	0.215543115137523	5.24704130312215	0.0219841209824651	0.224290250532593
1603	Lrrc58	-0.432857923435125	6.04832426500321	5.24570382748719	0.0220010266010062	0.224290250532593
1604	Tmem215	1.14697169092127	-0.432137128674344	5.24446657059654	0.0220166774501108	0.224290250532593
1605	Eif3e	-0.482269094270909	6.71175793877077	5.2436745530253	0.0220267022374742	0.224290250532593
1606	Vhl	-0.501212011526595	6.10590107887415	5.24331921650336	0.0220312013672993	0.224290250532593
1607	Lsm3	-0.461175336546473	5.79543125349351	5.23750763570389	0.0221049205448955	0.224811986582355
1608	Qdpr	-0.51030013709321	5.35178480200412	5.2371119141411	0.0221099495060812	0.224811986582355
1609	Atp5g1	0.821933731577662	1.24357780448508	5.23512440746652	0.0221352253320882	0.224929107631847
1610	Pcdhgc4	0.645014769877067	4.47588790901822	5.23246768340747	0.0221690585880083	0.225014547583063
1611	Epb4.1l1	0.474715615643744	7.63627588453375	5.23204037164754	0.0221745053823247	0.225014547583063
1612	Kif20b	-0.546742949529609	5.48537368452938	5.23122358523899	0.0221849205323485	0.225014547583063
1613	Rpl8	-0.504818710156914	9.43750568335398	5.2296864914797	0.0222045343360266	0.225031506669731
1614	Prnp	0.502901867563551	7.18761121818035	5.22893584318405	0.0222141193740028	0.225031506669731
1615	Exosc7	-0.512786412875256	4.77692880443133	5.22683846471983	0.0222409235540269	0.225040744305865
1616	Cbx7	0.612847999429591	3.40399291710599	5.22671056375714	0.0222425591925552	0.225040744305865
1617	Zc3hav1l	-0.450335378529074	6.1089449732809	5.22253076275594	0.0222960804669124	0.225442743125552
1618	Ifrd1	-0.406049902773857	5.88878447652637	5.22101354613851	0.0223155410252732	0.225480852382298
1619	Cldn3	1.19440193516063	2.04868970744493	5.22008721946428	0.0223274311930851	0.225480852382298
1620	Bai2	0.450728185799475	7.64168880887292	5.21679295709012	0.0223697689755303	0.225768964660445
1621	Slc1a1	0.621173900162464	5.14805944570025	5.21445739025804	0.0223998360102492	0.225932954205783
1622	Ier2	-0.504259545552446	4.50830176701626	5.21336581539554	0.0224139028081756	0.22593545679018
1623	Zcchc12	0.551179885369021	6.98407864671153	5.21146934944495	0.0224383637650871	0.226042666395055
1624	Psma1	-0.440504960763218	7.13043390267978	5.20734706689543	0.022491629156436	0.22643973935205
1625	Nek7	-0.577473754757865	4.33451093618832	5.20497655274056	0.0225223186804558	0.22644322351456
1626	Scaf11	-0.409811377876461	6.97522682215271	5.20489861348111	0.0225233284464536	0.22644322351456
1627	1700008O03Rik	0.770503313089813	0.901211008426998	5.20411183345991	0.022533524443926	0.22644322351456
1628	Crip3	0.897105892005564	0.170926498298814	5.20173464577994	0.0225643598334641	0.226613810366792
1629	Plch2	0.452218271301582	5.15734978721986	5.2001246108253	0.0225852690317094	0.226684560263014
1630	Igfbp1	2.4835657713349	-3.11972818121088	5.19849030530948	0.0226065139620289	0.226758590968818
1631	Ddit4	-0.436182724458423	6.46350146371347	5.19598995365018	0.022639057027187	0.226945789328331
1632	Hs6st1	0.412861443329293	7.17567294871007	5.18815624509776	0.0227413305330896	0.227831344495107
1633	Mir7063	2.43799385377943	-3.12525112057326	5.18607363826202	0.0227686006343647	0.227964862444497
1634	Acsl6	0.437876843723225	5.85028503077285	5.18359230420783	0.0228011360068995	0.228092562212578
1635	Smyd1	0.886917335003769	-0.0894681943217183	5.18229511504019	0.022818163990294	0.228092562212578
1636	Rpl35a	-0.420855889134853	5.58141216214356	5.18191114433159	0.0228232068366837	0.228092562212578
1637	Kctd20	-0.392771383474129	6.57580308115718	5.17811397808402	0.0228731388333866	0.228226246329098
1638	Cd81	0.457342834614784	7.01080992086473	5.17801522250127	0.0228744389597009	0.228226246329098
1639	1700124L16Rik	0.839598558905361	0.37979446430639	5.17770984249407	0.0228784598002075	0.228226246329098
1640	Aldh1l2	0.440956750730837	5.92175779447471	5.17595879798871	0.02290152938874	0.228317076527987
1641	Arhgef9	0.486228281207649	6.67984926562661	5.17210430755915	0.0229523963653934	0.228684753549166
1642	Sdhd	-0.555977861469448	6.32465418236535	5.16688532657157	0.0230214569700604	0.229123244246808
1643	Slitrk6	1.22975690342915	1.84353449564927	5.1666607402271	0.0230244336573398	0.229123244246808
1644	Ankrd53	0.965511795440497	0.573755775699383	5.16236746614864	0.0230814138722546	0.229550557671145
1645	Pcbp1	-0.502453599159874	8.49242065943575	5.15969028856819	0.0231170192803754	0.22974951577219
1646	E2f8	-0.571356885764814	5.27135709678452	5.15774695786889	0.0231429004778687	0.22974951577219
1647	Fry	0.480045122465998	6.54944983669878	5.15769633480566	0.0231435750750335	0.22974951577219
1648	Loxl1	0.622166475855143	4.50983551570509	5.15604509396194	0.0231655905032594	0.229828522286585
1649	Polr2d	-0.452269278653342	5.68982903088928	5.14983970485819	0.0232485191306885	0.230511393442545
1650	Emg1	-0.414351708676941	5.97812042551694	5.14831736433381	0.0232689106194717	0.230573750683856
1651	Efcab11	-0.747515989726384	3.03409007805807	5.14703260337388	0.0232861341995662	0.230604660304608
1652	Zscan18	0.444098576146724	4.84153660760069	5.14407364898502	0.0233258524123615	0.230634866041764
1653	Pcsk5	0.558163756153976	3.62179211014677	5.14226919571262	0.0233501081643963	0.230634866041764
1654	Lsm2	-0.447448986965316	5.66335864759226	5.1421706373677	0.0233514337545739	0.230634866041764
1655	Hyal3	0.79704439565782	0.313324409647564	5.14182101143914	0.0233561367833213	0.230634866041764
1656	Commd6	-0.569552786413754	4.06145355694838	5.14155506307378	0.0233597148724869	0.230634866041764
1657	S100a9	1.92072238117929	-1.3291970473695	5.13684914321703	0.0234231227676912	0.230915694021877
1658	Psma2	-0.446024630839186	6.72074501961447	5.13485869719563	0.0234499958608276	0.230915694021877
1659	Pcgf2	0.615241580725054	7.80596949518558	5.13446954108212	0.0234552536087173	0.230915694021877
1660	1700056E22Rik	-1.0520564556232	-0.823678206744601	5.13433574345396	0.0234570615825951	0.230915694021877
1661	Kif14	-0.617206978423027	4.66866893412731	5.13361467468803	0.0234668076928001	0.230915694021877
1662	Pask	-0.615111628046135	4.79812102439135	5.13316423393676	0.0234728980712147	0.230915694021877
1663	Plekhf1	-0.836471553070031	0.441592692740075	5.12990011088993	0.0235170810588196	0.231118643956384
1664	Fbxw8	-0.393647356290074	7.03773530053293	5.12955189299564	0.0235217996051023	0.231118643956384
1665	Sytl2	0.862361882839961	0.657838936138081	5.12690121907069	0.0235577499093564	0.231332859470256
1666	Cetn2	-0.473182185301898	5.26500184963236	5.12233911116407	0.0236197579188611	0.231679989265375
1667	Cbln1	0.610730902243122	5.80808651526855	5.12221553722578	0.0236214398841211	0.231679989265375
1668	Chmp1a	-0.458217012992735	6.24102968668471	5.11943631591474	0.0236593007046476	0.231912210144478
1669	Ptrh2	-0.47747253571288	5.48687630958067	5.11574186049194	0.0237097270545296	0.232052065981723
1670	Fblim1	0.45586326836025	4.98941646376205	5.11532780716877	0.0237153854922906	0.232052065981723
1671	Htra3	0.607818791815109	3.83933370005031	5.1152720973952	0.0237161469269394	0.232052065981723
1672	Snx12	-0.424922318175095	5.9372862574957	5.10794545389783	0.0238165079189828	0.232894679710149
1673	Rbx1	-0.445795865796631	6.74917206508627	5.09934740129816	0.0239348468487153	0.233175633962843
1674	Galr1	1.11270366911319	-0.600076716158043	5.09842908152536	0.0239475221049324	0.233175633962843
1675	Ctbp1	-0.484230919192062	8.77407310169207	5.09830071717761	0.0239492944290824	0.233175633962843
1676	Lamp5	-0.937359101430715	0.494488610607426	5.0973491992708	0.0239624362623714	0.233175633962843
1677	Stard7	-0.520138955794683	6.9798148964861	5.0969996530648	0.0239672658777779	0.233175633962843
1678	Fbxo10	0.395306496436255	6.06921809794431	5.09613446469469	0.0239792243692272	0.233175633962843
1679	Cad	-0.509353600214771	6.81150690636238	5.0952983013638	0.0239907875632103	0.233175633962843
1680	Sept10	-0.498979648989966	4.39465695539831	5.0944331373624	0.0240027578927463	0.233175633962843
1681	Isoc2a	-0.588980828770203	3.8927212848131	5.09377256625778	0.0240119016651419	0.233175633962843
1682	Chchd3	-0.400367389587957	6.23806448411621	5.09253249283369	0.024029076798416	0.233175633962843
1683	Nxph1	0.569659631051356	4.5705548492487	5.09253227744658	0.0240290797826544	0.233175633962843
1684	Pcdhb13	0.822381028091764	0.506610052867863	5.09242349798719	0.024030586996459	0.233175633962843
1685	Ddx1	-0.380956291160649	7.57124693375489	5.09149586079906	0.0240434440291758	0.233175633962843
1686	Hist1h2bl	-2.28579501726352	-2.77453327232148	5.09082292592726	0.0240527753590076	0.233175633962843
1687	Acat2	-0.523500000646476	6.42422674057004	5.09004505494381	0.024063566479457	0.233175633962843
1688	4930579G24Rik	-0.74322295115466	2.41443492284302	5.08929574216904	0.0240739661718241	0.233175633962843
1689	Cttnbp2	0.640653178587486	6.90047204732895	5.08830781197764	0.0240876847561616	0.233175633962843
1690	Pkm	-0.493923593742723	9.49549616134351	5.08229305006302	0.0241713820638659	0.233652546595096
1691	Aimp1	-0.473250700892062	5.81874574708968	5.0817942019393	0.0241783372292982	0.233652546595096
1692	2810047C21Rik1	-2.2061025190797	-2.32707794181799	5.08092579805532	0.0241904498618202	0.233652546595096
1693	Acvr1	0.457303557147602	5.43622798076024	5.08066320098874	0.0241941138462079	0.233652546595096
1694	Cct6a	-0.42372679768526	8.54972775746198	5.07259379303888	0.0243069864697029	0.234604031156814
1695	Irf4	1.21047353081871	-1.2973303247343	5.0678947593189	0.0243729668449308	0.235001947290312
1696	Crh	1.29200129393781	-0.906470281008539	5.06761076720578	0.024376960403937	0.235001947290312
1697	Ehbp1l1	0.487527625868304	4.71168245990981	5.06187733200528	0.0244577306212156	0.235641659196744
1698	Syngap1	0.477589549266131	7.06251254456769	5.05989642493924	0.0244857013161368	0.235772212319692
1699	Haus6	-0.578819040389803	4.72497798054849	5.05876875706684	0.02450163897599	0.235786814159763
1700	Slc8a1	0.673652915332212	6.86141856803308	5.05579317692045	0.0245437454261202	0.236053081010039
1701	Kcnb1	0.471912638773511	4.98018781280792	5.05332920476046	0.0245786691187949	0.236227878069389
1702	Tfap2a	-1.25736714158343	0.334841067882979	5.05247302751604	0.0245908164204343	0.236227878069389
1703	Cdc42ep1	0.650280013065133	3.56872900520259	5.05104967797409	0.0246110244604347	0.236283176704702
1704	Grm7	0.785518671166559	3.36200797327426	5.04874591964149	0.0246437686580527	0.236458695750682
1705	Prlhr	1.60180153860371	-1.82692543755395	5.04600186711608	0.0246828299392622	0.236694586221078
1706	Galk1	-0.609193322658136	4.7126467153981	5.04110925119994	0.024752635299827	0.237030938659982
1707	Cacng1	1.00844068763525	-0.900169453963866	5.04106029390745	0.0247533348321836	0.237030938659982
1708	C2cd4c	0.79360995817082	2.90107618475431	5.0404961509639	0.024761397139526	0.237030938659982
1709	2310061I04Rik	0.536374521652688	5.4720024865068	5.03701698582002	0.0248111790336904	0.237368506261462
1710	Snrpd1	-0.455616079719914	6.76829572736197	5.03509339726649	0.0248387474326222	0.237437123905572
1711	Hes7	1.23634043250034	-1.24231363330346	5.03449042290317	0.0248473956576412	0.237437123905572
1712	Hbb-y	-2.05316101163503	8.46060834852733	5.03310680316895	0.0248672521909146	0.23748157741965
1713	Arhgap6	0.969268330105904	0.158642955816054	5.030542471287	0.0249040968682263	0.23748157741965
1714	Cd151	0.447999961763924	5.73993048978898	5.03046354144817	0.0249052318417407	0.23748157741965
1715	Lynx1	0.875027559439472	2.05352626241943	5.02984949048328	0.0249140634364016	0.23748157741965
1716	Ank1	0.59759182078752	4.7199189053305	5.02911218899509	0.0249246719787229	0.23748157741965
1717	Gemin7	-0.556184187377834	4.63086629613173	5.02488921661023	0.0249855239461032	0.237922723656836
1718	Tmbim1	0.794514863208252	2.12221460449663	5.0225474833659	0.025019334190052	0.238007445822593
1719	Rad51ap1	-0.665773405095432	4.47014475247067	5.02225675134336	0.0250235351296047	0.238007445822593
1720	Fam35a	-0.670793088330632	2.62693764912131	5.0190621933026	0.0250697432372915	0.238308315075416
1721	Ctsf	0.567960738968802	4.74884321416455	5.01731230369494	0.0250950922933564	0.238349230386963
1722	Gabra1	0.798363106298448	3.40870587054227	5.01675277102743	0.0251032033471773	0.238349230386963
1723	Taf10	-0.585714957486116	4.89040349416258	5.0153158807538	0.0251240451566166	0.238408669942357
1724	Kntc1	-0.687801354273235	5.61330531788158	5.01419870519036	0.0251402619817024	0.238424178306749
1725	Suv39h1	-0.469774955426796	6.23248302733811	5.01296889618103	0.0251581263522191	0.238455284555815
1726	Fam189b	0.453995185116282	5.35487908085318	5.01090051135206	0.0251882017197998	0.238472514380427
1727	Psma3	-0.608785854893357	4.27212454324367	5.01083773334162	0.0251891151275228	0.238472514380427
1728	Pcdhb18	0.739483283179086	2.32462723304419	5.00932392018298	0.0252111512289619	0.238543010760143
1729	Sez6	0.619351869810449	9.41651641686412	5.004277970685	0.0252847482043163	0.238807528326512
1730	Bora	-0.596842570840136	4.49306680469977	5.00295855996432	0.0253040290509734	0.238807528326512
1731	Npnt	0.583730888968554	4.22964299864734	5.00292625244896	0.0253045013594428	0.238807528326512
1732	Epb4.2	-1.38713600599018	-0.956345963276803	5.00194492757551	0.0253188518596819	0.238807528326512
1733	Snx22	0.683155999234398	3.12577760489102	5.00160803892789	0.0253237803322062	0.238807528326512
1734	Egfl6	0.842848969937931	1.2137264727686	5.00135494180145	0.0253274836419802	0.238807528326512
1735	Chaf1b	-0.471385997027041	5.38258143178846	4.99925221888898	0.0253582723759265	0.238807528326512
1736	Pgam5	-0.479673598389314	5.97565667759157	4.99842723384194	0.025370362681756	0.238807528326512
1737	Erich3	0.804241148674528	0.902933707056421	4.99500719889194	0.025420547799483	0.238807528326512
1738	Hcn2	0.814339569443494	3.22237786462373	4.99478929828593	0.0254237487341344	0.238807528326512
1739	Ptprt	0.712727044300136	5.84276294419317	4.99475375298777	0.0254242709301547	0.238807528326512
1740	Gm9839	2.93895074123386	-2.99835062225039	4.99293326706902	0.0254510305912121	0.238807528326512
1741	Kl	1.0818048991992	-0.410597952997621	4.99199315513681	0.0254648609226636	0.238807528326512
1742	Sema3d	0.840208345584325	1.489658050356	4.99091243565832	0.0254807694275595	0.238807528326512
1743	Cenpp	-0.740955216253744	2.90071673033293	4.99044128704819	0.0254877081025467	0.238807528326512
1744	Glt25d1	0.463584953977207	6.80035026592598	4.99016018927099	0.0254918488055514	0.238807528326512
1745	Ctss	0.713923707643482	3.06390707845494	4.98863352276685	0.0255143495285449	0.238807528326512
1746	Spred1	-0.441020461674279	6.20631117763607	4.9876088854837	0.0255294626778061	0.238807528326512
1747	Cpsf2	-0.38420031176069	6.70302083336873	4.98759242761323	0.0255297055032255	0.238807528326512
1748	Mmp2	0.724175278073937	4.0466333764495	4.98748931752548	0.0255312268816356	0.238807528326512
1749	Csnk1a1	-0.426838771818791	8.06007756364878	4.98562980036533	0.0255586800279552	0.238927626333372
1750	Slc27a4	0.460044150319749	6.75969272438047	4.98206208371334	0.0256114382083656	0.239284008403873
1751	Pcdhb14	0.811554643330613	1.41094211845107	4.98027815302751	0.0256378607766374	0.239394074070829
1752	Mapkap1	-0.385054523271907	6.56952657576586	4.9761312978957	0.0256993911075407	0.239831646465919
1753	Baiap2	0.623007804510029	5.31915489548093	4.97222480296021	0.0257574953353062	0.240236764821595
1754	Paqr7	0.687865465885287	3.48546722339359	4.96644786658838	0.0258436702792911	0.240803137830287
1755	Aldh1a7	1.76477998682788	-2.0658956314205	4.9659927715108	0.0258504716770484	0.240803137830287
1756	Uty	-2.8284331607828	-3.21969441392775	4.9646543291245	0.0258704854824965	0.240803137830287
1757	Clmp	0.555251337616858	6.92810220547124	4.96421005452545	0.0258771323038418	0.240803137830287
1758	Dkc1	-0.426967293323473	6.00344015918315	4.95838099796102	0.0259645057340874	0.241478764933066
1759	Aldh1a2	1.78516091361066	2.43018680564948	4.95076798929385	0.026079081146054	0.242406467730519
1760	Arfip1	-0.490896216024488	4.75714659742324	4.94933083669841	0.0261007691020749	0.242470212965298
1761	Mrpl15	-0.421289874187943	5.49948247025441	4.94618627146168	0.0261482888770062	0.242623585276983
1762	Klhl18	0.457092336125297	5.52082943393883	4.94328627659898	0.0261921924581661	0.242623585276983
1763	Klk4	2.5064897601452	-2.38404102740072	4.94216705164625	0.0262091571003282	0.242623585276983
1764	Actr3	-0.525839227552622	6.68902436536473	4.9413619687819	0.0262213671969735	0.242623585276983
1765	Fcgrt	1.09165086155491	2.7828361271465	4.94092832028306	0.0262279464724904	0.242623585276983
1766	Wdr36	-0.453149940396121	5.45335197397026	4.94011977689237	0.0262402182006669	0.242623585276983
1767	Gpr17	0.96525734078177	2.04907295577715	4.93809442020841	0.0262709844043428	0.242623585276983
1768	Ank3	0.463200395554745	7.77824540291318	4.93615218522478	0.0263005231584799	0.242623585276983
1769	Cryz	-0.619730756215228	3.58873227668603	4.93610479445591	0.0263012443388714	0.242623585276983
1770	Ablim1	0.590647351455212	6.44198236016449	4.93587238747847	0.0263047813453168	0.242623585276983
1771	Tceanc	-0.953543950610626	2.72131119491817	4.93562605900367	0.0263085307629308	0.242623585276983
1772	Pole2	-0.607936974811798	3.93761481691067	4.93557908663197	0.0263092458023468	0.242623585276983
1773	Kif23	-0.546091214958494	6.15887155999452	4.93411997107492	0.026331467326901	0.242623585276983
1774	Actn2	0.805009312880095	1.76017746152563	4.93374075952388	0.0263372457022725	0.242623585276983
1775	Mir6395	2.72869180617603	-3.22868960320335	4.93356860863305	0.0263398693496419	0.242623585276983
1776	Slc7a10	0.743250165045537	2.1519276747468	4.93101008534927	0.0263788942846451	0.242846239613709
1777	Wnk4	0.829029658068482	2.64344571466682	4.92963582151795	0.0263998806140417	0.242902671941239
1778	Slc43a2	0.432943402428821	5.67531647430434	4.92639352301195	0.0264494624208915	0.243102590442729
1779	Aup1	0.40474362591403	6.3770245223182	4.92616624529932	0.026452941620052	0.243102590442729
1780	Atg9b	1.0133152196468	0.223058202695115	4.92529946775222	0.0264662147393307	0.243102590442729
1781	H2-M5	1.0577103634737	1.62030294818513	4.91860466653672	0.0265689669231756	0.243572950185503
1782	Slitrk1	0.452039445603354	5.53371150201928	4.91738294969733	0.026587762595316	0.243572950185503
1783	Csf2rb2	1.14746784545559	-1.43925020948203	4.91686087082279	0.026595798804699	0.243572950185503
1784	Slc8a3	0.70099720476783	4.82696185274049	4.91527727180973	0.026620190134721	0.243572950185503
1785	Nccrp1	1.71337040111253	-2.32355694507918	4.9143152555356	0.0266350189099718	0.243572950185503
1786	Adamts15	0.825938877563647	3.19282883094281	4.91426022872815	0.0266358673674213	0.243572950185503
1787	Rad54l	-0.695401512260571	4.70355162705454	4.91368837713549	0.0266446864010887	0.243572950185503
1788	Rpl18a	-0.667242619686505	5.61555748289525	4.91243061253765	0.0266640941925826	0.243572950185503
1789	Akr1b8	-1.1042070039282	2.04587953958119	4.91197330194045	0.0266711543132479	0.243572950185503
1790	Cul9	0.416387547085245	5.69885492692638	4.91115077991892	0.0266838575865477	0.243572950185503
1791	A930013F10Rik	0.935876560066877	3.89577613996972	4.91036613973985	0.0266959816632738	0.243572950185503
1792	Rac2	0.851111114175007	1.4471875411125	4.9103525798756	0.026696191237457	0.243572950185503
1793	Dsn1	-0.62519898441974	4.55997188849385	4.90924089226451	0.0267133787199534	0.243593832722386
1794	Gemin4	-0.482848084174613	4.88765437305289	4.90713291573032	0.0267460011326998	0.243755361493669
1795	Pibf1	-0.49790550563353	4.08843687695063	4.90319897711368	0.0268069923987176	0.244175111821188
1796	Col11a2	0.745510294969335	4.0952175876209	4.89905411981634	0.0268714101710504	0.24462558813846
1797	BC030867	-0.618653098225906	3.67796162672072	4.89799799884782	0.026887849709072	0.244639033246148
1798	Svep1	1.29843296071096	1.62027746571642	4.89702302820792	0.0269030353464842	0.244641061131823
1799	Srcin1	0.423638643093898	7.56222727763705	4.89516833278418	0.0269319477418111	0.244767840788556
1800	Timp3	0.595512817444972	5.1069367299725	4.89217702558953	0.0269786465894951	0.24505603985458
1801	Cenpw	-0.955145831949821	3.45745239519198	4.88709078308436	0.0270582439423465	0.245418061979005
1802	Nomo1	0.418738645768891	6.76711539316862	4.88701925196038	0.0270593651111048	0.245418061979005
1803	Nudt8	0.50848930675863	3.98930487149178	4.88675336092281	0.0270635330732811	0.245418061979005
1804	Plxdc1	1.07535273127277	-0.103946523149365	4.88530370882347	0.0270862687693088	0.245488078923613
1805	Ttc9c	-0.395487350973135	6.28551060911658	4.88258823450954	0.0271289105171781	0.245738330723469
1806	Adam33	1.20919371771075	-1.03460313009806	4.87990424431978	0.0271711264634425	0.245984450541132
1807	E230029C05Rik	1.2222694609158	-1.38566349776371	4.86894056245426	0.0273442827923443	0.247315369427843
1808	Atf1	-0.556298969740663	4.09507674673666	4.86868134108461	0.0273483906988098	0.247315369427843
1809	Fam122b	-0.618015378932926	3.73977187978482	4.86247633797123	0.0274469137968639	0.248018871742484
1810	Jmjd8	0.40653440974087	5.63425088532656	4.86187236274867	0.0274565234161404	0.248018871742484
1811	Dnajb5	0.396565415424922	7.05173153932404	4.86082882199536	0.0274731350422584	0.248031892844244
1812	Gtpbp4	-0.390605251430594	6.16703279452453	4.85807738360121	0.0275169840106378	0.248156831324715
1813	Anxa6	0.570311789273625	5.3433491201975	4.85805573110117	0.0275173293695235	0.248156831324715
1814	A930004D18Rik	-0.506452569023719	4.02582921614285	4.85681744374822	0.0275370876429401	0.248170296099798
1815	Gemin2	-0.665121932570138	3.24329075660526	4.8547135274839	0.0275706918473457	0.248170296099798
1816	Susd4	0.477982571328175	5.01604538559795	4.85432751559209	0.0275768619422332	0.248170296099798
1817	Cysltr1	1.72463026692425	-2.15499056003866	4.85416019464165	0.0275795368815494	0.248170296099798
1818	Mrgprf	1.91812978744047	1.0669321690924	4.85051097946802	0.0276379436167919	0.248559063880389
1819	Tmem210	1.61310672177573	-2.35888335767013	4.84882374741578	0.0276649917339843	0.24866553867545
1820	Rnd2	-0.383657369046847	6.65773833946719	4.84513955959817	0.0277241489246711	0.249053060364101
1821	Galntl6	0.796932360421434	2.59730959281025	4.844242671555	0.0277385702093595	0.249053060364101
1822	Snord88c	1.21094831905866	-0.180226429046022	4.84172182047506	0.0277791454056316	0.249280476060415
1823	Ticrr	-0.58020028131258	5.28152764996021	4.839906900667	0.0278083962786723	0.249280578250205
1824	Plscr2	1.82989573332461	-1.76650584501319	4.83934468858885	0.0278174638913191	0.249280578250205
1825	Camp	2.3518145311951	-2.60236975358018	4.83888400191431	0.027824896349029	0.249280578250205
1826	Ccdc37	0.75433003423251	2.34042458417383	4.83652875193398	0.0278629269132225	0.24948458654501
1827	Pcdhga2	0.567529604494107	3.69315514259848	4.83284792016721	0.0279224701794732	0.249822732539937
1828	Scd1	0.466834856723309	4.70856536613904	4.83154145785425	0.0279436360925249	0.249822732539937
1829	Rbms3	0.540141026732844	4.49591711833266	4.83039456991198	0.0279622305112047	0.249822732539937
1830	Cys1	0.879847918771416	0.566745318168958	4.82998958099932	0.027968799645157	0.249822732539937
1831	Ccdc106	0.621543079520238	4.47870431259629	4.82845800173247	0.0279936571923617	0.249822732539937
1832	Rfx1	0.446408616018105	5.70638486937148	4.82673081839287	0.028021716976928	0.249822732539937
1833	Spock3	0.778287725112479	3.88324310113634	4.82597052386325	0.0280340779814901	0.249822732539937
1834	Hspa4	-0.410668017634401	8.43171667922684	4.82583575223916	0.0280362697146379	0.249822732539937
1835	Kcnj12	0.877396641512772	1.61982648327766	4.82555482542845	0.0280408388801461	0.249822732539937
1836	Col25a1	0.67253398704274	3.74110358886185	4.8233846777185	0.0280761616135946	0.249822732539937
1837	Plin5	1.27502241651156	-1.5002442667955	4.82320892951966	0.0280790242313593	0.249822732539937
1838	Psrc1	-0.546735900330137	5.65393311483174	4.82290055318336	0.0280840478537251	0.249822732539937
1839	Fam179a	1.11218585727262	-1.03943242295567	4.81920721812506	0.0281442870719483	0.250048598753246
1840	Rheb	-0.438222174932756	6.11065918743312	4.81914030493573	0.0281453796820653	0.250048598753246
1841	Plekhn1	0.684421560799672	4.18417703948937	4.81853171191014	0.0281553192846927	0.250048598753246
1842	Celf3	0.466102651823545	9.14830654879349	4.8170670223202	0.0281792557203431	0.250125315433013
1843	Amigo1	0.416531579403996	5.74014638164937	4.81108472947241	0.0282772404108569	0.250753001056708
1844	Slc4a4	0.571742482063881	3.77756395120687	4.81087729991759	0.0282806442782	0.250753001056708
1845	Glrx5	-0.426198255883224	5.68922849939247	4.8087981982126	0.0283147853869323	0.250919642859807
1846	Sdhb	-0.397568184559078	6.93952748007539	4.80626100950956	0.0283565069054617	0.251033197939404
1847	Alk	0.757447151592687	2.56688891462421	4.80615163937357	0.0283583068253259	0.251033197939404
1848	Ypel4	0.562209431727634	3.95297116684391	4.80294089199715	0.0284111995718328	0.251274459120804
1849	Psen2	0.623179146128222	3.12258315567806	4.80209363383181	0.0284251741270247	0.251274459120804
1850	Tmem154	0.939460985276613	-0.135791746382706	4.80119534444772	0.0284399981979733	0.251274459120804
1851	Gareml	-0.45191886787313	6.04387599528969	4.80076910235811	0.0284470350967956	0.251274459120804
1852	Adnp2	-0.394816570846291	5.34774149802732	4.79730051561376	0.0285043659746874	0.251513763770327
1853	Rps6kb2	0.443693023858056	5.68242438239295	4.79726864990886	0.0285048932273038	0.251513763770327
1854	Pard3	-0.417336364584307	6.49515436035434	4.79407914719899	0.0285577184011569	0.25177663237447
1855	Gbp7	0.893985883987224	0.828974410172918	4.79263163827142	0.0285817259387724	0.25177663237447
1856	Cep128	-0.519640697311037	4.45791553457277	4.79044017277862	0.0286181122944775	0.25177663237447
1857	Nck1	-0.529562967528324	4.54895210971156	4.79037673850848	0.0286191662535858	0.25177663237447
1858	Nrp2	0.384760948848161	7.69497258718535	4.78932745689974	0.0286366059096244	0.25177663237447
1859	Mrps9	-0.412303195753159	5.16478811079677	4.78903845652738	0.0286414112027951	0.25177663237447
1860	Bai3	0.458474095511552	6.30454462731182	4.78897422703126	0.0286424792792975	0.25177663237447
1861	Scamp5	0.441828559915229	7.36836628598866	4.78694231984588	0.0286762894103018	0.251938383588627
1862	Ak5	0.917206475034001	2.87757784118835	4.78335671590105	0.0287360538292331	0.252327862571408
1863	Fam20a	0.8978348682542	1.45650022064951	4.78162632402592	0.0287649421708593	0.252445949808668
1864	Arf2	-0.48277691532635	6.91504956329588	4.77672941904399	0.0288468584137587	0.252827661425704
1865	Ppm1b	-0.414185019367195	5.86198952411243	4.77607306440039	0.0288578564685353	0.252827661425704
1866	Ddx6	-0.386962261132454	8.31687551686397	4.77487563807927	0.0288779321149579	0.252827661425704
1867	Ankzf1	0.494556740187277	4.59607527425771	4.77452321408006	0.0288838435063712	0.252827661425704
1868	Psmd13	-0.42162762139387	7.0328578996921	4.77339421065273	0.0289027893541198	0.252827661425704
1869	Chrd	0.697213584148091	3.84841470330613	4.77294268160941	0.0289103701013929	0.252827661425704
1870	Cntnap4	0.500404706326927	4.69437352401173	4.77195273570196	0.028926997606713	0.252827661425704
1871	Ezh1	0.443802920818814	4.78272683676306	4.77164645630866	0.0289321440077977	0.252827661425704
1872	1700020D05Rik	1.04295050112762	-0.230103165601335	4.76939951596791	0.0289699284262245	0.253022612055967
1873	Mrpl28	-0.417477108174911	5.85722151107921	4.76404563395071	0.0290601662202023	0.253583174217822
1874	Npc1	0.460528337063849	5.94312647098816	4.76375165678434	0.029065129570899	0.253583174217822
1875	Rab21	-0.479291606840599	5.12617844934796	4.76186563966248	0.0290969930649881	0.253716037440609
1876	Ppa2	-0.478651328068316	4.76445662228921	4.76006739425942	0.0291274075691222	0.253716037440609
1877	Mettl4	-0.500592688144791	4.13852301618172	4.75829845340389	0.0291573587369331	0.253716037440609
1878	Rapgef3	0.578093587181952	3.60988970017683	4.75825782395336	0.0291580470390941	0.253716037440609
1879	Gmppa	0.392130117577893	5.43158286806644	4.75782524615393	0.029165376374359	0.253716037440609
1880	Ap1g2	0.59794444074022	4.03854914175348	4.75734799490549	0.0291734648555562	0.253716037440609
1881	Snora68	0.922554623977029	0.978353631463312	4.75319525063555	0.0292439444826028	0.254193775805718
1882	Slit1	0.432056605337926	6.8081037996864	4.75072868030504	0.0292858905938129	0.254294233666004
1883	Htr5a	0.77866198779803	2.29282078875752	4.75068652216685	0.0292866080729716	0.254294233666004
1884	Tsg101	-0.400447151509133	6.50901398041991	4.74866244062042	0.0293210769764464	0.254426723175549
1885	Polr2g	-0.44230400780798	5.7382671986576	4.74721752951333	0.0293457087981164	0.254426723175549
1886	Cmtm5	0.901020029646018	-0.0804386859188328	4.74705091833161	0.0293485504531551	0.254426723175549
1887	Mthfd2	-0.571482998637041	4.52777331803796	4.74335342708415	0.0294116872284765	0.254838943394589
1888	Ramp2	0.582552365861761	4.47010469607062	4.74221464579555	0.0294311610531159	0.254872607636888
1889	Pds5a	-0.439105618453331	6.84212199024948	4.73933427256129	0.0294804770878538	0.254933397179395
1890	Cacng3	0.905727653809402	3.05200114624412	4.73873629370047	0.0294907261114326	0.254933397179395
1891	Ngef	0.82646448097351	3.79664276907804	4.73872535327936	0.0294909136587087	0.254933397179395
1892	Hexdc	0.55789119206383	4.81662023877377	4.73816334044944	0.029500549691952	0.254933397179395
1893	Zbtbd6	-0.685315916370672	2.14650360004469	4.73579009042893	0.0295412766102688	0.25515048736286
1894	Rps19	-0.620053860857478	6.28607468669014	4.73236518584227	0.0296001540667275	0.255434812891796
1895	Nucb1	0.430029626174065	6.58554186215415	4.73119640391465	0.0296202745362074	0.255434812891796
1896	Rps5	-0.486795667841957	9.07296789715609	4.72991755786529	0.0296423060738045	0.255434812891796
1897	Smagp	1.01819912120513	0.333795325728803	4.7299032483821	0.029642552689415	0.255434812891796
1898	Arpp21	0.695849399082906	5.13544941900977	4.72818982627265	0.0296720979790169	0.255434812891796
1899	Drp2	0.388403068652602	6.35001014842063	4.72755784865937	0.0296830031897971	0.255434812891796
1900	2310009B15Rik	-0.818758458932584	2.36110113522136	4.72714227949057	0.0296901763987455	0.255434812891796
1901	Hk1	0.567690935255452	7.59670853902167	4.72662086578819	0.0296991791625262	0.255434812891796
1902	Hint1	-0.417070553484273	7.64936904651188	4.72443473200491	0.0297369560654726	0.255493129096772
1903	Ipo11	-0.448494224882731	6.02780711783443	4.7236789357534	0.0297500280443966	0.255493129096772
1904	Als2cl	0.749427824234145	1.62595966364586	4.72351645646876	0.0297528390091899	0.255493129096772
1905	Mtx2	-0.460793905716868	5.86436043437836	4.72174236233164	0.0297835496493067	0.25550244121128
1906	Golga7	-0.677225316061309	5.50278503728199	4.72164837484255	0.0297851775503792	0.25550244121128
1907	Ccdc65	0.795334088448213	1.14098509627108	4.72024484787739	0.0298094982332467	0.255558162756042
1908	Atp6v1g1	-0.543384010233838	5.61803764464097	4.71856934169375	0.0298385589398937	0.255558162756042
1909	Hddc2	-0.554017365982612	3.80821719860119	4.71856901026771	0.02983856469121	0.255558162756042
1910	Ccdc12	-0.58468383651529	4.24499239791242	4.71703259784096	0.0298652388459123	0.255652699021291
1911	Synj1	0.381110995250275	6.85635665399728	4.71492939448759	0.0299017935335921	0.255780056695989
1912	Plat	0.627660728405962	5.17297184429386	4.71437684761688	0.0299114047952741	0.255780056695989
1913	Med6	-0.528850074051474	4.38953371746773	4.71154595708694	0.029960697164305	0.256067641733605
1914	Ruvbl1	-0.461899722569688	4.58115908537987	4.7069636741748	0.0300406648132261	0.25645158386553
1915	Cct8	-0.394420296903374	8.38220861988348	4.70625321444864	0.0300530832937557	0.25645158386553
1916	BC029214	0.532024959657278	4.72200687189767	4.70546913425822	0.0300667948334721	0.25645158386553
1917	S1pr5	0.900066626107498	0.548721255312846	4.70537965458359	0.0300683600165272	0.25645158386553
1918	Gpihbp1	1.99329723695755	-2.38703286716461	4.70253155305357	0.0301182235444394	0.256742937930961
1919	Col23a1	0.829280254663649	4.0292454244285	4.70055288063671	0.0301529161487244	0.256904731126443
1920	Map3k12	0.361572045000552	6.81255029686183	4.69776300991342	0.0302019024891643	0.257126550489567
1921	Creld1	0.394405941846835	5.70780569909079	4.69726113964096	0.0302107234481005	0.257126550489567
1922	Stard4	-0.617536226097724	4.43264350198958	4.69638493112255	0.0302261302777338	0.257126550489567
1923	Cpa4	-0.744300812971761	1.99955011331472	4.69348358081912	0.0302772047061961	0.257386245288792
1924	Pum2	-0.40739197872631	8.16700019546843	4.69218769972874	0.0303000460287552	0.257386245288792
1925	Ly6c1	1.10426144666551	-1.01911601431068	4.69196999080102	0.0303038851486804	0.257386245288792
1926	Nlgn2	0.394520126750224	8.49064115655001	4.68964490608795	0.0303449177628451	0.257461420138878
1927	Plod3	0.488571143217387	6.22160837886474	4.68813847534143	0.0303715338529876	0.257461420138878
1928	0610009B22Rik	-0.619844830933133	3.88555837460777	4.68804583440466	0.0303731714561071	0.257461420138878
1929	Copg2	-0.506588676446274	6.39702014847708	4.68722919216327	0.0303876111287552	0.257461420138878
1930	AK010878	-0.809391270180794	3.01427211009336	4.68691977787039	0.0303930839872305	0.257461420138878
1931	Rad51b	-0.720289153951473	1.80015573567139	4.68343474356159	0.0304547975871501	0.257461420138878
1932	Far2	0.749813753951729	3.05865109303558	4.681787145814	0.0304840189986144	0.257461420138878
1933	Kcnj6	0.852172807369427	1.11397056786928	4.68131717394164	0.0304923596672126	0.257461420138878
1934	Chrm3	0.747960933367762	2.33259696069975	4.6808519283054	0.0305006188017002	0.257461420138878
1935	2900079G21Rik	0.775578354235947	3.48404839209474	4.68084836943254	0.0305006819885165	0.257461420138878
1936	Tubb2a-ps2	0.874733213314061	0.337551690289282	4.68056133154427	0.0305057787172596	0.257461420138878
1937	Vwa3a	0.804069262855017	1.6451754830752	4.68009586871938	0.0305140454986526	0.257461420138878
1938	Csmd1	0.600711928751806	4.03466704078761	4.67954024431379	0.0305239166388062	0.257461420138878
1939	Ict1	-0.430681773100076	5.32824779865681	4.6790183103337	0.0305331922721275	0.257461420138878
1940	Gm15421	0.943264495472787	-0.238226942258519	4.67670908578735	0.0305742662998206	0.257674873196942
1941	Mrps18c	-0.631340048450294	3.92600055420251	4.67378139136595	0.0306264238361312	0.25798146817143
1942	Rarg	0.711068676282612	3.61645741011362	4.67180594067441	0.0306616693407595	0.258145362369422
1943	E2f7	-0.503476942214088	5.21863967406345	4.67017983378915	0.030690713670075	0.25825690607603
1944	N28178	0.564377429678721	5.22279513186945	4.66917599694909	0.0307086577859085	0.258274976748768
1945	Adam5	1.16339172309139	-1.35812622161379	4.66572795745616	0.0307703766796763	0.258661007050235
1946	Lin54	-0.435736171565264	4.80029917666063	4.66400843319101	0.0308012039768371	0.258787094049993
1947	Atp2c2	1.82165935047096	-2.58624461733591	4.65881023835724	0.0308945921787555	0.259438408897099
1948	Pcdh1	0.519328474907043	5.87027799114203	4.65078190946844	0.0310394057368126	0.26052067956719
1949	Sidt2	0.41482906438949	6.41790733074214	4.64802700354949	0.0310892612140935	0.260585610642288
1950	Eny2	-0.439727383645109	6.3307305715195	4.64801312640847	0.0310895125597226	0.260585610642288
1951	Ttc27	-0.499925587932304	4.39023907125072	4.64516694272785	0.0311411080404622	0.260585610642288
1952	Opcml	0.788638295322691	5.19167721249165	4.64469120143459	0.0311497409629291	0.260585610642288
1953	Foxs1	0.799289515993798	1.17064949150228	4.64389765306918	0.0311641464477284	0.260585610642288
1954	Zfp113	-0.416177505659576	5.61270340655807	4.64382755835144	0.0311654192288464	0.260585610642288
1955	Capza2	-0.469264302269772	7.03689341534821	4.64335076091504	0.0311740783638482	0.260585610642288
1956	D430041D05Rik	0.544415204668645	6.72301005553957	4.64273970353776	0.0311851794670753	0.260585610642288
1957	Itgam	0.841011289533714	1.54813885311366	4.64244232269423	0.0311905834878873	0.260585610642288
1958	Gas2	-0.586883676385579	3.72044644479143	4.63958082605165	0.0312426327024545	0.260887152546032
1959	Cdk2ap1	-0.822581021108171	3.83498243382204	4.63772186222746	0.0312764948753057	0.261011769433794
1960	Fam89a	0.839870265525139	-0.229691443396978	4.63700932719807	0.0312894842868646	0.261011769433794
1961	Asic1	0.413146401589374	6.95914767615616	4.634756957863	0.0313305816761393	0.261221320961182
1962	Ccnf	-0.547368887504697	6.05634356057831	4.62734542504474	0.0314662125977003	0.262218438314169
1963	4930583K01Rik	1.91027397614444	-2.86926585789489	4.62431842727395	0.0315217826323615	0.262547705572649
1964	Pwp1	-0.373326819642848	6.1874382534668	4.62039782884624	0.0315939097250968	0.263014472507807
1965	Gpr37l1	2.00968824178557	-2.65875149421967	4.61879836345758	0.031623384456285	0.263125870666798
1966	Kidins220	0.478103917427763	9.61437256941769	4.61667204634796	0.0316626123653478	0.263318266619245
1967	Slc9b1	1.68239975118146	-2.16524197933044	4.6123543707023	0.0317424244131993	0.263847808416781
1968	Six1	1.45262031411406	-0.405487658130024	4.60991601934213	0.0317875899505584	0.264026776465868
1969	Rps21	-0.581716227139456	6.17126641020049	4.60944878573906	0.0317962521627703	0.264026776465868
1970	Cd84	0.999416545000937	-0.279500668038802	4.60684461280444	0.0318445770050515	0.264158395830676
1971	Adamtsl5	1.48257452437626	-1.04579517501069	4.60580287999016	0.0318639295772569	0.264158395830676
1972	Pnck	0.504340560728536	5.85717506749922	4.60567286754493	0.0318663457173492	0.264158395830676
1973	Lrrtm4	0.660557500417946	3.9017234427366	4.60511427413514	0.0318767287445825	0.264158395830676
1974	Sec22b	-0.38276248195805	5.65987109921263	4.60300529255784	0.0319159619260742	0.264349532670372
1975	Lhx6	0.404407632600799	6.83722333440194	4.60190613876571	0.0319364293491828	0.264385123979311
1976	Spin1	-0.422562383234497	7.38749150985101	4.59958713806106	0.0319796565772269	0.264609000525131
1977	Gpr126	0.88102476368197	1.17126626815709	4.59798165576657	0.03200961926278	0.264650551803233
1978	Tbx6	0.805829204661355	0.938008958121556	4.59758366083754	0.032017051465859	0.264650551803233
1979	Furin	0.406708105574665	5.46151599020958	4.59611676301677	0.032044460039029	0.26474326510264
1980	Nipal2	0.736952883969177	1.38832146559417	4.59483287128643	0.0320684692897279	0.264782432355485
1981	Esyt3	0.829556909596797	1.5881190228847	4.59366726184947	0.0320902828768661	0.264782432355485
1982	Dhx32	-0.403801446068029	5.65091294051559	4.59326658933024	0.0320977847662735	0.264782432355485
1983	Mndal	1.26092486953288	1.39396681871701	4.59178260870803	0.0321255856448062	0.26487812672344
1984	Adarb2	0.499340089884428	4.33801700135449	4.58930472421405	0.0321720623373604	0.265054167118871
1985	9430037G07Rik	-1.03899354667573	-0.371432545361364	4.5889160384046	0.0321793591272757	0.265054167118871
1986	Npas1	0.728819643554653	2.58950656201946	4.58733219672002	0.0322091104158437	0.265165637109287
1987	Svip	-0.469746739557315	4.60321417578327	4.58498833858787	0.032253190738423	0.265394901144044
1988	Cdc25c	-0.65152077288586	4.62971291675896	4.58237808541929	0.0323023551998163	0.265665748247986
1989	Gjb6	1.84192349762867	2.272060364067	4.58122140231912	0.0323241664842322	0.265711474116237
1990	Mamstr	0.72076373653034	1.50792366034767	4.57901299581229	0.0323658525596732	0.265920446909878
1991	Cdk5rap2	-0.444579641755128	5.86530776206001	4.57727827503298	0.0323986366526458	0.265991253736835
1992	Rbmxl1	-0.46784835705974	4.51094813047207	4.57503722548153	0.032441041063897	0.265991253736835
1993	Prickle4	0.906547154979911	0.28406992545788	4.57306820836779	0.0324783459805576	0.265991253736835
1994	Ptprb	0.648032290203752	3.78595777393495	4.57284166136671	0.0324826410023911	0.265991253736835
1995	Appbp2	-0.390199975239521	5.83142260540345	4.57129209489347	0.0325120345698529	0.265991253736835
1996	4930453N24Rik	-0.468693103236052	4.36351016819014	4.57090029440546	0.0325194709902319	0.265991253736835
1997	Drg2	-0.394084429314607	6.14622744675769	4.57023511654314	0.0325321002127685	0.265991253736835
1998	Parp10	0.88249676589474	0.789400838731872	4.5696663789245	0.0325429024588723	0.265991253736835
1999	Meis3	0.357535495128912	6.90521444582277	4.56947003412054	0.0325466325785699	0.265991253736835
[truncated: 14,351 more rows]
