# Supplementary material for: Sequential perturbations to mouse corticogenesis following in utero maternal immune activation
Source: eLife. 2021 Mar 5;10:e60100. doi: 10.7554/eLife.60100 (PMC7979158; doi:10.7554/eLife.60100)
Supplement: Supplementary file 12. — Columns indicate gene symbols (gene_name), log2 fold change (LogFC), log2 counts per million (LogCPM), likelihood ratio statistics (LR), p value (PValue), and false discovery rate adjusted p value (FDR). A total of 16,093 genes were tested. [file elife-60100-supp12.zip › SupplementaryTable12E17.5_DE_saline_vs_polyIC_female.csv]

	gene_name	logFC	logCPM	LR	PValue	FDR
1	Top2a	-1.8776093573362	6.78667700936075	156.409076099635	6.89090298283304e-36	8.05944381490019e-32
2	Neurog1	-5.04453780295574	1.21284604779755	155.178912712883	1.27966416116393e-35	8.05944381490019e-32
3	Tead2	-1.66046377903043	6.55550064943436	154.859994720282	1.50241294007957e-35	8.05944381490019e-32
4	Tpx2	-1.76619633945257	6.10902130606667	150.61951581701	1.26925861075343e-34	5.10654470571374e-31
5	Ccna2	-1.6221715474243	6.09083532038558	149.615546222131	2.10374392244248e-34	6.77111018877338e-31
6	Eomes	-2.19331401784805	6.55569740015162	145.811612597753	1.42733391988215e-33	3.82834746211058e-30
7	Sox3	-2.02888881219664	5.06028053215372	138.708588437212	5.10063969321886e-32	1.13842007865999e-28
8	Nts	2.24377396089289	5.40725835081314	138.502221206596	5.65920625693152e-32	1.13842007865999e-28
9	Ube2c	-1.78034985720109	5.80936461534163	135.768383497998	2.24217202837006e-31	4.00925271695104e-28
10	Neurog2	-2.21827537627377	6.44108004511276	133.30050412609	7.77120599776286e-31	1.25062018121998e-27
11	Mcm3	-1.59100697052983	5.83010452832145	131.491776663435	1.93273355873953e-30	2.82758919643593e-27
12	Prc1	-1.57440579853489	5.76887970259888	131.318856586553	2.10864108050232e-30	2.82786340904365e-27
13	Adcy1	1.68936654437741	8.65970360198382	129.828510485217	4.46754698790574e-30	5.5304795135667e-27
14	Foxm1	-1.61920674212671	5.56924473817516	128.927794295847	7.03309381220432e-30	8.08454133712887e-27
15	Nwd2	2.27928773063872	5.26995298002168	126.8786830289	1.97483958508957e-29	2.11873956285643e-26
16	Gli3	-1.88719980465523	5.13624655940273	125.348408513444	4.2699364422508e-29	4.29475544782139e-26
17	Nhlh1	-2.57119029408472	3.8629576532629	124.912417363959	5.31913061621754e-29	5.03533935334053e-26
18	Nusap1	-1.6964273006054	4.84096379097281	122.39287337115	1.89368868329956e-28	1.69306288779665e-25
19	Cdca3	-1.63230625945537	5.38102117997975	122.241113941266	2.04422128510274e-28	1.73145542848202e-25
20	Gli2	-1.95666876591884	4.66554875759248	119.426399741319	8.44721100071731e-28	6.79704833172718e-25
21	Kif11	-1.67618781559263	5.33718557586248	117.673813045822	2.043812055204e-27	1.56624130497133e-24
22	Sstr1	1.73611589863336	5.57489631068411	117.322094052103	2.44036706343093e-27	1.78512850689972e-24
23	Mcm2	-1.42732439433763	6.21155600808194	116.965450206007	2.92112171485914e-27	2.04389616335775e-24
24	Mki67	-1.98090780101097	6.45396722219539	116.654666735464	3.4166750218527e-27	2.29102296361148e-24
25	Grb10	-1.328258487227	7.30938547198511	115.681559605631	5.58084735185607e-27	3.59250305733679e-24
26	6330403A02Rik	1.79370571661271	6.47111299766633	115.498599206284	6.12022648202296e-27	3.76257606600778e-24
27	Plk1	-1.75871586962434	4.8935552384592	115.437207618577	6.31265480533214e-27	3.76257606600778e-24
28	Gadd45g	-1.57466290547778	5.76181741126079	113.687516522807	1.52550497127365e-26	8.76783982239533e-24
29	Kif23	-1.65038384774897	4.61678081677692	113.534432421073	1.64794636577289e-26	9.14496581530451e-24
30	Aurka	-1.59440465086012	4.6122628012596	113.122750638504	2.02821556234616e-26	1.08800243482789e-23
31	Grm3	1.80536178330732	5.25403730153448	112.22886430968	3.18355569051272e-26	1.65267618475552e-23
32	Incenp	-1.41170478319141	5.70580376947362	111.720470310564	4.11412839308977e-26	2.0690208821873e-23
33	Mdk	-1.37043201031879	7.12189644740485	109.965311663658	9.97205815191022e-26	4.86304035874822e-23
34	Cdca2	-1.83297869462982	4.10767777631926	109.061990207878	1.57289017241646e-25	7.44485927785239e-23
35	Crym	1.41778070271269	6.16007886586833	108.272322033805	2.34273333846157e-25	1.07718878902463e-22
36	Dlgap5	-1.82238786762976	4.04500071569251	107.187960186749	4.04888973288692e-25	1.8099661797597e-22
37	Smc4	-1.58075298624741	5.54544299974602	106.803883945592	4.91476314368298e-25	2.13765630462947e-22
38	Plagl1	-1.65287818393177	6.30398884760981	105.304238944716	1.04751827984695e-24	4.43623991515182e-22
39	Cenpf	-1.5932026844128	5.21051236819366	105.229444375708	1.0878137194647e-24	4.48876568906293e-22
40	Arhgap11a	-1.88447460212005	5.22916776236392	105.140293121473	1.13787402529889e-24	4.57795167228376e-22
41	Pax6	-1.53227252060665	5.56810390155037	104.992647267389	1.22589894737302e-24	4.76978398251776e-22
42	Ezr	-1.46208459090303	7.1135529290277	104.962277819916	1.24483270531129e-24	4.76978398251776e-22
43	Bub1b	-1.69834748223883	5.39572390511953	104.914721740835	1.27507072968788e-24	4.77202633787604e-22
44	Ect2	-1.66336259661537	4.66652107867663	104.695739610748	1.42406916098649e-24	5.2085329563081e-22
45	Kif2c	-1.6265616058022	4.75437376244936	104.327266251856	1.7151244983148e-24	6.13366634475111e-22
46	Sall1	-1.41454939972626	5.79578289200469	103.664821372554	2.39608121360154e-24	8.38263803706296e-22
47	Ptk2b	2.51158373865195	4.93837716520702	102.698168338391	3.90305147086126e-24	1.33642143235256e-21
48	Kif20a	-1.60613485070068	4.78397468884027	101.484566978558	7.20223942651985e-24	2.4147008143955e-21
49	Cdon	-1.32989316687226	6.17598779721948	101.052991251074	8.95552423428414e-24	2.94125003065989e-21
50	Spag5	-1.58891303009722	4.8959531209196	99.5069073963376	1.95480372914824e-23	6.29173128263654e-21
51	Arhgdig	1.79185999264319	5.85031826291135	98.9221917157605	2.62619952722473e-23	8.26370891426136e-21
52	Aspm	-1.60544163196056	4.84814585540321	98.8892979162466	2.67018494712975e-23	8.26370891426136e-21
53	Ckap2l	-1.48412208910455	4.98175703306527	98.7942762979107	2.80142987182476e-23	8.50630394854262e-21
54	Knstrn	-1.50948160028907	5.0703059123008	98.488204967924	3.26966354289924e-23	9.74420285108842e-21
55	Adap1	1.57822475054114	7.14935739145622	98.3065319769851	3.58381855396782e-23	1.04862530889098e-20
56	Fzd2	-1.28124615913954	5.87119155203164	97.5610658266286	5.22207012344084e-23	1.50069240172381e-20
57	Grm5	1.28140202774118	6.91947510535159	96.4592280741022	9.11006957991131e-23	2.57207631139496e-20
58	Clspn	-1.95561254263836	3.99399069238028	96.4231725417569	9.27749296495591e-23	2.57418438422475e-20
59	Diras2	1.35636541652518	5.91327595962389	95.6948812672445	1.34026541099265e-22	3.65574428120418e-20
60	Nde1	-1.29823015481399	5.3320491039253	95.2236879174544	1.70043344054369e-22	4.5608458931116e-20
61	Hpcal4	1.45121726897768	6.09014133048083	94.3784358959255	2.60615983508995e-22	6.83444450256268e-20
62	Kif22	-1.46943819853279	5.19678953976868	94.3581222549292	2.63304268414146e-22	6.83444450256268e-20
63	Gda	1.72498407543816	5.18864666945981	93.2030450181151	4.71954477876616e-22	1.2055814940426e-19
64	Vim	-1.26654698028058	9.00021185119827	92.7328615306285	5.9851485081964e-22	1.50498429597507e-19
65	Racgap1	-1.22255289883356	6.54620408165468	92.5141347100408	6.68456458156121e-22	1.65499535093945e-19
66	Ncaph	-1.46639187070441	4.61857639953846	91.8721806335097	9.24597172393022e-22	2.25447610535165e-19
67	Fam64a	-1.34303471561535	5.09551603343414	91.8025354089672	9.57716784051702e-22	2.30037853817075e-19
68	Nr2e1	-1.45757728418903	5.54757614393441	91.2007324764801	1.29812192061727e-21	3.07215824536673e-19
69	Col2a1	-2.03533062376466	4.54279431954193	90.6640237159968	1.70261017598965e-21	3.97102979162341e-19
70	Tfap2c	-1.8557478545366	4.49417499097016	90.430061585481	1.91632328953375e-21	4.4056272426381e-19
71	Melk	-1.69717419429641	3.88752153117717	87.1619410188478	9.99895044574877e-21	2.26638182427373e-18
72	Ccnb2	-1.43372021020666	4.79624272496407	86.937550922223	1.12002488922438e-20	2.50341118642889e-18
73	Kif18b	-1.80016211936027	4.15901981098206	86.3565856921239	1.5024735055894e-20	3.3122337158151e-18
74	Rrm2	-1.28866993793661	6.3226954797137	86.1383189344698	1.6778005044806e-20	3.64553663523126e-18
75	Rai14	-1.27776951337198	5.96563601835872	86.1135235177763	1.69897003443947e-20	3.64553663523126e-18
76	Tacc3	-1.37148844779731	5.04501251653401	85.3308840292507	2.52390215260686e-20	5.34436280814503e-18
77	Kif15	-1.83183296889615	4.0464327494765	85.2592683769179	2.61698921570759e-20	5.46950746082887e-18
78	Met	1.8814016928327	4.92129685830254	84.9524821439338	3.05622330048453e-20	6.30561558649968e-18
79	Slc6a11	1.68375788399163	6.56166867075932	84.3684504502949	4.10648735747684e-20	8.3652786131487e-18
80	Dtx4	1.19478893343054	7.18140712752063	84.2212333339245	4.42393780084104e-20	8.89930387861685e-18
81	Cdt1	-1.36858888733918	4.55565539275114	83.61802557707	6.00232626214369e-20	1.19253625353924e-17
82	Cdc20	-1.53451050597345	5.38077304106468	83.5669762361958	6.15934362751677e-20	1.2088087438735e-17
83	Mcm5	-1.16056738789691	6.18701918643596	83.5101521389794	6.33895976140673e-20	1.22907083663034e-17
84	Ngef	1.24023270059885	5.93507690388135	83.2962675252639	7.06328448600061e-20	1.35320758610962e-17
85	Nuf2	-1.45039323840983	4.21331023007553	83.061995044644	7.95199358020733e-20	1.50554626689737e-17
86	Aurkb	-1.45478744453928	4.9210777769184	82.634157152909	9.87360271542867e-20	1.84762661045807e-17
87	Cdk1	-1.34170913044815	5.26935629745137	82.1214915743782	1.27973477642102e-19	2.36721514447626e-17
88	Rhbdl3	-1.80807209814942	5.28921317493661	81.8467741725586	1.47056753108783e-19	2.68930037247686e-17
89	Pbk	-1.37264387035014	5.01693463739937	81.5618521392724	1.69861422261667e-19	3.07143805444608e-17
90	Btg2	-1.29776972450793	5.2314435537313	81.2627182662361	1.97619694322253e-19	3.53365971192002e-17
91	Pcsk2	1.31973766219425	5.76005869418122	80.6478738487852	2.69744606453337e-19	4.7703296172017e-17
92	Cep55	-1.71128825093485	3.70458356883925	80.6247824663726	2.72915202551957e-19	4.77393951594417e-17
93	Rasgrp2	1.47562596146558	5.93466808981983	80.4935677464146	2.91652733661096e-19	5.04684671269679e-17
94	Ckap2	-1.51663843584204	4.19808915513812	80.2741186665784	3.25910026313852e-19	5.57964899305194e-17
95	Osbpl1a	1.48653675138935	6.25601035050505	80.1535902565985	3.46408664229005e-19	5.86816277203934e-17
96	Nes	-1.3820173923082	7.18958394131936	79.6742035062972	4.41527898843077e-19	7.40157132925171e-17
97	Igf2bp2	-1.37514546923281	5.36821066956861	79.6078901687043	4.56598455285153e-19	7.57529787722059e-17
98	Ezh2	-1.17474735600272	6.64826043802309	79.2185500884023	5.56055204247741e-19	9.1312208183254e-17
99	Uhrf1	-1.45308464758962	5.40719213396693	78.7184690637387	7.16228243029996e-19	1.1642687995032e-16
100	Usp43	1.57119362271155	4.48133387223149	77.7903462398508	1.14578793922934e-18	1.84391653060177e-16
101	Sertm1	1.23011667135179	5.47449544737393	77.5850562953534	1.27128318168247e-18	2.02561982602139e-16
102	Cenpe	-1.75772003768821	4.30267352784583	77.305560071746	1.46453166705522e-18	2.31065765861957e-16
103	Emx2	-1.19988997273425	5.18865339537879	77.2060197119521	1.54023380361612e-18	2.40650316520333e-16
104	Akna	-1.29574555084139	4.97624065539225	77.042660451903	1.67304795275251e-18	2.58888083688905e-16
105	Rcor2	-1.32489844257271	7.07708098418138	77.0047823750188	1.7054448790481e-18	2.61387851795438e-16
106	Ccnd2	-1.35611764673165	8.85853426041463	76.7119907197934	1.97798759689416e-18	3.00299569781299e-16
107	Mest	-1.05492759017477	6.9655225423017	76.4692141120803	2.23672836914343e-18	3.36408127519862e-16
108	2810417H13Rik	-1.64361591292012	4.45166132068448	76.4417108395526	2.26809738972735e-18	3.37967511971132e-16
109	Bub1	-1.68530732571777	3.84085698479846	76.3831192005592	2.33639957494363e-18	3.44951177610714e-16
110	Crlf1	2.12980600812299	4.10251112120069	75.7713120709811	3.18494903023277e-18	4.65958043123054e-16
111	Cdca7	-1.21441708463907	5.64452014402486	75.5293025688763	3.60024115178621e-18	5.21800513216024e-16
112	Psrc1	-1.5313522365507	4.11943873439872	75.5122354897224	3.63149552477442e-18	5.21800513216024e-16
113	Lig1	-1.13468047250513	5.83908366779085	75.4447454879649	3.75776928230899e-18	5.35166204072554e-16
114	Wee1	-1.47902001426011	4.26131089573045	75.2755363173423	4.09400934810253e-18	5.77937652973807e-16
115	Fam19a2	1.2078138735664	6.45827064989799	75.2423583581032	4.16338594756439e-18	5.82620609166554e-16
116	Efnb1	-1.07554763611311	7.21638801298842	74.8562487373422	5.06265716380776e-18	7.02356394285847e-16
117	Mcm10	-1.6718228774254	3.43510231336429	74.4029088556639	6.36950825624085e-18	8.76106806561402e-16
118	Olig1	1.56698852245054	6.57673192229048	73.7682630375489	8.78477298268057e-18	1.19807925093456e-15
119	Phf21b	-1.72211220908796	7.03420736072898	73.2707234089013	1.1303213697341e-17	1.52859342883453e-15
120	H2afv	-1.05288904906534	7.82082398794711	73.2065518308601	1.16767507731374e-17	1.56594958493417e-15
121	Ncapd2	-1.13309153157313	7.46135453007817	72.9311641067848	1.34251483151446e-17	1.78554472591423e-15
122	Cecr2	-1.66592113984793	4.07787518881761	72.8690175076025	1.38546133156024e-17	1.82755977121302e-15
123	Spc25	-1.6219360761805	4.23877882747652	72.5628804317824	1.61793793909375e-17	2.1058833425129e-15
124	Scn2a1	1.13549769056055	6.26661717684389	72.5571678553646	1.62262806482073e-17	2.1058833425129e-15
125	Cdca8	-1.29507487511475	5.39295697839061	72.5275611804906	1.64715445407148e-17	2.12061253034978e-15
126	E2f8	-1.90875247339833	3.54754945016944	72.5010774244919	1.66940786834036e-17	2.13220482739694e-15
127	Iqgap3	-1.57122894698759	3.9561963895279	72.1040044295229	2.04149060740945e-17	2.58690616890081e-15
128	Kif4	-1.54297189839772	4.52519839342451	72.0285035057533	2.12111289678888e-17	2.66680233187684e-15
129	Mfng	-1.45593513596795	5.48179015722554	71.9047169320456	2.25843439070194e-17	2.81744067050901e-15
130	Notch1	-1.18466980777974	7.06002370344591	71.5981660060539	2.63801757980772e-17	3.26566283937275e-15
131	Atp1b1	1.49976868735044	7.80265355444642	71.5094584325746	2.75932240826589e-17	3.38975385620023e-15
132	Smc2	-1.19909773851114	5.25693759091123	71.1913289226244	3.24209828025417e-17	3.95265815334321e-15
133	4833424O15Rik	1.23052203367648	5.26665714876537	70.9318260005794	3.69784418029049e-17	4.47439145815149e-15
134	Anln	-1.46287695538918	4.10613661677909	70.7279180153909	4.10048545341062e-17	4.92456062699531e-15
135	Insm1	-1.2460992944753	7.09085895379597	70.6161323373587	4.33953908539512e-17	5.17305203713064e-15
136	Prr11	-1.59323616733186	3.41530385823733	69.5088396495877	7.607281179235e-17	9.001762942458e-15
137	Rasgrf2	1.97776144544263	4.48330248852443	69.4331346323612	7.90494530666548e-17	9.28571422045019e-15
138	Cand2	-1.1358249225032	5.68505085945482	69.4159937662233	7.9739430753188e-17	9.29888883413807e-15
139	Ncald	1.22598378726891	7.39268233892747	69.01044761307	9.79432135292384e-17	1.13395693188923e-14
140	Gnal	1.04954378369381	7.7739326033204	68.8722255700607	1.05053964752815e-16	1.20759532483361e-14
141	Gtse1	-1.56635957082649	3.99700520766614	68.6219679044306	1.19268072535687e-16	1.36126318533107e-14
142	Gng7	1.07896578705802	6.72622478104905	68.4378895114473	1.30937395251413e-16	1.48392640970493e-14
143	Prkcb	1.19483106787484	7.0733875398968	68.3581836980832	1.36338255126732e-16	1.53432974808006e-14
144	Caln1	1.45654548397235	5.41192892528751	68.1872651698186	1.48682881665314e-16	1.66163445461105e-14
145	Chd7	-1.26791321557119	5.92794037517769	67.9851194280873	1.64734052896086e-16	1.82832076776325e-14
146	Tgfa	1.13011075564693	6.17167094276371	67.9375581317799	1.68755905218785e-16	1.86012930320953e-14
147	Cdkl2	1.64358894730857	4.11159702851372	67.8115920014902	1.79888785213198e-16	1.96935389145306e-14
148	Cdc25b	-1.10475749161569	5.34816599894762	67.661309082095	1.94136013223786e-16	2.11096679784486e-14
149	Pold1	-1.09953047790487	5.44632377363004	67.4016446914547	2.21464127843445e-16	2.39196121435206e-14
150	Birc5	-1.59821477986548	4.17520383702986	67.1350462610538	2.53531097069829e-16	2.72005063009651e-14
151	Dmrta2	-1.5448327920292	4.8747476785118	67.0998020133376	2.58104326503361e-16	2.75077677246264e-14
152	Pif1	-1.55395091418746	3.48129380956431	66.9922659593647	2.72574383009727e-16	2.88588128011548e-14
153	Camkv	1.30895473583244	8.15815846996228	66.8554102000713	2.92169291847956e-16	3.07312445340468e-14
154	Ccnf	-1.11330778368603	5.14631011812872	66.8032407537814	3.00004522784181e-16	3.13504726309469e-14
155	Clvs2	1.46235817283285	4.2909176396128	66.743348304769	3.09259189508163e-16	3.21090847532572e-14
156	Ccnb1	-1.53500226675121	3.76074955664897	66.7271973385634	3.11803392171805e-16	3.21657178860311e-14
157	Cacna1i	1.24251746092308	5.25545188175993	66.5586586373171	3.3963492784781e-16	3.48136617442981e-14
158	Dlg2	1.08304405084723	7.76418599773071	65.9828102117406	4.54872885950916e-16	4.6208292075751e-14
159	Ppm1h	1.22427250998751	5.16286221696517	65.9755943623482	4.56541256449662e-16	4.6208292075751e-14
160	Espl1	-1.43519236330071	4.40063761281222	65.7758525559484	5.05234737500187e-16	5.08171414411907e-14
161	Pole	-1.45775073176529	4.35604154109052	65.4628119027483	5.92209849944982e-16	5.91952367401528e-14
162	Gabbr2	1.2702239020499	6.53075367132687	65.2976627227353	6.43976771046567e-16	6.39723344225457e-14
163	Nt5dc2	-1.0486886945933	6.97084606561139	64.5686492058548	9.32269672480524e-16	9.15758113617135e-14
164	Zfp516	-1.0841703321795	5.41884983745889	64.5666254839129	9.33227680564284e-16	9.15758113617135e-14
165	Atad2	-1.52520357125358	4.29983568553608	64.3924012295965	1.01950587529665e-15	9.94358063706e-14
166	Dct	-2.06802441708936	2.35994295409584	64.2456594900832	1.09833641684376e-15	1.06347637027664e-13
167	Kcnip2	1.52635003988907	4.61518427669232	64.2362600206716	1.10358885127819e-15	1.06347637027664e-13
168	Zfp365	1.53598194805419	4.43751376772206	63.7210942700578	1.43341457969792e-15	1.37309171613564e-13
169	Rac3	1.23214796435994	8.22006228524162	63.602698713864	1.52220496811812e-15	1.44951742910799e-13
170	Mfap4	-1.5253849070774	5.10677477679552	63.2863234608673	1.78741034891473e-15	1.69204674971087e-13
171	Pmf1	-1.21668309898521	4.48740871410667	63.1789338050679	1.88756356791368e-15	1.77640704669209e-13
172	Hmmr	-1.56208246287127	3.80360407111832	62.9691802529943	2.09966423048081e-15	1.96452886401905e-13
173	Phactr4	-1.19500085095893	5.37809767144813	62.9194063075478	2.15340030099557e-15	2.00316017594924e-13
174	Ttk	-1.60189010019909	3.4233275541159	62.8081904399413	2.27849356234096e-15	2.10734464935362e-13
175	Kntc1	-1.52320984281412	3.92546656655817	62.690543023171	2.41874282511395e-15	2.22427590197479e-13
176	Tk1	-1.56041608224211	3.9817875222666	62.6228695890123	2.50329698803089e-15	2.28895218343075e-13
177	Cdca5	-1.58619084299314	3.40723436145697	62.527800633158	2.62709909948816e-15	2.3885822490431e-13
178	Gfap	3.38426960105565	3.93631811260803	62.4193073230315	2.77588440277502e-15	2.50968020752014e-13
179	Hmga2	-2.66884749056059	1.1368954540657	62.3231482203562	2.91478736231733e-15	2.62054039227781e-13
180	Ramp1	1.92533118004459	3.77294950403013	62.0641024703269	3.32456945866381e-15	2.9723497943487e-13
181	Mns1	-1.62969132625274	3.49928704594066	61.9082556130627	3.59837764479612e-15	3.18930545206881e-13
182	Dhfr	-1.32276163676427	4.23008772475599	61.9036137956223	3.60687001973855e-15	3.18930545206881e-13
183	Mcm4	-1.0581999988503	5.71391944581941	61.8097963076972	3.78287654706596e-15	3.3266575011985e-13
184	Reps2	1.14116341071513	5.89144118992302	61.6516281558921	4.09928023979342e-15	3.58531070103236e-13
185	E2f7	-1.51066920392957	3.738288002541	61.5459315652507	4.32534460881861e-15	3.76258220484961e-13
186	Baz1a	-1.60712134238572	3.93536111398203	61.4053753030648	4.64540542520501e-15	4.01927470472173e-13
187	Gabra5	1.41006040163499	6.06452708882181	61.282296375838	4.94506931887058e-15	4.25566847853391e-13
188	Mms22l	-1.41343326375003	4.10525353512752	61.2678255529906	4.98154907850941e-15	4.26425900640702e-13
189	Grm2	1.27342110411965	5.29518023241896	61.1653292948494	5.24775749463053e-15	4.46836832598355e-13
190	Celsr1	-1.69158843225048	6.97002037182531	60.9580465796468	5.83041395664536e-15	4.93836062127862e-13
191	N28178	0.941276657282133	6.48846337463452	60.8264209532965	6.233567070534e-15	5.25218821288501e-13
192	Doc2a	1.15088082355	5.25528223438789	60.3239799067563	8.04611771684855e-15	6.74407148006478e-13
193	Nek2	-1.4250198983874	3.87875058601835	60.1111300618508	8.96499567728464e-15	7.47531997070164e-13
194	A830018L16Rik	1.63649137768643	3.93135799188103	60.0673915318208	9.16644581798612e-15	7.60389755406446e-13
195	Lrfn2	1.08700588100706	5.04952674816165	59.7654175980834	1.0686472701105e-14	8.81935411173754e-13
196	Tcf7l1	-1.75179684471977	3.79947098827259	59.7227216580695	1.09208404728969e-14	8.96679008828217e-13
197	Ncapg	-1.72602951063567	3.57294014958704	59.6829359337258	1.11438599213014e-14	9.09471732014911e-13
198	Troap	-1.90907416999462	3.2643905882792	59.6748618173933	1.11896727110515e-14	9.09471732014911e-13
199	Klhl14	2.1974342046438	2.3311571085968	59.5314204191293	1.20357083053461e-14	9.73319868130325e-13
200	Kif14	-1.78635433249203	3.02574059845247	59.2379687940947	1.39711927266914e-14	1.12419202275322e-12
201	H1f0	-1.12203836739267	8.1370171247712	59.1449225628537	1.46476817974008e-14	1.17276190629637e-12
202	Mis18bp1	-1.86754734267867	3.134628173655	59.0363673005116	1.54784621718085e-14	1.22950211894476e-12
203	Kif20b	-1.54676059546172	3.639555329545	59.0324685343682	1.55091611350144e-14	1.22950211894476e-12
204	Polr2a	-1.13240651635985	7.34161922819608	58.7489530401662	1.79128836742009e-14	1.41309822043586e-12
205	Ajuba	-1.2915073170736	4.21805869014958	58.6359185738403	1.89721110734706e-14	1.48552373720842e-12
206	Dlx2	-1.2677565891008	6.77566696280968	58.6314147528692	1.90155899996853e-14	1.48552373720842e-12
207	Aqp4	2.74332427130541	3.01827978111502	58.6159692432811	1.91654562597196e-14	1.48999849076168e-12
208	Hcn2	1.31883494926447	5.24959872385683	58.5811550310986	1.95076032634204e-14	1.509307015953e-12
209	Bend6	0.970817472146994	6.71999538897406	58.5535605094706	1.97831330370793e-14	1.52330124385511e-12
210	Scrt2	-1.12595861068474	7.67905410847181	57.5749564987713	3.2534165611289e-14	2.49320155801178e-12
211	Lsamp	1.05880289836064	4.98867603149388	57.488580688514	3.39947224942547e-14	2.59278231800968e-12
212	Grp	1.82968507349126	3.24487480657757	57.4046980882314	3.54758872166972e-14	2.69298798574674e-12
213	Skp2	-1.03518649198281	5.08354970015349	57.3422657911908	3.66200524124302e-14	2.7667910961185e-12
214	Abcd2	-1.35429491805358	4.43835680607791	57.2706546344113	3.79779695501199e-14	2.8559788035985e-12
215	Ctnna1	-0.918626719129389	6.68788023958939	57.2288836715139	3.87931925843229e-14	2.90371557330004e-12
216	Slc24a3	1.27968728837816	5.67762081314094	56.8630135126688	4.67251703850072e-14	3.4812415139163e-12
217	Mmp14	-0.924485051484024	6.43060879939068	56.7603326310643	4.92297348997817e-14	3.65094066240639e-12
218	Rrm1	-0.9747173375167	6.681849329094	56.6045892868169	5.32873318502102e-14	3.93372950213501e-12
219	Fam174b	1.0210231282522	5.8952747582052	56.5545662336168	5.46603078212451e-14	4.01665905829816e-12
220	E2f1	-1.00344095098212	5.02880881676307	56.4581602965491	5.74069865284871e-14	4.19932106455883e-12
221	Zfp703	-0.97060676490364	5.96749411537955	56.4426777553169	5.78607892623642e-14	4.21336507510962e-12
222	Necab1	1.54215663789806	5.41884064939231	56.3801610159675	5.9729995051582e-14	4.32988653317617e-12
223	Ddn	1.44531435189133	4.98059126301513	56.2472241569608	6.39079943464431e-14	4.61197916151259e-12
224	Sox21	-1.09731950138948	4.83864241912978	56.2041995965701	6.53218644177272e-14	4.69296769676109e-12
225	Spc24	-1.29543660365065	4.06122570890021	55.944303504329	7.4553438849665e-14	5.33239329514515e-12
226	Ak5	1.39621319779562	4.48699552784309	55.6422933528378	8.69330641998784e-14	6.18726567164963e-12
227	Opcml	0.968453306774097	6.4430613372638	55.6345864220415	8.72745484039313e-14	6.18726567164963e-12
228	Rapgef4	1.08748074015693	5.10425192750071	55.6189744369806	8.79704141848048e-14	6.20924506787747e-12
229	Agt	4.74226913466477	1.48092931414385	55.4549477385134	9.56257084781545e-14	6.72010710279014e-12
230	Fzd8	-0.978258110845753	5.09875605319458	55.3635731631016	1.00175750440383e-13	7.0092537036395e-12
231	Doc2b	1.07456380949409	5.52510511782569	55.3200490635987	1.02418601692897e-13	7.13516258460513e-12
232	Cck	1.42269722810267	5.78474853560305	55.2385622555507	1.06753695819768e-13	7.4051173570152e-12
233	Gucy1a3	1.16541281777042	7.60908775123182	55.2035005952082	1.08675023495701e-13	7.50603928376099e-12
234	Ppp2r2c	1.08402914739147	8.36302396330883	55.1589865308251	1.11164259531556e-13	7.64515567795443e-12
235	Myo16	0.979565155262185	6.52951572834981	54.8998663291792	1.26829633600316e-13	8.68540124906333e-12
236	Trpc5	1.5339797063079	3.32720612201447	54.887092339505	1.27656641064598e-13	8.70499290107022e-12
237	Ltbp3	-0.987992287230927	5.53792198386949	54.8415340458134	1.30650339476943e-13	8.87154393756308e-12
238	Gas1	-1.00465868401454	6.08577086186209	54.5766577628082	1.49500862536927e-13	1.01088965580116e-11
239	Prickle2	0.991241304159825	5.90820900826556	54.5625299493888	1.50579495894471e-13	1.01392294034716e-11
240	Sfrp1	-0.826244765482217	7.23645750909665	54.5528515991363	1.51322911761351e-13	1.01468317457309e-11
241	Sgol2	-1.69188399277593	3.20920138404451	54.4358346403851	1.60607254949259e-13	1.07246993937694e-11
242	Tcf19	-1.25080177462734	4.2843085966751	54.2487166696447	1.76652479625545e-13	1.17473898950987e-11
243	Eme1	-1.68955453887002	2.89922439551499	54.1228566411553	1.88337662320296e-13	1.24729135790968e-11
244	Tmpo	-0.942378354648308	7.42690120993171	54.1039862408662	1.90155102768496e-13	1.25416642166123e-11
245	Rab15	1.00282190512284	6.54821914348175	53.9678332677884	2.03798869785657e-13	1.33866743324922e-11
246	Serpine2	1.2964829198776	6.00285334691338	53.9140233449959	2.09457392565555e-13	1.37024301567377e-11
247	Stil	-1.53020834330266	3.26813811687044	53.8977858594098	2.111955674008e-13	1.3760203506806e-11
248	Ndc80	-1.61229145353965	3.39855427371632	53.7919550069388	2.2288350111074e-13	1.44631620297385e-11
249	Shisa2	-0.991084160158689	5.1332484043384	53.7273228721441	2.30337558722071e-13	1.48868366767642e-11
250	Ydjc	1.12693410194232	5.27092516387132	53.7154280459154	2.31736330332779e-13	1.49173310561817e-11
251	Cntn1	1.11553646164046	6.61376669661965	53.6218748069651	2.43038194406658e-13	1.55825245521368e-11
252	Cntrl	-1.22973593146281	4.97823670600593	53.5383596616698	2.53592547353319e-13	1.619470184348e-11
253	Cdk2	-1.21885773766893	4.11249100715842	53.509328577886	2.5736782198547e-13	1.63708314593367e-11
254	Nfia	-1.026375631063	6.38478565633853	53.3636465841098	2.77179024965508e-13	1.75615828691729e-11
255	Hirip3	-1.00655243260913	5.4054755889098	53.2587505552654	2.92382116288275e-13	1.84469995878734e-11
256	Gpsm2	-1.03623991033311	5.0763892243252	53.2510067929969	2.93536985193754e-13	1.84469995878734e-11
257	Igf2bp3	-1.08326140767167	5.1176292876516	53.2439551073644	2.94592611326879e-13	1.84469995878734e-11
258	Tcf12	-0.904973163810336	7.23170082631526	53.1869926375749	3.03260270559151e-13	1.89161532329784e-11
259	Vsnl1	1.36758719282524	6.07153048155481	53.055939227577	3.24183287478876e-13	2.01431723760523e-11
260	Rspo3	-1.33834215818614	4.05962929255564	52.7998219877664	3.69334729056807e-13	2.28603992104276e-11
261	Rprml	1.65398123144658	4.27977559125662	52.7078275745035	3.87045473652808e-13	2.38648383428913e-11
262	Ticrr	-1.59991661364436	3.45922856403597	52.6710695373361	3.94357513032007e-13	2.42228834245194e-11
263	Hells	-1.6220508835178	3.6136089416638	52.6170847421546	4.05347681794481e-13	2.48032708863824e-11
264	Rbl1	-1.35077039322112	4.03323118766576	52.5069374261058	4.28731172578323e-13	2.61347377284203e-11
265	Cspg5	1.05125861806102	8.10182187250067	52.4785453551686	4.34974373860776e-13	2.64152550888357e-11
266	Spdl1	-1.674350599233	2.90722254059303	52.3620908660949	4.61548120130693e-13	2.78470226084013e-11
267	Rnd1	1.13489641452646	5.22204727783673	52.3601192064866	4.62011746501159e-13	2.78470226084013e-11
268	D3Bwg0562e	1.10699008046561	5.96454932688008	52.3213970914735	4.71212109448006e-13	2.82955838706968e-11
269	Heg1	-1.1019831605017	5.11663549776184	52.2948290408894	4.7763049963944e-13	2.85743778092844e-11
270	Adcy2	1.14692238205155	5.47220170496483	52.2189309537955	4.96452203297912e-13	2.95903900284196e-11
271	Spata13	-1.10941911576675	5.84664748595763	52.1025199588086	5.26772842934588e-13	3.12817541009089e-11
272	C330027C09Rik	-1.20482316045389	4.45499928244597	52.0638168488573	5.37258555696985e-13	3.17871394736455e-11
273	Sox1	-1.1889257422197	6.68383868138682	52.056155917281	5.39358740410662e-13	3.17945062616439e-11
274	Ptprt	0.874760495093947	6.96793106491818	52.0361170303651	5.44891175958125e-13	3.2003407644869e-11
275	Loxl1	-0.969612775309123	5.09876344643519	51.8953733338439	5.85381887303491e-13	3.42565480450003e-11
276	Tead1	-0.993129606118115	5.67621950117368	51.7840158087353	6.19541276394999e-13	3.61241947863215e-11
277	Mvd	0.942801174573088	6.39288904310478	51.5216196188335	7.08129821404302e-13	4.11405531258463e-11
278	Ptbp1	-0.995877624397744	6.84848888271756	51.4940295004423	7.18151687984061e-13	4.1572716240027e-11
279	E2f2	-1.70071316837415	3.14797604287193	51.4788388784727	7.23730004716105e-13	4.1745472996044e-11
280	Ltbp1	-1.55082042419568	3.88721082649353	51.4715140786229	7.26435299582543e-13	4.17518688435067e-11
281	Adora2a	0.98997069085222	5.17146640763539	51.3674538493644	7.65979505625528e-13	4.38680006549168e-11
282	Cdc25c	-1.70645369710783	3.03013724783844	51.3530092476136	7.71636302159702e-13	4.40352589030357e-11
283	Ccdc85a	1.19960559560951	5.24905935732429	51.2511989076964	8.12710849054259e-13	4.62153911442763e-11
284	Snca	1.37651790561662	6.88215674685358	51.2109762932429	8.2953494993464e-13	4.70060068637259e-11
285	Arpp21	1.05559960928268	6.59734739067283	50.9737863593383	9.36077562578064e-13	5.28571797002413e-11
286	Grin3a	1.21851384690733	5.92945389815144	50.8695678747549	9.87122526543698e-13	5.55446252435935e-11
287	Syngr1	0.92059058623544	7.54302531535657	50.851935393791	9.96030146422429e-13	5.58505684542723e-11
288	Hmgn5	-1.34958854214262	4.65035871159076	50.7290061420724	1.06040773771505e-12	5.92539643161401e-11
289	Msi1	-0.897039043313261	6.81929596653808	50.6020881473545	1.13124617241859e-12	6.2993580113261e-11
290	Mpv17l	1.16095628601597	4.66408703556283	50.5799380617821	1.14408579279345e-12	6.34888712531894e-11
291	Notch2	-1.02105653265605	6.09294460485613	50.3674362586109	1.27492287867516e-12	7.05063020155306e-11
292	Dtl	-1.36915042634152	4.06128623516144	50.1343596268485	1.43570910604417e-12	7.91262556286606e-11
293	A930024E05Rik	-1.69898387309655	3.13771365767196	50.0737512825756	1.4807457421541e-12	8.13298335443207e-11
294	Tmem246	1.07507792350831	6.68634953567431	50.042766033673	1.50431353724515e-12	8.2343257669681e-11
295	Cbx2	-1.03008406192142	5.41433510973416	49.978114827801	1.55470383042926e-12	8.48130465867733e-11
296	Syngr3	1.05397950224723	7.01245859715591	49.9671338724543	1.56342886547202e-12	8.50008808514904e-11
297	Mcm6	-0.876603376442289	6.41484327712514	49.935054834373	1.58919928123493e-12	8.58744908325055e-11
298	Dusp26	1.00521680780014	6.39341265593853	49.933857258183	1.59016953135442e-12	8.58744908325055e-11
299	Gucy1b3	1.12072037154423	7.07543291546285	49.9060255989619	1.61288586451909e-12	8.68099405274438e-11
300	Mal2	1.660945759957	4.03704195910575	49.7959538142283	1.70595407909964e-12	9.15130633165018e-11
301	Kif26b	0.986132645756926	5.99554057843266	49.748558750946	1.74766520990022e-12	9.34391236642003e-11
302	Clic1	-1.01179756278286	5.65126821094716	49.7266558983333	1.76728463873787e-12	9.41752042755249e-11
303	Asf1b	-1.43239809269615	3.16749731648955	49.6525909874825	1.83527556033682e-12	9.74755432095726e-11
304	Stx1a	0.945581857742847	7.13077353889738	49.5796560274188	1.90478681667703e-12	1.0083465210784e-10
305	Abracl	-1.30599969219936	5.40300528631302	49.5671567468706	1.91696108909098e-12	1.0114640920243e-10
306	Casc5	-1.94993078071231	2.59067131366392	49.4959892596804	1.98777687601084e-12	1.04540174070727e-10
307	Sgol1	-1.58057729090845	3.21348230151964	49.3989473263086	2.08857687801321e-12	1.09483608136373e-10
308	Psd	1.00301753063061	8.71271413056059	49.3062225270083	2.189668201949e-12	1.14410163551835e-10
309	Ndrg4	0.91937253665038	8.72527202141982	49.0424116262104	2.50487410928168e-12	1.30456113400227e-10
310	H2afx	-0.823921162832826	7.26155329571288	49.027793532457	2.52361158301764e-12	1.31008003888719e-10
311	Palm2	1.07757580482995	5.15890443890087	49.0123946827616	2.54350155661463e-12	1.31615982477811e-10
312	Fam43b	1.41912181399582	4.41186132821294	48.9806260945184	2.58503262631465e-12	1.33336314279749e-10
313	Golim4	-0.966457292860461	5.38808173642075	48.7718848879237	2.87532169222698e-12	1.47835629370635e-10
314	Gpd2	0.896866810762049	6.02152721041163	48.7041463407117	2.97636511244437e-12	1.52543451447666e-10
315	Fam163b	1.33554243249061	5.06014508855047	48.6238099351749	3.10081671835973e-12	1.58417280789089e-10
316	Cntn6	1.79327276493534	3.6949241314845	48.6026189115993	3.1345036583561e-12	1.59631542322547e-10
317	Chaf1a	-1.01091189924018	5.18109912225204	48.5922910966072	3.15105407700258e-12	1.59968180634708e-10
318	Ntm	0.871143949895736	6.81349016102622	48.5148676552996	3.27794319547574e-12	1.65886603285506e-10
319	Lingo3	1.29717115850551	4.61419074258332	48.4990263133144	3.30452910630981e-12	1.66707795949353e-10
320	Ascl1	-1.13507507173275	5.80012202847084	48.4368204974351	3.41103073710131e-12	1.71542867663036e-10
321	Tcf3	-1.00002901288675	7.66579557854267	48.3982590154064	3.478769032762e-12	1.74404454966476e-10
322	Cdc6	-1.68847259808307	2.96597613340993	48.3317926369732	3.59870109197516e-12	1.79856821966324e-10
323	Stk32c	1.05001080664091	5.80598551187989	48.2715794946981	3.71091829807022e-12	1.84891046968558e-10
324	Mybl2	-1.53571289945613	3.24440033714259	48.2446881560405	3.76215958442954e-12	1.86865537630323e-10
325	Fam53b	-1.05315311401324	5.22735502871218	48.1823179254196	3.8837480173172e-12	1.9139787426835e-10
326	Tnr	0.914881268675376	5.25133720858749	48.1799883146188	3.88836491661349e-12	1.9139787426835e-10
327	Garnl3	1.01728758947273	5.21528862124046	48.1796233428669	3.88908872713294e-12	1.9139787426835e-10
328	Nfib	-1.01808739643419	8.63139614438257	48.1149808841419	4.01943777232073e-12	1.96541952901099e-10
329	Inppl1	-0.877084239484066	5.56111056186974	48.1133475825939	4.0227872876136e-12	1.96541952901099e-10
330	Mef2c	1.18095084857004	8.46504581003348	48.1097125357855	4.03025193918863e-12	1.96541952901099e-10
331	Spryd3	0.911596514871626	6.85503199239318	48.0497749361251	4.15535317261707e-12	2.02030509386485e-10
332	Slc12a7	-0.901368302877734	5.23044194206428	47.9524647662724	4.366788012504e-12	2.11670841822973e-10
333	Sox2	-0.956520632394158	6.92289193166147	47.8842810004413	4.52132039225651e-12	2.185033305483e-10
334	Rbm38	-1.15118912390271	5.25386873989595	47.8727529172963	4.54798342768575e-12	2.19133824256727e-10
335	Sprn	1.10154232267294	5.81608984884848	47.8606052455218	4.57624978640419e-12	2.19837575560008e-10
336	Mrgpre	1.10133205955386	4.6933012013684	47.8145774951263	4.68495595278677e-12	2.24389869488683e-10
337	Syt4	0.863901630185033	8.19123434614216	47.7457049226892	4.85246150427899e-12	2.31723035573774e-10
338	Dbf4	-1.14593872881472	4.49483773363387	47.7127762454175	4.93465251119684e-12	2.34950777700268e-10
339	Icam5	1.41654645251203	4.4191323388835	47.6170725481696	5.18152672633861e-12	2.4597731447483e-10
340	Cdc45	-1.22602016601766	4.06509241706146	47.608766776189	5.20352627902902e-12	2.46295142377688e-10
341	St6gal2	0.968929144560887	5.10577616088227	47.495974388203	5.51170152227502e-12	2.60116752486721e-10
342	Cenpa	-1.23381634942904	4.96456488427729	47.4753103095777	5.57010930873337e-12	2.6210458802762e-10
343	Gm7694	-1.59191322375633	2.71875978093633	47.446422422388	5.65280174157632e-12	2.65220228650693e-10
344	Hes1	-1.31851222081349	3.690758655602	47.3227364331179	6.02097614359669e-12	2.81673165927039e-10
345	Grid1	0.951490910972742	5.49959708137321	47.1971101219425	6.4195022083783e-12	2.99446518954875e-10
346	Larp6	1.11467218970032	4.47514928649281	47.1470692856887	6.58550475912953e-12	3.06302104302519e-10
347	Trpv2	1.03087320144633	4.87620708997512	46.8111947797123	7.81656228713328e-12	3.62512786417395e-10
348	Neil3	-1.68842011904802	2.71627712050821	46.5619582360116	8.87668929521422e-12	4.10495864447938e-10
349	Cpne7	1.72580174222971	3.60953013695367	46.5203366877011	9.0672512402366e-12	4.18106802891483e-10
350	Gpc4	-1.3070842806521	4.60365861629057	46.4682075381302	9.31170735729654e-12	4.28152304288495e-10
351	Pgr	1.62921520454493	2.84605330171244	46.3761630085827	9.75956071856664e-12	4.47466127190578e-10
352	Pde2a	0.806334450967296	7.2473485461291	46.3298598253788	9.99294066152384e-12	4.56864755869043e-10
353	1190002F15Rik	-1.49743003707634	3.14085022106779	46.3199390847702	1.00436658043734e-11	4.57883041897396e-10
354	Id4	-0.996187360751271	6.62153315267463	46.2733877911039	1.0285147648465e-11	4.67567460753524e-10
355	Ctdsp1	-0.923030335870806	5.61573248238564	46.0970547640287	1.12537505902134e-11	5.1015945985438e-10
356	Baalc	1.37682116879901	4.94143584235205	46.0368699638826	1.16048300691801e-11	5.2459699523403e-10
357	Mid1	-0.952685503238627	4.97323091200388	45.93529675793	1.22223822498785e-11	5.50965819460211e-10
358	Myo10	-0.937737785760506	5.71260650233588	45.7695553242805	1.33014831489781e-11	5.97935107029344e-10
359	Igf2bp1	-1.29745749902126	4.17831320251902	45.743023872498	1.34828663100989e-11	6.04400466652986e-10
360	Htr1a	1.55045131111008	3.18826466217575	45.6920146046834	1.38385770388111e-11	6.18622834126631e-10
361	Tfdp2	-0.934366717727332	5.26742026958579	45.6413357413345	1.42012848112117e-11	6.33078328162965e-10
362	Ramp3	1.71929866038248	3.63370704391435	45.5790840530617	1.46598670722459e-11	6.51716134789096e-10
363	Tgif2	-1.28245972738469	4.14715452718904	45.4858836905834	1.5374289085307e-11	6.81593482781942e-10
364	Sstr2	-0.958277916359132	5.7499772584559	45.4621409055546	1.55617913204979e-11	6.88010735496628e-10
365	Rap1gap2	0.862368895377427	6.30864260082246	45.4392493989738	1.57447376092486e-11	6.94191951631882e-10
366	Brca1	-1.34481314367548	3.79773328337257	45.3703347023094	1.63085936167766e-11	7.17087970149688e-10
367	Arhgef39	-1.58133111016309	2.65812999066932	45.2177503001247	1.76299909580856e-11	7.73077505418177e-10
368	Wnt8b	-1.92314328059626	2.0562937292725	45.2042861252992	1.77516153427329e-11	7.76295504648369e-10
369	5730409E04Rik	0.980600984540268	5.63741826627193	45.1029971894611	1.86939073645402e-11	8.15287401673564e-10
370	Syt1	0.84289363332888	8.09353407382825	45.078074382839	1.89333391562687e-11	8.23497910923871e-10
371	Myt1	-1.11044062147972	6.27888325971748	44.9593231041975	2.01170139247166e-11	8.7262292477214e-10
372	Clic4	-0.830872773752339	7.01136072570777	44.9473905432907	2.02399745122906e-11	8.75596531791108e-10
373	Fbxo5	-1.32003066789681	3.62701159600375	44.9059098418894	2.06732999113898e-11	8.91944813603207e-10
374	Kcnf1	1.0630899686265	4.98506096430995	44.850480664694	2.12668659806909e-11	9.15100733227963e-10
375	Grm7	1.3169725153554	4.62845175261479	44.785771334679	2.19814240589072e-11	9.43325486346651e-10
376	Cobl	1.12286728804341	5.09809670179308	44.7053905840806	2.29025906456403e-11	9.80243061862472e-10
377	Exo1	-1.52244506820399	2.99075046196981	44.6148931606181	2.39860145342601e-11	1.02389106604734e-09
378	Dsc3	3.55794804679108	1.18581101375487	44.590120277615	2.42914353376006e-11	1.03418536742859e-09
379	Frmpd4	1.56681334559121	3.50781371045526	44.5805878428799	2.44099935399168e-11	1.03649083387304e-09
380	Abcg5	-3.03730437575677	0.627494090969414	44.5510122457105	2.47815342054882e-11	1.04949797360242e-09
381	Gldc	-0.96839383280641	4.82042446070705	44.4826842174057	2.56616870203159e-11	1.08392002419408e-09
382	Matk	1.18306573146086	5.56998013752671	44.4531216997051	2.60521230235594e-11	1.0975309314611e-09
383	Dkk3	0.968719087971318	5.90905220117178	44.3618067183768	2.72960797144511e-11	1.14693423197039e-09
384	Pola2	-0.985654758299523	4.81268225166602	44.3554976350225	2.73841903666958e-11	1.14764004055009e-09
385	Esco2	-1.72079879424282	2.48498861483886	44.0548571430214	3.1930056053045e-11	1.33467634301728e-09
386	Sox9	-1.07151001800334	5.64496224737113	44.0442292558409	3.21038961921649e-11	1.33787024673742e-09
387	Rad54l	-1.3615300877135	3.10439855010363	44.0400367874443	3.2172732584812e-11	1.33787024673742e-09
388	Clec2l	0.929201952744574	5.81084775687819	44.0195818584681	3.2510707919642e-11	1.34844026430618e-09
389	Fbxo41	0.842055195904473	6.90748630773689	43.9676462740152	3.33848884520333e-11	1.38113884282409e-09
390	Nfatc4	-1.17672337637703	4.19025349423214	43.95868276735	3.35381255928315e-11	1.38392065427035e-09
391	Atf5	-0.863338081794379	5.13751225189295	43.8532857705641	3.53936459265541e-11	1.45675177467016e-09
392	Rasgef1c	1.20984827777118	4.32919335033978	43.7465197069925	3.7378061797326e-11	1.53450292985808e-09
393	Kifc1	-1.36325270089382	3.78781831484412	43.6766473453781	3.87366586028967e-11	1.58623167149216e-09
394	Pnma2	0.855974959482479	5.74849310875682	43.4476229632084	4.35460295752694e-11	1.77864531460612e-09
395	Trip6	-1.14757613989038	4.02530403555445	43.3329799482982	4.61735093213126e-11	1.88119059622249e-09
396	Gabrb2	0.859045427475137	6.53762742240626	43.2034908046746	4.93325875386932e-11	2.00482154358634e-09
397	Fam83d	-1.31598783083023	3.69607448046593	43.1551692079927	5.05661242661049e-11	2.04977490633357e-09
398	St6galnac6	1.0124825324994	5.40467014955589	43.1259684571589	5.13264675219639e-11	2.07536894932403e-09
399	Mical2	1.17486533644262	5.10341403505829	43.0731588265642	5.27307311588625e-11	2.12680615674079e-09
400	Golm1	-0.87216042648326	6.21193142017872	42.7982863299238	6.06852971792878e-11	2.44152121876569e-09
401	H1fx	-0.944587818069892	7.49934699359237	42.6266670838899	6.62499990169593e-11	2.65875619496241e-09
402	Dmtn	1.04447641292458	7.11195807384065	42.6181732634811	6.65383048875635e-11	2.66368393173025e-09
403	Kcnab1	1.21751659745182	3.93277002091248	42.5980641556479	6.72258848114809e-11	2.68453142499048e-09
404	Rasal1	1.42474483788834	4.04744300916861	42.4906952075207	7.10192765073996e-11	2.82703658609151e-09
405	Rad54b	-1.69891872570295	2.04810498496879	42.4872129900317	7.1145828457532e-11	2.82703658609151e-09
406	Fgfr2	-0.837646102281131	5.77681627835299	42.459364642655	7.21660576518237e-11	2.8605132162335e-09
407	Galnt9	0.975315324852245	5.94983146851201	42.382394399163	7.50626958579788e-11	2.96801956865467e-09
408	Rasgef1b	-0.841613777803528	6.3838295704304	42.3119397819941	7.7816039394491e-11	3.06934686758712e-09
409	Sap30	-0.893359246326959	5.22884894331132	42.2765366219669	7.92375179248993e-11	3.11777353536774e-09
410	Qser1	-0.94096404412401	6.22577554762554	42.2617673556004	7.98381776664293e-11	3.13374583703865e-09
411	Gab1	-0.908533545437557	5.55476306043488	42.2545941612966	8.01315506701186e-11	3.13760838183508e-09
412	Amn	1.48331053481181	3.23682897122756	42.2398610561302	8.07375014719578e-11	3.1536616776413e-09
413	Neto1	0.945745988180565	5.67394027912953	42.1763191363612	8.34038775155156e-11	3.24992397301984e-09
414	AI854517	-0.901079027762292	5.66249404415737	41.9700500845415	9.26821564393512e-11	3.59874301744688e-09
415	Cenpn	-1.3252554646112	3.23492475400347	41.9675026233061	9.28029796955482e-11	3.59874301744688e-09
416	Fgf15	-1.99119764144636	3.0339240889467	41.8981562884013	9.61532596780644e-11	3.71969809615166e-09
417	Slc6a7	1.5546097639873	4.56428380593672	41.8724621785931	9.74251116757232e-11	3.75318168973044e-09
418	Slc7a14	0.958079888971265	4.90066665395854	41.8712558118041	9.74852386942971e-11	3.75318168973044e-09
419	Rxrg	0.879950886965921	5.81320052647491	41.7912359303668	1.01557619152163e-10	3.90063667068201e-09
420	Megf10	-1.1086460934829	4.48609599523618	41.7507144130994	1.03684358388159e-10	3.97283899890628e-09
421	Rtn4rl1	1.21151638368214	4.46631244064217	41.7361441120212	1.04459917752036e-10	3.9930485899846e-09
422	Gpr56	-0.814876820393896	8.28580931875605	41.6211215032982	1.10789852772608e-10	4.2249789115393e-09
423	Iqgap2	-1.23314525673014	3.76905709290255	41.5797936679675	1.1315679247772e-10	4.30504080695968e-09
424	Rasgef1a	1.33670642768267	4.3097481347708	41.4168567392137	1.22992227590669e-10	4.66819320428452e-09
425	Epha8	1.07211982105823	5.29000597558815	41.4083535788162	1.2352838406408e-10	4.67751125821938e-09
426	Kcns1	1.91482064843835	2.62861004204257	41.391341182409	1.2460811347114e-10	4.70732011758462e-09
427	Rapgefl1	0.988823338070968	5.42741273444822	41.3694423443964	1.26011890770587e-10	4.7492022439603e-09
428	Gm9866	2.0698115588898	2.39592127745341	41.339319913562	1.27968724230622e-10	4.81168382954066e-09
429	Dek	-0.993335543375062	5.83894104576746	41.3240010125564	1.28975519880314e-10	4.83823552781795e-09
430	Pex5l	1.31249216632878	3.4732712433308	41.2777654956201	1.32062568164719e-10	4.94251839412748e-09
431	Glrb	0.897774785513275	5.48330159952034	41.1995848443135	1.37451733460121e-10	5.13227551409218e-09
432	Tyms	-1.22790542714311	4.35813524608479	41.1731782278093	1.39321296884253e-10	5.19004081194046e-09
433	Timeless	-1.01540035719767	4.9396376869638	41.1482640089943	1.41108532357897e-10	5.24447947167582e-09
434	Ptprn2	0.811901933923347	7.2000815517346	41.070665707094	1.46823491300927e-10	5.44430978227147e-09
435	Dmrt3	-1.88460135673632	2.64569711340429	40.9989524498319	1.52310835117992e-10	5.634800619664e-09
436	Prkar1b	0.888843744683787	8.58157863813256	40.9917968490422	1.52869506577933e-10	5.64249763614375e-09
437	Ppfia4	0.886306085967428	5.76551667911574	40.9524676242523	1.55976948708897e-10	5.74402067636677e-09
438	Shroom3	-1.31649364558157	4.1919937328635	40.9188459755965	1.58683514772485e-10	5.83035114893517e-09
439	Tmem158	0.996927238898852	6.83860992665269	40.847496446517	1.64583966435991e-10	6.03337077871161e-09
440	Fam102b	0.858752836505189	6.45595766731062	40.8189379338351	1.67006792724211e-10	6.108273443888e-09
441	Plagl2	-0.936318181226172	4.91951429355205	40.7994491716831	1.68680630384445e-10	6.15550427387045e-09
442	Faim2	1.08099432159465	5.76078684161638	40.7625421836063	1.71896626671148e-10	6.25867061768957e-09
443	Etl4	-1.08021521157889	4.55098750775289	40.7425292161037	1.7366610583398e-10	6.30882311780191e-09
444	Dusp16	-1.0982090224643	4.2429783032921	40.6927845632441	1.7814375429349e-10	6.45690864379533e-09
445	Gabra1	1.25965686132252	4.29400214712307	40.6442368925192	1.82625070989975e-10	6.60446127514982e-09
446	Gpr37l1	2.93051796580605	0.951457112310523	40.5947461691323	1.87309619684574e-10	6.75868544749743e-09
447	Kif18a	-1.36171870221865	3.38192573809645	40.5879202524245	1.87965098410296e-10	6.76716404634651e-09
448	Prss12	1.47741050683383	4.20178752328867	40.5244868055448	1.94167375491453e-10	6.97485619148205e-09
449	Gnai1	0.781846154574628	6.79698333945696	40.5025249777967	1.96362124700847e-10	7.03798590826445e-09
450	Penk	1.45822116800436	4.44955685047449	40.439086976314	2.02842257612299e-10	7.2540898927883e-09
451	Cacna2d3	0.876058222166403	5.6169235906149	40.419227222969	2.04914585781065e-10	7.31195217067556e-09
452	Lima1	-0.834476428298825	6.10490555601856	40.4033132517655	2.06590465139807e-10	7.35544326436929e-09
453	Myo5b	1.10636901547873	4.82447088530236	40.3368220631007	2.13742286256934e-10	7.59327729080095e-09
454	Tppp	0.939764523071444	5.17930477084721	40.2815021961223	2.19881044393602e-10	7.79415340842783e-09
455	Ablim2	1.20614117535279	4.46295122365569	40.2310411329168	2.25634429932212e-10	7.96458207226653e-09
456	Nhlh2	-1.16698732626635	4.15248397044912	40.2306567364582	2.2567883085525e-10	7.96458207226653e-09
457	Slc12a5	0.948128909839382	6.8618421760354	40.1506076669454	2.35118342461282e-10	8.27956123682585e-09
458	Kcnk1	1.04478954060215	4.85810194725022	40.134576178434	2.37055787319226e-10	8.32588790719041e-09
459	Slc25a18	2.36950563065073	2.10088769491522	40.1311771042045	2.37468622966532e-10	8.32588790719041e-09
460	Lrrc3	0.92198627203059	5.72297695808978	40.0665072977985	2.45461675353337e-10	8.58742335100272e-09
461	Akap7	1.36839137405507	5.30203340077961	40.0297321159094	2.501265670524e-10	8.73164174311121e-09
462	Sptb	1.08573663264441	5.18301010228598	40.0094180143858	2.5274133469589e-10	8.80382315857349e-09
463	Dok5	0.941161095191969	6.87091295631801	39.9793205189731	2.5666578078491e-10	8.92121470879387e-09
464	Dock9	0.92172201664013	6.89515923302082	39.9594643127137	2.59288194204714e-10	8.98165508774342e-09
465	Nnmt	2.30227483156836	0.970410293361406	39.9577121560123	2.59520885838606e-10	8.98165508774342e-09
466	Creg2	1.85388812215961	3.13669147277586	39.8557207470359	2.7343215621239e-10	9.41324961528359e-09
467	Lrrc73	1.06867960778278	5.46574121408722	39.8548446730412	2.73554827587485e-10	9.41324961528359e-09
468	Nefl	1.02840893882734	7.19767933420824	39.8534773173607	2.73746400295329e-10	9.41324961528359e-09
469	Faah	1.01443211829446	4.68774010032543	39.8447795207692	2.7496814922951e-10	9.43510112057677e-09
470	Idh2	-0.740345981872485	7.06358787847115	39.6033589406822	3.11147674906558e-10	1.06538287920665e-08
471	Jazf1	0.866519470220491	5.97010216698918	39.5918714213633	3.12983323511879e-10	1.06939291407148e-08
472	Nkain2	0.905747810065114	5.67080837292214	39.5840200263522	3.14244170876505e-10	1.06978552559652e-08
473	Nrn1	-0.807661091082259	5.482039150271	39.5828795901789	3.1442773479597e-10	1.06978552559652e-08
474	Plce1	-0.964514577870668	4.38789830299891	39.5751242890354	3.15678873699805e-10	1.07177639545379e-08
475	Dhrs4	-1.02993154460608	4.22079410065283	39.4504514038534	3.36489942484151e-10	1.14002792513631e-08
476	Gpr37	1.31129083298813	3.34585872912593	39.4374604375434	3.38735974244542e-10	1.14522647762971e-08
477	Phyhip	1.19395032457605	4.73082319084166	39.310982285534	3.61402879824556e-10	1.21929906604121e-08
478	Tuba1c	-1.29058859518331	3.44877492293067	39.2937702070967	3.64602753430999e-10	1.22752136212658e-08
479	Gmnn	-1.28047953938526	3.35428340974923	39.2645177153272	3.70106244450444e-10	1.24344880833841e-08
480	Gyg	0.985472002447078	4.97629523459774	39.2416592750458	3.74464597082501e-10	1.25547057517681e-08
481	3110035E14Rik	0.864066214843672	5.62579389601129	39.1496699734171	3.9252960887571e-10	1.31330124649414e-08
482	Trp53inp1	-0.923166533749763	5.61351802104618	39.1253953699381	3.97440508512564e-10	1.32697305051715e-08
483	Ung	-1.10881500100139	3.94975914835134	39.1193268370126	3.98677790390653e-10	1.32834817406973e-08
484	Sv2b	1.12539236587973	5.59196785083919	39.1059766214697	4.01413286823074e-10	1.33469917868672e-08
485	Syt7	0.728499928602471	7.35944679499366	38.9439490053185	4.36150096994926e-10	1.4472089713277e-08
486	March1	0.892286265634285	5.11154922157097	38.9388529792683	4.37290132189002e-10	1.4480061928637e-08
487	Slc41a2	1.27272069652869	3.59733995573037	38.6080986897036	5.18035233395614e-10	1.71185647043852e-08
488	Rbp1	-0.770802101196602	6.5300723125488	38.5820384559955	5.24998500366924e-10	1.73131165295182e-08
489	Rhou	0.802631664076659	6.30202356598792	38.5526874222759	5.329533348739e-10	1.75395051495412e-08
490	Caly	1.07682757713534	7.14899366198585	38.498907400876	5.47843461633201e-10	1.79927445470676e-08
491	Rims3	1.20938403939684	4.72597551908368	38.4415203804786	5.64191902450908e-10	1.84919354096588e-08
492	Sybu	0.856497183131665	7.83710286689019	38.4179693411312	5.71041672167972e-10	1.86784016873967e-08
493	Dlx6os1	-0.901584067669251	5.68247605807341	38.3618668555328	5.87696256200544e-10	1.9184170083236e-08
494	Golga7b	0.831489631351127	6.3764754124043	38.3241221744394	5.99173936878859e-10	1.95192432513997e-08
495	Arx	-0.965879374167885	7.17270700811059	38.3157834329634	6.01739758141093e-10	1.95632281368982e-08
496	Dpp10	0.990699105560441	5.16243653488953	38.2562756238127	6.20372427300168e-10	2.01283336139952e-08
497	9630028B13Rik	-1.65628635790535	2.38780259675003	38.2393707491125	6.25770152194794e-10	2.02626138013497e-08
498	Acot7	0.774653229565416	8.07404280068977	38.2134305490063	6.34144431877693e-10	2.04925428558388e-08
499	Sgk1	0.979480839378366	5.11164987904876	38.0925011877138	6.74689324976949e-10	2.17590687512105e-08
500	Ak2	-0.798566687389396	5.90012690247719	38.0811550430862	6.78624118522314e-10	2.18421958787592e-08
501	Pik3r1	0.738093858606379	7.3834079496826	38.0512551631057	6.89103667043772e-10	2.21352201870966e-08
502	Pdyn	1.43875318403279	3.11638583575027	37.9476817718113	7.2667364583628e-10	2.32955358216001e-08
503	Jun	-0.73533616845673	6.39124371838967	37.9115764590576	7.40246893919629e-10	2.36834856140131e-08
504	Ablim1	0.870389432214668	7.48677514668926	37.9076050844379	7.41755283095366e-10	2.36846582755034e-08
505	Shroom2	0.777751054117821	6.69361274797913	37.8717807969382	7.55501744795975e-10	2.40758209485181e-08
506	Gpr17	1.3848119701382	4.10163818574596	37.8463317328046	7.65421717290274e-10	2.43437385303407e-08
507	Syndig1l	1.08118394162752	4.65040398248845	37.8039991084107	7.82212582840412e-10	2.48286924963526e-08
508	9330182L06Rik	1.06050733590335	4.54055002291683	37.6948087459873	8.27244176807475e-10	2.62063790105565e-08
509	Grin2b	1.00990344237839	5.8356788079761	37.6533238965837	8.45025619439564e-10	2.67170870209055e-08
510	Arhgef4	0.83513975713846	5.98512816293726	37.4107087955938	9.56952437279481e-10	3.01965403394876e-08
511	Gucy2g	2.8761832210284	-0.378333210750734	37.2354223075184	1.04694691893957e-09	3.29716570772888e-08
512	Fads3	0.906519916564174	5.64858313827413	37.0953619647821	1.12490968495785e-09	3.5357756953177e-08
513	Amph	0.749120261614263	7.29244841339952	37.0736867635389	1.13748378596053e-09	3.56832876558729e-08
514	Syndig1	1.14747346834285	4.32648101894189	36.9318006407876	1.22334272392173e-09	3.8302051470958e-08
515	Cpne4	1.01192316680055	5.09067521404605	36.855261312853	1.27232276393314e-09	3.97582334756816e-08
516	Dbx2	2.62967680365043	0.494235522866716	36.8485210889061	1.27672900466745e-09	3.98186044033204e-08
517	Chaf1b	-0.945172997784548	4.46627911561792	36.8203837307625	1.29528867879644e-09	4.03193050442382e-08
518	Cxcl14	0.899214798358626	5.13150145749628	36.7780302064233	1.32373608685677e-09	4.11252603200501e-08
519	Aacs	0.77000179653004	7.10998032971521	36.7261587763478	1.35943000173847e-09	4.21528073564107e-08
520	Hmgn2	-0.858591596286234	6.64644431285885	36.713720877204	1.36813108319769e-09	4.23047453374319e-08
521	Tmem151a	1.24694551239806	5.52476552958076	36.7116466596268	1.36958754245958e-09	4.23047453374319e-08
522	Fam131c	1.02134689202445	5.14435686495574	36.675482887759	1.39523171763058e-09	4.30142989115497e-08
523	Kcnj4	1.67130463033926	3.21014440306148	36.6222891794297	1.43382831200981e-09	4.41196922087456e-08
524	Lrrc4c	0.766400866976177	5.64313152514254	36.5449192823479	1.49188319291099e-09	4.58184660754132e-08
525	Fdps	0.920678011434395	6.42442366212666	36.4854524857123	1.53809925040801e-09	4.71478690225067e-08
526	Nrgn	1.74916207065921	6.85516498750813	36.4695812021956	1.55067455599333e-09	4.74429764821306e-08
527	Apba1	0.720484224146897	7.42528700360774	36.4611471974538	1.55739891269138e-09	4.75582935520729e-08
528	Gas2l3	-1.33921191292881	3.24304096017449	36.4082911099271	1.60021056479198e-09	4.87730845060554e-08
529	Serp2	0.828414733409492	6.66090305045871	36.3987341206245	1.6080762693796e-09	4.89201727847372e-08
530	Ptma	-0.719896368571881	7.99415034639263	36.3693628402705	1.63249290474287e-09	4.95692609736359e-08
531	Shank3	0.808181394820227	6.67367998386857	36.2861756624835	1.70368066489044e-09	5.16333953673859e-08
532	Rhof	1.07173652283134	4.93335716115374	36.271498040112	1.71655992166388e-09	5.19259376303322e-08
533	C2cd4c	1.14382040173279	4.35915562804777	36.2574293195013	1.72899638104093e-09	5.22040126830988e-08
534	Jakmip3	1.15500762588201	4.31787872669743	36.2017382158963	1.77911797791221e-09	5.36167520946464e-08
535	Ctbp2	-0.753913131091043	6.50473634554461	36.1497398597919	1.82722871252335e-09	5.49637227488566e-08
536	Auts2	-0.90303777359616	7.98286875859851	36.1416263986281	1.83485218716701e-09	5.50900676270126e-08
537	Thy1	1.31650696528931	5.72501315042247	36.0524886282329	1.92073326868959e-09	5.7561192724435e-08
538	Chrm1	1.1824119236622	5.05308283871355	36.0330443321655	1.93999555100757e-09	5.80303873649903e-08
539	Esr1	3.20303137392239	-0.0196056470467686	36.0165458856236	1.95649117691032e-09	5.84152365677509e-08
540	Pgm2l1	0.929388097582529	6.71099080123808	35.9203057790704	2.05555277770944e-09	6.12592793549593e-08
541	Rad51	-1.24747022541843	3.48695113851964	35.8987229738711	2.07844897979438e-09	6.17730491116018e-08
542	Scn1b	1.23207805367747	4.21867084239342	35.8968299794425	2.08046931078657e-09	6.17730491116018e-08
543	E330013P04Rik	-1.81439685924054	1.67091716519012	35.8610850346887	2.11899001988116e-09	6.28009325781721e-08
544	Fezf2	-0.949406934232767	7.29707180467901	35.7989253822625	2.18768530480742e-09	6.47176831071062e-08
545	Trp53	-0.819238152205263	6.43004988965974	35.7718938756425	2.21825054776929e-09	6.55014790188095e-08
546	Itpka	1.77305789839628	2.44647032065981	35.7528291000375	2.24006439576209e-09	6.60244621263723e-08
547	Slco1c1	1.12199018450577	5.33387704344401	35.7446314330243	2.24951005351415e-09	6.61816550113404e-08
548	Sema5b	-0.748259997386037	6.07491106534016	35.7364406969294	2.25898755786627e-09	6.63392094320108e-08
549	Sphkap	0.830829730118806	6.24876585825019	35.6801401856182	2.32522389433104e-09	6.81599783815472e-08
550	Col22a1	-1.30978407619299	3.69623643033799	35.6620798733232	2.3468807522208e-09	6.86697308099805e-08
551	Unc5c	1.12216363092496	4.61341156032768	35.6493258394036	2.36229620949992e-09	6.89018768968535e-08
552	Ss18	-0.814013281022769	5.80495067014635	35.6484342608498	2.36337762052216e-09	6.89018768968535e-08
553	Dlgap1	0.77002829078335	7.11016289460301	35.6281073191761	2.3881674534196e-09	6.94986958912868e-08
554	Msn	-0.845196050989173	6.10324670802741	35.613620505099	2.40599367967104e-09	6.98910763302274e-08
555	Pak6	0.909975152804427	7.19991637466497	35.5969470455935	2.42667559497845e-09	7.03648474774563e-08
556	Zswim5	-0.770234592831008	6.53906812427443	35.5657406922289	2.46586385016269e-09	7.12919632988132e-08
557	Foxg1	-0.928727886191807	9.45758040076725	35.5614975670626	2.47124098896909e-09	7.12919632988132e-08
558	Sema5a	-0.884714591021738	5.71171949583873	35.5609473829377	2.47193907417745e-09	7.12919632988132e-08
559	Ly6a	2.69546661541667	0.20404564216838	35.5570898258902	2.4768391729056e-09	7.13054969759745e-08
560	Chadl	1.10978634883931	4.13281513209562	35.5415724997903	2.49664865900856e-09	7.17474408382586e-08
561	Kcnk3	1.15285038707558	3.71367849871038	35.4914207739092	2.56176405440776e-09	7.33849186262373e-08
562	Mcm7	-0.761965284735622	6.70018825131466	35.490671793135	2.5627492865187e-09	7.33849186262373e-08
563	Gas7	0.729918346524553	7.59556381921175	35.4473652255748	2.62036603131617e-09	7.48671181304853e-08
564	Reep5	0.812484757704996	8.48108771426056	35.4448032124427	2.62381498947329e-09	7.48671181304853e-08
565	Kcna6	0.775988369489039	5.74334816996562	35.3178886021948	2.80047978918826e-09	7.9766586278596e-08
566	Chtf18	-1.22726479473134	3.57173513982542	35.2995007408133	2.82704519448471e-09	8.0380986421983e-08
567	Wdr62	-1.26656618288313	3.46872744870063	35.2763985104797	2.8607795501961e-09	8.11966936530966e-08
568	Snhg18	-1.4496225141913	2.69244149327302	35.2455661489226	2.90643043307664e-09	8.23424997557088e-08
569	Lhfpl5	1.54455890564609	2.60339436015683	35.2422505917091	2.91138273541281e-09	8.23424997557088e-08
570	Spon1	0.881111758475029	5.37722577673709	35.2361419061487	2.92052914781631e-09	8.24562729400139e-08
571	Serinc2	-0.921056026506376	5.87064486224447	35.1876920183861	2.99409878898856e-09	8.43853446780962e-08
572	Ncapg2	-1.1021842973537	4.22749701510277	35.1669681481406	3.02613132918297e-09	8.51390410498978e-08
573	Depdc1b	-1.47268279878415	2.40025231838646	35.1285564546464	3.08641395228665e-09	8.6683524841447e-08
574	BC030867	-1.45255240759204	2.31853973492328	34.978077211889	3.33438421146367e-09	9.34847475872557e-08
575	Rcc2	-0.761163533447558	8.13866953266446	34.9663145339324	3.35458831759084e-09	9.38876344260684e-08
576	Actl6a	-0.881517742660145	5.66248814633595	34.9135218427944	3.44678800577504e-09	9.63006239182946e-08
577	Dok4	0.771649487947745	7.4701730526551	34.8953675283441	3.47907646137144e-09	9.70342764174188e-08
578	Sulf1	-1.48381079455008	5.41996667950474	34.8890127128619	3.49045027935286e-09	9.71830732623279e-08
579	Coro2a	0.865027433055745	4.89392482577442	34.8172061707617	3.62158614344596e-09	1.00660079113084e-07
580	Stambpl1	1.25244711786834	3.47841427259862	34.7913804644652	3.66994686749606e-09	1.01828370583817e-07
581	Ntf3	1.53828693040824	2.91880497678527	34.7663470480945	3.71744113467118e-09	1.02968640585651e-07
582	Syt16	0.735568903844184	6.69494126107972	34.7522090520802	3.74453569945569e-09	1.03540915827045e-07
583	Zfp36l1	-1.25451591708949	5.42778741109038	34.7254151389757	3.79642824449928e-09	1.04795745692499e-07
584	Cgref1	1.16567701621871	5.13085638740516	34.7027393329841	3.84090738205332e-09	1.05841990581137e-07
585	Paqr9	1.05803554245844	4.56285573428111	34.6932362476733	3.85970274284596e-09	1.06178113231829e-07
586	Luzp2	0.859303408447177	5.3328819639634	34.6869848737044	3.87211701021576e-09	1.06337848200345e-07
587	Ppp1r14a	-1.60401329416259	1.81454454478173	34.6751277174738	3.89577345277013e-09	1.06805250724752e-07
588	Ntrk2	0.733613900516461	8.15669371303059	34.6614446716672	3.92325270196006e-09	1.07375690021502e-07
589	Emx1	-0.845422509653013	6.20984301857621	34.5550488768018	4.14365378581767e-09	1.13215314728631e-07
590	Nr4a2	0.889751324688569	5.89538186531531	34.5258271596718	4.20632890339358e-09	1.14732967868327e-07
591	Npas2	1.58552785611711	3.44484402216085	34.5080537974452	4.24491284889527e-09	1.15589479656974e-07
592	Kcnma1	0.962453651965442	4.61921239423699	34.5017936836723	4.25858708123127e-09	1.15765949152458e-07
593	Bean1	1.31107089637828	4.80247256683707	34.4872179258557	4.29059669998863e-09	1.16439414321951e-07
594	Smarcc1	-0.715237464448625	7.52404241141371	34.4800405935292	4.3064471622734e-09	1.16672818489e-07
595	Slc1a1	0.800240646757423	6.12602358090778	34.4752061386989	4.31715663861387e-09	1.1676638955498e-07
596	Ddx11	-1.1436273397273	3.32701063463393	34.4641599155514	4.34172687036226e-09	1.17233910276409e-07
597	Yap1	-0.937880064653832	5.12967878363658	34.4228885495226	4.43477272632978e-09	1.19545724430193e-07
598	Pak4	-0.759248497143419	5.42154547154911	34.377630633559	4.53910342786266e-09	1.22153497432431e-07
599	Tcerg1l	1.04999679060217	4.98577892043649	34.3567553608393	4.58805099890531e-09	1.23264615568252e-07
600	Zfp219	-0.882628720612163	6.96034858944294	34.2199921394925	4.92206906005293e-09	1.3201484300928e-07
601	Shisa6	0.822194940914463	5.41195813360207	34.2167993699136	4.93015103762984e-09	1.3201484300928e-07
602	Adarb1	0.76038877965296	5.88592775444807	34.2104150691526	4.94635173674819e-09	1.3222863538121e-07
603	Hs3st2	1.03062340808455	5.01379542853908	34.1540732322015	5.09165521590829e-09	1.35887242768843e-07
604	Dlk2	1.06126631845021	5.20843583289489	34.1346658471835	5.14268969744584e-09	1.37022028644033e-07
605	Kcnj2	1.44174956568428	3.24342691425594	34.0986459855279	5.23877067310185e-09	1.39351299904509e-07
606	Lhx2	-0.816314561693876	8.38085453355181	34.0272550002194	5.43454739928169e-09	1.44320414680925e-07
607	Nrxn1	0.698916259650657	7.41057175742498	33.8907418689944	5.82954433781324e-09	1.54554953918334e-07
608	E130114P18Rik	-1.11752325177401	3.87478172176184	33.8804228124833	5.86054581428136e-09	1.5512132202176e-07
609	Fignl1	-1.20213563860822	3.74956968009896	33.8725266695196	5.88437961148738e-09	1.55496422147235e-07
610	Fanca	-1.32833175177702	2.82215325907903	33.8274871572038	6.02219524953097e-09	1.58877357624102e-07
611	Rasl10a	2.08885761428902	0.548716041701163	33.7406924166809	6.29696041028659e-09	1.65854310773719e-07
612	Ica1l	0.792919872791921	5.48693833946291	33.7013014005645	6.42576847657105e-09	1.68970411917415e-07
613	F2r	-0.741204362052893	6.28649991398503	33.6740532353698	6.51641041375131e-09	1.71074376490212e-07
614	Bora	-1.21974908431226	3.27248978922062	33.5746367650486	6.8581184820372e-09	1.79751955588639e-07
615	Cyr61	-1.20915267211077	3.6171543739447	33.5460129817707	6.9597892275967e-09	1.82120143154006e-07
616	Ank	0.737042570477454	6.57785063088864	33.4790962610847	7.20340404232149e-09	1.88188930605649e-07
617	Dna2	-1.25546876573637	3.15425259533986	33.4684198294535	7.24305469101328e-09	1.88918118545343e-07
618	Kcnb1	0.727785615195804	5.71885226634065	33.4462441178235	7.32611183903999e-09	1.90108349344715e-07
619	St6galnac5	0.821199418646133	5.73423962973097	33.4453881484048	7.32933684650738e-09	1.90108349344715e-07
620	Atp8a1	0.891953508351162	6.72806647804559	33.4452670919506	7.32979306162478e-09	1.90108349344715e-07
621	Pde1a	0.803361509868601	5.42329053250239	33.4436366987592	7.33594015678047e-09	1.90108349344715e-07
622	Snph	0.770148573009347	5.9457995904089	33.4378267819166	7.3578873822678e-09	1.90370549265009e-07
623	Dlx1as	-0.735731022300108	6.20242003403139	33.4238511004445	7.41095088593109e-09	1.9143568636804e-07
624	Ache	1.31904953627536	4.23435105293455	33.4153460379306	7.44343071134654e-09	1.91966555188622e-07
625	Smtnl2	1.25821091835938	3.29345920472906	33.3532343057927	7.68499051969281e-09	1.97879283893466e-07
626	Acsl5	1.07912451651177	4.48355002975775	33.3299406002262	7.77759337862349e-09	1.99943786329373e-07
627	Prdm16	-0.876585959407513	5.52239889766907	33.3126844415792	7.84691416704887e-09	2.01404130287588e-07
628	Ttf2	-1.16078692714607	3.44284089022356	33.2736418143754	8.00604721584197e-09	2.05161334147364e-07
629	Peg12	-1.34404765899151	3.33703588030912	33.2394112614812	8.14822383687395e-09	2.08472760265203e-07
630	Ptprr	1.07129232797958	4.32864263180734	33.1344290785732	8.60023278996706e-09	2.19688168712603e-07
631	Gabpb2	-0.991624669895752	4.57002790687472	33.0338901934752	9.05663601988187e-09	2.30980100583136e-07
632	Smo	-0.819930139288552	5.86498124233483	33.0156641010346	9.14193543317182e-09	2.32786656528535e-07
633	Pdgfa	0.939108528622938	4.43722460728328	33.0101664978242	9.16782222258539e-09	2.33077034799473e-07
634	Smtn	-1.08510478786751	4.59049658496043	32.9366477194337	9.52114209029791e-09	2.41308800308521e-07
635	Aatk	0.695498556010117	7.30328550085973	32.936554483089	9.52159871968624e-09	2.41308800308521e-07
636	Dusp14	-1.09303588775106	3.66909414362402	32.927834961021	9.56440007813538e-09	2.42012406379611e-07
637	Ddr1	-0.678306226586826	7.75099239572126	32.8957087804251	9.72376694677528e-09	2.45658683633367e-07
638	Lmnb1	-0.853676874210359	8.51991283573538	32.8906102891103	9.74930220416817e-09	2.45917743529277e-07
639	Atg9b	1.6175154742495	2.1803989061597	32.8397990842707	1.00074838054174e-08	2.52035112489174e-07
640	Gse1	-0.826883056114748	7.70768202860468	32.8222032023087	1.00984791589398e-08	2.53929414226278e-07
641	Tbc1d31	-1.06491891525834	3.50668986706526	32.8086995451557	1.01688736103538e-08	2.55300597521721e-07
642	Mlip	1.98258585743586	2.82822949420581	32.7480763686609	1.04910072933187e-08	2.62977851045761e-07
643	Gdf10	1.12657030018308	4.34999038669609	32.7106448110201	1.06949910560322e-08	2.67674169618549e-07
644	Prom1	-0.916555221543599	4.64860626626894	32.6833689154433	1.08461291145088e-08	2.71035335154954e-07
645	Mkx	1.77978325408946	1.64269088207595	32.6780880774715	1.08756369363607e-08	2.71351356925353e-07
646	Tpd52	0.881773379320174	4.65318528279021	32.6636533663877	1.0956704920374e-08	2.7295085492814e-07
647	2010300C02Rik	1.24544679097963	3.80667019515769	32.6550313928548	1.10054159491733e-08	2.73633781844e-07
648	Bbx	-0.987537416977729	4.13678041726245	32.6527880912591	1.101812531131e-08	2.73633781844e-07
649	Smarca5	-0.803493663075463	5.05198096313466	32.6490336983231	1.1039428616619e-08	2.73740407900229e-07
650	Htr5a	1.32090153966101	3.18212335889709	32.5531279470678	1.15978322625757e-08	2.87144484002509e-07
651	Slc16a7	1.3126244574748	3.35624579401003	32.5067504128719	1.18779237496553e-08	2.93627383875889e-07
652	Chd4	-0.764780311364083	8.25860540503892	32.46648028007	1.212662032963e-08	2.99315492277202e-07
653	Rspo1	-1.77962860726137	2.18770539070037	32.4331791598211	1.23362134606438e-08	3.04022485791946e-07
654	Sptbn4	0.740082742890688	6.20103638492523	32.4075860768303	1.24997557681144e-08	3.07581910667072e-07
655	Ccbe1	1.04725226366366	5.08631908334832	32.3981207251142	1.25607888654911e-08	3.08611870553203e-07
656	Arhgap19	-1.0210067535866	4.26958271224403	32.3879399494545	1.26267682834244e-08	3.09760033513947e-07
657	Creb5	-1.48722763059776	2.08822225552292	32.384532196697	1.26489306509654e-08	3.09831416995412e-07
658	Nedd1	-1.13072077342871	3.7386759754461	32.3373073309094	1.29600998987434e-08	3.16970953906501e-07
659	Bcor	-0.793331099090823	6.52979000695909	32.2948921887282	1.32461079688322e-08	3.2347437866831e-07
660	Pcdhac2	0.746190534892187	5.22621887802049	32.1082782328386	1.45814666931572e-08	3.55544762868151e-07
661	Dio2	1.67323037501262	3.35721975048559	32.0876262432353	1.47372975960273e-08	3.5880080213747e-07
662	Xkr4	0.903678278364054	5.04570949751869	32.0571841229644	1.49700474237392e-08	3.6391687793087e-07
663	Bcan	1.02241027227049	6.10512901977816	32.010909742087	1.53309169348183e-08	3.72127369882398e-07
664	Synpr	1.09131494692894	4.71032279118756	32.0049782625998	1.5377799098875e-08	3.72703194123788e-07
665	Gpc5	1.82242911799135	1.56763882856551	31.9937909832677	1.54666140855071e-08	3.74292060869272e-07
666	Lefty2	1.55323092360296	2.34397937115144	31.9886244554195	1.55078040255976e-08	3.7472536063655e-07
667	Npy5r	2.47563832918811	-0.391773769774407	31.9804326252034	1.55733384107791e-08	3.75744730201901e-07
668	Endod1	1.05340883113584	4.82099173013357	31.9489113332621	1.58281055498848e-08	3.80863688885551e-07
669	Hpca	0.73172931786627	6.23758493154059	31.9483310386454	1.58328346401811e-08	3.80863688885551e-07
670	Chd5	0.703274467332093	7.57649341970836	31.9145354871073	1.61107056702909e-08	3.86969531868645e-07
671	Ntsr1	0.919330240187837	5.97596430869524	31.8741107415754	1.644950635362e-08	3.94518488448296e-07
672	Gng4	0.991697999372351	6.02007320467086	31.8561721373058	1.66021275294737e-08	3.9758636656521e-07
673	Arhgap44	0.752277016124058	5.395324932751	31.8374791008182	1.67626767543169e-08	4.00834705805679e-07
674	Gpd1l	0.701664650998049	7.01446745667685	31.8204937069043	1.69099076980294e-08	4.03755407395232e-07
675	Prkcz	0.702894793340769	6.72429185941266	31.8097897409759	1.70033552996262e-08	4.05385180499088e-07
676	Rian	0.884547568787839	8.29765725059372	31.7624197502063	1.7423153511893e-08	4.14779303945109e-07
677	Cx3cl1	0.950429885583398	5.96464946308542	31.7123726001957	1.78779612391263e-08	4.24977888066854e-07
678	Spg20	-0.7985544978586	4.91479815846508	31.7017557665395	1.79759612446958e-08	4.26677203998362e-07
679	Syn2	0.756865235978496	6.67230204701805	31.6986142836626	1.80050621296419e-08	4.26738534392234e-07
680	Pcdhgc4	0.790257788891015	5.62008692546856	31.6267389703906	1.86839187373642e-08	4.42176918000592e-07
681	Sufu	-0.743288586825858	5.78034297827401	31.5892302753907	1.9048306472912e-08	4.49805868275931e-07
682	Kcnd2	0.840270600833365	5.31093047148656	31.5878168126626	1.90621762358905e-08	4.49805868275931e-07
683	Mctp1	1.17846965968877	3.60938180512858	31.5620426164196	1.93168700131874e-08	4.55148446738249e-07
684	Mfap2	-1.13901610904938	6.54098750463123	31.5505513600478	1.94315195682905e-08	4.5718047428728e-07
685	Pcna	-0.729498622142886	6.07473627814597	31.5319578714784	1.96184744099347e-08	4.60905268144642e-07
686	Kcnj6	1.78918950004824	1.56039233895855	31.5209637320443	1.97298654605169e-08	4.62846537691106e-07
687	Litaf	-0.915329384477679	4.43474670767603	31.4858202230169	2.00902016160713e-08	4.70338053374901e-07
688	Tmem150c	0.858686965731272	6.02882627845054	31.4841335363768	2.01076605183578e-08	4.70338053374901e-07
689	Erbb2ip	-0.854576126952861	5.66047361814643	31.4738029411213	2.02149246648923e-08	4.72160787564748e-07
690	Cnn3	-0.654034018825886	8.10888492193661	31.4642834707998	2.03142741476489e-08	4.73793643272629e-07
691	Epha10	1.7726559081406	2.84929564811333	31.4528388233768	2.04343633418704e-08	4.75904789089321e-07
692	Rgs7	0.954569569372833	4.99963178231422	31.3742580880882	2.12783431915338e-08	4.94844475406581e-07
693	Gpr98	-1.04493417057902	4.14610254253977	31.3284580247382	2.1786265382344e-08	5.05925496101099e-07
694	Otx1	-1.03598973225494	4.53127515888531	31.2871251112754	2.22550653299058e-08	5.16067386677485e-07
695	Tspyl5	0.773355374720068	5.16208834471206	31.2630345355459	2.25329493280261e-08	5.21759357605646e-07
696	Napb	0.697890040495799	6.76027789409121	31.24314828895	2.27649534670212e-08	5.26374132391914e-07
697	Eml1	0.678648593115855	6.79091427431081	31.2326791464456	2.28880522952521e-08	5.28461155792671e-07
698	Tmem59l	0.755329711203261	6.13595208837284	31.2160470752442	2.30849889889469e-08	5.32244595700748e-07
699	Pcdha5	1.0672051865415	3.70673238059955	31.1951056041797	2.33353683118265e-08	5.37247614080434e-07
700	Pkia	0.728281558702526	8.51883050628456	31.1806167902545	2.35101891136387e-08	5.40499247722554e-07
701	Dzank1	1.04441545872419	4.38768890041828	31.1775183537299	2.35477445364146e-08	5.40590374927988e-07
702	Sema7a	0.720457146791384	7.11135236744235	31.1359121874169	2.40579035142192e-08	5.51515443382237e-07
703	Crb2	-1.15145728261057	4.36257408771087	31.085468819598	2.46912932113945e-08	5.65230414866248e-07
704	Dlx1	-0.864532496097611	6.50487393474132	31.0772213003213	2.47964301934118e-08	5.66830896452522e-07
705	Dclk3	0.962295820242558	4.20121366510748	31.0380714202595	2.53016512185895e-08	5.77559536256398e-07
706	Nr3c2	1.37897027326653	3.27653335036897	30.9479627945577	2.65040141171856e-08	6.04148865705195e-07
707	Sv2c	1.44702037401416	2.59599304934005	30.942644728349	2.65767383645013e-08	6.04949717821669e-07
708	Fgfr3	-0.707239863402615	5.86920450289204	30.9349665310472	2.66820900687462e-08	6.06489937113465e-07
709	Fgf17	-2.17097517471791	0.375110391058527	30.8462732803238	2.79297965910899e-08	6.3395517142512e-07
710	Msi2	-0.741485840953464	6.34033925536488	30.8099427752431	2.84576044357292e-08	6.45025673498859e-07
711	Camk2b	0.872031036932234	8.73839118908798	30.7972716632745	2.86440304277181e-08	6.48338089554525e-07
712	Rif1	-0.811724472074569	4.97502712978114	30.7894791097992	2.87592868136974e-08	6.50032588051731e-07
713	Hrk	0.955053725622408	4.91293650870869	30.7506602984568	2.93403984879068e-08	6.62237072743176e-07
714	Nln	0.683339787837152	6.05492320245326	30.6495081472754	3.09104947105828e-08	6.96698307251272e-07
715	Acss1	-0.794711287323387	5.17216789464919	30.610305851876	3.15413886517219e-08	7.09923870730294e-07
716	Cntrob	-0.763872193338789	5.5673550245691	30.6052029358867	3.16244546823602e-08	7.10799370395563e-07
717	Six4	-2.19489012795119	-0.282834311054553	30.595351836791	3.17854327590561e-08	7.13421156752427e-07
718	Tspyl3	0.808827539725606	5.10364220516217	30.5762878546226	3.209929494205e-08	7.19462330783301e-07
719	Emp2	1.22639773991503	4.30205534556472	30.5667410667624	3.22576344478206e-08	7.22005717898159e-07
720	Cyth3	0.667174613260538	6.68364963656896	30.5452733993516	3.2616553229551e-08	7.29025265448839e-07
721	6330419J24Rik	0.973145600720235	4.86360150746727	30.5016704251805	3.33579158685888e-08	7.44561636717337e-07
722	Nceh1	1.12386579725109	3.60275354679869	30.4925416424469	3.35152531321503e-08	7.47037352708719e-07
723	Zdhhc2	0.927965827796724	4.89746060138516	30.4649402656611	3.39955076709642e-08	7.56693921091048e-07
724	Lhpp	0.759969354712677	5.26038790222117	30.4356499664725	3.45126912159287e-08	7.67144668146327e-07
725	Pitpnm1	0.765983454236782	7.07816855947867	30.4302428443918	3.46090239831217e-08	7.68224859255693e-07
726	Mpdz	-0.742610867011812	5.77885033745723	30.4135377069076	3.49083461178658e-08	7.73801672279359e-07
727	Adcy8	1.15419349543065	3.70593611984175	30.3969520567397	3.52080929539272e-08	7.79372544577098e-07
728	Slc2a3	0.769510739979055	5.92540314065635	30.3706542881706	3.5688658038625e-08	7.8892523875768e-07
729	Speg	0.725532737376349	5.87072520477879	30.3654170112838	3.57851457996293e-08	7.898129274673e-07
730	Cep192	-0.828716666865807	4.88434315830893	30.363151191838	3.58269705493773e-08	7.898129274673e-07
731	Entpd3	1.34307987761435	2.94327228263298	30.3543457692935	3.59899752913747e-08	7.92321029225845e-07
732	Slc2a6	1.17249372390392	3.36170541085155	30.3108990751433	3.68051969011639e-08	8.08305631408418e-07
733	Bcl2l12	-1.47159815707371	2.26839379000647	30.3103031785646	3.68165057989418e-08	8.08305631408418e-07
734	Cd200	0.752681818458922	7.72695704024871	30.2586928384453	3.7809288717596e-08	8.2897123069792e-07
735	Paqr7	0.90644835128041	4.71256872210915	30.2307432443739	3.83580803787968e-08	8.39859302770036e-07
736	Hspb3	2.56351499124071	0.601717268056616	30.2234875579514	3.85018462373481e-08	8.41861700404406e-07
737	Mxd3	-1.13069129503415	4.62820586615951	30.2008117222311	3.89546396546918e-08	8.50606534549464e-07
738	Shcbp1	-1.51021263251879	2.95217716513763	30.1933272340937	3.91052586409059e-08	8.52738383886312e-07
739	Grem2	1.38365849157673	3.35590703623619	30.1562345737584	3.98603721213456e-08	8.68028374220318e-07
740	Tmem240	0.949152925916197	4.86947259873613	30.1523168195774	3.99409758443349e-08	8.6860827603092e-07
741	Adra1d	2.69158893515802	-0.0891632335937851	30.1342367851144	4.03150746140065e-08	8.7556072302727e-07
742	Fhl2	0.952057820945576	4.06424448038986	30.0790483281213	4.14788456079767e-08	8.99621377856022e-07
743	Nsf	0.673113822290989	7.44029355695037	30.0394654575435	4.23342098994892e-08	9.16937335010067e-07
744	Gpr68	1.63829930105548	2.14369510471864	30.0103023821617	4.29756943465064e-08	9.28924030910483e-07
745	Cdc14a	-1.37128164900549	2.58783805202727	30.0090675640596	4.30030698457907e-08	9.28924030910483e-07
746	Epha6	1.26109824338719	2.99523433357879	29.9979006125056	4.3251432143015e-08	9.33036591792949e-07
747	Rap1gap	0.766944473843206	6.48030878930947	29.9192060989588	4.50428911586534e-08	9.7038185731755e-07
748	Gucy1b2	-1.4882841031351	1.85831962058429	29.8844057140416	4.58586402821596e-08	9.86635157835288e-07
749	Ankrd13d	0.84725691135892	5.70848640795776	29.8580717847658	4.64857526901071e-08	9.98582116329757e-07
750	Sh2d5	0.96203065328056	4.32249810107893	29.8558924509558	4.65380343781345e-08	9.98582116329757e-07
751	Npy1r	1.40197465752454	4.20954977667412	29.8044965780992	4.7788231874485e-08	1.02404263056736e-06
752	Wscd2	0.853174697205214	4.51124871501163	29.7797121804225	4.84030795719829e-08	1.0358387759999e-06
753	Tead3	-1.22497332560003	3.41403286813557	29.7743158500708	4.85379981407139e-08	1.03734661896216e-06
754	Hmg20b	-0.800554806243168	4.9406553280668	29.750534118035	4.91370903336493e-08	1.0487575527048e-06
755	Ier5	-0.830168202603734	6.70578374478805	29.6244120859441	5.24403185865405e-08	1.11777754571284e-06
756	Trim59	-0.913017159181759	4.6810297953304	29.5980565371223	5.31582110732296e-08	1.13158080793847e-06
757	Dcc	-0.898561894299571	6.73341877918653	29.5813640376643	5.36179787977279e-08	1.13986014899846e-06
758	Slc22a3	1.86633621242717	1.11378848724889	29.5743195162928	5.381320217492e-08	1.14250113799603e-06
759	Dync1i1	0.744340367714364	7.84199788987369	29.5438541241365	5.46657164921899e-08	1.15907164098658e-06
760	Tenm1	0.930219487301038	4.74727671091196	29.4765340152866	5.65978342078083e-08	1.19845913935034e-06
761	Rit2	1.12913848261413	4.49088698129512	29.4599887111595	5.70830749293967e-08	1.20714576194321e-06
762	Gatm	1.07660477770953	4.80949859186131	29.4545425452003	5.72437101996439e-08	1.2089541053056e-06
763	Gnaz	0.735689607887448	6.48646983600763	29.422011885821	5.82126821163508e-08	1.22780693748156e-06
764	Gabrb3	0.680569370068449	7.37535524518158	29.4105626727786	5.8557608795354e-08	1.23346544285816e-06
765	Cbln4	1.21624689095205	3.12011676881544	29.399730032375	5.88858453069752e-08	1.23875805035968e-06
766	Pdzrn3	-0.732496790935106	6.10516856380744	29.3808472496952	5.9462420262703e-08	1.24925421578026e-06
767	Fam131b	0.717024923102694	6.91135472091502	29.3684728413146	5.98433303249412e-08	1.2556176204945e-06
768	Usp1	-0.820761970317292	5.01474872271193	29.2696602547845	6.29740212394996e-08	1.31958453620738e-06
769	Ifi44	2.96172797087783	-0.633495271690697	29.2573579203263	6.33751140424702e-08	1.32626230206173e-06
770	Cyp39a1	-1.09907279440781	3.18008845896731	29.2147967063946	6.47825860972374e-08	1.35392984583446e-06
771	Epb4.1	-0.621990265470371	7.66371167604498	29.2123194891527	6.48654639370142e-08	1.35392984583446e-06
772	Smyd2	0.684450169449597	6.39513053395912	29.1761137203056	6.60889589319209e-08	1.37768084985933e-06
773	Sox11	-0.822380538546227	9.44179690608343	29.1687132248153	6.6341874668406e-08	1.38116402204225e-06
774	Mtbp	-1.16473217605623	3.06427200157363	29.164258779031	6.64945749443372e-08	1.38255451496023e-06
775	B3gnt7	1.08724227318763	3.38592617444104	29.1223840147778	6.79473875167028e-08	1.41093846104038e-06
776	Camk1d	0.698613032966664	5.9375655970692	29.1035370393641	6.86116063916522e-08	1.42289507945987e-06
777	Dscc1	-1.56321327304869	1.62022781327448	29.0588677999801	7.02119721631687e-08	1.45421012615428e-06
778	Adora1	0.779498269941111	6.17672037603036	28.94524907693	7.44531962591934e-08	1.54007106349512e-06
779	Sp1	-0.696907133139725	5.57565877124814	28.9164564259453	7.55681587853553e-08	1.561127572956e-06
780	Zfp362	-0.737721304245811	7.26452593405952	28.9083797776724	7.58839118139945e-08	1.56564076002899e-06
781	Oprd1	2.16975584581476	0.298244918205524	28.879554592397	7.70216369779221e-08	1.58707964646056e-06
782	Chek1	-1.41579482330854	2.70176405263089	28.8409590776416	7.85718054249817e-08	1.6169514893916e-06
783	Wnt3a	-2.14022929032662	0.758339432864276	28.8160206716643	7.95900305087309e-08	1.63446344869389e-06
784	Gnb4	0.70619887861356	6.14570443686242	28.8145745471179	7.96494791380947e-08	1.63446344869389e-06
785	Crhr1	1.12752043800289	3.92936625096342	28.8126795653211	7.97274471648982e-08	1.63446344869389e-06
786	Neurl1b	0.702066585615242	5.67915255601409	28.8031138757746	8.01221913358141e-08	1.64046618978022e-06
787	Kdm3a	-0.767569398503685	6.31288124275838	28.7529118914197	8.2226195939127e-08	1.68140555431813e-06
788	Slc8a1	0.660351217233193	7.49662054578036	28.7108025364794	8.40336692473041e-08	1.71618507512293e-06
789	Fkbp1b	0.896723976838879	4.94180090371164	28.6976981794575	8.46042337422396e-08	1.72564757112023e-06
790	Arhgef28	0.828321194865965	4.64891710069762	28.6946695112269	8.47366534397579e-08	1.72616071367851e-06
791	Ska1	-1.71096316691096	2.17898688331538	28.6531842302089	8.65715211811753e-08	1.76130909022586e-06
792	Ckmt1	0.907842173665412	5.2753884042752	28.6136803063506	8.83557492168924e-08	1.79500725335052e-06
793	Oip5	-1.36937372680884	2.023748323127	28.6115955504713	8.84509259868865e-08	1.79500725335052e-06
794	Sema6b	0.67156371076069	7.14649459282566	28.6066723712197	8.86760951796563e-08	1.79731032711109e-06
795	Stk38	-0.729295492420501	6.20961301909723	28.6009772091961	8.89372888323645e-08	1.8003368417349e-06
796	Rhov	0.799898214495401	4.74638119556042	28.5935416777088	8.92794605869489e-08	1.80499291360021e-06
797	Cdk4	-0.719991582553927	8.84061451176303	28.5655150796621	9.05811009339771e-08	1.82901086239711e-06
798	Selm	1.26354377293797	5.17015704776413	28.5453667658048	9.15285832202556e-08	1.84582642827515e-06
799	Gabrg2	0.6784333210722	6.36639078264804	28.5322850075635	9.21490687584292e-08	1.85601372156371e-06
800	Tgif1	-1.36931477305533	2.18515043086137	28.509167724291	9.32558763399911e-08	1.87595852242435e-06
801	Nasp	-0.675369568950689	7.36919607682512	28.4877831376739	9.42915836033649e-08	1.89424528047461e-06
802	Pdxk	0.737375048423249	5.79543146866156	28.4855512235925	9.44003426918933e-08	1.89424528047461e-06
803	Srrm4	-0.71250669556591	7.09250358013917	28.4217102742648	9.75650456027121e-08	1.95531043447627e-06
804	Uaca	-0.953612583144773	5.07182651938918	28.4189360723221	9.77049524289041e-08	1.95567885502283e-06
805	Blm	-1.03197061629445	3.83266262063752	28.412155336189	9.80477610881102e-08	1.96010263253535e-06
806	Rnf122	-0.861522689571127	5.53125327095556	28.3737509181391	1.00012214368641e-07	1.99689400227609e-06
807	Slbp	-0.667909342621273	5.29488238970738	28.3707948861762	1.00165045345657e-07	1.99746725495372e-06
808	Lbr	-0.835380956642856	4.77023558522834	28.3002627691067	1.03881883034593e-07	2.06902369266795e-06
809	Arhgap26	1.11058793607489	3.88381430893176	28.2930835206045	1.04267873975413e-07	2.07414449429706e-06
810	Ncdn	0.669959487546621	8.2408203763581	28.2676509534587	1.05646851439068e-07	2.09898121013447e-06
811	Zfp664	-0.639649449471653	7.20787795691817	28.2339887973429	1.07500188393375e-07	2.13316958300196e-06
812	Topbp1	-0.723095231194876	6.36720600833019	28.2276309149114	1.07853875001846e-07	2.13673682923017e-06
813	Clstn3	0.657781194905638	7.36190281722078	28.2259871447709	1.07945506876538e-07	2.13673682923017e-06
814	Gxylt1	-0.926928491103033	4.59417266704923	28.1882937874352	1.1006826023644e-07	2.17607925305287e-06
815	Adcy5	0.78311822959155	7.12176614779031	28.1680535815162	1.11225325598575e-07	2.19409706853618e-06
816	Cacna1b	0.642671637281535	7.16934866153639	28.1675843074829	1.11252296521812e-07	2.19409706853618e-06
817	Cenpm	-1.10913201935652	4.01190197822819	28.1406379746922	1.12812045821868e-07	2.22213494909586e-06
818	Gsg2	-1.35316062640948	2.11723557536811	28.1351031757994	1.13135122407628e-07	2.22454705131257e-06
819	Trpc4	0.808505712285484	4.7207042068065	28.1338061973468	1.13210963463928e-07	2.22454705131257e-06
820	Midn	-0.7939868454076	8.71656459793509	28.1191078920492	1.14074018160822e-07	2.236110040483e-06
821	St18	-0.956359608867508	4.42744502139874	28.119051839887	1.14077322018054e-07	2.236110040483e-06
822	Grik4	1.02575961452975	4.05245464474605	28.0976303838863	1.15347003997405e-07	2.2582473665818e-06
823	Arl6ip6	-0.818390699316055	4.94161530728689	28.0553286750295	1.17896036007368e-07	2.3053473966787e-06
824	Fosl2	0.691098246266899	5.91566747562275	28.0309019420327	1.19393581786254e-07	2.33179722292012e-06
825	Lyar	-0.75732169188591	4.97215227968543	28.0242513789742	1.19804603702499e-07	2.33698846955675e-06
826	Ncor2	-0.756905577340393	7.78254051320535	27.9860114974751	1.22195594389944e-07	2.38074297883459e-06
827	D430041D05Rik	0.664973608402031	7.5487075218598	27.9625118693534	1.23688597399427e-07	2.40691728893468e-06
828	Pan2	-0.738507185936658	5.6811775728696	27.9438124370535	1.24889679457552e-07	2.42735460327341e-06
829	Npas1	0.894927953499789	4.38140715979686	27.9274393281179	1.25950933197572e-07	2.44502818811644e-06
830	Rtkn2	-1.18902579712815	2.68166128199753	27.9170155287919	1.26631274691065e-07	2.45226278225373e-06
831	Cdkl1	1.31239220519599	2.63912446452475	27.916635345861	1.26656157995075e-07	2.45226278225373e-06
832	Skida1	-0.759938736298784	4.93686197362521	27.9147328512149	1.26780751558759e-07	2.45226278225373e-06
833	Sox6	-0.743470134148557	5.83078157179224	27.9110946481493	1.27019358059247e-07	2.45392860653957e-06
834	AI593442	0.947097550266178	4.97797046665773	27.8630017271949	1.30216085648571e-07	2.5114324016421e-06
835	Tmem179	0.830031450119859	6.2280573937465	27.8604584714021	1.30387362345912e-07	2.5114324016421e-06
836	Trim16	1.20176744012287	2.98609799962764	27.8593212676959	1.30464020864525e-07	2.5114324016421e-06
837	Lrp4	-0.807632211722182	4.87945799875862	27.8532560476603	1.3087363878981e-07	2.51630760937205e-06
838	Cr2	1.86492027451346	0.961990439182331	27.8441670292185	1.31489884663715e-07	2.52513927672216e-06
839	Sorbs2	-0.685503139488111	6.64050739140113	27.787792191254	1.35377653488739e-07	2.59670152275837e-06
840	Actr3b	0.875655748793698	5.42118337635204	27.7818200677066	1.35796197706197e-07	2.60162882105456e-06
841	Shfm1	-0.983139666530931	6.83373794028685	27.7604729147389	1.37302900184708e-07	2.62736691162011e-06
842	Hecw2	0.888029419402563	4.3745923506084	27.7349365885567	1.39127302417678e-07	2.6591160068975e-06
843	Gareml	-0.830075401089121	5.33596201875659	27.7276171532791	1.39654693409457e-07	2.66602963349749e-06
844	Oxtr	1.43908145991125	2.6257457557655	27.7245196036911	1.39878485629394e-07	2.66680822114985e-06
845	Dgkg	0.949203322343385	3.95898216151116	27.722468071864	1.40026902806912e-07	2.66680822114985e-06
846	Tmod2	0.648982050169595	8.55501250118609	27.699279701385	1.41715468627092e-07	2.69577663902576e-06
847	Lhfpl3	1.03904423497618	3.82511328550612	27.675534661126	1.43465720288846e-07	2.72584868548807e-06
848	Bmf	-1.06047170042736	3.99217169154574	27.6618958839515	1.44480815377038e-07	2.74189830408334e-06
849	Nhsl1	-0.681481889765745	6.08220820995621	27.6145804198206	1.48058497361678e-07	2.8064845677756e-06
850	Zgrf1	-1.26970805014637	2.78334489920245	27.6013026491162	1.49078334311601e-07	2.82249133420775e-06
851	Npbwr1	2.20884123586241	0.140122676029018	27.5928002356303	1.49735080738676e-07	2.83159418839895e-06
852	Msx3	1.85563201075042	0.971462506813433	27.4372517831704	1.62275055282961e-07	3.06513200078485e-06
853	Hmgn1	-0.753241103728207	7.1513108828629	27.4333980859815	1.62598743996163e-07	3.06764547143055e-06
854	Dgat2	0.911072828392735	4.48471939577356	27.398668976179	1.6554514085538e-07	3.11957605595507e-06
855	Cd164	-0.733402860948767	5.68499262983816	27.3587645557815	1.68996733069604e-07	3.18089406466565e-06
856	Nme4	-0.974105463316774	3.87583581138496	27.3405192122368	1.70598829434373e-07	3.2072978529058e-06
857	Camk4	0.858275231922684	5.60214931094402	27.2935444475065	1.74794009301239e-07	3.28233371258442e-06
858	Syt5	0.683974519805688	7.45621978325944	27.2792494563964	1.76091057280248e-07	3.30283611283337e-06
859	A930017M01Rik	1.32555027506083	2.51493726208285	27.2734462053001	1.76620360830988e-07	3.30890741193608e-06
860	Fen1	-0.886715080483602	5.20102582619594	27.2689784555947	1.77028941919041e-07	3.31270553756178e-06
861	Ska3	-1.20974818953725	2.74988178002039	27.1717949816621	1.8615471160658e-07	3.47942830880916e-06
862	Coch	1.09910622979949	3.1285023127588	27.1609727516284	1.87199687274107e-07	3.49490089014177e-06
863	Rab3b	0.94360931870379	6.23635936538639	27.1561247068379	1.87669710804022e-07	3.49961605558415e-06
864	Shmt2	-0.717207016921605	5.9571711078031	27.1496988414412	1.88294529205502e-07	3.50720353993535e-06
865	Gm5607	-0.889189524787563	5.35242807029713	27.1450293366232	1.88749875655614e-07	3.51162051898937e-06
866	Neurod1	-0.958514798741567	6.07329208554186	27.1181446043125	1.91393090439834e-07	3.55668476264232e-06
867	Hbp1	-0.648405389437402	6.06126854210911	27.105500963836	1.92648964557575e-07	3.57589364085935e-06
868	Fgf12	0.81978847239307	5.00847285054017	27.0879435044458	1.94406630711371e-07	3.60436164520517e-06
869	Grin2a	1.95090975077104	0.257742493499624	27.0652219222872	1.96705154463377e-07	3.64213954671043e-06
870	Pla2g7	1.66791160679002	3.04669867524904	27.063338749925	1.96896874767792e-07	3.64213954671043e-06
871	Cald1	-0.819171784848381	5.56557223371072	27.0531744436686	1.97934911307654e-07	3.65713723039504e-06
872	Gpr176	0.929324882957581	4.07313720210832	27.0489100528954	1.98372046688777e-07	3.65944446923366e-06
873	Nxph4	-1.02461984956375	4.26049616499165	27.0475217014388	1.98514572897594e-07	3.65944446923366e-06
874	Pole2	-1.15867741080767	2.70002764461885	26.9815817260562	2.05403408186419e-07	3.7821018855195e-06
875	Matn4	1.65190384034878	1.30351105149012	26.9756316385048	2.06036685354635e-07	3.78942671704244e-06
876	Rapgef5	0.674408989135766	5.99391425575931	26.947475968531	2.09059978922926e-07	3.84064182740485e-06
877	Zfp367	-1.07155922591927	3.39702538624963	26.93594367528	2.1031108997493e-07	3.85922049140997e-06
878	Fam81a	0.922232401744224	4.52424957896282	26.924419881358	2.11568774980007e-07	3.87787733001509e-06
879	Rbm20	-1.20492670684865	3.08498019024741	26.9105058035615	2.13097381074798e-07	3.90145182438763e-06
880	Dusp4	-0.810965265742869	6.89896091436005	26.903186210523	2.13905952692769e-07	3.91180510986901e-06
881	Chmp2b	0.725899221063258	5.56615856042507	26.8938066555379	2.14946578136256e-07	3.92637375930394e-06
882	Mad2l1	-1.00475452565272	4.04114712962799	26.8666878447449	2.17983937226476e-07	3.97500027422629e-06
883	Cd83	1.25702441005928	2.95578487604154	26.8656360209394	2.18102606235122e-07	3.97500027422629e-06
884	Nup93	-0.631904758862417	5.72768751415993	26.7789769836004	2.28105430997998e-07	4.15260260299863e-06
885	Shkbp1	-0.701453398241886	5.82992290767405	26.7609118715893	2.30247872682864e-07	4.18686894359925e-06
886	Ssbp3	-0.715234617691876	8.26087740999572	26.7555343652268	2.30889507883358e-07	4.19379779951116e-06
887	Klf9	1.5410724850833	3.24687235228113	26.7118389747651	2.36170059383076e-07	4.28487572226815e-06
888	Rbbp8	-0.933075442653969	3.66843691820006	26.6441730799945	2.44587308139361e-07	4.43259408771028e-06
889	Gabra3	0.799819943256309	6.01578703433303	26.6164943112662	2.48116447282863e-07	4.4914937976638e-06
890	Rmi2	-1.29826268421388	2.04830717905835	26.6060838645726	2.49456984882592e-07	4.51068680642197e-06
891	Mmp17	0.674991603270079	7.21944073584337	26.5998403738122	2.50264429801925e-07	4.52020815802737e-06
892	Lsm11	0.730267949154009	6.55689756974054	26.5587681651879	2.556418251643e-07	4.61215683001018e-06
893	Slc35f2	0.874366593451224	4.38039454117871	26.5543596605616	2.56225849491467e-07	4.61751690466537e-06
894	Olfm2	0.740867415194982	7.80374105250449	26.5497320497814	2.56840339040119e-07	4.62341339616625e-06
895	Lonrf2	0.620198942647531	7.33310411397042	26.5353924365865	2.58753858686516e-07	4.65265457859453e-06
896	Wdhd1	-0.920526074267175	3.91918490988688	26.5070687049627	2.62575549726833e-07	4.7161030376718e-06
897	Nrip3	1.06601834130238	3.72791116858987	26.4677330907123	2.67977093041701e-07	4.80775402265339e-06
898	Pcdh17	0.69133036883812	6.33361172043649	26.4362202366007	2.72384669355136e-07	4.88138806673965e-06
899	Tmem200c	1.00681250838048	3.90186459283843	26.4184950074116	2.74895681400671e-07	4.91941891456501e-06
900	Gap43	0.788668996561123	9.86554990213798	26.4169321587893	2.75118189467999e-07	4.91941891456501e-06
901	Fxyd6	0.688007418845582	9.06291409817458	26.3888219065456	2.79151309449576e-07	4.9859955859845e-06
902	Trim67	0.743852915010669	8.92696065172287	26.3562265886386	2.83902186060958e-07	5.06523046594124e-06
903	Gpr88	0.817202020082315	5.79030634570226	26.3301323941359	2.87763849751009e-07	5.12844256261681e-06
904	Ccnd1	-0.64764946679006	6.47285325024393	26.2941130825258	2.93180976730265e-07	5.21920515323025e-06
905	Ablim3	0.750636966688388	7.05953118270554	26.2495361992816	3.00026870010602e-07	5.33517394373549e-06
906	Nono	-0.680841515433604	8.43577034387352	26.2450511661184	3.00724469496458e-07	5.34167647638686e-06
907	Cds1	0.989796259616969	4.15360088635105	26.2408622705284	3.01377476229496e-07	5.34737345640715e-06
908	Evc	-0.952265025774343	3.52789735534833	26.2003314338694	3.07769702156935e-07	5.45477733129025e-06
909	Ptprn	0.965684852845987	5.46369530977502	26.1562870544212	3.14870246175562e-07	5.57448500737439e-06
910	Strip2	1.08702341534546	3.53467392604426	26.1249424844661	3.20023207860922e-07	5.65948734517122e-06
911	Ercc6l	-1.29816917727368	2.51976982669847	26.0195561457133	3.37976431739603e-07	5.9704223007524e-06
912	Ankle1	-1.22751681984461	2.5644225982986	26.0004899428083	3.41330724346582e-07	6.02306507336573e-06
913	Wsb2	0.807134841540284	8.48751857343666	25.9936697174141	3.42538684417659e-07	6.03776018437392e-06
914	Prrt4	0.919015359423862	4.48316876499272	25.9364314022315	3.52846799532203e-07	6.21265158082247e-06
915	Psat1	-0.664714168545298	6.93590969762774	25.9129102110698	3.57172383241857e-07	6.28194006941116e-06
916	Cilp2	0.962691079579256	3.96602309851096	25.8991528677274	3.59726977021399e-07	6.31996314542072e-06
917	Dtna	0.697177743615907	5.58129205915405	25.8645670034305	3.6623040500975e-07	6.42720382532379e-06
918	Nalcn	0.739369220429973	5.47773881058436	25.8461428175865	3.69742819809273e-07	6.48177690543641e-06
919	Pcdh7	0.635808354565819	6.04637917848062	25.8246058118716	3.73891500680269e-07	6.54737314520954e-06
920	Cchcr1	-1.02065327015514	3.58161152285347	25.7782411313146	3.82981798405278e-07	6.69926748014797e-06
921	Pik3r3	-0.611043578488351	7.14952367574365	25.7394380170363	3.90759654954956e-07	6.8278991609013e-06
922	Dsn1	-1.07410643522335	3.51519651844113	25.6786917154517	4.03255117371261e-07	7.03859501502787e-06
923	Hepacam	1.43970080103394	4.26253392569334	25.6634743101353	4.06447572957387e-07	7.08663141018767e-06
924	Calcoco1	-0.708703482124665	6.83495238046127	25.6603492510074	4.07106307606924e-07	7.09043485748726e-06
925	Ptpn21	-0.922142097141717	3.75519940064377	25.6551511114807	4.08204400760057e-07	7.10187396911524e-06
926	Gas6	0.767272410581787	6.29239878986621	25.6475252893976	4.09820710868134e-07	7.12229449244156e-06
927	Tmtc1	0.684372136144063	5.47885486273123	25.6392712533258	4.11577403541427e-07	7.14510804227852e-06
928	Gpr12	0.957734456310994	5.23237457382335	25.6023697643379	4.19523862124375e-07	7.27521283746506e-06
929	AI413582	0.97025558576379	4.38995033106271	25.5918688427815	4.21813140683469e-07	7.30703861465993e-06
930	Ranbp1	-0.719160012362222	7.03828975282505	25.5818295674371	4.24013485835765e-07	7.33725701887631e-06
931	Zswim4	-0.718010121524	7.17725794729906	25.5640124825848	4.27946892567828e-07	7.39736771438674e-06
932	Ska2	-0.723834996183133	4.79188838724312	25.4985961575487	4.42704922296793e-07	7.63770217248027e-06
933	Arhgap17	-0.837931150536472	4.29141549469534	25.4981830002926	4.42799734476113e-07	7.63770217248027e-06
934	Mbd6	-1.14681477090416	5.88569578687506	25.495164376716	4.43493072410676e-07	7.64147110739295e-06
935	Nkd2	0.775443257532615	5.06123064317719	25.4446775486851	4.55251893388578e-07	7.83568847091165e-06
936	4930563D23Rik	-3.34770079343767	-1.7861922761677	25.4175817699942	4.61691107029609e-07	7.93603058316103e-06
937	Prkce	0.60726864692432	7.86775735400973	25.4160075008626	4.62068020656303e-07	7.93603058316103e-06
938	Bai3	0.618703352813511	6.6439064201665	25.3910130054591	4.68093734082543e-07	8.03095145265497e-06
939	Agap2	0.693379591937009	9.09276354461598	25.3566031247469	4.76518421527009e-07	8.16678483241124e-06
940	Ankrd45	0.669840482594853	5.21173095173642	25.3132250724114	4.87355767150848e-07	8.34303795919504e-06
941	Osbp2	0.708151735214709	5.20506033489459	25.3113120547796	4.87839353731594e-07	8.34303795919504e-06
942	Tmem229a	1.18613368452385	2.95347441496113	25.2897484827238	4.93323738242538e-07	8.42787571076132e-06
943	Kcnj12	1.18663621509361	3.14266466054369	25.2693034186403	4.98580724187136e-07	8.50865280418196e-06
944	Egr4	2.21737631283648	0.908116606925149	25.2561742971447	5.01986157028969e-07	8.55769409435084e-06
945	Fanci	-1.12003415165255	2.94507875971727	25.2498306582258	5.03639916687321e-07	8.5768012478826e-06
946	Kcnv1	0.883848891501194	4.43887391169335	25.2430308416609	5.05418665874174e-07	8.59139517944546e-06
947	Tox3	-0.76874223933291	6.07426090341559	25.2424739987449	5.0556460790001e-07	8.59139517944546e-06
948	Dmkn	2.72660734200109	-0.238904551136442	25.2373260349354	5.06915831479442e-07	8.60527054430239e-06
949	Samd4	-0.85880263772837	4.27926986074753	25.2234766006753	5.105689934334e-07	8.65815259359716e-06
950	Mb21d2	0.627139266915067	6.08406127793558	25.1778444907873	5.22793489292099e-07	8.85612170860815e-06
951	Cntn3	1.08658735276373	3.41045317457428	25.1275335990762	5.36611809642045e-07	9.08064548114556e-06
952	Ppapdc3	0.830456890876866	4.34431090372834	25.0582628964935	5.56238820582935e-07	9.40289006264829e-06
953	Cyb561	0.901481625701407	4.96342175786366	25.0529213887918	5.57781831593415e-07	9.41907976477736e-06
954	Nt5dc3	0.582277440655232	6.90270331677143	25.0219723861824	5.66806970416563e-07	9.56145133638758e-06
955	Grip2	0.686327876172496	5.84457968641593	25.0083065907877	5.70838556245787e-07	9.61865879425871e-06
956	Lypd6b	0.840372677864217	4.38996879273607	25.0049823146919	5.7182360028817e-07	9.61865879425871e-06
957	Slc24a2	1.14853884465375	3.27144910341083	25.0044168427534	5.71991329528714e-07	9.61865879425871e-06
958	Neurod4	-1.82984912149514	1.48238959164517	24.9640562084518	5.84091318465412e-07	9.81188057209173e-06
959	Parpbp	-1.35221598455182	1.77485933649673	24.9485960525864	5.88793911727961e-07	9.88056352600425e-06
960	Slc17a7	0.807043035814488	6.61397179582806	24.9230901822097	5.96635279891743e-07	1.00017203742686e-05
961	Galntl6	1.14305554958902	3.31089289615901	24.8381369480364	6.23515838057256e-07	1.0441457213169e-05
962	Baz2b	-0.689007677473561	5.98889016805947	24.7830021486994	6.41607801465461e-07	1.07332581590267e-05
963	Sema4f	0.693000674333408	5.76454679190807	24.7693164955196	6.46179576849564e-07	1.07985129078297e-05
964	Epha3	-0.681640941751269	6.51267363318047	24.7417460260567	6.55489080433198e-07	1.0942723829265e-05
965	Hat1	-0.807585418611043	4.76980028861316	24.6701180410069	6.80308544853552e-07	1.13452905827235e-05
966	Cntn4	1.19013004536755	3.10117436791816	24.6658040090354	6.81833114304984e-07	1.13589444187475e-05
967	Eif4ebp2	-0.621596508462183	6.84445187214357	24.6602043454428	6.83817133446873e-07	1.1380216265316e-05
968	Syt13	1.23913325802705	5.41284431743854	24.6285638990322	6.95136929053483e-07	1.15566514455141e-05
969	Vangl2	-0.697330739765228	6.32001390607454	24.5950708763918	7.07324294630537e-07	1.17471309323934e-05
970	Xbp1	0.760166141408717	6.55448394714671	24.5514392003981	7.23522818511678e-07	1.20037656889778e-05
971	Rap1gds1	0.60054882583219	7.08853503050281	24.5186637851431	7.35935091638895e-07	1.21971199070492e-05
972	Sapcd2	-0.975473376475836	4.19310890248659	24.508053972284	7.39998670422587e-07	1.22518504147229e-05
973	Cbln2	0.980388091424482	4.16789262089712	24.500465791388	7.42918750791616e-07	1.22875554537405e-05
974	Rgs16	-0.676176264783151	5.28264432703286	24.4870942585324	7.48092525114027e-07	1.23604240314785e-05
975	B230209E15Rik	1.26730949391272	3.93540964733588	24.4690471450183	7.55132730155485e-07	1.24639497706587e-05
976	Wdr76	-1.14161220491807	2.99544441399957	24.4634307483218	7.57337220017534e-07	1.24875285673588e-05
977	Cmtm5	1.74452647766454	1.68305266011649	24.4477618673907	7.63521581416455e-07	1.25766149536694e-05
978	Rims4	0.972349770961637	3.87091452926025	24.4282040581557	7.71311966016003e-07	1.26919462874187e-05
979	Nlrp6	1.66758641003388	0.863734885919297	24.4160732370609	7.76183986611499e-07	1.27590693529508e-05
980	Slc7a3	1.72176968304912	2.0513854669183	24.409943095066	7.78657719312595e-07	1.27866721192833e-05
981	Sowaha	1.01953207564097	3.70798999649612	24.3694022813353	7.95217610998556e-07	1.30452976695207e-05
982	Dut	-0.607243272793948	6.21101479435132	24.36323453143	7.97767746378467e-07	1.30716204178603e-05
983	Klf6	0.72822872280998	6.22726332744258	24.3615957293661	7.98446707932432e-07	1.30716204178603e-05
984	Dll1	-0.650951064297999	5.64272277121779	24.3450759813388	8.05323341910941e-07	1.31708013631837e-05
985	Jph3	0.620395726166213	7.47677821010454	24.3397034023185	8.07572544913268e-07	1.31941776297353e-05
986	Chek2	-1.31166656239193	2.33496059570275	24.3273475663511	8.12769183477105e-07	1.32656130524311e-05
987	Fam19a1	1.08221826952135	3.77548547669403	24.319485292776	8.16093355312153e-07	1.3306373218884e-05
988	Rdx	-0.614757151430844	6.99391125939682	24.3159832288264	8.17578414432677e-07	1.3317094558163e-05
989	Galnt18	0.800565479882904	4.47261118454793	24.3098943576133	8.20166870091384e-07	1.33340053844468e-05
990	Acin1	-0.590786984079614	7.88388246333505	24.3096433751934	8.20273742037058e-07	1.33340053844468e-05
991	Gsx2	-1.17279373019494	2.7199072704254	24.258572358864	8.42313625742759e-07	1.36784593128943e-05
992	Me1	0.896391567004833	4.21278381049955	24.2396193139031	8.50643123098414e-07	1.37997981653455e-05
993	Ppp1r14c	0.748481876433869	5.87990928547173	24.214427440982	8.61842460615976e-07	1.3967402536448e-05
994	Kifc3	0.700187268044856	6.1132944930606	24.1990760128143	8.68739495179966e-07	1.4065014784639e-05
995	Metrnl	1.25946464881837	2.54738708722812	24.1627772787915	8.85268627414004e-07	1.43076602249078e-05
996	Ptprk	0.857361150563466	6.89865527936801	24.1622634589548	8.85504852047982e-07	1.43076602249078e-05
997	Pgbd5	0.693067920328113	5.44549352391972	24.1515229121971	8.90457229971799e-07	1.43732479457735e-05
998	Styk1	1.38988555518331	1.83380510651713	24.1486421651188	8.91790236066354e-07	1.43803409509177e-05
999	Dvl2	-0.753802632397592	5.43712803085391	24.1214381208355	9.04477436224692e-07	1.45680903774433e-05
1000	Cebpg	-0.678659254361859	5.56893207538508	24.1198068997869	9.05243918314998e-07	1.45680903774433e-05
1001	Pnrc2	-0.596482680296057	6.0039697821307	24.108962923617	9.10355896054287e-07	1.46357217134881e-05
1002	Klhl18	0.615799552325113	6.22258144050813	24.1053451789265	9.1206777513186e-07	1.46486094862246e-05
1003	Hcn1	1.07851535407161	3.55548146747787	24.0826442967993	9.22883520392238e-07	1.48075418680681e-05
1004	Spata2l	1.19209920161346	2.88073012921444	24.0728817794635	9.27574294001243e-07	1.48679811886076e-05
1005	D130043K22Rik	1.02526408584403	3.76263309100801	24.0631457894601	9.32276132823402e-07	1.49284774184348e-05
1006	Dbpht2	1.14999266522618	2.93192362207405	24.0228501251771	9.51991796443271e-07	1.52290298013534e-05
1007	Fam189a1	0.844615171929699	5.19855815697753	24.006726389703	9.59997373045669e-07	1.53418448107487e-05
1008	Asic2	0.786811857759184	5.51044815655219	24.0028795392635	9.61917321788455e-07	1.53572772416087e-05
1009	Zwilch	-1.15366317513981	2.54443392172807	23.9971155501074	9.64801317008282e-07	1.53880550987257e-05
1010	Cep128	-0.945357226856762	3.51718018702759	23.992150453983	9.67292539052177e-07	1.54125136940264e-05
1011	Fubp3	-0.639686400595255	5.4627490837078	23.9780325505271	9.74411459200799e-07	1.5510587154222e-05
1012	Cdk5rap2	-0.787987837538569	5.04603611827162	23.9748825145355	9.76007013251772e-07	1.55206332650798e-05
1013	Slc4a10	1.02107156654235	4.42251019189442	23.9712639966102	9.77843096159971e-07	1.55339138115721e-05
1014	Ccdc34	-0.644524650306351	5.57015461931236	23.969434603747	9.78772671654391e-07	1.55339138115721e-05
1015	Fgf10	1.26428914687465	2.38001146519723	23.9348573815743	9.96510131391597e-07	1.57998399453054e-05
1016	Zfp422	-0.583425984452457	6.52155648758692	23.9267601822004	1.00071021013452e-06	1.58508163500933e-05
1017	Cachd1	-0.615123312671907	6.00934211655505	23.9143032318954	1.00720641459472e-06	1.59380263815858e-05
1018	Csgalnact1	1.12378531405644	2.97514103763304	23.9074533101913	1.01079660014691e-06	1.59791254284521e-05
1019	Boc	-0.682590016172305	5.38295880381378	23.8927034630956	1.01857092910111e-06	1.60862237115056e-05
1020	Myef2	-0.624016538414277	5.8333324958721	23.8804463251039	1.02507700472588e-06	1.61731021931898e-05
1021	Tubb2a	0.705603641165452	9.86834635626928	23.8756099859787	1.02765557970257e-06	1.61883529991014e-05
1022	Hnrnpul1	-0.586598865675259	7.48720701081345	23.8748610374401	1.02805547536703e-06	1.61883529991014e-05
1023	Eno2	0.758423433519777	6.40705265573227	23.8606432065955	1.03567665370315e-06	1.62924187566421e-05
1024	Ehbp1l1	0.828004633678891	5.27400804567004	23.8537621082997	1.03938544646836e-06	1.63347949121244e-05
1025	Ptpn5	0.676650633141949	7.76047896139368	23.8487998378952	1.04206828726988e-06	1.63609804361308e-05
1026	Tmeff2	0.73954383190759	5.6862953825966	23.8453839933615	1.04391909068672e-06	1.63740642557714e-05
1027	Col18a1	-1.36257020177758	5.43094600470047	23.8334062030097	1.05043508944427e-06	1.64582071212278e-05
1028	Cnot3	-0.850747896708038	6.1937262263235	23.8317688972237	1.05132895797068e-06	1.64582071212278e-05
1029	Lrrc24	0.798463997971987	4.558736594386	23.811009032769	1.06272894280143e-06	1.66205023095272e-05
1030	Lrrtm1	0.627159717548161	6.61514219554265	23.8048785061974	1.06611908397645e-06	1.66573343868282e-05
1031	Syne1	0.891644994882213	4.67773749693498	23.7864799697969	1.07635861023906e-06	1.68010078705889e-05
1032	Rimbp2	0.682098068015463	5.05165219721743	23.7799595170172	1.080011126491e-06	1.68416851343214e-05
1033	Trim9	0.595511321638127	6.59418260215647	23.7697539661306	1.085752866612e-06	1.69148314447114e-05
1034	Gm266	2.26175498561293	0.368400795961448	23.7535832197529	1.09491342986326e-06	1.70346636040553e-05
1035	Ldb1	-0.651245251724923	8.20876572155982	23.7524437410543	1.0955618486421e-06	1.70346636040553e-05
1036	Nptxr	1.10453319448121	4.46759106809558	23.7409773612035	1.10210825004732e-06	1.71199112625594e-05
1037	Tmem123	-0.738047362172049	4.7534776869745	23.7194472667526	1.1145064130738e-06	1.729580685207e-05
1038	Arhgef2	-0.599008885623756	7.31564929578478	23.7037698835953	1.12362219570871e-06	1.74109400628442e-05
1039	Cplx3	4.10572504283843	-0.928915481162948	23.7029702468437	1.12408915213417e-06	1.74109400628442e-05
1040	Wbp5	-0.610077250241819	6.69704928905794	23.6830831506763	1.13576525036665e-06	1.75748751674525e-05
1041	Ints9	-0.699074724688167	5.25963185837904	23.6776631336047	1.1389684861096e-06	1.76075118606742e-05
1042	Lingo1	0.686374209634171	8.00649351631553	23.6047186585936	1.18297071283777e-06	1.82701993106509e-05
1043	A930004D18Rik	-1.07454170621511	3.00643180277559	23.5623206402794	1.20932576957312e-06	1.865932848489e-05
1044	Snx21	0.732415560460073	5.5869762562281	23.559615793648	1.2110269756985e-06	1.8667679233636e-05
1045	Cenph	-1.16046663063711	2.59515889417207	23.5296306956254	1.2300475718304e-06	1.89311273498988e-05
1046	Mdm1	-0.807635519666754	4.23296411114437	23.5272167518018	1.2315917895862e-06	1.89311273498988e-05
1047	Gpr153	0.755324848688409	5.57646331301567	23.5271309716894	1.23164669951806e-06	1.89311273498988e-05
1048	Slc1a6	1.06758343917207	3.66626029477727	23.5169131078336	1.23820499800582e-06	1.90137719779654e-05
1049	Tmem98	-0.732343342854985	4.51209129629845	23.5088976013382	1.24337422591903e-06	1.90749489206053e-05
1050	Omg	1.34369082031547	3.03357091197182	23.5057219285436	1.24542820937563e-06	1.90882630223638e-05
1051	Cdk6	-1.16600161131107	2.5981668620821	23.457492787565	1.27704377142455e-06	1.95542011546482e-05
1052	Sin3a	-0.65350255133107	6.75811726619424	23.4553175046784	1.2784885505063e-06	1.95570030830297e-05
1053	Aldh1a3	-1.43254705319372	2.16871458246907	23.4527866044658	1.28017158681236e-06	1.95570030830297e-05
1054	C77370	0.643391394483188	6.33346753270162	23.4517335660796	1.28087250664968e-06	1.95570030830297e-05
1055	Lin7b	1.18650560977573	3.31095731146229	23.4386302534081	1.28962654910782e-06	1.96720000519357e-05
1056	Pask	-0.896045802103455	3.93540614783191	23.4234407927154	1.29984942529709e-06	1.98091636376004e-05
1057	Wbp1	-0.697493471238581	7.28508589689409	23.4119916080297	1.30760868954161e-06	1.99085587897759e-05
1058	Mfsd9	0.980872641483535	3.56182134371471	23.4074553120587	1.31069583112216e-06	1.99366994425794e-05
1059	Pcdha3	0.96499448235142	3.45144479161848	23.368674340552	1.33738808706244e-06	2.03234999859262e-05
1060	Dgkk	1.22176350773401	2.8828683109746	23.3415693207721	1.35636703282626e-06	2.05924666596915e-05
1061	Zic3	-0.95132653975894	4.24493426295288	23.3341645551314	1.36159867050906e-06	2.06377155377618e-05
1062	Arhgef3	1.07650853746687	3.81169770449268	23.333721621827	1.36191225384348e-06	2.06377155377618e-05
1063	Vstm2a	0.647163511902949	5.86577073874651	23.2853563651839	1.39659282079739e-06	2.11433379728057e-05
1064	Pla2g3	3.01000231737531	2.11781983064509	23.2695848982975	1.40809226803025e-06	2.12973955539575e-05
1065	Ctxn2	1.65033711077059	1.76596617471205	23.2579950620182	1.41660325621565e-06	2.14060058237356e-05
1066	Adcy3	0.651684504719801	5.38050489921463	23.2444031746971	1.42665020824217e-06	2.15351794142157e-05
1067	Gm996	0.781693929806973	5.64253176373269	23.2428160692115	1.42782802677985e-06	2.15351794142157e-05
1068	Homer3	-0.676006924511158	5.40917864787549	23.2196962134224	1.44509667350075e-06	2.17752254369359e-05
1069	Tmem2	-0.639177089766379	6.55998026491832	23.2124677204821	1.45053863513942e-06	2.18367804072018e-05
1070	Lmbr1	0.645268770588895	5.17926083476741	23.200649868947	1.45947999755669e-06	2.19324070563033e-05
1071	Cpne6	1.07193397754093	4.07111425471976	23.2004700470407	1.45961647656129e-06	2.19324070563033e-05
1072	Lrtm2	0.889429838058896	4.28504040068239	23.1653842435959	1.48649186626415e-06	2.23154044811464e-05
1073	Clic5	2.0278471978535	0.525109817235018	23.1612310346012	1.48970586205885e-06	2.23428112191174e-05
1074	Lynx1	1.11122894027076	3.92271787482822	23.1438963481281	1.5031958844657e-06	2.25126936298495e-05
1075	Hmgcr	0.59794138322178	8.46859537504994	23.1430846017594	1.50383058796298e-06	2.25126936298495e-05
1076	Bhlhe40	0.921586614665837	4.0720180941524	23.1400956650792	1.50616995182783e-06	2.252675932599e-05
1077	Arhgap20	0.723455373662514	5.61234591050392	23.0985662683523	1.53905417948174e-06	2.29949967364882e-05
1078	Brinp1	0.700185445929395	5.92127405426596	23.0969671484277	1.54033470962122e-06	2.29949967364882e-05
1079	Fam214a	-0.616345281984983	5.16061054963349	23.086331242188	1.54887887680478e-06	2.31011193368112e-05
1080	Zfp687	-0.613221885527877	5.54589921947573	23.0629183690875	1.56785506807606e-06	2.3362492231989e-05
1081	Qk	-0.573163453923479	7.28729226759501	23.0011530055406	1.61904266683496e-06	2.40917920384181e-05
1082	Hist1h3c	-2.51030930179316	-0.948156207178521	23.0002629775579	1.6197923933119e-06	2.40917920384181e-05
1083	Suv420h2	-0.620352908841601	6.04465149873513	22.9740537660364	1.64202686197096e-06	2.43999430191123e-05
1084	Gabrb1	1.18579193256378	3.03485834731224	22.949662236213	1.66299425429458e-06	2.46887145150947e-05
1085	Fgf13	0.625117191632388	7.13599804627581	22.9400523022056	1.67132868226253e-06	2.47895783259456e-05
1086	Gm694	2.05802423191279	0.0458955519785375	22.9382655295926	1.67288291322108e-06	2.4789783354021e-05
1087	Slc35f4	1.16585659405624	2.99112499257207	22.9270990055379	1.68262905173007e-06	2.49112689323754e-05
1088	Bid	0.737921530712703	4.68482970630275	22.9051650475865	1.70193912628291e-06	2.51739948155064e-05
1089	Mbtd1	-0.622496061970595	6.42326017644511	22.8980134713205	1.70828311440801e-06	2.52446282462517e-05
1090	Ccnk	-0.854792537317364	5.85074082176405	22.8751150402977	1.72875575212125e-06	2.55237305677865e-05
1091	Rundc3b	0.651307915772314	6.16459813194326	22.8513522286001	1.75026146062411e-06	2.58175597486927e-05
1092	Fam124a	0.627720757382552	6.90803250036244	22.842620657995	1.75823090935041e-06	2.59113644910038e-05
1093	Notum	1.7125948057593	1.73593590528293	22.8298282975323	1.76997248208836e-06	2.60376107545648e-05
1094	Epb4.1l1	0.576379294090831	8.34777783927977	22.8297622405597	1.7700333166901e-06	2.60376107545648e-05
1095	Mgll	0.680341267784892	5.47306419571581	22.8049929423746	1.7929928654124e-06	2.63512640941387e-05
1096	Impdh1	0.596868814553131	6.53765891939635	22.79121858412	1.80588982180025e-06	2.65165920640797e-05
1097	Extl1	1.46693243570243	1.61659094814413	22.7803212126027	1.81615894798771e-06	2.66257184487142e-05
1098	Rps6ka4	0.863133077891109	4.24633004842541	22.779822019899	1.81663076223751e-06	2.66257184487142e-05
1099	Cnrip1	0.665906140943647	7.20345079642301	22.7742121201866	1.82194144649431e-06	2.66792572324231e-05
1100	Tspan9	0.582671425265248	6.74824632381489	22.7593845632568	1.83605324374388e-06	2.68422124089471e-05
1101	Chrna5	1.50916692176081	1.50922057581686	22.7590157645351	1.83640563364511e-06	2.68422124089471e-05
1102	Dazap2	-0.566959507623174	6.7551466546875	22.7433145831212	1.85147132442802e-06	2.70378657205265e-05
1103	Spry2	0.680020368414558	4.85682709275536	22.7315403383818	1.86285030898156e-06	2.71793744537084e-05
1104	Slc25a13	-1.11068123259228	2.6560140115313	22.6867992054435	1.9067329503042e-06	2.77944323996788e-05
1105	Rab9b	0.762669360329244	4.62727147936408	22.6495898834741	1.94401710545556e-06	2.83122780797252e-05
1106	Nrarp	-0.610288533658075	5.73000273213966	22.6369064842239	1.95689243319973e-06	2.84740234425708e-05
1107	Abcc8	-0.785567844453693	4.93053880535429	22.624487368383	1.96958236081181e-06	2.86327813302118e-05
1108	2900011O08Rik	0.623238198245794	7.94299246566039	22.6148005442247	1.97953769372704e-06	2.87237165871826e-05
1109	Gpr162	0.622300960877479	7.07548735142581	22.6117801702066	1.98265210058632e-06	2.87237165871826e-05
1110	H2afy	-0.624942610923224	8.18715305849331	22.6109609345161	1.98349768848735e-06	2.87237165871826e-05
1111	Wasf2	-0.660667285835133	5.20482297964545	22.6101876852627	1.98429614258422e-06	2.87237165871826e-05
1112	Nsl1	-1.07066149997938	3.07348165578404	22.6097367993247	1.98476187441416e-06	2.87237165871826e-05
1113	Sparcl1	0.9059739795164	8.17546752789311	22.5992354468518	1.99564006675348e-06	2.88551981979009e-05
1114	Hk2	-1.08089154614743	3.23009424561042	22.5911707228096	2.00403477807212e-06	2.8950567040857e-05
1115	Rxfp3	1.24904312808147	2.68604878691618	22.5845772751875	2.01092432472797e-06	2.90240405003113e-05
1116	Plekhg2	-0.702966837903154	6.21078335014779	22.5806331366649	2.01505693896231e-06	2.90576266296778e-05
1117	Phip	-0.742040717869728	5.90632939490141	22.5696713502094	2.02658734578369e-06	2.91774452132633e-05
1118	Cnksr2	0.728099774110198	5.43799589751864	22.5686393421832	2.02767629011657e-06	2.91774452132633e-05
1119	Gstm7	-0.656170548561378	5.73715636270629	22.5675700973843	2.02880514469904e-06	2.91774452132633e-05
1120	Slc16a10	-1.35844944413511	1.8848184519395	22.508094015257	2.09260002374975e-06	3.00680465912542e-05
1121	5730559C18Rik	-0.933686090322277	3.58876411370719	22.4856321096423	2.11721313055506e-06	3.03945681623751e-05
1122	Cenpi	-1.15804266066494	2.81656045307566	22.4656402112497	2.13936384324373e-06	3.06851892418194e-05
1123	Fancd2	-1.05558255443615	2.9278434968056	22.4633721102866	2.14189150236127e-06	3.06940872195013e-05
1124	Mmp9	-0.775313701211921	4.11344135267887	22.446703517331	2.16055976840287e-06	3.0934064370914e-05
1125	Tln2	0.628449531337565	6.08742583245509	22.4265982661556	2.18329428472059e-06	3.12317821546741e-05
1126	Smc1a	-0.598294880938433	7.30565818028164	22.4171545775779	2.1940556552593e-06	3.13578487212149e-05
1127	Numa1	-0.733328117104073	8.08583974353481	22.4144257358234	2.19717515132274e-06	3.13745693968383e-05
1128	Trip10	-0.889280129591793	3.42748988839662	22.4039635813875	2.20917632768792e-06	3.15179739729448e-05
1129	Wdr13	0.605122988852519	8.39345317124539	22.3786127666031	2.23852977985039e-06	3.19084674465299e-05
1130	Ppp2r1b	-0.644103462404376	6.09280078927276	22.3579963891182	2.26268952628704e-06	3.22243031385287e-05
1131	Mtus2	0.651159990574585	5.73107756337285	22.3485067726102	2.27389788222575e-06	3.235529497671e-05
1132	Xrcc5	-0.819396406816472	4.27386539080698	22.3383084624435	2.2860053905318e-06	3.24988381182228e-05
1133	Vstm5	1.09392155698088	3.73602470036225	22.3309078260042	2.29483195509228e-06	3.2595525731068e-05
1134	Atp8a2	0.70440949577094	5.10030391691607	22.3237448978228	2.303407569382e-06	3.2688481493884e-05
1135	Ryr2	0.987194308887045	3.66061117191522	22.3194589205681	2.3085542008533e-06	3.27326544091033e-05
1136	Pnck	0.608870299207909	6.58899905728148	22.3080560907892	2.32230304279768e-06	3.28937897956995e-05
1137	Eps8	0.819194505092903	4.33643869833616	22.3066478950966	2.32400664871126e-06	3.28937897956995e-05
1138	Mybl1	-1.45788622711359	1.58151090346498	22.288208786383	2.34642993403421e-06	3.31819832411358e-05
1139	Six5	-1.14483617017688	2.99493478272161	22.2758680541759	2.36155826872167e-06	3.3366599840683e-05
1140	Caskin2	-0.651586262967131	4.96925219769776	22.2602787121219	2.38080899143583e-06	3.36090869291024e-05
1141	Dlx5	-1.14642346878256	5.50679136816745	22.2524873793822	2.39048915405422e-06	3.37161629765071e-05
1142	Six3os1	-1.05593186595804	4.11994086416202	22.2470732621339	2.39723904250411e-06	3.37817582408219e-05
1143	Gpr158	1.02491400237517	3.16439097574727	22.2308899082788	2.41752936520586e-06	3.4037882829622e-05
1144	Chst1	0.690092208718521	6.00077198271967	22.1706862591672	2.49453575800597e-06	3.50914020573339e-05
1145	Ncam2	0.842303258838734	4.24861123955387	22.1504804853514	2.52092867830787e-06	3.5431707615728e-05
1146	Trp53bp2	-0.629253609924159	6.39778777056227	22.1164611560273	2.56599941651634e-06	3.6033380833384e-05
1147	Cdca7l	-1.26716381571351	2.4737245239739	22.114804154634	2.56821523742568e-06	3.6033380833384e-05
1148	Rnd3	-0.584753389180659	6.4901351006716	22.1126236503727	2.57113403666731e-06	3.60365787580564e-05
1149	Nuak2	-0.895487584714754	3.61850635216727	22.1112893895794	2.57292170465462e-06	3.60365787580564e-05
1150	Mmp24	0.602391478049452	7.76906389723089	22.1027648773682	2.58437247866744e-06	3.61654837384305e-05
1151	Gal3st1	1.31780671262371	2.23668497890373	22.0865464291709	2.60629969670869e-06	3.64406438046334e-05
1152	Neurl1a	0.792533671403806	5.68894886262375	22.0670315503864	2.63293122205797e-06	3.67810435386969e-05
1153	Rims1	0.745802611910064	5.39012528957534	22.0575361336377	2.64598797673986e-06	3.69313829225278e-05
1154	B4galt5	0.580208086693305	6.32974368260305	22.0261523778532	2.68960642774684e-06	3.75076570552252e-05
1155	Cdca4	-0.717684901228199	5.37475211859432	22.0201896370049	2.6979748855382e-06	3.75917834051656e-05
1156	Enah	-0.576451189882205	7.66588197598051	22.0030686402732	2.72214896443351e-06	3.7895798689125e-05
1157	Chmp1b	-0.659382303959572	5.12592138029078	21.9902495934983	2.74039104686935e-06	3.81167788394715e-05
1158	Nell1	0.938374988944196	4.46233819668642	21.9655020614747	2.77595557452757e-06	3.85781114515303e-05
1159	Rasd2	1.28456797567712	2.4880961389746	21.961653779654	2.78152736937019e-06	3.86221915058451e-05
1160	Snrnp70	-0.688960473624798	7.73977934910571	21.9479350322072	2.80148172660802e-06	3.88340178510504e-05
1161	Gpr123	0.960690366429003	4.3432027223903	21.947847799637	2.80160906761136e-06	3.88340178510504e-05
1162	Dpf2	-0.715809919637667	6.05264173161999	21.9366158843878	2.81805388311173e-06	3.90174812092607e-05
1163	Scn3b	0.654782996535314	7.82334581702355	21.935499489441	2.81969369579135e-06	3.90174812092607e-05
1164	Vrk1	-0.641896058793038	5.43842037088969	21.9207643982947	2.84142720230661e-06	3.92632968547849e-05
1165	Dpp6	0.69326963743278	7.17709246293901	21.9201495511716	2.8423377142748e-06	3.92632968547849e-05
1166	Nptn	0.621696741228467	7.47442958979649	21.9029265691325	2.86796209749886e-06	3.95832881947248e-05
1167	Rbpj	-0.810805247947124	4.53038449647961	21.8944416703114	2.88067103501782e-06	3.9724626363789e-05
1168	Asun	-0.649946068493205	5.29653049441371	21.8845390503775	2.89557495125321e-06	3.98959654884572e-05
1169	Foxo6	-0.598018200119329	6.97035604358513	21.8778777601525	2.90564401190322e-06	4.0000452595003e-05
1170	L3mbtl4	1.39323986834117	1.3812262699459	21.8663507222508	2.9231510953884e-06	4.02070688701586e-05
1171	AI854703	0.806034547390416	5.02514254036391	21.8493360631056	2.9491862832626e-06	4.05023038018489e-05
1172	Edaradd	1.13822053961597	2.62960487385953	21.8490350833836	2.94964891914292e-06	4.05023038018489e-05
1173	Rsph9	0.815344358912232	4.39705096351187	21.8432940337955	2.9584874395295e-06	4.05719609467398e-05
1174	Palld	-1.04971453219955	2.97067815856774	21.8424662640752	2.95976400618111e-06	4.05719609467398e-05
1175	Slc4a3	0.609934069064726	6.5561895475277	21.7838078848651	3.05164710195454e-06	4.17958781376634e-05
1176	Tanc1	-0.925155030950437	4.01278599836726	21.7786886700128	3.05980041659981e-06	4.1871911653351e-05
1177	Lrrc3b	1.27180286731731	3.14047675555538	21.7492456476543	3.10712015225902e-06	4.24833344182705e-05
1178	Top1	-0.757852211532336	7.35423026891623	21.7468129179425	3.11106263177153e-06	4.25011298243627e-05
1179	Sf3a1	-0.593266030677298	7.61645675911185	21.733286447093	3.13307533624098e-06	4.27655482494709e-05
1180	Vgf	1.07865370061128	4.71086853736455	21.7115873118342	3.16871497762762e-06	4.32153645211537e-05
1181	Nkx2-3	-1.30813070942242	1.81069952360841	21.7075386117299	3.17540963748673e-06	4.32409237907917e-05
1182	Slc30a10	-0.68743198517993	4.90458182584467	21.7072043643698	3.17596296033777e-06	4.32409237907917e-05
1183	Tmem63c	0.692161015328951	4.59821261048176	21.7000775673491	3.18778391782475e-06	4.33651788584562e-05
1184	Zfp521	-0.764380199983643	6.18808093104299	21.6977358286111	3.19167770209167e-06	4.33814774153389e-05
1185	Gpr156	-0.926664652123097	3.4129404266163	21.6944741842857	3.1971090358419e-06	4.34186292943492e-05
1186	Zfp503	-0.763105102570678	5.13665933559372	21.6840746536034	3.21448847405175e-06	4.36178440243801e-05
1187	Disp2	0.566442832694828	7.27894737416745	21.6715230943365	3.23559062489994e-06	4.38671945463477e-05
1188	Kcnc4	1.1477138308476	3.89276453629874	21.6516186836055	3.26934002305291e-06	4.42874486456149e-05
1189	Npy	1.16809504976567	6.57360543016579	21.6315710785104	3.30368927731749e-06	4.47151148358876e-05
1190	Frmd3	0.705151850568881	4.71125143426763	21.6236471408623	3.31736566883861e-06	4.48624921921175e-05
1191	Erc2	0.5719630299016	7.16992146631827	21.6218587309254	3.32046024033612e-06	4.48666386630808e-05
1192	Eed	-0.737000941777713	4.78339748396435	21.6016736240191	3.35558898397344e-06	4.5303266375071e-05
1193	Ephb4	-0.80366102319398	4.64171970150891	21.581463286113	3.39113525581543e-06	4.57447943602999e-05
1194	Cdc42ep2	0.703244574891272	4.68638737659798	21.5713341796785	3.40909237960167e-06	4.59485122821857e-05
1195	Baz1b	-0.603165541653073	7.59799092624847	21.5643896727076	3.42145887003976e-06	4.60660329009328e-05
1196	Kcnq5	0.938739692917767	4.70386995093449	21.5632253481902	3.42353665255177e-06	4.60660329009328e-05
1197	Hexdc	0.683111700387709	4.95299272457736	21.5551014478597	3.43806934823368e-06	4.62229323484751e-05
1198	Mastl	-1.1717124974324	2.2398855556103	21.5523666979984	3.44297540496299e-06	4.62502530818609e-05
1199	Snx25	0.720439139786344	5.12111507434531	21.5408754211683	3.46366729242966e-06	4.64894059525192e-05
1200	Map6	0.548886594300478	8.09918809741388	21.5212300230349	3.49933141094338e-06	4.69289503302598e-05
1201	Slc9a7	0.990272707221691	3.08394956103912	21.5192662050139	3.50291670834517e-06	4.69379172251448e-05
1202	Kif24	-1.1605410953432	2.199229094393	21.5098179456745	3.52021777223363e-06	4.71305030021263e-05
1203	Synm	0.782328419594603	4.46669499637687	21.5026364632707	3.53342538743661e-06	4.72680089443204e-05
1204	Ier2	-0.735438067351382	4.56052103731765	21.4999196393991	3.53843490892175e-06	4.72957084628552e-05
1205	Gins2	-0.950256029301745	3.72018450398509	21.4759550344636	3.58293280993838e-06	4.78507366890775e-05
1206	Oard1	-0.715457138348282	4.48808142345178	21.4612430789983	3.61052795232157e-06	4.81792921531601e-05
1207	S100a10	0.781667779068435	5.96573071414547	21.4521434249647	3.62770277345391e-06	4.83683684616353e-05
1208	Kpna2	-1.10934493133777	3.49404631838789	21.4264899054531	3.67656422506025e-06	4.89675855171661e-05
1209	Klhl23	0.587368892059559	7.5273958653413	21.4253604588204	3.67873055926514e-06	4.89675855171661e-05
1210	Cadm2	0.707403028328349	6.26183612705923	21.4231543261954	3.68296572525399e-06	4.89729225589925e-05
1211	Rap2a	0.546022075933114	7.04369858896699	21.4219822655814	3.68521774802336e-06	4.89729225589925e-05
1212	Alg13	-0.81990580009354	3.86801668845999	21.3744858688396	3.77765041836451e-06	5.0159841734934e-05
1213	Smarce1	-0.625216046019591	7.10264278881173	21.344898368503	3.83640300526221e-06	5.08979666642084e-05
1214	Zfhx4	-0.762199993112727	4.82766189747422	21.3101971464864	3.90647947508964e-06	5.17849869790919e-05
1215	Ewsr1	-0.689175841035968	8.10400314018827	21.2954309422084	3.9366869373208e-06	5.21424715080688e-05
1216	Pla2g4e	1.07424424503966	3.3872243843807	21.2889975494959	3.9499210352406e-06	5.22747362007623e-05
1217	Tspan17	1.11997407300805	3.62427293824779	21.2685405794241	3.99230037783558e-06	5.27921856865309e-05
1218	Ctdsp2	-0.546936502993728	6.7318755425742	21.2486026828597	4.03404342679032e-06	5.33003783804077e-05
1219	Ddx46	-0.594912936011047	6.48108748828463	21.2234808833223	4.08726396804384e-06	5.39592609005164e-05
1220	Lrfn5	0.663748721338775	6.01783225009106	21.2181574899357	4.09863174013839e-06	5.40649840934813e-05
1221	Atp1a3	0.67871545817306	9.32207875978279	21.190090712496	4.15909329704023e-06	5.48175990411699e-05
1222	Gpr150	1.40554291664245	1.66674543081465	21.182464324821	4.17567618612974e-06	5.49911267294484e-05
1223	Pcsk9	1.37886767295686	1.79588480687524	21.1780029592546	4.1854077649516e-06	5.50742168122372e-05
1224	Trh	1.60565186707289	1.27175651411382	21.1709682712437	4.20079879156476e-06	5.52315808436697e-05
1225	Scg2	0.749658456747922	6.01935246870701	21.1682492996008	4.20676277220343e-06	5.52648435045468e-05
1226	Fndc5	0.973131146418851	3.60041883365518	21.1586574074029	4.22787023541116e-06	5.54968317279541e-05
1227	Tjp2	-0.673776285858219	4.94699094200269	21.1369757232699	4.27597439530211e-06	5.60825231814155e-05
1228	P4htm	0.767690792616085	4.47191721038513	21.1171267021369	4.32049394881878e-06	5.6620284298323e-05
1229	Dck	-0.650724095467917	5.6560920100812	21.1146574974015	4.32606458467991e-06	5.66471581458533e-05
1230	Fam210b	-0.554442728419756	6.92536860221192	21.1071785694132	4.34298139701172e-06	5.6821870905069e-05
1231	Pdpn	-0.940909295150266	4.74775251262828	21.1056404036859	4.34646884261107e-06	5.6821870905069e-05
1232	Kcna4	1.18870470664138	2.78780373120937	21.0907039648243	4.38048035530463e-06	5.72200246411667e-05
1233	Bbox1	4.74189651698045	-2.10846910080593	21.064970649961	4.43970491755864e-06	5.79466108988412e-05
1234	Cib2	0.690367551134195	5.56196200015776	21.0428431147697	4.49127305037417e-06	5.85721695297176e-05
1235	Sox5	-0.737101047200401	7.35995419873784	21.0333208491807	4.51364924749711e-06	5.881632173277e-05
1236	Nkd1	-0.678423948373177	5.26147879094938	21.0295311450699	4.52258569588747e-06	5.88850902944312e-05
1237	Plk2	0.541697798812867	7.63919016683843	21.0220928885187	4.5401774051247e-06	5.90663500247953e-05
1238	Lmx1a	-2.03884171594963	1.77095402989561	20.986144513281	4.62616922065116e-06	6.01364630597247e-05
1239	Lmcd1	-0.997178308585845	2.95897256036304	20.9828419644572	4.63415073529031e-06	6.01915962736295e-05
1240	Cpne5	0.800908563242492	5.77541601519389	20.9602052249772	4.68923188728287e-06	6.08579102919703e-05
1241	Actrt3	2.45605581969626	-1.14941380525943	20.9241486784647	4.77832698733238e-06	6.19642354610315e-05
1242	Zhx2	-0.619139009345413	5.40630326106549	20.911424932965	4.81017103674704e-06	6.23001827017568e-05
1243	Nwd1	0.75850112962572	4.73547812752704	20.9107063338651	4.81197583410698e-06	6.23001827017568e-05
1244	Dach1	-0.714626239649071	4.74988706574082	20.8908137258567	4.86220782029183e-06	6.28999280160421e-05
1245	Pim1	-0.769349257665747	4.05326476155811	20.8857686948567	4.87503076503151e-06	6.30151567081542e-05
1246	Rad21	-0.523912521298099	7.82074977695545	20.88343753152	4.88096733703225e-06	6.30412579091975e-05
1247	Snap25	0.575400798484238	7.75321689983076	20.8773269713145	4.89656302944327e-06	6.31919717985811e-05
1248	Pdzd2	0.709768231162787	5.19404830056897	20.8669270325014	4.92322137811764e-06	6.3485097466384e-05
1249	Chl1	0.666937813614734	8.59291056673629	20.8336539120467	5.00949340818024e-06	6.45458586211726e-05
1250	Far2	1.05139313921771	3.8632732418702	20.8217654664994	5.04068484579031e-06	6.48957929786427e-05
1251	Fam189a2	1.01882907983476	3.00769926804712	20.8116128620117	5.06747625769769e-06	6.51885654797194e-05
1252	Dpy19l1	-0.849299715324484	7.63634580332785	20.8031701517442	5.08986428514221e-06	6.54242699207616e-05
1253	Ptchd1	1.19787583501072	2.46807887364908	20.783592366221	5.14216259047319e-06	6.6043753047474e-05
1254	Mcu	0.658473073791572	4.88867632981194	20.7701721946025	5.1783232366056e-06	6.64551482031052e-05
1255	Rassf4	-0.863481587824607	4.14152660533092	20.7535966448246	5.22333852905214e-06	6.69794318311045e-05
1256	Rasgrp1	0.831998663880301	4.01361860407161	20.7490127648318	5.23585644823368e-06	6.70864950807521e-05
1257	Camk2a	0.723785728117821	6.87392256062415	20.7435600483481	5.25078625179155e-06	6.72242666269542e-05
1258	Zbed3	-0.66498994802469	4.97305737342855	20.7320628145446	5.28240641392683e-06	6.75414552200753e-05
1259	Sh3gl2	0.564753869985963	7.00003785485155	20.7315014203236	5.28395526763653e-06	6.75414552200753e-05
1260	Mdc1	-0.762397787300652	5.89743180641417	20.728395591427	5.29253230704519e-06	6.75973987438717e-05
1261	Smc5	-0.686479005144119	5.08355882730551	20.6945127062615	5.38701576095287e-06	6.87338838776589e-05
1262	Serpina3n	2.48316905499658	-0.375311642295774	20.6932176494408	5.39066046578089e-06	6.87338838776589e-05
1263	Nnt	-0.610444362134104	5.06845868271885	20.6919159226339	5.39432643618239e-06	6.87338838776589e-05
1264	Rgs3	-0.707649060716709	4.38355359049465	20.6899006263023	5.40000692328531e-06	6.87518286522393e-05
1265	Zic1	-0.923941020308553	7.1004404576465	20.6792993397715	5.42998762682351e-06	6.90788860699373e-05
1266	Snx10	0.698969116663248	5.47123853428643	20.6361377773396	5.55378423865957e-06	7.05979855866892e-05
1267	Cited2	-0.690289686834821	6.78586698806017	20.6325773354455	5.56412195814957e-06	7.06735711700876e-05
1268	Cdkn1b	-0.573273248519848	6.73445672485456	20.626914615919	5.58060342712533e-06	7.08270117923722e-05
1269	Arap2	1.25835315803828	3.2275838241042	20.6221227553991	5.59458851208626e-06	7.09485523443689e-05
1270	Apool	-0.988159131649326	2.84121276037214	20.6099181597746	5.63036682221702e-06	7.1346057692865e-05
1271	Adam23	0.630943006831928	5.35136848122092	20.5966712271566	5.6694607525945e-06	7.17849188760844e-05
1272	Gabpa	-0.600100634242346	5.55764167691733	20.585372107709	5.70302159180328e-06	7.21530868529011e-05
1273	Tshr	1.33765484081576	1.84291741697962	20.579504988796	5.72052678755867e-06	7.23177043143611e-05
1274	Dusp2	1.07869815193109	2.78996211302601	20.5779709132143	5.72511275849428e-06	7.23188694053755e-05
1275	Sult4a1	0.699200320638216	7.48344603592456	20.5410415937457	5.83662994020813e-06	7.36697142178584e-05
1276	Prss35	1.3436664980449	1.63253561602008	20.5129936342326	5.92278228485486e-06	7.46985386443332e-05
1277	Pgm1	-0.753458695202979	4.66158029843549	20.4975237501319	5.97084467289329e-06	7.52457347853341e-05
1278	Lef1	-1.06153454096954	3.51015480108936	20.4896422833504	5.99548142585339e-06	7.54970912255545e-05
1279	Cdh20	0.997157107876762	3.44514307263755	20.4728637510384	6.04826995923345e-06	7.6102274006211e-05
1280	Scamp5	0.562743544286971	7.99865226374579	20.466956888131	6.06696492237383e-06	7.62778644498142e-05
1281	Kcnmb2	1.19647137312717	2.33907384507401	20.4499617515515	6.12107793472461e-06	7.68212528550832e-05
1282	Pcdha2	1.07853910378715	3.36498620949706	20.449205483357	6.12349714160448e-06	7.68212528550832e-05
1283	Gpr135	1.02049968600742	3.65691882493579	20.448890341217	6.12450552495319e-06	7.68212528550832e-05
1284	Diras1	0.594812752825501	7.2886435614966	20.4311858356637	6.18142445254408e-06	7.74748159772523e-05
1285	Setbp1	-0.575798587988884	7.38767747557384	20.4248159934139	6.20203274337818e-06	7.76726170732958e-05
1286	Stk36	-0.623791064750363	4.99213520218436	20.412492141411	6.24209997614221e-06	7.81136196858916e-05
1287	Ebf1	-0.79127729274343	5.25996459391178	20.4023018013381	6.27542692146268e-06	7.84696545820505e-05
1288	Atp2b2	0.554615323466125	6.9463383911125	20.3926415747902	6.30718505532255e-06	7.88055350118833e-05
1289	Polq	-0.972708564235576	3.03856506844574	20.3904174016437	6.31451987456319e-06	7.88359723361873e-05
1290	Slfn9	-1.27153216429524	2.20595011380474	20.3791231670936	6.35189803903661e-06	7.92411590249738e-05
1291	Fubp1	-0.59099602148515	8.25929353466558	20.3756365812924	6.36348166419522e-06	7.93241753848905e-05
1292	Chd2	-0.630140305108344	6.36368551657707	20.3629046656307	6.40596180762237e-06	7.97919066331786e-05
1293	Gpr26	0.787529261407293	4.75983500799826	20.2877293496578	6.66265149522002e-06	8.29250197313037e-05
1294	Pcdh10	0.514069208583447	7.33018476783626	20.2818372212984	6.68320152847366e-06	8.31165086535754e-05
1295	Hbegf	0.739059367841938	4.25120244039325	20.2756573083859	6.7048236364658e-06	8.33210245418101e-05
1296	Klhl4	1.03314682959639	2.81977851579894	20.2610172417661	6.75632652794848e-06	8.38962676036072e-05
1297	Map6d1	1.02227783497268	3.20280607882607	20.2550010812839	6.77760598199493e-06	8.40956153186156e-05
1298	Pkn3	-1.26404354638677	1.5989979789173	20.243713267169	6.81771323248979e-06	8.44631262049614e-05
1299	4933431E20Rik	0.663935370648123	4.97035208176355	20.2437107930799	6.81772204935344e-06	8.44631262049614e-05
1300	Grin1	0.797644161590003	6.13163537195285	20.2411566414705	6.82683033781188e-06	8.4510908174159e-05
1301	Scd1	0.946872970570493	5.11010947344048	20.2378357320679	6.83869120778274e-06	8.45926653396215e-05
1302	Plin5	1.92961246806946	0.321480487451727	20.2350436257695	6.84867942449993e-06	8.4651150521104e-05
1303	Recql4	-1.01985738824778	2.80936521909397	20.2299175834158	6.86705498014427e-06	8.48131356833935e-05
1304	Prkch	1.05095492407759	3.63961232334868	20.2164431229881	6.91559386709574e-06	8.53471258459906e-05
1305	Gprin3	1.13904877886176	2.38941629872504	20.1813610936038	7.04359127905263e-06	8.68601643324091e-05
1306	Rnf14	0.652485799717691	8.10141339517261	20.1769433994513	7.05987700473639e-06	8.69943343317173e-05
1307	Unc80	0.994563781230826	3.63085166144836	20.1657904621529	7.10116041914137e-06	8.74360938219144e-05
1308	Ackr3	-0.622089586163914	5.82563859023208	20.161280865901	7.11792174415176e-06	8.75754698995675e-05
1309	Safb2	-0.69408573808537	6.0516909541323	20.1455957929137	7.17653012684404e-06	8.82291056770827e-05
1310	Sp2	-0.700455124973466	4.92767536426078	20.114758654781	7.29317150704035e-06	8.95946634067178e-05
1311	Lamp5	1.64246989401899	0.894300106425236	20.0944846651821	7.37089284480973e-06	9.0480380283389e-05
1312	Gm8773	1.17808238026256	2.64943360991187	20.0909427112598	7.3845561697625e-06	9.05790110060883e-05
1313	Lrrfip1	0.593114303751157	5.70879343660507	20.0788771023868	7.43129117790396e-06	9.10828400045761e-05
1314	Agtpbp1	0.559896888765498	6.97260644506414	20.0741189634087	7.44980291467104e-06	9.12402422418577e-05
1315	Ptprj	0.733270129422512	4.7218539401042	20.069226701464	7.4688847316662e-06	9.14043817389385e-05
1316	Spock2	0.561593207520861	8.27106862001072	20.057140357859	7.51623700818431e-06	9.19139834139134e-05
1317	Ccdc163	-1.25683335816556	1.76191312312146	20.055498752745	7.5226917473957e-06	9.192306628006e-05
1318	Plekho1	-0.52202328931025	6.98722496870918	20.0530990995446	7.5321371212714e-06	9.19686515118518e-05
1319	Scaf11	-0.554000549512877	6.24810249205726	20.0231496282007	7.65102888409762e-06	9.33495131400933e-05
1320	Ifi27	1.55251202054751	2.04789755582744	19.959763466195	7.90890599882474e-06	9.64227456356716e-05
1321	Atad5	-0.822264612126733	4.14898421593986	19.9535438202682	7.93467513047271e-06	9.66636842351986e-05
1322	Vwc2l	1.08696119659093	2.86824266244978	19.9513117441394	7.94394356906133e-06	9.67033917223177e-05
1323	Cdk5r2	0.892815918174361	7.00230810584612	19.9392560661387	7.99419158899567e-06	9.71754493944392e-05
1324	Frmd4b	-0.587067046654726	7.09506818370392	19.9391108787058	7.99479867011977e-06	9.71754493944392e-05
1325	Oxct1	0.567344434233586	8.39679218201393	19.9311606441669	8.02811222634301e-06	9.75047850037126e-05
1326	Chst2	0.7335164095236	6.98523244712277	19.9297562748879	8.03401136611713e-06	9.75047850037126e-05
1327	Aldh3a1	2.65074736632425	-1.1951617978761	19.919605932547	8.07677809702954e-06	9.79499547215497e-05
1328	Sp9	-0.746914551858081	6.27739661532756	19.9076047539929	8.12763797096854e-06	9.84925285141541e-05
1329	Mrap2	1.73977026189324	1.01507564264737	19.903707619252	8.14422272343477e-06	9.86192447616522e-05
1330	Pxn	-0.6398454287447	5.83177574661324	19.8985240905999	8.16633454851905e-06	9.88126480370805e-05
1331	Kcns3	1.70623719504253	1.00987110452751	19.8621708963828	8.32311238787505e-06	0.000100633995235217
1332	Atad2b	-0.580331883950286	5.77519746399402	19.833916637771	8.44704659361568e-06	0.000101990586501717
1333	Ttc39b	-0.787415175898691	4.08606220685862	19.8337038826071	8.44798681456466e-06	0.000101990586501717
1334	Kcnj9	0.956878402721189	3.33950679198828	19.8225641528908	8.49736326017345e-06	0.000102509795311823
1335	Chrna4	0.896037297221455	4.62217854464955	19.8118153800103	8.54528145140757e-06	0.000103010647488766
1336	1700019D03Rik	1.90148475335734	-0.175455567088724	19.8060747288706	8.57098440003523e-06	0.000103243152657011
1337	Nrm	-0.79269635772943	3.80129466406759	19.7789530109668	8.69347159593956e-06	0.000104640268057932
1338	Plk5	1.26541043075959	2.54337367994941	19.7770030300734	8.70234552877228e-06	0.000104668794166317
1339	Vstm2b	0.722645387720234	5.32820676885448	19.7686051473456	8.74066647637634e-06	0.000105051191638779
1340	Slmo1	0.575966223744645	5.46550212787641	19.755300088963	8.80172683135192e-06	0.000105706111863393
1341	Dnmt1	-0.546734354894426	7.74421511980353	19.7509462444001	8.82180060392287e-06	0.000105868185771015
1342	Haus4	-0.847174374386217	4.17084296251945	19.7426365720482	8.86024072713178e-06	0.000106250263801588
1343	Fam135b	0.962997073094998	3.14333029802239	19.7325189922154	8.90727124203773e-06	0.000106734710423018
1344	Atp2b1	0.646555456936362	7.24915024460021	19.7235839902733	8.9490130322022e-06	0.000107113604622609
1345	Tspan7	0.6180357228909	8.15808970075402	19.7229029483252	8.95220271033426e-06	0.000107113604622609
1346	Cnp	0.785491980038552	4.81953916939688	19.7202518161439	8.96463023239768e-06	0.000107182610943519
1347	Csmd1	0.716304529238472	4.60853829038734	19.7184055318936	8.97329515664075e-06	0.000107206561956807
1348	Rph3a	0.567011967738722	7.11982927906462	19.679026563396	9.16012290658348e-06	0.000109357461376593
1349	Kdm6b	-0.585986620742584	7.65337261262632	19.6344698411063	9.37622988477354e-06	0.000111854460738073
1350	E330009J07Rik	-0.854227068635367	4.48579666756584	19.6260620368703	9.41757953426197e-06	0.000112264524033243
1351	Dnajc6	0.514682044218584	7.15214278271714	19.6181857605077	9.45648120471304e-06	0.000112644820153551
1352	Mlc1	0.671034223711666	5.83626903606224	19.612404235533	9.48513934659126e-06	0.000112902623894004
1353	Car8	1.21087754525459	2.5336218342557	19.604144137214	9.52623475493223e-06	0.00011330797923956
1354	St6galnac4	0.582074492720597	5.41597843807572	19.570823258501	9.69383502739871e-06	0.000115216312478528
1355	Cav2	0.949891996159537	3.17712340828272	19.5646410030593	9.72525515266206e-06	0.000115504451049292
1356	Kcnh3	0.807593810115291	5.26895632120647	19.5617522281696	9.73997182867382e-06	0.00011559392819974
1357	Hnmt	1.33743439283535	1.72070751773391	19.5549245909475	9.77484372267697e-06	0.000115922299210789
1358	Vnn1	2.52783763765637	-1.29402391822822	19.5457398106575	9.82195246324169e-06	0.000116395199551508
1359	Aif1l	-0.608692329258058	5.59715222919824	19.5332472002422	9.88639316941904e-06	0.00011707264553014
1360	Pcdha9	1.01894617469302	3.51707772862909	19.5295805595763	9.90538728195278e-06	0.000117211321712107
1361	Sstr4	1.33588183638509	1.79585394902619	19.5137608114519	9.98775849622602e-06	0.000118099189919005
1362	Cdc25a	-0.653193643850351	4.93964300656612	19.5123344950033	9.9952188419465e-06	0.000118100629092104
1363	Igdcc3	-0.795632835154861	3.99722262227682	19.510510802911	1.00047658114213e-05	0.00011812670301042
1364	Proser1	-0.851310917575561	5.97701515168862	19.5091021704486	1.00121462239505e-05	0.000118127176819674
1365	Tex9	-0.876811741076029	4.13314166790768	19.5066122596758	1.00252052781988e-05	0.000118194599664508
1366	Fam110a	-0.621954062690867	5.58563075319728	19.5025299092292	1.00466533588524e-05	0.000118360755859453
1367	Mfsd6	0.59103220086165	5.55293086609686	19.490157488043	1.0111938102306e-05	0.000119042735830585
1368	Spidr	-0.865113829826614	3.63978245219428	19.4782812429797	1.01750053592949e-05	0.000119640444075408
1369	Sf3a2	-0.743551750502563	6.54491549544084	19.4777619532787	1.01777719741581e-05	0.000119640444075408
1370	Tdrd1	1.64298466170057	1.33206932748474	19.4764035614909	1.01850126379985e-05	0.000119640444075408
1371	Timp4	1.54561874517397	1.82026320962992	19.4703067066936	1.02175745855978e-05	0.000119935395919785
1372	Anp32e	-0.688935871871325	7.34236960027691	19.4426472868868	1.03666151803627e-05	0.000121596164794152
1373	Reep1	0.579645842863494	8.89106451059078	19.4375202957847	1.03944804427101e-05	0.000121784664781007
1374	Phf21a	-0.561604161204484	6.88841094895757	19.4369066309007	1.03978207549309e-05	0.000121784664781007
1375	Pcdha1	1.74221311214054	1.02171108221261	19.4331753517689	1.04181541367306e-05	0.000121934076016295
1376	Vps37b	-0.536746269238415	7.20368962199957	19.4262384820302	1.04560623637392e-05	0.000122288816584051
1377	Cks1b	-0.763188281933622	4.56191458412028	19.4216198133462	1.0481378989234e-05	0.000122495883858927
1378	Plk4	-0.863081472598929	3.84502483470583	19.4100744440012	1.05449329702555e-05	0.000123149206306475
1379	Srrm1	-0.925396079760966	6.80952196938903	19.3819384869758	1.0701438716373e-05	0.000124886333040312
1380	Stxbp5	0.564200029610627	5.72672775668158	19.3522169087134	1.0869298569719e-05	0.000126753349190208
1381	Map9	0.528241269422471	7.48599095966974	19.3299481754406	1.09967970394926e-05	0.000128147324226325
1382	Cdh9	1.13244635040628	2.66869612774637	19.326952790286	1.10140611644291e-05	0.000128255634094904
1383	Pcdhb9	0.880519097157786	3.43919503401038	19.3227076088644	1.10385752110878e-05	0.000128448149582094
1384	Tmem117	1.30193303095174	1.9830283294468	19.3124197782123	1.1098210396022e-05	0.000129048771606345
1385	Phf2	-0.521143531405918	7.34188678862421	19.2964774479379	1.11912626057561e-05	0.000130036815245078
1386	Atp13a5	1.64635012411983	1.40926056016791	19.2946426276261	1.12020222349118e-05	0.000130067924838698
1387	Hunk	-0.554384709611705	6.08406859296762	19.2900050736505	1.1229263795525e-05	0.000130290225134379
1388	Entpd2	1.39321739995713	2.89271772761307	19.2809582743407	1.1282597414341e-05	0.000130814726360944
1389	Radil	0.777678255835412	4.40452596732227	19.2744667872137	1.13210233667165e-05	0.000131165751649077
1390	Fam117a	-1.03887483258329	2.60217884863648	19.2687878041317	1.13547475090071e-05	0.000131461835728382
1391	Adra1b	1.15076537536687	2.58935967593019	19.2173564292582	1.16647993295819e-05	0.00013491434828373
1392	Myo1b	-0.636847341648418	6.44939592880446	19.2165516177748	1.1669718064435e-05	0.00013491434828373
1393	Slc22a4	1.55929976079466	0.606930269824126	19.2097748783915	1.17112178884721e-05	0.000135296934299484
1394	Cst6	1.56352949998098	0.595677026740669	19.2021790451149	1.17579099093476e-05	0.000135738912604828
1395	Sh3bgrl2	-0.785260066032706	4.58367368552046	19.1869545839981	1.18520591407179e-05	0.00013672773315525
1396	Ldb2	0.692016228459373	6.6540456562942	19.1811568725554	1.18881113468876e-05	0.000137045398213082
1397	Fasn	0.605943644358196	9.67849228885372	19.142443034035	1.21316869019515e-05	0.000139753212106733
1398	Ica1	0.593621350298635	5.17051472127221	19.1344651467762	1.21825007812604e-05	0.00014023818674737
1399	Syp	0.625632364246455	8.34010188279341	19.1298189300401	1.22121925441661e-05	0.000140479495792184
1400	Sox10	1.17274873907901	3.1123534970156	19.1276118058295	1.22263226754672e-05	0.000140541579154496
1401	Timp2	0.610653992773425	8.22834593700878	19.1047865710352	1.23734174542581e-05	0.000142130911557013
1402	Zc3h18	-0.678112515064034	6.14474907530959	19.1004695808499	1.24014370380078e-05	0.000142351159951969
1403	Sfpq	-0.690981646419185	8.85726101897616	19.0865121298368	1.2492465170051e-05	0.000143293828924897
1404	Fxyd7	0.986317038339796	5.00635530409235	19.0772322684257	1.25533579214969e-05	0.000143889735776816
1405	Hcn3	0.631635548811518	6.32622189422921	19.0444110443809	1.27711262022847e-05	0.00014628166119101
1406	Acta1	1.1798580322469	2.61175487053895	19.039403021889	1.28046863348677e-05	0.000146462704881952
1407	Kif21a	-0.50579722264401	7.22383544592273	19.0393362681449	1.28051342676261e-05	0.000146462704881952
1408	Smpd3	0.532505188622941	7.98556294595059	19.0347400913984	1.28360135277752e-05	0.000146711623368243
1409	Panx2	0.667407448723695	5.31944561933328	19.0241011753601	1.2907777925914e-05	0.000147427161221955
1410	Cep76	-0.78898526953832	4.00033734769167	19.0212415654317	1.29271359286556e-05	0.000147543545035357
1411	Rab40b	0.985053781574734	3.14986468079825	19.0047556823385	1.30393062977467e-05	0.00014871832476941
1412	Rnd2	-0.750427882733074	6.20059581246	19.0000691285424	1.30713717956681e-05	0.000148978460557852
1413	Odf2	-0.536479174545829	6.49608612312341	18.9960350118291	1.30990367195336e-05	0.000149188108936628
1414	Smc3	-0.54199541855969	6.82708356391308	18.9943046740411	1.31109209389024e-05	0.000149217857616518
1415	E130012A19Rik	-0.75466717403958	4.07485830280273	18.9638929682518	1.3321569631326e-05	0.000151508141397123
1416	Cxxc5	-0.557051409351614	6.05877764402189	18.9523131973102	1.34026682565107e-05	0.000152322839161035
1417	Efcab11	-1.14826025489724	2.08351357740264	18.9393635696836	1.34939480700951e-05	0.000153252015731856
1418	Muc1	-1.36079256534796	1.50230530041277	18.9163831373343	1.36574732124923e-05	0.000154999800006092
1419	Nell2	0.611032849504427	9.35737028692982	18.9039285859093	1.37469279225327e-05	0.000155905081788103
1420	Sult2b1	1.78962596224409	0.775612465022495	18.8926348308837	1.38285538597727e-05	0.000156705118287896
1421	Nkx6-2	-1.84942691254656	-0.101037330732279	18.8914774835636	1.38369460689181e-05	0.000156705118287896
1422	Oprk1	1.80495178841181	0.24973445387944	18.8701047974049	1.39928473485683e-05	0.000158359277342131
1423	Dusp3	0.741046380254487	4.58596922684961	18.8557133422115	1.40988173215201e-05	0.00015935795017818
1424	Kifc2	0.812347167476438	6.02329346549417	18.8554321164403	1.41008961072347e-05	0.00015935795017818
1425	Msantd1	0.989897763370381	2.92200281000926	18.8421142082841	1.41996936957248e-05	0.000160361874137052
1426	Shmt1	-0.849789107156927	3.40822646932927	18.8316173398437	1.42780533701648e-05	0.000161133739751797
1427	Suv39h2	-0.806205064622243	3.69352737511395	18.8065324938732	1.44670766727184e-05	0.000163152533212373
1428	Alas2	-1.04457881140657	4.51401146806048	18.8017979195133	1.45030343390978e-05	0.000163443509537185
1429	Ccdc184	0.652272918284762	5.85047575333828	18.7961530052503	1.45460230905419e-05	0.000163813260739042
1430	Depdc1a	-1.76562240617065	-0.345985337923586	18.792781313089	1.45717611821242e-05	0.000163903240277497
1431	Psd3	0.567147195204824	6.14432528524444	18.7924382618712	1.4574382454303e-05	0.000163903240277497
1432	Gpr61	1.184943518413	2.43419938440013	18.7670767297291	1.47694887488914e-05	0.000165981412315579
1433	March4	0.539174646980133	7.15040119081876	18.7532038043167	1.48773209197821e-05	0.000167044440462415
1434	Prr14	-0.784749986573311	5.47915714674007	18.7522402422561	1.48848398448458e-05	0.000167044440462415
1435	Tuba4a	0.802867241462113	4.63219257610389	18.7493377540898	1.49075117854995e-05	0.000167182290706651
1436	Lbh	-0.535129736156978	6.9980028431962	18.745515548915	1.49374207468675e-05	0.000167401052980041
1437	Kcnj11	-0.60474138933753	5.07644916955092	18.72992614027	1.50600342125474e-05	0.000168649878269922
1438	Camk2n1	0.616369050834163	6.43099391140357	18.7286881411554	1.50698145126545e-05	0.000168649878269922
1439	Frmpd1	1.39474395578786	2.01670173365402	18.7222936106301	1.51204335232613e-05	0.000169098774628105
1440	Ngb	1.96809891843335	1.03661767947919	18.7183408723818	1.51518087129384e-05	0.000169257736701367
1441	1700003E16Rik	0.918542928840544	3.55766537748546	18.7178534107127	1.51556825070943e-05	0.000169257736701367
1442	Lmtk2	0.533545085528709	6.75556955968409	18.7162828290586	1.51681704811279e-05	0.000169279727845208
1443	Vip	6.3381018780848	-2.31125596577826	18.7129316675562	1.51948507248598e-05	0.000169348128155743
1444	Dyrk1b	-0.63116142544284	5.27704901523264	18.7128695623364	1.51953456196416e-05	0.000169348128155743
1445	Cenpk	-1.27464133064843	1.63780378268875	18.692214838607	1.53608371796321e-05	0.000171074015731362
1446	Adamts7	-0.597054584172135	5.44297707372674	18.6882345887784	1.53929355132969e-05	0.000171312939983048
1447	Sp3	-0.555154312803669	6.19549147270786	18.6849389625964	1.54195637441224e-05	0.000171490697535703
1448	BC021891	1.14438448277566	2.09028474717057	18.6678849688342	1.5558098767328e-05	0.000172911936092962
1449	Luc7l2	-0.679923387565889	6.46749021881368	18.653974653137	1.56720219127393e-05	0.000174057866557428
1450	Pnn	-0.789807678199076	6.2980755309593	18.6409708863039	1.57792782197865e-05	0.000175128223717948
1451	Brip1	-1.12349873477234	1.92069173961463	18.6363754481073	1.58173578877078e-05	0.000175429869391373
1452	Nkx2-1	-1.26189116664098	4.57349946240437	18.6248887115189	1.59129458593285e-05	0.000176368483274224
1453	Rgs4	0.560056381654593	6.5679328575512	18.6222698801708	1.59348198082883e-05	0.000176489370388701
1454	Khdrbs3	0.564355379584271	7.83085475764085	18.6182046980769	1.59688343320237e-05	0.000176744464171429
1455	Nxnl2	1.60916221844773	0.61506808348167	18.589339563941	1.621246365467e-05	0.000179317647831343
1456	Enpp5	0.549387899165967	6.27672084185225	18.5868983714083	1.62332383976133e-05	0.000179330370119152
1457	Rad51ap1	-0.99251850616453	3.06893204248202	18.5865857623209	1.62359006564099e-05	0.000179330370119152
1458	Btbd10	0.545737239846695	6.13995386369376	18.5825786324787	1.62700652620829e-05	0.000179584472059465
1459	Pdlim1	-1.40706473394727	1.1000757031907	18.5798667507525	1.62932276036901e-05	0.000179716868969284
1460	Cpe	0.599207668799564	9.16879245136908	18.5616270546928	1.644987681233e-05	0.000181320457219744
1461	Stmn4	0.566569856935746	9.09910078806568	18.5535865568504	1.65194111354173e-05	0.000181962274744881
1462	Asf1a	-0.647192877474634	4.97151470349531	18.5079193312422	1.69199796606218e-05	0.000186247081175367
1463	BC055324	-0.926834986724319	3.28732604035747	18.5059050621096	1.69378707044455e-05	0.000186316577748901
1464	Nodal	2.94403451370527	-1.69204780914065	18.5028859510924	1.69647224988919e-05	0.000186365619715441
1465	Fez2	0.563644250866651	5.77944011538019	18.5027997106906	1.69654901437346e-05	0.000186365619715441
1466	Them4	0.649896072924068	4.88267397225872	18.4998427871051	1.69918314905373e-05	0.000186527656328252
1467	Anxa7	0.692262970752528	4.92821338716373	18.4954040145799	1.70314508274119e-05	0.000186835131673851
1468	Txlna	-0.551660652591929	6.85672892786848	18.4744272615803	1.7219943029106e-05	0.000188774211966896
1469	Ptger3	1.43406889684025	1.65987103694069	18.4661984385713	1.72944562829623e-05	0.000189462004739083
1470	Cpne3	-0.739877930625748	4.14711377065892	18.4590966795696	1.73590241267135e-05	0.000190039983177687
1471	Nov	1.38463659259267	4.91101345363133	18.4324848713794	1.76031348269675e-05	0.000192558052394615
1472	Robo3	-1.29677720361704	1.47243917133459	18.4314209617307	1.76129654585766e-05	0.000192558052394615
1473	Spry4	0.938857882651301	3.19973188614219	18.4024538790283	1.7882753821622e-05	0.000195374852173363
1474	Syde1	-0.857761315309291	3.48193857135252	18.390918980967	1.79913376114497e-05	0.000196322358770426
1475	Raver1	-1.01924612993673	4.50261463265009	18.3906499489493	1.79938780330813e-05	0.000196322358770426
1476	Rffl	-0.942449417884809	3.13861052646854	18.3867244041186	1.80309872711733e-05	0.000196593955389561
1477	Spock3	0.967170856661557	4.15835207109936	18.3663531883237	1.8224800116672e-05	0.000198563915658445
1478	Sf1	-0.674002267193654	8.10286694990925	18.365146821989	1.82363429654621e-05	0.000198563915658445
1479	Itpr1	0.654231595946455	6.5022819440076	18.3432654949022	1.84469889163322e-05	0.000200721698871219
1480	Cadm3	0.583216381067553	8.60235054391349	18.3334403624608	1.85423664442906e-05	0.000201623177829708
1481	Kctd12	0.528527411417011	7.33492013090237	18.3269294244501	1.86058441676353e-05	0.000202176806340146
1482	Casq2	2.29916455605148	-0.923567644165657	18.2825174791474	1.90446961454901e-05	0.000206805867118335
1483	Arl4d	-0.623578982526058	5.92484888446923	18.2632726205435	1.92380773407153e-05	0.00020876492154021
1484	Rbms2	-0.650101655259754	4.62657170836718	18.260757230022	1.92634984803391e-05	0.000208899919841035
1485	Aim1l	1.73316790128935	-0.243498179471279	18.248135876304	1.93915632789236e-05	0.000210040070009964
1486	Arl6ip5	0.539178679857911	7.00117905450405	18.2478239031265	1.93947395783761e-05	0.000210040070009964
1487	Ebf3	-1.02568311451794	3.68220042307456	18.2460202770275	1.94131131250424e-05	0.000210097666120583
1488	Mta2	-0.510772257970384	7.51333284553462	18.2350073873146	1.95256814447256e-05	0.000211173919012076
1489	Nr1d1	0.778305763784453	7.63314504686187	18.225846005691	1.96198240449893e-05	0.000212049582509075
1490	Stmn2	0.655935262202449	10.7947346807862	18.2077985707159	1.98066160098682e-05	0.000213924745937455
1491	Sqle	0.531600382173228	7.95322322792814	18.1682319987464	2.02224082913844e-05	0.000218269092309355
1492	Gm2721	2.69398864899175	-1.70890039888907	18.1660550140983	2.02455383665699e-05	0.000218372284807781
1493	Ndrg3	0.526199049805124	7.80054460607968	18.1531754714525	2.03829260115394e-05	0.000219706917818958
1494	Mast4	0.717508021020348	5.40899037504508	18.1501409722496	2.04154314842253e-05	0.000219782503523871
1495	Cpa4	-1.61343489344086	0.250531608067648	18.1499711276214	2.04172523934747e-05	0.000219782503523871
1496	E030019B13Rik	-1.64351034653899	1.02904250808133	18.1375562867302	2.05507950724132e-05	0.000221072155815739
1497	Cdh18	1.0355076189346	2.57117034144192	18.1320756458433	2.06100275277566e-05	0.000221561237811748
1498	Lrrc75b	0.529401223571917	6.52614340981705	18.1300312134699	2.06321667872004e-05	0.000221651174970905
1499	Prkab2	0.705918626886165	5.05210761869073	18.1266232029092	2.06691254248831e-05	0.000221900090368675
1500	Camkk1	0.688196615003263	5.31076642387872	18.1146997677466	2.07989549626434e-05	0.000223145054809213
1501	Anp32b	-0.997082459166345	5.98558762373562	18.1045168044438	2.09104816409316e-05	0.00022419212594771
1502	Trank1	0.780157079973605	5.97195246477676	18.0936659237335	2.10299848345718e-05	0.000225323266273478
1503	Dnm1	0.618098221777261	7.62480040566735	18.0879549802287	2.10931560898856e-05	0.000225849741154045
1504	Nhlrc1	0.713795851153246	4.32129670003396	18.0828738322447	2.11495211491658e-05	0.000226302688732397
1505	Plekhb1	1.1300638185522	3.10327946446683	18.0742303078314	2.12457514365206e-05	0.000227181314197958
1506	Ephx4	0.96860233036337	2.94333546295366	18.0703192521436	2.12894385274212e-05	0.000227497300280072
1507	Tmem106b	0.514753457976709	6.2757279962979	18.0525563315108	2.14889916352181e-05	0.000229477334031563
1508	Sall4	-2.2138660085916	-0.973411779414326	18.0469384778995	2.15524943410573e-05	0.000230002845776283
1509	Lrfn1	0.523895069282951	6.26818277080636	18.041152999696	2.16180888959997e-05	0.000230330729232089
1510	Wnt2	2.04813054543176	-0.733441096125685	18.0409742778358	2.16201183979819e-05	0.000230330729232089
1511	Xrcc3	-0.94241540919479	2.69907031749608	18.0404426762039	2.16261562088913e-05	0.000230330729232089
1512	Cyb561d2	0.702772243718462	4.85798297591712	18.0237927832664	2.18161217964481e-05	0.000232200296342751
1513	C1qtnf4	0.615870677399613	6.93678484378378	17.9961140711553	2.21356372264128e-05	0.000235445346916498
1514	Smarcad1	-0.538018558974552	6.42010224555946	17.9932320838869	2.21691751811898e-05	0.000235646325093056
1515	Zfp488	1.60755815846016	0.235189908858644	17.9739042054371	2.23954186274758e-05	0.000237894040905589
1516	Pkn2	-0.572349534438837	5.26042058990214	17.9565629171999	2.26003816951353e-05	0.000239912890910166
1517	Farp1	0.524042374866881	7.37475609634774	17.9526841913563	2.26464830943572e-05	0.000240243805166441
1518	Pnmal1	0.57738543065781	5.73029563030342	17.9510270106596	2.26662086551411e-05	0.000240294661322257
1519	Kif3b	0.508009332387961	7.23049188848301	17.9206266815738	2.30311449191592e-05	0.000244002774973028
1520	Camk1	0.520549945561537	6.30445529728911	17.9116627720369	2.31398736356611e-05	0.000244993412117562
1521	1600016N20Rik	-1.65958465490386	-0.11838888819096	17.8843513275162	2.34743406804995e-05	0.000248371179862774
1522	Chrm3	0.980282956896261	3.25658910745682	17.8825371323695	2.34967293315619e-05	0.000248444720849426
1523	Snap91	0.555590692016195	8.02492360249237	17.8793938024886	2.35355713936331e-05	0.000248692022611777
1524	Prkacb	0.502077874226459	8.38592716513959	17.8728231918437	2.36169727961495e-05	0.000249388414178762
1525	Barx2	1.44313634798946	0.690822480748742	17.8713702115173	2.36350115099776e-05	0.000249415239495127
1526	Gjb1	1.60531015323926	0.324616316936847	17.8583383761517	2.37974215797763e-05	0.00025096455143076
1527	Msc	1.74994554630155	0.558661212977567	17.8549605620044	2.38397004839672e-05	0.000251245775958405
1528	Rcan3	0.575351072201127	6.72506988574474	17.8444138875833	2.39721958018963e-05	0.000252476797800992
1529	Nrsn1	0.774167687943046	4.64507377994977	17.8276803761882	2.41839347935341e-05	0.000254540263330507
1530	D8Ertd82e	-0.601372993967771	6.2243456670593	17.8072973531876	2.44443935561319e-05	0.000256990751816703
1531	Lrrtm2	0.608887727482486	5.10489790444829	17.8069626016387	2.44486945275196e-05	0.000256990751816703
1532	Atxn1	0.623510433115811	4.88847495013491	17.8004675467449	2.45322952789642e-05	0.000257701193162122
1533	Mfhas1	0.570890582540193	5.84271361112069	17.7981081490874	2.45627352109456e-05	0.000257852640410794
1534	Gpr6	1.37659189939483	2.24213860783458	17.7908118458892	2.46571093297579e-05	0.000258674615673921
1535	Dlk1	-0.885548778579834	5.1962121293039	17.7395350459085	2.53307079707786e-05	0.000265568132491036
1536	Dhx9	-0.562096529106663	8.49439848889099	17.7164269577405	2.56402823366501e-05	0.000268638713309707
1537	Napepld	-0.891099373333561	3.18826682122726	17.7079603116829	2.57546574875141e-05	0.000269661485326327
1538	Efs	-0.564560853654441	6.01371147463992	17.6856902401838	2.60579556171269e-05	0.000272659739757103
1539	Gca	-0.926183176350866	2.70063141501732	17.6844099499981	2.607550070344e-05	0.000272666038219922
1540	Rpa2	-0.609824403883558	5.15964860779554	17.6807273107838	2.61260337684911e-05	0.000273017052880732
1541	Zfp462	-0.633223784597069	8.09233227131924	17.6691337322947	2.62857639557018e-05	0.000274507981401109
1542	Reep4	-1.00212272096787	3.12445367478496	17.6676847669921	2.6305795895976e-05	0.000274539022927329
1543	Cmpk2	0.760340432242956	4.16847422027728	17.6585165568929	2.64329024668895e-05	0.000275686778612866
1544	Fbxl22	-1.48929044180604	0.72164625506529	17.6549653709764	2.64823011853417e-05	0.000276023104258875
1545	2610206C17Rik	-2.40344586575339	-1.50773795852655	17.6275694483358	2.6866523313845e-05	0.000279846575850943
1546	Ano1	-0.994120631881733	3.02988448630961	17.6144416240323	2.70526187053767e-05	0.000281602712047624
1547	Itih3	2.53002107844009	-0.389672440825302	17.6083258159275	2.71397559819241e-05	0.000282327144807437
1548	Rasl10b	0.514167415090691	7.47691363524492	17.6070664104898	2.7157734824941e-05	0.000282331670890035
1549	Fam149a	0.863251268396215	4.09784967132499	17.5927616585106	2.73627865329199e-05	0.000284279744140917
1550	Htr5b	1.8006153247398	-0.223185931638767	17.5547048738052	2.79159198437382e-05	0.000289788646238614
1551	Shank2	0.536266920930033	6.38009767098325	17.5538107731377	2.79290492957242e-05	0.000289788646238614
1552	Cdkn3	-1.17854922609235	1.59734311574426	17.5514205986161	2.79641783710062e-05	0.000289966187193688
1553	Kcnk4	1.56688396279723	0.64820550985964	17.5232799516519	2.83811235490448e-05	0.000294100078090649
1554	Lrrn2	0.55343091832681	7.58537163798532	17.5175602720313	2.84666299820703e-05	0.000294796316796305
1555	Rpl41	-0.698198896345243	7.45965471682804	17.5145937249576	2.85110803274122e-05	0.000295066762513855
1556	Camkk2	0.518930663433919	7.0163832515014	17.5031142759341	2.86837450362581e-05	0.00029666292343734
1557	Acsl1	0.725652969318095	4.58620281148187	17.4605139793884	2.93337414552307e-05	0.00030319068801479
1558	Ccdc102a	-0.825947723731288	3.29361909445987	17.4585755306559	2.93636679584723e-05	0.000303227512697466
1559	Ints8	-0.567588302124172	5.47388466882205	17.457842765912	2.9374988646949e-05	0.000303227512697466
1560	Prkag2	0.560661774616933	6.79893325377831	17.4533804148939	2.94440235097525e-05	0.000303745301501569
1561	Srsf4	-0.542644553088451	5.326291207667	17.4503268210695	2.94913581126934e-05	0.000304038709870324
1562	Phactr2	-0.784610662183855	4.15202024474335	17.4398109938028	2.96549527811957e-05	0.000305529548724572
1563	Lrrn3	0.505866385751022	6.78440107033619	17.3876161526045	3.04805456874249e-05	0.000313834562858432
1564	Vezf1	-0.550461522442531	6.97103658551575	17.382368893207	3.05648116770491e-05	0.000314500968234495
1565	Ppp3cc	0.899227479864745	3.73562921574957	17.3675899808667	3.0803407400208e-05	0.000316753504978625
1566	Gltscr1	-0.590349738799314	6.42147264302729	17.3618962999854	3.08958267924982e-05	0.000317500983762244
1567	Baz2a	-0.552802086694213	6.34151516630666	17.3468354496035	3.11416391272535e-05	0.000319822845229668
1568	Slc9a6	0.536540841854158	6.85293388404739	17.3453224348588	3.11664418520753e-05	0.000319873436687148
1569	Pard3	-0.56205506335503	5.754090867962	17.3424745962203	3.12131800984261e-05	0.000320082132969965
1570	Cidea	1.50132493211783	0.926167118892541	17.3416604332318	3.12265549470481e-05	0.000320082132969965
1571	Ms4a15	6.37775536432581	-2.28468929257873	17.3392458852697	3.12662543659914e-05	0.000320285061433418
1572	Rnaseh2c	-0.625443603691537	5.39214493545563	17.3298243525278	3.14216466698558e-05	0.00032167211186895
1573	Pou3f4	-0.739278979368682	4.3817087082305	17.326557129093	3.14757150720507e-05	0.000322020777275596
1574	Tmem181a	0.83263735657295	4.16940272854205	17.3190339996737	3.16005691220664e-05	0.000323092731182601
1575	Rhno1	-0.577166330318341	5.8731866600938	17.3137392763953	3.16887388005296e-05	0.000323788491121855
1576	Cdhr1	1.87381530352968	3.51835232597365	17.3050777370049	3.18335073153905e-05	0.000325061315499098
1577	Grm1	0.650959556971126	4.48971105527548	17.2960248723942	3.19855269045189e-05	0.000326406521543704
1578	Me3	1.11417966455627	2.49854552334633	17.2900935188801	3.20855241525377e-05	0.00032721948047325
1579	Ssrp1	-0.503561843816643	8.12381070561665	17.2851072823298	3.21698306376093e-05	0.000327871491102626
1580	Srrt	-0.496973324560537	7.29361706080268	17.2813064829464	3.22342434456968e-05	0.000328320050488353
1581	Kifc5b	-1.11186429800993	2.44121257086958	17.2793158698685	3.22680304171475e-05	0.000328456302026031
1582	Tpd52l1	0.901028675985356	3.60930611463191	17.2685220561221	3.24518561461004e-05	0.000330118660530464
1583	Mblac2	0.598034462356804	4.95259139856334	17.2589740833065	3.26153415171526e-05	0.000331572135840516
1584	Prnp	0.533007009323561	7.99136358353601	17.2490845025213	3.27855488728628e-05	0.000333092069451377
1585	D10Bwg1379e	0.646926168875345	4.77605439034759	17.2338633271123	3.30492632162411e-05	0.000335559490813229
1586	Clhc1	-1.3551729377346	1.14111932870061	17.2188624876793	3.33112460296321e-05	0.000337866055235972
1587	Lrp11	0.535492123273835	6.92530809240569	17.2184530418848	3.3318426002578e-05	0.000337866055235972
1588	Tubg2	0.56830383948531	5.17615470958359	17.2106045368178	3.34563571414523e-05	0.000339051105464353
1589	Trp73	-0.873251429674764	5.14306833996422	17.2071456719206	3.35173259538467e-05	0.000339455208669134
1590	Rragb	0.545226286752638	5.68989575410952	17.2054626625474	3.35470324438296e-05	0.000339542385609151
1591	Snx7	0.995185168667668	4.1316737212264	17.1900659165355	3.38200289929844e-05	0.000342090337262161
1592	Rsad1	0.762863160584887	3.85068719306827	17.1887388205988	3.38436637263663e-05	0.000342114372078149
1593	Rhbdl1	0.700245799898069	5.87290659686118	17.1809308763746	3.39830547873821e-05	0.000343135779407802
1594	1700097N02Rik	3.27062063328084	-1.88163380968276	17.18069076234	3.39873505484395e-05	0.000343135779407802
1595	Gpr27	0.601394125726301	6.3586712450344	17.1703209835747	3.41733928158959e-05	0.000344797749583832
1596	Mgat4a	0.638883210972793	4.55292777330833	17.1659416337851	3.4252269008573e-05	0.000345207471848682
1597	Cdh10	0.723870390862035	5.02893160113294	17.1648149654886	3.42725909370681e-05	0.000345207471848682
1598	Slc9a3r2	0.610235265905689	5.14715829319073	17.1644956152123	3.42783533222018e-05	0.000345207471848682
1599	Jag2	0.511043164087548	6.14909869593228	17.1623614492151	3.43168874125393e-05	0.00034522349039058
1600	A830009L08Rik	2.05300699050542	0.748347439711509	17.1620315724321	3.43228474880338e-05	0.00034522349039058
1601	Inpp5j	0.983303270233755	3.0528987143195	17.1250354733376	3.49979221415037e-05	0.000351793604636614
1602	Lgi2	0.900446520152096	3.40670432510994	17.1051901922885	3.53655258755232e-05	0.00035494929646478
1603	Lrp1b	1.07882007837747	3.00874694193422	17.1048592997939	3.53716879394492e-05	0.00035494929646478
1604	Hnrnpdl	-0.532083497967318	8.28373782926922	17.1045186863948	3.53780321586719e-05	0.00035494929646478
1605	Tmem176b	-0.550841336869397	5.38881241888806	17.0929575455515	3.55940480012478e-05	0.000356894090021234
1606	Cybrd1	0.879985184620026	3.76814176357319	17.0835132403062	3.57714950410347e-05	0.000358449981130368
1607	Atxn7l2	-0.598941008666727	5.21483141511126	17.071893183873	3.59910423541757e-05	0.000360425541136123
1608	Spp1	1.49240598657026	3.04283609892279	17.0533683481181	3.63438516275523e-05	0.000363732340946641
1609	Slc35e4	0.570468271823064	5.1918953720661	17.0130467211631	3.71238508472475e-05	0.000371307726342296
1610	Cdh8	0.505513913193335	6.41915234386666	17.0083127732997	3.72165232968307e-05	0.000372003421997451
1611	Dock1	-0.712889513185913	4.72609675060546	16.9834986815092	3.77061052488374e-05	0.000376663160626654
1612	Cadps2	0.816660274217896	4.01540450698901	16.9789893529006	3.77957669587259e-05	0.000377324613937206
1613	Fxr2	-0.50209054270191	7.24434279443523	16.977721121828	3.78210225569387e-05	0.000377342663365663
1614	Usp3	-0.533530468848109	6.07075665558037	16.9670540752977	3.80341190124884e-05	0.000379233629038399
1615	Slc6a4	1.5079026448005	0.696605287472416	16.9598812817221	3.81780887257887e-05	0.000380433425302859
1616	Hadha	-0.547785552656216	6.14273084927651	16.9524287359436	3.83282538346939e-05	0.000381693433763446
1617	Tmie	1.5877759121487	1.70210123227621	16.9469335358915	3.84393595673475e-05	0.000382563149979791
1618	Mxi1	-0.566566903442153	6.50358459394993	16.9436537815047	3.85058261159031e-05	0.000382987799557002
1619	Elfn2	0.517783853772124	6.23723665403296	16.9383402269045	3.86137543611895e-05	0.000383824057402484
1620	Rdh11	0.566137929866753	5.40163469593535	16.9320938576199	3.87410187458558e-05	0.000384851367084604
1621	Galt	0.776642434268902	4.07000901702315	16.9239373169214	3.89078362074255e-05	0.000386193246319435
1622	Dusp1	-0.568839197584131	5.72644135926788	16.9231442704735	3.89240940489731e-05	0.000386193246319435
1623	Rps6kl1	0.561381530882609	5.69069799928763	16.9058547547359	3.92802399450972e-05	0.000389486692197443
1624	Fam212b	0.690354329610423	4.38253962404494	16.899008551809	3.94221682709138e-05	0.000390653296788064
1625	Arhgap23	0.505435489746605	7.01050579928317	16.895032452334	3.95048331319215e-05	0.000391231556672008
1626	Man1a	0.850556131921726	3.89969135190639	16.8908905991022	3.95911293921963e-05	0.000391845046315262
1627	Ldha	0.591888045747799	8.47830429543795	16.8847345205531	3.97197426706551e-05	0.00039287634837053
1628	Grin2d	0.931761378961771	4.67347987471266	16.8680669566903	4.00700746963903e-05	0.000396098103248777
1629	Cdkn2b	1.73232390230505	-0.079430949592116	16.8549726639739	4.03474783157875e-05	0.000398595438020852
1630	Ccdc106	0.563922666428133	5.60529860013098	16.838741808656	4.06940114788995e-05	0.000401772224987687
1631	Egr2	2.00320342757377	-0.462226347835287	16.8326416787665	4.0825023107118e-05	0.000402818575636327
1632	Kndc1	0.795106745365082	5.45565767331908	16.8158378455746	4.11881136191643e-05	0.000406152152250743
1633	Cntn5	0.785256887648509	3.85562263854068	16.8124646844018	4.12613898606861e-05	0.000406625564622181
1634	Rgs7bp	0.647681168688335	4.57618893443345	16.8062685970365	4.13963310493879e-05	0.000407705725567809
1635	Asns	0.639490026575047	5.55211763462614	16.7652321689212	4.23013099660397e-05	0.000416363902925674
1636	Pth1r	0.712889302347411	4.35416730565398	16.7623017566705	4.23666903218203e-05	0.000416752535054434
1637	Sox4	-0.625866027533	10.2904100536222	16.7603248298499	4.24108548628013e-05	0.000416932124194906
1638	Gnb5	0.541206369426412	6.09537197521123	16.7568712274199	4.24881194167637e-05	0.000417436694611708
1639	Elf2	-0.499682202017316	6.77673319741133	16.7556526081959	4.25154163265307e-05	0.000417450027420902
1640	Abcb10	0.591475193554607	5.49363322202726	16.7505734336932	4.26293791767916e-05	0.000418313779934212
1641	Tbr1	-0.574747699604428	8.22440367581388	16.7447767887247	4.27598154052532e-05	0.000419338031271627
1642	Kcna2	0.778629265413832	3.99930735257269	16.7354915315699	4.29695891009572e-05	0.000421138609867055
1643	Lmf2	-0.664628192838372	5.28912664323092	16.7219067062697	4.32783648072894e-05	0.000423906710190936
1644	Kcnh1	0.74908047233734	3.82330993684152	16.7121188871893	4.35022183364748e-05	0.000425840145796161
1645	Gsx1	-1.2881927546721	1.48895880655158	16.7077903791976	4.3601584884986e-05	0.000426553377236522
1646	Safb	-0.53448034832953	7.54231706485537	16.7024975490558	4.37233988649765e-05	0.000427485211381571
1647	Tub	0.532872613026799	8.45867743217676	16.6868143763116	4.40863582514015e-05	0.000430772169605224
1648	Hnrnph1	-0.533221233650029	9.35294229501219	16.6810523040064	4.42204708641278e-05	0.000431820411175005
1649	Samd12	1.07010170878702	2.18807160518956	16.6744201187119	4.43753432497997e-05	0.000432832093553325
1650	Nedd9	-0.548686364725872	5.4934321541466	16.6732318679687	4.4403148398667e-05	0.000432832093553325
1651	Fam171b	0.505874091998355	6.89666470533762	16.6731630623227	4.44047589918934e-05	0.000432832093553325
1652	Epm2a	1.02296032650148	2.63324796613866	16.6567803603181	4.47899197673936e-05	0.000436322142140838
1653	Sccpdh	0.604528548242044	6.15235551376139	16.6547995079762	4.48367170614429e-05	0.000436513785644163
1654	Igsf21	0.555981433872885	6.10543487657793	16.6332566148591	4.53488497247531e-05	0.000441232792394469
1655	Pld6	1.24336733664264	2.3967894222404	16.6274085313985	4.54888866289748e-05	0.000442327886719088
1656	Lrch2	-0.53254853981744	5.35701741509641	16.6081504622306	4.59531166706687e-05	0.000446572165809826
1657	Pcdhb20	0.77245123737774	3.72348079582826	16.6043278026617	4.60458297722106e-05	0.000447203101100897
1658	Car4	1.63296729866461	1.26069500269075	16.6003910868129	4.61415057173198e-05	0.000447684668397389
1659	Sox13	-0.742383451824415	4.17762017435923	16.5999987807313	4.61510510701093e-05	0.000447684668397389
1660	Slc9b2	1.29803554582395	0.803074127554429	16.5977151307252	4.62066548806427e-05	0.000447954034333845
1661	Lama5	-0.837958202080882	3.85196100409662	16.5877828674136	4.64492767577903e-05	0.00045003504567316
1662	Wwtr1	-0.617106508205968	5.32560189891404	16.5780164347238	4.66890967435115e-05	0.00045208642231849
1663	Pcnt	-0.688486459837922	5.52262183615322	16.5747270257895	4.67701498872236e-05	0.000452598930929097
1664	Cpne9	1.74991283607225	-0.0438628407390442	16.5668550684534	4.69646948265092e-05	0.000454208433799888
1665	Zfand2a	0.541407553414613	6.21902350620361	16.5552757534856	4.72523418087422e-05	0.000456715877914768
1666	Sertad3	-0.949969617027679	2.5931368784163	16.5527106748555	4.73163013650635e-05	0.000457059566547399
1667	Ehd3	0.563732194711341	5.37101617234952	16.5482045619015	4.74288709415428e-05	0.000457872117613826
1668	Fabp3	0.964088826600123	4.2397749833101	16.5418865415305	4.75871583306022e-05	0.000459124783581764
1669	Ephb6	0.492255679137489	6.46671971366219	16.5368278083833	4.77142792065369e-05	0.000460075431558298
1670	Tfr2	1.21353738410293	2.00197735279099	16.500240177536	4.86439118778848e-05	0.00046832534213972
1671	Mapk1ip1l	-0.495762044674438	6.39415476581106	16.499807167109	4.86550223246167e-05	0.00046832534213972
1672	Negr1	0.589391573769236	7.29301550419138	16.4997231491614	4.86571784041267e-05	0.00046832534213972
1673	Larp7	-0.660787647598769	4.94301774833549	16.4934257189666	4.88190576312158e-05	0.000469602566921193
1674	Arid2	-0.504521703365319	7.21021693912624	16.4901351450837	4.89038591004011e-05	0.000470137278675481
1675	Nfyb	-0.542633666134707	5.85236214397279	16.4844701753875	4.90501983193027e-05	0.000471262591971665
1676	9530080O11Rik	1.3825911147882	1.0957036263396	16.4661985664906	4.9525203171116e-05	0.000475542419231963
1677	Dnah5	1.3136182215691	1.59078101267069	16.4401732338927	5.02097779570955e-05	0.000481828238916839
1678	Tex264	0.526609776367029	5.86338988498338	16.4356462814751	5.03298235037732e-05	0.00048269240145782
1679	Plag1	-1.17815135121815	1.19689108860283	16.432160971864	5.04224434007252e-05	0.000483292663280447
1680	Cyp4x1	1.00935843104841	2.45469801484021	16.4276169051114	5.05434565346552e-05	0.000484164194054885
1681	Hs6st3	0.811533967100461	3.8085253492348	16.4254141409986	5.060222344178e-05	0.000484282091072831
1682	Pde10a	0.49147062604491	7.3336614135818	16.4249000123852	5.06159496168832e-05	0.000484282091072831
1683	1700086L19Rik	0.960856181211719	3.06085665808277	16.4062049245864	5.11176214147373e-05	0.000488791373397129
1684	Llgl1	-0.602382243168837	7.95902640137383	16.4028491480751	5.12081995783596e-05	0.000489366719604834
1685	Pitrm1	-0.49156066333524	5.75475042355706	16.4000925567578	5.12827254299373e-05	0.000489726825688088
1686	Frrs1l	0.542255231687483	5.45465528555802	16.3992050138139	5.13067438084954e-05	0.000489726825688088
1687	Habp4	0.607897386169391	5.22873532954009	16.3939919792242	5.14480456448899e-05	0.000490784468620755
1688	Tenm3	0.539644584127347	7.47269316621472	16.3894882933583	5.15704352645752e-05	0.000491656980533517
1689	Dnm2	-0.493202181904362	6.62627963544184	16.3883795234006	5.16006114534959e-05	0.000491656980533517
1690	Zfp648	1.72346385819318	-0.249589706890948	16.3862334625978	5.16590689122633e-05	0.000491706029324875
1691	Cpne8	0.970399905802703	3.17749756341114	16.3853213660111	5.16839340585522e-05	0.000491706029324875
1692	Golga4	-0.564438704749732	6.54080352720858	16.3848268137685	5.16974213395693e-05	0.000491706029324875
1693	Psme3	-0.531222944633465	7.13565821170179	16.3787183649355	5.18643012398e-05	0.000493001890048494
1694	Ldhb	-0.463364547127636	7.48328819361347	16.3754544030613	5.19536930546744e-05	0.00049348822438384
1695	Sept1	-1.13899654600226	1.79350104044484	16.3746118493387	5.19767936575287e-05	0.00049348822438384
1696	Gabrg1	0.988518016795054	3.16555776634415	16.3679616900635	5.21594863510146e-05	0.00049493078646632
1697	Pdcd4	-0.530109950102435	5.55115842756487	16.3533478595954	5.25632282681517e-05	0.000498467903664917
1698	Pds5a	-0.552472542062642	5.94889729193609	16.3454129784611	5.27837631621415e-05	0.000500264487967222
1699	Mtfr2	-1.25394091262805	1.00704028874487	16.342404164067	5.28676305073171e-05	0.000500764436582845
1700	Sv2a	0.472170196489254	7.6317776299145	16.3326692958386	5.31398983283995e-05	0.000503047284587607
1701	Nap1l3	0.604282979410242	5.00511678207223	16.2664143595312	5.50307723316463e-05	0.000520640928355781
1702	Pom121	-0.637094598094476	6.96369074895313	16.2491521857706	5.55344394885544e-05	0.000525049225227965
1703	Entpd4	0.545041292653654	5.42504988238342	16.2482130761173	5.55619729424734e-05	0.000525049225227965
1704	B3gnt1	0.535623009935487	5.83271268961051	16.246383351162	5.56156574951162e-05	0.000525248108021658
1705	Chd1	-0.61138981318968	5.30809553076875	16.2241167593683	5.62731595452973e-05	0.000531146015579161
1706	Trnp1	0.597200854378474	5.37878741510279	16.2206591190421	5.63759578062789e-05	0.000531804389786897
1707	Cldn10	1.69357056878297	0.323988424964542	16.2004418500239	5.69808242066357e-05	0.000537195315733678
1708	Cblb	-0.555714268014473	6.01041565258342	16.1940859713007	5.71723264547468e-05	0.000538685157866651
1709	Klk8	1.01470529256111	2.57592736118515	16.1900115410482	5.72954291111771e-05	0.00053952916365487
1710	Prpf40a	-0.514786800568709	6.09464253931831	16.182580619888	5.75206298068216e-05	0.000541333038293088
1711	Cntnap5a	0.922637916666336	3.11121889084707	16.1803163173638	5.75894283046867e-05	0.000541663746176109
1712	Dkkl1	1.74901328024357	0.507384497199782	16.1677449386288	5.7972904607281e-05	0.000544952075844026
1713	Phf12	-0.636278570183089	6.80856199480804	16.1662430537061	5.80188893706071e-05	0.000545055556514427
1714	Prkcg	1.27884846232916	3.398792372545	16.1651737641336	5.80516512686092e-05	0.000545055556514427
1715	Anapc13	-0.594767091021779	5.30864094960896	16.1531157996591	5.84223848451642e-05	0.000548216582689928
1716	Mfsd12	0.820989727084758	4.3260245349652	16.1463281215288	5.86321249359806e-05	0.000549864094752177
1717	Rdm1	-0.918383965687178	3.29318648884342	16.1385416860404	5.88736595309777e-05	0.00055152812261274
1718	Maml1	-0.549408704431794	5.56950678873133	16.1383987353703	5.88781031907468e-05	0.00055152812261274
1719	Ccnjl	-0.804123374655669	3.76847963297193	16.129993287863	5.91399826622119e-05	0.000553431676479574
1720	Prkd2	-0.791556193302619	3.76321788407688	16.1296694576512	5.91500952926656e-05	0.000553431676479574
1721	Fam217b	0.808396301384804	3.60702736418868	16.1259536800635	5.92662568277256e-05	0.000554196322561644
1722	Anks1b	0.552851468187963	6.52389690875838	16.0971808581511	6.01735455290973e-05	0.000562353581997539
1723	Kctd4	0.678341225714273	4.23642147944528	16.0924712106271	6.03233788394029e-05	0.000563426660280041
1724	Acsl4	0.715031987057847	4.21490209345609	16.0801537942099	6.0717023025714e-05	0.000566774391851981
1725	Usp44	-1.71639631911317	-0.741436889770728	16.0754693525213	6.08674071962959e-05	0.000567848802324632
1726	Ldlrad4	0.660303171963163	4.47316275446302	16.0743652626652	6.09029062009584e-05	0.00056785079344845
1727	Setd1a	-0.520416338279124	6.36234296908503	16.0689326583218	6.10778803321413e-05	0.000569152477235177
1728	Mex3a	-0.513582207177826	8.52171041374674	16.060073143911	6.13643141292415e-05	0.000571490687084423
1729	Ajap1	0.661622676640706	4.66655231965194	16.0588133177874	6.14051546858632e-05	0.000571540285922265
1730	Calb1	0.717304851626366	4.71918999011194	16.0413512238683	6.19740577060446e-05	0.000576502029285188
1731	Tmed8	0.5584583249191	4.97515323816973	16.0395856779031	6.20318722519871e-05	0.000576706481889791
1732	Pola1	-0.809248386286819	4.07641629195359	16.0239007309401	6.25478787928813e-05	0.000581168021601524
1733	Ttc34	1.16689680682191	1.84997619909775	16.0126748927459	6.29198372541721e-05	0.000584286751835771
1734	Vstm2l	0.680443467273685	6.90060404655058	16.008806912267	6.30485141243666e-05	0.000585144024108092
1735	Aig1	0.67038309427556	4.90214853780116	15.9928432343149	6.35823873337722e-05	0.000589758708566222
1736	Kcns2	0.877265355050994	3.17048233320311	15.989113121879	6.37077873964066e-05	0.000590581464614269
1737	Ywhag	0.58395318375452	10.7627323528809	15.9799774412024	6.40159652011947e-05	0.000593096677019474
1738	Zfp217	-0.768743355436014	4.12348977754704	15.9756158014883	6.41636266261195e-05	0.000594122694645651
1739	Comtd1	0.679436079969494	4.23848188187234	15.9649815933245	6.45250805852145e-05	0.000597126004518606
1740	Slc45a1	0.554159827853069	5.31212835666616	15.957765111173	6.47715327073723e-05	0.000599062227505599
1741	Glis2	-0.534038557758921	5.20575531993697	15.9466428394457	6.51532279753513e-05	0.000602080669159444
1742	Creb3l4	-1.25627586152266	0.697484052636566	15.9460767222112	6.51727164404245e-05	0.000602080669159444
1743	1700001L19Rik	1.38803967690593	2.28882634556611	15.9343430703427	6.5577967683693e-05	0.000605476898412893
1744	Tbc1d24	0.476868967906883	7.22980900923922	15.9302358197344	6.5720420016718e-05	0.000606444219798763
1745	Ptpre	0.731006393811964	4.03751475247828	15.929103399102	6.57597506244168e-05	0.000606459407907587
1746	Tcerg1	-0.619955393498068	6.98112626673801	15.9269699340968	6.5833913280187e-05	0.000606795627959937
1747	Cltb	0.47924293921192	7.0532145293409	15.9258136750662	6.58741418389692e-05	0.000606818869269909
1748	Fut10	-0.790675336129294	3.53962836220341	15.9212062057407	6.60346906065411e-05	0.000607949814605873
1749	Ago1	-0.515428591530652	8.30394277326361	15.9109602059484	6.6393127985923e-05	0.000610900290839027
1750	Ly6c1	1.81873741178284	1.61389483151524	15.9036893486741	6.66486719910169e-05	0.000612901187629392
1751	Sept9	-0.447753257046645	7.46378910482163	15.8994276226889	6.67989156959153e-05	0.000613932010447952
1752	Lpcat1	0.50177714807519	6.46730448556301	15.8798679233615	6.74928588580796e-05	0.000619955809134176
1753	Gm19345	1.09070854120745	2.14453570822449	15.8696176568617	6.78594110469083e-05	0.00062296720021557
1754	Celf6	0.615778145172851	5.46493006181128	15.8599684063793	6.8206300331719e-05	0.000625794749850829
1755	Ptprh	1.0832196151658	1.77227156270046	15.8380756990348	6.89999692262897e-05	0.000632715957127453
1756	Rad18	-0.826696755022138	3.04677056171071	15.8206957144439	6.96366497216507e-05	0.000638190548958158
1757	Armc6	0.694274986281471	6.91096332739128	15.8180754471115	6.97331491999291e-05	0.000638711195261502
1758	Cdk12	-0.564082569837262	5.15498150267408	15.810591254193	7.00095192828765e-05	0.000640516864762694
1759	Rnf112	0.575200476870402	5.97082507042401	15.8105812260423	7.00098903322922e-05	0.000640516864762694
1760	Wdr17	0.589097209756725	4.77494707920491	15.8070334584169	7.01412847293727e-05	0.000641354372244202
1761	4930427A07Rik	-0.770513690684963	3.81907972016544	15.793189676221	7.0656377080126e-05	0.000645398595392148
1762	Pmm1	0.515984888264656	6.74025251238181	15.7929912649814	7.06637870553013e-05	0.000645398595392148
1763	Flnb	-0.584977287738166	5.93106625800567	15.7899084196974	7.07790211722175e-05	0.000645880567644672
1764	Adcyap1	0.875628399735856	3.1660050546444	15.7894325386679	7.07968260315169e-05	0.000645880567644672
1765	Dagla	0.561410925547568	6.10432254838638	15.7822587533138	7.10657762831217e-05	0.000647966876897608
1766	Supt16	-0.617082854518588	6.29811121157825	15.7695603019284	7.15443724613793e-05	0.000651961260487529
1767	Cep250	-0.575043560181055	5.86236237242753	15.7684176462852	7.15875970698675e-05	0.000651985964711589
1768	Tle3	-0.481400690260552	7.52716747120691	15.7667784344708	7.16496513832022e-05	0.000652182036034996
1769	Rnaseh2b	-0.593022209573221	4.62752280411485	15.7607865468856	7.187694216161e-05	0.000653881079822945
1770	Mpped2	-0.47258446475886	7.19645724144999	15.7367196590011	7.27972044247018e-05	0.000661878763167642
1771	Chuk	-0.588527769978528	4.79725660899203	15.7337723341349	7.29107149403416e-05	0.0006625364966318
1772	Serpinh1	-0.625937288782331	7.62123490965526	15.7320373746929	7.29776167813235e-05	0.000662770195745959
1773	Gm2a	0.631485946360024	5.2026311393603	15.7237810233758	7.32968374451922e-05	0.000665293855051031
1774	Scaf4	-0.666969700458013	6.03750454333661	15.7204173513239	7.34272916387714e-05	0.00066610225723943
1775	2310036O22Rik	-0.467579003982806	7.7876748792771	15.7124093107456	7.37388103575774e-05	0.000668551366244785
1776	Mcf2	1.23027614779085	1.12296177219774	15.7097210026758	7.38436853331647e-05	0.000669125241028502
1777	Unc13c	0.977157642561261	3.19341082771944	15.7067975079368	7.39579056180045e-05	0.000669783103607511
1778	Ror2	-0.818087850800811	3.32636979078325	15.697636527289	7.43169754134461e-05	0.0006726564034469
1779	Gabra4	0.794183501359421	3.91538412192236	15.6854046545172	7.47991461779124e-05	0.000676640055897215
1780	Shisa9	0.708098209786791	5.18401686073738	15.6810129635554	7.49730299098068e-05	0.000677832005808158
1781	Gm14204	-0.578374252266248	5.6544980932298	15.6688609898671	7.5456295006159e-05	0.000681818167060144
1782	Hspg2	-0.774163464974969	5.37793622668079	15.6646735600894	7.56235475411108e-05	0.000682945987979291
1783	Rere	-0.607873983193414	7.44251363128812	15.6597067984983	7.58224114060728e-05	0.000684357861333668
1784	Scrt1	-0.503139046832084	7.86072720942166	15.6282468140711	7.70943135259796e-05	0.000695447750882057
1785	Ston1	-0.900595531708643	3.3211514571304	15.6257184080965	7.71974620894117e-05	0.0006959880993865
1786	Ccdc55	-0.665557769107226	4.42461090829676	15.6167277148116	7.75653712994486e-05	0.000698913505219499
1787	Rhobtb3	-0.492399785097423	6.08915593636883	15.6075975323359	7.79407938717875e-05	0.000701903299260591
1788	Kdm7a	-0.720601158589757	4.17512422816074	15.604398537313	7.80727648675214e-05	0.000702426962788778
1789	Map2k6	-0.588977791638974	5.34165489083896	15.6037418057033	7.80998854027104e-05	0.000702426962788778
1790	Atp6v1b2	0.529271220728647	8.20912695552417	15.6030155877495	7.81298864967323e-05	0.000702426962788778
1791	Ccdc8	-0.802541348109479	3.84302369811984	15.5972007866124	7.8370522635595e-05	0.000704196996524082
1792	Lrp5	-0.535217509147638	5.45013964112075	15.5882026027645	7.87443684379962e-05	0.000707161339995911
1793	Them5	-2.78759170885991	-2.15575162464717	15.5707404168184	7.94749936144624e-05	0.000713324635938395
1794	Olig2	0.634225684302396	5.37250535368846	15.5654780392492	7.96965081926391e-05	0.000714914106100413
1795	Snx1	-0.466500910490502	6.28468352616316	15.5609042439771	7.9889542078161e-05	0.000716246462765373
1796	Arhgap28	0.754262137083453	4.24410627083783	15.5474559832445	8.0459845872597e-05	0.000720957850572218
1797	Gps2	-0.719978597243665	5.92874124163813	15.5426384764096	8.06651380427799e-05	0.000722395139967978
1798	Mfap3l	0.901450838528288	3.18534203821202	15.5356154113127	8.09653618751329e-05	0.000724680516494168
1799	Olfm3	1.03486794258438	2.80997776530821	15.4894634858351	8.29664411681892e-05	0.000741923665654429
1800	Tjap1	-0.588591602511502	4.8623547593563	15.4890619560563	8.29840674938155e-05	0.000741923665654429
1801	Prpf3	-0.534066640263547	5.20445977834495	15.4833019706103	8.32373339992754e-05	0.000743774800694247
1802	Msh6	-0.577625463546215	5.70786209065736	15.4734004263093	8.36745236792152e-05	0.000747266431503668
1803	Nipa1	0.747637949746893	4.4410768087553	15.464824818167	8.4055034969234e-05	0.000750248296039868
1804	2810408A11Rik	-0.746663671080673	3.4792797194808	15.4603463754642	8.42544410202504e-05	0.000751611263491624
1805	Pawr	-1.04720922018813	1.94741062228376	15.4546254630113	8.45098614830812e-05	0.000753472133433366
1806	Rad51b	-1.29533859060968	0.753212747476007	15.4493625113342	8.47455234318226e-05	0.000755154877402171
1807	Slco4c1	1.67284167729686	-0.470731233805633	15.4449132257735	8.49452671216163e-05	0.000756515873706791
1808	Cacna1d	0.537142396556994	5.47039719249007	15.4425347222967	8.50522405264839e-05	0.000757049616588885
1809	Baiap2l2	1.17142802353316	1.89446323207405	15.4271740982689	8.57463577580533e-05	0.000762806044997431
1810	Elovl4	0.515383067708234	5.8345748072508	15.4093845221393	8.65573608962309e-05	0.000769595364034831
1811	Synj2	0.982935887032711	2.54663687790485	15.3986043997286	8.70525633467433e-05	0.000773570901125974
1812	Tiam2	-0.601759950517294	8.12310246172339	15.3878067563494	8.75514282978984e-05	0.000777574578144635
1813	Ubn2	-0.552091540173663	5.2031632137731	15.3858725948206	8.76410923432804e-05	0.000777803232095547
1814	A330040F15Rik	1.27454144189287	1.51304038186614	15.3851667437946	8.76738372597603e-05	0.000777803232095547
1815	Fmnl1	0.648605514221656	4.47661897114848	15.3709461681913	8.8336168180979e-05	0.000783247357871347
1816	Pnrc1	-0.569451014149757	5.99294291710676	15.367982201902	8.84748492768383e-05	0.000784045016196123
1817	Pcdha12	0.818601197932935	3.73126660604092	15.360627586424	8.88199115202564e-05	0.000786669695154368
1818	Gnptab	0.458445126420088	6.64413911586841	15.3139558860112	9.10414305162052e-05	0.0008059019479083
1819	Inhba	1.02235103803172	2.65144456241214	15.3063266469788	9.14098537883037e-05	0.00080871840407651
1820	Calm1	0.567859450366589	10.1483899688859	15.3034575827086	9.15487915037004e-05	0.000809502583334643
1821	Lhx5	-0.91659002429135	3.47790833782192	15.2979053900787	9.18182665739786e-05	0.000811439518931927
1822	Gm17762	-1.10289106469976	1.60418276903307	15.2833431051388	9.25288436813724e-05	0.000817270406895898
1823	Klhl2	0.522534705602154	7.03307594009203	15.226564612763	9.53526442154386e-05	0.000841749919560644
1824	Aloxe3	1.26686270432539	2.20651935281056	15.2147114770264	9.59529991225895e-05	0.000846585315175347
1825	Osbpl10	0.686929044757016	4.19531181991588	15.2032809260012	9.65355529640711e-05	0.00085125844046619
1826	Elk3	-0.724162757707593	4.23797326703574	15.198915831066	9.67589563755882e-05	0.000852761163719792
1827	Tmem222	0.550065304444778	6.51145916133289	15.1942404570215	9.69988168127111e-05	0.000854407202499704
1828	Cdkn2c	-0.854461441590153	3.10073436579287	15.1875236996588	9.73444538965651e-05	0.000856982656760077
1829	Whrn	-0.550959632836375	5.18548356279059	15.1819771841173	9.7630805729246e-05	0.000858624309664019
1830	Tipin	-0.724912536359659	4.74065861770486	15.181845071949	9.76376366547663e-05	0.000858624309664019
1831	Agpat3	0.439789836556636	7.23682288855519	15.1759773811526	9.79415140956609e-05	0.000860086664567503
1832	Rabif	0.532583181267062	5.83296629432104	15.1758136113625	9.79500090853995e-05	0.000860086664567503
1833	Tspyl4	0.477683896877644	8.44336614411952	15.175538884742	9.79642612410509e-05	0.000860086664567503
1834	Exoc6	0.515434480175112	5.38582230642797	15.1654033076791	9.84915318962995e-05	0.000864244396296155
1835	Lrr1	-1.15085792678501	1.50151377872247	15.1643299664627	9.85475359716307e-05	0.000864264575690165
1836	Rras2	0.605635972619009	5.30327126334939	15.1584949082543	9.88525548531426e-05	0.000866467410267769
1837	Zcchc11	-0.53700515760649	6.26410476695065	15.1535511730445	9.91117245247873e-05	0.000868266185507568
1838	Nek6	-0.511494977106453	6.21005559305823	15.1460102298374	9.95083675089886e-05	0.000871266680262325
1839	Cartpt	2.27712739605979	-0.802415677658678	15.1382595920139	9.99177049278829e-05	0.000874375000219913
1840	Prpf31	-0.503870604291066	6.30787387666644	15.1282346110197	0.000100449672584244	0.000878552489618607
1841	Cenpp	-1.14031022597347	1.77211158900132	15.1205167468337	0.000100861155992459	0.000881672234321916
1842	Psme4	-0.523164605040308	6.37352749698204	15.1155511949364	0.000101126794294165	0.000883213964472984
1843	Ttc23	-0.859543017862221	3.07025288523177	15.1151686179391	0.000101147289910129	0.000883213964472984
1844	Psmb10	0.652945203617438	4.57546538784101	15.1119575283908	0.000101319480963398	0.000884237747908878
1845	Rbm33	-0.56176911320816	6.47575067785873	15.1079545209405	0.000101534550889271	0.000885634432228205
1846	Mbp	0.534161980827299	5.10406415373558	15.099905440154	0.000101968396275501	0.000888936837086478
1847	Lnx1	0.75418058429721	3.59767905857565	15.0963811227564	0.000102158943758164	0.000890115799621076
1848	Med12	-0.752226882254207	6.1322130922549	15.0850576330131	0.000102773593881317	0.000894986713383135
1849	Epha7	0.498627010029687	6.48488660702334	15.0801960965972	0.000103038623509978	0.000896568125439831
1850	Ppp1r3d	0.878129437265743	3.11601518688454	15.0796833768534	0.000103066614805424	0.000896568125439831
1851	Rwdd2a	1.03431033771139	2.64276414003812	15.0733498064796	0.000103413019993828	0.000899095478530887
1852	Mvk	0.519431906072264	6.21117120797107	15.0453018444147	0.000104961200651631	0.000912062960090006
1853	9530077C05Rik	0.770143225155811	3.3723832345193	15.0309897200492	0.000105760162825356	0.000918509606232303
1854	Zic2	-0.779927008060573	5.57277342138869	15.0151765364126	0.000106650040046596	0.000925738454406616
1855	Rbm43	0.980408593259008	2.82997753995124	15.011101870449	0.000106880557945111	0.000927239255531355
1856	Phf19	-0.882599026193059	2.82846496517616	15.0092091550031	0.000106987805885085	0.000927669590575794
1857	Hmgb3	-0.74291308864887	6.10160564301169	14.9818204746975	0.000108551924573832	0.000940724890773653
1858	Bms1	-0.542767226096791	5.54872386449481	14.9804688657531	0.000108629705731369	0.000940892278974657
1859	Arrb1	0.460243484421911	7.53987226424685	14.9737576259157	0.000109016749592274	0.00094373671392602
1860	Dazap1	-0.68951160435531	7.34454932979856	14.97080470067	0.00010918748713686	0.000944216182810032
1861	Pml	-0.607121553252347	4.39821545827307	14.9707702456763	0.00010918948090533	0.000944216182810032
1862	Bbc3	0.64395300492455	5.68743976268822	14.9549742309119	0.000110107401226494	0.000951642539171838
1863	Tspan4	0.809162460849033	4.70637489102346	14.9509859100127	0.000110340391611533	0.000953144349009342
1864	Acsbg1	0.557623479771157	4.97674510045644	14.9444459223705	0.000110723520172191	0.000955940777967313
1865	Clasrp	-0.611762745083952	5.82911845828315	14.9223302939704	0.000112029055675585	0.00096669361554273
1866	Ptpn20	3.31079787368042	-2.1578690752877	14.9185398556151	0.000112254364148752	0.000968118693593711
1867	Abl1	-0.505362581109674	7.44649390343996	14.9142522439109	0.000112509775037878	0.000969801719166887
1868	Zscan21	-0.461291592460171	6.58475306055411	14.9059439825836	0.000113006360103407	0.000973349468603144
1869	Gpr52	1.37543592258361	0.265410065227033	14.9053436678505	0.000113042326279704	0.000973349468603144
1870	Fbxo31	0.463812127240763	6.93194358399791	14.9016903878714	0.00011326145086381	0.000974714721257376
1871	Ppfia2	0.477910209602561	6.76320480993851	14.898065639027	0.000113479286684678	0.00097606742951177
1872	Arf3	0.472274379369977	8.68001642891893	14.8883480498872	0.000114065365742925	0.000980112971547763
1873	Ets2	0.553894180618959	5.02668627718524	14.8882476885699	0.00011407143451867	0.000980112971547763
1874	Ptn	0.519738200373117	8.79186018198264	14.8673627647128	0.000115341427838298	0.000990496050267729
1875	Myom3	2.1126214194659	-0.475774898284648	14.8612124890486	0.000115718126213609	0.000993200962749662
1876	Aaas	-0.5038226604672	5.08807508106878	14.8545824278972	0.000116125598156795	0.00099616697821818
1877	Scamp1	0.460972189710792	7.34524546848434	14.8382647563354	0.000117134615873421	0.00100385061036571
1878	Arid1a	-0.546677053903005	8.43186115270795	14.8372950825866	0.000117194853558717	0.00100385061036571
1879	Gria4	0.503052138987181	5.67237075430005	14.8370765727561	0.000117208432043569	0.00100385061036571
1880	Bmi1	-0.530752186752543	6.2996389216592	14.833265092241	0.000117445537284707	0.00100534629336319
1881	Rgs11	1.20442603587521	2.1284982292195	14.8288490744546	0.000117720853506987	0.00100716730222645
1882	Vars	-0.452561894645647	7.06040595937797	14.8274527254828	0.000117808043870971	0.00100737770989136
1883	Fam134b	0.785870243085078	3.67262479361992	14.8244057323098	0.000117998528969666	0.00100847069926119
1884	Prap1	-3.29271702160375	-1.82807443366767	14.818237543261	0.000118385087598886	0.00101123737512148
1885	Fam219a	0.46185077954662	6.61673714026266	14.8153501902736	0.000118566474934967	0.00101224948600977
1886	Sp5	-1.11336174469742	2.03555249371221	14.8084176669201	0.000119003128266843	0.00101515483074813
1887	Thrb	1.07041485950295	2.03135064914422	14.8079452340889	0.000119032943865141	0.00101515483074813
1888	Egfem1	0.958497585476162	2.38785378683039	14.8056375430074	0.000119178692128579	0.0010155671150466
1889	Abhd12	0.478534588264143	6.77554564782263	14.8051817694931	0.000119207498932643	0.0010155671150466
1890	Cend1	0.536002294608096	6.9731894663222	14.7874743552129	0.000120332124759205	0.00102460575859783
1891	Fmnl2	-0.494411377680469	6.98631921920368	14.7851090231551	0.000120483157162789	0.00102534925871008
1892	S100a16	0.659001439681875	4.49273033775279	14.7747133131154	0.000121149214998032	0.00103047268338442
1893	Cep164	-0.586200812167555	4.68301861209074	14.7696882374492	0.00012147250149154	0.00103267668595
1894	Ssb	-0.576833551011179	7.16814743963557	14.7557158071722	0.000122375984713441	0.00103980819535026
1895	Csmd3	0.665911186609042	4.23717357053003	14.7521852627518	0.000122605344881068	0.00104120729032772
1896	Parp1	-0.520147674281675	7.85853520635432	14.7509787526864	0.000122683824410646	0.00104132425434627
1897	Map1a	0.510124185735091	7.00360178761408	14.748033460724	0.000122875618477288	0.0010420432872672
1898	Zfp652	-0.577601282770013	5.30683619693654	14.747689444593	0.000122898040094025	0.0010420432872672
1899	Akap8	-0.491309294095456	6.57627063972019	14.738329983774	0.000123509635751762	0.00104661674378761
1900	Mmrn2	-0.839391334054659	3.00498928521656	14.7374468503288	0.000123567502218135	0.00104661674378761
1901	Slc26a4	3.03238726633785	-2.06773880889258	14.7318433612434	0.000123935301933079	0.00104917980747451
1902	2700049A03Rik	-0.542939057756111	5.01118079920295	14.7253637171469	0.000124361984627408	0.00105223839043579
1903	Adcy9	0.569947007047922	4.67432351818127	14.7064682971453	0.000125614705355212	0.0010622792712987
1904	Slc4a2	-0.601717681512278	5.44591832865042	14.6713793257683	0.000127974818596558	0.00108166951453488
1905	Pde5a	-0.654504843451019	4.28957872761491	14.6572832747183	0.000128935453472357	0.00108914135434557
1906	Cntfr	-0.498960993764923	6.34003104972749	14.6564248977896	0.000128994185135317	0.00108914135434557
1907	Nptx2	0.787339720205041	3.76943790526794	14.6389246235815	0.000130197474307452	0.00109836047832095
1908	Fam155a	0.575806681149601	6.2112888549747	14.6385613989381	0.000130222568361174	0.00109836047832095
1909	Rgs10	0.777890655892962	4.17970473210165	14.6375062001018	0.00013029549636896	0.00109839990731571
1910	Taf6	-0.517481854973827	6.55965897260719	14.6262681514513	0.000131074747657593	0.00110439053091814
1911	Coro2b	-0.480060359494431	7.46764944459706	14.6154034606749	0.000131832570680133	0.00111019443221108
1912	Irs1	-0.51313478849919	5.51707762522886	14.6090850998056	0.000132275309607847	0.00111319033680428
1913	Ctcf	-0.499884727339473	7.11372045138511	14.6083534979834	0.000132326670869732	0.00111319033680428
1914	Stx7	0.484850060184486	7.76563550199972	14.6060138544825	0.000132491057655334	0.00111399090430893
1915	Hrh1	1.55860429438818	1.07795624832728	14.6045809040637	0.000132591840359963	0.00111425612893623
1916	Prr12	-0.546794701272962	7.2628997553173	14.5667573344889	0.000135280148480473	0.00113625439952832
1917	Kat6b	-0.483901202411469	7.02358505469263	14.5635446846063	0.000135511000493688	0.00113759965098848
1918	Tmem56	0.780384070145225	3.42659751240314	14.5625043909771	0.000135585838054042	0.00113763445870891
1919	Rock1	-0.654493637019589	4.74579631612732	14.5565340917652	0.00013601614008749	0.00114065020449608
1920	Mapkapk2	-0.560695870392824	6.02671356740664	14.5547877193887	0.000136142267464563	0.00114111328661834
1921	Scarb1	0.550890392051654	5.55103196003399	14.5527252410472	0.000136291376467965	0.00114176841306557
1922	Sirpa	0.531539243524284	6.69739759812699	14.5506118341989	0.000136444337966078	0.00114245511492616
1923	C2cd3	-0.526425791703981	6.43017020111665	14.5286999154907	0.000138040473455465	0.00115521858518918
1924	Irf7	1.52995058841747	0.654830620360909	14.526588535611	0.000138195262781309	0.00115591287107049
1925	Rgs17	0.710301732544917	4.56728631923615	14.5230950111824	0.000138451763680808	0.00115745674437156
1926	Gm5468	0.654477324539746	4.12731208493659	14.5136894190887	0.000139144724360003	0.00116264592374119
1927	Acads	-0.729326287904314	4.03497568761164	14.5101491641896	0.000139406457672301	0.00116422839819426
1928	Ngp	-3.07965498432726	-0.48681674616586	14.4935378237903	0.000140641179914648	0.00117393076160085
1929	Bai2	0.463837479619278	8.34007120273518	14.4900286787637	0.000140903420425848	0.00117550997662684
1930	C1ql3	0.917531355312439	3.04664554812433	14.4861652552439	0.000141192705820706	0.00117731306464903
1931	Pcnxl2	0.545885338555215	5.04006021977442	14.4783014628877	0.000141783379526346	0.00118162606251553
1932	Shb	-0.528152239394978	6.34588577705517	14.4594711580865	0.000143207914022459	0.00119288041426679
1933	Prdm12	-1.17075464130877	2.77510603254851	14.4576179701811	0.000143348886454321	0.00119343695277257
1934	Syne2	-0.629534337439909	7.03223052457704	14.4545065015034	0.000143585890912588	0.00119479200747481
1935	Slc43a1	-1.02807288833718	1.63816870616307	14.4501753285851	0.000143916458777525	0.00119672168852486
1936	D930015E06Rik	-0.508933288667539	7.74383237932758	14.4495203030393	0.000143966518920284	0.00119672168852486
1937	Kcnk9	1.44694670199749	2.038466376289	14.4478127161894	0.000144097103209973	0.00119718878779458
1938	Ackr1	0.589540900545555	4.48782048025451	14.4449906215375	0.000144313178734581	0.00119836531753127
1939	Eva1c	-1.07863637957878	1.94300723662131	14.4303574220896	0.00014543882200444	0.00120708971764696
1940	Pcdha7	0.856387170164233	3.26965546071482	14.4242880132457	0.000145908294826052	0.00121036195290498
1941	Sdc3	0.57700493362992	9.6336413764172	14.4226378533454	0.000146036199424044	0.00121068489211459
1942	Pbrm1	-0.476696381148509	6.96452838074543	14.4218451030185	0.000146097685980645	0.00121068489211459
1943	Tpm4	-0.478878848809926	7.10412829600493	14.4199353474272	0.000146245915709814	0.00121128951184665
1944	Atp6v1a	0.468033939912255	7.71403472445276	14.4163932618517	0.000146521243213499	0.00121294566205496
1945	Comt	0.472014576143106	6.566158121107	14.4132926696694	0.000146762681659482	0.00121431970999797
1946	Pdk2	-0.680176493512377	5.25676971303117	14.4055574877074	0.000147366756414299	0.00121869126977149
1947	Paqr4	0.543859025201788	5.83659213884817	14.3964215478111	0.00014808344820052	0.00122398917919413
1948	Eya4	-1.09326902632267	1.29933639174359	14.3889725827106	0.000148670397711411	0.0012282098102514
1949	Insig1	0.542964711237678	6.21845390127099	14.3861629656932	0.00014889239255877	0.00122941265954248
1950	Hdgf	-0.437061283033026	8.10745279051924	14.3741757509765	0.000149843288512206	0.0012362137847069
1951	Pvrl3	0.615018826340996	4.93327214359348	14.373843886732	0.000149869700737163	0.0012362137847069
1952	Inadl	-0.73768384431603	3.99628956683164	14.3703768834816	0.000150145911112818	0.0012378576575505
1953	Cpsf6	-0.586591115093242	7.02356011385372	14.3684044865023	0.000150303277399504	0.00123852055462889
1954	Lrrc1	-0.686659374113493	3.76166256921518	14.3548262041322	0.000151391127536889	0.001246846169627
1955	1700008J07Rik	-0.823035698070681	3.11669803430384	14.3429645537721	0.000152347932990284	0.0012540845450704
1956	Hmgcll1	0.623321881132882	4.53261145827347	14.3393377926516	0.000152641695026345	0.00125578627689204
1957	Col11a1	-0.838596996884312	4.1970986229906	14.3384865387507	0.000152710727886517	0.00125578627689204
1958	Stxbp4	-0.558082443710575	4.59523074760412	14.3136011853432	0.000154742771736789	0.00127184648905013
1959	Mapre2	0.512324033452816	9.09000930109381	14.2984053967374	0.000155996970046354	0.00128105586170521
1960	Eps15l1	-0.493481837347065	6.50272813092682	14.2980978091179	0.000156022462495632	0.00128105586170521
1961	Rbmx	-0.560044223500056	7.46882364607732	14.293700004329	0.000156387405779785	0.00128339751209285
1962	Usp18	1.78202629245007	-0.169530332222263	14.2897430280455	0.000156716502403406	0.00128544274881652
1963	Mgst3	0.611166536841015	6.61700959532452	14.287631383574	0.00015689241045598	0.00128623003640758
1964	L3mbtl1	1.21097413675969	1.76200728837433	14.2846353390456	0.000157142333661895	0.00128762300184362
1965	Crabp1	0.56991613096588	5.56475852999621	14.26607017444	0.000158699961791019	0.00129972441989968
1966	Etnk1	0.426556941909609	7.23952498858459	14.2596308669387	0.000159243847494626	0.00130351538033114
1967	Tmem62	0.700045101656853	3.94340746094968	14.2503198873653	0.000160033605585788	0.00130931408982821
1968	Hcfc1	-0.521546877685048	8.28259534249711	14.2345911753406	0.000161376686447604	0.00131963161331367
1969	Bcl9	-0.561769713672737	7.33838599424024	14.2328548537134	0.000161525645643789	0.00132017888031767
1970	Klhdc8a	0.73485873162958	4.02424768489691	14.2132038321444	0.000163221191672033	0.00133335971450662
1971	Foxo4	-0.62564679564592	4.69586140750856	14.2056390908407	0.000163878667183968	0.00133805144139604
1972	Hnrnph3	-0.518757120439923	5.39678717438163	14.1803918689452	0.000166092350568323	0.00135486786025198
1973	Nsg1	0.538101133556902	10.1553881855107	14.1802299081035	0.000166106648125095	0.00135486786025198
1974	Gfra2	0.750483803170519	4.39058383037822	14.1763166556069	0.000166452478727183	0.00135700088153828
1975	Dlgap3	0.508403235428439	6.86847221688386	14.1729683560548	0.000166748957674762	0.00135823587380565
1976	Pllp	1.32131994623384	1.13712469530366	14.1726997613427	0.000166772763725841	0.00135823587380565
1977	Map3k11	-0.563726905478565	4.89649547517843	14.1690167202548	0.000167099544016659	0.00136020888308553
1978	Rnf152	0.565865907055747	5.45968617902819	14.1659359137668	0.000167373385913581	0.00136174919085301
1979	Veph1	-0.777764342599424	3.49882457786774	14.1543729426138	0.00016840521495445	0.00136921710540231
1980	Khdrbs1	-0.472420420944346	8.21434633589319	14.1537449794151	0.000168461434704317	0.00136921710540231
1981	Hif3a	-1.01713420279267	3.87990199593534	14.1469972316966	0.000169066735412667	0.00137344319686828
1982	B4galt6	0.556048298675515	6.13975089561441	14.1338077821461	0.000170256216033159	0.0013824083171653
1983	Brdt	0.808129793612431	3.19463143396617	14.1109096659595	0.000172341319987886	0.00139863281016896
1984	Abhd5	0.573023182999139	4.91690570107221	14.1089112315721	0.000172524513347801	0.00139913291254086
1985	Kctd7	0.60910301080494	4.72256896508301	14.1083409713412	0.000172576824171603	0.00139913291254086
1986	Ptpn13	-0.589413997387702	4.68368853018915	14.1070785921192	0.000172692680936697	0.00139936722775139
1987	Rps6ka6	-0.524491544819896	5.16881790914701	14.1042332655115	0.000172954102449495	0.00140078025703056
1988	Rcn3	-0.713189320938944	5.09886637932629	14.0971223338725	0.00017360918127204	0.00140489149417369
1989	Rbm10	-0.507940689867289	5.62921007840833	14.0968284021332	0.000173636312801309	0.00140489149417369
1990	Rab6b	0.518142477711062	8.49693452318755	14.0919384104357	0.000174088313183966	0.00140784081611536
1991	Lgi3	1.27811304041507	1.37828754432425	14.0867603728969	0.000174568230681141	0.00141101282589231
1992	Ttc9	0.48347701588995	5.66732496326415	14.0839488379344	0.000174829370929478	0.00141241418994382
1993	Bcl7a	-0.445369373394866	8.06135119271924	14.0749183680626	0.000175670801114639	0.00141840575150252
1994	Ift43	-0.647663122853355	4.16780862960628	14.07409967487	0.00017574728568297	0.00141840575150252
1995	Slc9a2	1.80990685763117	-0.109629871192857	14.0728172658556	0.000175867159281054	0.00141866175153384
1996	Msantd3	-0.493703118005564	5.69566485469892	14.0586816707447	0.00017719395811528	0.00142864848093647
1997	Cnih3	0.576531593765104	6.26563646582592	14.0519832591227	0.000177826202390513	0.00143302807965474
1998	Sept10	-0.714763025981242	3.68747393486272	14.0500984542597	0.000178004513119375	0.0014334975099072
1999	Srsf1	-0.565590144393311	8.19871389220643	14.0494848009128	0.00017806260624523	0.0014334975099072
[truncated: 14,094 more rows]
