# Supplementary material for: Sequential perturbations to mouse corticogenesis following in utero maternal immune activation
Source: eLife. 2021 Mar 5;10:e60100. doi: 10.7554/eLife.60100 (PMC7979158; doi:10.7554/eLife.60100)
Supplement: Supplementary file 13. — Columns indicate gene symbols (gene_name), log2 fold change (LogFC), log2 counts per million (LogCPM), likelihood ratio statistics (LR), p value (PValue), and false discovery rate adjusted p value (FDR). A total of 16,487 genes were tested. [file elife-60100-supp13.zip › SupplementaryTable13P0_DE_saline_vs_polyIC_female.csv]

	gene_name	logFC	logCPM	LR	PValue	FDR
1	2010005H15Rik	4.71096761398199	-3.20084426746295	14.1705392656472	0.000166964377037385	0.999887670347947
2	Pmch	4.49661392491283	-1.99270908905548	13.314974331101	0.000263294931065542	0.999887670347947
3	Lcn2	2.03751094923564	-0.777255670742475	12.5195615417055	0.000402713383049646	0.999887670347947
4	Gpr65	1.79173635298624	-1.69807017535847	11.9978878358113	0.000532608798695855	0.999887670347947
5	Hist1h2af	-4.42449690846952	-0.813680761924353	11.4287203591643	0.000723174747181424	0.999887670347947
6	Tnfrsf9	2.75773706456921	-1.11310490694543	10.7148867814714	0.00106276961241648	0.999887670347947
7	Mir3535	2.75600475484863	-2.5095576990537	10.4615973568839	0.00121881840463437	0.999887670347947
8	Gata3	2.40635740201393	-1.86341489695057	9.94077635792358	0.00161657355072831	0.999887670347947
9	Adm	1.09071823427808	0.913305635439621	8.64219070805554	0.00328466227428243	0.999887670347947
10	Sftpb	2.07843388699743	-2.32545470616491	8.50301270464141	0.00354558937191349	0.999887670347947
11	4930412O13Rik	2.17489350850097	-0.0808161556659641	8.4987317430244	0.00355394114742552	0.999887670347947
12	Plaur	1.20891578256897	0.249262427310837	8.29017792207524	0.00398600831051295	0.999887670347947
13	Ambp	4.13461072715619	-3.49346952352919	8.18570229443475	0.00422218298346392	0.999887670347947
14	Vip	1.18714176775664	0.328432114301937	8.17298826440947	0.00425187999244731	0.999887670347947
15	Gm19583	-2.01065911769896	-2.90677477910823	8.0208713481781	0.00462413173998301	0.999887670347947
16	Cxcl10	-1.91235813463342	-2.59754636983358	7.91253236320902	0.00490934988778668	0.999887670347947
17	Tmem8c	1.85667228463115	-2.31942909504465	7.81389760200657	0.00518459644212465	0.999887670347947
18	Nfkbia	0.524250145018077	4.74993523369137	7.74551624707624	0.00538460652762017	0.999887670347947
19	Espn	1.37378888844977	-1.32176501204432	7.72238091008387	0.00545404222937738	0.999887670347947
20	Ptgs2	1.63162308709414	-0.853100620137196	7.69510128408054	0.00553709025220181	0.999887670347947
21	8430408G22Rik	1.72682193495637	0.843003650385316	7.57588692412246	0.00591542656492605	0.999887670347947
22	Vwf	1.13146321470515	5.48158796273395	7.48471244597056	0.00622250053556123	0.999887670347947
23	1700125G02Rik	2.16308016682937	-2.5727249100247	7.40170879920316	0.00651619493472845	0.999887670347947
24	Angpt2	1.49384249417914	2.78478147068257	7.33125544999444	0.00677657046267661	0.999887670347947
25	Il1r1	1.31929461459623	1.36013578591012	7.25206512124575	0.00708195204206443	0.999887670347947
26	Tnfrsf12a	0.953774236464002	0.427957354084462	7.20906254603275	0.00725363714782508	0.999887670347947
27	Timp3	0.629368014765455	6.31177475366651	7.11051213677636	0.00766332128611342	0.999887670347947
28	Irx5	2.97051908068813	-1.75816466433961	7.06395635162167	0.00786501163786722	0.999887670347947
29	Crx	4.44221053160038	-2.41827415081226	7.03635448192646	0.00798714436565057	0.999887670347947
30	Wnt9b	2.78092905388573	-0.893970995215195	6.89763777948105	0.00863097178030749	0.999887670347947
31	Sod3	1.04869905175214	2.65641644426394	6.89078371597588	0.00866412741587654	0.999887670347947
32	Steap4	1.84449236921073	-0.893449541812544	6.82804596028197	0.0089737385973676	0.999887670347947
33	Prap1	2.97475552466927	-3.30907866296283	6.67766430678142	0.00976284701318075	0.999887670347947
34	Mt1	0.887087779740781	5.65060364055944	6.64366222731144	0.00995091691933134	0.999887670347947
35	Slc4a1	1.25378220674434	0.226300127770663	6.61411865613391	0.0101173397005481	0.999887670347947
36	Rasgrf2	0.432042636993836	5.90025530007916	6.4934674015548	0.010827159353154	0.999887670347947
37	4930523C07Rik	0.753486491401448	1.14375981809918	6.43577404679855	0.0111844408926248	0.999887670347947
38	Cma1	2.10107168343231	-0.936577671833233	6.38866771503664	0.0114851197869672	0.999887670347947
39	Tmem252	1.03648692948611	1.90902499927576	6.35417476376718	0.0117105401722793	0.999887670347947
40	Muc2	1.25323806202892	0.313508448326651	6.2452336866893	0.0124527950361493	0.999887670347947
41	Pcolce2	0.844474084749004	1.08106213259452	6.23755965138844	0.0125068693817	0.999887670347947
42	Slc16a9	0.725893975295039	2.1551919491939	6.17261792197537	0.0129742478713859	0.999887670347947
43	Lrg1	1.67769473888611	-1.93315491182105	6.15786731839185	0.0130828856128029	0.999887670347947
44	Car5a	1.79823260058313	-2.50169554880689	6.13886888033857	0.01322418788877	0.999887670347947
45	Rbp3	3.55439165615406	-0.646661945758941	6.13879013335635	0.013224776829119	0.999887670347947
46	Tnxb	1.24915355751063	1.85353116553851	6.13468088967276	0.0132555468776846	0.999887670347947
47	Ldlr	-0.47187138354897	5.31695875427505	6.12556108036542	0.0133240993261206	0.999887670347947
48	Itpripl2	0.612899189428718	2.78494701002421	6.06533908748369	0.0137860283450753	0.999887670347947
49	Arid5a	0.753128468192855	1.85623660342038	6.05691387025614	0.0138519545477086	0.999887670347947
50	Ucn2	1.8779602863586	-2.55426523004798	6.05469132796816	0.0138693996471425	0.999887670347947
51	Ifit3	-1.34497274698657	-0.321579421444753	6.04429780723212	0.0139512805915154	0.999887670347947
52	Cebpd	0.977130774557615	2.10179455132464	5.96976198609381	0.0145532450234165	0.999887670347947
53	Eltd1	0.75170238035981	4.21594210196634	5.92523072108576	0.0149255838543601	0.999887670347947
54	Stfa2l1	2.418935314556	-1.45432113204206	5.90098712502068	0.0151324015352822	0.999887670347947
55	Ctla2a	0.867995556385821	3.56304745970855	5.89703348323676	0.0151664082043578	0.999887670347947
56	Loxl2	0.671923952266689	3.55709929338491	5.8850578413265	0.0152698960356856	0.999887670347947
57	Gpi1	0.768249661281806	7.94845085153155	5.88240067407617	0.0152929564490323	0.999887670347947
58	Pou4f1	2.15960127111985	-1.60783665006498	5.83187317305787	0.0157383568231335	0.999887670347947
59	BC100530	1.97210627719563	-2.78556361993348	5.82015921989561	0.0158435106907974	0.999887670347947
60	Hif3a	1.11023607532882	3.95939016611751	5.73393095917092	0.0166401939949516	0.999887670347947
61	Adamts9	0.708502723125622	3.26604877976322	5.60595796974893	0.0178995059153241	0.999887670347947
62	Gm5111	1.62054910142892	-2.44279218940401	5.55426730912679	0.0184356878607889	0.999887670347947
63	Dnah10	0.94494587744255	2.02312932535974	5.50863244364359	0.0189228370926059	0.999887670347947
64	Zfp185	0.931255179342896	0.794883189691133	5.50725933492088	0.0189376993547978	0.999887670347947
65	Spry4	0.483098646220602	3.75138985864054	5.50251076848934	0.0189891899610099	0.999887670347947
66	Dio2	0.455817692761333	4.72650035234292	5.47055578523529	0.0193394744055683	0.999887670347947
67	Cdh26	1.34174538150697	-0.906964998157539	5.46038048617246	0.0194524105418055	0.999887670347947
68	Alox5	1.16012347566213	-1.43208570638206	5.45747958599577	0.0194847324912136	0.999887670347947
69	Gh	2.85895768681782	-1.84558687538064	5.43890765697672	0.0196929814755948	0.999887670347947
70	Tpsb2	2.06312405516788	-0.706877117278701	5.40507621001604	0.020078271914955	0.999887670347947
71	Gimap6	0.606742863622764	2.75860727365791	5.39291541430048	0.0202186629916276	0.999887670347947
72	Tbx3	0.723795622400372	1.37154014099483	5.36291253778426	0.0205693929486541	0.999887670347947
73	Acer2	0.705963334270003	3.03612112021814	5.36281392452226	0.0205705560460301	0.999887670347947
74	Fzd4	0.573894706369588	2.43315285896808	5.30492325379358	0.0212652365138806	0.999887670347947
75	Ism2	0.998397734315444	0.516752797534694	5.29901110030066	0.0213375351225568	0.999887670347947
76	Nr4a1	0.545042596393791	4.54784251567211	5.29385550680866	0.021400789600907	0.999887670347947
77	Gata2	0.951986641213657	1.8139274486476	5.27265454819029	0.0216629538974159	0.999887670347947
78	H2-Ab1	0.944893474765134	-0.0244490310477028	5.26600003790421	0.0217459254074035	0.999887670347947
79	Retnlg	2.14014069729841	-2.4434101909867	5.23009335144594	0.0221993409263266	0.999887670347947
80	Hlx	0.836991093302533	0.281537605771789	5.20981920233965	0.0224596701616155	0.999887670347947
81	Mertk	0.976288026823828	2.55364557545245	5.18973134294763	0.0227207283468065	0.999887670347947
82	Nr5a1	2.59846907536867	-2.12615027193681	5.15482144211389	0.0231819190393883	0.999887670347947
83	Ccdc108	1.15486777865002	2.99721467910221	5.14585126507442	0.0233019829546514	0.999887670347947
84	Pon1	1.9333544727984	-1.55336486382153	5.12376415713961	0.0236003705862351	0.999887670347947
85	Sgms2	1.06223306139519	1.17187140815793	5.11824972732144	0.023675484549257	0.999887670347947
86	Myo10	0.413192645264473	5.27328312251895	5.10184276508154	0.023900439326224	0.999887670347947
87	Trim63	1.3380032955139	-1.15516296617696	5.09633319207301	0.0239764770445884	0.999887670347947
88	Col1a1	1.43303366688063	5.69760753619848	5.08455100548855	0.0241399265840879	0.999887670347947
89	Wfikkn2	1.70896239140761	3.60156538368053	5.0748872473611	0.0242748508029617	0.999887670347947
90	Col4a3	1.12177286144617	0.337326766499886	5.01073018457964	0.0251906800208203	0.999887670347947
91	Msrb3	0.57808961681478	2.54946427047289	5.00845518055685	0.0252238062371024	0.999887670347947
92	Mir541	1.55060932830579	-2.54258582890819	4.99974561299659	0.0253510444550276	0.999887670347947
93	Tgfbr3	0.861474421485857	2.68274098824448	4.99210737660713	0.0254631801522467	0.999887670347947
94	Maff	0.714763745188349	1.64648333203593	4.98391242828389	0.0255840618374151	0.999887670347947
95	Ccl11	2.63949693297657	-3.08641212738677	4.97121383127744	0.0257725544912455	0.999887670347947
96	Gm14023	-0.902624048435484	-0.902325094383079	4.96479957365406	0.0258683128543252	0.999887670347947
97	Apold1	0.62564655241872	2.79072435178017	4.95065620989092	0.0260807673284175	0.999887670347947
98	Ngp	1.47287858483497	-1.27864899537432	4.93035044899192	0.0263889654010772	0.999887670347947
99	Abcb1b	0.856609628017059	0.378872482514329	4.91327781680835	0.0266510198900301	0.999887670347947
100	Stom	0.624316177693522	4.00787234607181	4.90675594639469	0.026751839361035	0.999887670347947
101	Cistr-act	-1.64701932575376	-3.13890211340596	4.89129786013143	0.0269923876999041	0.999887670347947
102	Slc4a5	1.63647183402951	1.48768624058736	4.86739352227555	0.0273688084068575	0.999887670347947
103	Col6a3	0.877893580655569	4.11696226722218	4.82247849953485	0.0280909248588726	0.999887670347947
104	Prelp	1.08146952984835	2.68825042580368	4.82118661590192	0.0281119858970239	0.999887670347947
105	Pla1a	0.912326887854302	0.728382577119468	4.81701447860754	0.028180114800234	0.999887670347947
106	Lonrf3	0.507963726955151	2.93481985264939	4.7766197699592	0.02884869541961	0.999887670347947
107	Dpep1	1.92726371677984	-1.61573983258167	4.76154549728044	0.0291024053510534	0.999887670347947
108	Fgd6	0.489834993416665	3.78603925716804	4.75279214121026	0.0292507954189618	0.999887670347947
109	Rbm47	1.27095793561207	-0.0821611193872053	4.75215500076192	0.0292616271749182	0.999887670347947
110	Hapln1	0.731791160769733	1.75870643404962	4.69608019753137	0.0302314904858764	0.999887670347947
111	Ifit1	-1.3011978416693	-0.553814285660554	4.64478731642837	0.0311479966346425	0.999887670347947
112	Trpv4	1.07876126875608	1.16841469665804	4.63606729808738	0.0313066659803526	0.999887670347947
113	Mast4	0.38108698420776	6.09822794265789	4.62680565698756	0.0314761142407366	0.999887670347947
114	Klf9	0.526075292755649	4.8363782503322	4.61900385033985	0.0316195961663904	0.999887670347947
115	Prss23	0.705550405449682	2.9309545170485	4.58784456349392	0.0321994828467287	0.999887670347947
116	Cldn1	0.747266909130899	3.61097627649287	4.58764914066595	0.0322031545625909	0.999887670347947
117	C5ar1	0.970416487528503	-0.427492312335194	4.57622207256496	0.0324186145591191	0.999887670347947
118	Tmem119	0.91712608611615	2.14548850359051	4.57277757754705	0.0324838560517001	0.999887670347947
119	Tfpi	0.595505987814203	3.37086584756155	4.57200235360508	0.0324985582998963	0.999887670347947
120	Slc16a12	0.71296893540381	1.48120928123732	4.5666738680475	0.0325998020563961	0.999887670347947
121	1300017J02Rik	1.40675434089725	-1.76697069933485	4.55720033685557	0.032780617656036	0.999887670347947
122	Pdk4	0.575793610152059	2.75200407217537	4.54923335399735	0.0329334892384087	0.999887670347947
123	1700017B05Rik	0.451903427465629	3.13793672362916	4.54331406033455	0.0330475514063744	0.999887670347947
124	4930447K03Rik	-1.01272421329655	-1.82521968530729	4.54177899900782	0.0330771986740963	0.999887670347947
125	Gpihbp1	1.02443714033736	-0.817237980123768	4.51348868444171	0.0336285834194915	0.999887670347947
126	Gm12338	1.2549867538486	0.18223849976545	4.5068008415546	0.0337603288974109	0.999887670347947
127	Adrb2	1.15192270005888	-0.462969921837429	4.47546681439205	0.0343848081927923	0.999887670347947
128	Fgf1	0.718570014004916	1.92181714900403	4.46367454276676	0.0346229418047943	0.999887670347947
129	Krt14	-1.40287846921657	-2.22348037257897	4.43475820431461	0.0352142073854474	0.999887670347947
130	Mir6369	1.91784955050053	-2.98420037374056	4.36361360690082	0.0367143467590128	0.999887670347947
131	Cpa3	1.55829133988609	-0.604085910615492	4.36128193753588	0.0367646294433532	0.999887670347947
132	BC021767	1.94486112643957	-2.38441975514309	4.35775378141277	0.0368408516374294	0.999887670347947
133	Nid2	0.663907462217161	5.22513953393995	4.35719252905146	0.0368529921665779	0.999887670347947
134	Mir134	-1.62637565533162	-3.14191420685877	4.35310037769635	0.0369416368020759	0.999887670347947
135	Col5a1	0.775768476671859	4.9093446540055	4.33453655872951	0.0373465816573897	0.999887670347947
136	Cpne9	0.922788980576067	0.815386689948444	4.33446828295211	0.0373480795540524	0.999887670347947
137	H2-Aa	1.47925811987007	-1.93581687576516	4.33225264565251	0.0373967224130017	0.999887670347947
138	Tcf7l2	1.49821576718132	3.98848421140928	4.33126124587315	0.0374185094304635	0.999887670347947
139	Aspg	1.24813594030091	0.303764811469318	4.31533912992499	0.0377702417742909	0.999887670347947
140	Ccdc162	1.25795082840098	-0.236800611252517	4.31087120469271	0.0378695630292884	0.999887670347947
141	Tfap2a	1.17260254692895	-1.38062437274469	4.30224896242403	0.0380620086083618	0.999887670347947
142	Zfhx3	0.676613066152396	3.84060206397616	4.30217262942419	0.0380637169052464	0.999887670347947
143	Sdc4	0.8563601477817	2.24034403644527	4.30089330115652	0.0380923596366793	0.999887670347947
144	Gjc3	0.823710559861305	0.170319519424949	4.28146991062355	0.0385300139317722	0.999887670347947
145	Ccdc68	1.13564325357926	-1.93575712667811	4.2441252377708	0.0393863553483181	0.999887670347947
146	Ptgdr	0.955283951549487	0.0111373237042003	4.22852732350449	0.0397499162186375	0.999887670347947
147	Slc16a3	0.925329934677377	2.14200374006713	4.22590420811402	0.0398114016273358	0.999887670347947
148	Slc38a5	-0.681957423510334	3.70350810203265	4.21137809557324	0.0401537028570292	0.999887670347947
149	Rps25	-0.922133971915439	3.47084511552733	4.17984980269156	0.0409073259111366	0.999887670347947
150	Cyp4f14	1.07102625372926	-1.05594702408677	4.17551956163684	0.0410119861563359	0.999887670347947
151	Mall	0.923999476579152	-0.297090902931391	4.17412660912302	0.0410457130263753	0.999887670347947
152	Gm5483	1.77048194445493	-2.5715734341769	4.15443893789945	0.0415255289889253	0.999887670347947
153	Tagln2	0.512165878523568	5.16420488505935	4.1495735791419	0.0416450101431445	0.999887670347947
154	Per1	0.446812469130713	6.03368908584581	4.13513407995001	0.0420017399993394	0.999887670347947
155	Taf7l	1.16928398493314	-1.19419109036302	4.12794580818256	0.0421805230996855	0.999887670347947
156	Sidt1	0.564617744655021	4.23723759703932	4.12543470957789	0.0422431662426908	0.999887670347947
157	Aff1	0.47850475699014	3.20770774755807	4.11388132289326	0.0425326454828784	0.999887670347947
158	Sec1	1.1237820062228	-1.83784302520205	4.0695501004101	0.0436629022069865	0.999887670347947
159	Dnah6	0.827742696862403	1.98841613118582	4.06235797175495	0.0438492292843207	0.999887670347947
160	Rem1	1.07188608375379	-1.07609665195247	4.06047913376384	0.0438980421965127	0.999887670347947
161	Lao1	1.29184010048883	-1.92534389999781	4.05934781708122	0.0439274618035971	0.999887670347947
162	Tmod1	0.62159713952703	0.79735728606618	4.05817817217685	0.0439578999412896	0.999887670347947
163	Lmx1a	1.49554349859856	-0.100161811969169	4.05493738420664	0.0440423522645053	0.999887670347947
164	Flt1	0.556596326958248	4.52085721892957	4.03024510727565	0.0446914474429754	0.999887670347947
165	Cd9	0.375442189890463	5.3740702690578	4.0226534245622	0.044893030992767	0.999887670347947
166	Mirg	0.814532271122983	4.50537034883433	4.01677223023272	0.0450498536452776	0.999887670347947
167	Glis1	0.814300923964064	0.409818752138561	4.01366040261959	0.0451330641298582	0.999887670347947
168	Rpl38	-1.10984279670283	0.928231112429611	4.00592260330335	0.0453406758787723	0.999887670347947
169	Clmn	0.523986328005446	3.7215596084065	3.98667408257229	0.0458615060614539	0.999887670347947
170	Stat3	0.345915239256394	5.60624538434633	3.98195140287274	0.0459902537672814	0.999887670347947
171	Efhb	0.779667878332934	0.0883335326518333	3.97826146647384	0.0460911122839365	0.999887670347947
172	Rnu73b	1.22103521127956	-2.21769780882527	3.97634942677579	0.0461434664953136	0.999887670347947
173	Lmo1	-0.354216401971473	4.58125341654787	3.95198536907732	0.0468161026886274	0.999887670347947
174	Stpg1	0.890185463646941	-0.499427778639562	3.94196026431327	0.0470958677221972	0.999887670347947
175	Vegfa	0.659823538717982	6.74391579289736	3.93364572792199	0.0473292342625379	0.999887670347947
176	Ahnak	0.626139187616897	3.27567237916627	3.92343127681385	0.047617596973761	0.999887670347947
177	Gfy	1.30382446386389	-1.20602346262788	3.91817505130511	0.0477667064206194	0.999887670347947
178	Mir3070b	1.39453279722149	-2.57248480322253	3.91306336305525	0.0479121881631767	0.999887670347947
179	Svil	0.449772248808644	4.45230314056974	3.90527563403456	0.0481347310637207	0.999887670347947
180	Ptpn3	0.496953338185913	3.09456432250617	3.9040926332021	0.0481686319292668	0.999887670347947
181	P2ry14	0.877860020696371	0.962265467857371	3.88984837435412	0.0485788091527195	0.999887670347947
182	Robo3	1.01868900288202	2.6489988994563	3.88326106695617	0.0487697422882754	0.999887670347947
183	Myo1e	0.403310766379299	3.34304231796565	3.8828021428346	0.0487830736923029	0.999887670347947
184	Cyp1b1	0.996810291844384	3.23604182113579	3.87503904235246	0.0490091699592659	0.999887670347947
185	Dock5	0.522307976690129	2.26369243256146	3.87186791177762	0.0491018455496341	0.999887670347947
186	Csf2rb2	1.19993311491764	-1.05361437455889	3.86112270105676	0.0494172504003954	0.999887670347947
187	Wdr96	0.673635258451338	2.26837704617862	3.85808315050138	0.049506858252804	0.999887670347947
188	Slc7a11	0.726565457302652	3.89215520911854	3.84765712183137	0.0498155304559516	0.999887670347947
189	Arhgap31	0.350568814369327	4.52694191581823	3.84622660448813	0.0498580406009186	0.999887670347947
190	Trib1	0.391647126201838	4.23727952276235	3.84217923359105	0.049978522551054	0.999887670347947
191	Ly6a	0.93937005294571	1.25190163772271	3.83796722675565	0.0501042320835569	0.999887670347947
192	Aqp1	1.21331270825675	3.64238709486946	3.82772805923828	0.0504112208360212	0.999887670347947
193	Mbnl2	0.414146915392762	4.7669507079072	3.82748169390878	0.0504186317584707	0.999887670347947
194	H2-DMb2	-0.815305539706475	-1.51382862332871	3.8106746605177	0.0509269337078271	0.999887670347947
195	Col8a1	0.814087433213163	2.43472929726	3.80730511338995	0.0510294906669273	0.999887670347947
196	Crispld2	0.726788652661607	1.67786770948545	3.80313137839496	0.0511568270895113	0.999887670347947
197	Rreb1	0.699955478814537	3.33399675114279	3.80068319953572	0.0512316748511243	0.999887670347947
198	Tldc2	1.57455044492077	-2.34042138831763	3.7968662013526	0.0513486024198993	0.999887670347947
199	Mir8116	1.29612146733346	-2.26383153985331	3.77814984370542	0.0519260471953751	0.999887670347947
200	Car12	1.06635645291908	2.95775537495882	3.7742596926615	0.0520469277472934	0.999887670347947
201	Cdkn1a	0.500580972459588	5.22111479334537	3.76758041093314	0.052255171332357	0.999887670347947
202	Ufsp1	0.516054830387709	3.55181052012422	3.76431359938014	0.0523573433874448	0.999887670347947
203	Smad7	0.444670516288929	3.81906773010998	3.76412462774754	0.0523632600859351	0.999887670347947
204	Susd5	0.847546011835571	-0.544399980034239	3.75659020469698	0.0525997402481322	0.999887670347947
205	Ssc5d	0.814143128237014	2.51267277815077	3.75497309260383	0.0526506431358974	0.999887670347947
206	Rora	0.449900395601862	3.69647981654482	3.75096892815234	0.0527769093598836	0.999887670347947
207	Dnah11	0.839269679023851	1.00963747395704	3.74719063317226	0.0528963470424552	0.999887670347947
208	Hepacam	0.510065191111398	5.73824460439164	3.74597374348289	0.0529348756817702	0.999887670347947
209	Col8a2	1.23702023133707	2.41521731718885	3.73608984309698	0.0532489184281802	0.999887670347947
210	Htra1	0.537637510570734	5.00933697260807	3.71624370137525	0.053885466635045	0.999887670347947
211	Fam107a	0.846177143964988	4.25112139900831	3.71532954678887	0.0539149808691702	0.999887670347947
212	Ptpn14	0.583390300643963	2.65671351354003	3.69664003741969	0.0545221568114877	0.999887670347947
213	Gm20554	1.52986380843248	-2.33639540671113	3.69288532899223	0.0546450097640931	0.999887670347947
214	C130021I20Rik	1.55007202791852	-0.906995300690816	3.68075761646045	0.0550438334733729	0.999887670347947
215	Med12l	0.451882504813434	4.68980536350018	3.67495937765403	0.0552355996896596	0.999887670347947
216	Mocos	0.849689729432153	-0.865165965515646	3.67388717716481	0.0552711383135656	0.999887670347947
217	Cd300lf	1.30653563588468	-1.88885584738995	3.67013943985414	0.0553955495592466	0.999887670347947
218	Cd300lg	1.27023618535086	-1.59786787869784	3.66569790191052	0.0555433770931937	0.999887670347947
219	Cdc14b	0.665546050581232	1.42198580709734	3.66210409158342	0.0556632959456594	0.999887670347947
220	Neu4	0.99718529780151	-0.277030653167116	3.66111027165483	0.0556965063377009	0.999887670347947
221	Piezo2	0.622350308399333	2.72213641975928	3.65577800926282	0.055875053330676	0.999887670347947
222	Mir208a	2.07022782547908	-3.11838227956588	3.65264434853209	0.0559802648818356	0.999887670347947
223	Uvssa	0.399333138711625	4.55726319715561	3.64365852022295	0.0562831279953594	0.999887670347947
224	Mt2	0.685645212796324	4.98830387805479	3.63219913886444	0.0566718856795555	0.999887670347947
225	9030625G05Rik	1.99792088927574	-1.8859935675715	3.62993517872869	0.0567490267261009	0.999887670347947
226	Ntsr2	0.626269997958358	2.5467801503436	3.62739767576787	0.0568356208153693	0.999887670347947
227	Zfp36	0.532455723450312	2.58653872541101	3.61906227784459	0.057121060675367	0.999887670347947
228	Fbxl13	0.740171606837669	-0.70645465367672	3.61771614759467	0.0571673005118809	0.999887670347947
229	Irx6	2.00898949953192	-2.76641189440325	3.61349171380541	0.0573126688664149	0.999887670347947
230	Glp2r	0.757535647924522	0.256844121520264	3.61022022023729	0.0574255149401937	0.999887670347947
231	Pdzd2	0.322598992204928	6.13882702992625	3.59972416497074	0.0577891588676988	0.999887670347947
232	Tmem72	1.74624671901494	0.37808148529588	3.58399162136305	0.0583388128884016	0.999887670347947
233	Hspg2	0.789310759355701	5.33487742815936	3.5780773009886	0.0585468779658909	0.999887670347947
234	Vgll2	2.5728928246366	-2.51847489328069	3.57455173505653	0.0586712819600959	0.999887670347947
235	Kcng4	1.79083937802522	-2.04152037713179	3.57019572129033	0.0588253774476742	0.999887670347947
236	Abca17	1.21557660253997	0.383127982269827	3.56870460542339	0.0588782249612988	0.999887670347947
237	Vasn	0.52895759984084	2.89527938115167	3.55590879266837	0.0593338090510122	0.999887670347947
238	Mia	1.08131287498023	1.07167821239845	3.55556465818008	0.0593461132981989	0.999887670347947
239	Stfa2	1.77166358806289	-1.88572832530027	3.55044354298654	0.059529535512685	0.999887670347947
240	Gm853	1.76877014652315	-2.2305929636945	3.54015391731373	0.0598999024838858	0.999887670347947
241	Exph5	0.73447036553568	-0.62230350132718	3.53948646379697	0.0599240114344394	0.999887670347947
242	Adamts14	0.826938774500034	1.20395977135898	3.5353018099753	0.0600753998496049	0.999887670347947
243	Vil1	0.966326270796129	-1.25037616317811	3.53102060936067	0.0602307021394976	0.999887670347947
244	Nmral1	-0.36318554440057	5.05316486729793	3.52911264507579	0.0603000518506911	0.999887670347947
245	Olfr1420	1.89493972254892	-3.01423309324216	3.51891129400699	0.0606722896289944	0.999887670347947
246	Sema3c	-0.335692315260134	5.68973987120952	3.51874592996751	0.0606783437090131	0.999887670347947
247	Prex2	0.49062172375929	3.24274975480407	3.51328322025397	0.0608786987324166	0.999887670347947
248	Slitrk6	0.711478559153698	1.1897971967933	3.51144579269502	0.060946247941403	0.999887670347947
249	Tenc1	0.55907779438378	4.10762853435456	3.50438865276108	0.0612064315835422	0.999887670347947
250	Bhlhe23	1.33567391867206	-2.35243734454254	3.50207282539321	0.0612920692906844	0.999887670347947
251	Crebbp	0.374855162042205	6.03094995648539	3.50100442074182	0.0613316211526721	0.999887670347947
252	Per2	0.394225427617097	4.6058985295425	3.50047652199325	0.0613511737568375	0.999887670347947
253	Hydin	0.728881112491218	1.52680399969522	3.49720052053736	0.061472660575371	0.999887670347947
254	E030019B06Rik	0.980353092427007	0.492093673529685	3.48958400951459	0.0617561014300555	0.999887670347947
255	Cacng1	0.607942334953325	1.76834290247828	3.48614882817634	0.0618843933602506	0.999887670347947
256	F5	1.48067951579117	0.00328825101552404	3.48395436799461	0.061966497275044	0.999887670347947
257	Itih5	0.681112686479043	4.64309824168688	3.48325541307549	0.0619926724503633	0.999887670347947
258	Zfp960	-0.740757326840294	-0.491264343879239	3.47838397451525	0.0621754304241548	0.999887670347947
259	Clic6	0.980282935613574	3.17448971748525	3.47634436946435	0.062252119067609	0.999887670347947
260	Odf3b	0.925369230944536	1.13350458625832	3.47323562542091	0.0623692009697676	0.999887670347947
261	Lrrc36	0.874912426792848	-0.427802935279851	3.46781128944219	0.0625740551378512	0.999887670347947
262	C030037D09Rik	0.63289801429843	1.11672433636626	3.45516159306403	0.0630545712373048	0.999887670347947
263	Aox3	1.13683781436173	-0.493682556247001	3.45370782801475	0.0631100459224494	0.999887670347947
264	Egr2	0.656589474149731	1.64084061669708	3.45077515708187	0.0632221130324739	0.999887670347947
265	Il33	1.02830974528132	-0.275670825548963	3.44428995725967	0.0634706880081802	0.999887670347947
266	Gpr20	1.48773101577811	-2.47587210398584	3.43887575738801	0.0636790100657777	0.999887670347947
267	Cldn6	1.44333587023134	-1.64807020396564	3.43194223247835	0.0639468564181341	0.999887670347947
268	Pla2g3	0.729396704742321	4.27063777103176	3.42577119773367	0.0641862579528895	0.999887670347947
269	Gfap	0.684074778166556	5.61563531552841	3.39959864528852	0.0652122846141153	0.999887670347947
270	Scarf2	0.659823733989818	3.1323532087469	3.39901071009409	0.0652355331093956	0.999887670347947
271	Ism1	0.537138461232535	1.575885620159	3.38779830981403	0.0656805981357976	0.999887670347947
272	Klk13	1.57350731870869	-2.8501339779956	3.38692553928743	0.0657153776128112	0.999887670347947
273	Rnf43	0.697070779893782	0.819808395031037	3.38422455313072	0.0658231352307568	0.999887670347947
274	Rn45s	-0.840046535426239	10.3097048518905	3.38112472173071	0.0659470376086871	0.999887670347947
275	Mir125a	1.38079466743986	-2.7425256728221	3.37535443996372	0.06617834352357	0.999887670347947
276	Cyp4f15	0.538562622728304	2.07525944831643	3.37408757325212	0.0662292426948051	0.999887670347947
277	Osgin1	0.989365540379672	-1.19726307882231	3.36366466075589	0.0666495968998353	0.999887670347947
278	Mansc1	0.595485795913249	0.850065600540689	3.36247511567769	0.0666977519332477	0.999887670347947
279	E230008N13Rik	0.931516054178063	-0.2831483539971	3.36207450741023	0.0667139776792285	0.999887670347947
280	Igfbp7	0.476183429304721	5.28079564959085	3.34160938566871	0.0675485095612446	0.999887670347947
281	Pglyrp1	0.547790750591473	2.90612512693295	3.34147365351497	0.0675540815836479	0.999887670347947
282	Art4	1.27302664891792	-2.75186479363917	3.33603101812834	0.0677779158624837	0.999887670347947
283	6430573F11Rik	0.40394495395985	3.99855960905912	3.3353629717102	0.0678054445821612	0.999887670347947
284	Rgs11	0.646636310523869	4.71832712421392	3.3350262324029	0.0678193253977806	0.999887670347947
285	Frem1	0.736284473493519	2.56800109053686	3.33440427725057	0.0678449711560225	0.999887670347947
286	Plekhg1	0.394820839595003	4.18829522306859	3.33406162560489	0.0678591045164068	0.999887670347947
287	Adamtsl4	0.853750108971294	0.38119626768673	3.33354301886144	0.0678805014889389	0.999887670347947
288	Fam13a	0.386758724967767	4.11493376261988	3.33311355247069	0.0678982261184273	0.999887670347947
289	Zbtb16	0.487522094722227	3.37204420066971	3.3297964042071	0.0680352959284958	0.999887670347947
290	Il1rl2	0.675795041393987	-0.666814881381082	3.3296727654971	0.0680404105917383	0.999887670347947
291	Tanc1	0.421675444768438	3.6397251804901	3.3268245034971	0.0681583508788995	0.999887670347947
292	Gm684	0.735428473367388	-0.525872093050676	3.30998236501123	0.068860231034882	0.999887670347947
293	Ly6c1	0.615421185825179	2.31243692377978	3.30822626870828	0.0689338585797615	0.999887670347947
294	Dynlt1b	-0.792194939902116	1.74623105517831	3.30392277533392	0.0691146467801625	0.999887670347947
295	Lrfn5	-0.281518480704114	6.15065723096961	3.29776285161105	0.0693743063848457	0.999887670347947
296	Fosb	0.85052766314663	1.09325639554147	3.29572944292	0.069460249816916	0.999887670347947
297	Ppara	0.554347731694386	1.39732999919629	3.29464482876616	0.0695061383850587	0.999887670347947
298	AI450353	0.684259264882812	0.364208627345533	3.29103542260678	0.0696590813345027	0.999887670347947
299	Scube2	0.580296667813069	0.786693898700772	3.28931637968116	0.0697320497027982	0.999887670347947
300	Lpp	0.47027960529887	3.6992694596132	3.27717288025661	0.0702498425508123	0.999887670347947
301	Sik3	0.288971943255368	6.16930885973233	3.27354180978742	0.0704054680297482	0.999887670347947
302	Klf15	0.463322081549323	3.92902557663583	3.27108450725049	0.0705109959898764	0.999887670347947
303	Epas1	0.449004294887172	5.54155946484792	3.26892857690653	0.0706037211562931	0.999887670347947
304	Nostrin	0.567671087160541	2.09968520920657	3.26722671058477	0.0706770095677158	0.999887670347947
305	Adamts19	0.832939143192984	1.50460037270363	3.26683924562511	0.070693706571434	0.999887670347947
306	C3	0.766944349016692	-0.0460709845517931	3.26445305970689	0.0707966275195867	0.999887670347947
307	Bag3	0.450366536883143	2.48678976417024	3.25987418997628	0.0709945731104395	0.999887670347947
308	Myrf	0.63055938364609	1.34773785299794	3.25898214103944	0.0710332055569844	0.999887670347947
309	Ksr2	0.426915522142785	3.48054107708513	3.25539139726377	0.0711889398091027	0.999887670347947
310	Acot11	0.462875087947172	2.69806766501705	3.25168385067647	0.0713501238968893	0.999887670347947
311	Rplp1	-0.440900058399513	9.01746789094328	3.24785399058868	0.0715170362597478	0.999887670347947
312	Wdr93	0.957119519363298	-0.982434271361371	3.24269948640894	0.0717423400159079	0.999887670347947
313	Stard13	0.439392699096031	3.13366572241636	3.2424747928445	0.0717521786774583	0.999887670347947
314	Nfe2l2	0.415487652792913	3.64785186244716	3.23701821035217	0.0719915507711506	0.999887670347947
315	Ier2	0.399144372025313	3.267316682782	3.22975399196604	0.0723115506090704	0.999887670347947
316	Igfbp3	0.472656795004046	5.9194767268627	3.21784914611928	0.0728392800202342	0.999887670347947
317	Omp	0.961705956798918	-1.70013926634531	3.21423924836098	0.0730001181267942	0.999887670347947
318	Nf1	0.355374070671154	6.48685444563183	3.21348160545679	0.0730339230692015	0.999887670347947
319	Cdhr3	0.825673147547348	-0.296093701797122	3.21304711624496	0.0730533169332129	0.999887670347947
320	S100a8	0.769419963505364	-0.528017472071037	3.21130700041216	0.0731310441517743	0.999887670347947
321	Cldn2	1.36644068019274	1.35112590397779	3.20965345981805	0.0732049864639219	0.999887670347947
322	Slc18a2	0.664172887787198	3.69460950324979	3.20756996329322	0.0732982695963562	0.999887670347947
323	Dapk2	0.858197109680256	0.134900498645979	3.19825386770355	0.0737169366358841	0.999887670347947
324	Gna15	0.690430681754496	-0.514793455440212	3.19692316200086	0.0737769479708509	0.999887670347947
325	Irx2	1.37688135246978	-0.301663993197576	3.19197828488665	0.0740004088607797	0.999887670347947
326	Npc1l1	0.974409215844142	-0.710465225651114	3.19153653338865	0.0740204071039824	0.999887670347947
327	Milr1	-0.735515807896177	-0.972666185748037	3.1807212889327	0.0745118314287911	0.999887670347947
328	BC048609	1.12829857250847	-2.57858532483641	3.17659281773342	0.0747003443083631	0.999887670347947
329	Cck	0.374558788979445	5.58248065476502	3.17429061269932	0.0748056892364822	0.999887670347947
330	Scara5	1.2519384485339	0.338013910434067	3.16978855868479	0.075012156879709	0.999887670347947
331	Slc18a1	1.13837216517169	-1.76527798136543	3.16805903694294	0.0750916367519583	0.999887670347947
332	Snrpn	-0.550480034100908	1.80736118059118	3.16094147632168	0.0754196766105021	0.999887670347947
333	Mir8112	-1.03778066645287	-2.52959643692475	3.15071813419757	0.0758935554906987	0.999887670347947
334	Arhgap26	0.413879827365007	5.06081367260277	3.14837250626426	0.0760027322581431	0.999887670347947
335	Mycbpap	0.761818103602823	1.06996843686775	3.14773572823324	0.0760324000880479	0.999887670347947
336	Igfbp1	1.18797580367132	-2.04156913201967	3.14422107623012	0.0761963737539879	0.999887670347947
337	2900026A02Rik	0.348337464130702	5.21831608756716	3.14421411111661	0.0761966990837473	0.999887670347947
338	Grid2ip	0.416757278768614	2.51177557759461	3.14204228001586	0.0762982148488834	0.999887670347947
339	Serpine1	0.679627047047213	1.21317508384675	3.13999994946481	0.0763938101707196	0.999887670347947
340	Sned1	0.985914205544972	2.38541473550712	3.13967249290829	0.0764091493981705	0.999887670347947
341	Hkdc1	0.963563564220029	-0.287005345652912	3.13586006275234	0.0765879810977564	0.999887670347947
342	Slc1a2	0.546920867425822	7.23567635528206	3.124529145395	0.0771221486167665	0.999887670347947
343	Tgfbi	0.686376573462422	2.32739806685481	3.12181503818518	0.0772506923678561	0.999887670347947
344	Il17b	-1.0709691274962	-2.24467492295226	3.12108347233126	0.0772853797291541	0.999887670347947
345	Ubap1l	1.12264654543504	0.813866493754116	3.11746116593081	0.0774573792912803	0.999887670347947
346	Col4a1	0.543122235214084	8.28310794727	3.11417817540125	0.0776136228019688	0.999887670347947
347	Wdr52	0.769844188521203	2.83536558935072	3.11096186857335	0.0777670216407943	0.999887670347947
348	5031414D18Rik	0.846995031504929	-1.38666343696599	3.11030052705384	0.0777986041487821	0.999887670347947
349	Mir6905	1.17365855117367	-2.4995604943503	3.10974869320215	0.0778249676587506	0.999887670347947
350	Figf	0.583826381737347	1.79426600916058	3.10957591222485	0.0778332241359991	0.999887670347947
351	Gjb3	1.10606312948246	-2.16011516476942	3.10918301346616	0.0778520026269663	0.999887670347947
352	Sorbs3	0.461767695518185	4.44065774661937	3.10760725634992	0.0779273645248938	0.999887670347947
353	Thnsl1	-0.32917036965903	4.67172411089402	3.10705940617127	0.0779535843079916	0.999887670347947
354	Cxcl12	0.484030145262828	6.01783993190546	3.1067689888568	0.0779674873583549	0.999887670347947
355	Sqle	-0.290840977919786	7.89406802850288	3.10234996696093	0.0781793673146795	0.999887670347947
356	Grasp	0.36306985000994	3.74444450158912	3.10076522476001	0.0782555022724845	0.999887670347947
357	Emilin3	0.717292351093369	0.0395806724932705	3.10064785965656	0.0782611439576726	0.999887670347947
358	Tfcp2l1	0.533001322591982	1.83213000498757	3.09453966386924	0.0785553673347944	0.999887670347947
359	Comp	1.05091589845335	-2.18893683028418	3.09093919841478	0.0787293545467838	0.999887670347947
360	Icam1	0.6155479506515	1.79785011788453	3.08591427394098	0.0789728707322281	0.999887670347947
361	Iqca	0.695099993045033	-0.0527236532972296	3.08459780784844	0.0790368028832011	0.999887670347947
362	Irak2	0.433473592475137	2.10850020769743	3.08384986195308	0.0790731505562761	0.999887670347947
363	Daw1	0.831080247212098	0.747716906980009	3.07268408219062	0.0796179164516049	0.999887670347947
364	Abca4	0.656002442973218	2.38242185591816	3.0712536412844	0.0796879977336241	0.999887670347947
365	Aldoc	0.380744521044891	7.42587668127779	3.06734386834987	0.0798798877589051	0.999887670347947
366	Snx33	0.446063448169788	2.2500363412699	3.06682866781826	0.0799052106947078	0.999887670347947
367	Cpeb1	0.603171719131358	2.43552985952509	3.06039918843006	0.080221958718222	0.999887670347947
368	Mir409	1.08467315478001	-2.23720572907962	3.05962705446338	0.0802600887948403	0.999887670347947
369	Poln	0.818892414515714	-0.509612964039142	3.05629898027238	0.0804246618825596	0.999887670347947
370	Vtn	0.572716258057875	5.91259248614074	3.05486937019885	0.0804954676907971	0.999887670347947
371	Hlf	0.397668549706886	4.13620533681754	3.05385798684642	0.0805456001324233	0.999887670347947
372	F3	0.449557407283427	3.31693167100473	3.05090533406855	0.0806921504785556	0.999887670347947
373	Reck	0.404948174403295	4.06886315712922	3.04983961781133	0.0807451162452317	0.999887670347947
374	Prrt1	0.77297840828941	4.86167260614364	3.04828227202879	0.0808225832767366	0.999887670347947
375	Apoh	1.31964430960401	-2.8829831169314	3.04658176577332	0.0809072630833503	0.999887670347947
376	Tinagl1	0.837245139137963	1.82048777334617	3.03382017554369	0.0815458116324849	0.999887670347947
377	Vwa3a	0.590065549004346	2.6721436437291	3.03062954884798	0.0817063083619327	0.999887670347947
378	Foxb1	1.60288958313536	-0.837907112304043	3.02848363296402	0.081814445136583	0.999887670347947
379	Sebox	1.09376543540046	-2.20864297241329	3.02839794635763	0.0818187662523687	0.999887670347947
380	Gm8709	1.30226267621608	-2.47608462029589	3.02630209669097	0.0819245352065577	0.999887670347947
381	Dlec1	0.6684626991908	1.48721621106441	3.02069348928346	0.0822083051270223	0.999887670347947
382	Creb3l1	0.65981828747543	3.50631021573095	3.01796800946223	0.0823465848233046	0.999887670347947
383	Zfp652os	0.56579012002934	0.253644966292579	3.0158070201479	0.0824564030352673	0.999887670347947
384	4930426D05Rik	0.665838711453412	0.505665684627761	3.013353242122	0.0825812920440598	0.999887670347947
385	Treml2	0.736950370016044	-1.35962385461819	3.01276272168822	0.0826113780146694	0.999887670347947
386	Spred3	0.342902758931728	5.69405471808166	3.01184731101675	0.082658039960869	0.999887670347947
387	Bnip3	0.634225325592352	4.01821864030598	3.010459459442	0.082728838291377	0.999887670347947
388	Cdh3	1.00649097172535	1.04146202638636	3.01000584268063	0.0827519927918125	0.999887670347947
389	Nat2	0.647964420734396	-0.103651200541708	3.00160115373797	0.083182271761189	0.999887670347947
390	Sfrp4	0.566082038338295	0.835069565021834	2.9946945033476	0.0835376672577087	0.999887670347947
391	Spp2	1.23484324289879	-2.35648541282408	2.99466500826438	0.0835391884988138	0.999887670347947
392	Junb	0.421406267769057	3.44015212947348	2.9946125594557	0.0835418936772819	0.999887670347947
393	Ppp1r14a	0.681121796401761	0.142283046617294	2.99329003015713	0.0836101377213709	0.999887670347947
394	Polr2a	0.570800642239974	7.68010218733749	2.99198799424448	0.0836773831200954	0.999887670347947
395	Olfr1372-ps1	1.22740175995505	-1.21277170416352	2.99138683770357	0.0837084503742585	0.999887670347947
396	Pnliprp2	0.972686237081819	-2.13686994002321	2.98778357856989	0.0838949251236565	0.999887670347947
397	2310007L24Rik	1.37674254160213	-2.71821086587761	2.98585515094854	0.0839949088639997	0.999887670347947
398	Zmynd12	0.980067555083845	-1.29649171359528	2.98461371531371	0.0840593420557994	0.999887670347947
399	Rmrp	-1.05620420229493	-0.506134787714584	2.98346078760359	0.0841192293345005	0.999887670347947
400	2810405F15Rik	-0.67718374458658	1.6868658626212	2.98091564493816	0.0842515966581484	0.999887670347947
401	Wif1	0.900395760200898	0.216001175438922	2.97560801630757	0.0845283596857823	0.999887670347947
402	Hhip	0.537074396259628	2.05099069893843	2.96399335312699	0.0851374339346301	0.999887670347947
403	Gm6537	1.22945346238932	-2.3275126718257	2.96142504016486	0.0852727562528268	0.999887670347947
404	Chad	0.783919846900988	-1.2161064891607	2.95925303333568	0.0853873790797453	0.999887670347947
405	Mir6942	-1.04934293982221	-2.56061226676259	2.95616860315595	0.0855504394777143	0.999887670347947
406	Efna5	0.371030398149584	4.70288887536484	2.95503688658772	0.0856103528464821	0.999887670347947
407	Ifi47	-0.886042817633821	-1.08729924465637	2.95435007185461	0.0856467351270938	0.999887670347947
408	Zdbf2	0.37917567999411	5.36430801628671	2.95408347424525	0.0856608619700058	0.999887670347947
409	Kl	0.835625478152184	1.10104947806863	2.95229248636289	0.0857558306878284	0.999887670347947
410	Capn6	0.645537979728982	2.6321283357081	2.95168264297962	0.0857881941644001	0.999887670347947
411	Cox7b	-0.307082965039488	6.89870549028439	2.95046369887271	0.0858529213144941	0.999887670347947
412	Sdk2	0.411305342560628	4.24552237281998	2.94937339083871	0.0859108625302818	0.999887670347947
413	Clrn1	-0.766763508224031	-0.0886432582989316	2.94916708171752	0.0859218309817177	0.999887670347947
414	Cnksr3	0.386760107072042	2.45743374848287	2.93424713900363	0.0867190836188516	0.999887670347947
415	Svopl	1.00478347784906	-1.22910932676135	2.93364965708564	0.0867511765807281	0.999887670347947
416	Dmp1	0.80408307249155	-0.770034018242045	2.93361009488188	0.0867533020667224	0.999887670347947
417	Mc5r	0.919270077531526	0.249075390394271	2.92652724887742	0.0871347393135393	0.999887670347947
418	Akap13	0.424252156316746	5.22036206991162	2.92628342636305	0.0871479023409842	0.999887670347947
419	Agtr1a	0.601157719564446	-0.168724680711708	2.91662602165114	0.0876710038148549	0.999887670347947
420	Tfap2b	1.04267389442822	0.339693840878731	2.91492847567791	0.0877633037680755	0.999887670347947
421	Gm15816	0.711814291512859	0.0355482218152986	2.91463273083453	0.0877793949426382	0.999887670347947
422	Mrpl23	-0.68840157377911	-0.61706022212803	2.91172083897979	0.0879379987703294	0.999887670347947
423	Ccdc141	0.456426770578228	3.95439661929747	2.91078703733598	0.0879889264515793	0.999887670347947
424	Car14	0.901078925886169	1.82353673614854	2.90051510454629	0.088551251419393	0.999887670347947
425	Glul	0.352926038898858	8.3888651113819	2.8951124724197	0.0888485742280481	0.999887670347947
426	2010109A12Rik	-1.29198318982058	-3.11057116332381	2.88903755150078	0.0891841882913871	0.999887670347947
427	Abcg8	1.29169267222401	-2.47500326965266	2.88845204479019	0.0892166076482478	0.999887670347947
428	Cyp2d22	0.493986981669982	2.45773554660222	2.88811771187682	0.0892351253077427	0.999887670347947
429	BC049715	0.777679669913925	-1.19881452813519	2.88222922853631	0.0895619541796178	0.999887670347947
430	Abcc9	0.442003273924798	4.24042333015715	2.87793258079262	0.0898012505004724	0.999887670347947
431	Spata19	1.24584862972021	-2.2645362905969	2.87479397858534	0.0899764892781775	0.999887670347947
432	Mroh7	0.744324917442331	1.16801140714724	2.87285560320603	0.0900849006195419	0.999887670347947
433	Irf2bp2	0.301138291533556	5.53636363851808	2.86937371511578	0.0902799951492944	0.999887670347947
434	B230312C02Rik	1.36431924699251	-2.67767682420143	2.86841169905878	0.0903339789063165	0.999887670347947
435	Tbcel	0.28852755604115	5.33994405841901	2.86514579153435	0.0905175075545206	0.999887670347947
436	Itga4	0.606009068702527	3.38876171910037	2.86336266230231	0.090617881785551	0.999887670347947
437	Neat1	0.597670416427161	3.81033083926526	2.86151505135837	0.0907220132111873	0.999887670347947
438	Cpm	0.467083483286856	2.09523452104815	2.85951017795282	0.0908351549119302	0.999887670347947
439	Lipc	-0.81019138768737	-1.66342199350188	2.85821002863046	0.0909086085447901	0.999887670347947
440	Wnk4	0.484873311343028	3.63717269130042	2.8575945531021	0.0909434031227845	0.999887670347947
441	Thrsp	0.601193059178922	2.23665488066397	2.8573090708252	0.0909595471538183	0.999887670347947
442	Kcnk6	0.523572948126251	0.998279170200418	2.85310977450842	0.0911973773090291	0.999887670347947
443	Aire	1.19092005812392	-1.47787489209192	2.85302495954637	0.0912021878156614	0.999887670347947
444	H2-K1	0.547649147773645	3.45654503807157	2.84989343446985	0.0913799936361038	0.999887670347947
445	G530011O06Rik	-0.573737489632605	0.809809526564343	2.84878692950677	0.0914429101908692	0.999887670347947
446	Aph1c	0.418109564358569	2.05155380840129	2.84615659267787	0.0915926616790631	0.999887670347947
447	Ndufa4l2	0.533378332327219	2.31854094357102	2.84550105578342	0.0916300244386031	0.999887670347947
448	Kcna5	0.4861347380295	2.64985717094123	2.84424598660647	0.0917016041308797	0.999887670347947
449	Hsd11b2	1.17567485168546	-1.08366022240567	2.83714360746035	0.0921078164280553	0.999887670347947
450	Tnfrsf23	0.805098486152289	0.765935059841888	2.82999422760422	0.0925186920330168	0.999887670347947
451	Gm16617	0.762269490484141	-1.13776695598945	2.82396594939243	0.0928666857431395	0.999887670347947
452	Cldn10	0.569206275166744	1.8736315563347	2.82102737651199	0.0930368359698181	0.999887670347947
453	Alpk3	0.786159166255232	-0.462867788482513	2.81915691626318	0.0931453164761117	0.999887670347947
454	Tmprss6	1.01706779628912	-1.87414723612199	2.81908601543917	0.0931494311934449	0.999887670347947
455	Myh11	0.718956587567081	1.02504803014837	2.81201659810601	0.0935606976009953	0.999887670347947
456	Flnc	0.575090470577917	3.33821160236533	2.8096849789308	0.0936967732286042	0.999887670347947
457	Esrrb	0.763168375397511	0.0483954461296124	2.80661181162058	0.0938764552632906	0.999887670347947
458	Lamc1	0.379159676306113	6.6512395520298	2.80648637930955	0.0938837969994883	0.999887670347947
459	Rnf144b	0.401944456040645	2.74988866952484	2.80277499745464	0.09410131248436	0.999887670347947
460	Rbp2	1.42845843989756	-2.28115566064829	2.80020432848459	0.0942522947787364	0.999887670347947
461	Onecut2	0.599491534670979	1.48880111812181	2.799857018602	0.0942727134218467	0.999887670347947
462	Tra2a	-0.333602075925817	6.50630730027809	2.79530120294962	0.0945409998056479	0.999887670347947
463	Raver2	0.31828901815363	4.24710999383101	2.79524869418045	0.0945440968212643	0.999887670347947
464	Slc6a4	0.799448882825526	1.27164142874925	2.7930214598648	0.0946755628671152	0.999887670347947
465	Dkk3	0.337144921605833	6.52946725504774	2.77770471192395	0.0955850656832192	0.999887670347947
466	E230016M11Rik	0.573855721829481	1.62514606441868	2.77755368409295	0.0955940808839321	0.999887670347947
467	Map3k6	0.709928735628507	1.57771368033775	2.7766741949478	0.0956465980252418	0.999887670347947
468	Clec10a	0.919091899331549	-0.788180792607321	2.7754380323332	0.0957204664162563	0.999887670347947
469	Prtg	0.861888159216293	0.161832073123654	2.77524243879517	0.0957321600362889	0.999887670347947
470	Nrk	0.758498908479958	-0.783948537996373	2.77515529734099	0.0957373703159751	0.999887670347947
471	Tdrd5	0.756178436239284	0.549256950444677	2.77431614921539	0.0957875596787737	0.999887670347947
472	Tuba8	0.751997534516989	-1.01840665797273	2.7703906403079	0.0960227248463244	0.999887670347947
473	Nid1	0.452483188341916	6.26920752813728	2.76775425767264	0.0961810153908691	0.999887670347947
474	Clec2d	0.604515866117534	1.11512674172342	2.76717714307939	0.096215703726333	0.999887670347947
475	Col20a1	0.72579980898039	1.0401035512609	2.75442668536456	0.0969855770238147	0.999887670347947
476	Airn	0.603176360728239	-0.0486591628674215	2.75421950340772	0.0969981419775678	0.999887670347947
477	Tbx2	0.602659932211934	2.69612438394392	2.75274745737871	0.0970874681856068	0.999887670347947
478	Smad6	0.553854174043284	1.46198585723473	2.75270446106547	0.0970900786209915	0.999887670347947
479	Parp4	0.485882139515463	1.60713898089	2.74922962816641	0.0973012993362384	0.999887670347947
480	Phlda1	0.461340176246371	4.77323834327837	2.74689827399755	0.0974432934855438	0.999887670347947
481	Xlr3b	0.876550536097469	-1.88608482225828	2.74154073876012	0.0977704580512369	0.999887670347947
482	BC055111	1.31167997411295	-3.00902092028364	2.74115562308522	0.0977940217232585	0.999887670347947
483	C4b	0.840432325950226	1.30692485707708	2.73761232176286	0.0980111128868087	0.999887670347947
484	Col1a2	0.897842953338318	6.43124637648265	2.73582009675543	0.0981211191401098	0.999887670347947
485	Sox9	0.312083667741689	5.17718019461296	2.72956864867092	0.0985058867426743	0.999887670347947
486	Slc24a2	0.336534488049444	4.45350408264117	2.72906582364788	0.0985369063455837	0.999887670347947
487	Tbc1d4	0.335613532331633	3.90243417040783	2.72885194023261	0.0985501041834443	0.999887670347947
488	D6Ertd527e	0.936491662215906	-1.44466312243647	2.72626026607858	0.098710178774086	0.999887670347947
489	Bik	0.981143985545435	-2.55169327256909	2.72496025355481	0.0987905808001601	0.999887670347947
490	S1pr1	0.349035794483206	5.50137134106808	2.72469120183419	0.0988072297975732	0.999887670347947
491	Mgarp	0.773186388914437	-1.11056894577153	2.72450682919554	0.0988186405972379	0.999887670347947
492	Paqr5	0.816040643986366	-0.947937091194075	2.72285691128554	0.098920817853301	0.999887670347947
493	Mylip	0.342846339453341	3.89021891085757	2.72019155072499	0.0990861238167445	0.999887670347947
494	Egr4	0.552136991146231	2.08109921970895	2.71672395207592	0.0993016361421971	0.999887670347947
495	Zfp423	0.402032702200744	4.85164008032434	2.71461071449376	0.099433225413484	0.999887670347947
496	Lcat	0.617441374633625	1.91464748998038	2.71396175109971	0.0994736739377828	0.999887670347947
497	Tph1	0.696190943797722	0.113465937713388	2.71350005756029	0.0995024612618303	0.999887670347947
498	Ptx3	-0.438819341541471	3.09543858182291	2.70588028002814	0.0999788827700999	0.999887670347947
499	3930402G23Rik	0.730748474694246	-0.528098630560879	2.70368096712841	0.100116856200216	0.999887670347947
500	Padi4	1.2897998087513	-2.99821074257001	2.70218966272008	0.100210531181874	0.999887670347947
501	Asic3	0.823885858088998	-0.172251596083773	2.70138703292202	0.10026098729639	0.999887670347947
502	Zbtb20	0.487834700571717	2.13772406828877	2.70084693619915	0.100294955283595	0.999887670347947
503	Igbp1	-0.307762668725747	5.60277193521886	2.69971314021868	0.100366303353356	0.999887670347947
504	Tlr13	0.596848780828487	-0.0326031020438803	2.69850122672459	0.100442628554563	0.999887670347947
505	Ces2b	-1.04318207671381	-2.66572645705198	2.68858844871184	0.101069312357686	0.999887670347947
506	Gpd1	0.332314837399249	3.41146300653203	2.68824927729928	0.101090830169326	0.999887670347947
507	Snai2	0.672383238292419	-0.295810806952595	2.68496521800832	0.101299437573151	0.999887670347947
508	Glis3	0.461982029295075	1.91225134333125	2.67936273732888	0.10165640087503	0.999887670347947
509	Fbxw10	0.624487614151101	-0.0407332344440271	2.67774642258719	0.101759640171999	0.999887670347947
510	Lama3	0.593822149204745	2.7247497089545	2.67397788129644	0.102000794761304	0.999887670347947
511	Casc1	0.743867721915133	0.0735600292104081	2.67162492160251	0.102151681062631	0.999887670347947
512	Aoah	0.929472202431202	-1.26054820580244	2.67089016527386	0.102198848178404	0.999887670347947
513	Zak	0.344672811801932	3.05965594411503	2.66462407510978	0.102602064264005	0.999887670347947
514	Csrnp1	0.507597810627251	1.56007590837127	2.66183211528921	0.102782284059176	0.999887670347947
515	Efhc1	0.575967570569079	1.27096559010416	2.65555816030969	0.103188530217441	0.999887670347947
516	Fezf1	-1.04001230856376	0.92361850076364	2.65495517917396	0.103227666437808	0.999887670347947
517	Cmtm5	0.54833052415364	2.44405976518487	2.65415934862249	0.1032793443363	0.999887670347947
518	Pgm5	0.589221270665833	2.15874981084878	2.64813795405566	0.103671267430512	0.999887670347947
519	Klk4	1.45899846519179	-1.84015395163201	2.6452719134335	0.103858385208302	0.999887670347947
520	Ache	0.538202653575501	5.74483294179698	2.64459437989588	0.10390267397461	0.999887670347947
521	6030468B19Rik	2.01377188338233	-3.65464753133252	2.63995515429687	0.104206485403069	0.999887670347947
522	Bmp8b	0.582675721871484	-0.359935870647619	2.6345985887695	0.104558484470406	0.999887670347947
523	Col9a2	0.747400385184172	4.65494389115957	2.62718936738753	0.105047519692764	0.999887670347947
524	Abhd15	0.752242491360562	-0.681245736565233	2.62320817956731	0.10531132718357	0.999887670347947
525	P2rx1	0.751584091994189	-1.41441626312184	2.62027815755647	0.105505944583462	0.999887670347947
526	Plekha2	0.465718393987401	1.90122597102609	2.61947590662546	0.105559300278188	0.999887670347947
527	Nptx1	0.275348147024005	5.03213049162116	2.61785205844164	0.105667388897602	0.999887670347947
528	Pyroxd2	0.564257690688919	2.3155460976076	2.61739915282075	0.105697557405797	0.999887670347947
529	Slc2a1	0.494314900167487	6.21057954644391	2.61659333452726	0.105751257139392	0.999887670347947
530	Cidea	0.508958804390472	2.00269283061998	2.61294285562095	0.105994900048193	0.999887670347947
531	Acot2	0.449645620671835	1.68643517368592	2.6097544519816	0.106208206444145	0.999887670347947
532	1700008K24Rik	1.30638527637626	-2.86751619809896	2.60946287490624	0.106227736632337	0.999887670347947
533	Lama1	0.599266602564701	4.37159061361091	2.60889576839007	0.106265733399855	0.999887670347947
534	Myoc	1.05445172573666	-1.45432399424527	2.60867477767168	0.106280544059735	0.999887670347947
535	Snord89	-1.02231735561606	-2.51844793497228	2.60793469240543	0.106330160601147	0.999887670347947
536	Pbxip1	0.490858562856503	5.08947739270287	2.60602919340734	0.106458025364505	0.999887670347947
537	Galnt15	0.732475833128236	0.278213311483261	2.60548569726308	0.106494526510737	0.999887670347947
538	Grb10	0.276526852316377	6.08984397831088	2.60536863290992	0.106502390337668	0.999887670347947
539	Bpifb5	1.13097768954618	-2.19229774272715	2.60530680568485	0.106506543853879	0.999887670347947
540	Syne3	0.666105164632527	0.203434514872956	2.60448422234639	0.106561821425175	0.999887670347947
541	Mob3c	0.38645745404987	2.65477897441045	2.60314170017516	0.106652106478261	0.999887670347947
542	Pcdh15	0.433782167669644	4.77182888417048	2.60125161931438	0.106779357302294	0.999887670347947
543	Eps8l2	1.06777453514223	-0.82303160238825	2.59089854593255	0.107479346384769	0.999887670347947
544	Col6a6	1.05690700147744	-0.165671275623334	2.57900679657514	0.108289589960491	0.999887670347947
545	Hipk1	0.256918525421473	6.53332956226115	2.57816766917087	0.108347016673688	0.999887670347947
546	Mcpt4	1.43543684048276	-2.22820695483276	2.57634596463789	0.108471802420565	0.999887670347947
547	Fstl5	-0.257057159606908	5.76534771429908	2.57491339683325	0.108570043400024	0.999887670347947
548	Papolb	-0.830218196589128	-1.78944196652733	2.5699955523948	0.108908038073663	0.999887670347947
549	Myh6	0.931831005380825	0.168038609168954	2.56512840403371	0.109243687123772	0.999887670347947
550	Tmem52	1.29614883928983	-2.20040792029458	2.56139734932674	0.109501758470573	0.999887670347947
551	Ace2	0.855620092835383	-0.670357559056701	2.56067430955524	0.109551847494216	0.999887670347947
552	Lgr5	0.496413164093036	0.585601726322081	2.55716871666588	0.109795056941367	0.999887670347947
553	Scarna17	-1.45068875790947	-1.98067396051784	2.55292939251084	0.110089964157695	0.999887670347947
554	Tjp1	0.248945529940441	6.52649601452362	2.55213544996396	0.110145291287645	0.999887670347947
555	Igip	0.472115890809336	3.07531985574489	2.55120187981706	0.11021038770385	0.999887670347947
556	Ptprb	0.426396439219535	4.24616518969267	2.54666572436576	0.110527289706183	0.999887670347947
557	1500015O10Rik	1.06614245931488	3.17122394641293	2.54543431141222	0.110613490764266	0.999887670347947
558	Stfa1	0.97351609290078	-2.32792728220735	2.54432730446832	0.110691046309271	0.999887670347947
559	Itga11	0.612496848328077	1.68265596236803	2.54284730306565	0.110794826849172	0.999887670347947
560	Irx3	1.18823672456362	-1.1996438326279	2.54277575677311	0.110799846524245	0.999887670347947
561	Gm6654	0.963036275573948	-1.96025645470779	2.53758111661522	0.111164971009541	0.999887670347947
562	Il13ra2	1.00884956418056	-2.02325936063009	2.53496599802235	0.111349285157024	0.999887670347947
563	Tgm2	0.601947734657189	3.39395828319422	2.53387001464514	0.111426630299733	0.999887670347947
564	1810020O05Rik	0.597189078306457	0.251053078325955	2.5337408629468	0.11143574861692	0.999887670347947
565	Lax1	0.887014775788616	-1.28446684344609	2.53326664698078	0.111469236069641	0.999887670347947
566	En1	1.26569757172657	-2.54056428620347	2.53283804863474	0.111499511696741	0.999887670347947
567	Barhl1	1.52885083086473	-1.77111008579106	2.52949650794937	0.111735864369913	0.999887670347947
568	Greb1l	0.488254042464376	3.12138906638746	2.52769029066894	0.111863850678147	0.999887670347947
569	Catip	0.755080023965957	1.13826298244142	2.52562308719559	0.112010528242192	0.999887670347947
570	Mal	0.653405968231943	1.57970960643673	2.52366987508905	0.112149312180606	0.999887670347947
571	4930581F22Rik	0.535136120713143	1.0569414515888	2.52278885802405	0.112211974105813	0.999887670347947
572	Tnn	-0.545089296335297	-0.165956102556377	2.52266139298064	0.112221043189245	0.999887670347947
573	Arc	0.451415883046027	3.27646983081145	2.5204325286345	0.112379756465964	0.999887670347947
574	St14	0.704253730265037	-0.58897384665726	2.51516297971548	0.112755975301383	0.999887670347947
575	Gpx6	0.951206263762761	-2.18363800082293	2.51431400163488	0.112816717654364	0.999887670347947
576	Efhd1	0.520157901724811	1.18532024194398	2.51425696552961	0.112820799743446	0.999887670347947
577	Col7a1	0.620888055431893	3.40192732735343	2.51337750119464	0.112883763840524	0.999887670347947
578	Pfkp	0.466507610528671	8.12373580457587	2.51205666732494	0.112978399955272	0.999887670347947
579	Gng8	1.03148170153679	-1.04292624117039	2.51125270914467	0.113036045358291	0.999887670347947
580	Aoc3	0.832289729896043	-0.108067929460797	2.50757057780797	0.113300475958785	0.999887670347947
581	Plod2	0.348656727425225	4.2612581311855	2.50749881991541	0.11330563598638	0.999887670347947
582	Tns1	0.433011355818507	4.82378379368957	2.50620480446527	0.113398731608643	0.999887670347947
583	Prrg4	0.716404394679631	-0.496303049586043	2.50118570115544	0.113760620465836	0.999887670347947
584	Heg1	0.31672063926905	4.41455230526693	2.50113169225503	0.113764521547726	0.999887670347947
585	Kcnn2	0.318125056341476	3.72701861233389	2.50071979491618	0.113794277888941	0.999887670347947
586	Sh3d21	0.540691275801063	1.37101920695557	2.49863887190082	0.113944739429353	0.999887670347947
587	Cdr2	-0.364756857274139	4.41552239395362	2.49515314703645	0.1141972671092	0.999887670347947
588	2310002J15Rik	1.19828404729888	-3.02564585937661	2.49285593553418	0.114364028795269	0.999887670347947
589	Ptpn22	0.745373972105127	-0.933047654718323	2.49272344864972	0.114373654615118	0.999887670347947
590	Tktl1	0.960544111211174	-1.97265595216224	2.49159452696142	0.114455712548471	0.999887670347947
591	Klra2	1.22587227916904	-2.16807312222952	2.48640233078028	0.114833954752447	0.999887670347947
592	Crybg3	0.387068197150206	2.47368804122234	2.48556360442131	0.114895183721666	0.999887670347947
593	Msi2	0.26674637584293	6.26847174271052	2.48429312940495	0.114987999954153	0.999887670347947
594	Tsku	0.310374220644704	4.00990009342819	2.48399811967191	0.115009564112747	0.999887670347947
595	BC049762	1.23951264637337	-2.84033572944343	2.47823852004864	0.115431465515429	0.999887670347947
596	Arhgap25	0.404403572190395	1.82520056820442	2.47778050704609	0.115465089057462	0.999887670347947
597	Cntnap3	-0.320357948516111	4.49844308135103	2.47741537449295	0.115491901825337	0.999887670347947
598	Zbtb7a	0.304965540789047	4.7270610519537	2.47665165453889	0.115548006270893	0.999887670347947
599	Ryr2	0.373422597020595	5.65696859496807	2.47473628522443	0.115688845628325	0.999887670347947
600	Gpat2	0.882130663842005	-0.993474421484309	2.47180101511888	0.115905047334592	0.999887670347947
601	Scd1	0.407551077181428	5.8526909457323	2.46976789397169	0.116055061375268	0.999887670347947
602	Nfe2	1.00918365764626	-1.79162775031145	2.46860777317513	0.116140757049944	0.999887670347947
603	Myod1	1.16342869036168	-3.01687313300842	2.46616668073595	0.116321303672549	0.999887670347947
604	Plekhs1	0.641517500352509	-0.412651428374953	2.46585468718166	0.116344401482062	0.999887670347947
605	Wnt7b	-0.283659370328667	6.90115351887114	2.46266118126103	0.116581117695247	0.999887670347947
606	Usp8	0.277319687341332	5.73395011467702	2.45998282521723	0.116780058994737	0.999887670347947
607	1700001C02Rik	0.743462710088798	-0.451108270246016	2.45903666479698	0.11685042693238	0.999887670347947
608	Esm1	0.800648843727141	-0.384937493786678	2.45879675642336	0.116868276865136	0.999887670347947
609	Mpo	1.38740462369782	-2.03649136567832	2.45650461037924	0.117038971654287	0.999887670347947
610	Armc3	0.520654068231552	1.01873662858994	2.45437957939666	0.117197467562484	0.999887670347947
611	Slc39a4	1.08039166061632	-1.39155701202511	2.45304845723475	0.117296870403539	0.999887670347947
612	Clec1a	0.559863035473617	0.0816833336864205	2.45154751965987	0.117409066140675	0.999887670347947
613	Cyp4v3	0.448031186262462	1.63772927923077	2.44923329255814	0.117582288097174	0.999887670347947
614	Irs1	0.277996556970058	5.23528949973082	2.44871700960752	0.117620970858272	0.999887670347947
615	Rorc	0.859131924319179	-1.02356320904335	2.44569965308481	0.117847329344607	0.999887670347947
616	Ppef2	0.970701671898192	-1.36664388725215	2.4449144092197	0.11790631633671	0.999887670347947
617	Rhcg	-0.447722662657508	1.20570908767004	2.44452635517825	0.117935478745646	0.999887670347947
618	H2-Q10	1.36620382550656	-2.24831454177175	2.43868226416675	0.118375630173014	0.999887670347947
619	Btn2a2	1.08708883694415	-2.49820482700931	2.43856816045868	0.118384242025016	0.999887670347947
620	Padi2	0.65096497207831	0.52107875256606	2.43408543734953	0.118723119558696	0.999887670347947
621	Serinc5	0.301149272368234	5.87391009207273	2.43359706922411	0.118760103172221	0.999887670347947
622	Gbp8	1.15042535778153	-2.37775650534894	2.43050448996501	0.118994597082983	0.999887670347947
623	Purb	0.253753473470067	6.7778618604027	2.42606984822957	0.11933174690264	0.999887670347947
624	Krt7	1.02608349389425	-2.3731945923243	2.42184289827698	0.119654090851727	0.999887670347947
625	Gpr116	0.391422437912264	4.71488270583953	2.4207267506807	0.119739368153014	0.999887670347947
626	A930012L18Rik	0.607243792614059	-0.471319809325437	2.41965035947347	0.119821671661842	0.999887670347947
627	Gm10637	1.39227614472382	-3.2118116209421	2.41694392925315	0.120028888762733	0.999887670347947
628	Pcolce	0.680379524049301	3.21890987959894	2.41676322812131	0.120042738217702	0.999887670347947
629	Bhlhe40	0.36197056596465	5.10857579770001	2.41030886622175	0.120538581269654	0.999887670347947
630	Btla	1.08828280468567	-1.45166311389632	2.41021891034374	0.120545507950258	0.999887670347947
631	Itih3	0.539237376605283	2.32599342205378	2.40790198865495	0.120724064916759	0.999887670347947
632	Rorb	0.373946178511576	4.88508327463486	2.40404167627714	0.121022216595541	0.999887670347947
633	A230056J06Rik	-0.465256934211816	0.596218778052281	2.39873202372856	0.121433641783032	0.999887670347947
634	Igfbp6	0.893485237325911	1.14781080349422	2.39785482051645	0.121501762048154	0.999887670347947
635	Slc13a5	0.491926752474929	2.3668075277533	2.39631214350368	0.121621663227635	0.999887670347947
636	Ldhd	0.769345033394668	0.121604060087912	2.39548472847091	0.121686026266842	0.999887670347947
637	AI661453	0.650375837344301	0.231063782072655	2.39486242514642	0.121734458931236	0.999887670347947
638	Thrb	0.40251439138444	3.24759684522253	2.39461038276457	0.121754080981351	0.999887670347947
639	Atp6ap1l	-0.41440199971958	1.82806109841785	2.39366341343633	0.121827835948892	0.999887670347947
640	Col3a1	0.913233936158923	6.14910256828519	2.39354809333884	0.121836821068682	0.999887670347947
641	Fndc1	0.440934331055444	4.01651475225916	2.39278208250523	0.121896523148212	0.999887670347947
642	Mab21l1	-0.451458023166797	2.16974558355099	2.39248547006777	0.121919649519122	0.999887670347947
643	Pear1	0.521452063967063	3.63512040697593	2.389032907552	0.122189198110015	0.999887670347947
644	Ppfibp2	0.466975235988263	2.22619392979539	2.38820449378914	0.122253972301977	0.999887670347947
645	D11Wsu47e	-0.312398762950381	4.27191234619074	2.38542235680602	0.122471788148357	0.999887670347947
646	Zfp951	-0.440001003739064	1.62975096169574	2.37847405566863	0.123017658588969	0.999887670347947
647	Clcn1	0.578011049772412	2.98819938968342	2.37633500938441	0.123186248630919	0.999887670347947
648	1700024F13Rik	-0.769259985364072	-1.50787121390339	2.37422663683498	0.12335267199947	0.999887670347947
649	Trpm3	0.330552823445692	5.58975046994988	2.37019513585238	0.123671591675535	0.999887670347947
650	Nfkbiz	0.456755579475087	1.79295631732762	2.36647415113275	0.123966759649329	0.999887670347947
651	Adamtsl5	0.717471515782092	-0.533286745200241	2.36564725056181	0.124032459876434	0.999887670347947
652	Per3	0.457133838533213	3.02552045189367	2.36233355530695	0.124296133022976	0.999887670347947
653	Pkhd1l1	0.591380145266207	-0.55653711182538	2.36029179865431	0.124458906937523	0.999887670347947
654	A730090N16Rik	-0.778732172038667	-1.90067278629237	2.35874189728916	0.124582626973513	0.999887670347947
655	Rcvrn	0.888542652132182	-1.59606472598209	2.35779454424029	0.124658316170169	0.999887670347947
656	Ramp3	0.315366136359548	3.87336436833943	2.35020482005549	0.125266547723623	0.999887670347947
657	1700110C19Rik	0.734045941760204	-1.41095200278704	2.34932021409616	0.125337653273897	0.999887670347947
658	Akap2	0.273499781011049	5.3683180372794	2.34910244910593	0.125355164329372	0.999887670347947
659	Oacyl	0.576976338616909	1.52015307962919	2.34738819021436	0.125493107366419	0.999887670347947
660	Ncf1	0.442642694998486	1.88714853295274	2.34422103335131	0.125748406200328	0.999887670347947
661	Kank1	0.383075208577342	3.6634301520173	2.34257065719999	0.125881668794908	0.999887670347947
662	D830015G02Rik	-0.833980316899095	-1.26902830142423	2.34064422700706	0.126037420475744	0.999887670347947
663	Cdh19	0.888367520351333	-0.955776940549261	2.33755683285724	0.126287482980109	0.999887670347947
664	Hyal3	0.508067219289157	0.29733248542213	2.33693092522661	0.126338245391099	0.999887670347947
665	Fos	0.497584668271312	2.35612293750387	2.33540528185665	0.126462073321407	0.999887670347947
666	Chrnb4	0.66081883250439	-0.722934819519352	2.32848904687496	0.127025120882288	0.999887670347947
667	Fxyd5	0.612454070265306	3.92624758374194	2.32442420377317	0.127357338696037	0.999887670347947
668	Gng12	0.293169578926588	5.8133884599346	2.32282130919785	0.127488608238611	0.999887670347947
669	Sox30	0.666422344181942	-1.03687525763325	2.31973706602069	0.127741617094485	0.999887670347947
670	Il1r2	0.888922352573708	-1.06025587428948	2.31913985168365	0.127790672763837	0.999887670347947
671	Tnfsf12	0.571898842092973	2.12809898563032	2.31860493458932	0.127834629089105	0.999887670347947
672	Fa2h	0.872720321877616	-1.51975072086625	2.31619564473766	0.128032819014044	0.999887670347947
673	Cd59b	0.87424598440679	-1.95103564302507	2.31496800367123	0.128133937188357	0.999887670347947
674	Ttll6	0.763758334758333	0.609135630597597	2.31144164060097	0.128424891057995	0.999887670347947
675	Smtn	0.378771167877007	4.1967367890962	2.30912381746586	0.128616531132962	0.999887670347947
676	Mcc	0.459678817828906	2.80591867899464	2.30828138424897	0.128686263299739	0.999887670347947
677	Cd93	0.407000708534804	4.83846391186813	2.30755643670887	0.12874630433273	0.999887670347947
678	Nr2f1	-0.377329902533671	6.93505054848803	2.30748847681273	0.128751934452961	0.999887670347947
679	Cebpb	0.626066452585244	1.24580006609121	2.30395556977765	0.1290449952747	0.999887670347947
680	Ms4a6b	0.838420300876488	0.0714632950726675	2.30212656190403	0.129197006557325	0.999887670347947
681	Ttll3	0.480832748540624	3.96991001633239	2.30156099968127	0.129244051561661	0.999887670347947
682	Pde6c	1.14100594935658	-1.91636688401274	2.30048927704784	0.129333252729284	0.999887670347947
683	A230050P20Rik	0.558326915170195	3.9811146687204	2.29787131714178	0.129551438266829	0.999887670347947
684	Gm2762	0.575447520206323	-0.362878575366537	2.29780247052439	0.12955718160161	0.999887670347947
685	Bmpr1b	0.295950451092759	4.29578905863544	2.29619171018496	0.129691635753941	0.999887670347947
686	Vwa5b1	0.783449418742267	1.70735720019837	2.29233814131544	0.130013934245769	0.999887670347947
687	Epb4.2	1.29092095362594	-2.84733006239314	2.28719397691113	0.130445565873034	0.999887670347947
688	Lrrc1	0.312111679001768	3.6099514064557	2.28602100433213	0.130544210088237	0.999887670347947
689	Rhoc	0.305110193947128	4.43005045350672	2.2859007062157	0.130554331577206	0.999887670347947
690	Usp2	0.317623777549323	4.09263224814777	2.2846219758519	0.130661973867636	0.999887670347947
691	Grin2a	0.561560873354559	0.500384588674075	2.28288904365466	0.130808008431487	0.999887670347947
692	Hrct1	0.644280542076092	-0.48479654572377	2.28219122322363	0.130866865313109	0.999887670347947
693	Dnali1	0.608069052702206	1.04689005811704	2.28205107865683	0.130878689211038	0.999887670347947
694	Wnt3	0.373892632045551	2.77889341729659	2.27847666999613	0.131180662722393	0.999887670347947
695	Aox1	0.773227525873392	0.410337786939227	2.27775062245926	0.131242095668416	0.999887670347947
696	Slc16a11	0.516229410388924	3.07868534612107	2.26972201136444	0.131923563856632	0.999887670347947
697	Setd1a	0.284427445465613	6.6910306649288	2.26939269599905	0.131951600328652	0.999887670347947
698	Naga	0.312891198548947	4.39170400939693	2.26783481267745	0.13208432190243	0.999887670347947
699	Sgms1	0.360726363387346	4.37016194350311	2.26704977810464	0.132151258232256	0.999887670347947
700	Hsf4	0.631926146259441	-0.433450103222278	2.26665684055732	0.132184776452249	0.999887670347947
701	S100b	0.605175081389805	1.15306449994075	2.26352564786817	0.132452211797532	0.999887670347947
702	Cd14	0.689673754884161	-0.773771357374815	2.25919610432876	0.132822994251702	0.999887670347947
703	Isg15	-0.565201771918474	0.503048732094756	2.25905304257853	0.13283526584185	0.999887670347947
704	Gm765	1.31776486836128	-2.77289108221128	2.25728141345679	0.132987338129141	0.999887670347947
705	Fzd5	0.471480960492216	1.68090460697838	2.2549023105312	0.133191860513709	0.999887670347947
706	Tmc7	0.356977302029798	3.96298733278229	2.24708475770153	0.133866384530166	0.999887670347947
707	Wnk1	0.286824387485142	7.47935303939154	2.24677987206409	0.133892768302153	0.999887670347947
708	Bgn	0.395598973060973	5.52608105130186	2.24501127194718	0.134045931682943	0.999887670347947
709	Cox5b	-0.250206657347224	5.87853652801473	2.23599016210394	0.134830227431617	0.999887670347947
710	Notch4	0.453170024008412	3.93815363279997	2.2345729438514	0.134953906295321	0.999887670347947
711	Hist1h2ai	-1.01887659445388	-2.53190826346523	2.2337971806331	0.135021659924518	0.999887670347947
712	Clec9a	0.842758761467432	-1.6776030425241	2.23212421240481	0.135167903230724	0.999887670347947
713	Sspn	0.374532197744595	2.77346836192177	2.22721880391572	0.135597734551177	0.999887670347947
714	Lims2	0.445885915273582	2.19655555080466	2.22708410133575	0.135609559283303	0.999887670347947
715	Enpp2	0.520929557491441	5.94112798148408	2.22469818694903	0.135819195785478	0.999887670347947
716	Dnah7b	0.613990599153126	2.36975182577547	2.21843069184355	0.136371614609311	0.999887670347947
717	Rin3	0.453311352824324	2.30681612968882	2.2181853298506	0.136393291998215	0.999887670347947
718	Gngt2	0.67993940280413	-0.981799738325072	2.21776326127767	0.136430590194542	0.999887670347947
719	Pof1b	0.781499522442452	-0.927615450515053	2.21760483994236	0.136444592834632	0.999887670347947
720	Tbc1d2	0.525963143735188	0.82731624975979	2.21196795044813	0.136943878697948	0.999887670347947
721	Tmem229a	0.341159023050397	3.87959587189863	2.20766690590459	0.137326219161405	0.999887670347947
722	P2rx7	0.403149534961661	2.71504152106025	2.20502754699665	0.137561436565593	0.999887670347947
723	Six4	0.770317158774244	-1.68837805048344	2.20480690248739	0.137581120656133	0.999887670347947
724	Ebf4	0.404161673918737	4.88099692742866	2.20387082834928	0.13766466461301	0.999887670347947
725	Osr2	1.20355429600905	-2.90899609942531	2.2024183648144	0.137794408545309	0.999887670347947
726	Nat8	1.24357484173059	-2.80637351553497	2.20135387094371	0.137889583421785	0.999887670347947
727	Phactr2	0.352096723782272	3.88271552056269	2.19910672959066	0.13809073919699	0.999887670347947
728	Fam84b	0.290719905884763	4.82698824766853	2.1976651909265	0.138219953612722	0.999887670347947
729	Entpd1	0.309590746165944	3.3102405537456	2.19742315091944	0.138241662509977	0.999887670347947
730	1110017D15Rik	0.386564226040217	2.27068441919266	2.19450032805373	0.138504116537966	0.999887670347947
731	4930469G21Rik	1.06348684360875	-2.16727342405269	2.19172359706989	0.13875396998585	0.999887670347947
732	Lpxn	0.583154609753981	-0.282352046358709	2.19165926455646	0.138759764688204	0.999887670347947
733	1700051A21Rik	-0.794141396670434	-2.43693244835243	2.19043744647586	0.138869870576287	0.999887670347947
734	Lacc1	0.453181179726882	1.6475059301092	2.1902263249986	0.138888906019533	0.999887670347947
735	St8sia3os	0.73203698866899	-1.62757100703209	2.18795191040746	0.139094160844503	0.999887670347947
736	Col4a2	0.457963469675602	7.91734190291418	2.1877257718977	0.139114587335182	0.999887670347947
737	D930016D06Rik	0.373875351845636	4.3633299629603	2.18666270432226	0.13921065651434	0.999887670347947
738	Plbd1	0.941219594538052	-2.08044949636761	2.18572577556539	0.139295388273769	0.999887670347947
739	1810011O10Rik	0.367837172239398	2.50835116448132	2.18536112071618	0.139328381714507	0.999887670347947
740	Skor1	-0.690907213808308	-0.22855342908232	2.18000911055021	0.139813634158341	0.999887670347947
741	S100a11	0.588286869329199	2.97291878403591	2.17920465610496	0.139886735748253	0.999887670347947
742	Scn11a	-0.544288324528567	-0.307730478740773	2.17777740968225	0.140016536691049	0.999887670347947
743	Papss2	0.382606733862314	2.16174765745302	2.17764721409629	0.140028384058354	0.999887670347947
744	Xylb	0.438980653743044	3.07769194624409	2.17739547568475	0.140051294612381	0.999887670347947
745	Clec5a	0.563896249190571	-0.905908247356607	2.17703288171929	0.140084301457135	0.999887670347947
746	Tspan33	0.445458873541872	2.80002691319186	2.17518493674575	0.140252655201943	0.999887670347947
747	2310001H17Rik	0.943799464200093	-2.6415750473754	2.17223120937352	0.140522221288902	0.999887670347947
748	Stk32a	0.338291067643905	2.51333415431366	2.17220694056847	0.14052443854199	0.999887670347947
749	Zscan25	0.285008493653771	4.0161059598322	2.17066571060988	0.140665329323842	0.999887670347947
750	Frmpd1	0.402700450842548	3.29840804936029	2.16989725022111	0.140735637023856	0.999887670347947
751	Ncor2	0.293022551009998	7.46370855376234	2.16906234709256	0.140812068422069	0.999887670347947
752	Rarres2	0.637435335408947	0.740072418188605	2.16759652988448	0.14094636981543	0.999887670347947
753	Creg2	0.365992405196645	4.56601185105461	2.16566970816239	0.141123128414112	0.999887670347947
754	Rps16	-0.608392685984274	0.0592490994273718	2.16546229650576	0.141142170338299	0.999887670347947
755	Rgs9	0.248335226554857	6.31872234314438	2.16207196859029	0.1414538371671	0.999887670347947
756	Csrp1	0.299897034073932	5.35546266049588	2.16136258617409	0.141519147229929	0.999887670347947
757	1700028B04Rik	1.24273599349671	-2.88211410873858	2.16072622789065	0.141577763083822	0.999887670347947
758	Zfp474	1.07310492912176	-1.0863284628336	2.16054103255677	0.141594826811404	0.999887670347947
759	E2f2	0.403355718312644	1.79721372401233	2.15836427899295	0.141795564239444	0.999887670347947
760	Serpina3n	0.697205242812562	1.53035063448254	2.15739873339877	0.141884708020592	0.999887670347947
761	Crhbp	-0.35385249351399	1.85012138764573	2.15668321987885	0.141950808288811	0.999887670347947
762	Hykk	0.420548934241439	1.07723249854204	2.1565214657485	0.141965756188002	0.999887670347947
763	Slc16a6	0.392843564634561	3.00981741208936	2.15572326609927	0.142039544721756	0.999887670347947
764	Lst1	-0.439170193309799	1.22129212101033	2.15466193735634	0.14213772467794	0.999887670347947
765	Gm6484	1.12344514946827	-2.64517377878478	2.15272007672633	0.142317557272092	0.999887670347947
766	Gm10714	1.19824055679252	-2.6639818982851	2.15250711036607	0.142337295307924	0.999887670347947
767	Eif2d	-0.241295875357743	5.31321029694018	2.15001300191062	0.142568682241438	0.999887670347947
768	Rasd1	0.590962730023042	0.301821165139959	2.14882687570105	0.142678871621271	0.999887670347947
769	Mir7673	1.12110804376714	-3.00813420771937	2.14691714175875	0.142856484435529	0.999887670347947
770	Ccdc150	0.830739797347891	-0.845622440452548	2.14512517155857	0.143023370976729	0.999887670347947
771	Lgi4	0.4584948990189	1.08332310244148	2.14501721399252	0.143033432089205	0.999887670347947
772	S100a9	0.716015071475621	0.130169023813239	2.1446495716734	0.143067700513034	0.999887670347947
773	Pdcd5	-0.343446703130166	3.53243826877994	2.13949220094835	0.143549400933855	0.999887670347947
774	Zfp934	-0.506263625192656	0.233805415241664	2.13899651347253	0.143595794398567	0.999887670347947
775	A330050F15Rik	0.750996560671691	-1.23294457877909	2.13387915506016	0.144075737216537	0.999887670347947
776	Pllp	0.389168674887276	2.02619658935707	2.13307706629616	0.144151126484263	0.999887670347947
777	Sln	-1.02677004516809	-2.93140141019999	2.13125898053875	0.144322175016882	0.999887670347947
778	Rassf4	0.338339617532898	3.08095565785685	2.13058059323783	0.144386057365918	0.999887670347947
779	Col4a6	0.616929569242263	3.09163270590556	2.12938110018548	0.14449908913017	0.999887670347947
780	Slc4a4	0.425166331106015	5.84228585471588	2.12804152595285	0.144625438971097	0.999887670347947
781	Tmem223	-0.266236426865419	4.85623970900775	2.12763743060268	0.144663578033993	0.999887670347947
782	Insl5	1.00644076884769	-1.40117179563993	2.1255799791744	0.144857938844081	0.999887670347947
783	Adhfe1	0.321843371837823	3.69228701281653	2.12437882743986	0.144971543774132	0.999887670347947
784	Chpt1	0.361690542263845	3.12660354218558	2.1238255036757	0.145023910903366	0.999887670347947
785	Itpkb	0.29544111407086	4.05287578349349	2.1234539856871	0.145059083706442	0.999887670347947
786	Fibin	0.447187819701949	1.95477184662486	2.12275659730063	0.145125133666563	0.999887670347947
787	Rilp	0.442823455563236	1.03670635883439	2.12079487885539	0.145311110693133	0.999887670347947
788	P4ha1	0.253324969874295	4.90575675684938	2.11687608564115	0.145683429262454	0.999887670347947
789	Wipf2	0.268480967395349	5.38747006804436	2.11645094851412	0.145723885505191	0.999887670347947
790	Podn	0.507472743909947	2.94075689101209	2.11583046713461	0.145782953528324	0.999887670347947
791	Epha1	0.991355868975864	-0.79795550581123	2.11400993025082	0.145956419186658	0.999887670347947
792	Mrap	1.07451406913417	-1.93558975310645	2.10952858899091	0.146384405835198	0.999887670347947
793	Rasd2	0.352390472902824	2.94947289160006	2.10780553613245	0.146549341076329	0.999887670347947
794	Lepr	0.647073343579734	2.5851378780949	2.10761606981255	0.146567490088405	0.999887670347947
795	Stc2	0.42909418010579	1.86906877997701	2.1033400085474	0.146977769852327	0.999887670347947
796	Rab25	1.03365757116568	-2.57195256358402	2.10301415563207	0.147009087898279	0.999887670347947
797	Gtf2a1	0.302047842092855	4.93443175211748	2.10166895364831	0.147138456320349	0.999887670347947
798	Limd1	0.302446315516343	4.31415200944408	2.10163777897693	0.147141455919184	0.999887670347947
799	Prelid2	0.786812093100514	-0.804806167077201	2.09981418196858	0.147317040923472	0.999887670347947
800	Ndrg2	0.342910504672888	7.88088241021641	2.09775801093846	0.147515303001008	0.999887670347947
801	D630032N06Rik	-0.83393882479774	-2.00484136701969	2.09760834701754	0.147529745791865	0.999887670347947
802	Fam179a	0.638464832164888	1.03404845743405	2.0971311974643	0.147575802090075	0.999887670347947
803	Sbk3	0.534800819430313	2.17165863927037	2.0971032237954	0.147578502719081	0.999887670347947
804	Taldo1	-0.273302029768562	6.98317992250347	2.09610629840751	0.147674784144344	0.999887670347947
805	Prm1	0.960542549348233	-2.63016159486349	2.09410756634392	0.147868032099059	0.999887670347947
806	Fxyd1	0.529911483895801	2.42829839677161	2.0940680824342	0.147871852486219	0.999887670347947
807	Sod1	-0.270893019301686	7.34977991276758	2.09354139864318	0.147922824056157	0.999887670347947
808	Med6	-0.355655016933713	4.02218614929024	2.09191238249403	0.148080603107112	0.999887670347947
809	Rcsd1	0.437426273343466	3.1939123909676	2.09092462873052	0.148176364959681	0.999887670347947
810	Sfmbt2	0.525381772375889	2.29112399463853	2.08981291452075	0.148284228326388	0.999887670347947
811	Prkcb	0.243575936792822	8.23132436364166	2.08695052537326	0.148562358156445	0.999887670347947
812	Crispld1	0.552281448644224	1.54545437080997	2.08654131110849	0.148602168408485	0.999887670347947
813	Ghr	0.422713003950289	2.55425946647073	2.08584452510188	0.148669982698965	0.999887670347947
814	Mc3r	0.665059826715204	-1.02060649662221	2.08358469950685	0.148890159581736	0.999887670347947
815	Rassf10	0.370368050314634	1.89830965594782	2.08299606048812	0.148947571684581	0.999887670347947
816	Rpph1	-0.695034636786156	-0.865543269727401	2.08025809584612	0.149214944315897	0.999887670347947
817	Crip3	0.690487738469064	1.49979118998715	2.07530987820813	0.149699533699789	0.999887670347947
818	Pitpnm3	0.395701375648631	5.0414499008139	2.07345405706337	0.149881736707055	0.999887670347947
819	Kcnj10	0.260330552720335	5.05639777221246	2.07343250338079	0.149883854302438	0.999887670347947
820	Card6	0.451789892525215	0.571427098112118	2.07184092997191	0.150040315926076	0.999887670347947
821	Epha3	-0.294261892362693	5.34940554396217	2.07095728990764	0.150127263001697	0.999887670347947
822	Rwdd3	-0.309005901028002	3.47697182630527	2.06979697486276	0.150241520468833	0.999887670347947
823	Rims2	0.234999677459777	6.12603781484809	2.06814188088059	0.150404669582566	0.999887670347947
824	Enkur	0.427934514469426	2.03150138019524	2.06801541464351	0.150417144094557	0.999887670347947
825	Mc1r	-0.564643870570238	-0.428604694825852	2.06626877187113	0.150589551067308	0.999887670347947
826	Pdk1	0.304643663628819	5.62138415487383	2.06618673238319	0.150597654485577	0.999887670347947
827	Pvalb	1.38823752862873	-2.57607954769687	2.06459476113986	0.150754998526431	0.999887670347947
828	Edn1	0.64609565585486	1.53861991580107	2.06377070319306	0.150836518150917	0.999887670347947
829	Dsel	-0.258433442658552	4.72836111215434	2.06165760057567	0.151045784065943	0.999887670347947
830	Prkg1	0.309985524526986	3.15353795741143	2.05836284749544	0.151372727669892	0.999887670347947
831	Rnf151	1.14176637443686	-3.05919813206869	2.05818106064114	0.151390789971361	0.999887670347947
832	E230029C05Rik	0.742011894509367	-0.604018042394937	2.05659182756467	0.1515487997501	0.999887670347947
833	Emcn	0.451851463461337	3.00148989328184	2.0506494852406	0.152141274696169	0.999887670347947
834	Adad2	0.770609152615392	-1.5506903380602	2.05029156303038	0.152177044613273	0.999887670347947
835	Abi3bp	0.451291984261458	0.762207474227217	2.04945630829126	0.152260555092641	0.999887670347947
836	Col6a1	0.353832036348492	5.6602290735098	2.0458184352148	0.152624883000833	0.999887670347947
837	C1s2	0.679343266808942	-0.0135236840456704	2.04563217445027	0.152643563315307	0.999887670347947
838	Gbx1	-0.783718753212782	0.574379552102903	2.04289883433552	0.152917991408434	0.999887670347947
839	Tead1	0.322287304578053	5.24554938190393	2.0407208387014	0.15313706302359	0.999887670347947
840	Cutal	0.683096512597874	-1.40688329158837	2.04009190914169	0.153200389471362	0.999887670347947
841	Cdh23	0.590715040506913	2.34827575114474	2.03991196776989	0.153218513093992	0.999887670347947
842	Calb1	-0.307533869394074	5.23019436042108	2.03841199550907	0.153369684293836	0.999887670347947
843	Slc22a7	0.688977903446494	-1.6398573392416	2.03837303149676	0.153373613443027	0.999887670347947
844	Mir7024	-1.23516844357535	-2.94402759786379	2.02538079002594	0.154690144343393	0.999887670347947
845	Neurod4	0.634390682493901	-0.71731919908515	2.02333546663532	0.154898566865595	0.999887670347947
846	Erh	-0.499392277740801	0.762145202446684	2.02204776704746	0.155029949480626	0.999887670347947
847	Tsc22d3	0.264190373893915	5.38275584180922	2.02128661408885	0.155107668574535	0.999887670347947
848	Zbtb39	0.252264223437566	4.843898615638	2.01918785444294	0.155322195939429	0.999887670347947
849	Gpr179	0.694746268323499	-0.128852495751846	2.01607959968842	0.15564052920917	0.999887670347947
850	C3ar1	0.394901978537119	1.39656199736271	2.01416150898782	0.155837340888047	0.999887670347947
851	4931429I11Rik	0.626547980455392	-0.363747645051878	2.01241190677092	0.156017110779837	0.999887670347947
852	Mir132	0.916020097777052	-2.45654683696406	2.01187563035526	0.156072259799358	0.999887670347947
853	Plekha7	0.337001546258021	4.00840340400193	2.01165093215527	0.156095373653867	0.999887670347947
854	Oas1a	-0.909466050780096	-1.33849237313155	2.0102593872825	0.156238603243376	0.999887670347947
855	Lsm11	0.234218542115812	7.09031174218762	2.00919645211002	0.156348110109916	0.999887670347947
856	Dusp5	0.441909763527917	0.90484116323708	2.00819345054483	0.156451522393493	0.999887670347947
857	Hcrt	1.05733750548118	-1.87729738416662	2.00699063996138	0.156575638035434	0.999887670347947
858	Slc2a4	0.353319070855129	2.10157458603402	2.00639779915844	0.156636853259566	0.999887670347947
859	Mir7578	-1.26339384872392	-2.96341619529663	2.00578092487364	0.156700578991084	0.999887670347947
860	Colec11	0.527605621652707	-0.767862052556056	2.00529647949725	0.15675064490688	0.999887670347947
861	Ttc12	0.406404937346607	2.27262258131094	2.00523054547487	0.156757460387265	0.999887670347947
862	C030016D13Rik	0.701261808644106	-1.75678454636388	2.00506933469514	0.15677412587164	0.999887670347947
863	Rgs22	0.530016943626068	0.00191295392379737	2.00352631870083	0.156933740118229	0.999887670347947
864	Tpt1	-0.489729280330218	5.63412710125726	2.00154532601692	0.157138930835984	0.999887670347947
865	Mga	0.266366439110901	6.6069549749991	2.00026603788002	0.157271601224762	0.999887670347947
866	Smpdl3a	0.271778487744384	4.87511085240518	2.00002733574087	0.157296370261619	0.999887670347947
867	Cplx3	0.439455605295373	1.68863796227587	1.99926967601396	0.157375018552379	0.999887670347947
868	Cox7a2l	0.414895715958392	6.61969655135305	1.99685336827054	0.157626140348639	0.999887670347947
869	Plekho2	0.307860235626064	3.31321332292336	1.99683795855075	0.157627743309917	0.999887670347947
870	Lhb	1.05869415616989	-1.93392136630702	1.99683489173707	0.15762806233049	0.999887670347947
871	Jph1	0.354733751998259	3.26711577559411	1.99623162418665	0.157690830588042	0.999887670347947
872	Igtp	-0.516704319496425	0.347092037355909	1.99620808355548	0.15769328049928	0.999887670347947
873	Swap70	0.288233136138597	3.86628493535488	1.99333761297459	0.157992339669752	0.999887670347947
874	Tnfrsf10b	0.499913701196245	-0.196524372588927	1.99274239483606	0.158054433018403	0.999887670347947
875	Plekhh1	0.375997849054982	2.8870161294917	1.99225086301533	0.15810573070312	0.999887670347947
876	Cyp46a1	0.335199968939307	5.90971996776256	1.98694270220454	0.158660914141753	0.999887670347947
877	Rab33a	-0.299130350307106	5.70425665831385	1.9861598829374	0.158742977173207	0.999887670347947
878	Gata6	1.0890851674708	-2.48984903633488	1.98392165279439	0.15897787771995	0.999887670347947
879	Bsx	0.97277863194802	-2.05356435858303	1.98259596422341	0.159117194274623	0.999887670347947
880	Ccdc105	0.606802499044641	-0.457013758215341	1.98119432688662	0.15926464345015	0.999887670347947
881	Stab1	0.517071870947726	4.82561814280254	1.98094327583522	0.159291069892937	0.999887670347947
882	Epn3	0.568325283738957	0.671563775834422	1.9800034310692	0.159390045318523	0.999887670347947
883	Adora2b	0.57733928293034	0.681703864937231	1.9744323922569	0.159978173456249	0.999887670347947
884	Nnmt	-0.424991092718587	1.32441079920139	1.97240189048631	0.160193145484817	0.999887670347947
885	Otx2	0.890726197550847	2.04151078835043	1.97220752705873	0.160213740261348	0.999887670347947
886	Ier3	0.361711456775224	1.64326080723039	1.96810917205867	0.16064870578523	0.999887670347947
887	Marc1	0.873740571029267	-1.90852903369374	1.96713861925715	0.16075190920799	0.999887670347947
888	Tmem255b	0.511317334719966	-0.281696566979979	1.96519347089202	0.160958973503117	0.999887670347947
889	Galnt13	0.303950437262238	3.40928699319258	1.96511691469293	0.160967129254422	0.999887670347947
890	Bmp2	0.362351370608905	1.94650037957441	1.96116036987471	0.161389273358344	0.999887670347947
891	Vsig10l	0.337999391674944	3.1229001303571	1.9564809198493	0.161890178306874	0.999887670347947
892	Mirlet7c-1	-1.66331863893062	-3.41445808884004	1.9552271468833	0.162024687652542	0.999887670347947
893	Gm6904	-1.05799793556261	-3.01201327859474	1.9546399823329	0.162087724642369	0.999887670347947
894	Nfia	0.384162969600053	6.03804015194377	1.95337729598276	0.162223379311747	0.999887670347947
895	Kmt2a	0.334135610819527	7.6016676572002	1.9503680585542	0.162547194434305	0.999887670347947
896	Htr5a	-0.302367551694515	3.62858149096469	1.94802413275089	0.162799928436762	0.999887670347947
897	Prrc2c	0.291981147770944	7.78809308514702	1.94771045971768	0.162833784274027	0.999887670347947
898	Lrrk2	0.319371829830336	2.81074873029026	1.94764592754829	0.162840750455503	0.999887670347947
899	Rasal2	0.245378376421056	6.07472976062077	1.94665258980291	0.162948023178709	0.999887670347947
900	Pdlim5	0.34121818823914	4.26711983524689	1.9457366951904	0.163047004135511	0.999887670347947
901	Wfdc2	0.620722257403492	0.339318910218719	1.94431651071764	0.163200619592924	0.999887670347947
902	Tmem191c	0.431154632353224	5.35806743271951	1.94385365389468	0.163250720592759	0.999887670347947
903	Nkx2-2	0.476320490902471	1.36345260573652	1.94384130097662	0.163252057949951	0.999887670347947
904	Epgn	-0.720675957816593	-2.33822864593126	1.94210234401428	0.163440446592369	0.999887670347947
905	Fam46a	0.379366967792976	1.86859561217465	1.93812645078856	0.163872105614918	0.999887670347947
906	4930599N23Rik	0.904198490333621	-2.60810881584711	1.937987326785	0.163887233742074	0.999887670347947
907	Kctd15	-0.227246684609974	6.36379183475891	1.93667937683023	0.164029536214327	0.999887670347947
908	Hs3st3a1	0.684365723770578	-0.963079191001539	1.93567889540069	0.164138481987451	0.999887670347947
909	Lsmem1	-0.797825624040521	-2.32784377960388	1.93518747912235	0.164192024227762	0.999887670347947
910	Lmod3	0.662404418115469	-1.21303934674158	1.93500402966689	0.164212017070925	0.999887670347947
911	Kdf1	-0.752859731611352	-2.45675196940309	1.93277626022781	0.164455027863581	0.999887670347947
912	Pom121	0.263101046463536	6.38014891401536	1.93110580042864	0.164637515536328	0.999887670347947
913	Tufm	-0.293727294868868	3.26961064490096	1.92685921446706	0.165102472593071	0.999887670347947
914	Ano1	0.432442176246788	3.16533333121051	1.92518920805038	0.165285732105609	0.999887670347947
915	Pqlc3	0.551705994775445	-0.146439537442349	1.92266430752202	0.165563246022107	0.999887670347947
916	Cyp27a1	0.648624517545938	-0.113789655303956	1.91970222543582	0.165889490542089	0.999887670347947
917	Ubb	-0.326067358379448	8.0277668011409	1.91961427123458	0.165899189078553	0.999887670347947
918	Tmem26	0.403549576195137	1.55771453951503	1.91883137371175	0.165985546238728	0.999887670347947
919	St6galnac2	0.570635327194932	1.0387501829075	1.91725031237552	0.166160101367612	0.999887670347947
920	Efr3a	0.234963612399674	5.55746231220155	1.91329301836102	0.166597923223007	0.999887670347947
921	Aqp5	0.641138879740914	-0.927732336625946	1.91237024837818	0.166700205185283	0.999887670347947
922	Plbd2	0.30417369297943	5.69211725537481	1.91085459515503	0.166868359748742	0.999887670347947
923	Fabp7	-0.30165569353871	9.37442929366429	1.91008638799849	0.16695366285754	0.999887670347947
924	Plcg2	0.441660686283262	1.49637373628223	1.90945272029203	0.16702406404323	0.999887670347947
925	Pld5	0.451979028121264	1.24290292276177	1.9088357515971	0.167092642613312	0.999887670347947
926	Sox14	1.83826520873001	-2.21562512420421	1.90849195436944	0.167130871057509	0.999887670347947
927	Tnip2	0.373285838794663	3.20158226337196	1.9080718124087	0.167177602234172	0.999887670347947
928	Zgrf1	0.438366367573406	2.71947117071126	1.90732641107636	0.167260547900497	0.999887670347947
929	Kif6	0.446862863579319	1.19580351964999	1.90552807456229	0.167460854628454	0.999887670347947
930	Axin2	0.249282483210822	5.21379189298242	1.90505735873043	0.167513330415851	0.999887670347947
931	Plekhg6	0.992140740646421	-1.76531434801736	1.90464429462733	0.167559394658576	0.999887670347947
932	Gm6277	0.539981762087091	-0.39087367522173	1.90285751638694	0.167758820505128	0.999887670347947
933	Mkl2	0.229282495291421	6.32591784018018	1.90257948309378	0.167789876791852	0.999887670347947
934	Peak1	0.279059701637179	4.56113656602005	1.8995053675702	0.168133694587002	0.999887670347947
935	Cacng6	0.735956086668978	-2.17202846409967	1.89950399061521	0.168133848770334	0.999887670347947
936	Gli1	0.382195997447541	3.45998156777421	1.89790083085893	0.168313471156299	0.999887670347947
937	Mir7027	1.1713055841649	-2.76327358508854	1.8967357555085	0.168444147377665	0.999887670347947
938	Adamts1	0.396242305884061	3.7556231746971	1.89605440731324	0.168520622082951	0.999887670347947
939	D930015M05Rik	0.607138900263666	-0.583339079950507	1.89278804246266	0.16888779300597	0.999887670347947
940	Gm7457	0.835756409997754	-2.01376754372182	1.89223156923339	0.168950437368476	0.999887670347947
941	Fam161a	0.438020658844111	1.44591171669477	1.89152029374733	0.169030547224045	0.999887670347947
942	Bpifa1	1.40738869867353	-1.59953795388876	1.89087435465126	0.169103336087676	0.999887670347947
943	Tfpi2	0.962508655958637	-2.44060712342603	1.88709323408515	0.169530140640791	0.999887670347947
944	Il17re	1.04461426350878	-2.66882557332611	1.88669014944421	0.169575712789637	0.999887670347947
945	Jdp2	0.301174041281592	3.48881453765704	1.88268224694174	0.170029605797006	0.999887670347947
946	Zbtb4	0.27394776353583	5.63761906301701	1.88225884178101	0.170077637594085	0.999887670347947
947	Kcns1	0.376752942949707	3.23872214468942	1.88208307930141	0.170097580960646	0.999887670347947
948	Helz2	0.440930634661778	2.28740586658096	1.87954530974469	0.170385835246961	0.999887670347947
949	Cldn19	0.477681692259884	-0.110036578875916	1.87789087426002	0.170574057374999	0.999887670347947
950	4933433G15Rik	0.92480161302999	-2.53163642716289	1.87713322305524	0.170660333665479	0.999887670347947
951	Lrrc71	0.611967526810014	1.1274565802911	1.87507203844519	0.170895301387673	0.999887670347947
952	Zic3	0.397132628330809	3.76634292877951	1.87469160214973	0.170938710374393	0.999887670347947
953	Gm867	0.554440445865868	0.234690815407718	1.87459667836409	0.170949543452981	0.999887670347947
954	Ppm1j	0.489928960074511	0.434234690506005	1.87256754656739	0.171181304702933	0.999887670347947
955	B3glct	0.221010406551837	5.67998322177251	1.86704616025194	0.171813770189464	0.999887670347947
956	Dpt	0.854107865553399	-2.48417474493478	1.86541695036118	0.172000906189167	0.999887670347947
957	Abcc4	0.372809036626572	3.08841230124696	1.86512878719278	0.172034029862567	0.999887670347947
958	Cd247	0.604909441008734	-1.17894979532844	1.86443628518523	0.172113661313621	0.999887670347947
959	Shc1	0.345339425311205	3.13046780932282	1.86405615416469	0.17215739094543	0.999887670347947
960	Noxred1	0.52970797573495	0.261109005216651	1.85931928770183	0.172703384777538	0.999887670347947
961	Tacc1	0.258737608853661	5.22762581151581	1.85847103336425	0.172801368686414	0.999887670347947
962	Lef1	0.491261285308258	2.47352170443484	1.85775332450192	0.172884322906331	0.999887670347947
963	Cytl1	-0.980892758454531	-2.71636362415622	1.85711352450558	0.172958310879936	0.999887670347947
964	Folr1	1.16000840038961	2.48217278519153	1.85605385220252	0.173080934003098	0.999887670347947
965	A930003O13Rik	0.541835050635861	-1.06917051158618	1.85564681545571	0.173128062048958	0.999887670347947
966	4930528A17Rik	-0.639281424018787	-1.06926326695758	1.85456355788741	0.173253557091652	0.999887670347947
967	B4galt1	0.31674337766241	3.48400107140846	1.85306615890536	0.173427202645674	0.999887670347947
968	Nhsl2	0.347587880128459	3.71590769802014	1.85137819029844	0.173623187718544	0.999887670347947
969	Rpl7	-0.287506002112823	7.54730810621195	1.85027605110207	0.173751291396791	0.999887670347947
970	Afmid	0.37195986884649	2.65894286567476	1.85010110480766	0.173771635730525	0.999887670347947
971	Adcy7	0.468705881229541	3.95336763676631	1.84736120738278	0.174090613723091	0.999887670347947
972	Iqub	0.531930850763637	0.893532630918144	1.84700706975567	0.174131891481597	0.999887670347947
973	Hivep3	0.31974903415382	5.66273317854824	1.84588347026742	0.174262931184519	0.999887670347947
974	Zfhx4	0.313033319578277	4.30202700698805	1.84424672729962	0.174454019416828	0.999887670347947
975	1700001L05Rik	0.46849226531041	1.01944135566884	1.84407860952166	0.174473660672954	0.999887670347947
976	Smim6	1.13781029098992	-2.77028975680602	1.84301532550042	0.174597943501179	0.999887670347947
977	Cdc20b	0.515695341098272	0.09609066110747	1.84288179438063	0.174613558600659	0.999887670347947
978	Lrrc58	0.267477272652129	5.5816999352076	1.84260214695178	0.17464626572026	0.999887670347947
979	Cass4	-0.482964042106321	-0.764416810906964	1.83951944397412	0.17500728179369	0.999887670347947
980	Rai1	0.234543877970485	6.99842775926051	1.83905339268235	0.175061935942103	0.999887670347947
981	Fbn1	0.344242728326784	5.5444732399622	1.83896647646603	0.175072130840619	0.999887670347947
982	Dhcr24	-0.21049665849387	7.52372040871868	1.83812973066678	0.175170312522933	0.999887670347947
983	Gm6559	-0.6669871622061	-1.83516157213145	1.83812386402735	0.175171001123803	0.999887670347947
984	Rab38	0.602773126445642	-1.26942306777622	1.8374640427633	0.175248468007113	0.999887670347947
985	Ttll8	0.614097687277274	0.409338800282314	1.83735099956329	0.175261743901547	0.999887670347947
986	Plekha6	0.341686884867805	6.48837691975373	1.83635710818425	0.175378517291311	0.999887670347947
987	Timm23	-0.632583176598587	0.145708869926874	1.83349011201665	0.175715866499695	0.999887670347947
988	1700010I14Rik	-0.415233081195024	0.789692157075328	1.83157392293458	0.175941754634592	0.999887670347947
989	Slc25a2	-0.638817073435544	-1.83572820976779	1.83090353276517	0.176020861976061	0.999887670347947
990	Svep1	0.583743848489848	1.82798461827655	1.83089359774063	0.176022034636559	0.999887670347947
991	P2rx2	0.336458899110201	4.23287298145957	1.82951789682629	0.176184499717604	0.999887670347947
992	Mobp	1.12332436300534	-3.05543794018668	1.82765185437652	0.176405148690292	0.999887670347947
993	Ifitm6	0.942827136949863	-2.74678339357818	1.82650657943525	0.176540728787916	0.999887670347947
994	Stc1	0.364369877451433	3.20095454845822	1.82567341847405	0.17663943568359	0.999887670347947
995	Ltbr	0.307875656318858	3.8769655486506	1.823731438054	0.176869754723196	0.999887670347947
996	Tgm1	0.634850715896496	-0.617121244913438	1.82269759865143	0.176992509463851	0.999887670347947
997	Scpep1	0.236020556096645	4.72339067842972	1.82137398495111	0.177149814579482	0.999887670347947
998	Tlr7	0.419855364315552	0.832733587655004	1.82027225919019	0.177280872414547	0.999887670347947
999	H2-T24	0.473910838344448	0.9917316691481	1.81939261907606	0.177385591974435	0.999887670347947
1000	Tgfb1i1	0.297416132717018	4.64008995880986	1.8190570059335	0.177425564923729	0.999887670347947
1001	Bcas1	0.414221682684124	3.08508556716294	1.81736297200928	0.177627490302281	0.999887670347947
1002	Emb	0.478625419234978	2.84870431419659	1.81710565016218	0.177658185741074	0.999887670347947
1003	Fbln1	0.276725220324879	5.30402663684227	1.81593639810068	0.177797740768318	0.999887670347947
1004	Vcl	0.290460267254788	5.34596861902417	1.81259674064269	0.178197040127596	0.999887670347947
1005	1700001C19Rik	0.821799690009088	-1.21851743426897	1.81103241135718	0.178384432048926	0.999887670347947
1006	4930404I05Rik	0.748770038755337	-0.298787326772325	1.81095995157489	0.178393117562419	0.999887670347947
1007	Itpr2	0.397268916536589	3.63574338796851	1.8109549999493	0.178393711115164	0.999887670347947
1008	Slc6a20a	0.711594536878715	2.97571361732844	1.81091799177416	0.178398147367718	0.999887670347947
1009	Zfp36l1	0.362264734073461	5.00308618680163	1.81043993808633	0.178455464185717	0.999887670347947
1010	Snord15a	-1.11503743655498	-3.39669999953283	1.80886141087832	0.178644874727471	0.999887670347947
1011	Prodh	0.457782891840419	3.07145054379725	1.80770897187548	0.178783304794429	0.999887670347947
1012	Gldn	0.502740248316945	0.35597271025527	1.80737945175933	0.178822909272697	0.999887670347947
1013	Aifm1	-0.227759199959238	4.88213353963742	1.80722518325815	0.178841454032461	0.999887670347947
1014	Lhx8	-0.63392926287482	3.44962104617448	1.80719148319832	0.178845505443659	0.999887670347947
1015	Ceacam1	0.59886318756018	-0.405161312189073	1.80683802670089	0.178888004268301	0.999887670347947
1016	Gm10451	1.00150689265415	-2.84168084225191	1.80662632699602	0.178913464158251	0.999887670347947
1017	Mdh1b	0.658444740780942	-0.967476248205189	1.80566801686698	0.179028766921159	0.999887670347947
1018	Ifngr1	0.294871446446346	3.70684534605322	1.80566745692328	0.179028834318031	0.999887670347947
1019	Utrn	0.26441384044105	4.83963316129516	1.80379350116004	0.179254554830689	0.999887670347947
1020	Slc39a12	0.580487848664962	2.11657441202385	1.80275454212014	0.179379840577252	0.999887670347947
1021	Nav2	0.323837072484311	7.00462437143525	1.80261017026001	0.17939725806502	0.999887670347947
1022	Tigit	0.933413966630632	-2.20673437301871	1.8010847991652	0.179581403258016	0.999887670347947
1023	Pdk2	0.338478946031919	5.11880257924932	1.80023823281404	0.17968369636188	0.999887670347947
1024	Usp54	0.217501342194545	5.53089944157803	1.79926060033583	0.179801910401674	0.999887670347947
1025	Tlr4	0.501387431886977	-0.612151237385145	1.79854910756361	0.179887999714809	0.999887670347947
1026	Plscr4	0.500694702655833	1.12727500663014	1.79850585960233	0.179893234174806	0.999887670347947
1027	Gm21269	1.24217484648922	-3.16022292498484	1.79656701559485	0.180128080655791	0.999887670347947
1028	Ctla2b	0.509928262710434	0.325470549027235	1.79605416653661	0.180190259841144	0.999887670347947
1029	Nfatc2	0.380034537019129	2.91492152462099	1.79575537166583	0.180226497971884	0.999887670347947
1030	Cldn7	1.06939268575316	-2.86773545121247	1.79471904653087	0.180352249822458	0.999887670347947
1031	Dtnbp1	-0.229533763860655	5.80932363721913	1.79357079137651	0.180491702259658	0.999887670347947
1032	Sash1	0.359621021868879	5.29362568224227	1.79205005468891	0.180676583608072	0.999887670347947
1033	Agpat9	0.419051685232327	0.505277388046606	1.79115870526199	0.180785049966733	0.999887670347947
1034	Wwc2	0.240842845097112	5.06303806234503	1.78945514795032	0.180992561815295	0.999887670347947
1035	Asxl2	0.264700474116862	4.90793301668605	1.78799379232293	0.181170790541813	0.999887670347947
1036	Map3k11	0.249993303871058	4.53660399035601	1.78778461241633	0.181196318996295	0.999887670347947
1037	Fam19a2	-0.278961887316169	6.79674907447985	1.78765307303723	0.181212374281711	0.999887670347947
1038	Kndc1	0.368567790498433	6.21749301923191	1.78607849651952	0.181404690065346	0.999887670347947
1039	Cpxm2	0.371349149312619	1.77056293998135	1.78521744093061	0.181509957687831	0.999887670347947
1040	Rere	0.316646968787543	7.44813911466981	1.78519788334816	0.18151234950482	0.999887670347947
1041	Ly6g6c	1.13985050553864	-2.97827320502729	1.7842617213307	0.181626881204112	0.999887670347947
1042	Dctn6	-0.237527300091078	6.18550540506297	1.78116256513518	0.182006634917529	0.999887670347947
1043	Gm7694	0.495211681144098	2.14852732642278	1.77922926938883	0.182243996200651	0.999887670347947
1044	Arhgap8	0.681656313656154	-1.65765634881178	1.77917801366883	0.182250294023106	0.999887670347947
1045	Aldh6a1	0.243865826062861	5.28456700881797	1.77693513525666	0.182526124975883	0.999887670347947
1046	Fam154b	0.393231197961986	0.957954114894719	1.77277226155654	0.183039361645699	0.999887670347947
1047	Ezr	0.244317006028423	6.33037798567109	1.77025644985759	0.183350344534713	0.999887670347947
1048	Hcrtr1	0.785766994332052	1.204517624983	1.76434719951031	0.184083207652081	0.999887670347947
1049	Mir6516	0.655094262644699	-0.603278086927093	1.7638213582223	0.18414858676956	0.999887670347947
1050	Dtna	0.2332270372517	6.27963851046195	1.76333346005048	0.184209272422333	0.999887670347947
1051	Snora23	1.12569881834792	-2.9636701947412	1.76283731549522	0.184271007571016	0.999887670347947
1052	Ccdc57	0.304335580597017	4.3976316028619	1.76153848940203	0.184432733906336	0.999887670347947
1053	Zfp935	-0.299598612558754	3.11613605457717	1.76125713905349	0.184467788595646	0.999887670347947
1054	Atp1b2	0.376642416918675	7.86145176871629	1.76068743727882	0.184538793951467	0.999887670347947
1055	Wbscr25	0.748471207827017	-1.47880455352714	1.75929539744325	0.18471242572496	0.999887670347947
1056	Clu	0.346911939360919	6.85185237476486	1.75739038263015	0.18495034924789	0.999887670347947
1057	Lpar4	0.363389969321803	1.55131820574381	1.75596582773217	0.185128499067397	0.999887670347947
1058	C530044C16Rik	0.762504475388992	-1.86694862275897	1.75594076869293	0.185131634645245	0.999887670347947
1059	Chrna3	0.373738890086483	3.13981005849571	1.75467254954942	0.185290404444144	0.999887670347947
1060	Krt18	0.894541171770159	0.596015049886833	1.75381719728246	0.185397576249003	0.999887670347947
1061	Hmgcr	-0.264277774700197	8.83518341434791	1.75040835372433	0.185825404852724	0.999887670347947
1062	Ccdc33	0.642399348330331	-0.853125159559061	1.75015544290982	0.185857192221565	0.999887670347947
1063	1600029I14Rik	0.866916923272878	-2.02166494921853	1.74845755776632	0.186070756385431	0.999887670347947
1064	Cln5	0.286723518357495	2.90995558933575	1.74657321702708	0.186308107297278	0.999887670347947
1065	Mir1963	1.03579387451156	-3.09828030065369	1.74558614963021	0.186432578381233	0.999887670347947
1066	Plod1	0.329179850307549	4.52339382736284	1.74300368476709	0.186758689641863	0.999887670347947
1067	Tmem212	1.12575594856558	-0.275643963113295	1.74167917827921	0.186926204338063	0.999887670347947
1068	Wdr78	0.363097530605944	2.92539100911172	1.74085579888842	0.187030427895145	0.999887670347947
1069	4921536K21Rik	0.38591175168554	0.66751470957291	1.74026423441916	0.18710534997852	0.999887670347947
1070	Cars2	-0.332637319902049	4.55326631925646	1.73858906814451	0.187317700469031	0.999887670347947
1071	Pram1	0.51789897885293	1.09772282480122	1.73664714709641	0.187564216713973	0.999887670347947
1072	Hdc	0.539956545040346	1.38565179575466	1.73501121009876	0.187772182872213	0.999887670347947
1073	Nup155	0.230584704740176	5.49003631872236	1.73489092615034	0.187787484382156	0.999887670347947
1074	Eda2r	0.392694622609935	0.800746485439365	1.73441337213661	0.187848249093779	0.999887670347947
1075	Stat5a	0.519820769531468	0.610293702579523	1.73395590511979	0.187906479360427	0.999887670347947
1076	Fzd6	0.326793968023514	3.71156046676675	1.73386654589149	0.187917856209789	0.999887670347947
1077	Arhgap4	0.476488033753448	2.45638099439672	1.73255507434153	0.188084919613043	0.999887670347947
1078	Ptrf	0.340253382133694	4.4916561545921	1.73169085382536	0.18819510387478	0.999887670347947
1079	Ryr3	0.333385988469608	6.09510938026415	1.73051145047613	0.188345593784172	0.999887670347947
1080	Dnaic1	0.413708771024343	1.04333009477433	1.72968387893429	0.188451274167307	0.999887670347947
1081	Man2a1	0.314962079661995	4.67538637346688	1.72945332563502	0.188480727975997	0.999887670347947
1082	Ephx2	0.424737535656033	1.53788694011469	1.72936175120195	0.18849242834491	0.999887670347947
1083	Rnf169	0.263522922417125	5.23500702435707	1.72846633423769	0.188606879394634	0.999887670347947
1084	Hist1h1c	0.526791327977204	2.43290135340424	1.72833111424518	0.18862417007135	0.999887670347947
1085	H60b	0.841527457550597	-1.92080675336493	1.72604955466466	0.188916193193243	0.999887670347947
1086	Gucy2e	0.331172529334114	1.7598322585461	1.724535029179	0.189110332235351	0.999887670347947
1087	Syne1	0.304004561922625	6.12639770343343	1.72338674162401	0.189257680046564	0.999887670347947
1088	4930562C15Rik	0.833274127182111	-1.5897230598469	1.72316214532777	0.189286515789298	0.999887670347947
1089	Avp	1.90028368838181	1.15577521417757	1.72250997054218	0.189370277010985	0.999887670347947
1090	A230072E10Rik	0.51479927689678	-0.97881371914443	1.72220616911219	0.189409310094068	0.999887670347947
1091	Sbspon	0.673411658574399	-0.789044057838638	1.72094840670712	0.189571009966578	0.999887670347947
1092	Prss53	0.592657494403787	1.15257610735428	1.7205684480148	0.189619889669169	0.999887670347947
1093	Serpini1	-0.244574842171464	6.89038450620762	1.72048274410324	0.189630917059682	0.999887670347947
1094	Samd4	0.297011558478446	3.68235147927256	1.71961160696233	0.18974304734554	0.999887670347947
1095	Sec24a	0.256159618365626	4.74295519395084	1.7180495169581	0.189944308660804	0.999887670347947
1096	Ern1	0.286558446375063	3.46813435599643	1.71720451161198	0.190053283725274	0.999887670347947
1097	Lrrtm3	-0.251246465730543	4.68218858815971	1.71719590085236	0.190054394576193	0.999887670347947
1098	Iqgap2	0.29216328430581	3.52903159989111	1.71612277136686	0.190192895385714	0.999887670347947
1099	Pvrl4	0.398672601398652	1.36212362904094	1.71390364584041	0.190479674741523	0.999887670347947
1100	Isl2	1.09263639280128	-2.98833550518674	1.71187042550651	0.190742872093062	0.999887670347947
1101	Tmem71	0.529044918668249	-1.19290623689131	1.71143172572717	0.190799716737896	0.999887670347947
1102	Ucp2	0.3022035577978	5.15146163432664	1.7084249632962	0.191189851037226	0.999887670347947
1103	Gm19705	0.751225751668138	-2.08789476656044	1.70820259027103	0.191218741382077	0.999887670347947
1104	Enpp1	0.518510112873623	1.56990318465191	1.70779198372037	0.191272100108505	0.999887670347947
1105	Insl3	1.13604061938976	-2.51224056314618	1.70544050264336	0.191578012231611	0.999887670347947
1106	Amotl1	0.225221270019637	5.80568053792209	1.70540060867878	0.191583207095207	0.999887670347947
1107	Itpr3	0.406804787869704	2.79903170227837	1.70433306703077	0.191722280007077	0.999887670347947
1108	Mrc2	0.447958098399955	4.11733861436093	1.7030777259215	0.191885969070588	0.999887670347947
1109	Hjurp	0.369394699350543	3.1486749077813	1.7013519415866	0.19211126751419	0.999887670347947
1110	Hp	0.781580640765162	-1.63084625073631	1.70103874460624	0.192152187989141	0.999887670347947
1111	Grcc10	-0.222373306347925	7.26009725782466	1.7009847930525	0.192159238009167	0.999887670347947
1112	Tcf15	0.585727610972194	-0.708757868578828	1.69988017003397	0.192303649002273	0.999887670347947
1113	Col12a1	0.447159881006295	4.2265378891631	1.69884686916811	0.192438850539502	0.999887670347947
1114	Des	0.432084167916507	0.817075215224113	1.69868134656958	0.19246051854238	0.999887670347947
1115	Muc1	0.541716021646366	2.54726386186688	1.69777420627823	0.192579319813809	0.999887670347947
1116	Arhgef17	0.19161817066678	6.71526520571113	1.69630575837506	0.192771812863672	0.999887670347947
1117	Tmtc1	0.214791760670735	5.88781871523634	1.69479995058711	0.192969436709898	0.999887670347947
1118	Crabp1	-0.379833875243176	5.15554002778965	1.69477210871517	0.192973092935197	0.999887670347947
1119	5730408K05Rik	0.463347881483438	-0.036349003745688	1.6937845438762	0.193102833402389	0.999887670347947
1120	1700064M15Rik	0.77853070231509	-2.11575057692643	1.69203095200487	0.193333461247643	0.999887670347947
1121	B3gnt2	0.339079360847699	2.78436406691531	1.69116587239492	0.193447352820354	0.999887670347947
1122	Ptpn23	0.343307417579684	7.16340198044536	1.69029997381293	0.193561430744806	0.999887670347947
1123	Whrn	0.303306469459969	5.00048688058954	1.68924462287088	0.193700574429165	0.999887670347947
1124	Havcr2	0.42474929652179	-0.0128427336301331	1.68853989795905	0.193793554619248	0.999887670347947
1125	Ksr1	0.224739055523603	4.83769259454009	1.68484542931314	0.194281851123147	0.999887670347947
1126	Slc2a12	0.685946928120808	2.4632733933793	1.68278807225131	0.194554394871832	0.999887670347947
1127	Hhatl	0.724798336033762	-0.368170099908532	1.68216991590936	0.194636371094675	0.999887670347947
1128	Ing5	0.259113707043668	4.13494901619373	1.68172057823772	0.194695984949077	0.999887670347947
1129	Slc35f3	0.338449427285306	3.43956692126787	1.68171982363011	0.194696085081212	0.999887670347947
1130	Fcgr2b	0.590007445043278	0.587963405749475	1.68167821468789	0.194701606444249	0.999887670347947
1131	Npas2	0.294877024969319	4.7843188510535	1.68062856162184	0.194840952400673	0.999887670347947
1132	Runx3	1.16809831911383	-3.30124463417546	1.68062753729674	0.194841088441208	0.999887670347947
1133	Tcap	0.783193886916378	-1.93594707806659	1.68024502967592	0.194891897018296	0.999887670347947
1134	Ptpn6	-0.416140364929812	1.50392674544633	1.67682221960253	0.195347240445151	0.999887670347947
1135	Itga10	0.487039465057969	2.53153301603483	1.67599855050936	0.195457000618645	0.999887670347947
1136	Chd7	0.284942302994123	5.20812740951183	1.67375742390959	0.195756013438755	0.999887670347947
1137	Mmp19	0.541206328230921	-0.0591474684584199	1.67367303555501	0.195767283055754	0.999887670347947
1138	Slc35a3	0.277514283169559	3.3897974570159	1.67344863539756	0.195797254202073	0.999887670347947
1139	Abcc3	0.629830153976177	0.419241763957633	1.6723991624178	0.195937494376074	0.999887670347947
1140	Nxph1	-0.205417454334746	5.53410050372537	1.67193129554355	0.196000052930752	0.999887670347947
1141	Slc6a3	0.673681846336529	0.287228886099317	1.6714908466158	0.196058966803138	0.999887670347947
1142	Ap1m2	-0.40861183783959	0.832493260016259	1.67135718530562	0.196076849266643	0.999887670347947
1143	Ctbs	0.347499835157858	2.11804443587671	1.67133847484924	0.196079352679369	0.999887670347947
1144	Sipa1l3	0.240156006237574	6.0789484492205	1.67120563153738	0.19609712786192	0.999887670347947
1145	Gm16294	1.30599134742983	-3.39749115319834	1.67045618776498	0.1961974430188	0.999887670347947
1146	1300002K09Rik	-0.514993323644344	1.41225434387585	1.67012708678174	0.196241513102288	0.999887670347947
1147	Glra2	-0.205948335361553	6.49027830524877	1.66963995662143	0.196306766240013	0.999887670347947
1148	Gramd1c	0.586354018578147	1.14906987512051	1.6692637430288	0.196357179030626	0.999887670347947
1149	Ano5	0.474045858110581	0.813209427405081	1.66887895110352	0.196408757010593	0.999887670347947
1150	Pdgfd	0.49337845955186	0.488769589278164	1.66737448837085	0.196610569434874	0.999887670347947
1151	Nme6	-0.252969501966215	3.78120469426385	1.66698095852714	0.19666339860019	0.999887670347947
1152	Obscn	0.608581972396126	2.70492941872287	1.66678370025964	0.196689885669666	0.999887670347947
1153	Neu1	0.204545790653064	5.35220084649854	1.66675022082841	0.196694381571798	0.999887670347947
1154	Leprel1	0.443978486898616	0.64560944652686	1.66567758602358	0.196838487829043	0.999887670347947
1155	Pde1a	-0.295248602607092	5.65766498023074	1.66480210703079	0.196956198320096	0.999887670347947
1156	Folh1	0.603388528414599	1.19512325177056	1.66256513408618	0.197257340224994	0.999887670347947
1157	Epha5	-0.261830288627636	7.17245017875213	1.65963875769633	0.197652105123714	0.999887670347947
1158	Wdr63	0.568933665451555	1.19943135068169	1.6583852568883	0.19782148431804	0.999887670347947
1159	Myl4	0.445895029514257	0.557568900649652	1.65784125913734	0.197895044934373	0.999887670347947
1160	Scnn1a	0.406822219526225	1.47314699372784	1.65555091001893	0.198205103279215	0.999887670347947
1161	Pnpla2	0.252662048754877	4.40029497921177	1.65507094372873	0.198270151408912	0.999887670347947
1162	4930426L09Rik	0.596332392420905	-0.55486707025708	1.65501750900205	0.198277394777226	0.999887670347947
1163	Vangl1	0.360366383169111	2.7824638613651	1.65499164415207	0.19828090101006	0.999887670347947
1164	Gm14378	0.610613175531013	2.68893838950125	1.65491237860238	0.198291646681959	0.999887670347947
1165	Gtpbp10	0.283407736120558	2.7345114852344	1.65432888615743	0.198370769142639	0.999887670347947
1166	Col16a1	0.535206573392311	5.0470522403256	1.65413260633316	0.19839739331034	0.999887670347947
1167	Pcp4l1	0.309176315911965	4.24279821666982	1.6532809571706	0.198512962929374	0.999887670347947
1168	Atp5l	-0.548536516194106	-0.834432037383585	1.65288749743007	0.198566382476179	0.999887670347947
1169	Ephx1	0.35992447847927	3.34836251695711	1.65145574896545	0.198760911646126	0.999887670347947
1170	Corin	0.760233776743315	-1.89097651403071	1.64912106696727	0.199078600796416	0.999887670347947
1171	Slc22a4	0.365959174997057	2.12149479030994	1.64908828283211	0.199083066101696	0.999887670347947
1172	Slc1a3	0.252897083102415	8.60320801255174	1.64884781440933	0.199115822273409	0.999887670347947
1173	Gm4890	0.405344894791088	0.261484225134899	1.64858111116139	0.199152159506183	0.999887670347947
1174	Cnn2	0.353042885627262	3.90908849303047	1.64408385856217	0.199766066131906	0.999887670347947
1175	Cenpq	-0.295886052706187	3.01590175575699	1.64333371945904	0.199868681548363	0.999887670347947
1176	Tcp11	0.379968909841286	1.27517925816079	1.64273448631895	0.199950698246967	0.999887670347947
1177	Sema3a	-0.244396893223729	5.54190017847352	1.64210808928483	0.200036475124053	0.999887670347947
1178	Atad2b	0.205995318124793	5.57304212391832	1.640238600232	0.200292734375858	0.999887670347947
1179	4833422C13Rik	0.430022068275046	1.90597360410705	1.6402268052321	0.200294352393558	0.999887670347947
1180	Fam92b	0.713203707834026	-0.902000557997387	1.63782534602483	0.200624100602325	0.999887670347947
1181	Myl12a	0.276802035872314	4.53061446007158	1.63767563941448	0.200644678176372	0.999887670347947
1182	Lgals2	1.212795063804	-3.07423366688492	1.63650189063495	0.200806099096224	0.999887670347947
1183	Ccbe1	0.289476101020555	5.75330720250056	1.63460705259345	0.20106701080436	0.999887670347947
1184	Csf1	0.286454885117282	3.84462419904078	1.63318912687623	0.20126251434681	0.999887670347947
1185	Tnfrsf22	0.450668296662536	1.23263588856583	1.63284932050871	0.201309400036925	0.999887670347947
1186	Ndufa4	-0.29137971320799	7.46816380181725	1.63281181020955	0.201314576407751	0.999887670347947
1187	Cbx7	0.354978333379959	3.87531715969682	1.63270384972783	0.201329475682686	0.999887670347947
1188	Arg2	-0.308775634926913	2.93396033773837	1.63002208933763	0.201699993314036	0.999887670347947
1189	Rapgef3	0.345034829262193	4.49167701478342	1.62990178371587	0.201716633781382	0.999887670347947
1190	D830026I12Rik	0.919537124936585	-2.91598493669822	1.62947511284369	0.201775663188393	0.999887670347947
1191	Haao	0.772559155558339	-2.242973668855	1.62847313900173	0.201914365000391	0.999887670347947
1192	Gm17745	0.72200227886125	-1.82968376760966	1.62667333911011	0.202163790601691	0.999887670347947
1193	B3gnt3	0.534071064316561	-0.728727550770928	1.62631620099367	0.202213327759376	0.999887670347947
1194	Bmp6	0.499381901980764	3.84884226646895	1.62574535400109	0.202292537266385	0.999887670347947
1195	Wbp1	-0.232910117438574	5.96502395792776	1.62214965475231	0.202792309252856	0.999887670347947
1196	4932418E24Rik	0.537610437490619	-0.107002391405832	1.62198588476281	0.202815106496937	0.999887670347947
1197	Sec31b	0.772815902614707	-1.36724448810766	1.62175452694924	0.202847317299789	0.999887670347947
1198	Ndufs4	-0.272724695469372	6.39890517858539	1.62072055090492	0.202991346309626	0.999887670347947
1199	Tmco2	1.11752178800004	-3.32765591607408	1.61934473944214	0.203183178513428	0.999887670347947
1200	Sgsh	0.344428359784781	2.31632304686091	1.61720433959358	0.203482043539249	0.999887670347947
1201	Mipep	-0.228460650220007	4.89910051787211	1.6162910691083	0.203609721539313	0.999887670347947
1202	Dmxl1	0.245127499611084	5.72579327072611	1.61609007330245	0.203637834038366	0.999887670347947
1203	Stag3	0.449141896600868	4.49821703950295	1.61479353489841	0.203819285757645	0.999887670347947
1204	Ptprc	-0.424825602148002	0.695355352368762	1.6145782960934	0.203849427060357	0.999887670347947
1205	Rrh	0.865407461314846	-1.61793881119424	1.61356888441355	0.203990851710962	0.999887670347947
1206	Meg3	0.566609550350421	11.225664154988	1.61353213669645	0.203996002468493	0.999887670347947
1207	Phex	0.530529883332683	0.0131199005332544	1.61350203732226	0.204000221472752	0.999887670347947
1208	Klhl42	0.233603220302326	4.93839870828535	1.61324821255493	0.204035803970309	0.999887670347947
1209	Ptpn20	0.483341727548995	-0.746545854263226	1.61268555192648	0.204114706797381	0.999887670347947
1210	Ccdc81	0.480841503667237	0.725737072721343	1.60913189513294	0.204613873825184	0.999887670347947
1211	Smim5	0.868355999436847	-1.40755811837879	1.60765632619936	0.204821563555219	0.999887670347947
1212	Rpl39l	1.05025379540001	-2.9252247400606	1.60754976911345	0.204836571334168	0.999887670347947
1213	Carf	0.248320832049921	4.00929784206722	1.60693401252646	0.204923321512104	0.999887670347947
1214	Fgfr1	0.281145088773451	6.72145210307029	1.60641597881142	0.204996337679943	0.999887670347947
1215	Lrrc43	0.531499380331812	-0.0825009411740141	1.60606892735346	0.205045271291913	0.999887670347947
1216	Pgpep1l	0.888037118418505	-2.29205381096217	1.60421458333383	0.205306964003441	0.999887670347947
1217	Gm14005	0.534045100229971	-0.948430679325254	1.6036556405403	0.205385921605479	0.999887670347947
1218	Lpcat4	0.280652329292254	5.17733792846565	1.60061625184244	0.205815900729104	0.999887670347947
1219	Ndufb7	-0.236580302495405	6.08534988440233	1.59674038163653	0.206365758536217	0.999887670347947
1220	Plch1	0.249362552955486	3.86546488865788	1.59632522630462	0.206424758136837	0.999887670347947
1221	Cyp2s1	0.384998884615645	1.8141544525975	1.59611400555274	0.20645478331848	0.999887670347947
1222	Sulf2	0.211190410437558	8.014577922668	1.59465849955555	0.206661824840793	0.999887670347947
1223	Ppt2	0.252098695511893	4.42893430635537	1.59422080713689	0.206724133280796	0.999887670347947
1224	Tob2	0.277189340210935	4.47165110972733	1.5939899841693	0.206757001409777	0.999887670347947
1225	Kctd11	0.361866963641438	0.905880369056226	1.59394186092504	0.206763854716122	0.999887670347947
1226	Cdc42ep2	-0.273813528712808	4.45526777077075	1.59335183637044	0.20684790285413	0.999887670347947
1227	Myct1	0.429366145127431	0.608229779142281	1.59305039820753	0.206890857859091	0.999887670347947
1228	Ubn1	0.1998699719629	6.0330323345013	1.59014305715535	0.207305696135475	0.999887670347947
1229	Insl6	0.817498557355201	-2.13889086887118	1.58875631000625	0.207503912438605	0.999887670347947
1230	Tmprss9	0.561769149756571	-0.409234130547679	1.58821650989583	0.207581129958098	0.999887670347947
1231	Tram2	0.477992434225306	-0.0729312455677084	1.58816208737854	0.207588916894629	0.999887670347947
1232	Lix1l	-0.226055783925081	6.48685503257636	1.58747743718629	0.207686908196056	0.999887670347947
1233	Tspan18	0.293757458055839	5.48005270215849	1.58725237566136	0.207719132313124	0.999887670347947
1234	Mars	-0.224262102688046	6.59790015116333	1.58470203944331	0.208084700639303	0.999887670347947
1235	Peg3	0.27578189901182	6.73793011584869	1.58370054887168	0.208228463539217	0.999887670347947
1236	Rufy4	0.690329551989324	-1.69863003973497	1.58352450522205	0.208253746554929	0.999887670347947
1237	Pi4k2b	0.277849939169015	2.58579848486248	1.58308590125559	0.208316753721189	0.999887670347947
1238	Dbpht2	0.271756733484078	4.46545223498614	1.58161148937663	0.208528724097606	0.999887670347947
1239	Igsf11	0.239476126027284	3.78562993368414	1.58041667743064	0.208700684688556	0.999887670347947
1240	Pecam1	0.287390399241489	4.88244897748205	1.5784747122187	0.20898053574241	0.999887670347947
1241	Tnni3	0.549210685625377	0.723722481397392	1.57818115157382	0.209022878557047	0.999887670347947
1242	Sik1	0.197849023674796	5.49741873146121	1.57711584941419	0.209176621697334	0.999887670347947
1243	Inca1	0.426106922976932	-0.209021150780949	1.57680671284943	0.209221260972846	0.999887670347947
1244	Gpc5	0.306339738039851	3.35731125673806	1.57636641054749	0.209284860032239	0.999887670347947
1245	Tm4sf1	0.508046343919881	2.38188389845852	1.57535240683975	0.20943141392808	0.999887670347947
1246	4933403O08Rik	1.00852977636651	-2.77331964932296	1.5752590319993	0.209444915496549	0.999887670347947
1247	Nae1	-0.23316003929313	5.88069221553027	1.57280858179089	0.209799607923953	0.999887670347947
1248	Themis2	-0.539950495891152	-0.979442271114461	1.57258164008643	0.209832492761929	0.999887670347947
1249	Nxph4	0.289837748014226	3.96271321106507	1.57221452023377	0.209885702948428	0.999887670347947
1250	Zp1	0.49898069333379	-0.883834022526358	1.57034752445992	0.210156551915913	0.999887670347947
1251	0610040B10Rik	0.341790631099697	0.928457408375477	1.56935710612649	0.210300402044457	0.999887670347947
1252	Mpz	0.577979468752776	-1.54057594779417	1.56914093587991	0.210331814504997	0.999887670347947
1253	Ptger3	0.302202883210719	2.1890588452196	1.5686722893288	0.210399934280121	0.999887670347947
1254	P2ry12	-0.341071330070147	2.26865724099041	1.56830075806946	0.210453956510514	0.999887670347947
1255	Mir467f	1.46116264781471	-3.60720966249194	1.56754650633274	0.210563678494002	0.999887670347947
1256	Bloc1s1	-0.283632634016665	5.32382553707372	1.56727472503271	0.210603231487342	0.999887670347947
1257	Parp12	0.324884428882663	2.77068884248986	1.56553754393926	0.210856255797648	0.999887670347947
1258	Cmklr1	0.372537362891117	1.20872302462742	1.56501503135569	0.210932431399431	0.999887670347947
1259	Trim56	0.445256097229677	1.2353730574152	1.56433824187655	0.211031147083276	0.999887670347947
1260	Slc6a11	0.287832440589846	7.71525338412405	1.56326208803216	0.211188226372391	0.999887670347947
1261	Zfp963	0.281496111914608	2.96136625039371	1.56179143648691	0.211403112201394	0.999887670347947
1262	Adrbk2	0.321409229482281	6.52597880356424	1.55993695824945	0.211674451031511	0.999887670347947
1263	Prkcg	0.298425311692909	5.96952007927102	1.55936819183537	0.21175775310801	0.999887670347947
1264	Lect1	0.689358594646764	-0.233379717321732	1.55904204275246	0.211805538759807	0.999887670347947
1265	Slc6a12	0.729478204577308	0.500857943635636	1.55837884126629	0.21190274701976	0.999887670347947
1266	Antxr1	0.238067030125511	4.65987365538404	1.55808225076945	0.21194623667633	0.999887670347947
1267	Birc3	0.467325318290433	0.45711186235875	1.5576240860456	0.212013439100384	0.999887670347947
1268	Atp5f1	-0.251034644366308	7.01547380903708	1.55753084982999	0.212027117844511	0.999887670347947
1269	Eva1a	0.415701907523588	0.184738751797235	1.55519941273632	0.212369505197173	0.999887670347947
1270	Tpbg	0.257790512096349	4.01739456646023	1.55519418859161	0.212370273134704	0.999887670347947
1271	Irf5	0.422757442769825	0.738014758928934	1.55496040159163	0.212404642672389	0.999887670347947
1272	Fbxo15	0.661350929562071	-1.89760992231403	1.5538171840777	0.212572804682473	0.999887670347947
1273	Flnb	0.309666558817381	6.00519246487076	1.55333426429917	0.212643887423613	0.999887670347947
1274	Slc35d1	0.265372958647863	3.26842201502668	1.55242172437981	0.212778284589686	0.999887670347947
1275	Tnfrsf1a	0.28105613459899	3.93641258130026	1.55180254337737	0.212869533834806	0.999887670347947
1276	Rnf39	0.406701703511506	0.179094916947739	1.55169668696284	0.212885138637259	0.999887670347947
1277	Appl2	0.348418957034691	5.56283089177739	1.55058205015641	0.213049535081927	0.999887670347947
1278	Angpt1	-0.254426603035922	4.11252668473006	1.5503386461137	0.213085454503561	0.999887670347947
1279	Nfatc1	0.316447127409007	2.38621407134023	1.54977174382421	0.213169140827565	0.999887670347947
1280	Uqcrq	-0.278180531645506	6.71197732026921	1.54851048583996	0.213355468264791	0.999887670347947
1281	4930447C04Rik	0.650498767640745	1.37602617643179	1.54809107754475	0.21341747090385	0.999887670347947
1282	1810012K16Rik	-0.710003185981815	-2.42963180163036	1.5479454377999	0.213439006358391	0.999887670347947
1283	9330188P03Rik	-0.528600795945038	-1.7211070410219	1.54721972681191	0.213546354262252	0.999887670347947
1284	Bcl2	0.224978979489477	4.57568143340211	1.54685772737525	0.213599925561414	0.999887670347947
1285	Gpc2	-0.288199131174017	8.09987353375921	1.54639135375021	0.213668966446573	0.999887670347947
1286	Msn	0.245841196485604	5.65858717179792	1.54556507625206	0.213791351790821	0.999887670347947
1287	E030011O05Rik	0.587274609348039	-1.55906803687934	1.54534389484812	0.213824126540981	0.999887670347947
1288	Usp37	0.202121253326102	5.11492835111449	1.54521261774155	0.2138435820593	0.999887670347947
1289	Ripk4	0.400042667981261	0.509017462660371	1.5450361673161	0.213869735663866	0.999887670347947
1290	Gmnc	0.666064857676571	0.0501640903464672	1.54501293207818	0.21387317989017	0.999887670347947
1291	Cflar	0.250129314748163	3.63137152231105	1.54406527096409	0.214013710613771	0.999887670347947
1292	Mst1	0.887202819277327	-2.05411151030102	1.54290189801315	0.214186379799224	0.999887670347947
1293	Dlk1	0.538573462082123	4.15448619909691	1.5426969280803	0.214216818832609	0.999887670347947
1294	Kdm4d	0.422960374132291	-0.161549971117639	1.54122988364012	0.214434832257496	0.999887670347947
1295	Gatsl3	0.473817337215869	1.37505594752341	1.54063928255757	0.214522674318286	0.999887670347947
1296	Got1l1	0.509435211943131	0.343402701907827	1.53909050833075	0.214753231945915	0.999887670347947
1297	Ranbp3l	0.510637823215322	2.09727720289975	1.53816585605701	0.214891020396157	0.999887670347947
1298	Has3	-0.211589515195942	5.1802127839584	1.53655353802388	0.215131534006136	0.999887670347947
1299	Agbl2	0.382542364460849	0.690863699894786	1.53588788972322	0.21523092384872	0.999887670347947
1300	Rerg	0.302210949729019	3.13217037022239	1.53486345834651	0.215383991365031	0.999887670347947
1301	Heph	0.41567222958527	2.33765343251493	1.53251600608947	0.21573522950972	0.999887670347947
1302	Rdh5	0.562570439530695	0.785565219330187	1.53246191624414	0.215743330747479	0.999887670347947
1303	Dmrtc1a	0.439985759775651	0.454884848897793	1.53135305127495	0.215909489413546	0.999887670347947
1304	Pcsk2	0.187611055802301	7.01817963193695	1.53104019587237	0.215956397003804	0.999887670347947
1305	Susd2	0.463737886737711	1.93514909002739	1.52956812250453	0.216177273422187	0.999887670347947
1306	Gm10416	0.771978667771086	-2.32410670175123	1.52930824132915	0.216216295073496	0.999887670347947
1307	Fhl3	0.353424907532757	1.02139626359415	1.52839118714184	0.216354059529686	0.999887670347947
1308	Intu	0.254046610961576	4.03534642621292	1.5278409285755	0.216436772292486	0.999887670347947
1309	Wfdc1	0.449882482473928	1.93852443116297	1.52741069684411	0.216501469313294	0.999887670347947
1310	Mylk	0.480713484077113	3.00343711555009	1.52500697425315	0.216863358399169	0.999887670347947
1311	Snora21	1.07765836914304	-3.17576264422514	1.52478299713541	0.216897115645371	0.999887670347947
1312	Cdc7	-0.233641828982148	5.44834031075835	1.52471312491694	0.216907647884693	0.999887670347947
1313	Nr1d2	0.238418269960227	4.39599745149129	1.52416140973785	0.216990832474274	0.999887670347947
1314	Egr1	0.383104895751874	5.08058784326669	1.52415197408433	0.216992255460913	0.999887670347947
1315	Sntb2	0.355010442399489	1.97050734423509	1.52327451028811	0.217124633985864	0.999887670347947
1316	Fabp5	-0.266848683103371	7.34682692658463	1.52288194262928	0.217183889837854	0.999887670347947
1317	Lrrk1	0.393491202472886	2.30258114488411	1.52269060198126	0.217212778603966	0.999887670347947
1318	Il15ra	0.423442531941274	-0.273018538501852	1.52207772093226	0.217305342710986	0.999887670347947
1319	Ccr1	0.643033875181324	-0.766382087536114	1.52180186859786	0.217347020336381	0.999887670347947
1320	Spata17	0.651027937079241	-1.35185281157332	1.5214919920882	0.217393849925059	0.999887670347947
1321	Elk4	0.283503033040946	2.87951836236049	1.52129035293599	0.217424328775842	0.999887670347947
1322	Samd10	-0.193449102676561	6.08749723544745	1.52108108856106	0.217455965606131	0.999887670347947
1323	Cyp4f13	0.396821976337521	2.16833106715747	1.52055979530931	0.217534799184369	0.999887670347947
1324	Trip12	0.225691888726042	7.83210934834151	1.52053945642365	0.217537875662025	0.999887670347947
1325	Elovl7	0.318965364695545	1.96776810547156	1.52043337234228	0.217553922873805	0.999887670347947
1326	Hook3	0.233887519418675	6.41210681970723	1.51775125837842	0.217960112307975	0.999887670347947
1327	Slc24a4	0.433544733750072	1.44643912062832	1.51630353294398	0.218179737057548	0.999887670347947
1328	St8sia5	0.300554953096097	2.72771551403892	1.51619963768138	0.218195508460532	0.999887670347947
1329	Pcdha2	-0.311408736383551	3.54663557304463	1.51555647429307	0.218293171563033	0.999887670347947
1330	Stxbp5l	0.252338687559314	4.82100506817797	1.51525283185953	0.218339297190085	0.999887670347947
1331	Lbp	0.841180864812148	2.2879904195069	1.51434320076365	0.218477546764818	0.999887670347947
1332	Lama4	0.292674457536843	5.22391798906136	1.51384537883356	0.218553252056279	0.999887670347947
1333	4931428F04Rik	-0.216992659248618	7.31959770790645	1.51379576520713	0.218560798665749	0.999887670347947
1334	Siglece	0.600878362233672	-1.80644202369352	1.51346886665161	0.218610530192504	0.999887670347947
1335	Tesk2	0.286019851877741	1.94471054342176	1.51315665203381	0.218658040436727	0.999887670347947
1336	Gm14169	0.407100061566948	1.47000948729898	1.51052060779748	0.219059663429302	0.999887670347947
1337	Gpr35	0.561926898784571	-0.593918584640006	1.51015788331624	0.219114996361181	0.999887670347947
1338	Trpc6	0.412525453062298	0.439829027594509	1.51012593395842	0.219119870974494	0.999887670347947
1339	Spag16	0.463442755852077	0.815546324088656	1.50979960345768	0.219169667651908	0.999887670347947
1340	Hspb2	0.647908866300074	-2.04916789673207	1.50962578617711	0.219196196959643	0.999887670347947
1341	Gli2	0.287287130959994	3.12989575701373	1.50945182633279	0.219222751864438	0.999887670347947
1342	Prdm9	0.503444380148327	0.829294971399937	1.50799714077527	0.219444959459857	0.999887670347947
1343	Snhg10	0.318475973386582	1.62956166073764	1.50783107128702	0.21947034417089	0.999887670347947
1344	Qk	0.223801386516734	7.4033163260393	1.50754158284988	0.219514602586686	0.999887670347947
1345	Pigl	0.306025763686182	2.81296613449764	1.50747245188513	0.219525173244706	0.999887670347947
1346	Kmt2c	0.255558208351895	7.14848083102673	1.50601551867443	0.219748091025822	0.999887670347947
1347	4930413F20Rik	-0.619902216882047	-2.15596176408456	1.50574404903346	0.219789657055544	0.999887670347947
1348	Gm590	-1.03232102817538	-3.28611463404249	1.50521134024447	0.219871249969266	0.999887670347947
1349	Insig1	-0.249136818148513	5.70197727470681	1.50489786539655	0.219919280588431	0.999887670347947
1350	Plk3	0.220120850168941	4.60412454879369	1.50446198917914	0.219986086375334	0.999887670347947
1351	Adora2a	-0.272602342615313	5.07336593860974	1.50429524965021	0.220011648585058	0.999887670347947
1352	Ston1	0.300652454645178	2.74169681235162	1.50373152713856	0.220098097040963	0.999887670347947
1353	Mroh5	0.452639706129282	-0.849600703230428	1.50072942512646	0.220559162059702	0.999887670347947
1354	Tspan11	-0.241317395650607	3.84650624390071	1.50053167881324	0.220589572575448	0.999887670347947
1355	Mir1949	-0.85301334742569	-2.64668221374198	1.49906994905264	0.220814520913709	0.999887670347947
1356	Lrrc8c	0.287979868161836	3.27878186066446	1.49851362301701	0.220900206999184	0.999887670347947
1357	Ppef1	-0.509621278867298	-1.09541970251325	1.49799240678266	0.220980521491048	0.999887670347947
1358	Fbln5	0.570089884644425	3.3209931462807	1.49793501428889	0.220989367264829	0.999887670347947
1359	Mov10	0.411582836874604	3.35229679219273	1.49745506589577	0.221063357186936	0.999887670347947
1360	Eps8l1	0.413938906314149	2.19037288080681	1.4964106573939	0.221224467922491	0.999887670347947
1361	Trim30d	0.622834640973755	-0.588845506048774	1.49455739897096	0.22151069781367	0.999887670347947
1362	Tnnt1	0.434409546721488	-0.381806211287159	1.49353237697461	0.221669199439114	0.999887670347947
1363	Wdr65	0.425777825595834	1.14778603499657	1.49324689699965	0.221713368046987	0.999887670347947
1364	Sgk1	0.207406817126315	5.80195137271913	1.49259870926306	0.221813692809305	0.999887670347947
1365	Kremen1	0.30071104983777	3.98728900835193	1.4914306035818	0.221994626238353	0.999887670347947
1366	Spen	0.24818961267956	7.36761533875141	1.49109116180395	0.222047237093618	0.999887670347947
1367	En2	1.14694951495717	-2.78542223786399	1.48971834248334	0.222260165736857	0.999887670347947
1368	Samhd1	0.210742498741562	4.80430462725307	1.48958459317204	0.222280923740312	0.999887670347947
1369	Col24a1	0.518940796789868	2.37395110505879	1.48844476983715	0.222457919438674	0.999887670347947
1370	Cd163	0.773556580609358	1.77755636652855	1.48792505926834	0.222538677878813	0.999887670347947
1371	Pde4d	0.205731204911053	6.24880819427451	1.48566095056814	0.222890910173256	0.999887670347947
1372	Zfp395	0.248101614485357	3.89874840349507	1.48562141657541	0.222897066489129	0.999887670347947
1373	Oprk1	0.41350184100848	1.8104147855634	1.48468437755268	0.223043043787065	0.999887670347947
1374	Mocs1	0.255286798989266	3.45010614090192	1.48421182636761	0.223116703938461	0.999887670347947
1375	1700108F19Rik	0.953307857786232	-2.93183805960063	1.48327891641199	0.223262209269684	0.999887670347947
1376	Naa38	-0.352479648701123	3.60495731384828	1.48190219081605	0.223477143913484	0.999887670347947
1377	4930505A04Rik	0.686962679218071	-2.20630122017905	1.48107889017274	0.223605796199393	0.999887670347947
1378	Musk	0.614673019891219	-0.332485880655843	1.48087610253924	0.223637498233339	0.999887670347947
1379	5730405O15Rik	-0.418773349402144	-0.186166835889716	1.47866028178259	0.22398425133197	0.999887670347947
1380	Slco1a4	0.477337678089133	1.40571742506703	1.47688230413409	0.224262952535561	0.999887670347947
1381	Rps23	-0.523014480750649	-0.889614332595692	1.47651005757518	0.224321355471887	0.999887670347947
1382	Arap3	0.334807911438316	3.9682045947904	1.47401345956145	0.224713526249008	0.999887670347947
1383	Zic1	0.459265470117828	6.30037818814969	1.47382255934352	0.224743547072342	0.999887670347947
1384	Nme1	-0.241568694335692	7.80703044531923	1.47367762222471	0.224766342985898	0.999887670347947
1385	Mical2	0.258258602556317	6.60563274330126	1.47329836264218	0.224826006589172	0.999887670347947
1386	Dmbx1	0.538305787488811	-0.59753758657326	1.47298844453889	0.224874775771545	0.999887670347947
1387	Ppp1r15b	0.204167219069935	6.28132486066062	1.47156840131902	0.225098398267979	0.999887670347947
1388	Gm15706	-0.246660447530832	3.58751421394505	1.47125903035468	0.22514715210372	0.999887670347947
1389	Agt	1.02036071357887	3.38475350827112	1.47116127573497	0.22516255990875	0.999887670347947
1390	Prom2	0.610256871211271	-1.81971615602177	1.47110365357606	0.225171642742105	0.999887670347947
1391	1700001G11Rik	-0.615444436046296	-1.84582855443297	1.47101815517618	0.225185120445959	0.999887670347947
1392	Mvp	0.410011452982343	2.34009295690973	1.47082229508133	0.2252159988751	0.999887670347947
1393	Ginm1	0.234638392698699	3.93974444230917	1.47013506055029	0.225324385400317	0.999887670347947
1394	Tet2	0.295231777627409	5.40077037025468	1.46937031360537	0.225445070305658	0.999887670347947
1395	5033404E19Rik	0.916090148336067	-2.68069823200351	1.46657918694642	0.225886197450888	0.999887670347947
1396	Fgf10	-0.336864564966545	2.73778487071143	1.46578502232422	0.226011901497092	0.999887670347947
1397	Capn9	0.567040186372386	-1.63242832286991	1.46544111573725	0.226066362679138	0.999887670347947
1398	Pla2g4e	0.191377023118145	5.46374892182363	1.46440100385121	0.226231171125758	0.999887670347947
1399	Pebp4	0.818508993230155	-2.76566966051274	1.46347444378301	0.226378108515734	0.999887670347947
1400	Fam209	0.714551808655419	-1.61447683882178	1.46211990347413	0.226593122944147	0.999887670347947
1401	Bmp7	0.375396198540075	4.69781557483769	1.46188799794105	0.226629959310212	0.999887670347947
1402	Gria3	-0.258988567324039	6.36650933102756	1.46180151196279	0.226643698767742	0.999887670347947
1403	C1qtnf3	0.639764777368606	-1.84747740590237	1.46034673756495	0.226874959241804	0.999887670347947
1404	A330023F24Rik	0.442874740780408	4.23921958204223	1.46016443511309	0.226903959219658	0.999887670347947
1405	Sh2d7	0.451508279215015	3.29744537972534	1.45936750047445	0.227030784844554	0.999887670347947
1406	Pisd	-0.257685012900449	6.54478391161236	1.45886686931537	0.227110499759929	0.999887670347947
1407	Sp6	0.420402744053849	0.144296519903822	1.45840878973753	0.22718346870763	0.999887670347947
1408	Pld2	0.286115464103834	5.14397583388814	1.457607102956	0.227311239753986	0.999887670347947
1409	Abhd4	0.212962971022973	6.03680467545115	1.45681471414226	0.22743761379628	0.999887670347947
1410	Fez1	-0.238269788100328	8.41822843624763	1.45641198154533	0.227501875929611	0.999887670347947
1411	Gprc5a	0.545426115885407	-0.962395820959923	1.45583756402652	0.227593570786293	0.999887670347947
1412	Tctex1d4	0.798332486554852	-1.12448853170609	1.4551126968041	0.227709345504711	0.999887670347947
1413	Scarna6	0.79396176879033	-2.78291106181509	1.45442899161527	0.227818610784062	0.999887670347947
1414	Mvd	-0.219734824663198	6.00563275948229	1.45414740257777	0.227863630826627	0.999887670347947
1415	Ybx2	0.526248961416015	3.83075813925489	1.45390474553607	0.227902435060911	0.999887670347947
1416	Id4	0.247980070140249	5.81098041370647	1.45212718068743	0.228186934866118	0.999887670347947
1417	Oxt	1.31518393819544	-1.69469866672594	1.45207570010078	0.228195180712764	0.999887670347947
1418	Slc6a8	0.197871317672758	6.25237771425528	1.45205651209594	0.228198254222141	0.999887670347947
1419	Capn5	0.210102928851315	6.47563273751943	1.45180639167564	0.228238322737528	0.999887670347947
1420	Snrpd2	-0.288095025246992	5.14076230601915	1.45119560935866	0.228336203742584	0.999887670347947
1421	Lpar1	0.396699952828981	3.42484750470163	1.45066836453468	0.228420738048305	0.999887670347947
1422	Plb1	0.433990572217797	0.346544551453067	1.45017664129882	0.228499611035905	0.999887670347947
1423	Vsig2	0.340943422654374	2.36233594002547	1.44975707878631	0.228566935267465	0.999887670347947
1424	Snora43	-0.584491152278362	-0.351234489375479	1.44945032894801	0.22861617235097	0.999887670347947
1425	Ubr3	0.185574113420386	7.38092088664898	1.44934761635956	0.228632661824028	0.999887670347947
1426	Igf2	0.48978431478192	7.98348313561035	1.44903208844477	0.228683325609337	0.999887670347947
1427	Cpz	0.779504415886155	0.558179848585088	1.44831667327904	0.228798248669584	0.999887670347947
1428	Mtg1	-0.237740705279598	4.33174177608513	1.44720087651671	0.228977627115761	0.999887670347947
1429	Mctp2	0.404214181473398	0.657756905494018	1.44716192030426	0.228983892877231	0.999887670347947
1430	1700012D01Rik	0.474919504794631	-0.218108325948821	1.44673338024668	0.229052833371558	0.999887670347947
1431	Phldb2	0.271857832997674	3.74826153910364	1.44566504963865	0.229224807662169	0.999887670347947
1432	Ttr	1.27156270785891	9.48931557116815	1.44508653987447	0.229317998026655	0.999887670347947
1433	Nudt10	-0.282652080184563	4.42882498698799	1.44378893517165	0.229527191159161	0.999887670347947
1434	Khnyn	0.243346714762509	4.39789358017369	1.44375112823989	0.229533289642039	0.999887670347947
1435	Cpt1b	0.655598526066051	-1.20863514036219	1.44267974333406	0.229706191546395	0.999887670347947
1436	Itga1	0.288526557066508	3.46800203987203	1.44234355193997	0.229760479012502	0.999887670347947
1437	Tgfbr2	0.294360542211834	4.28011637786823	1.44216123222279	0.229789926072636	0.999887670347947
1438	Uchl3	-0.245295852631576	5.42970723281319	1.44118755663818	0.229947264625952	0.999887670347947
1439	Zmat3	0.225333726537536	5.19884972921013	1.44102411418955	0.229973688399082	0.999887670347947
1440	Zfp747	0.289585730350496	2.5598185620792	1.44064093568105	0.230035651287134	0.999887670347947
1441	Fam43a	0.268573925154265	3.6932901088345	1.44026610781075	0.230096283275507	0.999887670347947
1442	Lgr4	0.293742504728708	4.18227590874103	1.44023311713068	0.230101620755018	0.999887670347947
1443	Rfc2	-0.215002764430594	5.91697100258001	1.43995323185968	0.230146908693912	0.999887670347947
1444	Psma8	-0.592560939705813	-1.95460041612212	1.43903803244001	0.230295071138784	0.999887670347947
1445	Col5a3	0.553069223606579	2.35907725834071	1.43752710210747	0.230539928602074	0.999887670347947
1446	Dnaaf3	0.429687263222522	1.89830112103093	1.4357921006538	0.230821485617379	0.999887670347947
1447	Sox17	0.40011018394751	2.35796156454086	1.43501023615125	0.230948502521032	0.999887670347947
1448	Irf7	-0.46301218142463	0.943585830295726	1.43131325340755	0.231550234379181	0.999887670347947
1449	Ptpn21	0.266436967343123	3.39814672876515	1.42970854280902	0.231812010333654	0.999887670347947
1450	Rnf183	0.891588304930577	-1.19430668881991	1.42904773516557	0.231919911476408	0.999887670347947
1451	Grin2d	0.475930053140667	5.50610041270102	1.42823955459114	0.232051959073339	0.999887670347947
1452	Csnk1g1	0.232623522728102	5.81546508631499	1.42754487210921	0.232165534886366	0.999887670347947
1453	Phf8	0.228983683188785	5.29683882388385	1.42740451907669	0.232188489789576	0.999887670347947
1454	A930011O12Rik	0.411752481783444	7.38477476606696	1.4272849676795	0.232208044721538	0.999887670347947
1455	Zbtb8b	-0.277569728435562	3.09087876602842	1.42656129420317	0.232326457895028	0.999887670347947
1456	Kdm2a	0.193102177862933	6.94990321396184	1.42580386114129	0.232450473163782	0.999887670347947
1457	Cox4i2	0.433698693478128	0.759636095803316	1.42372918898045	0.23279057082818	0.999887670347947
1458	Eogt	0.269681922624472	4.95997646839076	1.42261192803402	0.232973970549139	0.999887670347947
1459	Gab3	0.388022419244802	0.526413703860973	1.42251610458089	0.232989708207833	0.999887670347947
1460	Eva1c	0.329027932441274	1.25531621486837	1.42244298944908	0.23300171720684	0.999887670347947
1461	Slc22a12	0.440675473988938	0.434615911073183	1.42195029486736	0.233082660702289	0.999887670347947
1462	Gm1661	0.415741023009765	0.53324948035885	1.42119937341875	0.233206092958831	0.999887670347947
1463	Bbip1	-0.214805996365072	6.0760419567274	1.420541332692	0.233314322930195	0.999887670347947
1464	Zbp1	-0.73393595289043	-1.85509262314178	1.41818282760756	0.233702732410776	0.999887670347947
1465	Odf4	0.808960510301569	-0.798149040037437	1.41774292696556	0.233775263718529	0.999887670347947
1466	Cntn5	-0.252461812805353	4.32361061244667	1.41528861082093	0.234180433902633	0.999887670347947
1467	1700024P16Rik	0.447860148499852	-0.142949415182308	1.41468099166091	0.234280873647129	0.999887670347947
1468	Arhgap6	0.428987110432118	1.68922001508923	1.41317934177475	0.234529320659404	0.999887670347947
1469	Dmd	0.227470861065373	5.32939214073796	1.4113753701041	0.234828208128449	0.999887670347947
1470	Mrpl52	-0.226909196155466	5.62138067075833	1.41115649048357	0.234864504103031	0.999887670347947
1471	Hpn	0.765654036820318	-1.98375045148367	1.41109905178861	0.23487403006752	0.999887670347947
1472	Sugct	0.609330741521783	-1.05448648464768	1.40968577975069	0.235108562584272	0.999887670347947
1473	Erich2	0.42049323470554	0.852784462798311	1.40965762855483	0.235113237153564	0.999887670347947
1474	4933426M11Rik	0.199815524198657	5.2445879691895	1.40915780112443	0.235196253351231	0.999887670347947
1475	Ccdc135	0.399653589932407	1.68343924090117	1.40908596351261	0.235208187755458	0.999887670347947
1476	Pcsk5	0.327989247182981	4.16585993369694	1.40900515217712	0.235221613843077	0.999887670347947
1477	C4bp-ps1	0.72586423360554	-1.6943897255219	1.40863371549925	0.235283336687906	0.999887670347947
1478	Itgb4	0.393974465491093	1.88086730318704	1.40720676734234	0.235520639713042	0.999887670347947
1479	Tns4	-0.772611347161819	-2.71447519652447	1.40628389634071	0.235674268454211	0.999887670347947
1480	Atp2a1	0.619326038767574	-0.994577110939978	1.4060590158541	0.235711722302596	0.999887670347947
1481	Ints6	0.213537550937402	4.36936035431705	1.4055298083678	0.23579989025719	0.999887670347947
1482	Plekhg3	0.427071447965256	1.73943562580763	1.40536165953735	0.235827912843342	0.999887670347947
1483	Nrn1l	0.668993778629674	-1.35334773939011	1.4048494731193	0.235913295340875	0.999887670347947
1484	Ntrk1	-0.404424781001359	1.35890804339563	1.40416874939651	0.236026831291603	0.999887670347947
1485	Itga8	0.310459724722593	2.69623573764714	1.40387454301833	0.236075921607023	0.999887670347947
1486	Catsperg1	0.677769038072814	1.92028913185981	1.40364928710172	0.236113515432348	0.999887670347947
1487	LOC171588	0.92221005755183	-2.93819208931596	1.40358077389745	0.236124951302327	0.999887670347947
1488	1110002L01Rik	-0.360028591250987	1.38659992934764	1.40295300550811	0.236229766400114	0.999887670347947
1489	Rps24	-0.23324267659711	7.71528523114086	1.40260805650917	0.236287384664234	0.999887670347947
1490	Ndufv2	-0.235016415990669	6.8467732574596	1.40253944427837	0.236298847279932	0.999887670347947
1491	Zfp938	-0.258688355322713	4.14597497224186	1.40228565151697	0.236341252701808	0.999887670347947
1492	F2rl2	0.516058436006438	-0.859357760084445	1.40206350990425	0.236378377200745	0.999887670347947
1493	Aqp4	0.342614765530733	5.09424126707612	1.40111930252259	0.23653625281501	0.999887670347947
1494	Shroom3	0.321971115627373	2.64050362913307	1.40042451458272	0.236652506005013	0.999887670347947
1495	Nespas	-0.477720016206316	-0.875914865841309	1.40019357067418	0.236691163293352	0.999887670347947
1496	Cd248	0.376039331782719	4.31340581146509	1.39887637151358	0.236911793263959	0.999887670347947
1497	Guk1	-0.207692416541762	6.3366595528236	1.39861442663687	0.236955698562647	0.999887670347947
1498	Gm608	0.216393416553579	5.7764021133113	1.3975589460409	0.237132710527509	0.999887670347947
1499	Tgif1	0.337795603046461	1.4157481589601	1.39686778463121	0.237248710306873	0.999887670347947
1500	Uap1l1	0.345028134161442	2.15217857828371	1.39607478147348	0.237381887268657	0.999887670347947
1501	Mef2a	0.195508692493652	7.03561364614791	1.39590618527399	0.237410213000286	0.999887670347947
1502	Plxdc2	0.240845481911679	4.30810577223823	1.39491576168242	0.237576696175457	0.999887670347947
1503	Rps17	-0.452570536075429	0.41655713297245	1.39395223544089	0.237738793987411	0.999887670347947
1504	Nr4a2	-0.397978063874192	5.8357593759821	1.39239385594713	0.238001250358489	0.999887670347947
1505	Lrp6	0.208661977746351	6.2383961925834	1.392149397287	0.238042453047971	0.999887670347947
1506	Jak3	0.377861106617145	2.95497114301685	1.39203916007027	0.238061035993318	0.999887670347947
1507	Unc80	0.30483293999583	5.10505548846299	1.39171196412834	0.238116202544401	0.999887670347947
1508	P4ha2	0.30859504048968	3.27784816021417	1.39055829299291	0.238310839948166	0.999887670347947
1509	Slc43a1	0.385778978050237	0.582872316407856	1.39025887029345	0.23836138750646	0.999887670347947
1510	Gm15471	-0.804598245646598	-2.92193075371654	1.39024136745057	0.238364342681514	0.999887670347947
1511	Zkscan1	0.251004215108821	6.25101430044904	1.38944646291847	0.238498601018607	0.999887670347947
1512	Tph2	-0.448453817981952	-0.343359883690086	1.38922252300659	0.238536440746855	0.999887670347947
1513	Pdxk	0.235434585464004	6.05123508258452	1.38857375947769	0.238646105206537	0.999887670347947
1514	1700061G19Rik	0.444260271193443	-0.212099989804623	1.38855967446334	0.238648486761191	0.999887670347947
1515	D5Ertd605e	-0.685219356176785	-2.32223537521979	1.38783644145965	0.238770812885804	0.999887670347947
1516	Rps4l	-0.271156927656849	5.0198009786054	1.38774587076841	0.238786137186667	0.999887670347947
1517	Oaf	0.354503540114052	2.19558798455037	1.38717431870243	0.238882869703729	0.999887670347947
1518	Ptprj	0.218521116262728	5.26067390620099	1.38381532880182	0.239452325655284	0.999887670347947
1519	Gfra2	0.250443740375566	4.91818935497956	1.38373906593941	0.239465273774289	0.999887670347947
1520	Ak7	0.441053841144731	2.08511152636509	1.38226223512112	0.239716181991313	0.999887670347947
1521	Slc14a1	0.518181744061652	0.881297187618104	1.38082324040602	0.239960969327622	0.999887670347947
1522	Rdh11	-0.215063694346319	5.45884486228432	1.38049717417391	0.240016478651053	0.999887670347947
1523	Trim66	0.330588420540912	2.89443093394184	1.38020883441019	0.240065578445814	0.999887670347947
1524	Farsb	-0.192938455159949	6.50680181822358	1.37949650317186	0.240186929766258	0.999887670347947
1525	Lin28b	0.493133314747713	3.4942906727389	1.37948359869386	0.240189128834784	0.999887670347947
1526	Gbp3	-0.40097773687793	1.51959751620097	1.37926211429074	0.24022687608914	0.999887670347947
1527	Trank1	0.336215889095581	8.24526756150035	1.37923480215867	0.240231531354254	0.999887670347947
1528	AI593442	0.23962181648207	5.81436998154997	1.37913764356426	0.24024809261333	0.999887670347947
1529	Tex26	0.401944502734118	-0.178795152107289	1.37907319597605	0.240259078852922	0.999887670347947
1530	Plekhh2	0.256456004891593	3.3492032935075	1.37888899459031	0.240290482628359	0.999887670347947
1531	Clic5	0.314564083003853	1.8719005873704	1.37843118806811	0.240368553891889	0.999887670347947
1532	Gm10336	0.315163523482711	3.58805476769199	1.37634060282738	0.24072546056077	0.999887670347947
1533	Smad9	0.34234221534642	1.61189609397151	1.37599526838696	0.240784478382107	0.999887670347947
1534	Ctf2	-0.614061236401553	-2.10125344417191	1.37583756688502	0.240811435497369	0.999887670347947
1535	Erg	0.304322588282778	2.40152507687658	1.37537789114448	0.240890032308765	0.999887670347947
1536	Taf9	-0.302455717177247	5.43475320325065	1.37469490495862	0.241006869077312	0.999887670347947
1537	Map3k13	0.233051419372271	4.62737282769572	1.37403491317766	0.241119837749432	0.999887670347947
1538	F930015N05Rik	0.484538253693182	-0.923887603535601	1.37210015832023	0.241451374978604	0.999887670347947
1539	Rpl41	-0.360424618577068	7.02200671165331	1.3720457986874	0.241460697987812	0.999887670347947
1540	Rapgefl1	0.2488869505224	6.37016477894175	1.37161005924516	0.241535445797713	0.999887670347947
1541	Apod	0.425120711088272	5.82626639098428	1.37036644413908	0.241748933518203	0.999887670347947
1542	Gm2a	0.214568378583762	5.68991565112198	1.36975587171874	0.241853832742944	0.999887670347947
1543	Hmox1	0.323170095214916	2.67038711055855	1.36927672847003	0.24193619062211	0.999887670347947
1544	Zfp558	-0.198657688656917	5.69469197754143	1.3687848047512	0.242020780807273	0.999887670347947
1545	Syt17	-0.330490289618437	3.11578182842655	1.36749054701018	0.24224351077027	0.999887670347947
1546	5930412G12Rik	0.531682637641198	-0.282066398134413	1.36742402413844	0.242254965493327	0.999887670347947
1547	Heatr2	0.22200657537801	3.65391197783872	1.36661951509061	0.242393547960731	0.999887670347947
1548	Mdc1	0.24366426185913	6.06004228980911	1.36637706394701	0.242435330845801	0.999887670347947
1549	Pisd-ps2	-0.461139945486328	5.6373462239619	1.36618404543711	0.242468601016458	0.999887670347947
1550	Creb5	0.354440763750037	1.01557028094974	1.36602495766658	0.242496026802105	0.999887670347947
1551	Pcdhb9	-0.234823333077865	3.82239135095802	1.36566283973246	0.242558467871824	0.999887670347947
1552	Camta2	0.223041368434188	6.57760810034578	1.3649840754538	0.242675561983217	0.999887670347947
1553	Runx2	0.339056358561945	2.41386267888011	1.36404217238622	0.242838164466855	0.999887670347947
1554	Nccrp1	0.675649073825161	-1.78715391858468	1.36264625227166	0.243079388999407	0.999887670347947
1555	Mtfr1	-0.228230842292385	4.08312228330915	1.36195063866894	0.243199704798961	0.999887670347947
1556	Etv3	0.223264784303841	4.40058631746241	1.36192948905608	0.243203364047962	0.999887670347947
1557	Usp36	0.220952070905922	5.84068211616091	1.3610137079169	0.243361874418769	0.999887670347947
1558	AA467197	1.08677154176757	-3.22771160009211	1.36077334420969	0.243403499262118	0.999887670347947
1559	Eln	0.311610222225083	6.1877617166598	1.36062896638289	0.243428505979637	0.999887670347947
1560	Mybl1	0.288542681910952	1.83634121848612	1.36060453940545	0.243432737122761	0.999887670347947
1561	Ptprn	0.342455262253495	6.98615947735055	1.360465371104	0.243456845008754	0.999887670347947
1562	BC051019	0.59823404062092	-0.821670650561719	1.3597670857815	0.243577851729207	0.999887670347947
1563	Pnlip	-0.46135007160811	-0.178636221824397	1.35862752645449	0.243775484897278	0.999887670347947
1564	Hsd17b10	-0.193694468106188	5.45502121441638	1.35804788255581	0.243876087259432	0.999887670347947
1565	Phf12	0.226347971085016	6.87688880129011	1.35761075604443	0.24395198795133	0.999887670347947
1566	4933411K16Rik	0.78195662805769	-2.43131926849953	1.35666992238637	0.244115447866055	0.999887670347947
1567	1110012L19Rik	-0.307150542200611	4.08170454474807	1.35607161493069	0.244219466969512	0.999887670347947
1568	Cpne7	0.605315303272654	4.91339174509004	1.35502554818105	0.24440146148734	0.999887670347947
1569	Pde8a	0.363006549188931	1.96570340756775	1.35444055684063	0.244503310330747	0.999887670347947
1570	Tpsg1	0.853331159862943	-1.99822855114711	1.35391428337437	0.244594980465697	0.999887670347947
1571	Ndufb9	-0.244924973771273	7.08785602000265	1.35342705333373	0.24467988712769	0.999887670347947
1572	Garnl3	0.179087289304026	6.53399873696645	1.35308237136761	0.244739974516082	0.999887670347947
1573	Ccm2	-0.193982794774619	5.76379331137743	1.35240734317802	0.2448577023693	0.999887670347947
1574	Repin1	0.191571264152092	4.94973191196182	1.35066409297974	0.24516205273626	0.999887670347947
1575	Tgfb2	0.281823374287423	4.72429046608064	1.35013919861698	0.245253783394239	0.999887670347947
1576	Nmu	-1.02298315899656	-2.92786726592904	1.34999266289452	0.245279399493366	0.999887670347947
1577	Gapdhs	-0.246755776236563	3.34783596271342	1.34898968510968	0.245454819082344	0.999887670347947
1578	Spata13	0.202438552567525	5.01743195950961	1.34832787694394	0.24557065243321	0.999887670347947
1579	Ddx19b	0.21241337206155	5.23606790189445	1.3463754757114	0.245912761849287	0.999887670347947
1580	Dbh	-0.581906531277038	-1.73432734456219	1.34480256745199	0.246188798242463	0.999887670347947
1581	4930579G24Rik	0.348802734971523	1.30543919909904	1.34419691766536	0.246295187277551	0.999887670347947
1582	4930482G09Rik	0.73682448031994	-2.02403543716939	1.34401582786476	0.24632700860162	0.999887670347947
1583	Cast	0.29561098367308	2.54034241507103	1.34340077211187	0.246435124486718	0.999887670347947
1584	Scn9a	0.300903935588232	4.96952643092759	1.34241662514505	0.24660824075431	0.999887670347947
1585	Arfgef2	0.208675432495423	5.55617388887896	1.34183436768953	0.246710732695432	0.999887670347947
1586	Nudcd1	-0.244421171561262	4.17777553603088	1.34174336640636	0.246726755913367	0.999887670347947
1587	Pcdhga2	-0.245184953003573	4.43047801176725	1.34165449986097	0.246742404481492	0.999887670347947
1588	Ovol1	0.444434100847436	-0.296780389113728	1.34162530994526	0.246747544817631	0.999887670347947
1589	Tmem88b	0.387050715665242	0.195013484681476	1.34081653347774	0.246890022224469	0.999887670347947
1590	3110057O12Rik	0.278627415633609	2.93780240437007	1.34044381427062	0.246955715845926	0.999887670347947
1591	Nr1h3	0.39139490689054	0.868529704948084	1.33948373261193	0.24712503351897	0.999887670347947
1592	Paqr6	0.550735672389093	-0.133226377796187	1.3387364194893	0.247256926136554	0.999887670347947
1593	Nfat5	0.32536966788177	5.95257763003924	1.33858557281729	0.247283559373486	0.999887670347947
1594	Apba1	0.200094236815893	7.78681056252703	1.33831768847009	0.247330865238246	0.999887670347947
1595	Pde5a	0.215173604932888	4.03138314483749	1.33826661472182	0.247339885640061	0.999887670347947
1596	5430440P10Rik	-0.688037556618097	-2.50715580075907	1.33650552361123	0.247651167531519	0.999887670347947
1597	Braf	0.199305381593496	6.31621301090105	1.33637774282454	0.247673772089139	0.999887670347947
1598	Paqr8	0.365395687920675	5.80944919836355	1.33443054137275	0.24801854674822	0.999887670347947
1599	0610040J01Rik	0.36975161124476	1.69025183987809	1.33422675303648	0.24805466379245	0.999887670347947
1600	C1qtnf9	0.617328791833847	-1.65742296690285	1.33388718441266	0.248114859239566	0.999887670347947
1601	Ptprv	0.78076723366921	-1.42952273825061	1.33359321498492	0.248166985744823	0.999887670347947
1602	Errfi1	0.245073749191215	4.42758028837316	1.33241664655779	0.248375748519892	0.999887670347947
1603	Stfa3	1.09470357699134	-2.84391739088457	1.33174363987456	0.248495259207823	0.999887670347947
1604	Golgb1	0.233019720920775	6.80732470246937	1.33140803883668	0.248554880638107	0.999887670347947
1605	Spaca6	0.480927699726616	3.18829713890051	1.32939362579138	0.248913121024035	0.999887670347947
1606	Rbm46	0.487162294448422	-0.41587852650383	1.32811070957967	0.249141602781236	0.999887670347947
1607	Tmem150c	0.223691974961127	6.46639368040443	1.32687500903836	0.24936191867225	0.999887670347947
1608	Kank4os	0.779598372987403	-2.63752266050045	1.32560292270463	0.249588971366397	0.999887670347947
1609	Ap5b1	0.26727017135369	2.37007240011119	1.32466114739349	0.249757230652514	0.999887670347947
1610	Serpinb2	0.81226676014992	-2.62703231564702	1.32429458595936	0.249822758782181	0.999887670347947
1611	Filip1l	0.319264605594138	1.9179103374674	1.32410590586617	0.24985649628133	0.999887670347947
1612	Gja1	0.339168204902083	6.32303577307581	1.32392798583174	0.249888314914649	0.999887670347947
1613	Kdr	0.24820739020677	5.53962965013969	1.32362393149708	0.249942702493377	0.999887670347947
1614	Rangrf	0.4848267643771	0.825434066918322	1.32332068629053	0.249996959798892	0.999887670347947
1615	Sag	0.600352161865375	-0.623849575958624	1.32325577402182	0.250008575922938	0.999887670347947
1616	Foxk1	0.164708789409903	6.15355665129992	1.3227662983589	0.250096189466099	0.999887670347947
1617	Hdx	0.37189737338723	1.55891302063104	1.32268497956476	0.250110748745717	0.999887670347947
1618	Gsg1l	0.205526040725161	5.81055708406776	1.32153285893309	0.250317135643638	0.999887670347947
1619	Bcl3	0.652153337755155	-1.2149553177561	1.32129333584309	0.25036006920756	0.999887670347947
1620	Ly75	0.304396058038938	2.4046709706948	1.32120213950208	0.250376418164524	0.999887670347947
1621	Snora74a	0.723285493482484	-2.68060747802239	1.32100298294338	0.250412125926937	0.999887670347947
1622	1700023L04Rik	0.589085539934602	-1.1443586320818	1.32091258820276	0.250428335307581	0.999887670347947
1623	Zfp28	0.21013715621341	4.7583696242994	1.32035648183837	0.250528083369584	0.999887670347947
1624	Mir6941	0.910031758455145	-2.80476131147796	1.31782125935663	0.250983441116608	0.999887670347947
1625	Kmt2d	0.426148914049755	6.55865331943082	1.31775425913486	0.25099548896782	0.999887670347947
1626	Kmt2b	0.244896124740147	7.42882621548187	1.31758349890691	0.251026197954517	0.999887670347947
1627	Hcar1	0.556354924279273	0.0293031132708167	1.31731235119794	0.251074969789483	0.999887670347947
1628	Car9	0.603761145600199	-0.572098285944111	1.3168720143331	0.251154198775148	0.999887670347947
1629	Proca1	0.435068084808773	0.555063801722193	1.3147365699897	0.251538860955807	0.999887670347947
1630	Them4	-0.210537153242932	5.12442498882619	1.31449746986296	0.251581975598285	0.999887670347947
1631	Aldh3a1	-0.409321877939198	-0.355974916817449	1.31435684004407	0.251607338269522	0.999887670347947
1632	Abhd14b	0.357216278033754	3.7538618142937	1.31392390598874	0.251685437900846	0.999887670347947
1633	Apoe	0.39815870035584	8.91126625474916	1.31296101804872	0.251859245955201	0.999887670347947
1634	Wipi1	0.248816032732954	3.51254758853317	1.31222327991503	0.251992512655377	0.999887670347947
1635	Col26a1	0.335270163601841	5.11654101104814	1.31210484342937	0.252013915362232	0.999887670347947
1636	Bend5	-0.229492021530948	5.19548047795649	1.31205458608958	0.252022998062074	0.999887670347947
1637	Spock1	0.194263860428604	7.58364680925358	1.31086323955342	0.25223842061616	0.999887670347947
1638	4930550C14Rik	0.705230595798936	-2.10818739752028	1.30984775559856	0.252422221884082	0.999887670347947
1639	Ppp1r3c	0.246442934598983	4.15290958249342	1.30941443016054	0.252500703328409	0.999887670347947
1640	Pld1	0.327635659870378	3.28234244587595	1.30839440891565	0.252685562223465	0.999887670347947
1641	Synm	0.196895927369101	5.22892433904896	1.30839101665537	0.252686177281797	0.999887670347947
1642	Hebp1	0.323259562816056	2.58829160297332	1.30751114009312	0.252845771852195	0.999887670347947
1643	Plekhd1	0.346834868866733	1.44799660394445	1.30710244355323	0.252919944572693	0.999887670347947
1644	Dpy19l2	0.484337773569361	-0.190844387722697	1.30634897895594	0.253056758032873	0.999887670347947
1645	Raph1	0.239434702818368	6.28893877859151	1.30619457001247	0.253084806713308	0.999887670347947
1646	Matn2	0.35555954477809	3.50779809140407	1.30561330332317	0.253190429216444	0.999887670347947
1647	Arhgef5	0.306770295231263	2.79916258011739	1.30543297765746	0.253223207376803	0.999887670347947
1648	AV039307	-0.42067260906127	-0.648755636579557	1.30510960900545	0.253281999823041	0.999887670347947
1649	Cox6b1	-0.189962032713742	7.81033010208495	1.30159368539674	0.253922323734757	0.999887670347947
1650	Reep4	0.301813636846027	2.63194011543613	1.3014386459763	0.253950605517043	0.999887670347947
1651	Trpm5	0.713317350126577	-0.139252277933586	1.30094392868089	0.254040876151101	0.999887670347947
1652	Elf4	0.376675563683259	1.16172078167269	1.29994329114093	0.254223582388019	0.999887670347947
1653	Mbd6	0.410667498654123	6.61913676104148	1.29838528098643	0.254508381361888	0.999887670347947
1654	Irgm1	-0.359168232845276	2.00592791324973	1.29783217459141	0.254609581822216	0.999887670347947
1655	Odf2	0.202519720327371	6.86907433802728	1.29759345853608	0.254653274397346	0.999887670347947
1656	Gpr151	0.499950180390413	0.00626556840006436	1.29709059879358	0.254745343827136	0.999887670347947
1657	Gm14204	-0.246741479962943	5.06116420975691	1.29605961989881	0.254934235717899	0.999887670347947
1658	Anpep	0.381685373224936	3.31225088574633	1.29497425628029	0.255133278242877	0.999887670347947
1659	Tor4a	0.359442105217846	1.23027138046783	1.29488073849798	0.25515043722831	0.999887670347947
1660	Dennd1b	0.300525258958912	3.55073473587732	1.29459888083555	0.255202162107501	0.999887670347947
1661	Tmem141	-0.224096939390143	3.85804069379126	1.29378125157838	0.255352281801053	0.999887670347947
1662	Nudt15	0.474025555053418	-0.829558535960856	1.29177447833076	0.255721194281185	0.999887670347947
1663	Vrk1	-0.195448001197664	5.38983497091613	1.29123796099357	0.255819935519331	0.999887670347947
1664	Eea1	0.185704369717293	5.2221183801071	1.29012454546056	0.25602499978721	0.999887670347947
1665	Sp8	0.386154417173777	4.10260673211622	1.28991071170541	0.256064406003617	0.999887670347947
1666	Wls	0.279727534528162	4.78839866763654	1.28908150193648	0.256217287156749	0.999887670347947
1667	Cgnl1	0.339573099733978	4.13646207610896	1.28896692825717	0.256238419922356	0.999887670347947
1668	Iqcg	0.35397553941617	2.26892693002303	1.28879462854321	0.256270204126722	0.999887670347947
1669	Fgfr2	0.195193050586822	5.25901495782908	1.28872431660157	0.256283175998821	0.999887670347947
1670	Cyp2j9	0.295050926089049	2.68348200388212	1.28853162671249	0.256318729568165	0.999887670347947
1671	Ucn3	-0.608626218894067	-1.13125581629375	1.28832526754986	0.256356812027641	0.999887670347947
1672	Phlpp1	0.164266601953392	6.10007769402457	1.28807762543155	0.256402522246025	0.999887670347947
1673	9130227L01Rik	-0.426485035556528	-0.529473600842788	1.2879718564614	0.256422048333042	0.999887670347947
1674	Polr2c	0.248879309277628	4.10890668637802	1.28724665933771	0.256555976925949	0.999887670347947
1675	Leng9	-0.262170561267587	2.60889882485307	1.2872335269843	0.256558402989728	0.999887670347947
1676	Pmp22	0.244212652310426	4.15966666699615	1.28688657051407	0.256622509792206	0.999887670347947
1677	Chrnb1	0.383421553521227	0.658391341052602	1.28654804231852	0.256685078362346	0.999887670347947
1678	Aldob	0.618759377875079	0.780308901296283	1.28540227353163	0.256896985132328	0.999887670347947
1679	Adamts17	0.25791171853659	4.11428402932582	1.28495808448133	0.256979194740603	0.999887670347947
1680	Ccr10	0.671453012185756	-1.91070453139365	1.28467351709092	0.257031878961004	0.999887670347947
1681	Otud1	0.267725396618491	3.42759490312746	1.2826906536096	0.25739935260399	0.999887670347947
1682	St8sia6	0.538791218256259	-0.545502163074694	1.28240283077253	0.257452747190759	0.999887670347947
1683	Sash3	0.364042676961604	0.246637779239989	1.28193176531987	0.257540164993425	0.999887670347947
1684	Thap4	-0.218031358688667	5.11466298243711	1.28113260267583	0.257688553176416	0.999887670347947
1685	Acss2	0.235748531123733	4.74638010501017	1.28077283258024	0.257755389604475	0.999887670347947
1686	Cntfr	0.24574148263138	6.10858109385995	1.28068247424176	0.257772179323668	0.999887670347947
1687	Clec14a	0.314118643636565	3.1224824902612	1.28038716284502	0.257827061329626	0.999887670347947
1688	Erbb2ip	0.172313030801546	6.1526732989155	1.28005908939683	0.257888048909168	0.999887670347947
1689	Gm20748	0.440750917040172	0.219334243953453	1.27995549445901	0.257907310507689	0.999887670347947
1690	Ccdc28b	-0.192861152080461	5.75282178041957	1.27995010560859	0.257908312515248	0.999887670347947
1691	Wnt8b	1.10462139061764	-1.01952141572689	1.27981941325162	0.257932615039121	0.999887670347947
1692	Ugt1a6b	1.14725905374725	-1.80486095094544	1.27703447593173	0.258451153296387	0.999887670347947
1693	Mpi	-0.196440450707662	5.31549203899487	1.27681184270945	0.258492661822824	0.999887670347947
1694	Plekhn1	0.410440363505942	3.99053707105828	1.27647730811543	0.258555049131823	0.999887670347947
1695	Trmt12	0.289856792631578	3.28566522496325	1.2762354246999	0.258600169529792	0.999887670347947
1696	Selenbp1	0.339780304830592	1.72001498763297	1.27528071186746	0.258778354610282	0.999887670347947
1697	Eya1	0.264262870756417	3.07288096726931	1.27510932637639	0.258810357613536	0.999887670347947
1698	Lhx4	1.05757907493277	-3.21476914212892	1.2740916025058	0.259000499166702	0.999887670347947
1699	Cenpv	-0.213030479989319	5.93481444328733	1.27273778477387	0.259253701022733	0.999887670347947
1700	Sdr42e1	0.270171402786203	2.44603520797634	1.27257657275891	0.259283872582455	0.999887670347947
1701	Abca1	0.316448225890295	6.30361563447081	1.2724177570988	0.259313599900544	0.999887670347947
1702	Il4ra	0.281743837180859	2.74691209359158	1.27195312876849	0.259400593837863	0.999887670347947
1703	Fbxo30	0.252786799006966	3.88298057483992	1.27008916385964	0.259749953488275	0.999887670347947
1704	Med20	-0.227709718990301	4.91548262437659	1.26950798770176	0.259859001358267	0.999887670347947
1705	Hbq1b	-0.51600385750139	-1.18909188778125	1.2693419344543	0.259890168845843	0.999887670347947
1706	Rpl31-ps12	0.924871861198932	-2.99076052265849	1.26922327116389	0.25991244427469	0.999887670347947
1707	Timm8b	-0.263775210079977	5.88149546202567	1.26865765206961	0.260018654563876	0.999887670347947
1708	Thbs2	0.340349201446667	3.00066325737894	1.26811306586325	0.260120966126437	0.999887670347947
1709	Cd38	0.377471413373792	0.812956202277051	1.26767281226834	0.260203713122266	0.999887670347947
1710	Acn9	-0.368269168646508	1.69043820029805	1.26755375666908	0.260226095580006	0.999887670347947
1711	Aldh1l1	0.218376289923674	6.51750984305181	1.26735195958818	0.260264038884197	0.999887670347947
1712	Ptma	-0.325516613699154	6.34567733516618	1.26725277775455	0.260282690259584	0.999887670347947
1713	Polq	0.298641963640829	3.09498245512169	1.26680140492064	0.26036759288102	0.999887670347947
1714	Myom1	0.415529554881931	0.935926832596135	1.26670772371092	0.260385218487059	0.999887670347947
1715	Mageb3	0.578101400001694	-1.58440927161158	1.26535859976059	0.260639212690763	0.999887670347947
1716	Jade2	0.299743580382419	2.47302049756548	1.26526107013275	0.260657586095905	0.999887670347947
1717	Syt2	-0.353440335162245	1.23269165693001	1.26519001471556	0.260670973089278	0.999887670347947
1718	Wfdc3	0.579196112221002	-1.94531899745142	1.26504060051646	0.260699125823714	0.999887670347947
1719	Sema3f	-0.269835659241467	6.16288814114324	1.26446033431588	0.260808495732089	0.999887670347947
1720	Fam184b	0.217423961813198	3.93542010412773	1.26354472193382	0.260981188085112	0.999887670347947
1721	Tmem45a	0.398680833821957	0.436670607267945	1.2635276117853	0.260984416554062	0.999887670347947
1722	Cep192	0.249489733264595	4.87044389531918	1.26319165627679	0.261047817140849	0.999887670347947
1723	Scgb1c1	0.996600241715819	-3.18741665102013	1.2631356244231	0.261058393172668	0.999887670347947
1724	Myo6	0.266617075237883	5.89858331020288	1.26256032166246	0.261167012483187	0.999887670347947
1725	Cd5l	0.733880168626322	-2.74804276669055	1.26203000187248	0.26126718844827	0.999887670347947
1726	1700001G17Rik	-0.369028502935681	-0.197086335138191	1.26185777309258	0.261299732238795	0.999887670347947
1727	Slco5a1	-0.240667966617896	5.9708499896224	1.26184980566651	0.261301237859301	0.999887670347947
1728	BC068157	0.374028169861679	7.66058852435651	1.26119293065813	0.261425405841424	0.999887670347947
1729	Nop10	-0.199820090898705	5.59575134110445	1.26072101505761	0.261514656400107	0.999887670347947
1730	Ctdspl	0.256470676968489	4.52764388111313	1.26065597655101	0.261526959702632	0.999887670347947
1731	Kcnh1	0.216874138941527	4.68105400562738	1.26031507664323	0.261591459309253	0.999887670347947
1732	Pcdha10	-0.377725887318505	2.42213263353152	1.25918921684098	0.26180461657873	0.999887670347947
1733	Wrn	0.276405044096612	3.4325521018363	1.25898093111446	0.261844074589632	0.999887670347947
1734	Xlr4a	1.10627397428517	-3.15396965661171	1.25865789268825	0.261905286139494	0.999887670347947
1735	Zic2	0.400701713059708	4.90779392006424	1.25840261686371	0.261953670115278	0.999887670347947
1736	Smco3	-0.410901862761647	0.485239123909727	1.25769058947295	0.262088683574071	0.999887670347947
1737	Zfp930	-0.257645216364552	3.60082316659434	1.25765760799773	0.262094939557993	0.999887670347947
1738	Rfx5	0.236029145375223	5.00376118937386	1.25746984520053	0.262130558262411	0.999887670347947
1739	Hfe	0.384286840387671	1.77950925881967	1.25740199839087	0.262143430315555	0.999887670347947
1740	Dennd5b	0.2008289538176	5.55412362911249	1.25618205960688	0.262375013757397	0.999887670347947
1741	BC030307	0.393092153760427	1.34422780463292	1.25328073598915	0.262926798346055	0.999887670347947
1742	Abhd3	0.393812750669686	2.243489263173	1.25326865387191	0.262929099177657	0.999887670347947
1743	Vstm4	0.322240455977783	2.59897646781707	1.25265057452653	0.263046835114729	0.999887670347947
1744	Capg	0.389914778728238	1.54542958748742	1.25232508928362	0.263108862051845	0.999887670347947
1745	Pdgfrl	0.311953930390183	1.73119867123665	1.25168360890213	0.263231160583892	0.999887670347947
1746	Ikbke	0.383629671938458	1.59201536626084	1.2512015562325	0.263323110596819	0.999887670347947
1747	Sema6a	0.293380055922091	6.39460011289193	1.25082595571632	0.263394782843949	0.999887670347947
1748	Kcnk5	0.39505308068332	0.631419345279981	1.25028393268908	0.263498254610719	0.999887670347947
1749	Eny2	-0.188155590013302	6.36603576745528	1.24916257413031	0.263712481366963	0.999887670347947
1750	Sdf2l1	-0.303058448756199	2.37400231716772	1.2489160063189	0.263759615221991	0.999887670347947
1751	Tirap	0.299426485256916	1.44039879134333	1.24849022244202	0.263841032625484	0.999887670347947
1752	Gadd45b	0.327663792959974	1.55081232527061	1.24812832177426	0.263910258976554	0.999887670347947
1753	Nr2c1	0.217716974019096	3.86170298560955	1.24792558527555	0.263949049390712	0.999887670347947
1754	Mir6989	-0.967886873325791	-2.73065612785595	1.24791540967703	0.263950996516808	0.999887670347947
1755	Gm3219	0.432867639047456	-0.628124238571179	1.24709554763178	0.264107937821131	0.999887670347947
1756	Opcml	0.195186606903446	7.32184024897237	1.24664427099991	0.264194372491996	0.999887670347947
1757	Ppap2b	0.200823691992488	6.74509892777625	1.24593115931709	0.264331029067006	0.999887670347947
1758	Tubd1	-0.253417035447985	2.29532524526387	1.24573359923116	0.264368903871711	0.999887670347947
1759	Epcam	0.479148503072977	-0.624718247047336	1.24515292446748	0.264480265733458	0.999887670347947
1760	Casq2	0.403385121979734	0.691418551008124	1.24414505327865	0.264673693838893	0.999887670347947
1761	Ncoa3	0.184453433958526	5.71896683946287	1.24394935718464	0.264711271727601	0.999887670347947
1762	Kcnc3	0.297790345197069	5.59997375817332	1.24298069714417	0.26489737314555	0.999887670347947
1763	Mylk3	0.575839739809962	-1.96369434032389	1.24284097784959	0.264924229793359	0.999887670347947
1764	Zcwpw1	0.277054217755214	2.42294014411121	1.2414769099002	0.265186607019277	0.999887670347947
1765	Tnfrsf11b	0.367023740352441	0.931273522850764	1.24140454842057	0.265200534708919	0.999887670347947
1766	Map3k19	0.388521504342432	0.854414954029922	1.2405515595149	0.265364781333157	0.999887670347947
1767	Myh14	0.400326359850885	2.65635286578014	1.23959679645077	0.265548775127578	0.999887670347947
1768	Npw	-0.775240473048305	-3.10941610484722	1.23953432753005	0.2655608191367	0.999887670347947
1769	Slc9a2	0.361329262551121	1.09607543347657	1.23906929318147	0.265650499135038	0.999887670347947
1770	Gnb3	0.798740429878638	-0.571167535781958	1.23865554009415	0.265730321432224	0.999887670347947
1771	Arsg	0.40439866164516	2.77646171641311	1.23857306199127	0.265746236885275	0.999887670347947
1772	Dmc1	0.467077656767121	0.625454175988249	1.23825866510449	0.265806915612642	0.999887670347947
1773	Mki67	0.26057196049844	5.65748734293066	1.23815530996415	0.265826866962795	0.999887670347947
1774	Hspa5	-0.204265972751915	8.18380421603093	1.23779610846864	0.265896220582606	0.999887670347947
1775	D630033O11Rik	0.689233783030843	-2.53453956634262	1.23662613729156	0.26612227154859	0.999887670347947
1776	Gm10560	0.502737564487158	1.56053655958871	1.23639487282626	0.266166982635136	0.999887670347947
1777	Ndufs3	-0.220152822546357	5.21395383016532	1.23569208914742	0.266302911420867	0.999887670347947
1778	Actn1	0.195071029347477	5.9929090263166	1.23559465161063	0.266321764107212	0.999887670347947
1779	Gpr182	0.410632271852458	1.28434551518949	1.23550304561021	0.266339489995349	0.999887670347947
1780	Magel2	0.41824787279571	4.99258284657328	1.23544730616467	0.266350276374265	0.999887670347947
1781	Ttc25	0.418552203713498	0.972574538283594	1.2352096412406	0.266396274036748	0.999887670347947
1782	Thap6	0.294776239532448	1.67106272104677	1.23371972225682	0.266684858423862	0.999887670347947
1783	5430403N17Rik	-0.486273682154083	-1.1196174860694	1.23270047416792	0.266882502265489	0.999887670347947
1784	Clec18a	1.05943020345259	-2.85458930574537	1.23205999897524	0.267006791083158	0.999887670347947
1785	Lmod1	0.448102576966226	0.0280305083996965	1.23163546049399	0.267089215575691	0.999887670347947
1786	Prkch	0.222198094272123	3.99714989687083	1.23163104667861	0.267090072688062	0.999887670347947
1787	BC002163	0.466912526250612	0.710180066806466	1.23114187202865	0.267185086043287	0.999887670347947
1788	Glod5	0.720871616585725	-1.70876218629401	1.2306149966218	0.267287469210821	0.999887670347947
1789	Adamts12	0.410715787005433	1.88351696823801	1.23056428739677	0.267297325677683	0.999887670347947
1790	Sipa1	0.241922348355923	5.11273696972964	1.23036637819377	0.267335798071812	0.999887670347947
1791	Fam216b	0.509069865862665	0.853202888705814	1.22963762094563	0.267477523740526	0.999887670347947
1792	Bbx	0.243043581315455	3.60920876452398	1.2284936127273	0.267700194656243	0.999887670347947
1793	Emilin1	0.34040386181275	3.31689850358526	1.22810651363943	0.267775592340983	0.999887670347947
1794	Icam5	-0.311264934614339	5.04254676613649	1.22702205165336	0.267986960762764	0.999887670347947
1795	C2cd4d	0.392257196394532	0.0794734516018152	1.22686078671881	0.268018410075065	0.999887670347947
1796	Lrrc32	0.265667337541487	3.13067596261963	1.22656730793451	0.268075655072331	0.999887670347947
1797	Nrbp2	0.398220603381892	8.14939512117904	1.22637006222874	0.268114137733818	0.999887670347947
1798	Alkbh3	0.209897264147891	4.19673834867762	1.22575164865169	0.268234834975218	0.999887670347947
1799	Samd8	0.1918013814864	6.37545252973574	1.22411245880865	0.26855508764655	0.999887670347947
1800	Tdp1	-0.181528947105759	5.33394394145486	1.22299149957057	0.268774367011235	0.999887670347947
1801	Mlxipl	0.423377632907721	0.830968250784893	1.2225663881133	0.268857584734481	0.999887670347947
1802	Myadm	0.231445535023179	5.07287989897007	1.22251781472657	0.268867095268313	0.999887670347947
1803	Myl9	0.282486973390982	3.92395548233157	1.22215899842656	0.268937363510704	0.999887670347947
1804	Cblb	0.212652592619875	5.92903668205699	1.22202301504086	0.268963999599365	0.999887670347947
1805	Haus7	-0.199647494104312	4.64586075017487	1.22177764811068	0.269012069798305	0.999887670347947
1806	Cntnap1	0.569321718533908	3.27836842428973	1.22160293448906	0.26904630474022	0.999887670347947
1807	Ugt1a6a	0.628947591112821	-0.695475927975561	1.22135119182163	0.269095643004222	0.999887670347947
1808	Als2cl	0.503714862146056	2.80200458472602	1.2211691009177	0.269131337475603	0.999887670347947
1809	Plekhm3	0.19840077311081	4.63970401065566	1.22055102192485	0.269252540852406	0.999887670347947
1810	Limd2	-0.192363476675704	6.40714527257482	1.2205478946517	0.269253154274258	0.999887670347947
1811	Cyp51	-0.175203780833863	7.62017288007362	1.22032930093678	0.269296036260806	0.999887670347947
1812	Grik4	0.261048868350985	4.45261259316968	1.22029909797062	0.269301961910423	0.999887670347947
1813	Ormdl1	-0.244580202196914	3.77587329747859	1.21931239261695	0.269495637453115	0.999887670347947
1814	Rbm4b	-0.187318829168666	5.36343542309537	1.21927358014528	0.269503259317562	0.999887670347947
1815	Tmco4	0.331350058355343	1.33516946208963	1.21891588361401	0.269573515251663	0.999887670347947
1816	Thsd1	0.325908697951987	3.29423509986042	1.21747635212803	0.269856488087012	0.999887670347947
1817	Phc3	0.182048516374973	6.15464735649736	1.21694251476549	0.269961520347678	0.999887670347947
1818	Chmp6	-0.210878472535759	5.49940384428753	1.21669307338234	0.270010615337061	0.999887670347947
1819	Adi1	-0.234204165680162	3.47251830440458	1.21620568913452	0.270106574380873	0.999887670347947
1820	Il6ra	0.341934736269295	1.33898645894716	1.21333533332065	0.270672572243066	0.999887670347947
1821	Slc30a1	0.243305752360604	4.85311748174486	1.21327485187052	0.270684514362157	0.999887670347947
1822	A430035B10Rik	-0.29848580322648	1.1454605683814	1.21317830555287	0.27070357888842	0.999887670347947
1823	Tril	0.331602161362241	5.10701131716451	1.2129105735616	0.270756455391575	0.999887670347947
1824	Slc25a21	0.66756891629243	-2.29633219663586	1.21266058331716	0.27080583959741	0.999887670347947
1825	Upk1a	0.52332044995111	0.0401208704390997	1.21236486915733	0.270864270856185	0.999887670347947
1826	Ttc21a	0.499095126123934	1.69938979674936	1.21179813795239	0.270976297450282	0.999887670347947
1827	Zic5	0.48120641245804	1.01843637329201	1.21135141371212	0.271064642934956	0.999887670347947
1828	Uchl1os	-0.401758467196088	1.15741647353568	1.21109508589013	0.271115351337394	0.999887670347947
1829	Aldh1a3	0.611988661165345	2.12232345507084	1.21001666379768	0.27132882169551	0.999887670347947
1830	Ace	0.386031585144447	4.86711420946822	1.20968822556097	0.271393876811642	0.999887670347947
1831	Dact3	0.195926891884658	6.35324804263776	1.20881388819603	0.271567155579879	0.999887670347947
1832	Dbndd1	-0.189862196286524	6.08855951957899	1.20875613864079	0.271578605431157	0.999887670347947
1833	DQ267101	-0.779449748258955	-3.07740772732752	1.20849986552944	0.271629423311563	0.999887670347947
1834	Wipf3	0.255435064003229	5.35717699048303	1.20712506735482	0.271902243279996	0.999887670347947
1835	Lfng	0.23377741538314	4.88413894243958	1.20683105389589	0.271960632898175	0.999887670347947
1836	Cep350	0.194987648217445	6.25307904037339	1.20624087449809	0.272077886995204	0.999887670347947
1837	Rps15	-0.207204124685157	8.22364406864153	1.20620890028906	0.272084241289529	0.999887670347947
1838	Btbd11	0.192576436165054	5.34588755377927	1.2055728458298	0.272210684203561	0.999887670347947
1839	Tmem248	0.17450470168302	5.58105871286829	1.20509132932764	0.27230645505532	0.999887670347947
1840	Rpa3	-0.33608762172928	2.30035074932894	1.20453982261696	0.272416198404164	0.999887670347947
1841	Prickle3	0.347414818206767	1.17639314177242	1.20445228756173	0.272433621943894	0.999887670347947
1842	Med12	0.30772057788871	6.87293278488553	1.20294297244169	0.272734265372327	0.999887670347947
1843	Atxn1	0.237288766583964	5.69891230988262	1.20155174480062	0.273011754960479	0.999887670347947
1844	Met	-0.324717169851978	5.53192142498205	1.20147744572114	0.273026584354151	0.999887670347947
1845	CK137956	0.351969864871542	2.25118940854851	1.20096759090886	0.273128373789694	0.999887670347947
1846	Itgb1	0.178718518850575	7.10487266591702	1.20028439799356	0.273264843709658	0.999887670347947
1847	Aldoa	0.235882339395396	8.08977595093957	1.19998606281854	0.273324463903386	0.999887670347947
1848	1110019D14Rik	0.387266498335315	-0.0906214782275887	1.19922327690623	0.273476975484587	0.999887670347947
1849	Dnah2	0.285085585064815	4.41000858056691	1.19824307634176	0.273673113677744	0.999887670347947
1850	Polr2k	-0.363028151436876	0.178632098529959	1.19808991716984	0.273703776769399	0.999887670347947
1851	Mir124a-3	-0.632126752968698	-2.67248228145016	1.19790863510461	0.273740075746878	0.999887670347947
1852	3110039I08Rik	-0.386711137093739	0.270677953069326	1.19761351791572	0.273799181392034	0.999887670347947
1853	Dcps	-0.221007631329996	5.00815535302699	1.19695560224151	0.273931005420251	0.999887670347947
1854	Ctsl	0.201912157406351	6.79194857735271	1.1965092487516	0.274020484875472	0.999887670347947
1855	G630025P09Rik	-0.48771776286424	-1.12946638177855	1.19521062568839	0.274281025451794	0.999887670347947
1856	1700030C10Rik	0.379505576343269	0.771900263859013	1.19391340835488	0.274541594393067	0.999887670347947
1857	Kcne2	0.746622289191152	1.86861414436135	1.19302449301702	0.274720328086745	0.999887670347947
1858	Pofut2	0.185504599418891	5.17272606065755	1.19291878576108	0.274741592299335	0.999887670347947
1859	Zmat5	-0.204481355332724	4.32853574398875	1.19247172940324	0.274831545602379	0.999887670347947
1860	Dyrk1b	0.19511124000417	4.61775745141951	1.19213100770373	0.274900127877457	0.999887670347947
1861	Lgr6	0.339102749022713	0.9726777562971	1.19187320261403	0.274952034536299	0.999887670347947
1862	Uros	-0.204520923535069	4.55226493614614	1.1917920020532	0.274968386062811	0.999887670347947
1863	Zfp809	0.252605098628267	2.39824083413869	1.19178548442154	0.274969698584841	0.999887670347947
1864	Gm14322	-0.388326282705235	-0.313327612210939	1.19162646875858	0.275001723629721	0.999887670347947
1865	Il17rc	0.454519236918332	1.01963975363414	1.19159718985649	0.275007620780464	0.999887670347947
1866	Hipk2	0.241149186618445	4.1686243191285	1.19138639445231	0.275050082396813	0.999887670347947
1867	Tap2	0.402101205490606	1.69847804679099	1.19127992694444	0.275071531830502	0.999887670347947
1868	Sec14l5	0.501333749893139	-1.34307449888357	1.19112830771875	0.275102081362417	0.999887670347947
1869	Snhg11	0.595637949307647	8.9879176510115	1.1910333308424	0.275121220282061	0.999887670347947
1870	Agmo	0.483777141182995	-0.527537860277348	1.18995349356162	0.275338937386745	0.999887670347947
1871	Fn1	0.294519233441111	7.47727207489661	1.1899342032537	0.275342828671104	0.999887670347947
1872	Hpca	0.210203992571996	6.65798638040304	1.18980265440288	0.275369366843292	0.999887670347947
1873	Il11ra1	0.30056488922875	3.03301147143794	1.18949213849378	0.275432021902503	0.999887670347947
1874	Cer1	-0.706401016912755	-2.79767046163025	1.18923681988526	0.27548355281572	0.999887670347947
1875	Mstn	-0.414361258770903	0.161457570978364	1.18906244476571	0.275518753878044	0.999887670347947
1876	Soga3	-0.201920584170018	7.2757299694652	1.18902523175068	0.275526266791774	0.999887670347947
1877	Tlr2	0.396144002929792	0.0742290247877269	1.1886027021697	0.275611589094193	0.999887670347947
1878	Fam19a1	-0.279730936165043	4.12213767666018	1.18787460560131	0.275758693092886	0.999887670347947
1879	Cyp7b1	0.305796590565293	2.38728108866781	1.18679994041487	0.275975997836893	0.999887670347947
1880	1700001O22Rik	0.332967825857893	0.885150442678146	1.18676560660427	0.275982943918016	0.999887670347947
1881	Scml2	0.330738154266715	2.89305894770517	1.18668698497784	0.275998850705026	0.999887670347947
1882	Gpc6	0.218980253287119	4.37163916047366	1.18582202923137	0.276173925303671	0.999887670347947
1883	Brpf3	0.182173228196731	5.55774785630585	1.18558462398634	0.276222002612715	0.999887670347947
1884	Col18a1	0.417542743604789	4.97456060379612	1.18474637059052	0.276391842809728	0.999887670347947
1885	Ankrd24	0.37216620130351	5.77329532688948	1.18411464393771	0.276519924976411	0.999887670347947
1886	Pclo	0.246837831341406	7.21294025815626	1.18386162699903	0.276571244927272	0.999887670347947
1887	Tpp1	0.269207509302428	5.19268369025066	1.18372249955838	0.276599469538588	0.999887670347947
1888	Lamc3	0.438952797320137	3.27527967814507	1.18316068340167	0.276713481339731	0.999887670347947
1889	Zfp787	0.203089453297554	4.26590172910766	1.18286479945872	0.276773550118325	0.999887670347947
1890	Kif24	0.274830954060972	1.777925132735	1.18282353970482	0.276781927756208	0.999887670347947
1891	1700023F06Rik	0.344546321460721	1.44198160655784	1.18278453741969	0.2767898473168	0.999887670347947
1892	Cd63	0.306896987969217	3.9953288073935	1.18210424420013	0.276928029267275	0.999887670347947
1893	AW822252	0.367744583845119	-0.00561218176991841	1.18154405274496	0.277041881163888	0.999887670347947
1894	Il1rapl2	-0.315781076576981	2.13905590279914	1.18150910159425	0.277048986498921	0.999887670347947
1895	Mr1	0.424422410883712	1.29011476040557	1.18125301033184	0.277101055133633	0.999887670347947
1896	Man2b2	0.303525206716264	4.18035483949976	1.18071463188379	0.277210558730834	0.999887670347947
1897	H19	0.414102648886873	6.46800585705488	1.18071150670173	0.277211194536829	0.999887670347947
1898	Usp18	-0.517471821496177	0.0628166174555761	1.1799939372706	0.277357229809695	0.999887670347947
1899	Rela	0.191153091561478	5.43620992559282	1.17992660543112	0.277370937735194	0.999887670347947
1900	Sox7	0.294997196618129	2.12067451747594	1.17982821532578	0.277390970270833	0.999887670347947
1901	Ndufa9	-0.24056015153408	6.5315934961245	1.17933430951622	0.277491558568091	0.999887670347947
1902	Ttc18	0.41638684748259	1.18981506744684	1.17924868304633	0.277509001827023	0.999887670347947
1903	Ppargc1b	0.309860567744237	1.03247012108277	1.17873082193826	0.277614526491738	0.999887670347947
1904	Gad1os	0.506144068161702	-1.21116752351388	1.17688147983608	0.277991779865997	0.999887670347947
1905	Radil	0.252282444661292	4.79911035090446	1.17667872436966	0.278033179874284	0.999887670347947
1906	Creg1	0.235309126149621	4.17469623406888	1.17663799426012	0.278041497365203	0.999887670347947
1907	Tac2	0.445539816668943	0.0953584962408635	1.17613934713312	0.278143351443163	0.999887670347947
1908	Map7	0.304411483508444	3.49494925925685	1.17537405684657	0.278299761698303	0.999887670347947
1909	Dll1	-0.231492799912767	4.91422787919566	1.17401421552639	0.27857795991969	0.999887670347947
1910	Gm3258	1.08732825977215	-2.82824899604019	1.17365617571869	0.278651266463841	0.999887670347947
1911	Cpox	0.221755914877788	3.97768460550328	1.1731625919485	0.278752364694152	0.999887670347947
1912	Trip6	0.325147576407601	3.76345492303051	1.17304527758825	0.2787764003908	0.999887670347947
1913	Gm16712	-0.443139656703126	-1.21164576252809	1.17300011124208	0.278785654895402	0.999887670347947
1914	Gm16740	-0.394249146034969	-0.637632106567554	1.17217811374023	0.278954148398303	0.999887670347947
1915	Egflam	0.307039769012682	3.42633749575863	1.17200513041054	0.278989622963098	0.999887670347947
1916	Rab3d	-0.177298229282112	5.69380721849482	1.17134215740823	0.279125634857442	0.999887670347947
1917	C130050O18Rik	-0.669252690167139	-2.18650733581756	1.17134024598702	0.279126027114934	0.999887670347947
1918	Tcn2	0.298527391538581	4.03246817551851	1.17131895301553	0.27913039685686	0.999887670347947
1919	Cenpk	-0.30815783333556	1.51140188840585	1.17075925954125	0.279245288041086	0.999887670347947
1920	Fam65a	0.236744867196906	7.0529134189673	1.17063416527762	0.279270974941423	0.999887670347947
1921	Snord32a	0.450677862423724	-0.420196407387853	1.16954752544442	0.279494231344536	0.999887670347947
1922	Kat6b	0.1877676843682	6.92324745551201	1.16883533173997	0.279640677745535	0.999887670347947
1923	Mt3	0.200335144934057	5.99044677235312	1.16835850453397	0.279738780484477	0.999887670347947
1924	Cdk5r2	0.260340816129076	7.63411076671235	1.16753285189894	0.27990875348797	0.999887670347947
1925	Gm5468	-0.229274592988506	4.10067360436009	1.16745389911698	0.279925013929177	0.999887670347947
1926	Fate1	-0.651038053365079	-2.67116113880872	1.16733029142983	0.279950473507115	0.999887670347947
1927	Akna	0.222947038483921	4.09456416814792	1.16692220262105	0.280034548645783	0.999887670347947
1928	Brinp3	-0.257809196929344	4.51732441751722	1.16668929137734	0.280082547690384	0.999887670347947
1929	Nfya	-0.196311719735178	6.55395621956379	1.16651216050091	0.280119058300295	0.999887670347947
1930	Mir143hg	0.572878539640683	0.0382165766892477	1.1647277154377	0.280487207348148	0.999887670347947
1931	Itga5	0.285821456412561	3.4033547775371	1.16450481511894	0.280533236833809	0.999887670347947
1932	Tsen2	-0.21996894234814	4.93725965999958	1.16384030461573	0.280670516554474	0.999887670347947
1933	Trabd2b	0.504418918246126	1.89503261976161	1.16267431390466	0.280911600991891	0.999887670347947
1934	Kdm5a	0.206058360735258	5.86092827093926	1.16153630223561	0.281147152617775	0.999887670347947
1935	Tmbim1	0.305155161701782	2.41615606887146	1.15977635795292	0.281511926648504	0.999887670347947
1936	Myh9	0.243338724043756	6.13903707132159	1.15952613849376	0.281563836809923	0.999887670347947
1937	Mrps11	-0.228994046175956	4.68153767891031	1.15854413995629	0.2817676777175	0.999887670347947
1938	Gm6588	0.732782399591946	-2.19058532345341	1.15852634924797	0.28177137239	0.999887670347947
1939	Hbb-y	-0.791803667638964	-1.31622841649963	1.15762223412644	0.281959214505009	0.999887670347947
1940	E130112N10Rik	0.558212681441376	-1.68027218503067	1.15641203502665	0.282210897544705	0.999887670347947
1941	Snhg1	-0.217788056319975	4.71907553334684	1.1563924609476	0.282214970666368	0.999887670347947
1942	Gm11985	0.838478930772906	-3.07561717606284	1.15626109704703	0.282242307778879	0.999887670347947
1943	Jun	0.207702934536538	5.87260394485757	1.1552124676375	0.282460649939211	0.999887670347947
1944	Cd1d1	-0.329747333045964	3.27824899004331	1.15354970669823	0.282807302707214	0.999887670347947
1945	Olfr545	0.822117229005297	-2.52494104298851	1.15347856501382	0.282822146344623	0.999887670347947
1946	Mir8091	0.649492014415472	-2.12957499158978	1.15287971507749	0.282947134835436	0.999887670347947
1947	Dusp3	0.183579576322854	5.25692874380058	1.15269403191173	0.282985903746092	0.999887670347947
1948	Ell	0.220913941175238	5.10908854150333	1.15237311439026	0.283052924177557	0.999887670347947
1949	Ccl3	0.459347218990394	-0.355484747288851	1.15208263786558	0.283113604630577	0.999887670347947
1950	Il4	0.622355455090002	-2.29673964833498	1.15186261572816	0.283159578143359	0.999887670347947
1951	Cacna1a	0.28085073805243	6.98628272026175	1.15101532059526	0.283336708312404	0.999887670347947
1952	Ctsb	0.186282398895341	8.45337198756479	1.15007393606078	0.283533672749364	0.999887670347947
1953	Sesn2	0.279804816441299	2.83506002739905	1.15000222492397	0.283548683864861	0.999887670347947
1954	Neurl3	0.501148090245101	-0.0247098746226011	1.14984080307292	0.283582477585205	0.999887670347947
1955	Mfsd4	0.259237740485049	3.05064200367079	1.14973877428339	0.283603839978001	0.999887670347947
1956	Cir1	-0.290219921361155	2.55106955012338	1.14943660189424	0.283667119617977	0.999887670347947
1957	Ilkap	-0.181772667585087	6.18504302626996	1.14925032783494	0.28370613723735	0.999887670347947
1958	Snai1	0.478246260607102	0.580210208790156	1.14924193930941	0.283707894487317	0.999887670347947
1959	2700046A07Rik	0.406436459712342	0.0906337909161842	1.14871818097275	0.283817640038708	0.999887670347947
1960	Nfu1	-0.188742625144708	5.16646245395103	1.14788269099702	0.283992815507708	0.999887670347947
1961	Lbx2	0.947857489047312	-3.07661660062676	1.14748665293231	0.284075899842732	0.999887670347947
1962	Tmem131	0.2131771680083	7.58721507826454	1.14704114848087	0.284169398476148	0.999887670347947
1963	Tmem145	0.341576718988535	7.30046333754477	1.14540306663832	0.284513520417876	0.999887670347947
1964	Kcnj16	0.339232840558218	1.76347653036529	1.14490806707516	0.284617611918837	0.999887670347947
1965	Mttp	0.287296356390857	2.83349407646897	1.14462730575223	0.284676673561555	0.999887670347947
1966	Lrriq1	0.365633134288929	0.770576141534718	1.14458932873976	0.284684663692123	0.999887670347947
1967	Hsd17b7	-0.219278145777876	4.62417240297061	1.14425439591865	0.284755143815092	0.999887670347947
1968	Lsm14b	-0.194014873794621	8.02827271776225	1.14414509517083	0.284778148826776	0.999887670347947
1969	Fam166a	0.763449331704071	-2.53914092091702	1.14397721230545	0.284813488464793	0.999887670347947
1970	Proser1	0.231217703450721	5.71713497088498	1.14391189956555	0.284827238413462	0.999887670347947
1971	Cacnb2	0.239489238292385	4.05525476673041	1.14369301761745	0.28487332461889	0.999887670347947
1972	Prkcq	-0.224798799032504	3.43928192855335	1.14350531383868	0.284912853704092	0.999887670347947
1973	Sycp2	0.49382608930074	0.963411887011726	1.14162170293804	0.285309914175471	0.999887670347947
1974	Fam120a	0.172467572005524	7.00504461521999	1.14160736891677	0.285312938440996	0.999887670347947
1975	Cd44	0.31030106249542	2.34032459669528	1.14129333375555	0.285379205399429	0.999887670347947
1976	Syn1	0.359080873094505	8.36505126134676	1.14042054537163	0.285563481710518	0.999887670347947
1977	Rasgrf1	0.211699806649067	5.11087093446157	1.13981582949901	0.285691247030431	0.999887670347947
1978	Ankrd9	0.26961252497735	1.63889459567381	1.13973976807345	0.285707322542869	0.999887670347947
1979	Ubc	-0.259050615608698	7.12935191523087	1.13888078096287	0.285888948384673	0.999887670347947
1980	Med13	0.208493454929915	6.66379781576431	1.13551896306487	0.28660118827712	0.999887670347947
1981	Pfkl	0.234566655721959	6.98747880457191	1.13511073149823	0.286687830185172	0.999887670347947
1982	Hsd11b1	0.388433009560687	0.279386458004586	1.13498744184001	0.28671400337262	0.999887670347947
1983	Ildr2	0.195590475874821	5.62359033236055	1.13488543791325	0.28673566010202	0.999887670347947
1984	Cryba4	0.519871951772061	-0.733899284484855	1.13455907288009	0.286804965505627	0.999887670347947
1985	Col4a5	0.427194342160243	4.58617519592872	1.13436220234279	0.286846782333	0.999887670347947
1986	Ssfa2	0.249133920496808	4.8733823604745	1.13427375397506	0.286865571973099	0.999887670347947
1987	B3gnt8	0.395370348588266	-0.491744416328784	1.13423586245297	0.28687362198459	0.999887670347947
1988	Cdc123	-0.1785487505059	6.10970830813357	1.13418963789454	0.286883442728926	0.999887670347947
1989	Ldlrad4	0.232013916175045	4.62970169606341	1.13341430293088	0.287048231978184	0.999887670347947
1990	Rnf6	0.226650148469666	4.47426754156122	1.13281056784518	0.287176632783524	0.999887670347947
1991	Rbms2	0.21133025175202	3.99758488328663	1.13236164386127	0.287272156083216	0.999887670347947
1992	Nkx1-1	-0.887129141767042	-3.29504060854535	1.13040498492471	0.287688971366914	0.999887670347947
1993	Col14a1	0.456573749271091	1.21693698516236	1.13013575204497	0.287746384586393	0.999887670347947
1994	Rlim	0.191598307642345	5.74827971967344	1.12969437797674	0.287840537994652	0.999887670347947
1995	Frmd4b	-0.201505639663378	6.55378533112224	1.12938860469023	0.287905788172018	0.999887670347947
1996	Elmsan1	0.197863437217409	4.52838100124257	1.12899021289734	0.287990830803467	0.999887670347947
1997	Glis2	0.188254618473826	5.06900594602712	1.12882457581903	0.28802619789472	0.999887670347947
1998	Kcna4	0.233356844346399	3.53373672073612	1.12818657608507	0.288162476238243	0.999887670347947
1999	Bank1	-0.508927323605151	-1.40944638599471	1.12806768398659	0.288187880954179	0.999887670347947
[truncated: 14,488 more rows]
