# Supplementary material for: Sequential perturbations to mouse corticogenesis following in utero maternal immune activation
Source: eLife. 2021 Mar 5;10:e60100. doi: 10.7554/eLife.60100 (PMC7979158; doi:10.7554/eLife.60100)
Supplement: Supplementary file 14. — Columns indicate gene symbols (gene_name), log2 fold change (LogFC), log2 counts per million (LogCPM), likelihood ratio statistics (LR), p value (PValue), and false discovery rate adjusted p value (FDR). [file elife-60100-supp14.zip › SupplementaryTable14GLM_4_timepoints_without_sex_cov.csv]

	gene_name	logFC	logCPM	LR	PValue	FDR	Age
1	Slc16a3	2.573115325	6.291739671	70.67030342	4.22E-17	6.92E-13	E12.5
2	Pdk1	1.447175544	6.202298304	62.83234349	2.25E-15	1.85E-11	E12.5
3	Arrdc4	-1.685633597	4.532097305	59.95773981	9.69E-15	5.30E-11	E12.5
4	Ciart	2.866305464	3.31564299	57.94385653	2.70E-14	1.11E-10	E12.5
5	Hk2	1.856484679	6.562389646	57.20061771	3.94E-14	1.29E-10	E12.5
6	Vegfa	1.868589547	7.384765358	54.48824516	1.56E-13	4.27E-10	E12.5
7	Kdm3a	1.061971479	7.815323473	45.09229857	1.88E-11	4.40E-08	E12.5
8	Pfkfb3	1.479929594	7.071958389	44.4506604	2.61E-11	5.35E-08	E12.5
9	Ddit4	1.781255669	8.055283981	43.98922069	3.30E-11	6.02E-08	E12.5
10	Bnip3	1.90947475	4.719145792	42.64432617	6.57E-11	1.08E-07	E12.5
11	Bhlhe40	1.994169247	5.306116765	42.32533922	7.73E-11	1.15E-07	E12.5
12	Egln3	1.8378141	4.798302512	41.13559324	1.42E-10	1.94E-07	E12.5
13	Stc2	2.2413265	3.305229812	38.03472755	6.95E-10	8.77E-07	E12.5
14	Txnip	-2.476071362	5.576470395	37.08129336	1.13E-09	1.33E-06	E12.5
15	Ldha	1.283422943	9.492302844	36.26036754	1.73E-09	1.89E-06	E12.5
16	Ppp1r3g	2.077177404	2.364112749	34.66788321	3.91E-09	4.01E-06	E12.5
17	Ak4	1.363094917	5.159744541	34.0105998	5.48E-09	5.29E-06	E12.5
18	Slc2a1	1.448922232	8.619204928	33.774446	6.19E-09	5.64E-06	E12.5
19	Adm	2.4977165	3.176375475	33.5880486	6.81E-09	5.88E-06	E12.5
20	Ubc	-1.407280867	6.747862315	32.72857633	1.06E-08	8.69E-06	E12.5
21	Aldoa	1.168698664	9.086347918	32.49244867	1.20E-08	9.34E-06	E12.5
22	Kbtbd11	0.839467384	6.863285229	31.94522811	1.59E-08	1.18E-05	E12.5
23	Hspa8	-1.100552454	9.155719283	31.12545589	2.42E-08	1.72E-05	E12.5
24	Pfkl	0.999167138	8.24913106	30.99125443	2.59E-08	1.77E-05	E12.5
25	Apold1	1.636172203	3.636144917	29.86177734	4.64E-08	3.04E-05	E12.5
26	8430408G22Rik	2.07189281	2.556208379	29.60985108	5.28E-08	3.33E-05	E12.5
27	Tfrc	0.982354347	6.556131093	28.38693174	9.93E-08	6.03E-05	E12.5
28	Slc13a4	-2.449524038	-0.299863512	27.35634126	1.69E-07	9.91E-05	E12.5
29	Aplnr	-1.502822297	5.020416965	25.41976369	4.61E-07	0.000260736	E12.5
30	Sla	-2.203033081	1.952464252	25.27543349	4.97E-07	0.000271626	E12.5
31	Arrdc3	1.342513662	6.902789057	23.77936906	1.08E-06	0.000571397	E12.5
32	Fam84a	-0.959140663	5.228301077	23.61190614	1.18E-06	0.000603865	E12.5
33	Esm1	1.68752145	1.823471993	23.16230008	1.49E-06	0.000739747	E12.5
34	Jmjd6	0.809273838	6.85782855	23.01992791	1.60E-06	0.000773172	E12.5
35	Kcne3	1.871285418	1.756912331	22.93323077	1.68E-06	0.000785729	E12.5
36	Rlf	0.798874032	6.576440396	22.82253597	1.78E-06	0.000809189	E12.5
37	Tpi1	0.964504072	9.340914511	22.72012096	1.87E-06	0.000830415	E12.5
38	Alkbh5	0.752978909	7.243738282	22.57173931	2.02E-06	0.000873478	E12.5
39	P4ha1	1.324558101	6.323285919	22.08351853	2.61E-06	0.00107115	E12.5
40	Hes1	0.958656379	6.283931674	22.08147197	2.61E-06	0.00107115	E12.5
41	Hsph1	-0.694526257	7.529964591	21.95385856	2.79E-06	0.001116867	E12.5
42	Grhpr	1.049817243	4.712747692	21.88691889	2.89E-06	0.001128976	E12.5
43	Rn45s	1.546515997	9.934344676	21.76908427	3.08E-06	0.001147296	E12.5
44	Trp53inp1	-0.981181117	5.614098901	21.76677298	3.08E-06	0.001147296	E12.5
45	Gm10677	3.226009484	-1.752977202	21.36124747	3.80E-06	0.001385945	E12.5
46	Slc22a8	-2.638894672	0.242509727	21.07459976	4.42E-06	0.001574533	E12.5
47	2810459M11Rik	-2.774135831	1.359472616	20.6209347	5.60E-06	0.00195289	E12.5
48	Ier3	1.949349833	2.856585838	20.52844746	5.88E-06	0.002006856	E12.5
49	Boc	0.894406219	7.2707404	20.223575	6.89E-06	0.002305432	E12.5
50	Alox15	-3.276710213	-0.580900873	19.61420235	9.48E-06	0.003107441	E12.5
51	Pgm2	0.763641148	5.834670487	18.89221526	1.38E-05	0.004446722	E12.5
52	Hist3h2a	-0.803998583	5.73564385	18.67513255	1.55E-05	0.004837676	E12.5
53	H2-Ab1	1.791477629	0.998092564	18.65814646	1.56E-05	0.004837676	E12.5
54	Pcsk9	1.55401006	3.292420397	18.61227279	1.60E-05	0.004863721	E12.5
55	Gas1	0.908686631	8.455372444	18.54681163	1.66E-05	0.004942121	E12.5
56	Mir3064	-1.764764991	0.479581196	18.29159977	1.90E-05	0.005549493	E12.5
57	Nxph2	-2.70521549	-1.053167723	18.22002916	1.97E-05	0.005660887	E12.5
58	Gabrd	-3.498885246	-2.51410202	17.97402647	2.24E-05	0.006330547	E12.5
59	Kcnj12	-1.943086175	-0.16955015	17.80351748	2.45E-05	0.006806564	E12.5
60	Gpi1	0.733242415	8.498397198	17.61504703	2.70E-05	0.007390226	E12.5
61	Jun	0.742082221	7.662879366	17.47634718	2.91E-05	0.007819131	E12.5
62	Atp6v1b1	-4.071099575	-3.047626128	17.26924052	3.24E-05	0.008578701	E12.5
63	Edf1	-0.615425979	6.968248643	17.05001566	3.64E-05	0.009475346	E12.5
64	Slc38a5	-1.867580743	2.798275733	16.99007922	3.76E-05	0.00962641	E12.5
65	Rnf157	-0.585585155	7.07810235	16.91409838	3.91E-05	0.009865353	E12.5
66	Snn	-0.840913207	8.179906348	16.84054602	4.07E-05	0.010099773	E12.5
67	Tmem179	-1.354842296	3.809203249	16.77414852	4.21E-05	0.010303295	E12.5
68	AA387883	-2.033056542	-1.600230403	16.54075124	4.76E-05	0.011480975	E12.5
69	Sidt1	-2.057643426	-0.035774516	16.4340384	5.04E-05	0.011969681	E12.5
70	Tbl2	0.685872516	5.957897341	16.32956644	5.32E-05	0.012467279	E12.5
71	Pgk1	1.418900082	3.438452298	16.22893426	5.61E-05	0.012962134	E12.5
72	Cdon	0.749125424	8.073468624	16.06649934	6.12E-05	0.013926675	E12.5
73	Disp2	-0.68048538	5.766313362	15.97252953	6.43E-05	0.01436111	E12.5
74	Tmem213	5.072853562	-2.836201825	15.9418332	6.53E-05	0.01436111	E12.5
75	Gm694	-3.300782456	-2.809176349	15.93105936	6.57E-05	0.01436111	E12.5
76	Draxin	-0.705074415	6.980764507	15.83189204	6.92E-05	0.01493456	E12.5
77	Hist2h2bb	3.723785846	-1.437891601	15.78725236	7.09E-05	0.014985047	E12.5
78	Manf	-0.599080857	6.411121646	15.77635902	7.13E-05	0.014985047	E12.5
79	9330159F19Rik	-0.730648447	5.375975614	15.72373164	7.33E-05	0.015169139	E12.5
80	Guca2b	5.337118022	0.100941867	15.70536715	7.40E-05	0.015169139	E12.5
81	Mir25	-2.309300305	-0.68814139	15.60827123	7.79E-05	0.015619597	E12.5
82	Gbp4	-2.247369419	-1.159255729	15.60332662	7.81E-05	0.015619597	E12.5
83	Chka	0.649601384	5.759319702	15.52993823	8.12E-05	0.015976457	E12.5
84	Zfp395	1.040119947	5.996830407	15.51505887	8.19E-05	0.015976457	E12.5
85	Gpc4	0.857779074	6.373593644	15.47294265	8.37E-05	0.016144233	E12.5
86	A330033J07Rik	2.609024046	3.479722143	15.421785	8.60E-05	0.016394328	E12.5
87	BC049635	1.717484056	-0.476261238	15.29393397	9.20E-05	0.017340468	E12.5
88	Slco1c1	-2.03195126	1.443996007	15.16090701	9.87E-05	0.018277168	E12.5
89	Ankrd66	-2.662140735	-1.97014137	15.1516558	9.92E-05	0.018277168	E12.5
90	Defb11	-2.890793803	-2.135183649	15.05067794	0.000104663	0.01906721	E12.5
91	Bcan	-1.801521873	2.617763777	15.02114549	0.000106313	0.019155079	E12.5
92	Rbm3	0.70158689	5.589874402	14.94706074	0.00011057	0.019705529	E12.5
93	Hs3st2	-2.291335233	-0.122291232	14.83009287	0.000117643	0.02074063	E12.5
94	En2	-4.75607294	0.035534708	14.77111987	0.00012138	0.021171825	E12.5
95	2900009J06Rik	-1.461617091	-0.550103817	14.62652263	0.000131057	0.022619067	E12.5
96	Ankrd37	1.397493424	3.615247311	14.56039986	0.000135737	0.02318281	E12.5
97	Afp	4.972004688	3.373621087	14.48944384	0.000140947	0.023824432	E12.5
98	Creb5	1.290097402	4.574892362	14.4327618	0.000145253	0.024243492	E12.5
99	Gapdh	1.887896237	2.405076872	14.41816303	0.000146384	0.024243492	E12.5
100	Ibsp	-3.075650405	-2.012190468	14.34074681	0.000152527	0.02483979	E12.5
101	Slc6a13	-2.108455206	1.987248174	14.33143891	0.000153283	0.02483979	E12.5
102	Prph	-1.85478441	0.201489703	14.3162028	0.000154529	0.02483979	E12.5
103	Ptpro	-0.729888767	5.842151755	14.25828749	0.000159358	0.025367246	E12.5
104	Cdc25b	0.571498996	7.24626789	14.19250769	0.000165026	0.026017031	E12.5
105	Adamts20	1.396945798	5.120922508	14.15985648	0.000167915	0.02607989	E12.5
106	Slc16a6	1.43661436	3.384751676	14.13159185	0.000170457	0.02607989	E12.5
107	Spock2	-0.923715446	6.010777176	14.12808416	0.000170775	0.02607989	E12.5
108	Kcnh3	-1.452013463	2.010145572	14.11696407	0.000171788	0.02607989	E12.5
109	Galk1	0.746299507	6.199930432	14.02199829	0.000180684	0.027178908	E12.5
110	Xbp1	-0.918798816	5.70748457	13.93019735	0.000189726	0.028057246	E12.5
111	Gm15401	3.354773768	-1.022437416	13.91707205	0.000191055	0.028057246	E12.5
112	Tiam2	-1.131707414	5.339026646	13.91115909	0.000191657	0.028057246	E12.5
113	Fzd8	0.79343265	7.180633417	13.79128666	0.000204281	0.029078869	E12.5
114	Gli3	0.943694693	8.060534872	13.7690082	0.000206718	0.029078869	E12.5
115	Slc22a6	-2.598413891	2.432726603	13.76864429	0.000206758	0.029078869	E12.5
116	Ucn3	-4.46034648	-3.650724404	13.76395398	0.000207275	0.029078869	E12.5
117	Hmga2	1.266776722	7.960485659	13.75468597	0.000208301	0.029078869	E12.5
118	Nos1	-1.544724322	1.360458378	13.74590053	0.000209277	0.029078869	E12.5
119	Tnfaip3	1.466884217	3.084389787	13.60255779	0.000225878	0.030956828	E12.5
120	Phlpp1	0.577098117	6.599694158	13.59434812	0.000226868	0.030956828	E12.5
121	Mt2	0.913441586	4.656037939	13.58124459	0.000228457	0.030956828	E12.5
122	Zkscan17	0.549922944	6.583609392	13.55751622	0.000231363	0.031093678	E12.5
123	1110038B12Rik	0.578950119	6.500007533	13.53534858	0.000234112	0.031207306	E12.5
124	Plod2	0.965920409	5.421876748	13.32471741	0.00026193	0.034633956	E12.5
125	Mir378b	3.743970594	-2.177597441	13.24942405	0.000272664	0.035764743	E12.5
126	Gpc6	0.801633433	5.839213163	13.23217816	0.000275184	0.035808843	E12.5
127	Lrig1	0.602733683	6.614723391	13.15948622	0.000286067	0.036931966	E12.5
128	LOC101669761	1.718075933	-0.329624451	13.11178554	0.000293444	0.037588326	E12.5
129	Lonrf2	-0.73538781	5.434247309	13.05784341	0.000302017	0.038195216	E12.5
130	Chd2	0.616301226	7.365815598	13.04189737	0.000304599	0.038195216	E12.5
131	Nwd2	-1.782536268	2.116653888	13.03838976	0.00030517	0.038195216	E12.5
132	Kcns2	-1.766963169	-0.462909757	13.01897786	0.00030835	0.038300817	E12.5
133	2610307P16Rik	1.087191336	4.022414587	12.95723733	0.000318687	0.039287172	E12.5
134	Tfap2c	0.678255561	6.395177018	12.939024	0.000321803	0.039375208	E12.5
135	Atp13a5	-2.322723093	-2.163317979	12.91292161	0.000326322	0.039632356	E12.5
136	Hist1h2bc	-0.995820222	3.035939796	12.87533622	0.000332941	0.040138964	E12.5
137	Tmem50b	-0.736805386	5.18922374	12.82142348	0.000342673	0.041010694	E12.5
138	Ptgds	-2.334032482	1.246328098	12.76200416	0.000353732	0.041723674	E12.5
139	Scd3	-1.444016785	-0.138930829	12.75022825	0.000355966	0.041723674	E12.5
140	Muc2	2.171208603	-0.225708577	12.73683897	0.000358523	0.041723674	E12.5
141	Fam49a	-0.91507628	5.591590711	12.7353465	0.000358809	0.041723674	E12.5
142	Chrm1	-1.403395575	0.89098642	12.69792715	0.000366061	0.042267171	E12.5
143	Shisa2	0.826388536	7.468788908	12.6823664	0.00036912	0.042322332	E12.5
144	Lrrc75b	-0.882580641	5.055464895	12.66610169	0.000372345	0.042395623	E12.5
145	Prss56	-2.290363899	-2.301455357	12.60375109	0.000384973	0.043366237	E12.5
146	Maml3	0.675449146	6.138349403	12.59800134	0.000386159	0.043366237	E12.5
147	Trp53inp2	-0.587488019	7.742122901	12.55800101	0.000394514	0.04400302	E12.5
148	Nlrp5-ps	-1.29359262	1.00737026	12.54454224	0.000397365	0.04402162	E12.5
149	Xylt1	1.002946597	4.514952835	12.52639341	0.000401244	0.044126963	E12.5
150	Kdm7a	0.672256248	5.683734489	12.51499561	0.000403699	0.044126963	E12.5
151	Tgm6	-3.002682587	-2.939667329	12.43389658	0.000421611	0.045779732	E12.5
152	Odc1	0.632510776	8.071323694	12.41749784	0.00042533	0.045879647	E12.5
153	Prr32	-2.635191398	-1.414914904	12.35280652	0.000440324	0.047060909	E12.5
154	Icam5	-1.413875121	0.022129948	12.32847322	0.000446101	0.047060909	E12.5
155	Fam19a1	-1.823438675	-0.141844567	12.32086845	0.000447922	0.047060909	E12.5
156	Thy1	-2.139980828	-0.083873578	12.31792511	0.000448629	0.047060909	E12.5
157	Gpr25	-1.795732441	-0.873820412	12.30378487	0.000452041	0.047060909	E12.5
158	Spdef	1.68127914	-0.767043206	12.29775977	0.000453502	0.047060909	E12.5
159	Tmem229b	-0.823854239	5.59542968	12.2786408	0.000458172	0.04724646	E12.5
160	Eef1a2	-0.85762125	5.437996168	12.23152534	0.000469888	0.04815174	E12.5
161	Ablim3	-1.140908196	4.257796696	12.21081854	0.000475132	0.048386717	E12.5
162	4930549G23Rik	2.266070136	-0.788749496	12.17958224	0.000483155	0.048900021	E12.5
163	Hist1h1b	3.114023657	-0.917666943	12.16193227	0.000487748	0.048985672	E12.5
164	C4b	-2.179146962	-1.382287402	12.15343187	0.000489976	0.048985672	E12.5
165	Il20rb	1.213663856	1.536672784	12.13346755	0.000495249	0.049212791	E12.5
166	Ngfr	-1.345505067	4.593741372	12.11491833	0.0005002	0.049405325	E12.5
167	Prap1	4.49497154	1.407281114	12.05094456	0.000517661	0.050823813	E12.5
168	Tanc1	0.751553991	5.833406232	11.97794212	0.00053834	0.052539423	E12.5
169	2410006H16Rik	0.661144951	5.897592408	11.9551982	0.000544951	0.05262376	E12.5
170	Scd1	0.802683578	5.753132542	11.95290213	0.000545623	0.05262376	E12.5
171	Olfm1	-0.579230902	7.580805981	11.91507739	0.000556814	0.053389043	E12.5
172	Camk2b	-0.918794417	5.197529026	11.89652568	0.000562387	0.05360991	E12.5
173	Cecr6	-0.762050831	4.536892449	11.87610255	0.000568588	0.053887681	E12.5
174	Kcnv1	-1.399721348	0.768786724	11.83984283	0.000579767	0.054631396	E12.5
175	Adm2	2.923131065	-2.246603567	11.80098679	0.000591993	0.054654345	E12.5
176	9330179D12Rik	2.46356228	0.038826171	11.79890502	0.000592656	0.054654345	E12.5
177	Acot7	-0.616111046	6.575840934	11.79360037	0.000594347	0.054654345	E12.5
178	Gabbr2	-1.258268284	2.910531809	11.78646203	0.00059663	0.054654345	E12.5
179	Bhlhb9	-0.56919426	6.132420738	11.78631367	0.000596678	0.054654345	E12.5
180	Ascl2	2.127289433	-0.775248008	11.76700401	0.000602899	0.054917435	E12.5
181	Pard3b	0.743304778	4.967307957	11.72971035	0.000615102	0.055719374	E12.5
182	Ttpal	-0.558407664	5.673039211	11.71936141	0.000618532	0.055722235	E12.5
183	Adam1a	-1.170275177	1.673299671	11.687743	0.000629132	0.056367449	E12.5
184	Has1	2.487014861	-1.177036585	11.62212412	0.000651719	0.058073857	E12.5
185	Osmr	-1.317811942	0.167972558	11.59195158	0.000662379	0.058467779	E12.5
186	Map6	-0.548119772	7.133454198	11.58387537	0.000665262	0.058467779	E12.5
187	Plekha7	0.676846132	5.634811029	11.57320915	0.000669088	0.058467779	E12.5
188	Gfra4	-1.163075774	2.56305047	11.56572326	0.000671788	0.058467779	E12.5
189	Ube2ql1	-0.726604895	6.326082644	11.55263027	0.000676535	0.058467779	E12.5
190	Prdm16	0.806670048	6.780353276	11.53602112	0.000682606	0.058467779	E12.5
191	Lor	-1.165244771	1.391348949	11.53499622	0.000682982	0.058467779	E12.5
192	Klhdc7a	-1.677212861	1.325671864	11.53041355	0.000684668	0.058467779	E12.5
193	Cpa1	-1.603484461	-1.411086566	11.4897299	0.000699818	0.059176447	E12.5
194	Rasal1	-1.607952426	-1.111897733	11.48801276	0.000700465	0.059176447	E12.5
195	Gm10548	-1.246259698	0.08093175	11.47920038	0.000703794	0.059176447	E12.5
196	Unc5a	-0.716610896	4.885471638	11.40100224	0.000734045	0.061123843	E12.5
197	Jph4	-0.585971632	6.660301142	11.39097449	0.000738018	0.061123843	E12.5
198	Sprn	-1.308080746	2.320686589	11.39067102	0.000738139	0.061123843	E12.5
199	Purg	-0.685107073	4.838240331	11.35465234	0.000752592	0.062007536	E12.5
200	Mapt	-0.776934036	8.618022933	11.34166142	0.000757875	0.062130586	E12.5
201	Jakmip1	-1.102516853	3.624230126	11.30751214	0.000771941	0.062968907	E12.5
202	Cstf2t	-0.551094454	6.325957864	11.28366354	0.000781921	0.063467213	E12.5
203	Gpr88	-1.228889213	2.413020854	11.26498834	0.000789827	0.063656003	E12.5
204	Nr4a3	-1.452865125	1.74095211	11.25986021	0.000792012	0.063656003	E12.5
205	Stk39	0.488682079	6.774605358	11.15240921	0.000839226	0.067121714	E12.5
206	Ptprt	-1.093244089	3.604779613	11.12477997	0.00085182	0.067798241	E12.5
207	A630076J17Rik	3.528097868	-3.019749854	11.11027952	0.000858506	0.068000273	E12.5
208	Snord38a	4.569192836	-3.277035989	11.09621298	0.000865042	0.068188587	E12.5
209	Rhbdl3	-0.718416323	6.177614108	11.04423552	0.000889634	0.069600307	E12.5
210	Mir7231	4.483820944	-3.426094194	11.03476669	0.000894189	0.069600307	E12.5
211	Ldoc1	-1.394310534	-0.585055102	11.03166669	0.000895686	0.069600307	E12.5
212	Pcp4l1	-1.210568617	2.725724934	11.01116931	0.000905645	0.070042239	E12.5
213	Dlx1as	-0.569479187	5.889943608	10.94638012	0.000937867	0.072193714	E12.5
214	Seh1l	0.485136342	6.870641392	10.90953714	0.000956704	0.07285392	E12.5
215	St8sia3	-0.922740194	4.71861034	10.90354046	0.000959806	0.07285392	E12.5
216	1700030J22Rik	-1.028784979	2.659920798	10.90131481	0.00096096	0.07285392	E12.5
217	Dtx1	-0.576595334	6.49674764	10.89504796	0.000964217	0.07285392	E12.5
218	Mt1	0.721852074	5.356235535	10.88348768	0.000970254	0.072934345	E12.5
219	Ero1l	0.749413321	4.744829932	10.87192502	0.00097633	0.072934345	E12.5
220	Mir6935	2.155532752	0.753270766	10.86757429	0.000978626	0.072934345	E12.5
221	Kcnk9	-1.807992332	-0.95370104	10.84796939	0.000989042	0.073377036	E12.5
222	Jrk	-0.762936628	4.487964757	10.83443891	0.000996295	0.073582223	E12.5
223	Aqp6	-2.473505542	-1.914026859	10.8129268	0.001007938	0.074108326	E12.5
224	Rbm12	-0.539578438	6.575631308	10.76493172	0.001034414	0.075715396	E12.5
225	Flt1	0.930350935	4.937585595	10.70817013	0.001066635	0.077612677	E12.5
226	Snph	-0.886505469	3.575140383	10.69609273	0.00107362	0.077612677	E12.5
227	Znrf3	0.814850192	4.78114977	10.69451722	0.001074535	0.077612677	E12.5
228	1700093K21Rik	3.2154582	-2.347419397	10.66916585	0.001089362	0.078338529	E12.5
229	Stc1	1.156873764	3.20141796	10.64260298	0.00110512	0.079124677	E12.5
230	Amer3	-0.860089051	4.724709678	10.53895543	0.001168845	0.082959685	E12.5
231	Pcyt1b	-0.521045459	5.890096171	10.53126744	0.001173717	0.082959685	E12.5
232	Fam81a	-1.040441445	2.65578974	10.53103847	0.001173862	0.082959685	E12.5
233	Nptxr	-1.12113428	1.680218709	10.51864481	0.001181761	0.083159467	E12.5
234	Dlg1	0.522922772	6.700745283	10.49827395	0.001194861	0.083721976	E12.5
235	Phyhipl	-0.679889078	5.38367176	10.48937809	0.001200628	0.083768056	E12.5
236	Apba1	-0.660735095	5.449246385	10.45538119	0.001222927	0.084673856	E12.5
237	Gpr37l1	-3.483025104	-3.47262966	10.45205708	0.001225129	0.084673856	E12.5
238	F5	-1.409078312	-0.107737533	10.44607533	0.001229103	0.084673856	E12.5
239	Samd10	-0.638802235	6.286402509	10.4266484	0.001242099	0.085033878	E12.5
240	Dnah6	-1.912108442	0.072501148	10.42278309	0.001244702	0.085033878	E12.5
241	Robo3	1.329186867	6.18657888	10.37945289	0.001274254	0.086691604	E12.5
242	Igfbp3	1.021406042	5.271901951	10.31224273	0.001321506	0.089323515	E12.5
243	D030047H15Rik	2.001481542	1.771251697	10.3089917	0.001323836	0.089323515	E12.5
244	Serpinb9b	-2.223312924	-2.653843323	10.27549072	0.00134809	0.090587237	E12.5
245	9630028B13Rik	-1.154942092	2.990212209	10.26733806	0.00135406	0.090617031	E12.5
246	Trim9	-0.851278744	4.691662834	10.24778368	0.001368489	0.09121036	E12.5
247	Fgfr2	0.621802476	7.184404543	10.23010914	0.001381665	0.091216118	E12.5
248	B230209E15Rik	-2.344957817	-1.22457687	10.22900168	0.001382495	0.091216118	E12.5
249	2810049E08Rik	1.215261727	0.6311216	10.22530875	0.001385266	0.091216118	E12.5
250	Wdr96	-1.123849358	0.762407651	10.20605304	0.001399804	0.091804771	E12.5
251	Iyd	-2.519267389	-2.667185088	10.19510976	0.001408136	0.091983244	E12.5
252	Pappa	1.171502336	4.239741658	10.16682275	0.001429905	0.092462058	E12.5
253	Ppp2r2c	-0.956770818	4.933630372	10.15792206	0.001436825	0.092462058	E12.5
254	Atp1a2	-0.579223079	5.922055094	10.15480317	0.001439258	0.092462058	E12.5
255	Atp2b3	-1.084965154	2.415768063	10.15443863	0.001439542	0.092462058	E12.5
256	Adra2c	-1.305561393	1.050086973	10.13964639	0.00145114	0.092462058	E12.5
257	Sh3bgrl2	-0.871540291	3.863370361	10.1353603	0.001454518	0.092462058	E12.5
258	Dok4	-0.678460055	5.622837666	10.13482457	0.001454941	0.092462058	E12.5
259	Ptpru	0.803319738	7.341410712	10.10940043	0.001475149	0.093384366	E12.5
260	Snord32a	2.212126401	0.666702243	10.09053226	0.001490331	0.093982536	E12.5
261	Snap25	-0.744730205	5.413722915	10.08075089	0.001498263	0.094120745	E12.5
262	Tmem72	-3.077654578	-2.980297551	10.04693323	0.001526018	0.095479281	E12.5
263	Car4	-1.459673647	-0.066526231	10.04028485	0.001531535	0.095479281	E12.5
264	Cdk2ap2	-0.632202997	4.912670346	10.00256644	0.001563222	0.096746071	E12.5
265	Tspyl4	-0.689299918	6.98292617	10.00205514	0.001563656	0.096746071	E12.5
266	Dpp10	-1.416915278	1.962433739	9.983428174	0.001579553	0.097246329	E12.5
267	Chga	-0.664972652	5.531834334	9.978712322	0.001583604	0.097246329	E12.5
268	Spock1	-1.065463372	4.482479071	9.967956105	0.001592882	0.097451107	E12.5
269	Fam20c	-0.607171083	6.020659045	9.958798957	0.001600825	0.097558528	E12.5
270	Zfp516	0.565651296	7.251478404	9.952239609	0.001606538	0.097558528	E12.5
271	Nav3	-0.668665782	4.829811945	9.942631152	0.001614946	0.097707184	E12.5
272	Map9	-0.59200582	5.657199825	9.921786749	0.001633337	0.098179666	E12.5
273	Ankrd16	0.981785673	4.946324991	9.918660591	0.001636114	0.098179666	E12.5
274	Fam208b	-0.520023222	6.105075894	9.911801002	0.001642223	0.098179666	E12.5
275	Lrp4	0.621446321	6.804618821	9.906783119	0.001646707	0.098179666	E12.5
276	Neto2	-0.677789251	5.498324893	9.889921681	0.001661864	0.098383409	E12.5
277	Cpne4	-1.349003406	1.625225655	9.889632995	0.001662125	0.098383409	E12.5
278	Bbs10	-1.126242307	2.700296424	9.882710416	0.00166839	0.098383768	E12.5
279	Prr18	-0.859212446	4.304447448	9.876296738	0.001674216	0.098383768	E12.5
280	Lrp11	-0.615570704	5.309745434	9.869805539	0.001680133	0.098383768	E12.5
281	Prepl	-0.518377736	5.970103933	9.839396173	0.001708136	0.099667584	E12.5
282	C2cd4c	-1.127171969	1.540508481	9.813316162	0.001732528	0.100255358	E12.5
283	Bhlhe22	-0.836992923	5.187564118	9.812154012	0.001733623	0.100255358	E12.5
284	Ccdc73	-1.056744454	1.103138281	9.802082528	0.001743144	0.100255358	E12.5
285	Gbgt1	-1.864700581	-1.386270735	9.801643106	0.00174356	0.100255358	E12.5
286	Ddo	-1.801162769	-2.096614725	9.794164471	0.001750665	0.100255358	E12.5
287	Crip2	-0.628144863	7.559179789	9.789725285	0.001754897	0.100255358	E12.5
288	Krt73	-1.484772004	-1.044129993	9.780167396	0.001764043	0.100427921	E12.5
289	Parp11	-0.499010819	6.141333893	9.745150354	0.001797964	0.101431134	E12.5
290	Nanos2	1.69954468	-1.250803592	9.740974463	0.001802053	0.101431134	E12.5
291	Trim6	1.81666666	0.812378266	9.739780576	0.001803224	0.101431134	E12.5
292	Gpr85	-0.863703736	5.144325318	9.736536443	0.00180641	0.101431134	E12.5
293	Pgam1	1.11779082	3.426177786	9.717700307	0.001825017	0.102126227	E12.5
294	Chl1	-1.239841355	5.693728242	9.691907757	0.001850813	0.102784363	E12.5
295	Mrgprf	-2.119894704	0.734654503	9.683092138	0.001859714	0.102784363	E12.5
296	Htr4	-2.288160354	-2.322916943	9.679213025	0.001863644	0.102784363	E12.5
297	St6gal1	-0.47804506	6.249133847	9.671413361	0.001871573	0.102784363	E12.5
298	Prps1l3	-0.58284523	5.375881658	9.66988634	0.001873129	0.102784363	E12.5
299	Zfp85os	-1.107782688	0.469075663	9.666557178	0.001876526	0.102784363	E12.5
300	Nek11	-1.217640567	0.206882093	9.662514348	0.00188066	0.102784363	E12.5
301	Zfp672	-0.558089017	5.042160893	9.635801086	0.00190821	0.103943538	E12.5
302	4-Mar	-1.014652426	3.83823791	9.622144656	0.001922451	0.104195299	E12.5
303	Trib2	-0.488994825	6.736156105	9.619194842	0.001925541	0.104195299	E12.5
304	1110019D14Rik	-1.05453994	0.627604471	9.583607383	0.001963223	0.105884878	E12.5
305	Ppp1r14c	-1.291454114	2.824521811	9.560292204	0.001988315	0.106886576	E12.5
306	1700001C02Rik	-2.272027118	-2.723866694	9.546328972	0.002003497	0.107350781	E12.5
307	Armc6	-0.707914564	4.962056765	9.534530685	0.002016417	0.107651271	E12.5
308	1500015O10Rik	-1.827845856	0.977457311	9.52743155	0.002024232	0.107651271	E12.5
309	Hexim1	-0.615618497	5.727574098	9.523292785	0.002028802	0.107651271	E12.5
310	Ticrr	0.670628893	6.110168586	9.506436907	0.002047524	0.10787651	E12.5
311	Ubfd1	-0.482044908	6.76504139	9.504794068	0.002049358	0.10787651	E12.5
312	2900026A02Rik	0.618518746	5.544312356	9.493762663	0.002061716	0.10787651	E12.5
313	Map3k19	-2.147739595	-1.343520944	9.490602436	0.00206527	0.10787651	E12.5
314	Akap8l	0.648315489	6.07247833	9.488607266	0.002067517	0.10787651	E12.5
315	Grm5	-1.447349616	1.963061993	9.484169746	0.002072524	0.10787651	E12.5
316	Jakmip3	-1.165565047	-0.152305632	9.474710164	0.002083238	0.108091043	E12.5
317	Dynll1	-0.645466936	7.997645087	9.444838382	0.002117442	0.109519155	E12.5
318	Ptgfrn	0.482996838	7.894067618	9.425475284	0.002139916	0.110333546	E12.5
319	Cdkl2	-1.311789149	-0.031963997	9.412334025	0.002155307	0.110354696	E12.5
320	Mob3b	0.769252339	4.266302953	9.408625307	0.002159671	0.110354696	E12.5
321	Iqca	-1.812099258	-1.679889615	9.405862761	0.002162927	0.110354696	E12.5
322	Nos2	-1.048952162	1.13755006	9.401762617	0.002167769	0.110354696	E12.5
323	Rprml	-2.116320367	-1.276747829	9.396517872	0.002173979	0.110354696	E12.5
324	Notch1	0.723037466	8.901560774	9.390533484	0.002181087	0.110373787	E12.5
325	Trmt1l	-0.552344925	5.58055235	9.38075311	0.002192755	0.110532733	E12.5
326	Snord34	1.736834474	1.16687977	9.376614078	0.002197711	0.110532733	E12.5
327	Mir6970	4.167034302	-3.282435962	9.359908873	0.002217832	0.110747372	E12.5
328	Cyr61	0.922600308	5.406838134	9.359258315	0.002218619	0.110747372	E12.5
329	Mdga1	-0.524903775	6.536058881	9.356267494	0.002222242	0.110747372	E12.5
330	Smtnl2	1.330568299	2.948312797	9.338706988	0.002243638	0.111292273	E12.5
331	Ly6a	3.196213619	-2.250387614	9.336165271	0.002246752	0.111292273	E12.5
332	Miip	0.674873889	5.973862056	9.315265497	0.002272524	0.112229853	E12.5
333	Pcdh17	-0.606384063	4.864745173	9.298016754	0.002294021	0.112639815	E12.5
334	Irf2bp2	0.628257757	6.057276399	9.297581588	0.002294566	0.112639815	E12.5
335	Wdr93	-1.452207261	-1.477328177	9.26171932	0.002339933	0.114209568	E12.5
336	Kcne2	-2.181911105	2.453030871	9.260451482	0.002341553	0.114209568	E12.5
337	C77370	-0.770639142	4.097556646	9.25585287	0.00234744	0.114209568	E12.5
338	Gpr21	-1.052531566	2.677329875	9.226051878	0.002385956	0.115740033	E12.5
339	Pcdh1	-0.672002771	5.143692945	9.197578898	0.002423354	0.11699274	E12.5
340	Pcdhb18	-1.025711184	0.446859195	9.195543117	0.002426051	0.11699274	E12.5
341	2410004I01Rik	-1.190613863	-0.093449545	9.1781712	0.002449186	0.117762047	E12.5
342	Yap1	0.511332725	7.472081768	9.164414555	0.002467666	0.117904348	E12.5
343	Stradb	-0.605602986	5.116592499	9.151584611	0.002485028	0.117904348	E12.5
344	Col2a1	1.138308776	8.104444809	9.148956806	0.002488599	0.117904348	E12.5
345	Ror2	0.782790691	6.068785851	9.148678113	0.002488978	0.117904348	E12.5
346	Dusp16	0.549283829	6.163833259	9.148490688	0.002489233	0.117904348	E12.5
347	Aldh1l1	-1.500414883	2.668928787	9.144042341	0.002495292	0.117904348	E12.5
348	Kif9	-1.186315262	1.118209595	9.108970292	0.00254359	0.119841105	E12.5
349	Vti1b	-0.553153148	5.672406246	9.102303253	0.002552878	0.119934073	E12.5
350	Mir6907	3.929919329	-2.961170684	9.087277333	0.002573938	0.120345827	E12.5
351	Hnrnpdl	0.543644809	9.099724992	9.067302535	0.002602207	0.120345827	E12.5
352	Cass4	-1.40696095	-1.012649345	9.064870874	0.002605669	0.120345827	E12.5
353	Serpina1e	4.852884121	-3.063992224	9.064493556	0.002606207	0.120345827	E12.5
354	Vat1l	-0.713525386	5.78992983	9.063985873	0.002606931	0.120345827	E12.5
355	Igfbp1	2.544935055	-1.584576791	9.059689589	0.002613063	0.120345827	E12.5
356	Syn1	-0.544373854	6.028726299	9.056362673	0.002617822	0.120345827	E12.5
357	Sobp	-0.506887002	6.125564208	9.054589497	0.002620362	0.120345827	E12.5
358	Gm5124	-0.873790157	3.585252601	9.042880679	0.002637198	0.120780705	E12.5
359	Rab3c	-0.806564903	6.588135459	9.036408692	0.00264655	0.12087142	E12.5
360	Ids	-0.536396301	6.560266509	9.02548926	0.002662407	0.120919802	E12.5
361	Socs2	-0.774721886	4.601752424	9.025327248	0.002662643	0.120919802	E12.5
362	Bend6	-1.122206763	2.751655897	9.015524816	0.00267696	0.120919802	E12.5
363	Cyp4x1	-1.203565933	-0.038215782	9.015422808	0.00267711	0.120919802	E12.5
364	Vpreb1	-1.408677687	-1.536828586	9.000239477	0.002699442	0.121378759	E12.5
365	Stat4	1.08705859	3.363640593	8.998456963	0.002702077	0.121378759	E12.5
366	Lama5	0.890089951	5.349521783	8.992931931	0.002710258	0.12141364	E12.5
367	Hbq1b	1.662413674	0.229995964	8.985550433	0.002721228	0.121572903	E12.5
368	Bmpr1b	0.794722981	4.332860636	8.976607321	0.002734579	0.121837394	E12.5
369	Dlg2	-0.8557616	4.196510087	8.969776082	0.002744822	0.12196235	E12.5
370	Snap91	-0.62386641	6.000498033	8.964467883	0.002752809	0.121986622	E12.5
371	Magee2	-1.002663442	2.826694912	8.954394134	0.00276803	0.122046594	E12.5
372	Dnaja1	-0.582413085	5.800707096	8.953721331	0.002769049	0.122046594	E12.5
373	Atf7ip	-0.510413051	7.146452828	8.948613644	0.002776802	0.122060194	E12.5
374	Pnmal2	-0.614913012	7.110278758	8.941599366	0.002787485	0.12220217	E12.5
375	Wisp2	1.623115178	-1.671869679	8.931199686	0.002803401	0.122572189	E12.5
376	Gm16701	-1.084768382	0.331707027	8.92181117	0.002817849	0.122876214	E12.5
377	Mcl1	-0.464316612	7.191254119	8.866466467	0.002904568	0.126068197	E12.5
378	Tmem158	-0.942352553	3.90460454	8.86529857	0.002906427	0.126068197	E12.5
379	Ppp1r10	-0.467336166	6.646219828	8.851129561	0.002929076	0.126595745	E12.5
380	Ptpn5	-0.642900411	6.206244049	8.848043922	0.002934032	0.126595745	E12.5
381	Aldob	2.831888638	-2.308569127	8.823968221	0.002972994	0.127940201	E12.5
382	Tff3	-2.699573615	-2.783544462	8.806184104	0.003002112	0.128855067	E12.5
383	4833427G06Rik	-1.883424934	-2.187571044	8.786508701	0.003034665	0.129912178	E12.5
384	Etl4	0.676715597	6.582286189	8.772129983	0.003058681	0.130599287	E12.5
385	Strip2	-1.085413394	0.455177502	8.766467248	0.003068192	0.130665112	E12.5
386	1700084C01Rik	-1.202938509	1.136135502	8.741345336	0.003110749	0.132134314	E12.5
387	Rbp4	1.944254672	-0.572087543	8.733597421	0.003123995	0.132354074	E12.5
388	C2cd4d	-1.25672011	-0.714357901	8.717799761	0.003151181	0.132563376	E12.5
389	C8b	2.272211968	-2.584951702	8.716841889	0.003152837	0.132563376	E12.5
390	Nr2e1	0.515702395	7.880589271	8.70799821	0.003168169	0.132563376	E12.5
391	Sh2d3c	0.613128473	6.092580071	8.704497836	0.003174258	0.132563376	E12.5
392	Dmrta2	0.497222274	6.919207638	8.703170298	0.003176571	0.132563376	E12.5
393	Wdr63	-1.980751353	-0.202944625	8.70231305	0.003178065	0.132563376	E12.5
394	Efnb1	0.642683325	8.910105627	8.698035822	0.003185531	0.132563376	E12.5
395	Slc9b2	1.375558141	1.161918241	8.690600491	0.003198552	0.132768262	E12.5
396	Ift20	-0.565450643	4.999044619	8.668355448	0.003237833	0.13374142	E12.5
397	Camk2n2	-0.607440386	5.415871132	8.668086322	0.003238311	0.13374142	E12.5
398	Mmp24	-0.712937394	5.663261631	8.654529729	0.003262493	0.134401584	E12.5
399	Filip1	0.824351867	4.677617044	8.64378399	0.003281791	0.134685933	E12.5
400	Plekhm1	-0.514626429	5.282643536	8.641546364	0.003285824	0.134685933	E12.5
401	Mir6947	4.176498017	-3.492278649	8.6349577	0.003297729	0.134836818	E12.5
402	Dnajc6	-0.63117413	5.169316573	8.626741306	0.003312636	0.135109415	E12.5
403	Thrsp	-1.771743985	-1.119277296	8.62097797	0.003323134	0.135122738	E12.5
404	Bglap	2.664289639	-2.806211581	8.617521694	0.003329445	0.135122738	E12.5
405	Kcna1	-1.052498115	1.409684916	8.61104552	0.003341304	0.135269205	E12.5
406	Gas7	-0.821793687	4.43549925	8.60195145	0.00335803	0.135455713	E12.5
407	Rasgef1b	-0.684673591	5.575948245	8.59913953	0.003363219	0.135455713	E12.5
408	Pcdhb16	-1.011270461	0.724812853	8.595095186	0.003370696	0.135455713	E12.5
409	Dgcr8	-0.592243881	5.828432786	8.583469532	0.003392284	0.135989942	E12.5
410	Vldlr	0.55113339	5.63185816	8.57872717	0.00340113	0.136012033	E12.5
411	Dnah17	1.426630717	1.223244525	8.57151107	0.003414636	0.136219901	E12.5
412	Ccdc129	-1.434526101	-0.953276914	8.553080522	0.00344938	0.137260594	E12.5
413	Nr5a2	-2.16677901	0.108937253	8.548817888	0.003457467	0.137260594	E12.5
414	1600014C23Rik	1.935371034	-2.248954267	8.535018306	0.003483778	0.137831697	E12.5
415	Ocel1	-1.007684531	0.87160406	8.532466935	0.003488665	0.137831697	E12.5
416	Hist1h2bb	1.665537788	-1.187315696	8.516863381	0.003518704	0.138684321	E12.5
417	Leprotl1	-0.515691189	6.070320006	8.50971567	0.003532553	0.138896239	E12.5
418	Zfp36l1	0.682598406	8.13311391	8.493060685	0.003565036	0.1393191	E12.5
419	Srf	0.745655723	6.968377318	8.49205392	0.003567009	0.1393191	E12.5
420	Aqp8	2.384701249	-1.936906295	8.489275072	0.003572461	0.1393191	E12.5
421	6430548M08Rik	-0.605344013	5.422268235	8.486814696	0.003577296	0.1393191	E12.5
422	Fam196a	-0.948217376	2.848329311	8.469274649	0.003611954	0.139882131	E12.5
423	Thap7	-0.574652972	5.20861206	8.46704384	0.003616387	0.139882131	E12.5
424	6330403A02Rik	-1.077386255	1.502146333	8.466560846	0.003617347	0.139882131	E12.5
425	Upp1	1.300941021	1.852740432	8.438096473	0.003674407	0.141754287	E12.5
426	3100003L05Rik	-2.128234018	-2.676609833	8.432485371	0.003685762	0.141858586	E12.5
427	Iqgap3	0.684001468	6.219368649	8.424126375	0.003702745	0.142120851	E12.5
428	Slc16a1	0.524127119	5.372423818	8.420154475	0.003710843	0.142120851	E12.5
429	Smc5	0.452583037	6.38371057	8.416367255	0.00371858	0.142120851	E12.5
430	Maml2	0.658950049	4.660570428	8.400860428	0.003750435	0.142899777	E12.5
431	Prg4	-1.682384682	-0.814206871	8.397975129	0.003756392	0.142899777	E12.5
432	Fgfbp3	0.708230405	5.755090668	8.389441816	0.003774068	0.143239855	E12.5
433	Tspyl5	-0.905013842	3.629852041	8.38495937	0.003783387	0.143261912	E12.5
434	Serf1	-0.598440092	6.056740258	8.377174492	0.003799627	0.143465714	E12.5
435	Prr15	0.910633483	3.715927411	8.3740002	0.003806269	0.143465714	E12.5
436	Gm6484	3.131096286	-2.647651554	8.365747083	0.003823594	0.143693699	E12.5
437	Klrg1	-1.828695294	-2.216822089	8.362778389	0.003829845	0.143693699	E12.5
438	Soga3	-0.451262593	7.147067746	8.344785414	0.003867958	0.144329986	E12.5
439	Fgfr3	0.655329907	8.125965699	8.343160148	0.00387142	0.144329986	E12.5
440	Slitrk3	-0.905139229	2.895604628	8.336527014	0.00388558	0.144329986	E12.5
441	Wdr95	1.446156849	-1.285893708	8.334256639	0.003890439	0.144329986	E12.5
442	Kcng4	-2.200431389	-1.814721208	8.333182521	0.00389274	0.144329986	E12.5
443	4930563E22Rik	-0.966884108	1.655653702	8.329974334	0.003899621	0.144329986	E12.5
444	Gm16515	-0.414711898	6.889646453	8.32468649	0.003910989	0.144354837	E12.5
445	Gna14	1.110348682	1.892118138	8.321478915	0.003917901	0.144354837	E12.5
446	Epm2aip1	-0.403824647	6.56658282	8.307310156	0.003948583	0.145159103	E12.5
447	Gabra5	-1.29432871	1.697219908	8.296198913	0.003972814	0.145723187	E12.5
448	Vwa2	1.170423299	1.558467684	8.289661217	0.003987143	0.145921581	E12.5
449	Slco1a4	-2.221944427	-0.980648246	8.285621376	0.003996023	0.145921581	E12.5
450	Adcy1	-0.618561384	4.777179258	8.274994557	0.004019478	0.146211051	E12.5
451	Nefl	-0.906609541	5.565795032	8.272344592	0.004025349	0.146211051	E12.5
452	Gm19705	1.826459536	-1.984492437	8.269931684	0.004030702	0.146211051	E12.5
453	Irs1	0.572405934	6.413723294	8.265126149	0.004041385	0.146274952	E12.5
454	Fubp3	0.430217634	6.746516755	8.254574029	0.004064945	0.146803591	E12.5
455	Sstr3	-1.130997725	1.546815996	8.24530043	0.004085765	0.14707393	E12.5
456	Gpr34	-1.226401509	-0.437061174	8.243255449	0.00409037	0.14707393	E12.5
457	Mir9-1	2.684678945	-2.915214694	8.234066146	0.004111132	0.147210329	E12.5
458	1810026B05Rik	0.746658531	4.533042286	8.233629735	0.004112121	0.147210329	E12.5
459	Mat2a	-0.573762939	7.541086704	8.208965719	0.00416839	0.14876497	E12.5
460	Gucy1a3	-0.889922048	3.930885669	8.203204082	0.004181648	0.14876497	E12.5
461	Aldoart1	1.448892557	-0.67616224	8.202718475	0.004182767	0.14876497	E12.5
462	Slc1a1	-1.127659415	2.919935342	8.185248529	0.004223239	0.149879287	E12.5
463	Ahsa1	-0.402951816	7.201862094	8.162527976	0.004276472	0.151350919	E12.5
464	Maats1	-1.369614517	0.109825015	8.159690397	0.004283168	0.151350919	E12.5
465	Hist1h1e	2.022583257	-0.832508682	8.140847415	0.004327905	0.152602872	E12.5
466	Zfp280c	0.5596773	5.288637582	8.132444881	0.004348008	0.152825827	E12.5
467	Gigyf1	0.709362755	6.929268226	8.130418328	0.00435287	0.152825827	E12.5
468	Dvl2	0.463477726	6.783845239	8.113636714	0.00439335	0.153509814	E12.5
469	Tmem175	-0.680368277	4.039687561	8.113575451	0.004393498	0.153509814	E12.5
470	Nacad	-0.398835823	6.81293265	8.110713665	0.00440044	0.153509814	E12.5
471	Mir3535	3.223123441	-2.605206873	8.10212569	0.004421338	0.153911364	E12.5
472	Mon1b	-0.470991085	5.797354897	8.097160138	0.004433467	0.154006614	E12.5
473	Mir3093	3.024544929	-2.984620834	8.087697249	0.004456675	0.154485513	E12.5
474	Tnfrsf21	-0.480725649	5.6584669	8.075527426	0.004486705	0.155198332	E12.5
475	Sdf2l1	-0.722881171	4.33360452	8.070234913	0.004499828	0.155324599	E12.5
476	Lrrc34	-1.182750682	-0.56484311	8.064626654	0.004513778	0.155478773	E12.5
477	Serpine1	1.017541829	1.372213793	8.058584943	0.004528854	0.155671053	E12.5
478	Actl6b	-0.533516609	6.439905836	8.050233961	0.004549778	0.15606309	E12.5
479	Npas3	0.481019368	5.5969927	8.043708478	0.004566196	0.156299274	E12.5
480	Sema7a	-0.629490506	5.078634063	8.032545359	0.004594423	0.156937831	E12.5
481	Syn2	-0.799067609	4.336172915	8.026526429	0.004609716	0.157132855	E12.5
482	Nol12	-0.499313713	5.204846432	8.014479164	0.004640482	0.157831859	E12.5
483	Dnali1	-1.356003779	0.088591095	8.009888002	0.004652261	0.157831859	E12.5
484	Mpp2	0.427658381	6.694666197	8.00722772	0.004659101	0.157831859	E12.5
485	Mllt11	-0.662414058	7.668777745	8.000542331	0.004676334	0.157943894	E12.5
486	Tmem130	-0.737142065	6.53873533	7.997603574	0.00468393	0.157943894	E12.5
487	AI661453	1.080991668	2.000744601	7.994753985	0.004691307	0.157943894	E12.5
488	AI854703	-1.017557169	2.143347869	7.971100916	0.004753002	0.15965327	E12.5
489	Nadk2	0.494366681	5.755644604	7.967718578	0.004761892	0.15965327	E12.5
490	Trip6	0.479931424	6.138674212	7.964148967	0.004771292	0.15965327	E12.5
491	Mir9-2	-1.205957074	-0.216372086	7.952264094	0.004802726	0.160142343	E12.5
492	Pop1	-0.58327242	4.786188169	7.951240622	0.004805442	0.160142343	E12.5
493	4833424O15Rik	-1.214623377	0.926067177	7.947109977	0.004816423	0.160182699	E12.5
494	Kndc1	-0.917453515	3.2114818	7.920338697	0.004888212	0.162036471	E12.5
495	Syt15	-1.704490787	-1.055395419	7.918963844	0.004891928	0.162036471	E12.5
496	9430008C03Rik	0.79530283	4.723097721	7.915259484	0.004901955	0.162041234	E12.5
497	Trpc5	-1.498249755	-0.380507925	7.910887671	0.004913815	0.162106467	E12.5
498	Proser2	1.026141916	2.118573097	7.901092043	0.004940496	0.162659387	E12.5
499	Dock1	0.576713555	6.465931712	7.892076431	0.004965183	0.163031307	E12.5
500	Il34	-1.603852061	-0.794476941	7.889191058	0.00497311	0.163031307	E12.5
501	Mthfd1l	0.622539574	4.734914056	7.884635351	0.004985653	0.163031307	E12.5
502	Ctdspl2	0.445502774	5.91461789	7.88249169	0.004991566	0.163031307	E12.5
503	Akr1b7	3.553427863	-2.706415789	7.857141744	0.005062035	0.164978367	E12.5
504	Fgfr1	0.499985242	8.185339333	7.852654996	0.005074613	0.164978367	E12.5
505	Wfikkn2	-1.113448038	3.272235423	7.84820954	0.005087106	0.164978367	E12.5
506	Glra2	-1.124925975	3.643691882	7.846674375	0.005091428	0.164978367	E12.5
507	Inppl1	0.50623255	7.284896886	7.840641241	0.005108448	0.165054991	E12.5
508	Cntnap5b	-1.055523666	0.450244406	7.832967022	0.005130182	0.165054991	E12.5
509	Ldoc1l	-0.385907562	7.237322108	7.831777213	0.00513356	0.165054991	E12.5
510	Kirrel	0.695514789	6.552576656	7.826973576	0.005147221	0.165054991	E12.5
511	Nfya	-0.389705534	6.993099783	7.825648144	0.005150997	0.165054991	E12.5
512	Hist1h1d	2.500304157	-0.785936457	7.824526978	0.005154193	0.165054991	E12.5
513	Crebzf	0.515015521	6.625038384	7.813171976	0.005186679	0.165475484	E12.5
514	Lrrc55	-0.910186483	2.60518052	7.810016215	0.005195744	0.165475484	E12.5
515	Homez	-0.82125408	4.388016933	7.809188114	0.005198125	0.165475484	E12.5
516	Gna13	0.427236943	6.53373828	7.805864727	0.005207694	0.165475484	E12.5
517	Smpd3	-0.455151327	6.491326695	7.798460733	0.005229076	0.165517496	E12.5
518	Odf2	0.482864506	7.720834447	7.798415806	0.005229206	0.165517496	E12.5
519	Cml1	-0.972980511	1.268643266	7.770087414	0.005311848	0.167574819	E12.5
520	Srebf1	0.50138428	7.258113183	7.768452992	0.005316656	0.167574819	E12.5
521	Pcdh8	-0.536584255	5.734168362	7.765666439	0.005324865	0.167574819	E12.5
522	Mgarp	1.317722625	1.440205467	7.759486359	0.005343115	0.167827048	E12.5
523	Nov	-1.462044733	0.578059118	7.748728348	0.005375038	0.168420469	E12.5
524	4931414P19Rik	-0.662296638	4.076195915	7.746205356	0.005382552	0.168420469	E12.5
525	Sesn1	-0.555181467	5.613916693	7.736309421	0.00541213	0.168822179	E12.5
526	Atxn7	0.672646728	5.569255983	7.735024276	0.005415984	0.168822179	E12.5
527	Gm16617	2.005738054	-0.97214948	7.716098597	0.005473054	0.169647195	E12.5
528	Abca8a	-1.569324315	-1.472939079	7.710039446	0.005491455	0.169647195	E12.5
529	Slc7a8	-0.957139545	3.535952233	7.708457713	0.005496269	0.169647195	E12.5
530	Scpep1os	3.270556168	-2.677828907	7.703524841	0.00551131	0.169647195	E12.5
531	Hmgcs2	-1.599415701	1.621440443	7.701626079	0.00551711	0.169647195	E12.5
532	Ankrd6	-0.571699056	5.527980217	7.697813646	0.005528776	0.169647195	E12.5
533	Nrros	-0.951731972	2.752019641	7.697674546	0.005529202	0.169647195	E12.5
534	Xpr1	-0.465514271	7.764368574	7.693695727	0.005541404	0.169647195	E12.5
535	Mfsd7c	-1.126511383	1.209925575	7.692655517	0.005544599	0.169647195	E12.5
536	Reep4	0.598789606	5.274430646	7.689220672	0.005555161	0.169647195	E12.5
537	Atg101	-0.569811009	5.348921314	7.688861606	0.005556266	0.169647195	E12.5
538	Prkar1b	-0.745023864	6.03551761	7.683021297	0.005574276	0.169770812	E12.5
539	4930578M01Rik	-1.243825206	0.309727201	7.680838205	0.005581024	0.169770812	E12.5
540	Nts	-1.307383297	1.617562739	7.666747086	0.005624777	0.170716173	E12.5
541	Mc4r	-1.092112891	0.731235124	7.663694317	0.005634302	0.170716173	E12.5
542	Rpl9	1.269906858	1.437280013	7.660803145	0.005643338	0.170716173	E12.5
543	Tph2	-2.085685409	-2.158554697	7.655263945	0.005660691	0.17092576	E12.5
544	Slc9a5	0.90048738	5.519014453	7.648352223	0.00568242	0.170962877	E12.5
545	Cntn2	-0.603365417	7.825575642	7.647696963	0.005684485	0.170962877	E12.5
546	Gys1	0.528720001	6.331963619	7.644932879	0.005693201	0.170962877	E12.5
547	Fastkd5	-0.723688065	3.682716407	7.640648858	0.005706739	0.171056097	E12.5
548	4930506M07Rik	-0.765091567	5.157036822	7.636105492	0.005721131	0.171174569	E12.5
549	Zfp113	-0.489282848	5.292411778	7.627236241	0.005749334	0.171409038	E12.5
550	Abcg8	-1.633753602	0.156629198	7.62706607	0.005749876	0.171409038	E12.5
551	Tcf7l1	0.71916964	7.220174805	7.619425807	0.005774287	0.171824338	E12.5
552	Tubb2a	-0.745591014	7.814260245	7.610114294	0.00580418	0.172400984	E12.5
553	Cacng1	1.144946166	-0.491499378	7.595852973	0.005850271	0.173455776	E12.5
554	Alb	3.796033522	-2.565974524	7.591526972	0.005864326	0.173526322	E12.5
555	Tshz3	0.674994335	4.942595524	7.588611474	0.005873817	0.173526322	E12.5
556	Gm14326	-1.027727955	0.356238612	7.578010169	0.005908463	0.17423589	E12.5
557	Mir8094	2.067494014	-1.149578721	7.574364141	0.005920426	0.174275238	E12.5
558	Ccdc71	-0.489624068	6.059014467	7.567554255	0.005942837	0.174557447	E12.5
559	Mtus1	-0.454519228	5.962570705	7.564987721	0.005951306	0.174557447	E12.5
560	Klf11	-0.606029895	4.297418701	7.554502921	0.005986031	0.175025884	E12.5
561	Mrpl36	-0.559942556	5.101688425	7.552365389	0.005993135	0.175025884	E12.5
562	Nfix	-0.589348618	7.779705521	7.550512343	0.005999301	0.175025884	E12.5
563	BC005537	-0.38256981	7.508958845	7.543729123	0.006021928	0.175373948	E12.5
564	Sgms2	-1.283252379	0.399533508	7.536892092	0.006044822	0.175728557	E12.5
565	Efcc1	-1.358068998	1.277858622	7.525241892	0.006084038	0.176555566	E12.5
566	Dnajc28	-0.938842536	2.676168318	7.521470697	0.006096788	0.176612973	E12.5
567	Sepp1	-1.058379189	5.620109368	7.514912478	0.006119026	0.176699736	E12.5
568	Snf8	-0.506164295	5.010299177	7.513141248	0.006125046	0.176699736	E12.5
569	Rinl	-1.097043033	1.064662728	7.511063757	0.006132115	0.176699736	E12.5
570	Slc2a3	1.068609378	6.040464384	7.499278624	0.006172371	0.177547716	E12.5
571	Msi2	0.397293839	7.640247306	7.495567528	0.006185104	0.17760238	E12.5
572	Frmpd3	-1.280667607	-0.713077483	7.483685159	0.006226052	0.178465632	E12.5
573	Adamts6	0.965341839	3.407841774	7.473894775	0.006259998	0.179125532	E12.5
574	Gja4	-1.002638663	3.623077981	7.458749345	0.006312885	0.179508102	E12.5
575	Hpca	-0.936378345	3.371712194	7.458033714	0.006315395	0.179508102	E12.5
576	Pik3r3	-0.436963683	7.285645297	7.456088088	0.006322225	0.179508102	E12.5
577	5330434G04Rik	-1.04179702	1.465015642	7.452868936	0.006333542	0.179508102	E12.5
578	Csrnp3	-0.52506938	6.12339598	7.447605756	0.006352089	0.179508102	E12.5
579	Susd5	2.42082655	-0.649240811	7.447002902	0.006354217	0.179508102	E12.5
580	Rasal2	0.476380584	6.558399566	7.445997198	0.006357768	0.179508102	E12.5
581	Rasd2	-1.212296298	-1.210517922	7.445095512	0.006360954	0.179508102	E12.5
582	Calr	-0.561037518	9.360190825	7.433323525	0.006402698	0.180215124	E12.5
583	Sncb	-0.8921531	3.890999085	7.430433632	0.006412989	0.180215124	E12.5
584	Slc10a3-ubl4	-1.645326493	-2.474580288	7.428752611	0.006418982	0.180215124	E12.5
585	Myt1l	-0.582334776	6.432346343	7.425628666	0.006430136	0.180219664	E12.5
586	Ugt1a6a	-2.112472152	-2.559713353	7.417126407	0.006460591	0.18030219	E12.5
587	Ndrg2	-0.684338751	6.064038328	7.411877252	0.006479468	0.18030219	E12.5
588	Rnu11	2.487374609	-2.691499953	7.411360565	0.006481329	0.18030219	E12.5
589	1700003M02Rik	-1.379248262	0.205042729	7.410753267	0.006483517	0.18030219	E12.5
590	Tctex1d4	-2.434487795	-3.039073142	7.409492108	0.006488064	0.18030219	E12.5
591	Gm11517	1.25870034	-1.041155991	7.400354595	0.006521102	0.18037139	E12.5
592	Slc3a1	1.33681515	-0.576154679	7.399546607	0.006524032	0.18037139	E12.5
593	Nxph3	-1.005106446	2.689325441	7.39764507	0.006530932	0.18037139	E12.5
594	Ier5	-0.558976886	6.277426781	7.396541564	0.00653494	0.18037139	E12.5
595	Ripply2	-1.214170305	-0.91863614	7.39362104	0.006545559	0.18037139	E12.5
596	Slc25a29	-0.724125974	3.777883065	7.383435169	0.006582732	0.181091394	E12.5
597	Ica1l	-0.948300168	2.755624115	7.379840313	0.006595903	0.181143544	E12.5
598	Nek6	0.403399318	7.220413552	7.376096549	0.006609648	0.181143544	E12.5
599	Cep41	-0.631534243	4.616393186	7.371530526	0.006626451	0.181143544	E12.5
600	Fbxo9	-0.557912471	4.875343812	7.370887886	0.00662882	0.181143544	E12.5
601	Ctxn3	-1.75417944	-1.797030235	7.363660892	0.006655515	0.181570414	E12.5
602	Kcnq3	-0.908000148	2.397084768	7.358819596	0.006673459	0.181757527	E12.5
603	Slc9a3r1	-0.604314484	4.730284091	7.352614327	0.006696531	0.182083449	E12.5
604	Slc44a3	-1.644551116	-2.478279225	7.343970075	0.006728807	0.182658148	E12.5
605	3110045C21Rik	-1.129093102	0.502529491	7.319692845	0.006820307	0.18483595	E12.5
606	Slc1a2	-0.607490623	6.117553685	7.314882486	0.006838587	0.185025535	E12.5
607	Rab3a	-0.633865198	7.172096202	7.310696361	0.006854536	0.185151517	E12.5
608	Zfp428	-0.424554441	7.215316885	7.304777966	0.006877149	0.185456813	E12.5
609	Pde4dip	-0.398567915	6.643908272	7.296588891	0.006908565	0.185998073	E12.5
610	Cntnap5a	-1.122734878	0.398663176	7.290861169	0.006930625	0.186286101	E12.5
611	Magi2	-0.480546234	5.631948442	7.274030654	0.006995864	0.187215924	E12.5
612	Lrrn3	-0.574394578	5.660780613	7.273401958	0.006998313	0.187215924	E12.5
613	Cwc27	0.482763398	5.121776613	7.273104168	0.006999473	0.187215924	E12.5
614	Rbm14	-0.477955637	7.2456118	7.267719124	0.00702049	0.187354456	E12.5
615	Lbr	0.422735221	6.656342502	7.265925114	0.007027506	0.187354456	E12.5
616	Zdhhc22	-1.429322132	-0.392020572	7.262382956	0.00704138	0.18737164	E12.5
617	Hs3st3a1	1.431001779	2.10399703	7.259929355	0.007051006	0.18737164	E12.5
618	B630019K06Rik	-0.902332669	4.195575949	7.250956546	0.007086325	0.187405236	E12.5
619	Slc7a14	-0.879764821	1.926378872	7.250710313	0.007087297	0.187405236	E12.5
620	Zcchc12	-0.714149169	5.561004282	7.250531448	0.007088003	0.187405236	E12.5
621	Swsap1	-0.702657791	3.838223801	7.248003062	0.00709799	0.187405236	E12.5
622	Pcsk4	0.989165333	2.284907576	7.23715388	0.007141009	0.188237915	E12.5
623	Rnf122	-0.486498351	6.447509747	7.231407136	0.007163903	0.188538299	E12.5
624	Gm6277	-1.285196936	-1.390324503	7.226796874	0.007182324	0.188720179	E12.5
625	Zfp804a	-0.932830188	2.583055005	7.217700544	0.007218812	0.189375436	E12.5
626	Myod1	2.807909232	-1.98283959	7.214065112	0.007233448	0.189456253	E12.5
627	Cldn5	-0.868128477	4.991439332	7.209367249	0.007252406	0.189649833	E12.5
628	Ttr	-2.017412284	7.615166785	7.187554808	0.007341095	0.191542559	E12.5
629	Mafb	-0.754943001	4.337141616	7.185831267	0.00734815	0.191542559	E12.5
630	Elavl2	-0.51779375	6.740502789	7.182938412	0.007360007	0.191547105	E12.5
631	Lss	0.529609026	6.117668974	7.180089988	0.007371701	0.191547401	E12.5
632	Spata13	0.590351535	7.77981071	7.156380726	0.007469777	0.193495783	E12.5
633	Cxcl10	2.147925624	-1.968098648	7.155191572	0.007474731	0.193495783	E12.5
634	Dis3l	-0.449430881	5.204702454	7.1516699	0.007489422	0.193495783	E12.5
635	Cbx4	0.641462549	6.026835827	7.149933365	0.007496677	0.193495783	E12.5
636	Dand5	-0.771330528	3.094504467	7.147778131	0.007505692	0.193495783	E12.5
637	S100g	3.251752612	-1.78197574	7.141681133	0.007531252	0.193849943	E12.5
638	Nagk	-0.542579591	4.801322653	7.138671554	0.007543902	0.193871197	E12.5
639	A330102I10Rik	-1.148718786	-0.142583551	7.124524783	0.007603657	0.194610709	E12.5
640	Asic3	1.522489563	-0.477907207	7.12267106	0.007611522	0.194610709	E12.5
641	Cdh13	-0.870942095	4.264222868	7.118257649	0.007630283	0.194610709	E12.5
642	Spef2	-1.327016757	-0.654623532	7.11238725	0.00765531	0.194610709	E12.5
643	Actg1	1.096560296	4.158990664	7.112258535	0.007655859	0.194610709	E12.5
644	Zfp882	-0.594237418	4.446035831	7.1117582	0.007657996	0.194610709	E12.5
645	Gpr176	-1.089316712	1.212620284	7.108407847	0.007672322	0.194610709	E12.5
646	Gm16973	0.865204709	3.415355946	7.10794883	0.007674287	0.194610709	E12.5
647	Faim2	-0.926163667	2.405886617	7.106731017	0.007679503	0.194610709	E12.5
648	D5Ertd579e	-0.388957131	6.82467568	7.090132141	0.007750953	0.19587388	E12.5
649	Hspa5	-0.501044027	8.475462278	7.087747897	0.007761272	0.19587388	E12.5
650	Rbm33	0.675770028	7.50862609	7.084344982	0.007776024	0.19587388	E12.5
651	Ccdc87	-1.126304689	-0.877569585	7.084089029	0.007777134	0.19587388	E12.5
652	Egln1	0.458789748	7.470159737	7.06637018	0.007854422	0.197517033	E12.5
653	Prl8a2	3.642453719	-2.126699682	7.062269423	0.007872421	0.197666482	E12.5
654	Pcsk1n	-0.732391197	6.737066713	7.056036292	0.00789986	0.19792652	E12.5
655	Aptx	-0.474915295	5.49064985	7.054435866	0.007906921	0.19792652	E12.5
656	Slc5a3	-0.754257258	3.40090997	7.047384401	0.007938108	0.198404302	E12.5
657	Mturn	-0.566651632	6.853377151	7.044642014	0.007950271	0.198405857	E12.5
658	Kcng1	-0.844076639	3.217471735	7.040580372	0.007968321	0.19841107	E12.5
659	Arhgef15	-0.725048199	4.11565591	7.039150994	0.007974683	0.19841107	E12.5
660	Adamts10	0.771548494	6.533751135	7.034482225	0.007995499	0.198627569	E12.5
661	Btn2a2	1.285884028	-0.360455003	7.02913468	0.008019409	0.198920176	E12.5
662	Vsnl1	-1.361696144	1.90683184	7.017853918	0.00807009	0.199280546	E12.5
663	Crtac1	-0.793437926	3.305723047	7.017683381	0.008070858	0.199280546	E12.5
664	AI593442	-1.103991344	1.762140127	7.016037501	0.008078281	0.199280546	E12.5
665	Atp6v1g2	-0.67921012	4.267951227	7.015090566	0.008082554	0.199280546	E12.5
666	Ciapin1	-0.418263175	6.49152568	7.005332062	0.00812673	0.199466845	E12.5
667	Nup210	0.55286931	6.912563431	7.003786519	0.008133749	0.199466845	E12.5
668	Apln	0.796133128	4.339012991	7.002218349	0.008140877	0.199466845	E12.5
669	Gria1	-0.718458784	4.769701547	6.998755761	0.008156639	0.199466845	E12.5
670	Snap29	-0.524320301	5.576549744	6.998065354	0.008159786	0.199466845	E12.5
671	Sac3d1	-0.509538512	5.598729035	6.997337523	0.008163104	0.199466845	E12.5
672	2900092D14Rik	0.79191042	5.226318086	6.989965921	0.008196791	0.199480273	E12.5
673	Ncoa5	-0.404407261	7.289308956	6.986699587	0.008211764	0.199480273	E12.5
674	Ndrg3	-0.410061301	6.424024093	6.986603138	0.008212206	0.199480273	E12.5
675	Fos	1.182740591	0.844113009	6.986578531	0.008212319	0.199480273	E12.5
676	Chst7	-0.865166457	1.628703566	6.982193691	0.008232464	0.199503951	E12.5
677	Mgl2	-1.920687606	-2.257633041	6.981071024	0.00823763	0.199503951	E12.5
678	Sdcbp2	1.100736367	-0.119835711	6.973222948	0.008273834	0.20003668	E12.5
679	Cadm3	-0.508587663	6.964401025	6.970607343	0.008285937	0.20003668	E12.5
680	Hist3h2ba	-0.498987191	6.606359276	6.968386441	0.008296227	0.20003668	E12.5
681	Dusp2	-1.163519327	0.965321102	6.964615443	0.00831373	0.200164339	E12.5
682	Vstm2a	-0.807272515	3.71050414	6.95915556	0.008339138	0.200481686	E12.5
683	Syt4	-0.881778318	5.557406814	6.948754895	0.008387759	0.201355343	E12.5
684	Ppm1e	-0.452322874	6.222762696	6.944566903	0.008407419	0.201460997	E12.5
685	Rmi2	-0.736419458	3.908336472	6.94122994	0.008423118	0.201460997	E12.5
686	Ifrd1	-0.595023281	5.822126242	6.939958285	0.008429108	0.201460997	E12.5
687	Dync1i1	-0.932479786	3.0883981	6.935581404	0.008449759	0.201460997	E12.5
688	Zhx1	-0.457809017	5.471397323	6.934769353	0.008453596	0.201460997	E12.5
689	Gap43	-0.70807393	7.992297139	6.931722527	0.008468009	0.201511584	E12.5
690	4732490B19Rik	2.18535454	-2.774575496	6.922741185	0.008510642	0.202232589	E12.5
691	Rsph4a	-1.435679246	0.629936446	6.914353146	0.008550657	0.20288939	E12.5
692	Cd70	-2.734076062	-3.185777382	6.908257048	0.008579859	0.203288097	E12.5
693	Erv3	2.886116842	-1.666823651	6.901822675	0.008610792	0.203726612	E12.5
694	1810062G17Rik	1.394019148	-1.568117701	6.898641934	0.008626125	0.203795316	E12.5
695	Grin1	-0.899261873	3.034670216	6.893909264	0.008648992	0.203902826	E12.5
696	Rabif	-0.524361751	5.095370168	6.888669654	0.00867438	0.203902826	E12.5
697	Mfsd6	-0.668358976	3.796776223	6.886053811	0.008687084	0.203902826	E12.5
698	Pycrl	-0.429991146	6.164139328	6.88145491	0.008709464	0.203902826	E12.5
699	Sema5a	0.598199509	7.205192412	6.880499404	0.008714121	0.203902826	E12.5
700	Kcmf1	0.394362777	6.83693464	6.88049916	0.008714122	0.203902826	E12.5
701	Ap3b2	-0.435649064	6.526111221	6.879550903	0.008718747	0.203902826	E12.5
702	Cplx1	-0.736957648	4.775922373	6.874049394	0.008745626	0.203902826	E12.5
703	Nmnat2	-0.558150698	5.847265121	6.873301011	0.008749289	0.203902826	E12.5
704	Rgs5	-0.827503202	3.29403485	6.872127328	0.008755037	0.203902826	E12.5
705	Zfp474	-2.328785756	-3.266948769	6.864564612	0.008792167	0.204477115	E12.5
706	Tnfrsf25	-1.109536612	0.267314242	6.85202656	0.008854078	0.205625313	E12.5
707	Magee1	-0.434627335	6.644868224	6.849215875	0.008868019	0.205657753	E12.5
708	Gdap1	-0.629392092	5.367536544	6.845614261	0.008885914	0.205781706	E12.5
709	Zfp133-ps	-0.909588264	1.353591558	6.838048527	0.008923627	0.205945735	E12.5
710	Nrxn1	-0.553337244	5.254036424	6.837207848	0.008927828	0.205945735	E12.5
711	Tbpl1	-0.411578353	6.440330567	6.836637394	0.008930679	0.205945735	E12.5
712	Firre	0.877098275	6.047189434	6.8286671	0.008970618	0.205971122	E12.5
713	Gpr27	-0.668151406	4.072279962	6.828043032	0.008973753	0.205971122	E12.5
714	Ntn1	0.389446995	6.576446801	6.826866649	0.008979666	0.205971122	E12.5
715	Slc44a2	0.438581981	6.513201137	6.826396599	0.008982029	0.205971122	E12.5
716	C030034I22Rik	-0.839240941	1.675458899	6.806757842	0.009081351	0.207219413	E12.5
717	Smap2	-0.411942869	6.521956576	6.806645593	0.009081921	0.207219413	E12.5
718	Fam78b	-0.473790797	5.636173343	6.80580338	0.009086206	0.207219413	E12.5
719	Snap47	-0.485357617	7.26757216	6.804226319	0.009094235	0.207219413	E12.5
720	Gpm6a	-0.667949253	7.983020287	6.803162126	0.009099657	0.207219413	E12.5
721	Gpr139	-1.142761174	0.427874292	6.793877713	0.009147101	0.207740109	E12.5
722	Pcp4	-0.916770398	3.503811619	6.793728974	0.009147863	0.207740109	E12.5
723	Slc3a2	0.408623657	7.426953542	6.779821595	0.00921941	0.209075316	E12.5
724	Aicda	-1.59469182	-2.414879968	6.771044269	0.009264861	0.209224384	E12.5
725	Tmem240	-0.96841838	2.09641782	6.767587514	0.009282823	0.209224384	E12.5
726	Kl	-1.435629347	-0.943642036	6.76741499	0.009283721	0.209224384	E12.5
727	Tfap4	0.496450168	5.075578126	6.765324649	0.009294601	0.209224384	E12.5
728	Phex	1.458898274	-1.176392983	6.764526186	0.009298761	0.209224384	E12.5
729	Ap1s2	-0.65117417	4.995378571	6.758985779	0.009327676	0.209224384	E12.5
730	Fndc3c1	0.868625884	4.925609443	6.758936926	0.009327931	0.209224384	E12.5
731	Gabrg2	-0.904388672	4.700374213	6.758910556	0.009328069	0.209224384	E12.5
732	Gm9958	-0.926353556	0.855987637	6.751346011	0.009367699	0.209574761	E12.5
733	Htr2c	-1.782977007	1.695502337	6.751049701	0.009369255	0.209574761	E12.5
734	Pou6f2	-1.440545355	1.11946282	6.744049834	0.009406086	0.209878734	E12.5
735	Rcor2	0.466197599	8.527736884	6.743602362	0.009408445	0.209878734	E12.5
736	Gas2l2	-1.645489456	-1.634322908	6.74067318	0.009423906	0.209937987	E12.5
737	Jph3	-0.617926114	5.374667687	6.733837459	0.009460086	0.210458042	E12.5
738	Snora52	1.553943785	-0.352382665	6.722508164	0.009520365	0.21151206	E12.5
739	Mir6945	2.213896232	-1.388038604	6.71858424	0.009541334	0.211691082	E12.5
740	Lipo1	-0.872551247	1.603025488	6.704408569	0.009617483	0.213092221	E12.5
741	1700013F07Rik	-1.36734736	-1.140946769	6.696280055	0.009661428	0.21346748	E12.5
742	Zfp518a	-0.650375648	4.038909458	6.692405884	0.009682445	0.21346748	E12.5
743	Ly6g6e	-1.240875017	-0.554726698	6.691874241	0.009685333	0.21346748	E12.5
744	A4galt	-1.524567502	0.463688991	6.691659968	0.009686497	0.21346748	E12.5
745	Ckmt1	-0.890666913	2.712536929	6.68206915	0.009738751	0.214094111	E12.5
746	Fnbp4	0.536911253	7.359982546	6.681648979	0.009741047	0.214094111	E12.5
747	Acan	2.9400079	1.215117744	6.674692409	0.009779139	0.214378205	E12.5
748	Cttnbp2	-0.551492226	5.06582053	6.673351469	0.009786499	0.214378205	E12.5
749	Sapcd2	0.485903091	5.903427528	6.670616281	0.009801529	0.214378205	E12.5
750	Rasl10b	-0.537571771	5.909544592	6.667410778	0.009819174	0.214378205	E12.5
751	Cd163	-2.498916266	-2.401421359	6.66310809	0.009842909	0.214378205	E12.5
752	Polr3h	-0.511270256	5.170675845	6.661931011	0.009849413	0.214378205	E12.5
753	Rpl12	0.896158438	3.512387446	6.661213045	0.009853382	0.214378205	E12.5
754	Suv420h1	-0.362258272	6.611748017	6.660274427	0.009858573	0.214378205	E12.5
755	Amph	-0.610988053	5.12315896	6.654606087	0.009889983	0.214603695	E12.5
756	Unc79	-0.445814594	5.451751799	6.651946002	0.009904759	0.214603695	E12.5
757	Tprgl	-0.424087074	6.577414717	6.65132543	0.009908209	0.214603695	E12.5
758	Ccdc96	-0.786945413	3.124307123	6.646758476	0.009933639	0.21487063	E12.5
759	Snord58b	2.781441521	-2.557854547	6.641903664	0.009960744	0.215173071	E12.5
760	Tacc3	0.411302328	7.317850855	6.627242764	0.010043061	0.216112169	E12.5
761	Tlr1	-1.435317965	-1.131922899	6.625408968	0.010053406	0.216112169	E12.5
762	Jam3	0.416181788	6.580368228	6.622928847	0.010067414	0.216112169	E12.5
763	Oc90	-2.415748779	-3.212936316	6.619767569	0.010085299	0.216112169	E12.5
764	Tunar	-0.916124404	2.723095535	6.617118097	0.010100314	0.216112169	E12.5
765	Hist1h2an	1.478991919	-1.06090081	6.616488568	0.010103885	0.216112169	E12.5
766	Akt1s1	-0.367935457	6.76576538	6.615054258	0.010112026	0.216112169	E12.5
767	Rprm	-0.492212725	6.755055708	6.612800377	0.010124832	0.216112169	E12.5
768	Pcdhb20	-0.96286124	1.427403745	6.612706399	0.010125366	0.216112169	E12.5
769	Gng4	-0.860713343	3.057751897	6.610295809	0.010139082	0.216112169	E12.5
770	Snx16	-0.751536516	3.518402472	6.607421308	0.010155462	0.216112169	E12.5
771	Ak1	-0.639477682	4.885639727	6.606207605	0.010162386	0.216112169	E12.5
772	Prr19	-1.07719609	0.000320704	6.599222102	0.010202333	0.216680641	E12.5
773	Ddx17	0.544574912	9.931123134	6.594335444	0.010230374	0.216949009	E12.5
774	1700028J19Rik	-1.194531239	-0.931804056	6.592411897	0.010241433	0.216949009	E12.5
775	Hes5	0.475833805	7.027886908	6.584647843	0.010286196	0.217616096	E12.5
776	Matn1	4.291637892	-1.054542983	6.574143652	0.010347077	0.218622012	E12.5
777	Prkar2b	-0.479362208	6.373677479	6.570739661	0.010366886	0.218688889	E12.5
778	Zfand5	-0.498547204	6.202692744	6.569018108	0.010376919	0.218688889	E12.5
779	Ago4	-0.531421085	4.616495904	6.554553457	0.010461609	0.219942183	E12.5
780	1110002L01Rik	-0.802106108	1.815600569	6.554280015	0.010463217	0.219942183	E12.5
781	Ythdf2	-0.399559189	6.503107747	6.551407085	0.010480125	0.220015524	E12.5
782	Elmod1	-0.791840337	4.732071425	6.544338482	0.010521844	0.220608901	E12.5
783	Dnajb5	-0.400585275	6.309272839	6.535008551	0.010577172	0.22131204	E12.5
784	Gm20257	-1.288153084	-1.929812293	6.532429024	0.010592521	0.22131204	E12.5
785	Ppp1r1a	-0.511904211	5.807519261	6.53140498	0.010598621	0.22131204	E12.5
786	Arhgef39	0.655033219	5.027062448	6.529601553	0.010609372	0.22131204	E12.5
787	Fam98a	-0.423913652	5.572048366	6.525478611	0.010633993	0.221370362	E12.5
788	1700109H08Rik	1.556748555	-1.110869514	6.52461279	0.010639171	0.221370362	E12.5
789	Olfm3	-1.329159583	-0.05320303	6.519472028	0.010669967	0.221729767	E12.5
790	Neurod4	-1.002524347	2.530537082	6.516133649	0.010690015	0.221811174	E12.5
791	Reps1	0.351025261	6.768059339	6.512980044	0.010708989	0.221811174	E12.5
792	Gpr12	-1.229689028	0.943911919	6.51084852	0.010721833	0.221811174	E12.5
793	Grin2b	-0.915670678	2.08328805	6.508631798	0.010735208	0.221811174	E12.5
794	Cpne1	0.379965604	6.874952909	6.507585419	0.010741527	0.221811174	E12.5
795	Tuba4a	-0.805794392	3.145505694	6.499787387	0.010788739	0.222505874	E12.5
796	Klf10	-0.715071257	4.075036168	6.49533009	0.010815821	0.222708333	E12.5
797	Kirrel3	-0.636624942	4.580494456	6.493703393	0.010825722	0.222708333	E12.5
798	Pde4c	1.525580944	-1.371514005	6.486263637	0.010871123	0.223362075	E12.5
799	Nfe2l3	-0.993209645	1.696385101	6.481369746	0.010901095	0.223462756	E12.5
800	Lrp5	0.447802868	6.54078165	6.481013171	0.010903282	0.223462756	E12.5
801	Gm2518	-1.206220102	-1.486070442	6.478091874	0.010921216	0.223550891	E12.5
802	Trpm3	-1.153440182	3.932246346	6.475284841	0.010938478	0.223625048	E12.5
803	Drd1a	-1.391636938	-0.194970266	6.472538695	0.010955393	0.223691928	E12.5
804	Chd3os	-0.668990658	5.138812003	6.468638841	0.010979459	0.223904497	E12.5
805	Kifc5b	0.73129175	4.125437882	6.45798052	0.011045511	0.22497167	E12.5
806	Mir6915	2.332371537	-2.392905498	6.442350728	0.011143109	0.226677942	E12.5
807	Cmya5	1.209785439	-0.773907977	6.432966408	0.011202134	0.227384089	E12.5
808	Syngr3	-0.696412633	4.588023157	6.432423362	0.011205559	0.227384089	E12.5
809	St8sia4	-0.612133455	4.619203312	6.424990886	0.011252549	0.22781036	E12.5
810	Hpcal4	-1.190327015	2.286747013	6.424705988	0.011254354	0.22781036	E12.5
811	Pvrl3	0.475915494	5.610827721	6.415065982	0.011315612	0.228767916	E12.5
812	Fam207a	-0.431155782	6.163329906	6.400057773	0.011411665	0.230425689	E12.5
813	Alkbh3	0.589395631	4.363726594	6.38418833	0.01151414	0.23220891	E12.5
814	Mms19	0.402526298	6.499561225	6.377541751	0.01155734	0.232572731	E12.5
815	Ypel1	-0.465004791	6.467137102	6.377048916	0.01156055	0.232572731	E12.5
816	Slc12a5	-0.609201718	4.668276192	6.36980409	0.011607841	0.233108217	E12.5
817	Dmxl2	-0.468303655	5.822946743	6.368617999	0.011615602	0.233108217	E12.5
818	Prelp	-1.234115421	2.811683679	6.352056517	0.011724531	0.235006607	E12.5
819	Alkbh1	0.498450192	4.885568292	6.348273568	0.011749559	0.235209945	E12.5
820	D6Ertd527e	1.203066243	-0.52017301	6.344680168	0.011773384	0.235209945	E12.5
821	Ogt	0.389522042	7.941914398	6.343645733	0.011780251	0.235209945	E12.5
822	Notch3	0.562783525	7.859870709	6.34186886	0.011792057	0.235209945	E12.5
823	Gm10791	1.489017836	0.068339719	6.3307419	0.011866267	0.236402563	E12.5
824	Vtn	-1.230500739	5.224414191	6.319142407	0.011944138	0.237378297	E12.5
825	Rd3	-1.106053054	1.302229944	6.317055293	0.011958205	0.237378297	E12.5
826	Nkx6-2	0.77413875	2.737952106	6.316985301	0.011958677	0.237378297	E12.5
827	Sun1	0.356148305	6.647775952	6.31357168	0.011981723	0.237548156	E12.5
828	Shisa9	-0.950736598	2.260506024	6.311357711	0.011996694	0.237557715	E12.5
829	Ube2o	0.36646556	7.095285045	6.299692073	0.012075895	0.238837599	E12.5
830	Dnaaf1	-1.754681939	-1.423464632	6.292068974	0.01212794	0.239577955	E12.5
831	Grin3a	-0.834095843	2.749163078	6.289712958	0.012144072	0.239607942	E12.5
832	Ubb	-0.523406399	8.792967299	6.273989521	0.012252297	0.241217496	E12.5
833	Khnyn	0.544257054	5.357527592	6.273588112	0.012255073	0.241217496	E12.5
834	Tpgs2	-0.394856903	6.446792999	6.270469114	0.012276664	0.241352729	E12.5
835	Pax5	-2.644888485	-0.892501746	6.254173037	0.012390108	0.243291261	E12.5
836	Kcnc4	-1.046923075	1.256417895	6.24765778	0.012435764	0.243842159	E12.5
837	Rps17	1.100155166	1.009841819	6.245450421	0.012451271	0.243842159	E12.5
838	Isl1	-0.532901089	5.32068304	6.243814184	0.012462779	0.243842159	E12.5
839	Dnah9	-0.956934	1.663110293	6.240609368	0.012485351	0.243992628	E12.5
840	Spata2	-0.41942258	5.971102252	6.234901676	0.012525655	0.24405409	E12.5
841	Sfrp1	0.589684386	8.998154869	6.233350086	0.012536634	0.24405409	E12.5
842	Zfp324	-0.542332212	4.790653266	6.232948442	0.012539478	0.24405409	E12.5
843	Ina	-0.47831459	8.342370688	6.231740257	0.012548036	0.24405409	E12.5
844	Gnal	-0.702962721	4.355040316	6.226413837	0.012585837	0.244499275	E12.5
845	Gpr151	-1.246785348	-1.087696102	6.222879385	0.012610986	0.244697895	E12.5
846	Tekt5	-1.331393601	-0.954273804	6.213524972	0.012677794	0.245144819	E12.5
847	9230116L04Rik	1.933353189	-2.051988056	6.21335497	0.012679011	0.245144819	E12.5
848	Hif3a	0.669174164	5.672579263	6.213299197	0.012679411	0.245144819	E12.5
849	Snord33	1.892607132	-1.624144587	6.209794151	0.01270454	0.245144819	E12.5
850	Cep57	0.380847851	6.144420606	6.209204014	0.012708776	0.245144819	E12.5
851	Gm101	-1.46544722	-2.232418456	6.206116736	0.012730961	0.24527152	E12.5
852	Tacr1	-0.987968819	1.056459908	6.203412759	0.012750423	0.24527152	E12.5
853	Ptk7	0.457862663	7.431985171	6.201468955	0.012764433	0.24527152	E12.5
854	Thra	-0.51103537	8.37166062	6.199027737	0.012782051	0.24527152	E12.5
855	Slc37a4	0.569958167	4.433327634	6.197907876	0.012790141	0.24527152	E12.5
856	Rev3l	-0.375532368	6.472365676	6.195701051	0.012806099	0.245290648	E12.5
857	Cxx1c	-0.593620206	5.466015886	6.192511272	0.012829201	0.24542325	E12.5
858	Flrt2	-0.465790517	5.971114296	6.190614467	0.012842959	0.24542325	E12.5
859	Nt5e	0.996597517	1.137537818	6.181415353	0.012909897	0.246415215	E12.5
860	Exog	-0.46176703	5.203626633	6.179169088	0.012926297	0.246441346	E12.5
861	Zgrf1	0.675749041	5.032225427	6.171734442	0.012980728	0.246652284	E12.5
862	Megf11	-0.920239937	3.3670677	6.171511359	0.012982365	0.246652284	E12.5
863	Pcdhb17	-0.837887911	2.231870665	6.169430184	0.012997647	0.246652284	E12.5
864	Cpeb2	-0.715975084	4.304910521	6.169369216	0.012998095	0.246652284	E12.5
865	Vwa5b1	-1.207822214	0.202059871	6.165637739	0.013025541	0.246652284	E12.5
866	Mrps24	-0.476410223	5.918042164	6.163175539	0.013043683	0.246652284	E12.5
867	Wdr78	-0.715210574	3.335717762	6.163028243	0.01304477	0.246652284	E12.5
868	Grin2d	-0.879789565	2.534600912	6.160567121	0.013062932	0.246652284	E12.5
869	AA388235	-0.629783058	3.995732029	6.158342973	0.013079368	0.246652284	E12.5
870	Slc4a5	-1.556026895	0.957143836	6.157203707	0.013087795	0.246652284	E12.5
871	4931428F04Rik	-0.426059711	6.369111037	6.152068565	0.013125849	0.247085441	E12.5
872	1600014C10Rik	-0.670223202	4.010558062	6.144671648	0.013180864	0.247769755	E12.5
873	Ccdc71l	-0.596214694	4.663351846	6.142674831	0.013195756	0.247769755	E12.5
874	Alyref2	-0.74213794	3.308592056	6.137698891	0.013232941	0.247769755	E12.5
875	Scn11a	1.018995336	2.207636797	6.135344273	0.013250574	0.247769755	E12.5
876	Frrs1l	-0.670743325	3.871243039	6.135268929	0.013251139	0.247769755	E12.5
877	Slc12a7	0.477769335	7.040553081	6.135037839	0.013252871	0.247769755	E12.5
878	Camk2n1	-0.773546116	4.916956714	6.130911265	0.013283839	0.248001812	E12.5
879	D430036J16Rik	-1.597389088	-2.184797828	6.129355222	0.013295535	0.248001812	E12.5
880	Fam43b	-1.450346329	-0.723467523	6.122160943	0.013349751	0.248141068	E12.5
881	Gt(ROSA)26Sor	-0.819637778	2.057822165	6.121994855	0.013351005	0.248141068	E12.5
882	Fbxl22	-0.886357558	2.041263956	6.120705616	0.013360746	0.248141068	E12.5
883	Scn3b	-0.615498208	5.766502626	6.116508603	0.013392506	0.248141068	E12.5
884	1810032O08Rik	0.863155565	3.301556895	6.113845435	0.0134127	0.248141068	E12.5
885	Cotl1	-0.447420309	8.153946419	6.113798627	0.013413055	0.248141068	E12.5
886	Aspg	1.172586582	-0.224165174	6.113425906	0.013415884	0.248141068	E12.5
887	Grm7	-0.896760288	1.526320167	6.112347089	0.013424075	0.248141068	E12.5
888	Olfm2	-0.586947301	5.474743004	6.104003013	0.013487602	0.248749824	E12.5
889	1500011B03Rik	-0.551579131	6.171651129	6.10378976	0.013489229	0.248749824	E12.5
890	Rtn1	-0.601301639	8.993739617	6.102049218	0.013502522	0.248749824	E12.5
891	Ndufb10	-0.395291755	6.850819751	6.097614518	0.013536449	0.249027809	E12.5
892	Cplx2	-0.395335815	7.688107095	6.096108924	0.013547988	0.249027809	E12.5
893	Dbf4	0.36220995	6.557693693	6.084551116	0.013636901	0.250381446	E12.5
894	Nps	2.204975139	-2.944153324	6.080487017	0.013668308	0.250677388	E12.5
895	Lmf2	0.479930175	6.597767986	6.073017987	0.013726223	0.251458273	E12.5
896	A730020E08Rik	-0.786164097	1.845494792	6.065358636	0.013785876	0.252059409	E12.5
897	Scaf11	0.3836386	7.41355379	6.063710262	0.013798748	0.252059409	E12.5
898	Prdm8	-0.564350295	5.465205865	6.062890267	0.013805157	0.252059409	E12.5
899	Gli2	0.651738603	7.092563675	6.059884718	0.013828671	0.252207888	E12.5
900	Acy3	-0.918702172	0.279342034	6.052789371	0.013884346	0.252941937	E12.5
901	Klhl25	-0.441109169	5.677444588	6.048807742	0.01391569	0.253231581	E12.5
902	Mrrf	-0.543044292	4.519323256	6.045997605	0.013937856	0.253353746	E12.5
903	Ankrd34b	-1.323711165	-0.462056371	6.040823257	0.013978764	0.253370179	E12.5
904	Mir1291	2.392570022	-2.826277867	6.04008124	0.013984641	0.253370179	E12.5
905	Map2k1	0.468904999	5.845890508	6.04002085	0.013985119	0.253370179	E12.5
906	Etv4	0.840549628	3.520667925	6.037533436	0.014004838	0.253447374	E12.5
907	Pcdhb6	-0.945877888	0.232862533	6.031692343	0.014051255	0.254007034	E12.5
908	Kctd4	-1.098644993	1.059040713	6.026532955	0.014092387	0.254470016	E12.5
909	Ascl5	1.981010557	-3.042513452	6.024465684	0.014108902	0.254470818	E12.5
910	Gabra1	-1.494374244	1.446058767	6.022644053	0.014123472	0.254470818	E12.5
911	1700012B09Rik	-1.646340821	-1.480846558	6.016538965	0.014172414	0.255072334	E12.5
912	Gpx2-ps1	2.410363242	-2.706028903	6.011396023	0.014213778	0.255309423	E12.5
913	Med13l	0.442881774	6.851474029	6.009070587	0.014232522	0.255309423	E12.5
914	4930451G09Rik	-0.760890041	2.164992149	6.005565757	0.014260821	0.255309423	E12.5
915	Prmt2	-0.502150816	7.13249832	6.005516455	0.014261219	0.255309423	E12.5
916	4933407L21Rik	-0.897008944	0.529249289	6.003473272	0.014277743	0.255309423	E12.5
917	Ttc21a	-1.224322582	1.069122552	6.003093782	0.014280815	0.255309423	E12.5
918	Ccdc150	1.11630962	0.080971076	6.001393064	0.014294587	0.255309423	E12.5
919	Wdr27	1.817301924	-2.603648918	5.998402632	0.014318837	0.255464257	E12.5
920	Idh2	0.382243504	8.318022775	5.984664138	0.01443079	0.257181779	E12.5
921	Chst1	-0.786011306	5.070881099	5.976749291	0.014495696	0.258058013	E12.5
922	Kif11	0.448441068	7.579352288	5.974106746	0.014517433	0.258164675	E12.5
923	Mrvi1	-1.082114233	1.309019805	5.971580951	0.014538241	0.258254604	E12.5
924	Ptchd2	-0.622115268	4.366192544	5.967975317	0.014567998	0.258503137	E12.5
925	Tango2	-0.532375021	4.497155574	5.964277764	0.014598579	0.258765733	E12.5
926	Pnliprp1	-2.171576106	-3.298645222	5.956821147	0.014660451	0.259581805	E12.5
927	B3gnt5	0.45398378	6.085315882	5.947601293	0.014737327	0.260661495	E12.5
928	Ldlrad3	0.361436535	6.781736901	5.937216439	0.014824413	0.261684239	E12.5
929	Comt	-0.400671825	5.629625381	5.936900489	0.014827071	0.261684239	E12.5
930	Diap3	0.628061646	4.184226656	5.93367977	0.014854192	0.26188101	E12.5
931	Ramp2	-0.78828565	4.750241796	5.930840088	0.014878147	0.262021595	E12.5
932	Rdh9	1.390341256	-1.783311806	5.916392146	0.015000645	0.263895465	E12.5
933	Gprin1	-0.404586978	7.268600796	5.913750533	0.015023154	0.26400818	E12.5
934	Inhbb	-0.782194874	3.99415187	5.909361418	0.01506063	0.264303942	E12.5
935	Dzip1l	0.487118227	5.195686491	5.903509429	0.015110747	0.264303942	E12.5
936	Prkd1	0.540856654	4.846792736	5.902593437	0.015118608	0.264303942	E12.5
937	Hecw1	-0.505973656	5.272129385	5.902012622	0.015123594	0.264303942	E12.5
938	Zranb2	-0.366485031	6.729131302	5.901325896	0.015129491	0.264303942	E12.5
939	Ccdc91	-0.426898093	5.172945162	5.90048639	0.015136704	0.264303942	E12.5
940	Dnlz	-0.373224796	6.335752784	5.8977432	0.015160298	0.26442226	E12.5
941	Zfp322a	-0.429436203	5.410643161	5.895950767	0.015175735	0.26442226	E12.5
942	Il18rap	1.202166354	-0.146021639	5.892712063	0.015203668	0.264627755	E12.5
943	Osgin1	1.246361326	-1.066340069	5.889504906	0.015231382	0.264828991	E12.5
944	1600016N20Rik	1.057189204	2.819344998	5.88329533	0.015285188	0.265247272	E12.5
945	Aox4	-2.189278188	-2.869876492	5.882995153	0.015287794	0.265247272	E12.5
946	Pde11a	-1.466168891	-2.371930628	5.878460045	0.015327222	0.265508172	E12.5
947	Prelid2	0.963814782	1.878298274	5.876193668	0.015346964	0.265508172	E12.5
948	Scn2b	-0.807249474	3.21468083	5.87568353	0.015351412	0.265508172	E12.5
949	Bysl	-0.37758437	6.128900527	5.871376867	0.015389011	0.265878005	E12.5
950	2810013P06Rik	-0.603686011	4.291277181	5.868597443	0.015413327	0.266017804	E12.5
951	Flcn	0.419911052	5.875817312	5.866350054	0.015433018	0.26607756	E12.5
952	C3	1.666753674	0.554494485	5.86105753	0.015479491	0.266348246	E12.5
953	Pdzd4	-0.418281748	7.178203949	5.859391057	0.015494154	0.266348246	E12.5
954	Kif26a	0.383415548	7.821632776	5.859016384	0.015497452	0.266348246	E12.5
955	Kcnk3	-0.891651864	1.258946001	5.855339646	0.015529861	0.266625755	E12.5
956	Abcb4	0.908064344	0.36886464	5.850971728	0.015568452	0.267008729	E12.5
957	Nsg2	-0.58802193	9.095253379	5.848668994	0.015588837	0.267078972	E12.5
958	C330018D20Rik	-0.679905181	3.455215048	5.845499474	0.015616941	0.267281165	E12.5
959	Trpc7	-0.961158782	0.845284617	5.843011453	0.015639038	0.267311064	E12.5
960	1810041L15Rik	-0.42438489	5.823650901	5.841023237	0.015656719	0.267311064	E12.5
961	Lig1	0.46041017	7.938256845	5.834338624	0.015716317	0.267311064	E12.5
962	LOC106740	0.631552143	3.699828013	5.83305001	0.015727832	0.267311064	E12.5
963	Pdp1	-0.533375609	5.18148492	5.832805819	0.015730016	0.267311064	E12.5
964	AI414108	0.753801585	3.819017611	5.832533039	0.015732455	0.267311064	E12.5
965	Dnajb11	-0.371221458	5.944540307	5.832493153	0.015732811	0.267311064	E12.5
966	Ccdc38	1.285299288	-0.810156769	5.820569653	0.015839814	0.268317238	E12.5
967	1810010D01Rik	2.079462773	-2.424961843	5.820187673	0.015843254	0.268317238	E12.5
968	Erbb4	-0.716493701	3.30735013	5.820112576	0.015843931	0.268317238	E12.5
969	2310069G16Rik	-0.962934527	0.198596321	5.818608005	0.01585749	0.268317238	E12.5
970	Pla2g5	-1.565244706	-1.325466756	5.807898182	0.015954351	0.269114445	E12.5
971	Rtn4rl1	-1.035712455	2.374189107	5.807035915	0.015962176	0.269114445	E12.5
972	Rimkla	-0.592101581	4.386936795	5.806904733	0.015963367	0.269114445	E12.5
973	Eml6	-0.741107454	2.408469303	5.805253914	0.01597836	0.269114445	E12.5
974	Meig1	-1.440298617	-1.434581221	5.803553259	0.015993821	0.269114445	E12.5
975	Kidins220	-0.401088645	8.519010054	5.802535089	0.016003085	0.269114445	E12.5
976	1700016K19Rik	-1.699910489	0.443469459	5.797701654	0.016047137	0.269578755	E12.5
977	L3mbtl3	-0.423668753	5.400177294	5.794324623	0.01607799	0.269630115	E12.5
978	4930563D23Rik	-1.631055739	-2.923471795	5.793767644	0.016083084	0.269630115	E12.5
979	Fbll1	-0.774660592	4.028079262	5.789783294	0.016119576	0.269965853	E12.5
980	Frmpd4	-1.09147929	-0.181267206	5.785206631	0.016161598	0.270219453	E12.5
981	9430076C15Rik	1.039895356	1.277316859	5.784545231	0.01616768	0.270219453	E12.5
982	Phtf1os	-0.907988154	0.304066211	5.778182635	0.01622631	0.270923204	E12.5
983	Elmo1	-0.471716006	6.154344059	5.775255896	0.016253353	0.271098661	E12.5
984	2410004P03Rik	-1.315450191	0.358656476	5.773312375	0.016271337	0.271119992	E12.5
985	Dlec1	-0.951166197	1.064996944	5.771545546	0.016287704	0.271119992	E12.5
986	Gm5415	2.995370273	-3.336044554	5.765741712	0.016341586	0.271199075	E12.5
987	Tac1	-0.841377891	2.788163121	5.765341558	0.016345308	0.271199075	E12.5
988	Snord55	1.20986228	0.172083699	5.765037441	0.016348137	0.271199075	E12.5
989	3110035E14Rik	-0.874169493	3.588795028	5.759725505	0.016397633	0.271199075	E12.5
990	Cacna1e	-0.734201215	3.938836462	5.759184937	0.016402679	0.271199075	E12.5
991	Gabrb1	-1.072883169	-0.557386804	5.757859717	0.016415055	0.271199075	E12.5
992	Cited2	-0.601932536	6.632394531	5.75733134	0.016419993	0.271199075	E12.5
993	Ano1	0.767223493	5.189883747	5.756819251	0.016424779	0.271199075	E12.5
994	Nefm	-0.512980749	5.296338709	5.747137463	0.016515547	0.27242345	E12.5
995	Atp6v0a2	-0.368232698	6.207742799	5.744184466	0.016543334	0.272424413	E12.5
996	Kif22	0.360782482	7.345529513	5.743600421	0.016548836	0.272424413	E12.5
997	Rusc2	-0.344125322	7.353121924	5.740623006	0.016576912	0.272536193	E12.5
998	Kazn	0.37477076	6.76046366	5.736310009	0.016617668	0.272536193	E12.5
999	Ndufa5	-0.499547284	5.384417502	5.735850828	0.016622014	0.272536193	E12.5
1000	Evc	0.553038586	5.690483236	5.735840141	0.016622115	0.272536193	E12.5
1001	Fam208a	-0.423073532	5.099251988	5.73310685	0.016648004	0.27268799	E12.5
1002	Rnu73b	2.115482077	-2.284698894	5.727889207	0.016697541	0.273027052	E12.5
1003	Mir677	1.992318819	-2.228514533	5.727419416	0.016702009	0.273027052	E12.5
1004	Ifltd1	-1.46705909	-2.023574462	5.721695552	0.016756541	0.273281742	E12.5
1005	Prom1	0.381071797	6.520268324	5.721595334	0.016757498	0.273281742	E12.5
1006	Rgmb	-0.405654148	6.673313506	5.719859272	0.016774075	0.273281742	E12.5
1007	Clu	-0.7047067	4.560998689	5.718793574	0.016784259	0.273281742	E12.5
1008	Morn5	-1.306227638	-1.203265826	5.715275088	0.016817929	0.2735583	E12.5
1009	Nr1h3	-0.885757189	0.676749337	5.712947224	0.016840244	0.27364979	E12.5
1010	Ildr2	0.47710058	6.446792171	5.706754923	0.016899751	0.274179623	E12.5
1011	D030028A08Rik	-0.729166683	3.023575353	5.706075452	0.016906294	0.274179623	E12.5
1012	Abat	-0.373034022	6.087553719	5.704018311	0.016926119	0.274229888	E12.5
1013	Rgcc	0.510059633	5.167380512	5.701624617	0.016949217	0.274333039	E12.5
1014	Odf3b	-1.048777214	-0.47146833	5.694618868	0.017017008	0.275072196	E12.5
1015	Tbx2	-0.790591581	2.904589374	5.693440386	0.017028439	0.275072196	E12.5
1016	Igsf1	-0.869194963	0.97942685	5.691696332	0.01704537	0.27507469	E12.5
1017	Blcap	-0.464770038	7.111794085	5.688364154	0.017077767	0.275326518	E12.5
1018	Snord88a	1.691900048	-1.330220615	5.680250485	0.017156918	0.276087115	E12.5
1019	Hbegf	-0.826796644	2.424745557	5.680076235	0.017158622	0.276087115	E12.5
1020	Rasgrp1	0.805935922	4.506430838	5.676589094	0.01719276	0.276089984	E12.5
1021	Elavl4	-0.455907747	6.998334754	5.673924599	0.017218892	0.276089984	E12.5
1022	Nefh	-0.956616051	0.305774497	5.67307967	0.017227187	0.276089984	E12.5
1023	Cdc25c	0.423316475	5.364530355	5.672283778	0.017235004	0.276089984	E12.5
1024	B4galnt1	-0.442397197	5.345916821	5.671470618	0.017242995	0.276089984	E12.5
1025	Haghl	0.463992048	5.61759442	5.666481191	0.017292109	0.276430468	E12.5
1026	Espn	1.270716195	-0.833164006	5.664890015	0.017307802	0.276430468	E12.5
1027	Zfp609	0.444394986	7.984490551	5.664177085	0.017314838	0.276430468	E12.5
1028	Dcx	-0.487559194	9.143789724	5.659797591	0.017358126	0.276677621	E12.5
1029	Fbxl12os	-0.821397957	1.472431807	5.657546575	0.017380419	0.276677621	E12.5
1030	Lrrtm1	-0.524255376	4.552922515	5.657493651	0.017380944	0.276677621	E12.5
1031	Fanca	0.662006674	5.141679058	5.645030599	0.017504911	0.278380714	E12.5
1032	Basp1	-0.500045333	9.90431658	5.641011759	0.017545079	0.278687221	E12.5
1033	Ncbp2	-0.37113382	6.67796059	5.63970324	0.017558179	0.278687221	E12.5
1034	Nfyb	-0.392252791	5.9841733	5.63283047	0.017627147	0.279165882	E12.5
1035	Stk16	-0.364199274	6.471060448	5.632330873	0.017632171	0.279165882	E12.5
1036	Qk	0.423270318	8.585476841	5.628289654	0.017672867	0.279165882	E12.5
1037	Foxn3	0.568917696	4.960459813	5.627118462	0.017684679	0.279165882	E12.5
1038	Slc6a20a	-2.033437204	-0.408167416	5.625488007	0.017701137	0.279165882	E12.5
1039	Olig1	-0.834002355	2.956913243	5.622951083	0.017726776	0.279165882	E12.5
1040	Tesc	-1.026973449	0.961222952	5.622593324	0.017730395	0.279165882	E12.5
1041	Slc41a2	-0.88621182	1.130415215	5.620994353	0.017746578	0.279165882	E12.5
1042	Ablim2	-0.987161474	0.725853123	5.617768047	0.017779277	0.279165882	E12.5
1043	Scn5a	0.889448041	4.825643818	5.61762422	0.017780736	0.279165882	E12.5
1044	Fam162a	0.434129083	6.082719082	5.615013338	0.017807246	0.279165882	E12.5
1045	4933428C19Rik	-1.960689021	-3.083970031	5.614002268	0.017817522	0.279165882	E12.5
1046	Kif4	0.377197516	6.695941806	5.612415639	0.017833662	0.279165882	E12.5
1047	Anapc11	-0.422366737	6.882284481	5.612120475	0.017836666	0.279165882	E12.5
1048	Naa60	-0.338242498	6.684529492	5.608688552	0.017871634	0.279165882	E12.5
1049	Prkcq	-0.908841683	1.555252897	5.608402231	0.017874554	0.279165882	E12.5
1050	Nrsn1	-0.88810532	3.042685825	5.608085457	0.017877786	0.279165882	E12.5
1051	Adora1	-0.841433344	2.638079094	5.603747496	0.017922102	0.279282386	E12.5
1052	Cd34	-0.596959547	5.650208066	5.601289706	0.017947261	0.279282386	E12.5
1053	Cd200	-0.708813924	5.68104374	5.599968917	0.017960796	0.279282386	E12.5
1054	L3mbtl4	-1.423722459	-1.956982189	5.597180006	0.017989411	0.279282386	E12.5
1055	Vill	0.856239136	3.404700157	5.596144656	0.018000046	0.279282386	E12.5
1056	Sdc3	-0.432163122	8.157065874	5.596135339	0.018000142	0.279282386	E12.5
1057	Trim17	-0.840475782	0.65485984	5.595712997	0.018004482	0.279282386	E12.5
1058	6330403K07Rik	-0.525404331	7.963183532	5.588990293	0.018073712	0.279569749	E12.5
1059	Ptpn4	-0.556397653	4.301941474	5.586267262	0.018101831	0.279569749	E12.5
1060	Kcnip3	-0.533619419	4.460628385	5.583724359	0.018128132	0.279569749	E12.5
1061	Capn6	0.913381267	4.700927468	5.579244144	0.018174565	0.279569749	E12.5
1062	Traf3ip3	-1.252884506	-0.564274448	5.578228423	0.018185109	0.279569749	E12.5
1063	E330013P04Rik	-0.84500795	3.927350665	5.57551587	0.018213299	0.279569749	E12.5
1064	Txndc9	-0.459141034	5.631852998	5.574892974	0.018219779	0.279569749	E12.5
1065	Lonp1	0.348105833	7.263950519	5.573943249	0.018229663	0.279569749	E12.5
1066	Rabggtb	0.362622435	6.127262942	5.573863611	0.018230492	0.279569749	E12.5
1067	Spsb1	0.849286509	4.224919263	5.572763014	0.018241954	0.279569749	E12.5
1068	Pnmt	-1.677754159	-2.902920019	5.572631127	0.018243328	0.279569749	E12.5
1069	Sstr1	-0.739248294	2.499736738	5.571838506	0.018251587	0.279569749	E12.5
1070	Apoc2	2.05193615	-2.256384378	5.571647019	0.018253583	0.279569749	E12.5
1071	Gpr84	-1.236712556	-1.308904937	5.570866413	0.018261722	0.279569749	E12.5
1072	Myadml2	-1.493152781	-2.273875395	5.563277556	0.018341045	0.280179572	E12.5
1073	Dnajb3	-0.804699022	2.329993353	5.563196338	0.018341896	0.280179572	E12.5
1074	Unk	0.422774056	6.924814456	5.561129284	0.018363565	0.280179572	E12.5
1075	Angptl1	1.43841972	0.640768989	5.560524508	0.01836991	0.280179572	E12.5
1076	Efna5	0.834741108	5.334870066	5.544276017	0.018541225	0.282487824	E12.5
1077	Cend1	-0.541217892	5.402569928	5.542909496	0.018555708	0.282487824	E12.5
1078	4921506M07Rik	-1.7819405	-1.599945642	5.539323787	0.018593766	0.28278873	E12.5
1079	Atp1b1	-0.709776587	5.090363585	5.53649382	0.01862386	0.28278873	E12.5
1080	Zbtb45	-0.37721152	5.927856145	5.536178538	0.018627216	0.28278873	E12.5
1081	Rbm15	0.588434087	4.554341382	5.519744189	0.018803008	0.284920909	E12.5
1082	H2-Q2	1.875761448	-2.493902165	5.518405112	0.018817407	0.284920909	E12.5
1083	Olfr1344	1.876495479	-2.622737828	5.518183227	0.018819794	0.284920909	E12.5
1084	Gtf2ird1	0.356021869	6.723445297	5.51564538	0.018847118	0.285071356	E12.5
1085	Kcne1l	-0.662496902	3.817913404	5.50681211	0.018942543	0.285885616	E12.5
1086	Epn1	-0.339385857	7.905636048	5.504639593	0.018966088	0.285885616	E12.5
1087	Ankrd53	1.203486669	-0.194160944	5.503381153	0.018979741	0.285885616	E12.5
1088	Gm15663	-0.766489903	2.131277544	5.502308849	0.018991383	0.285885616	E12.5
1089	4930487H11Rik	2.217998053	-2.749205812	5.502082246	0.018993844	0.285885616	E12.5
1090	Slc7a11	-0.75814213	2.889968682	5.500313692	0.019013063	0.285885616	E12.5
1091	Efcab4b	1.072183111	-0.988483912	5.498133178	0.019036786	0.285885616	E12.5
1092	Ntsr1	-0.894259332	1.831648736	5.49513533	0.019069452	0.285885616	E12.5
1093	Ajuba	0.424841369	6.630226047	5.491287314	0.019111466	0.285885616	E12.5
1094	Col9a3	0.94129995	4.488442025	5.489780855	0.01912794	0.285885616	E12.5
1095	Sned1	-1.406033174	3.237398937	5.482728108	0.019205263	0.285885616	E12.5
1096	Sdhaf2	-0.4545123	5.436932536	5.482723732	0.019205311	0.285885616	E12.5
1097	Sh3gl2	-0.628489746	4.476339136	5.481761428	0.019215886	0.285885616	E12.5
1098	Tssk1	-1.426248205	-2.31247673	5.480929544	0.019225033	0.285885616	E12.5
1099	Aebp2	0.351625667	6.45071824	5.480457494	0.019230225	0.285885616	E12.5
1100	Tmem147	-0.392706191	5.785334508	5.479845576	0.019236958	0.285885616	E12.5
1101	Pigz	-0.907792589	-0.548979329	5.479370579	0.019242186	0.285885616	E12.5
1102	Fry	-0.463923222	5.048083227	5.47905683	0.019245641	0.285885616	E12.5
1103	Zfp518b	-0.32361848	6.826279384	5.47763952	0.019261252	0.285885616	E12.5
1104	Cacng2	-0.734549934	3.012321353	5.476203368	0.019277084	0.285885616	E12.5
1105	Mir5119	2.345775041	-3.005801414	5.475523349	0.019284586	0.285885616	E12.5
1106	Elmsan1	0.425562696	5.868793296	5.474754718	0.019293068	0.285885616	E12.5
1107	Malat1	0.97236851	6.494077044	5.473048855	0.019311907	0.285885616	E12.5
1108	Ulk2	-0.342220961	7.137382712	5.472368772	0.019319423	0.285885616	E12.5
1109	Rassf1	0.422236218	5.333202721	5.470156029	0.019343899	0.285989684	E12.5
1110	Mir7000	2.230039778	-3.14097887	5.465515559	0.019395331	0.286491757	E12.5
1111	Slc40a1	-1.074893749	3.493318434	5.459236626	0.019465149	0.28711604	E12.5
1112	Rhou	-0.578758989	5.491099279	5.458566324	0.019472618	0.28711604	E12.5
1113	Higd1a	0.521554376	4.78083577	5.456060516	0.019500564	0.287269765	E12.5
1114	Scd4	1.207858791	-1.36411143	5.451530927	0.019551186	0.287334321	E12.5
1115	Plekho1	0.341241062	7.635429174	5.448939623	0.019580208	0.287334321	E12.5
1116	Zkscan1	-0.374267275	6.160595751	5.447851047	0.019592413	0.287334321	E12.5
1117	Atl1	-0.556921531	5.00119428	5.447698512	0.019594123	0.287334321	E12.5
1118	Ccdc177	-0.440857507	5.534312299	5.447566377	0.019595606	0.287334321	E12.5
1119	Klhl8	-0.526578298	4.760656336	5.445857489	0.019614784	0.287334321	E12.5
1120	2810006K23Rik	-0.527978627	4.431640794	5.443865292	0.019637167	0.287334321	E12.5
1121	Vil1	1.744003553	-2.280586424	5.443155887	0.019645144	0.287334321	E12.5
1122	Snord57	1.857272552	-2.110518911	5.439601354	0.019685162	0.287663023	E12.5
1123	Dleu7	-0.782174346	2.924059979	5.42581402	0.019841184	0.289671641	E12.5
1124	Tmc7	0.524139733	4.840817385	5.42433923	0.019857949	0.289671641	E12.5
1125	Cacng4	-0.36885057	6.362827477	5.420281286	0.019904153	0.290039968	E12.5
1126	Tmsb10	-0.416044884	6.643791733	5.419016404	0.019918578	0.290039968	E12.5
1127	Slc25a37	0.759315258	5.518268053	5.413875748	0.019977314	0.290437132	E12.5
1128	Mir7027	1.721031442	-2.353238798	5.411010729	0.020010127	0.290437132	E12.5
1129	Npffr1	-1.278883595	-1.918514511	5.41078896	0.020012669	0.290437132	E12.5
1130	Ccdc146	-1.899991842	-0.96377376	5.410436617	0.020016709	0.290437132	E12.5
1131	2310061J03Rik	-0.820162295	1.216107992	5.405993161	0.020067727	0.290919941	E12.5
1132	Myh3	1.563814693	0.897574344	5.399630018	0.020141021	0.291724537	E12.5
1133	Snora81	1.326132295	-0.630726632	5.397888468	0.020161129	0.29175805	E12.5
1134	Zic4	-0.536462997	6.088758184	5.391637101	0.020233479	0.29254685	E12.5
1135	Fam135b	-1.037557963	0.022294299	5.389619795	0.020256884	0.292586305	E12.5
1136	Htra1	-1.239760365	3.029015072	5.388138677	0.020274086	0.292586305	E12.5
1137	Slc16a12	-1.043714825	1.058896245	5.386791649	0.020289743	0.292586305	E12.5
1138	Pcdha6	-0.938864816	0.390380948	5.385116137	0.020309236	0.292610051	E12.5
1139	Cadps	-0.442529954	6.267848034	5.382827863	0.02033589	0.292664307	E12.5
1140	Sema5b	0.473649751	7.511253376	5.381729029	0.020348702	0.292664307	E12.5
1141	P4htm	0.587734105	4.070652329	5.37619144	0.020413394	0.293114485	E12.5
1142	Drd5	-1.548849799	-2.835846877	5.373192612	0.020448517	0.293114485	E12.5
1143	Igfbp2	0.537602581	9.106991433	5.373107841	0.02044951	0.293114485	E12.5
1144	Mgll	-0.801802896	2.691357694	5.371552513	0.020467752	0.293114485	E12.5
1145	Nap1l2	-0.840574527	4.279925365	5.371413108	0.020469388	0.293114485	E12.5
1146	Dnm3	-0.587584263	4.46365457	5.364297239	0.020553068	0.293870582	E12.5
1147	Cirbp	0.380549658	6.748389183	5.36129513	0.020588478	0.293870582	E12.5
1148	Cnih2	-0.48241763	7.597797414	5.360962202	0.020592409	0.293870582	E12.5
1149	Rph3a	-0.551718865	4.717375673	5.3608374	0.020593883	0.293870582	E12.5
1150	Ppp1r3c	0.998014495	3.153961185	5.359272138	0.020612375	0.293878695	E12.5
1151	Scpep1	0.43997326	5.136166183	5.35531745	0.020659173	0.294290009	E12.5
1152	Zfp281	-0.432473062	5.627132707	5.349251312	0.020731171	0.295059267	E12.5
1153	Ick	-0.355883585	6.767669535	5.344612361	0.020786405	0.295093224	E12.5
1154	Slc35f3	-1.061990224	-1.165509984	5.344536583	0.020787308	0.295093224	E12.5
1155	Cfh	-1.298450985	2.114428132	5.34451629	0.02078755	0.295093224	E12.5
1156	Zfp60	-0.4684983	6.422014189	5.33999327	0.020841554	0.295165988	E12.5
1157	Gm6297	-0.894795568	0.539149993	5.339942962	0.020842155	0.295165988	E12.5
1158	Trim67	-0.434711878	6.135823014	5.339564288	0.020846683	0.295165988	E12.5
1159	Map10	-0.632205739	3.313029262	5.33779656	0.020867834	0.29521053	E12.5
1160	Tead3	0.668234128	5.634996666	5.333324877	0.020921437	0.295456898	E12.5
1161	Cd274	-0.881153486	0.165692588	5.331033294	0.020948962	0.295456898	E12.5
1162	Lin7a	-0.784257253	3.642870589	5.330716478	0.02095277	0.295456898	E12.5
1163	Cilp2	-0.861071173	1.333980503	5.33033726	0.020957329	0.295456898	E12.5
1164	Cdk2	0.388831002	6.357462739	5.328483039	0.020979638	0.295517301	E12.5
1165	9530026F06Rik	-1.575715915	-2.423198095	5.326081998	0.021008561	0.295670704	E12.5
1166	Ecm2	-0.96623227	0.838707535	5.318670116	0.021098107	0.296667695	E12.5
1167	Pcdh7	-0.526894685	4.616110325	5.316785633	0.021120938	0.296667695	E12.5
1168	BC039966	-1.850100951	-3.213987105	5.314729464	0.021145877	0.296667695	E12.5
1169	Gdpd2	-0.828788519	3.492104948	5.313825986	0.021156845	0.296667695	E12.5
1170	Ghrh	-0.999546407	-0.423235622	5.310252037	0.021200289	0.296667695	E12.5
1171	2900011O08Rik	-0.478997337	6.30473377	5.309814285	0.021205617	0.296667695	E12.5
1172	Agbl3	-0.784027957	1.733303594	5.309777974	0.021206059	0.296667695	E12.5
1173	Nos3	-0.664563052	3.925550335	5.307863005	0.021229381	0.296740781	E12.5
1174	Dscam	-0.580068808	5.175598055	5.301526835	0.02130674	0.297568401	E12.5
1175	Klf2	-1.078666926	3.391720302	5.299030287	0.0213373	0.297741593	E12.5
1176	Taf12	-0.458276914	5.229537791	5.292853241	0.021413109	0.298545353	E12.5
1177	Nptx1	-0.657928465	3.861988227	5.284443173	0.021516772	0.299237659	E12.5
1178	Loxl2	0.820459122	6.111310778	5.283726168	0.021525634	0.299237659	E12.5
1179	Stmn2	-0.578290641	8.862244502	5.28359978	0.021527196	0.299237659	E12.5
1180	Cdk5r2	-0.917889702	5.392556072	5.282906639	0.021535767	0.299237659	E12.5
1181	Scn2a1	-0.679208081	3.47196561	5.280430599	0.021566414	0.299344332	E12.5
1182	9630033F20Rik	-0.492132262	4.740011688	5.279337425	0.021579959	0.299344332	E12.5
1183	Ebf4	0.598328209	4.941996745	5.276930174	0.021609816	0.299505115	E12.5
1184	Tmem2	-0.413766591	7.70958001	5.272964022	0.021659103	0.299764429	E12.5
1185	Emx1	0.390805343	7.08657469	5.272482738	0.021665092	0.299764429	E12.5
1186	Gm10549	-0.967448544	-0.650437109	5.268997156	0.021708515	0.299788381	E12.5
1187	Sf3b1	0.4097286	8.88405096	5.268322506	0.02171693	0.299788381	E12.5
1188	Gm11346	-0.809023024	0.573049442	5.267942187	0.021721676	0.299788381	E12.5
1189	Ankrd61	1.249307438	-0.133794815	5.26257511	0.021788757	0.300461281	E12.5
1190	Gabra4	-0.888438138	1.552307688	5.259636378	0.021825578	0.300716119	E12.5
1191	Dok5	-0.780507793	4.059815996	5.257094946	0.021857473	0.300771865	E12.5
1192	Flnb	0.662752368	7.33653317	5.255183032	0.0218815	0.300771865	E12.5
1193	Akr1c18	3.152326176	-3.225494287	5.25393332	0.021897219	0.300771865	E12.5
1194	Hsdl1	-0.384631392	6.866935051	5.251652826	0.021925935	0.300771865	E12.5
1195	Pnma1	-0.744024183	1.980094148	5.249578742	0.021952085	0.300771865	E12.5
1196	Mir8109	-2.088695238	-3.382351928	5.248470754	0.021966068	0.300771865	E12.5
1197	Mip	-0.873970037	0.2325999	5.248171244	0.021969849	0.300771865	E12.5
1198	Pip5k1a	0.376308929	5.75852845	5.245963651	0.021997741	0.300771865	E12.5
1199	4930529M08Rik	-1.144879865	-1.417177966	5.245151923	0.022008007	0.300771865	E12.5
1200	Ppp1r1b	-1.04878553	2.268209054	5.244678384	0.022013997	0.300771865	E12.5
1201	Itga6	0.373027512	6.438604482	5.243302686	0.022031411	0.300771865	E12.5
1202	Rara	0.681644323	5.376672225	5.239447116	0.02208029	0.301188383	E12.5
1203	Acot3	-1.537327786	-1.962440984	5.235067831	0.022135945	0.301356186	E12.5
1204	Ipw	-0.74793337	2.636034719	5.235034701	0.022136367	0.301356186	E12.5
1205	Neb	-0.95512127	0.537665603	5.234141893	0.022147731	0.301356186	E12.5
1206	A330093E20Rik	1.606815139	-1.240863696	5.231364423	0.022183124	0.30152519	E12.5
1207	Cchcr1	0.584885802	5.072070301	5.230282069	0.022196932	0.30152519	E12.5
1208	Pdia4	-0.357091842	7.185681077	5.225504688	0.022257986	0.301565312	E12.5
1209	Rbfox1	-0.643135505	5.185560557	5.224404557	0.022272071	0.301565312	E12.5
1210	Lrrn2	-0.438481583	5.900568506	5.223137894	0.022288298	0.301565312	E12.5
1211	St7	0.403424681	5.439679818	5.221269821	0.022312253	0.301565312	E12.5
1212	Muc6	2.747731307	-3.461405515	5.219947063	0.022329231	0.301565312	E12.5
1213	Hs6st3	-0.876921028	0.854338306	5.219523507	0.02233467	0.301565312	E12.5
1214	Chtf8	-0.363648353	7.732692444	5.219211357	0.02233868	0.301565312	E12.5
1215	Slc35g3	-1.175381998	-0.224859641	5.21851911	0.022347574	0.301565312	E12.5
1216	Uhrf1bp1	0.381661773	6.184725684	5.217131084	0.02236542	0.301565312	E12.5
1217	Napb	-0.544690727	5.06058728	5.21246378	0.022425534	0.301985064	E12.5
1218	Atp2b2	-0.500583066	4.951296368	5.211855053	0.022433387	0.301985064	E12.5
1219	Iqub	-1.118305419	0.084229752	5.207349972	0.022491592	0.302520209	E12.5
1220	Rab9b	-0.98865615	2.594880906	5.202745331	0.022551245	0.302845603	E12.5
1221	Ctxn2	-1.522919965	-1.763353154	5.202631201	0.022552725	0.302845603	E12.5
1222	Ccl4	1.959909713	-2.115244662	5.197642658	0.022617541	0.303467432	E12.5
1223	9130024F11Rik	-0.792144869	2.196948783	5.188973034	0.022730645	0.304735608	E12.5
1224	Tra2a	-0.381513221	7.222055581	5.185548894	0.022775477	0.305087191	E12.5
1225	Zcchc18	-0.366772524	6.43776585	5.179996852	0.022848365	0.305813712	E12.5
1226	Iqcg	-0.79683593	1.883065401	5.173583599	0.022932861	0.306670392	E12.5
1227	Panx1	-0.430210228	6.179479883	5.171470999	0.022960765	0.306670392	E12.5
1228	Erf	0.348811447	6.711736347	5.170887196	0.022968483	0.306670392	E12.5
1229	Pdyn	-1.14055934	0.038740632	5.168005353	0.023006618	0.306929625	E12.5
1230	Pcdhb19	-0.80387112	1.468228564	5.163911761	0.023060901	0.307403688	E12.5
1231	Ak7	-1.334991713	0.653002068	5.160726542	0.023103231	0.307455381	E12.5
1232	Hist1h2bk	0.821507726	0.628578021	5.15955613	0.023118805	0.307455381	E12.5
1233	Atcayos	1.833837499	-2.201084409	5.15938864	0.023121035	0.307455381	E12.5
1234	Rps18	0.631433563	4.617777396	5.152750252	0.023209584	0.308382776	E12.5
1235	A330040F15Rik	-1.129487159	-1.097480924	5.142150206	0.023351709	0.31001993	E12.5
1236	Prok1	1.714062889	-2.490474978	5.138919363	0.023395207	0.310346121	E12.5
1237	Ahsa2	-0.387192086	5.797602601	5.136945043	0.023421829	0.310406028	E12.5
1238	Pkm	0.509451207	10.42239276	5.135369346	0.023443099	0.310406028	E12.5
1239	Lyz2	-1.212385738	2.623417579	5.133127562	0.023473394	0.310406028	E12.5
1240	Armc4	-1.108212427	-1.508102142	5.131329394	0.023497724	0.310406028	E12.5
1241	Cntrob	0.434124319	6.76417206	5.129333962	0.023524753	0.310406028	E12.5
1242	Macrod2	-0.655519053	3.857137961	5.128721934	0.02353305	0.310406028	E12.5
1243	Lrrtm3	-0.795012221	2.209528442	5.12854402	0.023535462	0.310406028	E12.5
1244	Cnrip1	-0.546509325	5.101988945	5.127385531	0.023551177	0.310406028	E12.5
1245	Slc35d3	-0.975105961	-0.35791952	5.125898843	0.02357136	0.310422501	E12.5
1246	Doc2b	-0.78648417	2.737192017	5.122990177	0.023610898	0.310602018	E12.5
1247	Nppc	-0.867166036	-0.774959524	5.122109846	0.023622879	0.310602018	E12.5
1248	Chaf1a	0.382006057	7.24784053	5.115631115	0.02371124	0.311101891	E12.5
1249	Camk4	-0.688951499	2.855479408	5.115618003	0.02371142	0.311101891	E12.5
1250	Muc1	0.762426018	4.24008711	5.115149753	0.023717819	0.311101891	E12.5
1251	Ube2d1	-0.387752668	7.181023191	5.111173635	0.023772234	0.311145029	E12.5
1252	H2-K2	0.968966844	-1.127915163	5.110888069	0.023776147	0.311145029	E12.5
1253	Ube4a	-0.320583518	6.500261464	5.109749058	0.023791761	0.311145029	E12.5
1254	Ccdc57	0.692154136	4.000757285	5.109365947	0.023797016	0.311145029	E12.5
1255	Snord23	2.49665726	-3.009993627	5.104915301	0.023858144	0.311695719	E12.5
1256	Apoa1	1.677558717	1.65641819	5.101022109	0.023911749	0.312082103	E12.5
1257	Taf1d	0.532426212	4.48139771	5.100004094	0.023925787	0.312082103	E12.5
1258	Gm15055	-1.51020877	-0.803898773	5.095040237	0.023994357	0.312727731	E12.5
1259	Smim22	-1.630938862	-2.383486812	5.09308915	0.024021365	0.312831063	E12.5
1260	Scarna10	2.321468935	-3.164153754	5.090927181	0.024051329	0.312959789	E12.5
1261	Tef	0.371447609	5.733402769	5.088801293	0.024080831	0.312959789	E12.5
1262	Noxred1	-0.825680022	0.337385476	5.086465054	0.024113295	0.312959789	E12.5
1263	Cpeb4	-0.405446647	5.615860065	5.085110904	0.024132133	0.312959789	E12.5
1264	Trib1	-0.540506519	4.832144721	5.081346787	0.024184577	0.312959789	E12.5
1265	St8sia2	-0.374822135	7.861133572	5.081296	0.024185285	0.312959789	E12.5
1266	Tmem150b	1.564197841	-1.234139002	5.079766438	0.024206631	0.312959789	E12.5
1267	Ptprr	-0.877967474	1.313192628	5.079728324	0.024207163	0.312959789	E12.5
1268	Irf5	-0.969502379	0.419607139	5.079011074	0.024217179	0.312959789	E12.5
1269	Med19	-0.409654565	5.924271344	5.077833207	0.024233637	0.312959789	E12.5
1270	Napsa	1.203031414	-1.029300722	5.077291268	0.024241213	0.312959789	E12.5
1271	Crhr1	-0.840944052	0.658409282	5.075185968	0.024270668	0.313080127	E12.5
1272	Nsf	-0.347746299	6.542600532	5.07324251	0.024297892	0.313080127	E12.5
1273	Naif1	-0.734614253	2.621507114	5.072534413	0.024307819	0.313080127	E12.5
1274	Vamp5	-1.035399841	1.623413132	5.069678636	0.024347897	0.313350173	E12.5
1275	Fam131c	-0.914462854	1.801219792	5.066039896	0.024399063	0.313762377	E12.5
1276	Cacng3	-0.92523005	1.299199417	5.059882329	0.0244859	0.314632307	E12.5
1277	Trappc5	-0.397298836	6.152409628	5.05783555	0.024514836	0.314664316	E12.5
1278	Syt5	-0.478393236	5.217635743	5.056991837	0.024526775	0.314664316	E12.5
1279	Scnm1	-0.397001282	5.736162599	5.054706453	0.024559142	0.314833223	E12.5
1280	Cog8	-0.374062038	5.332388062	5.050416805	0.024620015	0.315348825	E12.5
1281	Smim12	-0.547150289	4.480177778	5.04656726	0.024674776	0.315348825	E12.5
1282	Gm20300	-0.721183464	1.955414801	5.044449118	0.024704962	0.315348825	E12.5
1283	Gpc1	0.428026451	8.909089362	5.04337214	0.024720324	0.315348825	E12.5
1284	Spred3	0.518793879	5.349085728	5.042655174	0.024730557	0.315348825	E12.5
1285	Mrc2	0.624910582	6.723304811	5.042179755	0.024737344	0.315348825	E12.5
1286	Lig4	-0.598735471	4.432305306	5.041753112	0.024743437	0.315348825	E12.5
1287	Creld2	-0.421371624	5.197178889	5.040055553	0.024767696	0.315348825	E12.5
1288	Itih2	-1.108299343	-0.227682031	5.033572968	0.02486056	0.315348825	E12.5
1289	Dph3	-0.413379136	5.542581067	5.032126039	0.024881337	0.315348825	E12.5
1290	Trps1	0.494763104	5.16449969	5.030775901	0.024900741	0.315348825	E12.5
1291	Tbcb	-0.380425879	6.715911329	5.028512725	0.024933301	0.315348825	E12.5
1292	Tnfaip6	0.865029513	2.941590931	5.028361251	0.024935482	0.315348825	E12.5
1293	4932438H23Rik	-1.314040618	-1.105430035	5.026444282	0.024963098	0.315348825	E12.5
1294	Ankrd12	-0.427202937	5.016858114	5.026089195	0.024968217	0.315348825	E12.5
1295	Topbp1	0.397733352	8.032938872	5.024593295	0.024989794	0.315348825	E12.5
1296	Sox6	0.440408545	6.997988453	5.024073757	0.024997292	0.315348825	E12.5
1297	Pan2	0.491641612	6.857614849	5.023833815	0.025000756	0.315348825	E12.5
1298	Nhs	0.61435137	4.2121286	5.023264271	0.02500898	0.315348825	E12.5
1299	Ncmap	1.028860419	-0.661398239	5.022703535	0.02501708	0.315348825	E12.5
1300	Atp6v0e2	-0.423620394	6.993205745	5.020819659	0.025044311	0.315348825	E12.5
1301	Ccdc6	0.318031801	6.585734602	5.020546248	0.025048266	0.315348825	E12.5
1302	Fam110a	-0.396520706	6.349274348	5.019875537	0.02505797	0.315348825	E12.5
1303	Ubr3	0.334069886	7.027003828	5.019668866	0.025060961	0.315348825	E12.5
1304	Afap1l2	-0.945413593	2.623254295	5.014540025	0.025135306	0.315870036	E12.5
1305	Fam161b	-0.617775085	3.480100123	5.014153926	0.025140912	0.315870036	E12.5
1306	Stx7	-0.444157317	6.51981291	5.008235883	0.025227002	0.316031634	E12.5
1307	4930579G18Rik	1.055729985	2.418736414	5.007381823	0.025239451	0.316031634	E12.5
1308	Clcn2	0.590729639	5.464214085	5.007037058	0.025244478	0.316031634	E12.5
1309	Henmt1	-0.944814657	-0.900907496	5.006701304	0.025249375	0.316031634	E12.5
1310	Vwc2l	-1.310131268	0.000488035	5.006648266	0.025250149	0.316031634	E12.5
1311	Iqcc	-0.501598894	4.286826868	5.004076927	0.025287685	0.316260019	E12.5
1312	2010107G12Rik	0.968375341	-0.026963001	5.000175465	0.025344749	0.316732093	E12.5
1313	Atp1b2	-0.427536859	5.510025127	4.994309748	0.025430795	0.317565355	E12.5
1314	Agap2	-0.354712827	7.021234391	4.992450177	0.025458137	0.317664845	E12.5
1315	Ccdc81	-1.456503256	-1.058409146	4.985797664	0.025556201	0.31864598	E12.5
1316	Ptp4a3	-0.381052517	5.765243373	4.983930445	0.025583795	0.318747652	E12.5
1317	Snapc5	-0.492177354	4.52317072	4.976009259	0.025701204	0.319963897	E12.5
1318	Ceacam16	-1.226458369	-1.870714424	4.974714734	0.025720445	0.319963897	E12.5
1319	Eml3	0.581948063	4.718432258	4.972830171	0.025748482	0.320069838	E12.5
1320	Neurod6	-0.699989337	7.177701953	4.970905561	0.025777148	0.320183426	E12.5
1321	Rasgrf2	-1.150620852	0.099590542	4.964347452	0.025875076	0.321156513	E12.5
1322	Stx1a	-0.439567257	5.059823703	4.960165348	0.025937727	0.3216906	E12.5
1323	Pde10a	-0.377416574	5.545877992	4.956863835	0.025987297	0.322061772	E12.5
1324	Serpini1	-0.583639718	5.338522438	4.951710328	0.026064871	0.322525615	E12.5
1325	Zdhhc24	-0.549897706	4.17410339	4.950774221	0.026078987	0.322525615	E12.5
1326	Lcp1	0.469873871	5.072905255	4.950459309	0.026083738	0.322525615	E12.5
1327	Ndufaf4	-0.522687147	4.284227405	4.94838372	0.026115072	0.322669724	E12.5
1328	Tusc1	-0.711681099	3.259441196	4.945418564	0.026159904	0.322800917	E12.5
1329	Snord96a	1.200389947	-0.208688568	4.945077498	0.026165066	0.322800917	E12.5
1330	Dpf3	-0.858862407	1.453716277	4.942713716	0.02620087	0.322878854	E12.5
1331	Wdr38	-1.884679067	-3.210025234	4.940822813	0.026229547	0.322878854	E12.5
1332	Sft2d3	-0.641225205	3.631129742	4.940762632	0.026230461	0.322878854	E12.5
1333	Ppox	0.531877719	5.354195767	4.934586827	0.026324355	0.323561376	E12.5
1334	BC031181	-0.427111317	6.258222756	4.934519772	0.026325377	0.323561376	E12.5
1335	Adal	-0.536251866	4.253483333	4.929675661	0.026399272	0.324226564	E12.5
1336	Fam217b	-0.77292456	1.603518871	4.925132362	0.026468774	0.324466708	E12.5
1337	Exoc3	-0.319634439	6.883705232	4.924565579	0.026477458	0.324466708	E12.5
1338	Pianp	-0.555615825	4.51169801	4.924517627	0.026478193	0.324466708	E12.5
1339	2310040G24Rik	-0.923023096	-0.095476551	4.917122664	0.026591769	0.325444661	E12.5
1340	Diras1	-0.553905036	5.283974056	4.916737555	0.026597697	0.325444661	E12.5
1341	Peg13	-0.389139941	7.820174305	4.914067094	0.026638846	0.325503241	E12.5
1342	Lace1	-0.694323448	2.087051366	4.913850223	0.02664219	0.325503241	E12.5
1343	Snord37	1.538637643	-1.3966963	4.908307347	0.026727821	0.326223038	E12.5
1344	Tcerg1	0.428918585	7.949033874	4.907364905	0.026742409	0.326223038	E12.5
1345	AI467606	-1.131107486	0.004784837	4.906177891	0.026760794	0.326223038	E12.5
1346	Naga	0.512038591	4.65816716	4.903474885	0.02680271	0.326274453	E12.5
1347	Nt5dc3	-0.45538337	5.106318074	4.90333949	0.026804811	0.326274453	E12.5
1348	Tgfb2	0.693796139	5.026354251	4.900129316	0.026854684	0.326561495	E12.5
1349	Pou4f1	-1.906135241	2.179550116	4.899258664	0.026868227	0.326561495	E12.5
1350	Dach1	0.428745568	6.646929731	4.897355393	0.026897858	0.326679462	E12.5
1351	A230056J06Rik	-0.874408662	-0.513328388	4.894344882	0.026944795	0.326958756	E12.5
1352	Mir697	2.095860405	-2.886421533	4.891085031	0.026995715	0.326958756	E12.5
1353	Fndc8	-1.079290893	-0.979211744	4.889793659	0.027015915	0.326958756	E12.5
1354	Slc26a11	0.795222562	3.112860497	4.889784864	0.027016052	0.326958756	E12.5
1355	Xkr7	-0.590406448	3.649415769	4.889496784	0.027020561	0.326958756	E12.5
1356	Eif4b	0.37781199	8.939947886	4.886032294	0.027074839	0.327055027	E12.5
1357	Gm648	1.754468459	-2.685194439	4.885739204	0.027079437	0.327055027	E12.5
1358	Ssh1	0.494586412	4.678482921	4.884225831	0.027103187	0.327055027	E12.5
1359	9830166K06Rik	-1.481568664	-2.308270976	4.883899815	0.027108306	0.327055027	E12.5
1360	Ubxn10	-1.047957432	2.222449468	4.878050245	0.027200328	0.327258508	E12.5
1361	Nphp3	0.675918238	4.433045298	4.877031985	0.027216379	0.327258508	E12.5
1362	Cmtm4	0.310731156	6.67572528	4.876336756	0.027227345	0.327258508	E12.5
1363	Ccdc135	-1.484461754	0.110655264	4.876290023	0.027228082	0.327258508	E12.5
1364	Ak8	-0.945875954	-0.491283871	4.875812769	0.027235612	0.327258508	E12.5
1365	Insm2	-0.928219203	1.267749889	4.875222424	0.027244929	0.327258508	E12.5
1366	Stxbp5l	-0.900125007	2.234898038	4.871528716	0.027303303	0.327357492	E12.5
1367	Pltp	-0.729880937	4.437342571	4.871403666	0.027305282	0.327357492	E12.5
1368	Havcr2	0.953060875	-0.954474261	4.87091169	0.027313067	0.327357492	E12.5
1369	Neurod1	-0.40548979	5.73169203	4.868232055	0.027355512	0.327540468	E12.5
1370	Dpm2	-0.375453686	5.616680081	4.867426367	0.027368287	0.327540468	E12.5
1371	Mrps12	-0.402277281	5.460248739	4.865150674	0.027404405	0.327733503	E12.5
1372	Rnd2	-0.432824888	6.634694639	4.859861882	0.027488537	0.327982392	E12.5
1373	1600029I14Rik	-2.003044491	-3.016168531	4.858931268	0.027503368	0.327982392	E12.5
1374	Rsph1	-0.939282992	1.319953616	4.857156931	0.027531669	0.327982392	E12.5
1375	Ccdc88c	0.535361906	7.178491596	4.855703659	0.027554872	0.327982392	E12.5
1376	F8a	-0.600243739	4.054087768	4.855564705	0.027557092	0.327982392	E12.5
1377	Arhgdig	-0.840041168	1.957873458	4.855526379	0.027557704	0.327982392	E12.5
1378	Slc22a2	-2.166136141	-2.561963313	4.85315341	0.027595638	0.327982392	E12.5
1379	Crabp2	0.558882879	6.909562268	4.851822931	0.027616931	0.327982392	E12.5
1380	Npy2r	-1.434433789	-0.635569028	4.848812544	0.027665171	0.327982392	E12.5
1381	Rif1	0.383006585	6.48401567	4.84794613	0.027679072	0.327982392	E12.5
1382	Pik3r6	-0.905370147	1.070572584	4.846590564	0.027700834	0.327982392	E12.5
1383	Prlhr	-1.564572515	-2.500824978	4.844626818	0.027732392	0.327982392	E12.5
1384	Kcnrg	-0.851922164	0.240367215	4.844412669	0.027735836	0.327982392	E12.5
1385	Ptrh2	-0.411134637	5.490438555	4.843359114	0.027752785	0.327982392	E12.5
1386	Smim18	-0.893609037	2.112737851	4.843073967	0.027757374	0.327982392	E12.5
1387	Krt222	-0.945764126	-0.194201414	4.842741362	0.027762728	0.327982392	E12.5
1388	Thap2	-0.451777713	4.857335173	4.842582705	0.027765282	0.327982392	E12.5
1389	Tbc1d30	-0.535349884	4.565342189	4.839519291	0.027814647	0.328041982	E12.5
1390	Drd2	-0.817698204	0.74464649	4.839405306	0.027816486	0.328041982	E12.5
1391	Inip	-0.381541085	6.224171314	4.836769259	0.027859041	0.328041982	E12.5
1392	Supt7l	-0.365137485	5.359675923	4.834305566	0.027898875	0.328041982	E12.5
1393	Ramp1	-0.964956005	-0.983520201	4.832862477	0.027922234	0.328041982	E12.5
1394	Bbx	0.407866218	5.4462663	4.830622841	0.027958529	0.328041982	E12.5
1395	1110032F04Rik	-0.790223039	1.949911092	4.829632243	0.027974597	0.328041982	E12.5
1396	Ppfibp1	0.53161483	5.543834652	4.828696132	0.027989791	0.328041982	E12.5
1397	Ctr9	-0.293618974	7.064491525	4.828132651	0.027998941	0.328041982	E12.5
1398	Raver2	0.436238017	5.078354969	4.828026492	0.028000665	0.328041982	E12.5
1399	2700089E24Rik	-0.418211187	5.734410476	4.825670478	0.028038958	0.328041982	E12.5
1400	Nxph4	0.397260719	6.004438454	4.825302196	0.028044948	0.328041982	E12.5
1401	Ccdc36	-0.758078039	0.115756979	4.825072184	0.028048691	0.328041982	E12.5
1402	Slc6a15	-0.666747733	5.017882072	4.824965257	0.028050431	0.328041982	E12.5
1403	Lingo1	-0.504256911	5.675627662	4.822235448	0.028094886	0.328251174	E12.5
1404	Matn4	2.79435147	2.705737668	4.820857344	0.028117356	0.328251174	E12.5
1405	Shroom3	0.446132906	6.312699115	4.815901936	0.028198311	0.328251174	E12.5
1406	Zfp84	-0.484822889	5.200564526	4.81561639	0.028202983	0.328251174	E12.5
1407	Rasgef1a	-0.85360111	0.41235397	4.815368383	0.028207042	0.328251174	E12.5
1408	Lrriq1	-0.945612142	0.492595848	4.813490213	0.028237798	0.328251174	E12.5
1409	A630072M18Rik	-0.719345329	1.512406172	4.813320674	0.028240576	0.328251174	E12.5
1410	Rac3	-0.567441069	5.460642643	4.813008969	0.028245684	0.328251174	E12.5
1411	Pramef8	-0.50286392	4.384338859	4.812319022	0.028256995	0.328251174	E12.5
1412	Aurkb	0.363985728	7.064011941	4.811616252	0.02826852	0.328251174	E12.5
1413	Cnksr3	0.508793353	4.248173044	4.809384339	0.028305156	0.328443976	E12.5
1414	Jph1	0.669481813	3.779436134	4.807667003	0.028333379	0.328538953	E12.5
1415	Kmt2d	0.616653991	6.803431571	4.800944628	0.028444137	0.329590157	E12.5
1416	Kansl1l	-0.534365777	3.807209276	4.797482002	0.028501363	0.329719839	E12.5
1417	A530058N18Rik	-0.888296745	-0.521297804	4.797412332	0.028502516	0.329719839	E12.5
1418	Trmt1	0.368612263	6.240447543	4.795561675	0.028533152	0.329719839	E12.5
1419	Gabrb2	-0.688640145	4.468218587	4.795037467	0.028541836	0.329719839	E12.5
1420	Ttc29	-1.777251396	-1.520217178	4.794046704	0.028558256	0.329719839	E12.5
1421	BC030500	-0.77632186	1.642189186	4.792019538	0.028591884	0.329719839	E12.5
1422	Wdr90	0.63273387	6.530222526	4.790835618	0.028611543	0.329719839	E12.5
1423	1700007G11Rik	-1.509033216	-1.678082348	4.79055485	0.028616207	0.329719839	E12.5
1424	Stoml3	2.334738666	-3.247283188	4.782625624	0.028748255	0.330893843	E12.5
1425	Capsl	-1.559347743	-1.464125204	4.781185708	0.028772303	0.330893843	E12.5
1426	Ptchd4	0.921203188	1.190351763	4.780806323	0.028778642	0.330893843	E12.5
1427	Farsb	-0.336378283	6.162815001	4.779082978	0.028807457	0.330993043	E12.5
1428	Gdap10	1.096833428	0.145192608	4.774303201	0.028887535	0.331622597	E12.5
1429	Spata18	-1.357190315	-1.012839744	4.772409424	0.028919326	0.331622597	E12.5
1430	Gas5	0.412271699	7.725495689	4.771240806	0.028938962	0.331622597	E12.5
1431	A730046J19Rik	-1.497254421	-2.085139026	4.770991466	0.028943153	0.331622597	E12.5
1432	Hist2h2be	-0.503609566	4.458279465	4.768029463	0.028992992	0.331961664	E12.5
1433	Igsf5	-1.740260495	-3.137538905	4.766160755	0.029024482	0.332090301	E12.5
1434	Gabrb3	-0.497044878	5.364613571	4.763156423	0.029075182	0.332438411	E12.5
1435	Gpsm2	0.319859368	6.917578366	4.76087712	0.029113708	0.332646941	E12.5
1436	Kdm6b	0.440426734	8.235689349	4.75798768	0.029162624	0.332973804	E12.5
1437	Irgq	-0.293048608	7.227424796	4.75543575	0.029205897	0.333235831	E12.5
1438	Slc6a7	-1.36378377	0.111803685	4.753165756	0.029244446	0.333443624	E12.5
1439	Coq10b	-0.646205272	3.664889873	4.751727634	0.029268895	0.333490481	E12.5
1440	Stox2	0.425704856	8.360968256	4.749899214	0.02930001	0.333542533	E12.5
1441	Zbtb44	0.483442275	4.572409113	4.748271377	0.029327741	0.333542533	E12.5
1442	Shmt2	0.405277006	7.320918355	4.747108747	0.029347564	0.333542533	E12.5
1443	BC031361	-0.666373154	2.54023393	4.746682505	0.029354835	0.333542533	E12.5
1444	Tcerg1l	-0.784505743	2.712488756	4.744540426	0.029391403	0.333681232	E12.5
1445	Cd80	-1.424452695	-2.284712327	4.743584079	0.029407745	0.333681232	E12.5
1446	6720483E21Rik	1.123660744	-1.230865079	4.738914511	0.029487671	0.334356747	E12.5
1447	5-Sep	-0.360414479	7.729373508	4.735090758	0.029553289	0.334770046	E12.5
1448	Marcksl1-ps4	-1.12393695	-1.401244021	4.734411779	0.029564956	0.334770046	E12.5
1449	Esrrg	-0.54742642	4.457748176	4.723632525	0.029750831	0.336642253	E12.5
1450	Stmn3	-0.539321448	8.403471572	4.720139594	0.029811323	0.337094104	E12.5
1451	1110057K04Rik	-0.356927976	5.512998035	4.718027255	0.029847967	0.337275861	E12.5
1452	Pnpla8	-0.430086993	5.801569299	4.713017196	0.029935069	0.338027128	E12.5
1453	Sez6	-0.480679053	7.973918344	4.704601061	0.030081983	0.339446753	E12.5
1454	Acss2os	2.832498339	-3.428270014	4.703446571	0.030102194	0.339446753	E12.5
1455	Crcp	-0.376866127	5.853860201	4.701981626	0.030127861	0.339502691	E12.5
1456	Ccdc113	-1.434998093	-0.674588818	4.700779661	0.030148938	0.339506858	E12.5
1457	Mier2	0.3573472	6.455675979	4.699167912	0.030177224	0.339592151	E12.5
1458	Cenpj	-0.405171726	4.998275538	4.694651263	0.030256638	0.33979375	E12.5
1459	Snord73a	2.035297833	-2.542253482	4.693465563	0.030277522	0.33979375	E12.5
1460	Tysnd1	-0.372039612	5.357905191	4.692950712	0.030286595	0.33979375	E12.5
1461	P2ry12	-0.814827014	1.352453081	4.691685674	0.0303089	0.33979375	E12.5
1462	Cntln	0.416678823	5.190882073	4.690201315	0.030335093	0.33979375	E12.5
1463	Hdhd3	-0.91991791	2.198255596	4.68964408	0.030344932	0.33979375	E12.5
1464	Rexo2	-0.39704451	5.172915697	4.687460576	0.030383519	0.33979375	E12.5
1465	1700052K11Rik	-0.580276415	3.323534675	4.685479679	0.03041857	0.33979375	E12.5
1466	Malt1	0.869162033	2.426608434	4.681760625	0.03048449	0.33979375	E12.5
1467	Hepacam	-1.120537286	-0.542772617	4.681204893	0.030494353	0.33979375	E12.5
1468	Taf9b	-0.644453587	3.547471644	4.679972792	0.030516232	0.33979375	E12.5
1469	Sema4g	0.407532307	7.033585231	4.679071814	0.030532241	0.33979375	E12.5
1470	Derl3	-0.763758216	0.371740528	4.67902786	0.030533023	0.33979375	E12.5
1471	Trim47	-0.962747888	1.841987369	4.678573016	0.030541108	0.33979375	E12.5
1472	C920025E04Rik	1.235550176	-1.470766753	4.67801099	0.030551102	0.33979375	E12.5
1473	C2cd4b	-1.050676096	-0.770596331	4.677698788	0.030556655	0.33979375	E12.5
1474	Cyp4f39	-1.335827873	-2.602545776	4.677605953	0.030558307	0.33979375	E12.5
1475	Kifap3	-0.328230277	6.961696873	4.677051394	0.030568174	0.33979375	E12.5
1476	Mid1	0.394762682	6.541210607	4.671626603	0.030664871	0.340202625	E12.5
1477	Fhad1	-0.837685288	0.697755952	4.67150874	0.030666976	0.340202625	E12.5
1478	Npm1	0.303384197	7.6257762	4.671480779	0.030667475	0.340202625	E12.5
1479	Ccdc65	-0.928107033	0.407457899	4.669606024	0.030700969	0.340202625	E12.5
1480	Papln	0.94269306	0.234617473	4.66891163	0.030713385	0.340202625	E12.5
1481	Tmem63c	-0.702484535	1.941478456	4.66801351	0.030729452	0.340202625	E12.5
1482	Fam71f2	0.963326376	-0.117432327	4.665740643	0.030770149	0.340423326	E12.5
1483	Psd	-0.396453709	6.292650999	4.657532722	0.030917589	0.341823859	E12.5
1484	Lgi1	-1.025246448	1.285396576	4.655324447	0.030957382	0.342033172	E12.5
1485	Cdh6	0.649745948	4.361310412	4.651383112	0.031028537	0.342586241	E12.5
1486	Nanos1	-0.573499076	4.483357324	4.65023875	0.031049229	0.342586241	E12.5
1487	A930004D18Rik	-0.489430955	4.349184263	4.645580908	0.031133598	0.343206768	E12.5
1488	Rnasek	-0.412109848	5.722616548	4.644823891	0.031147333	0.343206768	E12.5
1489	Kcnma1	-0.699983452	2.165002894	4.641857593	0.031201212	0.343569559	E12.5
1490	Gabre	1.011829598	1.436576346	4.64055082	0.031224979	0.343600505	E12.5
1491	Pak6	-0.5925604	4.403905886	4.639293671	0.031247861	0.343621682	E12.5
1492	Rbm10	-0.382057763	6.282148378	4.634828386	0.031329278	0.344189456	E12.5
1493	Dnajb1	-0.377150453	6.270888425	4.632931742	0.031363926	0.344189456	E12.5
1494	Ttc5	0.398425348	5.937477606	4.632008722	0.031380803	0.344189456	E12.5
1495	Snord68	1.698791023	-1.618934525	4.631599153	0.031388295	0.344189456	E12.5
1496	Ifi44	1.860593542	-1.365696801	4.629889877	0.03141958	0.344189456	E12.5
1497	Cntn1	-0.700060347	3.317160839	4.629167681	0.031432809	0.344189456	E12.5
1498	Mblac1	-0.646287079	2.759202019	4.628423902	0.031446438	0.344189456	E12.5
1499	Gucy1b3	-0.612663081	4.29271784	4.626519282	0.031481369	0.344263524	E12.5
1500	Dyrk1a	0.293495784	6.971597889	4.624847435	0.031512064	0.344263524	E12.5
1501	Bdh1	-0.386819327	6.4813296	4.624163594	0.031524628	0.344263524	E12.5
1502	Neurl3	0.973716997	-0.575682782	4.622368179	0.03155764	0.344263524	E12.5
1503	Cdk5r1	-0.430112978	8.028353688	4.622338294	0.03155819	0.344263524	E12.5
1504	Mir6955	1.836223383	-2.074617227	4.616347055	0.031668613	0.34496979	E12.5
1505	Klhl14	-0.965246158	0.231194321	4.615785159	0.031678989	0.34496979	E12.5
1506	Ttl	-0.335819848	6.199566483	4.61429873	0.031706457	0.34496979	E12.5
1507	Slc10a3	-0.756758873	2.494372833	4.613872069	0.031714346	0.34496979	E12.5
1508	Gtpbp2	0.369491672	6.551833953	4.613126761	0.031728131	0.34496979	E12.5
1509	Nf1	0.379440383	6.516915601	4.604836959	0.031881885	0.346345099	E12.5
1510	Tusc2	-0.504908928	6.144590766	4.601571799	0.031942658	0.346345099	E12.5
1511	Aire	1.510087934	-1.361746966	4.599174567	0.031987353	0.346345099	E12.5
1512	Gzmm	-0.77728402	0.64439592	4.597931097	0.032010563	0.346345099	E12.5
1513	Tiam1	0.389603382	6.125165682	4.597788431	0.032013227	0.346345099	E12.5
1514	Clic6	-1.422616033	4.213767168	4.596333973	0.0320404	0.346345099	E12.5
1515	Prok2	1.112320176	-0.328372684	4.595753505	0.032051251	0.346345099	E12.5
1516	Wars	-0.300449209	7.156725904	4.594873468	0.03206771	0.346345099	E12.5
1517	Sarm1	-0.39861484	5.581427667	4.594212393	0.032080079	0.346345099	E12.5
1518	Ret	-0.858213732	1.239816795	4.593898193	0.03208596	0.346345099	E12.5
1519	Hsbp1	-0.374095172	7.572724326	4.593843432	0.032086985	0.346345099	E12.5
1520	Nphs2	-1.662379951	-1.676002015	4.591594343	0.032129114	0.346571684	E12.5
1521	Setd1a	0.448466293	7.360443943	4.586983069	0.032215672	0.347262692	E12.5
1522	Kremen1	0.438977113	5.425538913	4.585926782	0.032235534	0.347262692	E12.5
1523	Ywhah	-0.346736109	7.107308625	4.584800321	0.032256729	0.34726286	E12.5
1524	Luc7l2	0.320152066	7.681027969	4.581888511	0.032311585	0.347625164	E12.5
1525	Trafd1	-0.295586951	6.628133832	4.567502532	0.032584035	0.350326456	E12.5
1526	4930481A15Rik	-0.784887525	1.061383665	4.564472849	0.032641719	0.350716656	E12.5
1527	St6galnac5	-0.674588006	2.805354496	4.562218782	0.032684704	0.350948526	E12.5
1528	Spaca6	1.045773568	3.276727008	4.560253698	0.032722226	0.351121476	E12.5
1529	Slfn9	-0.591355881	3.637676069	4.555884335	0.032805818	0.351788223	E12.5
1530	Tmem8c	2.387988637	-2.826601872	4.552871725	0.032863584	0.35217733	E12.5
1531	Poln	0.933245987	0.111247026	4.549596485	0.032926505	0.352418791	E12.5
1532	Etohi1	-0.681515703	2.388386978	4.549461361	0.032929104	0.352418791	E12.5
1533	Mkrn1	-0.414665862	7.368481211	4.545724213	0.033001059	0.352853208	E12.5
1534	Pgr	-0.842518129	-0.075088372	4.544329917	0.033027947	0.352853208	E12.5
1535	Gm1821	-1.080829915	-1.327728923	4.542774534	0.033057968	0.352853208	E12.5
1536	Syce1l	1.551310325	-2.078375399	4.542149946	0.033070032	0.352853208	E12.5
1537	Wwtr1	0.328142487	6.442506212	4.541741173	0.03307793	0.352853208	E12.5
1538	Spats2	0.297453746	6.467560813	4.540660468	0.033098819	0.352853208	E12.5
1539	Snrnp35	-0.510632802	4.126341452	4.539256724	0.033125973	0.352913222	E12.5
1540	Ube2n	-0.453173339	4.909123121	4.534754587	0.033213219	0.353459478	E12.5
1541	Acss1	0.44850139	6.676724311	4.534055548	0.033226787	0.353459478	E12.5
1542	Nek5	-1.27476313	-1.078116958	4.533276245	0.03324192	0.353459478	E12.5
1543	Dcaf12l2	-0.851390401	0.557720632	4.527005977	0.03336394	0.354424469	E12.5
1544	Cntfr	0.385424606	7.990804889	4.5263923	0.033375908	0.354424469	E12.5
1545	Nanp	-1.620670774	-2.318660999	4.523808936	0.033426335	0.354730221	E12.5
1546	Ngrn	-0.412276052	5.084243366	4.520011875	0.033500599	0.355271424	E12.5
1547	Fam118b	-0.408162623	5.470544481	4.518987198	0.033520669	0.355271424	E12.5
1548	Frmd3	-0.736355398	2.549879008	4.51484301	0.03360197	0.355588736	E12.5
1549	Cycs	-0.887326205	1.486111617	4.514279849	0.033613034	0.355588736	E12.5
1550	Klhl1	-1.30387732	1.404932276	4.51414564	0.033615671	0.355588736	E12.5
1551	Cltb	-0.454773485	5.273815861	4.509942692	0.03369837	0.356233701	E12.5
1552	5430403N17Rik	-1.450668444	-2.716161306	4.500873579	0.033877542	0.357896495	E12.5
1553	Zfml	-0.282554956	7.065787153	4.496917891	0.033956004	0.357896495	E12.5
1554	Snora21	1.643518104	-2.443136927	4.496658272	0.03396116	0.357896495	E12.5
1555	Snora44	1.187122438	-0.679185832	4.496494112	0.033964421	0.357896495	E12.5
1556	Rb1cc1	-0.363941381	5.557585615	4.494767123	0.033998744	0.357896495	E12.5
1557	Actc1	2.00900539	0.576803388	4.494511381	0.03400383	0.357896495	E12.5
1558	Ncam1	-0.368052409	7.436524204	4.494278509	0.034008462	0.357896495	E12.5
1559	Palld	0.602646817	5.476566248	4.493030261	0.0340333	0.357928154	E12.5
1560	Lcmt2	-0.548851079	4.017069336	4.490820843	0.034077311	0.357949991	E12.5
1561	Dpy19l1	-0.389768582	6.503558899	4.490734143	0.03407904	0.357949991	E12.5
1562	Scarb1	0.360225802	5.677115785	4.484913299	0.034195281	0.358940989	E12.5
1563	Celf5	-0.327250719	7.541672226	4.479537536	0.034303002	0.359841343	E12.5
1564	Chordc1	-0.357081099	5.582899367	4.473880589	0.034416741	0.360803631	E12.5
1565	Tubb4a	-0.457871305	8.176325453	4.472232955	0.034449942	0.360920926	E12.5
1566	Slc38a11	-1.430758818	-1.327788587	4.470333384	0.034488262	0.36109166	E12.5
1567	4930451C15Rik	-1.262628292	-1.487342605	4.468601574	0.034523236	0.361111102	E12.5
1568	Rbm4b	-0.354442467	6.070366381	4.466506335	0.0345656	0.361111102	E12.5
1569	Gldc	0.451232599	6.94833142	4.466404618	0.034567658	0.361111102	E12.5
1570	Hyou1	-0.28460132	7.076489167	4.465882862	0.034578216	0.361111102	E12.5
1571	Trak2	-0.338894845	5.989779755	4.460837797	0.034680484	0.361782666	E12.5
1572	Pkn3	0.67337998	3.989702703	4.458235901	0.03473335	0.361782666	E12.5
1573	Prkcz	-0.508713236	4.78373311	4.457721942	0.034743803	0.361782666	E12.5
1574	Camkk2	-0.34330382	5.774816013	4.457301321	0.03475236	0.361782666	E12.5
1575	Stxbp1	-0.354913	7.753102884	4.457277328	0.034752848	0.361782666	E12.5
1576	Specc1	0.340708169	6.589448244	4.454941536	0.034800407	0.361899372	E12.5
1577	Pcdhb12	-1.047211942	-0.555735032	4.45455895	0.034808204	0.361899372	E12.5
1578	Wfdc2	0.603672549	3.895693321	4.451371368	0.034873231	0.362123676	E12.5
1579	Gm13889	0.396846532	5.527180806	4.451336175	0.03487395	0.362123676	E12.5
1580	Hist1h2bj	0.994745012	-0.2213321	4.448643724	0.034928977	0.36246551	E12.5
1581	Hspa2	-0.731903597	2.249735801	4.445572961	0.034991846	0.362888245	E12.5
1582	E130201H02Rik	-0.936237762	0.116407533	4.4440746	0.035022566	0.362977242	E12.5
1583	Pcdha12	-0.781868797	0.985492429	4.438637183	0.035134283	0.363905053	E12.5
1584	Lypd1	-0.8691783	0.822006697	4.435395822	0.035201056	0.364233437	E12.5
1585	Hmx3	-1.392288367	0.344641586	4.434277619	0.035224123	0.364233437	E12.5
1586	Mrpl41	-0.488323305	5.460795514	4.433865318	0.035232632	0.364233437	E12.5
1587	Pgm2l1	-0.461880887	5.563718811	4.431425165	0.035283035	0.364524666	E12.5
1588	Chst3	0.419755523	5.058023856	4.427631166	0.035361553	0.365105809	E12.5
1589	Cdca3	0.337844934	7.816654284	4.426199413	0.035391231	0.365182269	E12.5
1590	Slc35b4	-0.351793237	5.565907353	4.42080753	0.035503231	0.366107527	E12.5
1591	Ralgps1	-0.332746327	6.357606661	4.418757526	0.03554591	0.366274044	E12.5
1592	A930011G23Rik	-0.843460338	-0.383606226	4.416317284	0.035596784	0.366274044	E12.5
1593	Ndufa11	-0.401471017	6.417558653	4.415446251	0.035614962	0.366274044	E12.5
1594	Zfp251	-0.352614561	5.875493515	4.415026311	0.035623729	0.366274044	E12.5
1595	Abhd3	-1.207920902	0.127332828	4.414674562	0.035631075	0.366274044	E12.5
1596	Mxd4	-0.39140153	5.551559941	4.411817712	0.035690791	0.366658027	E12.5
1597	4930444M15Rik	1.542737465	-2.635492137	4.410562715	0.035717057	0.366698104	E12.5
1598	Dpp6	-0.428603982	5.85571101	4.406894373	0.035793949	0.367119123	E12.5
1599	Kiss1r	-0.716861137	0.803307714	4.406470414	0.035802847	0.367119123	E12.5
1600	Bhlhe41	1.129608039	1.863717212	4.404252497	0.035849433	0.36736706	E12.5
1601	Tspan13	-0.41874851	7.392131869	4.401911831	0.035898665	0.367641797	E12.5
1602	Slc27a4	-0.362065662	6.235329682	4.399502714	0.035949412	0.367751248	E12.5
1603	2610305D13Rik	-0.980902391	-0.991999414	4.398404327	0.035972573	0.367751248	E12.5
1604	Cspg5	-0.558476031	5.478460943	4.397702768	0.035987375	0.367751248	E12.5
1605	Ccdc19	-0.88676121	0.842889543	4.396412236	0.03601462	0.367751248	E12.5
1606	Patl1	0.327989889	6.644021915	4.395808974	0.036027364	0.367751248	E12.5
1607	Tmeff2	-0.597094237	3.854486865	4.395025119	0.036043929	0.367751248	E12.5
1608	Cox19	-0.408771121	5.36393641	4.392337959	0.036100777	0.368102196	E12.5
1609	Edn1	1.070899457	1.439400742	4.389277604	0.036165634	0.368297935	E12.5
1610	Sln	-1.668999859	-2.222296952	4.38841895	0.036183853	0.368297935	E12.5
1611	Scg3	-0.371188181	6.621859262	4.388253653	0.036187361	0.368297935	E12.5
1612	2310011J03Rik	-0.396063854	5.200455237	4.384671352	0.036263483	0.36861385	E12.5
1613	Ankrd28	0.316276149	6.280053224	4.384575691	0.036265518	0.36861385	E12.5
1614	Retnla	-2.335067949	-3.006408009	4.383620352	0.036285847	0.36861385	E12.5
1615	B230219D22Rik	-0.306470144	7.2508905	4.379410723	0.036375571	0.369142039	E12.5
1616	Gcfc2	0.581221572	3.758963469	4.379068764	0.03638287	0.369142039	E12.5
1617	Polb	-0.41191006	5.768550152	4.376676488	0.036433973	0.369431924	E12.5
1618	Btg1	-0.37170939	5.470180248	4.369622356	0.036585099	0.370621693	E12.5
1619	Adap1	-0.85788632	3.309039789	4.369090561	0.036596519	0.370621693	E12.5
1620	Hivep2	-0.469799084	4.674481155	4.367954814	0.03662092	0.370639879	E12.5
1621	Slc16a13	-0.527806397	4.04811996	4.365703523	0.036669339	0.370766414	E12.5
1622	Gm1976	0.636261163	2.980040383	4.364439018	0.036696564	0.370766414	E12.5
1623	Man2a2	0.370144742	6.940903435	4.364220916	0.036701262	0.370766414	E12.5
1624	Pcdh19	0.417008052	6.599737571	4.362223051	0.036744326	0.370972883	E12.5
1625	Dpysl5	-0.404273286	9.204756648	4.360210001	0.03678777	0.371031639	E12.5
1626	Pcdha9	-0.829516531	0.754994445	4.357609686	0.036843968	0.371031639	E12.5
1627	AI854517	0.340912764	7.192218321	4.35741889	0.036848095	0.371031639	E12.5
1628	Timp4	-1.460873294	-1.788181326	4.356245087	0.036873496	0.371031639	E12.5
1629	Sh3bp5l	-0.37355282	6.098495775	4.355855272	0.036881935	0.371031639	E12.5
1630	2410016O06Rik	-0.448197918	4.820560534	4.355671184	0.036885922	0.371031639	E12.5
1631	Thsd4	0.464828331	5.38006593	4.352739646	0.036949462	0.371442903	E12.5
1632	Setbp1	0.406296839	7.798152793	4.350350698	0.037001326	0.371736362	E12.5
1633	Slc26a7	-1.001411285	-0.750621577	4.344087598	0.037137661	0.372877582	E12.5
1634	Kcnk5	0.523520784	4.570227686	4.339485675	0.037238171	0.373657925	E12.5
1635	Ndufa3	-0.357554593	6.100769612	4.336346762	0.037306891	0.374106408	E12.5
1636	1700009P17Rik	-1.085750955	2.277632172	4.335360975	0.0373285	0.374106408	E12.5
1637	Tcte2	-0.720038997	1.363253081	4.332533396	0.037390555	0.374144307	E12.5
1638	Snord19	1.350056348	-0.90275109	4.331509796	0.037413046	0.374144307	E12.5
1639	Tnr	-0.773651655	1.68310008	4.3308323	0.03742794	0.374144307	E12.5
1640	Ugt1a6b	-2.003088877	-3.061878037	4.329528642	0.037456617	0.374144307	E12.5
1641	Rbfox3	-0.384307205	6.074019379	4.328693436	0.037475001	0.374144307	E12.5
1642	9430021M05Rik	-0.965118415	-0.18232292	4.328349452	0.037482576	0.374144307	E12.5
1643	Gm14379	-0.859160332	-0.462386093	4.327819681	0.037494245	0.374144307	E12.5
1644	Hist1h4d	0.779793645	0.209201433	4.32688525	0.037514835	0.374144307	E12.5
1645	Rit2	-0.975098915	1.950126966	4.324546707	0.037566419	0.37432523	E12.5
1646	Crtc2	0.501674801	5.822863827	4.32399329	0.037578637	0.37432523	E12.5
1647	Il25	-1.601253194	-2.836245173	4.321203446	0.037640293	0.374567358	E12.5
1648	Rbm12b1	-0.682383128	1.662517844	4.319803879	0.037671264	0.374567358	E12.5
1649	Mnt	-0.342951215	6.58395356	4.319794144	0.037671479	0.374567358	E12.5
1650	Slc7a4	-0.627489214	2.695455969	4.316492779	0.037744641	0.375067351	E12.5
1651	Tgm3	0.955663594	-0.94243447	4.313761791	0.037805275	0.375442327	E12.5
1652	Rspo4	-1.278699317	-2.442516618	4.312320134	0.037837324	0.375511212	E12.5
1653	Ntng1	-1.069693908	2.955101051	4.310718366	0.037872965	0.375511212	E12.5
1654	Rnf182	-0.497603253	4.321208028	4.310361153	0.037880919	0.375511212	E12.5
1655	Ttc30a2	-1.09368002	-1.737281998	4.307434088	0.037946156	0.375930617	E12.5
1656	Abhd11os	-0.896102106	0.010059179	4.304203874	0.038018286	0.376358683	E12.5
1657	Hivep3	-0.716353491	2.60984275	4.303444071	0.038035273	0.376358683	E12.5
1658	Crls1	-0.464935146	4.882875277	4.301993232	0.038067732	0.376387875	E12.5
1659	Ucma	-1.174836184	-1.526856775	4.301096782	0.038087802	0.376387875	E12.5
1660	Enpp2	-0.839866806	4.402006101	4.300235696	0.038107091	0.376387875	E12.5
1661	Zbtb33	-0.373299971	5.740434847	4.296271025	0.038196036	0.376848393	E12.5
1662	Rtn4	-0.33748989	8.574488316	4.296108577	0.038199685	0.376848393	E12.5
1663	4930483K19Rik	0.934128708	0.642952651	4.294389393	0.038238325	0.377002749	E12.5
1664	Gpr165	-0.731836516	1.625277644	4.293006571	0.038269434	0.37708272	E12.5
1665	Galnt9	-0.946986841	3.140943528	4.289562475	0.038347032	0.377218878	E12.5
1666	Brms1	-0.339714521	5.697543549	4.289149039	0.038356359	0.377218878	E12.5
1667	Rell1	0.405110735	4.901259693	4.288218529	0.038377357	0.377218878	E12.5
1668	Ankzf1	0.550405275	4.313404055	4.287352291	0.038396916	0.377218878	E12.5
1669	Sst	-0.715848968	5.593073029	4.287291628	0.038398287	0.377218878	E12.5
1670	Bcl7a	-0.313562717	7.848640598	4.285256838	0.038444274	0.377444499	E12.5
1671	Nrp1	-0.390448677	5.601501826	4.28014205	0.038560126	0.378316802	E12.5
1672	Mtmr3	0.29200674	7.369225962	4.279298433	0.038579269	0.378316802	E12.5
1673	Pcdhb5	-0.751601384	1.454102842	4.276967904	0.038632205	0.378609465	E12.5
1674	Ubxn2b	-0.395638642	5.073547086	4.275766438	0.038659525	0.378650882	E12.5
1675	Armc3	-0.963206324	0.288135669	4.27149405	0.038756839	0.379276315	E12.5
1676	3110057O12Rik	0.674115976	2.608035043	4.270932663	0.038769645	0.379276315	E12.5
1677	Caln1	-0.798001378	0.526625896	4.269780617	0.038795939	0.379307225	E12.5
1678	Tmem150c	-0.64198104	3.703354379	4.268115424	0.038833978	0.379452858	E12.5
1679	Dennd6b	0.601064887	5.783007987	4.265042508	0.038904276	0.379651313	E12.5
1680	Nap1l3	-0.641014704	3.663267561	4.263967894	0.038928891	0.379651313	E12.5
1681	Adcyap1r1	-0.411958071	5.966739295	4.263406211	0.038941763	0.379651313	E12.5
1682	Mal2	-1.152169789	-0.567873601	4.263181775	0.038946908	0.379651313	E12.5
1683	Pifo	-1.45858641	-0.061466316	4.262136129	0.038970887	0.379659339	E12.5
1684	Serinc5	-0.404324007	5.036440738	4.259268744	0.039036722	0.37994267	E12.5
1685	Pcdhb7	-0.746921893	2.088381451	4.258851306	0.039046316	0.37994267	E12.5
1686	Dydc2	-1.478412069	-2.489100073	4.254915963	0.039136884	0.38023686	E12.5
1687	Tcf7	-0.545062851	3.93602841	4.254119586	0.039155239	0.38023686	E12.5
1688	Ido2	-1.006137719	-1.458386032	4.253840201	0.03916168	0.38023686	E12.5
1689	Fzd2	0.365113228	7.745008814	4.253474342	0.039170117	0.38023686	E12.5
1690	Lrrc24	-0.64652515	2.666087662	4.252060753	0.039202732	0.38023686	E12.5
1691	4930429B21Rik	-0.715896342	0.515062382	4.251479495	0.039216152	0.38023686	E12.5
1692	Gpr149	-0.98165424	0.406541682	4.250495269	0.039238885	0.38023686	E12.5
1693	Pnmal1	-0.525768551	4.559959906	4.247185571	0.039315434	0.380539617	E12.5
1694	Tead1	0.411189443	7.168050876	4.245490145	0.039354708	0.380539617	E12.5
1695	Coa3	-0.359457438	6.3753927	4.243431311	0.039402455	0.380539617	E12.5
1696	Zfp862-ps	-0.398066315	4.964062643	4.242754157	0.039418173	0.380539617	E12.5
1697	Rxfp3	-1.357396856	1.688168968	4.241784864	0.039440682	0.380539617	E12.5
1698	Fam189a1	-0.637575446	3.636295417	4.241267864	0.039452694	0.380539617	E12.5
1699	Wwc2	0.490738287	5.721118052	4.241266442	0.039452727	0.380539617	E12.5
1700	Clk2	0.431680267	6.716607356	4.241134066	0.039455803	0.380539617	E12.5
1701	Bean1	-0.783031317	1.723537586	4.237550844	0.039539166	0.38111944	E12.5
1702	Tmem52	-1.775630735	-3.326868879	4.234505466	0.039610162	0.381400111	E12.5
1703	Mipol1	0.656570004	2.283735474	4.23430636	0.039614808	0.381400111	E12.5
1704	Saal1	0.336469487	5.655448484	4.232423378	0.039658777	0.38159936	E12.5
1705	B3gnt4	-0.716892017	0.572993878	4.229702277	0.039722408	0.381866462	E12.5
1706	Uros	-0.472851135	4.325703392	4.228253941	0.03975632	0.381866462	E12.5
1707	Ddx3x	0.392579232	9.231534841	4.225865631	0.039812307	0.381866462	E12.5
1708	Nampt	0.355369747	6.055664028	4.223891751	0.039858641	0.381866462	E12.5
1709	Ifi27l2a	-1.086325266	-0.369162393	4.223732291	0.039862387	0.381866462	E12.5
1710	Ccr10	-1.119761838	-1.943889649	4.222492726	0.039891516	0.381866462	E12.5
1711	Gm10865	1.937755145	-2.104570335	4.221867967	0.039906205	0.381866462	E12.5
1712	Cript	-0.47591266	5.41108175	4.221803363	0.039907725	0.381866462	E12.5
1713	Prpf38b	0.311649077	7.206066213	4.221471981	0.039915519	0.381866462	E12.5
1714	A730017C20Rik	-0.53218682	5.014410056	4.219953386	0.039951258	0.381866462	E12.5
1715	Spag5	0.400014651	7.058726984	4.219927092	0.039951877	0.381866462	E12.5
1716	Tbc1d1	0.357989768	6.178248199	4.219326596	0.039966019	0.381866462	E12.5
1717	Sybu	-0.541830054	4.937117033	4.217863793	0.04000049	0.381973231	E12.5
1718	Ccdc103	-0.807873525	0.548630337	4.215726464	0.040050913	0.382232111	E12.5
1719	Sh3bp4	0.335843089	6.141223289	4.214130194	0.040088615	0.382349283	E12.5
1720	Uvssa	0.581800727	4.266605642	4.212729168	0.040121736	0.382349283	E12.5
1721	Pxk	-0.364973982	5.232244107	4.212246646	0.040133149	0.382349283	E12.5
1722	Birc7	1.316079556	-1.807624093	4.211061844	0.040161189	0.382394229	E12.5
1723	Phlda1	-0.630731126	4.778081097	4.209531657	0.040197434	0.382517196	E12.5
1724	Foxg1	0.611874622	9.737185647	4.202398922	0.040366837	0.383887784	E12.5
1725	Slc25a21	1.128130834	-1.221528025	4.201174404	0.040395994	0.383887784	E12.5
1726	Slc35f4	-1.035065665	-0.32358497	4.20051499	0.040411705	0.383887784	E12.5
1727	Ager	0.857802045	2.508916755	4.198534834	0.040458922	0.384113769	E12.5
1728	Hspb9	1.086390835	-1.466345514	4.193904862	0.040569549	0.384286235	E12.5
1729	Clasrp	0.493709556	6.707929515	4.193567343	0.040577626	0.384286235	E12.5
1730	Prkce	-0.492448219	5.003684422	4.193306426	0.040583871	0.384286235	E12.5
1731	Snx15	-0.444165114	4.372828437	4.192978566	0.04059172	0.384286235	E12.5
1732	Lphn2	0.407381104	7.930910951	4.192871767	0.040594277	0.384286235	E12.5
1733	Pcdha2	-0.806903796	0.445768827	4.186939965	0.040736565	0.385410682	E12.5
1734	Dpysl3	-0.462111188	10.07041722	4.183893771	0.040809838	0.38588126	E12.5
1735	Troap	0.469260556	5.588647629	4.180355826	0.040895114	0.386464718	E12.5
1736	Dda1	-0.290379537	6.874917058	4.176534774	0.040987424	0.386900808	E12.5
1737	Marf1	-0.311908713	6.341056369	4.176455648	0.040989338	0.386900808	E12.5
1738	Lnx1	-0.638970798	2.248142115	4.174671795	0.041032509	0.386900808	E12.5
1739	Ly6c1	-1.289678333	-2.020833464	4.173707241	0.041055873	0.386900808	E12.5
1740	Ncald	-0.695491599	4.60909619	4.173259204	0.04106673	0.386900808	E12.5
1741	Rpl24	1.117867814	-0.624341283	4.172594462	0.041082844	0.386900808	E12.5
1742	Dusp10	0.557603219	4.481108367	4.168596729	0.041179893	0.387393708	E12.5
1743	Dpt	-2.376293516	-3.159922742	4.168492076	0.041182437	0.387393708	E12.5
1744	Zbtb22	0.306582115	6.476039034	4.167186688	0.041214181	0.387449402	E12.5
1745	Ankrd10	0.362305348	6.840072872	4.166305685	0.041235619	0.387449402	E12.5
1746	1700020A23Rik	1.949385781	-2.68892413	4.162647428	0.041324764	0.387952722	E12.5
1747	Morn3	-1.129303058	-2.189482507	4.161747376	0.041346728	0.387952722	E12.5
1748	Ccdc108	-1.125366428	1.694963979	4.160568432	0.041375516	0.387952722	E12.5
1749	Mien1	-0.446108248	5.786819222	4.160042304	0.04138837	0.387952722	E12.5
1750	Cep76	0.363115821	5.464535372	4.158953602	0.041414982	0.387952722	E12.5
1751	Cidea	2.087492296	-3.371850483	4.157454346	0.041451659	0.387952722	E12.5
1752	E230016M11Rik	0.813276955	0.157721361	4.157325338	0.041454816	0.387952722	E12.5
1753	Snhg12	0.522371009	4.035754152	4.155381814	0.041502416	0.387957316	E12.5
1754	Myl1	2.21576594	-2.502660709	4.153859272	0.041539745	0.387957316	E12.5
1755	Fau	0.810880739	2.005158881	4.153603448	0.041546021	0.387957316	E12.5
1756	Socs3	-0.588837484	3.859992357	4.152712527	0.041567884	0.387957316	E12.5
1757	Csrp1	0.477003672	6.267995775	4.149640598	0.041643362	0.387957316	E12.5
1758	Clcn1	0.892278775	2.618958716	4.148312047	0.041676049	0.387957316	E12.5
1759	Chmp1b	-0.397148821	5.499524922	4.14812573	0.041680635	0.387957316	E12.5
1760	Trim2	-0.317349695	7.257462057	4.145860797	0.04173643	0.387957316	E12.5
1761	Wdhd1	0.387042728	5.977399264	4.145174737	0.041753346	0.387957316	E12.5
1762	Rai1	0.382213723	7.574346598	4.143768635	0.041788038	0.387957316	E12.5
1763	Rxrg	-0.893266091	1.647088123	4.142982525	0.041807446	0.387957316	E12.5
1764	Pcdhb13	-1.010560792	-0.729316784	4.142412589	0.041821524	0.387957316	E12.5
1765	Rnpep	-0.313413974	6.061940059	4.141183261	0.041851905	0.387957316	E12.5
1766	Gsg1l	-0.565855394	4.168482086	4.14118144	0.04185195	0.387957316	E12.5
1767	Them6	-0.697877239	2.318862377	4.140927633	0.041858225	0.387957316	E12.5
1768	Atf3	0.92063227	0.928279029	4.140746291	0.04186271	0.387957316	E12.5
1769	Rpl10a	0.749888161	3.477186837	4.14067793	0.0418644	0.387957316	E12.5
1770	Gm6588	1.729271785	-2.010158378	4.139998036	0.041881218	0.387957316	E12.5
1771	1700060C20Rik	1.977018985	-3.136264228	4.138760122	0.041911857	0.388021915	E12.5
1772	Tubgcp2	0.303170552	7.081496046	4.137108249	0.041952779	0.388031924	E12.5
1773	Cx3cr1	-0.622799105	3.306846796	4.136247199	0.041974126	0.388031924	E12.5
1774	Nat8l	-0.387274648	5.976029507	4.134601303	0.042014964	0.388031924	E12.5
1775	Abcb1a	-0.760300079	1.633070293	4.133198172	0.04204981	0.388031924	E12.5
1776	Hes6	-0.408608918	7.5205967	4.133021012	0.042054212	0.388031924	E12.5
1777	Ydjc	-0.624926169	2.83334436	4.132326047	0.042071485	0.388031924	E12.5
1778	Tmem127	-0.302811333	6.574221393	4.131250462	0.042098232	0.388031924	E12.5
1779	Snord65	1.15405462	-0.535283622	4.131088221	0.042102268	0.388031924	E12.5
1780	Rgl2	0.378695018	6.638923624	4.129230827	0.042148504	0.388239817	E12.5
1781	Kif26b	0.693430173	5.547702529	4.124142168	0.042275449	0.388996533	E12.5
1782	Ybey	-0.64709457	2.632467448	4.124035832	0.042278106	0.388996533	E12.5
1783	Dos	-0.352480466	6.900701559	4.121083434	0.042351947	0.389354227	E12.5
1784	Igf2bp1	0.464698516	7.124674734	4.118543804	0.042415573	0.389354227	E12.5
1785	Saysd1	-0.610474147	3.370132173	4.117429791	0.042443515	0.389354227	E12.5
1786	Rad54l2	0.320930621	7.195625089	4.11727504	0.042447398	0.389354227	E12.5
1787	Wdr16	-1.351539564	0.683458346	4.116137328	0.042475956	0.389354227	E12.5
1788	Rmnd5b	-0.354173515	5.419657469	4.116022222	0.042478847	0.389354227	E12.5
1789	Ppid	-0.360940352	5.83506281	4.115157069	0.042500578	0.389354227	E12.5
1790	Dnajc1	0.426708788	5.790029294	4.114572837	0.042515261	0.389354227	E12.5
1791	Polr2l	-0.613604322	2.909440408	4.11395854	0.042530704	0.389354227	E12.5
1792	AA986860	0.812293418	0.961669537	4.111260079	0.042598613	0.389758288	E12.5
1793	Guk1	-0.462543073	5.681305506	4.107817293	0.042685418	0.389939265	E12.5
1794	Nr3c2	-0.868367849	-0.140617744	4.107559645	0.042691922	0.389939265	E12.5
1795	Pop7	-0.46630993	4.544415846	4.10753309	0.042692593	0.389939265	E12.5
1796	Zfp687	0.345532476	6.704373327	4.106653407	0.042714806	0.389939265	E12.5
1797	Hspa12a	-0.373259825	5.420834275	4.105762926	0.042737305	0.389939265	E12.5
1798	Usp1	0.302431097	6.930689794	4.103514165	0.042794178	0.390241016	E12.5
1799	Mdh1b	-1.160413132	-1.895295323	4.102145711	0.042828826	0.390339877	E12.5
1800	AI597479	-0.357118836	5.502459134	4.098381215	0.042924293	0.390469778	E12.5
1801	Rnf144a	0.287168286	7.102007997	4.098376508	0.042924412	0.390469778	E12.5
1802	Ywhag	-0.406149946	9.398185295	4.098347253	0.042925155	0.390469778	E12.5
1803	Npas4	1.194948394	0.627595731	4.097828067	0.042938339	0.390469778	E12.5
1804	1700066M21Rik	-0.619974325	3.034740564	4.094239921	0.043029573	0.391082528	E12.5
1805	Faah	-0.675066571	2.186305272	4.09095096	0.043113379	0.391276394	E12.5
1806	Bub1	0.32858316	6.305497783	4.090497101	0.043124957	0.391276394	E12.5
1807	Snord1b	2.080322157	-2.691776037	4.090224096	0.043131923	0.391276394	E12.5
1808	Map1lc3b	-0.386365557	7.022055047	4.089658452	0.04314636	0.391276394	E12.5
1809	Gbp11	-1.887493536	-3.158479961	4.086608621	0.043224289	0.391556536	E12.5
1810	Gng2	-0.422820577	8.749527192	4.086580258	0.043225014	0.391556536	E12.5
1811	Prmt8	-0.555046518	5.138301453	4.083261535	0.043309983	0.392109597	E12.5
1812	Tbl1x	0.332084897	6.468563382	4.081077163	0.043366005	0.392201548	E12.5
1813	Vars	0.422324454	8.148652736	4.081000194	0.04336798	0.392201548	E12.5
1814	Mycn	0.337415298	7.439611304	4.074877728	0.043525416	0.393225162	E12.5
1815	Zfp583	-0.69789871	2.66804625	4.074733455	0.043529133	0.393225162	E12.5
1816	H2-Bl	1.227024896	-1.549309586	4.07198283	0.043600066	0.393244691	E12.5
1817	A330041J22Rik	-1.691206115	-3.107128471	4.071489173	0.043612809	0.393244691	E12.5
1818	Tmem86a	-0.709687358	3.609833269	4.071141777	0.043621779	0.393244691	E12.5
1819	Rasd1	0.820194727	0.229284695	4.070930642	0.043627232	0.393244691	E12.5
1820	Gm10125	-0.739376969	-0.208807272	4.068967681	0.04367796	0.393485622	E12.5
1821	Adk	0.362833835	5.655912008	4.066112363	0.04375186	0.393934922	E12.5
1822	Oxld1	-0.698914892	2.136997322	4.064598585	0.043791092	0.394071758	E12.5
1823	Rpl18a	0.589318299	5.523502251	4.063394405	0.043822327	0.394079532	E12.5
1824	Insrr	-1.032360935	1.086136503	4.061994349	0.043858672	0.394079532	E12.5
1825	Abca1	-0.574240521	5.0712121	4.061786853	0.043864061	0.394079532	E12.5
1826	Mobp	0.97638744	-0.333607146	4.059592147	0.043921106	0.394375936	E12.5
1827	Unc5d	-0.629259048	3.596442462	4.057661339	0.043971357	0.394611038	E12.5
1828	Arel1	-0.285481616	6.541033333	4.051093914	0.044142731	0.395814561	E12.5
1829	Lcn2	1.80308691	-0.156094486	4.0498774	0.044174553	0.395814561	E12.5
1830	Arpc5	-0.336508079	7.006227154	4.04888957	0.04420041	0.395814561	E12.5
1831	Scml4	-0.691138617	2.646169576	4.04861701	0.044207548	0.395814561	E12.5
1832	Cyth4	-0.77220738	2.249642151	4.047064462	0.044248226	0.395814561	E12.5
1833	Dusp19	-0.544029948	3.370939892	4.04698496	0.04425031	0.395814561	E12.5
1834	Wiz	0.361312622	8.261472916	4.044028875	0.044327876	0.39629218	E12.5
1835	Trpm5	-0.851521441	0.878523519	4.03893749	0.044461806	0.397097035	E12.5
1836	Gpr75	-0.71746275	1.010095527	4.038765324	0.044466343	0.397097035	E12.5
1837	Higd2a	-0.345347875	5.826541336	4.035401065	0.044555084	0.397230343	E12.5
1838	Exoc8	-0.404661498	4.797409531	4.033676026	0.044600658	0.397230343	E12.5
1839	Kifc1	0.387304675	5.689111105	4.033649213	0.044601367	0.397230343	E12.5
1840	Arid5a	-0.715171548	1.266196996	4.032546825	0.044630518	0.397230343	E12.5
1841	Npc1l1	1.536588123	-2.421210228	4.031645809	0.044654359	0.397230343	E12.5
1842	Hmgcll1	-0.512805399	3.972042767	4.031634807	0.04465465	0.397230343	E12.5
1843	Gemin4	-0.374392197	5.117578387	4.031126365	0.044668109	0.397230343	E12.5
1844	Car3	0.735767884	0.691464039	4.029650013	0.044707215	0.397230343	E12.5
1845	1700028K03Rik	1.394942235	-0.644322713	4.029414518	0.044713456	0.397230343	E12.5
1846	Kctd14	-0.771179104	0.84924781	4.027706522	0.044758749	0.397230343	E12.5
1847	E4f1	0.414627273	5.685159017	4.02680386	0.044782705	0.397230343	E12.5
1848	Amer2	-0.334440898	5.624291841	4.026403102	0.044793346	0.397230343	E12.5
1849	Oprk1	-1.046513747	-1.376506213	4.025674752	0.044812691	0.397230343	E12.5
1850	Cntnap4	-0.5852107	3.272839654	4.024442643	0.044845435	0.397230343	E12.5
1851	Fam163b	-0.792092919	0.908014679	4.023708212	0.044864966	0.397230343	E12.5
1852	Ly6h	-0.417806344	7.054383067	4.023560055	0.044868907	0.397230343	E12.5
1853	Prrx1	0.914036339	6.166993179	4.021348199	0.044927785	0.397536949	E12.5
1854	Zbtb8a	-0.530823079	3.768060141	4.01912792	0.04498697	0.397644121	E12.5
1855	Calml4	-1.274244467	0.832492546	4.019074219	0.044988402	0.397644121	E12.5
1856	Xylt2	0.382403491	5.43664068	4.016402102	0.045059742	0.39797635	E12.5
1857	Prkca	-0.484326224	4.375448114	4.015848575	0.045074535	0.39797635	E12.5
1858	Epha8	-1.012338076	3.301925695	4.013781278	0.045129829	0.398103028	E12.5
1859	Cldn11	-1.313131869	4.688686998	4.012701935	0.045158726	0.398103028	E12.5
1860	Syt1	-0.378746638	6.195321144	4.01252226	0.045163539	0.398103028	E12.5
1861	Arid3c	0.948984868	-0.166857843	4.010973874	0.045205032	0.398103028	E12.5
1862	Gm10416	-1.133198002	-2.063757396	4.010777959	0.045210285	0.398103028	E12.5
1863	Kirrel2	-0.979250336	-6.92E-05	4.008722672	0.045265432	0.398118203	E12.5
1864	Chrna3	-0.587172813	3.548789585	4.007834136	0.045289294	0.398118203	E12.5
1865	Znf512b	0.348749688	7.30414788	4.007808691	0.045289978	0.398118203	E12.5
1866	E030019B06Rik	-1.27890742	-1.904346114	4.007072692	0.045309754	0.398118203	E12.5
1867	Rnf151	-1.438511669	-2.089619597	4.005619008	0.045348842	0.398118203	E12.5
1868	Lman2l	-0.359771522	5.322830949	4.005289867	0.045357697	0.398118203	E12.5
1869	1700034G24Rik	-1.786887079	-3.164335716	4.002194643	0.045441059	0.398636492	E12.5
1870	Meaf6	-0.304958479	6.299746687	3.999066864	0.045525462	0.398960782	E12.5
1871	Kitl	-0.470061678	4.965830465	3.999021358	0.045526691	0.398960782	E12.5
1872	Cd55	-0.889681032	0.245507739	3.997330435	0.04557239	0.398991087	E12.5
1873	Elfn1	-0.541878896	3.669042975	3.995600561	0.045619192	0.398991087	E12.5
1874	Trhr	-1.241132617	-2.339709403	3.995385713	0.045625009	0.398991087	E12.5
1875	Mir1982	0.990341789	-1.456625981	3.995294149	0.045627488	0.398991087	E12.5
1876	Lrrc46	-0.71201464	1.689055505	3.992724305	0.045697122	0.399387001	E12.5
1877	A630066F11Rik	-0.704247182	1.049812734	3.989994123	0.045771224	0.399821517	E12.5
1878	Kcnk2	-0.420459387	4.672905735	3.987110532	0.045849627	0.400293122	E12.5
1879	Insm1	-0.377057898	7.053088903	3.985581896	0.045891247	0.40044326	E12.5
1880	Fam183b	-1.137591354	-0.536278031	3.979400805	0.046059945	0.401701524	E12.5
1881	AI427809	-1.534190443	-2.07233181	3.977909008	0.046100758	0.401843718	E12.5
1882	Lrp1b	-0.718543742	0.830925747	3.974990568	0.046180712	0.402296717	E12.5
1883	Aldoc	-0.602621929	6.402712011	3.97357291	0.046219603	0.402296717	E12.5
1884	Parpbp	0.51135665	3.900496079	3.972204384	0.046257179	0.402296717	E12.5
1885	Zfp263	0.39487219	5.084013442	3.971921824	0.046264941	0.402296717	E12.5
1886	Nrxn2	-0.317254834	7.66974191	3.971025625	0.04628957	0.402296717	E12.5
1887	Gm973	-0.876227459	0.053865997	3.970648225	0.046299945	0.402296717	E12.5
1888	Nudt10	-0.599757544	3.555358415	3.969557751	0.046329939	0.40231996	E12.5
1889	Mcf2l	-0.306379664	7.066501246	3.968424663	0.046361126	0.40231996	E12.5
1890	Oaz2	-0.372020289	6.089245494	3.966705574	0.046408485	0.40231996	E12.5
1891	Gm867	1.042904816	-0.536744932	3.965599991	0.046438969	0.40231996	E12.5
1892	Higd1b	-1.708572888	-2.681058257	3.965473573	0.046442457	0.40231996	E12.5
1893	Gcnt2	-0.564278543	3.220223623	3.965205695	0.046449847	0.40231996	E12.5
1894	Rilp	-0.918752714	-0.868622813	3.962876192	0.046514163	0.402638839	E12.5
1895	Anxa9	0.731543511	0.809488235	3.962094119	0.046535777	0.402638839	E12.5
1896	Sh3kbp1	-0.370404587	5.051266601	3.957252413	0.046669821	0.40341802	E12.5
1897	Sstr4	-1.279511711	-0.346666891	3.95706413	0.046675042	0.40341802	E12.5
1898	Hist1h2ab	0.954163825	-1.04792986	3.954946154	0.046733813	0.403713173	E12.5
1899	Fam136a	-0.43220023	5.358152216	3.95317385	0.046783053	0.403925715	E12.5
1900	Gdap1l1	-0.352863927	6.697642338	3.95074191	0.046850708	0.40429695	E12.5
1901	Ccl5	2.341085935	-3.196901869	3.946907883	0.046957578	0.40457057	E12.5
1902	Slc2a12	-0.890515206	1.749993867	3.946328132	0.04697376	0.40457057	E12.5
1903	LOC381967	-1.564267459	-3.03301594	3.946114029	0.046979738	0.40457057	E12.5
1904	Pdcl	-0.341414209	6.088689177	3.94606469	0.046981115	0.40457057	E12.5
1905	Cpsf7	0.349865555	7.328763162	3.942936704	0.047068541	0.405065221	E12.5
1906	Nsg1	-0.429238281	8.472122848	3.940006692	0.04715059	0.405065221	E12.5
1907	AA413626	1.649027497	-2.531340287	3.939525137	0.047164089	0.405065221	E12.5
1908	Nkrf	-0.508435045	4.065182567	3.939007216	0.047178613	0.405065221	E12.5
1909	Mir7028	2.158430891	-2.972347151	3.938581857	0.047190544	0.405065221	E12.5
1910	Lsm14a	0.267612553	7.464280204	3.937949308	0.047208293	0.405065221	E12.5
1911	Dbndd1	-0.399976577	5.422604476	3.936935915	0.047236742	0.405065221	E12.5
1912	Mmd2	-0.479211227	5.066728328	3.93616682	0.047258345	0.405065221	E12.5
1913	Stk32b	-0.45606119	5.484019248	3.935747172	0.047270137	0.405065221	E12.5
1914	Foxj1	-0.750833967	5.002633258	3.935196774	0.047285608	0.405065221	E12.5
1915	Brd8	0.326204298	7.395891963	3.930896684	0.047406661	0.405401172	E12.5
1916	Rnf31	0.346156431	5.587289937	3.930553916	0.047416324	0.405401172	E12.5
1917	Tekt4	-1.180931655	-0.72417475	3.930419715	0.047420108	0.405401172	E12.5
1918	Mrpl34	-0.358501473	5.842232216	3.92890772	0.047462763	0.405401172	E12.5
1919	Lurap1l	-0.698429326	1.637332451	3.928314884	0.047479498	0.405401172	E12.5
1920	1700026L06Rik	-0.941521634	-0.67422772	3.927302901	0.04750808	0.405401172	E12.5
1921	Anks1b	-0.437381036	4.738873446	3.926546931	0.047529443	0.405401172	E12.5
1922	Pih1d2	-0.724219876	0.732711935	3.926027481	0.047544129	0.405401172	E12.5
1923	Crh	-1.670732651	-2.99297179	3.924834465	0.047577874	0.405401172	E12.5
1924	2210016L21Rik	-0.317332331	5.79534965	3.923817483	0.04760666	0.405401172	E12.5
1925	Cmbl	-0.969458036	0.212159232	3.923747707	0.047608636	0.405401172	E12.5
1926	Osbp2	-0.617497604	2.952541575	3.923292302	0.047621533	0.405401172	E12.5
1927	4933413J09Rik	1.22689372	-1.570004	3.921780403	0.047664376	0.405555326	E12.5
1928	Fzd5	0.69436579	2.778803277	3.918064879	0.047769837	0.40624183	E12.5
1929	1700007J10Rik	1.161700629	-0.436887344	3.915225394	0.047850598	0.406252015	E12.5
1930	Ucp1	1.290021239	-2.516184794	3.914788115	0.047863048	0.406252015	E12.5
1931	Zfc3h1	-0.486573047	5.611586802	3.914603008	0.04786832	0.406252015	E12.5
1932	Pou2f2	-0.78805067	4.720907976	3.914538928	0.047870145	0.406252015	E12.5
1933	A230077H06Rik	-0.803665629	0.343084283	3.913367736	0.047903512	0.406324879	E12.5
1934	Miat	0.920615537	9.650160607	3.911771742	0.047949022	0.406500606	E12.5
1935	Rpl36	0.667005	2.718920233	3.908295178	0.048048315	0.406920219	E12.5
1936	Prokr2	-0.64965958	2.874181046	3.90724652	0.048078308	0.406920219	E12.5
1937	Megf6	0.673893551	6.251912575	3.906908438	0.048087982	0.406920219	E12.5
1938	Mospd3	-0.39157828	5.499334939	3.906522214	0.048099035	0.406920219	E12.5
1939	Gm19345	-1.167575026	-0.906612697	3.905698842	0.048122609	0.406920219	E12.5
1940	1700003E16Rik	-0.79304095	1.526877894	3.90239635	0.048217286	0.407430562	E12.5
1941	Snord87	1.38792022	-2.240524278	3.901704545	0.048237143	0.407430562	E12.5
1942	Atat1	-0.373739774	8.522277053	3.900995282	0.048257511	0.407430562	E12.5
1943	D3Bwg0562e	-0.802363441	2.21819417	3.900036801	0.04828505	0.407453258	E12.5
1944	Mrps25	-0.363118003	5.448371391	3.898427725	0.048331319	0.407633902	E12.5
1945	Mir124a-2	-1.702483622	-3.383545313	3.896201804	0.048395402	0.407780948	E12.5
1946	0610040J01Rik	-0.735791169	0.949252378	3.895702326	0.048409795	0.407780948	E12.5
1947	Syna	-0.759051915	0.014535885	3.895231479	0.048423366	0.407780948	E12.5
1948	2410137M14Rik	1.837969749	-2.789466457	3.893005947	0.048487567	0.407932929	E12.5
1949	Fbxl7	0.643990719	5.18375073	3.891888096	0.048519848	0.407932929	E12.5
1950	Ccdc147	-1.308934272	-1.726327201	3.890957356	0.048546743	0.407932929	E12.5
1951	Hcn1	-0.758867861	-0.080289515	3.890488023	0.048560311	0.407932929	E12.5
1952	Myog	2.618093457	-1.821791075	3.88822015	0.04862593	0.407932929	E12.5
1953	Ccpg1os	-0.679293283	3.043902208	3.88794082	0.048634018	0.407932929	E12.5
1954	Dhx35	0.318919613	5.825865755	3.887028412	0.048660449	0.407932929	E12.5
1955	Dcun1d2	-0.368430442	5.583534451	3.886258129	0.048682774	0.407932929	E12.5
1956	Lrrc73	-0.628346684	3.048215973	3.886162022	0.048685561	0.407932929	E12.5
1957	Rhob	-0.400159647	7.438259719	3.886001542	0.048690214	0.407932929	E12.5
1958	Col9a1	1.923362113	3.597771009	3.881054677	0.048833872	0.408927557	E12.5
1959	C030023E24Rik	1.430768287	-1.853533223	3.875377157	0.0489993	0.410103377	E12.5
1960	Clmp	-0.442944359	6.092637889	3.872906077	0.049071485	0.410497994	E12.5
1961	Ncdn	-0.283610224	6.763131915	3.870242997	0.049149405	0.410940155	E12.5
1962	Mc3r	-1.347318443	-2.757385937	3.868468366	0.049201402	0.411165234	E12.5
1963	Dnajb9	-0.635927445	3.318368394	3.865116922	0.049299759	0.411777301	E12.5
1964	Dlgap3	-0.369276619	5.343110688	3.863060068	0.049360225	0.412072428	E12.5
1965	Arhgef16	1.020368071	0.743688082	3.860052233	0.049448789	0.412160712	E12.5
1966	Gm15612	0.965217984	2.594517695	3.859712929	0.04945879	0.412160712	E12.5
1967	Pop5	-0.437039267	4.833088758	3.859191354	0.049474168	0.412160712	E12.5
1968	C1qtnf4	-0.457672134	5.079322501	3.858344682	0.049499141	0.412160712	E12.5
1969	Nol8	-0.35985554	5.028884678	3.858256188	0.049501752	0.412160712	E12.5
1970	Acaca	0.343829327	5.881878855	3.857582732	0.049521627	0.412160712	E12.5
1971	Carns1	-0.636347884	1.781431508	3.854954197	0.049599281	0.41258325	E12.5
1972	Tbxa2r	-0.813853387	1.379115798	3.852909149	0.049659786	0.41258325	E12.5
1973	Snora7a	0.911394563	0.289813273	3.852716546	0.049665488	0.41258325	E12.5
1974	Fam89b	-0.342340309	7.414787009	3.852461165	0.049673051	0.41258325	E12.5
1975	Gm8773	-0.785218649	0.887391655	3.849956755	0.049747273	0.412953538	E12.5
1976	Rbm45	-0.332556358	5.519488639	3.84842855	0.049792622	0.412953538	E12.5
1977	Oasl1	1.104848111	-1.3126914	3.847765381	0.049812315	0.412953538	E12.5
1978	Haus5	0.435212833	5.228803645	3.846921672	0.049837381	0.412953538	E12.5
1979	Eid2b	-0.398132505	5.136124014	3.846713665	0.049843563	0.412953538	E12.5
1980	Gda	-1.152472435	-0.709299051	3.842361873	0.049973079	0.413570553	E12.5
1981	Vmn2r1	1.23914999	-1.670986115	3.839573622	0.050056249	0.413570553	E12.5
1982	Rhcg	0.709746403	3.593918589	3.839443466	0.050060135	0.413570553	E12.5
1983	Gm14164	1.006622852	-0.503054782	3.839395458	0.050061568	0.413570553	E12.5
1984	P2rx5	-0.925075324	-1.42628483	3.839142572	0.05006912	0.413570553	E12.5
1985	Zfp692	0.676449801	5.042148829	3.839133869	0.05006938	0.413570553	E12.5
1986	Dusp18	-0.323073301	5.552454215	3.834503679	0.050207854	0.414294484	E12.5
1987	6530402F18Rik	-0.508233358	4.094550549	3.833910556	0.050225621	0.414294484	E12.5
1988	Palmd	-0.543482082	3.490912537	3.833670074	0.050232827	0.414294484	E12.5
1989	A630007B06Rik	-0.408664977	4.550052758	3.832504372	0.050267772	0.414339224	E12.5
1990	Fam162b	-1.063016951	-0.696146296	3.831034358	0.050311875	0.414339224	E12.5
1991	Smarca2	-0.348898216	6.574388713	3.828883494	0.05037648	0.414339224	E12.5
1992	Hist1h4f	1.659180253	-2.502107527	3.828258611	0.050395265	0.414339224	E12.5
1993	Fam206a	-0.389062026	5.283537012	3.826469213	0.0504491	0.414339224	E12.5
1994	Paqr9	-0.713221683	1.778891248	3.826254211	0.050455573	0.414339224	E12.5
1995	Pcp2	1.486047067	-2.79460277	3.825790226	0.050469544	0.414339224	E12.5
1996	Spink10	-0.824082302	-0.510748377	3.825775572	0.050469985	0.414339224	E12.5
1997	BC022687	-0.602623802	3.359936093	3.824956403	0.050494662	0.414339224	E12.5
1998	Fam102b	-0.347089541	5.352640821	3.82473467	0.050501343	0.414339224	E12.5
1999	Fbxo33	-0.550453495	3.669822714	3.824240746	0.05051623	0.414339224	E12.5
[truncated: 63,897 more rows]
