# Supplementary material for: Sequential perturbations to mouse corticogenesis following in utero maternal immune activation
Source: eLife. 2021 Mar 5;10:e60100. doi: 10.7554/eLife.60100 (PMC7979158; doi:10.7554/eLife.60100)
Supplement: Supplementary file 15. — Columns indicate gene symbols (gene_name), log2 fold change (LogFC), log2 counts per million (LogCPM), likelihood ratio statistics (LR), p value (PValue), and false discovery rate adjusted p value (FDR). [file elife-60100-supp15.zip › SupplementaryTable15GLM_4_timepoints_ma_vs_fem_DE.csv]

	gene_name	logFC	logCPM	LR	PValue	FDR	Age
1	Xist	9.123613596	8.560646886	681.428984	3.27E-150	5.36E-146	E12.5
2	Kdm5d	-9.82259833	4.751470934	557.4693471	2.99E-123	2.45E-119	E12.5
3	Ddx3y	-8.936352195	4.226954473	434.1932877	1.99E-96	1.09E-92	E12.5
4	Eif2s3y	-8.730435977	3.401349627	307.6632713	7.05E-69	2.89E-65	E12.5
5	Uty	-8.667452507	3.265936407	293.8228752	7.30E-66	2.40E-62	E12.5
6	Pax8	3.944819609	-0.785918062	27.47353005	1.59E-07	0.000435203	E12.5
7	Pax2	2.072697448	-0.537673234	20.49192021	5.99E-06	0.014026427	E12.5
8	Fgf17	2.580801265	4.099571403	19.35197941	1.09E-05	0.022279398	E12.5
9	5730488B01Rik	3.6028548	-1.887273247	15.74413739	7.25E-05	0.132101317	E12.5
10	Pax5	2.796658904	-0.894164819	12.78364171	0.000349664	0.573308374	E12.5
11	Myl1	-3.147004426	-2.502955015	12.37093512	0.000436069	0.649980883	E12.5
12	Kdm6a	0.512627007	5.990350703	10.42004376	0.001246549	1	E12.5
13	Chrna6	3.588710047	-2.840461394	9.493854064	0.002061613	1	E12.5
14	Capn11	1.786561886	-0.413832493	8.87308561	0.002894056	1	E12.5
15	Gm5415	-3.4621884	-3.335936959	8.587261671	0.003385227	1	E12.5
16	Agt	2.624574848	-2.598892895	8.414642119	0.003722111	1	E12.5
17	Actc1	-2.509878747	0.576045513	8.359729424	0.003836277	1	E12.5
18	Mir1964	3.504465256	-3.632649827	7.535342236	0.006050024	1	E12.5
19	Pou4f2	3.468023884	-1.180988908	7.465245803	0.006290144	1	E12.5
20	Snord123	-2.270865896	-2.887916319	7.462847957	0.006298528	1	E12.5
21	Gjb1	2.163044903	-3.07484653	7.439833903	0.006379578	1	E12.5
22	Pbdc1	0.442012214	5.575896915	7.163980771	0.007438194	1	E12.5
23	Gm525	-3.06619393	-2.910656079	7.019135967	0.008064314	1	E12.5
24	Six3os1	0.547449149	5.405881883	6.99553413	0.008171332	1	E12.5
25	Klk9	-2.193262056	-2.890075323	6.965253035	0.008310768	1	E12.5
26	5830403L16Rik	-2.502985407	-3.082306036	6.956103627	0.008353375	1	E12.5
27	5730457N03Rik	2.403545907	-2.522744787	6.859112346	0.008819035	1	E12.5
28	Inmt	-2.633494103	-2.432253181	6.701370121	0.009633885	1	E12.5
29	Spp2	2.010103388	-1.939215799	6.665235999	0.009831164	1	E12.5
30	Mospd4	-2.071352258	-2.860957166	6.43165666	0.011210397	1	E12.5
31	Myod1	-2.289346161	-1.983487117	6.391033613	0.011469822	1	E12.5
32	Spry1	0.574302092	5.643235545	6.388309788	0.011487436	1	E12.5
33	Prss57	-2.043019021	-2.835439169	5.833697338	0.015722046	1	E12.5
34	Eif2s3x	0.580692923	4.238334523	5.822953486	0.015818362	1	E12.5
35	Oas3	1.27139384	-1.26700633	5.803203705	0.015997001	1	E12.5
36	Mir7082	-2.226324388	-3.098966617	5.795481532	0.016067414	1	E12.5
37	Mir3058	-2.764234377	-3.369849459	5.7889611	0.016127117	1	E12.5
38	Slc22a13b-ps	-1.762599853	-2.279206632	5.689901837	0.017062809	1	E12.5
39	E330013P04Rik	0.733336659	3.927487217	5.681294442	0.017146713	1	E12.5
40	Pla2g5	1.327045538	-1.326411188	5.663720719	0.017319344	1	E12.5
41	Ly6g6d	0.998901859	-0.485131604	5.617944993	0.017777482	1	E12.5
42	Fgf8	1.778839862	2.013213083	5.527233248	0.018722689	1	E12.5
43	Myog	-3.181152472	-1.822495795	5.52244252	0.018774028	1	E12.5
44	Stpg1	1.215266542	-1.007988271	5.474224644	0.01929892	1	E12.5
45	Npbwr1	1.735088352	-2.701150049	5.430120504	0.019792313	1	E12.5
46	Myh3	-1.41916814	0.8976601	5.40904046	0.020032725	1	E12.5
47	Fut7	1.551904052	-2.391352783	5.311895086	0.021180305	1	E12.5
48	4933439K11Rik	1.189879836	-1.548978257	5.282269062	0.021543654	1	E12.5
49	Arrdc3	-0.535172606	6.902783262	5.191753541	0.022694306	1	E12.5
50	Aldh3a1	2.485025302	-3.388262257	5.145649951	0.023304685	1	E12.5
51	Gm5544	-1.909074058	-2.938118245	5.076634321	0.024250401	1	E12.5
52	Tnni1	-1.94647536	-1.100646648	4.971371935	0.025770199	1	E12.5
53	Gm5464	1.191930002	-1.672950459	4.868070729	0.02735807	1	E12.5
54	Lbx2	-1.406029688	-2.38348361	4.761877459	0.029096793	1	E12.5
55	Bmx	-1.319599129	-1.779041903	4.752403788	0.029257397	1	E12.5
56	Plekhd1	0.937134925	-0.185860908	4.704038468	0.03009183	1	E12.5
57	Odf3l2	-2.140758162	-3.131925282	4.618284252	0.031632865	1	E12.5
58	Flt1	-0.523608918	4.937588409	4.582601693	0.03229814	1	E12.5
59	Gm12709	-1.140488023	-1.528012833	4.575479748	0.032432663	1	E12.5
60	Slc14a2	0.882542922	2.729880533	4.510360301	0.033690143	1	E12.5
61	Foxl2os	-1.643566954	3.105664154	4.468371888	0.034527877	1	E12.5
62	Prss56	-1.414197273	-2.30336222	4.40791114	0.035772619	1	E12.5
63	Ccl3	-1.238126268	0.087890577	4.392651821	0.036094132	1	E12.5
64	Dppa5a	1.470504907	-2.532557704	4.345850512	0.037099233	1	E12.5
65	5530601H04Rik	0.527040963	3.815029525	4.340113175	0.037224449	1	E12.5
66	AW112010	-2.458012498	-3.16980696	4.307974212	0.037934109	1	E12.5
67	Tmem8c	-2.067029246	-2.827158025	4.182801132	0.040836154	1	E12.5
68	Atp6v1b1	1.851349507	-3.049004168	4.105654044	0.042740057	1	E12.5
69	Foxh1	-1.1711837	-1.90737543	4.101341202	0.04284921	1	E12.5
70	Lrrn1	0.430126331	8.236485714	4.015345188	0.045087993	1	E12.5
71	Apoa2	1.190702155	0.276275854	4.007303448	0.045303553	1	E12.5
72	Gprin3	-1.042062603	-1.175768485	3.986005966	0.045879697	1	E12.5
73	Cpne9	0.982493687	-1.594413841	3.984870634	0.045910626	1	E12.5
74	Erv3	-2.052219758	-1.664298704	3.940309477	0.047142104	1	E12.5
75	Ptprd	-0.431749943	6.585954566	3.932799226	0.047353062	1	E12.5
76	Gata6	-1.061791238	0.039731492	3.927596268	0.047499793	1	E12.5
77	Alms1-ps2	-2.472277476	-3.481204586	3.891062975	0.04854369	1	E12.5
78	Snora34	-2.756377487	-3.664562809	3.858226003	0.049502643	1	E12.5
79	C130080G10Rik	-1.39090053	-2.782163832	3.800338722	0.051242216	1	E12.5
80	G530011O06Rik	-0.854621047	0.789973666	3.797876131	0.051317637	1	E12.5
81	Srf	-0.446263994	6.968372381	3.766073883	0.052302263	1	E12.5
82	2310001H17Rik	-1.4527282	-2.736118671	3.755988603	0.052618671	1	E12.5
83	Ccdc42	1.517359511	-2.157008987	3.753339362	0.052702122	1	E12.5
84	AY074887	-1.409439543	-2.724399872	3.750654284	0.052786845	1	E12.5
85	Unc45b	-0.860781542	-0.612317437	3.740544436	0.053107138	1	E12.5
86	Gpr37l1	2.048315924	-3.473014109	3.737343064	0.053208991	1	E12.5
87	Slc22a2	1.833075992	-2.563247191	3.726210468	0.05356479	1	E12.5
88	Apoa1	1.357508335	1.656498258	3.689067095	0.054770242	1	E12.5
89	Hist1h3b	1.013736284	-1.767515839	3.647945318	0.056138427	1	E12.5
90	Dctpp1	0.29698626	6.46332903	3.617211335	0.057184651	1	E12.5
91	Osgin1	-0.865607023	-1.066715721	3.611928659	0.057366555	1	E12.5
92	Obscn	-0.868702525	-1.201956879	3.609315306	0.05745677	1	E12.5
93	Rps2	0.292597561	7.542723202	3.606641774	0.057549219	1	E12.5
94	Sned1	-0.985623507	3.237178437	3.604288775	0.057630715	1	E12.5
95	Crabp2	0.409544365	6.909582243	3.586995012	0.058233455	1	E12.5
96	Ptprb	-0.542645981	3.891749011	3.571909965	0.058764684	1	E12.5
97	Igfbp1	1.387268441	-1.58401153	3.542836471	0.059803111	1	E12.5
98	Gm5089	0.659969364	2.90261131	3.539449607	0.059925343	1	E12.5
99	Slc19a3	-0.832866323	-0.785944119	3.536132527	0.060045315	1	E12.5
100	Vmn2r1	-1.087465067	-1.670889823	3.527406111	0.060362152	1	E12.5
101	Gm15401	-1.387621446	-1.021925344	3.518387309	0.060691475	1	E12.5
102	Tanc2	-0.33920418	6.225575913	3.496127646	0.061512503	1	E12.5
103	Trank1	-0.539317662	3.809847707	3.452018384	0.063174579	1	E12.5
104	Frem1	-0.887641861	4.083761418	3.435167536	0.063822112	1	E12.5
105	1700109K24Rik	-1.151290692	0.439179864	3.406611624	0.064935654	1	E12.5
106	Cbx4	-0.403888979	6.026816742	3.40606677	0.064957101	1	E12.5
107	Pcsk6	0.462762431	4.237304304	3.399425134	0.065219145	1	E12.5
108	Pfkp	-0.490462071	4.392132773	3.392765467	0.065483033	1	E12.5
109	Lama1	-0.454218058	5.897752327	3.390101508	0.065588911	1	E12.5
110	Cpn1	1.29631036	-2.199080058	3.390049149	0.065590994	1	E12.5
111	Lcn2	1.453789627	-0.156262792	3.384277636	0.065821016	1	E12.5
112	Lamb1	-0.620215176	6.796538568	3.364249648	0.066625929	1	E12.5
113	DQ267102	-1.505853362	-2.772928536	3.335108103	0.06781595	1	E12.5
114	Slc26a9	1.660152945	-3.239960122	3.331628123	0.06795957	1	E12.5
115	1700001G11Rik	0.858501826	-1.443376104	3.324757967	0.068244058	1	E12.5
116	Cd70	1.691862641	-3.186578115	3.298787522	0.069331041	1	E12.5
117	Amn	0.904843919	-0.238561479	3.277760659	0.070224685	1	E12.5
118	Lpp	-0.659615605	4.745033643	3.273659289	0.070400427	1	E12.5
119	Mir6991	-1.53755573	-3.026236643	3.264936199	0.070775776	1	E12.5
120	Cabp4	1.405509491	-2.682771406	3.254849933	0.071212455	1	E12.5
121	Igbp1b	-1.134441287	-2.133295272	3.230350973	0.072285195	1	E12.5
122	Slc16a6	-0.608417423	3.384747088	3.227058831	0.072430664	1	E12.5
123	Des	-0.768928774	0.509848102	3.226534147	0.072453877	1	E12.5
124	Art1	0.835150584	-1.303699153	3.205619864	0.073385696	1	E12.5
125	Igip	-0.700039035	-0.269360511	3.197642218	0.073744514	1	E12.5
126	Col13a1	-1.215054559	1.838553412	3.197354784	0.073757477	1	E12.5
127	Abca6	-0.977426554	-1.206870225	3.196901669	0.073777918	1	E12.5
128	Glis3	0.623384603	2.258075546	3.19573982	0.073830358	1	E12.5
129	Fgl1	0.906992885	-1.115365591	3.194741384	0.073875454	1	E12.5
130	Erich6	-1.132535576	-1.606372973	3.191269996	0.074032476	1	E12.5
131	Nrp2	-0.431201231	7.647010795	3.181392577	0.074481228	1	E12.5
132	Aim1	-0.862036171	-0.230811575	3.162538403	0.075345942	1	E12.5
133	Slc13a4	0.798047437	-0.30097437	3.146098495	0.076108737	1	E12.5
134	Notum	0.94901613	0.282013133	3.14479526	0.07616956	1	E12.5
135	A830009L08Rik	1.187447405	-2.318210514	3.138075869	0.076483988	1	E12.5
136	Kdr	-0.397183288	6.280031614	3.135483488	0.07660567	1	E12.5
137	Nkx6-1	-1.268328757	0.888413966	3.129594537	0.07688286	1	E12.5
138	Abca1	-0.465281109	5.071171703	3.120744962	0.077301436	1	E12.5
139	Mir1668	1.532063992	-3.287135554	3.117409672	0.077459827	1	E12.5
140	Dpys	1.117647067	-2.514164375	3.103729905	0.078113137	1	E12.5
141	Acta1	-0.807751033	0.819417811	3.099197546	0.078330896	1	E12.5
142	En2	1.963546851	0.033597428	3.095089683	0.078528825	1	E12.5
143	Tmem238	0.575850948	1.750778909	3.092805765	0.078639104	1	E12.5
144	Uaca	-0.311737593	6.345561945	3.076493977	0.079431583	1	E12.5
145	Slamf9	-1.187726917	-2.074731478	3.073952359	0.079555836	1	E12.5
146	Aqp6	1.356716981	-1.91563846	3.07382694	0.079561972	1	E12.5
147	Dmrt3	0.373916171	5.333414644	3.058526963	0.080314448	1	E12.5
148	Lama4	-0.622192718	5.530927634	3.045109426	0.080980658	1	E12.5
149	Foxp2	-0.430937506	6.181317672	3.044698401	0.08100116	1	E12.5
150	Csf3r	-0.721981302	-0.306889682	3.017524952	0.082369087	1	E12.5
151	Col4a2	-0.508282119	8.377083486	3.011132664	0.082694488	1	E12.5
152	Prap1	1.902259884	1.406954312	3.00936045	0.082784948	1	E12.5
153	1700019D03Rik	-0.911693265	-0.931784134	3.006423636	0.08293509	1	E12.5
154	Slc15a2	-0.737603873	2.912056301	3.004794325	0.083018513	1	E12.5
155	Foxl2	-1.509425829	3.171512434	2.995699396	0.083485857	1	E12.5
156	Ucn3	1.336829062	-3.651331466	2.992463163	0.083652836	1	E12.5
157	Dmrt1	0.798202874	0.063607874	2.983919401	0.084095402	1	E12.5
158	E130012A19Rik	0.346301476	5.031169157	2.979118319	0.084345207	1	E12.5
159	Prss12	-0.913233422	1.901313591	2.972097281	0.084711965	1	E12.5
160	Ppapdc1a	0.732660208	0.051883107	2.971796131	0.084727734	1	E12.5
161	Amy1	-0.678579117	0.784455889	2.967962978	0.084928734	1	E12.5
162	Fam163a	0.659266274	2.098190516	2.960547218	0.085319061	1	E12.5
163	Opa3	0.277481831	6.262360009	2.957878995	0.085459977	1	E12.5
164	Sycp2	-1.510247395	-3.104767672	2.956094571	0.085554357	1	E12.5
165	Asf1b	0.32858524	5.438251072	2.954590445	0.085634	1	E12.5
166	Dnah10	-0.787846767	0.195609878	2.945826755	0.086099631	1	E12.5
167	Actn2	-0.719113393	0.564371222	2.936937585	0.086574729	1	E12.5
168	Grin2c	-0.816143227	-0.864723442	2.931907503	0.086844828	1	E12.5
169	Col9a3	-0.64255487	4.488378734	2.926682821	0.087126342	1	E12.5
170	Map3k7cl	1.138634416	-2.555385992	2.920301529	0.087471517	1	E12.5
171	Tfpi2	0.785489589	-1.53328592	2.917975971	0.087597679	1	E12.5
172	Gpr116	-0.452241813	4.724228507	2.892501174	0.088992669	1	E12.5
173	Col4a1	-0.487245469	8.959270497	2.886630089	0.089317571	1	E12.5
174	Hivep2	-0.361535753	4.674459558	2.866027073	0.090467944	1	E12.5
175	Foxc2	-1.306269864	3.262573243	2.861560206	0.090719467	1	E12.5
176	Prelp	0.754378147	2.811560739	2.857250726	0.090962847	1	E12.5
177	Capsl	1.109311144	-1.465098987	2.855587883	0.091056946	1	E12.5
178	Sigmar1	0.287548154	6.020085714	2.849509035	0.091401846	1	E12.5
179	LOC101669761	-0.715370007	-0.329895824	2.840467547	0.091917465	1	E12.5
180	4930578M01Rik	0.720834227	0.308704402	2.837562168	0.092083823	1	E12.5
181	Mlip	-1.320053315	-2.720077726	2.831915676	0.092408071	1	E12.5
182	Vcl	-0.567806812	6.22775359	2.830767899	0.092474133	1	E12.5
183	Npm3-ps1	0.633834845	-0.062488658	2.823070633	0.092918491	1	E12.5
184	Podn	-0.687431087	0.744546181	2.801129622	0.094197919	1	E12.5
185	Tmc5	0.664706128	-0.2320137	2.800829732	0.094215539	1	E12.5
186	6030468B19Rik	-1.216288484	-2.015928265	2.799547477	0.094290916	1	E12.5
187	Kctd14	0.611192086	0.848696383	2.791235548	0.094781123	1	E12.5
188	Cldn9	0.760807354	1.124935682	2.777818658	0.095578265	1	E12.5
189	Cubn	0.726423632	1.139902546	2.761105954	0.096581449	1	E12.5
190	Kdm5c	0.276793477	7.906554642	2.757004603	0.096829382	1	E12.5
191	Mef2c	-0.392771957	5.083078531	2.747396854	0.097412908	1	E12.5
192	Itgbl1	-1.02826921	0.432605185	2.742890008	0.097687951	1	E12.5
193	Ppef2	-0.982727844	-2.406382376	2.73407818	0.098228167	1	E12.5
194	Fat4	-0.494297329	7.495395644	2.718266055	0.099205731	1	E12.5
195	Rspo1	0.728307087	5.658716497	2.713987345	0.099472078	1	E12.5
196	1700030C10Rik	0.811697003	-0.852762798	2.708983473	0.099784558	1	E12.5
197	B430212C06Rik	0.867289192	-1.71483682	2.70825302	0.099830262	1	E12.5
198	Mir143hg	-1.256373198	1.144047332	2.702302261	0.100203455	1	E12.5
199	Thrb	-0.915933624	0.70572754	2.697824108	0.1004853	1	E12.5
200	Oaz1	0.728891027	0.176094001	2.694124614	0.100718792	1	E12.5
201	Epas1	-0.403278137	5.201722306	2.684210579	0.10134744	1	E12.5
202	Gm1821	0.785784779	-1.327226108	2.682966922	0.101426602	1	E12.5
203	Kcp	-0.571682889	4.425579991	2.681169412	0.101541138	1	E12.5
204	Rorc	0.552916199	2.080167722	2.665355636	0.1025549	1	E12.5
205	Col9a2	-0.76725726	4.211711452	2.65578653	0.103173712	1	E12.5
206	Jpx	0.559048612	2.03339318	2.649593052	0.103576408	1	E12.5
207	Fitm1	-1.667621124	-3.111136614	2.648125097	0.103672106	1	E12.5
208	Wnt8b	0.748544881	5.743561188	2.647874708	0.103688439	1	E12.5
209	9530027J09Rik	-0.994868744	-2.180548527	2.646613912	0.103770723	1	E12.5
210	Dlc1	-0.490117248	5.63687402	2.646567713	0.103773739	1	E12.5
211	Itih5	-0.745725131	4.002701884	2.644453667	0.103911875	1	E12.5
212	Mia	-0.865849753	0.480034768	2.604388131	0.106568281	1	E12.5
213	Zfp648	-1.418504249	-2.411169817	2.581114699	0.10814548	1	E12.5
214	Phex	-0.818565601	-1.176363364	2.579561825	0.108251624	1	E12.5
215	Chrm5	0.904720407	-2.13606105	2.576313849	0.108474004	1	E12.5
216	Slc25a43	0.740674331	-1.357863604	2.575515102	0.108528768	1	E12.5
217	Cenpv	0.285907536	6.541352544	2.564183309	0.109308995	1	E12.5
218	Ets1	-0.429654475	5.00370582	2.55680124	0.109820586	1	E12.5
219	Fbp2	1.317125031	-2.913844077	2.554123734	0.110006792	1	E12.5
220	Hist1h4h	0.639706941	-0.893273938	2.544281164	0.11069428	1	E12.5
221	Trim72	-1.048425915	-1.159736649	2.54412111	0.110705499	1	E12.5
222	Car5a	1.084417736	-2.850144081	2.54341122	0.110755271	1	E12.5
223	Rtp1	1.157270502	-1.618249323	2.543402402	0.11075589	1	E12.5
224	Vegfa	-0.347591088	7.384761741	2.540608555	0.110952016	1	E12.5
225	Slc39a4	0.980094629	-1.456137764	2.533107059	0.111480508	1	E12.5
226	Timp3	-0.509450576	5.637114123	2.531512874	0.111593178	1	E12.5
227	Ets2	-0.641097533	5.115206465	2.529791524	0.111714975	1	E12.5
228	Tdrd1	-0.653153808	0.107966471	2.527607222	0.111869741	1	E12.5
229	Kcnh5	-0.673592174	0.812350499	2.525089186	0.112048445	1	E12.5
230	Susd5	-1.275108473	-0.649461711	2.523141718	0.112186872	1	E12.5
231	Cytl1	1.018928584	-1.990287569	2.508825209	0.113210299	1	E12.5
232	Slc8a1	-0.32850688	4.858318796	2.501331515	0.113750089	1	E12.5
233	Lrig3	-0.850597054	4.662423964	2.496863852	0.114073256	1	E12.5
234	Col11a2	-0.648182594	3.390403816	2.49651173	0.11409877	1	E12.5
235	Gm10433	0.60939916	-0.122724344	2.49272547	0.114373508	1	E12.5
236	Prickle1	-0.889783547	4.190008362	2.48689188	0.114798233	1	E12.5
237	4930412O13Rik	-1.03983768	-0.247607898	2.484478909	0.114974422	1	E12.5
238	Clec4a3	-1.012810526	-1.881620045	2.482973946	0.115084462	1	E12.5
239	Sox7	-0.561899658	3.550696936	2.48271374	0.1151035	1	E12.5
240	Eps8l1	-0.612750842	1.860686196	2.479084059	0.115369421	1	E12.5
241	Rarb	-0.760555411	4.000877548	2.478252402	0.115430447	1	E12.5
242	Rbp4	0.913302959	-0.571552008	2.473669692	0.115767356	1	E12.5
243	Optc	0.458402535	3.39780196	2.469268473	0.116091944	1	E12.5
244	Barx2	-1.265675775	-0.229982315	2.464590587	0.116438038	1	E12.5
245	Zfp871	-0.235674112	6.726719084	2.461882593	0.116638911	1	E12.5
246	Cacna2d1	-0.249803987	5.958249043	2.461624163	0.1166581	1	E12.5
247	Ascl3	1.459523532	-3.423057047	2.460050544	0.116775024	1	E12.5
248	Piwil1	-1.018240587	-2.432247624	2.459369977	0.116825632	1	E12.5
249	Cfi	1.079369596	-1.866582823	2.450832845	0.11746253	1	E12.5
250	Zbbx	-0.762031945	-1.480651337	2.447857821	0.117685377	1	E12.5
251	Col9a1	-1.453230112	3.59769333	2.446739776	0.117769246	1	E12.5
252	Foxd1	-1.120073525	4.239131507	2.445000086	0.117899879	1	E12.5
253	Ntrk1	-0.635868483	-0.368637564	2.439466807	0.118316436	1	E12.5
254	Synpo2	-0.969289798	2.766410298	2.430968655	0.118959369	1	E12.5
255	Gsc	-1.386232703	-1.038165585	2.426153961	0.119325342	1	E12.5
256	Snord73a	-1.31537046	-2.542103368	2.421438398	0.119684988	1	E12.5
257	Hist1h2ah	0.837655227	-2.149193154	2.416851348	0.120035984	1	E12.5
258	Rlim	-0.274049155	5.922064445	2.414993111	0.120178499	1	E12.5
259	Bcl2a1b	1.663176217	-3.351797049	2.41336353	0.120303631	1	E12.5
260	Ldhal6b	-1.098601058	-2.056587825	2.410391667	0.120532206	1	E12.5
261	Rbp7	-1.469773836	-3.313803951	2.406609133	0.120823828	1	E12.5
262	Snora5c	-0.951448132	-1.550055416	2.398607396	0.121443317	1	E12.5
263	Fam135b	-0.684970085	0.021297571	2.397157254	0.121555963	1	E12.5
264	Zcchc16	-1.055805863	-2.483256894	2.39618151	0.121631822	1	E12.5
265	Fbn2	-0.970039114	7.208672427	2.389537336	0.122149775	1	E12.5
266	Slc9a2	-1.427535932	-2.848803451	2.385854951	0.122437892	1	E12.5
267	Hist1h4f	1.203739973	-2.501650219	2.384167579	0.122570167	1	E12.5
268	Cldn19	0.782586581	-0.587017628	2.383648085	0.122610922	1	E12.5
269	Sptbn1	-0.272489188	8.185309192	2.376709937	0.12315668	1	E12.5
270	Gm5803	-1.138973072	-2.385577801	2.37487373	0.123301568	1	E12.5
271	Zfp474	1.426569577	-3.267689559	2.36211813	0.124313296	1	E12.5
272	Gm9767	1.078981632	-2.507158568	2.361007632	0.124401812	1	E12.5
273	Agrp	0.666267252	-0.975566378	2.354236323	0.124943058	1	E12.5
274	Unc13c	-0.605747534	1.387802986	2.35200969	0.125121609	1	E12.5
275	Spsb1	-0.505855438	4.224883695	2.349501873	0.125323048	1	E12.5
276	Nrp	-0.86616168	-1.642292787	2.344740694	0.125706478	1	E12.5
277	Foxf2	-0.427960125	3.915546534	2.341841125	0.125940626	1	E12.5
278	A330093E20Rik	-0.983029869	-1.240790433	2.341076588	0.126002446	1	E12.5
279	Sparcl1	-0.453458986	6.356228458	2.34106031	0.126003762	1	E12.5
280	Retnla	-1.654611807	-3.006947731	2.338817188	0.126185334	1	E12.5
281	9430020K01Rik	-0.601167804	4.98486164	2.338457084	0.126214511	1	E12.5
282	Ucn2	-0.997883027	-2.468695001	2.336891761	0.126341422	1	E12.5
283	Tktl1	1.219785526	-3.008725488	2.33463548	0.126524605	1	E12.5
284	Map3k2	-0.32506926	4.479475797	2.333416398	0.126623703	1	E12.5
285	1700048O20Rik	0.469944399	2.919566469	2.328739718	0.127004665	1	E12.5
286	Nlrp6	0.791097568	-1.791128714	2.324802479	0.127326382	1	E12.5
287	Oc90	1.417990114	-3.213740686	2.324248884	0.127371689	1	E12.5
288	Mycbp2	-0.269311696	7.289188607	2.320559443	0.127674101	1	E12.5
289	Meox1	-1.088099524	-0.336098974	2.31899203	0.127802818	1	E12.5
290	Gm5129	1.031606089	-2.776649892	2.31849481	0.127843681	1	E12.5
291	Foxc1	-0.847593994	5.02649841	2.311198964	0.128444941	1	E12.5
292	Lsm2	0.232454804	6.725722145	2.307879418	0.128719551	1	E12.5
293	Gm6654	-0.903435931	-1.589309937	2.303730397	0.129063699	1	E12.5
294	Asah2	-0.66416187	1.357459291	2.301966293	0.129210336	1	E12.5
295	Irf2bp2	-0.290661532	6.05726803	2.3001672	0.129360073	1	E12.5
296	Asb12	-1.047680127	-2.718015521	2.298980606	0.129458938	1	E12.5
297	Gtf3a	0.356429834	4.336106829	2.295817225	0.129722917	1	E12.5
298	Tbx3	-0.830502834	0.346091803	2.293274108	0.129935571	1	E12.5
299	Cym	-1.043897686	-2.001780798	2.291848613	0.13005494	1	E12.5
300	Foxd2	-1.376623032	2.516399931	2.290994136	0.130126552	1	E12.5
301	Cyr61	-0.423457076	5.406831623	2.282038562	0.130879745	1	E12.5
302	Serpinb2	0.667368523	-0.111371916	2.280865969	0.130978724	1	E12.5
303	Aff3	-0.288027571	6.722825687	2.280625764	0.13099901	1	E12.5
304	Cspg4	-0.634434421	3.415659523	2.274759164	0.13149555	1	E12.5
305	Neb	-0.625058258	0.536875759	2.264011047	0.132410714	1	E12.5
306	Rhbg	0.616067804	-1.031579409	2.25587597	0.133108116	1	E12.5
307	Ret	0.577488603	1.239152667	2.255708432	0.133122522	1	E12.5
308	Hist1h2bn	1.44469133	-3.357753212	2.255244131	0.133162454	1	E12.5
309	Sds	-0.852839866	-1.970111222	2.254364296	0.13323816	1	E12.5
310	Nid2	-0.472472989	6.712191064	2.251476217	0.133487006	1	E12.5
311	Srrm4os	-1.019810566	0.209263631	2.250531579	0.133568512	1	E12.5
312	Smyd1	-0.651365521	-0.378072231	2.248538953	0.133740623	1	E12.5
313	Nid1	-0.559453967	7.274075354	2.244003813	0.134133267	1	E12.5
314	Nr5a1	-1.523953778	-1.176102803	2.239884448	0.13449103	1	E12.5
315	Lama2	-1.017858452	4.203620139	2.238393661	0.134620767	1	E12.5
316	Snord16a	-0.943334301	-2.180407896	2.234951436	0.134920863	1	E12.5
317	Klhl41	-0.942248836	-1.690775291	2.231234084	0.135245786	1	E12.5
318	Frs3os	-0.819180098	-1.087003522	2.226170122	0.135689823	1	E12.5
319	Hmgb3	0.230603709	7.447732883	2.225604951	0.135739481	1	E12.5
320	Igf2r	-0.323357847	7.243024384	2.220852836	0.136157828	1	E12.5
321	Kcnk13	0.651468413	-0.123037567	2.216956421	0.136501922	1	E12.5
322	Cemip	-0.653352723	4.001529038	2.214303355	0.136736773	1	E12.5
323	Snn	0.287868102	8.179904215	2.213609356	0.136798281	1	E12.5
324	Mmp28	-0.54912184	2.646476134	2.212328006	0.136911926	1	E12.5
325	Ier3	-0.565064429	2.856488451	2.203028832	0.137739861	1	E12.5
326	Rhcg	0.485028829	3.593895454	2.190936125	0.13882492	1	E12.5
327	1700028P14Rik	0.891688646	-0.980194744	2.185285072	0.139335264	1	E12.5
328	Frmpd1os	1.317013293	-3.238221027	2.179103014	0.139895975	1	E12.5
329	Stab1	-0.515745165	5.827306821	2.175901948	0.140187306	1	E12.5
330	AA986860	-0.552850182	0.961554216	2.175142675	0.140256508	1	E12.5
331	Igsf1	-0.537888177	0.979160725	2.175130142	0.140257651	1	E12.5
332	E130304I02Rik	0.811856518	-1.651136767	2.174339964	0.140329711	1	E12.5
333	Rgsl1	-1.13247038	-2.769136467	2.172042261	0.140539485	1	E12.5
334	Fhl2	-0.642679811	2.27414221	2.169873142	0.140737843	1	E12.5
335	Aqp9	0.849609454	-1.920840417	2.165894569	0.141102488	1	E12.5
336	Aox3	1.120992661	-3.197399897	2.160845645	0.141566761	1	E12.5
337	Alox15	-1.03458684	-0.582082083	2.151834812	0.142399625	1	E12.5
338	Adamts3	-0.403052693	4.436983508	2.149601943	0.142606858	1	E12.5
339	Sh2d3c	-0.285693463	6.092571732	2.148573283	0.142702442	1	E12.5
340	Rbm38	0.281713454	7.080519147	2.148482045	0.142710924	1	E12.5
341	Galnt12	0.559742555	2.200063719	2.147423715	0.142809347	1	E12.5
342	Hes6	0.27701594	7.520593195	2.145001787	0.14303487	1	E12.5
343	Rmrp	-0.889236598	-1.532567622	2.144490309	0.143082548	1	E12.5
344	Padi4	0.727777299	1.071024512	2.143707515	0.143155553	1	E12.5
345	4933427I22Rik	-1.694079172	-3.375043178	2.143020855	0.143219626	1	E12.5
346	Ltbp1	-0.503058412	4.820976815	2.14054715	0.14345072	1	E12.5
347	Tet2	-0.297347834	5.491910585	2.135885536	0.143887349	1	E12.5
348	Prph	0.691041751	0.200098343	2.135088071	0.143962194	1	E12.5
349	Dct	0.497159044	3.812562401	2.129476664	0.14449008	1	E12.5
350	1700001G17Rik	0.508859041	0.912621068	2.128969157	0.144537931	1	E12.5
351	Snord43	1.503358355	-3.212417933	2.125451842	0.144870053	1	E12.5
352	Tmem140	0.84211257	-2.031386981	2.124964153	0.144916171	1	E12.5
353	2810049E08Rik	-0.51240576	0.630953924	2.121402661	0.145253462	1	E12.5
354	Trim15	0.624780247	-1.23391764	2.12077989	0.145312533	1	E12.5
355	1700108F19Rik	-1.352876034	-3.413390022	2.118066467	0.145570219	1	E12.5
356	Aldh1a7	-0.960213802	-1.64334512	2.116663298	0.145703677	1	E12.5
357	2610203C22Rik	-0.76158434	-1.595906746	2.103480169	0.146964301	1	E12.5
358	Runx1	-1.143622943	1.954685285	2.102914119	0.147018704	1	E12.5
359	Sost	-0.819537762	-0.493208292	2.102186848	0.147088635	1	E12.5
360	Edf1	0.210817565	6.968242821	2.101073926	0.147195721	1	E12.5
361	Nhp2	0.23050456	6.130060362	2.099335754	0.147363146	1	E12.5
362	Clec14a	-0.631787639	4.600816459	2.09622949	0.147662883	1	E12.5
363	Qprt	0.643240398	1.049671283	2.091734687	0.148097825	1	E12.5
364	Isl2	-1.15762692	0.494915519	2.090278827	0.148239013	1	E12.5
365	Gnat2	0.697971752	-1.566599003	2.089521403	0.148312527	1	E12.5
366	Wdr27	-0.984137616	-2.603785839	2.086936015	0.14856377	1	E12.5
367	Ppargc1b	-0.689930568	1.091784056	2.085883591	0.14866618	1	E12.5
368	E530001F21Rik	0.885752632	-2.145582245	2.085631822	0.148690691	1	E12.5
369	Stard13	-0.488417818	3.267366118	2.082424208	0.14900337	1	E12.5
370	Igfbp3	-0.425464808	5.271875214	2.074523216	0.149776737	1	E12.5
371	Nfkbiz	-0.592150584	1.724709555	2.074198379	0.14980863	1	E12.5
372	Mndal	-0.729333785	-1.436775282	2.067939072	0.150424675	1	E12.5
373	Lrig2	-0.249208168	5.340319812	2.067143732	0.150503158	1	E12.5
374	Mertk	-0.797238715	2.622526393	2.063503138	0.150862998	1	E12.5
375	Trp73	0.291207192	5.220560841	2.063145509	0.150898398	1	E12.5
376	Socs2	0.354728706	4.601732722	2.052008202	0.152005574	1	E12.5
377	Tgfbr3	-0.877531456	3.542710613	2.046135952	0.152593045	1	E12.5
378	Vsx2	1.05091913	-0.788516903	2.045959758	0.152610711	1	E12.5
379	Cblc	-0.795539904	-1.625060343	2.0448094	0.152726111	1	E12.5
380	Cldn3	0.622150346	1.407870506	2.043280257	0.152879663	1	E12.5
381	Nbea	-0.238582572	7.393620596	2.04290838	0.152917032	1	E12.5
382	Apol7d	-0.736255346	-1.659772696	2.038998072	0.153310598	1	E12.5
383	Fam159a	-0.576865396	0.352232248	2.038515323	0.153359265	1	E12.5
384	Mn1	-0.258047223	7.689599407	2.034443363	0.15377047	1	E12.5
385	Lepr	-0.888223015	2.219899959	2.034051334	0.153810125	1	E12.5
386	9430060I03Rik	0.71524012	-1.533072168	2.025983446	0.154628793	1	E12.5
387	Gdf6	-1.569956166	-0.663792319	2.024517938	0.154778032	1	E12.5
388	5430440P10Rik	1.169234624	-2.981481598	2.018312395	0.155411782	1	E12.5
389	Pde4d	-0.340366348	5.036919083	2.016673156	0.155579683	1	E12.5
390	Ppif	0.244050843	5.384803668	2.01593796	0.155655053	1	E12.5
391	Ucp1	-0.869351758	-2.516324	2.015169555	0.155733872	1	E12.5
392	Casp4	-1.049966212	-2.576758136	2.014756895	0.155776219	1	E12.5
393	Mir425	-0.971224626	-2.635074862	2.011736306	0.156086591	1	E12.5
394	Vwf	-0.412979793	4.929101759	2.010457659	0.156218186	1	E12.5
395	Ddx4	-0.537362704	-0.240163378	2.010151744	0.156249689	1	E12.5
396	Bhlhe41	-0.701960285	1.863433901	2.009504984	0.156316315	1	E12.5
397	Thbs1	-0.852688367	7.088104777	2.008964933	0.156371974	1	E12.5
398	C1ql2	1.494820154	0.345471813	2.008279188	0.15644268	1	E12.5
399	Rgs9bp	-0.696309145	0.524767136	2.006620924	0.156613811	1	E12.5
400	BC055111	0.991586351	-1.638631151	2.006616908	0.156614225	1	E12.5
401	Mir3535	-1.385502568	-2.604696664	2.006464849	0.156629928	1	E12.5
402	Lrrk2	-0.474350314	3.309067534	2.004090239	0.156875385	1	E12.5
403	Wfdc2	0.369743738	3.89571347	2.003694134	0.156916372	1	E12.5
404	Dip2c	-0.251001119	5.922920343	2.002574298	0.157032312	1	E12.5
405	Afp	2.368964354	3.373673004	1.999005861	0.157402414	1	E12.5
406	Mir6948	-2.011850586	-3.253804442	1.997656173	0.157542656	1	E12.5
407	Spaca4	-1.188286252	-2.807879349	1.995212622	0.157796919	1	E12.5
408	Chtf8	0.213114663	7.73269935	1.993988281	0.157924494	1	E12.5
409	Nccrp1	-1.252401109	-3.029910271	1.990594192	0.158278765	1	E12.5
410	Zim1	-0.707152046	2.076622026	1.989426412	0.158400866	1	E12.5
411	1600010M07Rik	1.332947587	-3.438190837	1.982781446	0.159097694	1	E12.5
412	Tmtc2	-0.295345744	4.559338919	1.982433381	0.15913429	1	E12.5
413	Palm2	-0.792761194	3.095463843	1.98238261	0.159139629	1	E12.5
414	Cdhr3	0.90610707	-2.407112592	1.974745078	0.159945098	1	E12.5
415	Gpr6	0.910379807	-2.106544633	1.973818892	0.160043091	1	E12.5
416	F420014N23Rik	-0.666783625	0.120217664	1.97151515	0.160287129	1	E12.5
417	Pdgfrb	-0.573495478	5.993748503	1.971052548	0.160336184	1	E12.5
418	C1ql4	1.954321989	0.296350811	1.968948855	0.160559479	1	E12.5
419	Onecut2	0.566070819	3.323791796	1.968186768	0.160640458	1	E12.5
420	Cdc34	0.212822414	6.886122888	1.965133231	0.160965391	1	E12.5
421	Rbm46	-0.751747496	0.518486948	1.964210063	0.161063775	1	E12.5
422	Itga4	-0.425179107	4.303177771	1.956735644	0.161862866	1	E12.5
423	Serpind1	1.000805998	-1.755905609	1.953513048	0.162208789	1	E12.5
424	St3gal1	-0.309500676	4.896411887	1.949522831	0.162638279	1	E12.5
425	Dact1	-0.359617949	6.506958089	1.947187071	0.162890293	1	E12.5
426	Pik3ap1	-0.797503061	1.552766835	1.946017031	0.163016701	1	E12.5
427	Actrt3	0.904342527	-2.331571855	1.944574295	0.163172724	1	E12.5
428	Polr2j	0.208108135	6.44263331	1.943837819	0.163252435	1	E12.5
429	Stac3	-0.602725704	0.59518018	1.94379707	0.163256847	1	E12.5
430	Col11a1	-0.627083066	6.567422729	1.942747034	0.163370576	1	E12.5
431	1810010D01Rik	-1.081598131	-2.424781829	1.942238387	0.1634257	1	E12.5
432	Mir6907	-1.62692671	-2.960863396	1.941744845	0.163479207	1	E12.5
433	Lamc3	-0.73359792	4.453325721	1.939945047	0.163674501	1	E12.5
434	4930474M22Rik	-1.87508342	-2.657099214	1.932820994	0.164450144	1	E12.5
435	Sct	-0.732902851	-1.779728628	1.931363309	0.164609369	1	E12.5
436	Ptafr	-0.825342507	-0.96164565	1.93055191	0.164698076	1	E12.5
437	Fbn1	-0.599820447	5.990325865	1.930197488	0.16473684	1	E12.5
438	Esyt3	-0.556665322	0.365916307	1.930051751	0.164752783	1	E12.5
439	Thbd	-0.89293245	3.169544079	1.928789951	0.164890891	1	E12.5
440	Dock9	-0.299527769	4.651581651	1.923878295	0.165429749	1	E12.5
441	Bnc2	-1.100453085	3.845989441	1.92284403	0.165543475	1	E12.5
442	Igsf3	-0.340729931	6.346731288	1.91998185	0.165858661	1	E12.5
443	1700007J10Rik	-0.731827499	-0.436649032	1.903835458	0.167649637	1	E12.5
444	3300002I08Rik	0.585256076	-0.695984448	1.899624714	0.168120332	1	E12.5
445	Rpgrip1	-0.698405496	-1.020136672	1.895994746	0.16852732	1	E12.5
446	H3f3a	0.282238745	5.446332525	1.895712622	0.168558999	1	E12.5
447	Ccdc85c	0.235050763	5.960127197	1.894787851	0.168662887	1	E12.5
448	Nrp1	-0.253892545	5.60148634	1.893983055	0.168753356	1	E12.5
449	Creb3l2	-0.637697562	4.140747786	1.89268997	0.168898831	1	E12.5
450	A730046J19Rik	-0.998005905	-2.086735147	1.891050061	0.169083533	1	E12.5
451	A730018C14Rik	-1.445117598	-3.239729983	1.889952605	0.169207267	1	E12.5
452	1700027H10Rik	-0.990550852	-2.74016165	1.889917317	0.169211248	1	E12.5
453	Myh9	-0.359841039	7.437314447	1.889112253	0.169302085	1	E12.5
454	Etv4	0.426482394	3.520795346	1.886050376	0.169648073	1	E12.5
455	Dbx2	1.209652441	-1.357756744	1.885096624	0.169756012	1	E12.5
456	Plk2	-0.477418339	6.634058279	1.883690968	0.169915237	1	E12.5
457	Myo3b	-0.710228203	-1.209207246	1.883266233	0.169963383	1	E12.5
458	Onecut3	1.041626214	2.956685438	1.88311707	0.169980295	1	E12.5
459	Gm13152	-0.622422681	-0.852452106	1.881376331	0.170177801	1	E12.5
460	1700001K23Rik	1.078337125	-2.902248984	1.881205093	0.170197244	1	E12.5
461	4921507L20Rik	-0.783295331	-0.766629567	1.881009237	0.170219486	1	E12.5
462	Dnah11	-0.571101563	-0.07650082	1.875593825	0.170835784	1	E12.5
463	Angptl1	-0.785065602	0.640385508	1.875520338	0.170844165	1	E12.5
464	Hmcn1	-0.95560431	4.630330574	1.872916051	0.171141474	1	E12.5
465	Vcan	-0.337108994	8.296366326	1.868969125	0.171593194	1	E12.5
466	Aqp4	0.5851335	-0.503722461	1.867849358	0.171721599	1	E12.5
467	Vldlr	-0.243899426	5.631834226	1.865054401	0.172042582	1	E12.5
468	Zfhx3	-0.474169773	5.985229734	1.858718787	0.172772743	1	E12.5
469	4833424O15Rik	-0.591198389	0.925119555	1.858562665	0.172790781	1	E12.5
470	Bik	0.534443711	-0.134727561	1.856638309	0.17301329	1	E12.5
471	Zbtb20	-0.487500984	2.77560382	1.855811256	0.173109021	1	E12.5
472	Lhx2	0.280904144	9.653433764	1.847768248	0.174043184	1	E12.5
473	Sac3d1	0.252832668	5.598718137	1.845472462	0.174310893	1	E12.5
474	Slc12a2	-0.23888297	6.106292261	1.843240173	0.174571654	1	E12.5
475	Gna13	-0.199737061	6.533733243	1.840786807	0.174858757	1	E12.5
476	4930509E16Rik	-0.889064859	-2.473475691	1.838311334	0.175148998	1	E12.5
477	Tspear	0.571022476	0.115941542	1.83748926	0.175245507	1	E12.5
478	Mroh7	-0.670737717	-1.052963576	1.834540043	0.175592238	1	E12.5
479	Zic4	0.297503284	6.088741081	1.834510779	0.175595683	1	E12.5
480	Itih3	-1.131246391	-2.534742785	1.833063437	0.175766136	1	E12.5
481	Mir27a	-1.606718164	-3.284839643	1.832679267	0.175811411	1	E12.5
482	Popdc2	-0.651915982	-1.050736213	1.832251071	0.175861891	1	E12.5
483	Cdh5	-0.41100566	6.388917167	1.831596912	0.175939043	1	E12.5
484	Asb16	0.840775806	-2.432535216	1.831412845	0.175960758	1	E12.5
485	Gltp	0.233136127	5.928147525	1.829527988	0.176183307	1	E12.5
486	Erg	-0.758901796	3.668571573	1.829149688	0.176228013	1	E12.5
487	Dnajc9	0.205994079	7.448429596	1.828677173	0.176283871	1	E12.5
488	Rlf	-0.212754015	6.576439451	1.82560929	0.176647036	1	E12.5
489	Acan	-1.661198493	1.214830193	1.821891725	0.177088264	1	E12.5
490	Lnpep	-0.309260402	4.39519585	1.821299534	0.177158668	1	E12.5
491	Asb9	-1.323286177	-1.615803395	1.813462543	0.178093423	1	E12.5
492	Frmd6	-0.689872671	4.161711721	1.812978967	0.178151288	1	E12.5
493	Pnp2	0.795006835	-2.483641607	1.812971993	0.178152122	1	E12.5
494	Foxj3	-0.210531932	6.366965431	1.808395015	0.178700883	1	E12.5
495	Gpcpd1	-0.229243008	5.474086971	1.807706515	0.1787836	1	E12.5
496	Il27ra	-0.677435824	-1.254735463	1.804235921	0.179201235	1	E12.5
497	Rnaseh2c	0.204719594	6.311738011	1.802208591	0.179445716	1	E12.5
498	Elof1	0.229694789	6.462893846	1.800328343	0.179672805	1	E12.5
499	Jmy	-0.223276163	5.562800212	1.800053614	0.179706013	1	E12.5
500	Lect1	-1.179301513	2.30319619	1.798467757	0.179897846	1	E12.5
501	D6Ertd527e	-0.598157878	-0.52081392	1.797723567	0.179987948	1	E12.5
502	Mllt4	-0.204096698	7.809508839	1.797090084	0.180064688	1	E12.5
503	Mir8094	-0.91822001	-1.149872345	1.794867736	0.180334201	1	E12.5
504	Ror1	-0.941909894	3.451446835	1.791463175	0.180747991	1	E12.5
505	Mir345	1.202315896	-3.438850391	1.787467916	0.181234977	1	E12.5
506	Epha7	-0.332086946	5.970295651	1.786462603	0.181357754	1	E12.5
507	Prss50	0.832637465	-2.726695507	1.786020847	0.181411736	1	E12.5
508	Sec24d	-0.556127811	4.869942206	1.785947882	0.181420654	1	E12.5
509	2310036O22Rik	0.201695562	7.871903324	1.78490003	0.18154878	1	E12.5
510	Itpr3	-0.563814629	4.014106959	1.782311346	0.181865762	1	E12.5
511	Ltb	-0.955378531	-1.634786678	1.780489782	0.182089196	1	E12.5
512	Gm14827	-0.637340488	-0.160226484	1.779379191	0.182225577	1	E12.5
513	Lamc1	-0.297603593	7.144256043	1.778822377	0.182293998	1	E12.5
514	Pik3r1	-0.311009837	5.866108003	1.778624065	0.182318374	1	E12.5
515	Erbb2ip	-0.209920373	7.138769301	1.778619161	0.182318977	1	E12.5
516	Nanos2	-0.663098926	-1.251008965	1.77836954	0.182349665	1	E12.5
517	Ptgds	0.825600174	1.245517765	1.778328643	0.182354693	1	E12.5
518	C920021L13Rik	-0.643253659	-0.798301992	1.778257477	0.182363444	1	E12.5
519	Ran	0.219697073	8.555194351	1.777205687	0.182492827	1	E12.5
520	Lpin3	-0.642748944	-0.359062263	1.776798095	0.182542994	1	E12.5
521	Mef2a	-0.233179182	5.772804246	1.776416997	0.182589915	1	E12.5
522	1700028K03Rik	-0.849228674	-0.644280753	1.773547731	0.182943628	1	E12.5
523	5330434G04Rik	0.503620075	1.464970293	1.772267418	0.183101717	1	E12.5
524	Rictor	-0.245763752	5.75208463	1.770373764	0.18333583	1	E12.5
525	Masp1	0.270192203	5.419937107	1.769444624	0.183450826	1	E12.5
526	Hbq1a	0.957928441	-2.099455243	1.768510028	0.183566582	1	E12.5
527	Spata9	-0.594644424	-1.024800454	1.767868181	0.183646129	1	E12.5
528	Egflam	-0.799292126	4.336771161	1.766678681	0.183793653	1	E12.5
529	Snora75	1.02645572	-2.602818186	1.766403262	0.183827831	1	E12.5
530	Kcnt1	-0.549561101	3.388678819	1.766216986	0.183850951	1	E12.5
531	Krt4	1.274471379	-3.082376919	1.763950259	0.184132558	1	E12.5
532	Cilp	0.474431663	0.943461178	1.762931392	0.1842593	1	E12.5
533	Sorbs2os	-0.965893967	-1.985669553	1.76101447	0.18449803	1	E12.5
534	Egfr	-1.056138779	3.338955585	1.756935881	0.185007166	1	E12.5
535	Ahnak	-0.814937195	4.58557871	1.756235828	0.185094718	1	E12.5
536	Bmp3	-0.664711268	1.287820644	1.755401225	0.185199161	1	E12.5
537	Sgpp2	0.604108212	0.301009302	1.755290477	0.185213026	1	E12.5
538	3110045C21Rik	0.547910154	0.502558807	1.754541656	0.1853068	1	E12.5
539	Il17rd	0.346798075	5.482602511	1.754294393	0.185337777	1	E12.5
540	Syne1	-0.463707125	3.44259336	1.753853758	0.185392994	1	E12.5
541	Slit3	-0.757832075	4.460449199	1.75262678	0.18554685	1	E12.5
542	Myo1g	-0.619520837	-0.05177236	1.749432619	0.185948076	1	E12.5
543	Inhba	-1.212958428	0.876002748	1.746452388	0.186323339	1	E12.5
544	Akap12	-0.662475629	7.601284227	1.745092103	0.186494915	1	E12.5
545	Tspan2os	0.994258361	-2.858178867	1.743141866	0.186741223	1	E12.5
546	Ism2	0.563069112	1.78127462	1.743004482	0.186758589	1	E12.5
547	1700037H04Rik	0.212088077	6.8386514	1.741025997	0.187008879	1	E12.5
548	Spint2	0.272569275	4.772824913	1.739559181	0.187194691	1	E12.5
549	Tie1	-0.306801043	5.400877212	1.738334652	0.187349976	1	E12.5
550	B230209E15Rik	-1.024201205	-1.226781618	1.736981858	0.1875217	1	E12.5
551	C3	0.830103921	0.55389773	1.732040417	0.188150527	1	E12.5
552	Emx2	0.215060067	7.276801402	1.731706992	0.188193046	1	E12.5
553	Sfr1	0.215567501	7.877911617	1.728649143	0.188583506	1	E12.5
554	Pde3a	-0.541456237	2.783732866	1.725377285	0.189002339	1	E12.5
555	Fkbp3	0.208556029	6.833846001	1.722724321	0.189342742	1	E12.5
556	Wsb1	-0.269321437	7.507473627	1.722694235	0.189346607	1	E12.5
557	Pitpnc1	-0.215709128	6.389149451	1.72015826	0.189672675	1	E12.5
558	Plekhs1	-0.954641095	-2.760176084	1.717798311	0.189976698	1	E12.5
559	4933413J09Rik	-0.760091336	-1.569996337	1.71705542	0.190072519	1	E12.5
560	Themis2	-0.729243727	0.024002121	1.716240507	0.190177694	1	E12.5
561	Rsf1	-0.201883071	6.511650329	1.712710691	0.19063405	1	E12.5
562	Gm20187	-0.555864898	-0.75382567	1.712438922	0.190669238	1	E12.5
563	Fcer2a	-0.621110539	-1.040876907	1.711558436	0.190783296	1	E12.5
564	Tbx18	-0.955933194	4.32182903	1.711402334	0.190803526	1	E12.5
565	Nsun7	-0.541125647	0.169397071	1.709164452	0.191093815	1	E12.5
566	Mafa	-0.585231228	0.253933745	1.705732207	0.191540032	1	E12.5
567	Abcc5	-0.255299633	6.334226321	1.704583349	0.191689664	1	E12.5
568	4930547E08Rik	-1.407802561	-3.354090555	1.704506862	0.191699631	1	E12.5
569	Lrp1	-0.321885806	8.534691206	1.703853947	0.191784735	1	E12.5
570	9530051G07Rik	0.486260301	0.629722154	1.701772716	0.192056308	1	E12.5
571	Id4	0.270333345	8.833911812	1.701454238	0.192097904	1	E12.5
572	Ppm1k	-0.378501071	3.030906305	1.698020493	0.192547057	1	E12.5
573	Hspb8	0.383001224	4.182418856	1.697855609	0.192568656	1	E12.5
574	Oas1c	0.54347805	-0.193384864	1.696461487	0.192751388	1	E12.5
575	Mir6945	-1.08321683	-1.387952905	1.695842368	0.192832604	1	E12.5
576	Dse	-0.648050702	4.475173042	1.695372653	0.192894247	1	E12.5
577	Mrps12	0.229420254	5.460242877	1.689823866	0.193624189	1	E12.5
578	Gm16793	0.827825182	-2.440360202	1.68665906	0.194041965	1	E12.5
579	Ndrg1	-0.574466801	4.147076696	1.685763451	0.194160382	1	E12.5
580	Utrn	-0.371759525	5.837783028	1.683577852	0.194449718	1	E12.5
581	Lrrc32	-0.418329034	3.825203791	1.68052364	0.194854888	1	E12.5
582	Sema3a	-0.347310393	4.9763742	1.680462815	0.194862967	1	E12.5
583	Ifrd1	0.285845589	5.822129722	1.678290735	0.195151729	1	E12.5
584	Jun	-0.215022579	7.662878894	1.678284027	0.195152621	1	E12.5
585	Tmem52	-1.18950634	-3.327713702	1.677143228	0.195304483	1	E12.5
586	Itga9	-0.673601895	4.767565859	1.676831399	0.195346018	1	E12.5
587	Gm1653	1.135604469	-3.091523271	1.674478898	0.195659695	1	E12.5
588	Zxdb	-0.446067443	1.392879408	1.672698132	0.195897531	1	E12.5
589	Ung	0.269988681	5.580551544	1.669286773	0.196354093	1	E12.5
590	Snord69	-0.804401249	-1.957082505	1.668651474	0.196439256	1	E12.5
591	Zfhx4	-0.434574599	6.972651879	1.667856692	0.196545859	1	E12.5
592	Plxnd1	-0.214251923	7.315065374	1.66748408	0.19659586	1	E12.5
593	Vtn	-0.617473675	5.224375717	1.667010207	0.196659472	1	E12.5
594	Mir1963	-0.957481017	-2.293637934	1.664425664	0.197006837	1	E12.5
595	Fjx1	0.249433693	6.9811746	1.663698228	0.197104735	1	E12.5
596	Ccnl2	-0.247189178	6.686974347	1.660956585	0.197474217	1	E12.5
597	Mir8112	0.595325501	-0.497612568	1.659518136	0.197668397	1	E12.5
598	Postn	-1.057328764	4.700679079	1.658313976	0.197831121	1	E12.5
599	Tln1	-0.344929222	6.934278068	1.657446264	0.197948477	1	E12.5
600	Zfp36l2	-0.428151172	6.161985615	1.657390678	0.197955998	1	E12.5
601	Lhx1os	0.917649297	2.291166502	1.656850009	0.198029167	1	E12.5
602	Slc30a3	0.694854475	1.78863974	1.656455318	0.1980826	1	E12.5
603	Cacng4	0.200195468	6.362816952	1.656440229	0.198084643	1	E12.5
604	Guca2b	1.493140051	0.100489307	1.656045412	0.198138111	1	E12.5
605	Traf5	-0.593222293	2.185012687	1.655370815	0.198229508	1	E12.5
606	Insl6	0.479899271	0.445592934	1.655081828	0.198268676	1	E12.5
607	Slc25a21	0.664047555	-1.217688773	1.654743262	0.198314575	1	E12.5
608	Dst	-0.233929939	6.95237668	1.652790588	0.198579542	1	E12.5
609	Insr	-0.221499879	6.477453933	1.64991738	0.198970176	1	E12.5
610	Mpp4	-0.575535946	-0.924981988	1.6483726	0.199180574	1	E12.5
611	Mageb3	0.780480494	-2.459413013	1.648214573	0.199202112	1	E12.5
612	Clec10a	-0.894092029	-1.879117807	1.647597164	0.199286286	1	E12.5
613	Aldoart1	-0.595825332	-0.676515099	1.642423114	0.199993331	1	E12.5
614	Cenpm	0.23323132	5.399419151	1.641238804	0.200155584	1	E12.5
615	Adamtsl1	-0.716818743	4.153858315	1.641016831	0.200186012	1	E12.5
616	Tgfbi	-0.632546213	5.313491127	1.63900293	0.200462325	1	E12.5
617	Abcc9	-0.344100824	4.018294034	1.638839273	0.200484799	1	E12.5
618	1700084C01Rik	0.508849932	1.135684869	1.638406316	0.200544268	1	E12.5
619	Cgnl1	-0.449666367	4.958814761	1.634413757	0.201093649	1	E12.5
620	Ptprcap	-0.549417888	-0.275550278	1.634195573	0.201123723	1	E12.5
621	Tnnc1	-0.546478866	-0.205085439	1.633897814	0.201164773	1	E12.5
622	Tjp3	0.368969894	3.393175673	1.631451604	0.201502389	1	E12.5
623	Six3	0.247222772	6.086104663	1.629958612	0.201708773	1	E12.5
624	Syt12	-0.531317044	0.85359961	1.628582063	0.201899281	1	E12.5
625	Fndc3b	-0.383809885	5.117474621	1.626524512	0.202184432	1	E12.5
626	Chrm4	0.491701071	0.595482587	1.626384735	0.202203821	1	E12.5
627	Slc43a1	0.313344268	4.148940256	1.626210399	0.202228006	1	E12.5
628	1700060C20Rik	-1.124205097	-3.135978221	1.626087648	0.202245037	1	E12.5
629	Mvk	0.201946403	6.019875009	1.621866612	0.202831712	1	E12.5
630	Hist1h4d	0.446309476	0.208872254	1.62042967	0.203031887	1	E12.5
631	Crebrf	-0.346357372	3.507683126	1.619901314	0.203105549	1	E12.5
632	Per1	-0.283971297	5.682519575	1.618574128	0.20329072	1	E12.5
633	Dydc2	-0.958336217	-2.490096876	1.617875291	0.203388303	1	E12.5
634	D630045M09Rik	0.974224586	-2.461172342	1.617765634	0.20340362	1	E12.5
635	Macf1	-0.246960994	8.23656464	1.615222	0.203759301	1	E12.5
636	Phlda2	-0.792202151	-1.260164783	1.614376547	0.203877684	1	E12.5
637	Rassf3	-0.519800985	4.192983752	1.6138995	0.203944518	1	E12.5
638	Kdm5b	-0.212328953	7.801640261	1.613593751	0.203987366	1	E12.5
639	Col23a1	-0.741609951	4.945639686	1.610252922	0.204456253	1	E12.5
640	Meg3	-0.426526553	8.660883539	1.609558008	0.204553944	1	E12.5
641	Ppp1r3b	-0.976463939	3.136868358	1.606599361	0.204970487	1	E12.5
642	Snord33	-0.892262298	-1.623198763	1.602766012	0.205511667	1	E12.5
643	Fstl3	-0.793929765	-1.241487251	1.602762227	0.205512202	1	E12.5
644	Efna2	0.235692082	6.492815745	1.601176727	0.205736531	1	E12.5
645	Ncam1	-0.213164755	7.436516041	1.599732776	0.205941084	1	E12.5
646	Snord100	-0.716259664	-0.208437569	1.595969765	0.20647529	1	E12.5
647	Il25	0.957348851	-2.837183598	1.595965204	0.206475939	1	E12.5
648	Dhfr	0.237505258	6.163970928	1.595933843	0.206480398	1	E12.5
649	Hlf	-0.49973995	3.227335589	1.595117315	0.206596533	1	E12.5
650	Smim24	-0.464062104	0.460920557	1.594051844	0.206748192	1	E12.5
651	A830019L24Rik	-1.289634443	-2.991527592	1.594001292	0.206755391	1	E12.5
652	Herc2	-0.218498469	7.267074326	1.593088602	0.206885413	1	E12.5
653	Acot3	0.82857993	-1.962933392	1.590872232	0.207201561	1	E12.5
654	Gabrd	0.962848956	-2.516076085	1.588301238	0.207569008	1	E12.5
655	Il17b	-0.719547359	-2.037268962	1.588016994	0.207609679	1	E12.5
656	Sox17	-0.420710427	2.959877942	1.587759105	0.207646588	1	E12.5
657	Lingo3	0.429595966	1.921164966	1.587227988	0.207722624	1	E12.5
658	Gm8234	-0.753734935	-2.051892886	1.58718299	0.207729068	1	E12.5
659	Mir7089	-1.342906108	-2.807644641	1.587100048	0.207740946	1	E12.5
660	Ttll6	-0.939737559	-1.143023304	1.587066953	0.207745685	1	E12.5
661	Piezo2	-0.515047211	3.454408485	1.586692107	0.207799377	1	E12.5
662	Ak2	0.172051773	7.206117015	1.58612011	0.207881339	1	E12.5
663	Gdf10	-0.969911567	3.530905539	1.585262248	0.208004334	1	E12.5
664	4930451C15Rik	0.72146142	-1.488061736	1.582718693	0.208369522	1	E12.5
665	Samd9l	-0.58649563	0.380426339	1.582595093	0.208387287	1	E12.5
666	Mmrn1	-0.567580591	3.627539788	1.581859519	0.208493048	1	E12.5
667	Taok1	-0.187968371	6.764711156	1.581112497	0.20860052	1	E12.5
668	4921531C22Rik	0.418554586	1.949530975	1.580246166	0.208725239	1	E12.5
669	Terc	-0.70258164	-1.941983966	1.580022422	0.208757464	1	E12.5
670	Tmtc1	-0.483290726	3.550589256	1.579002362	0.208904454	1	E12.5
671	Ranbp1	0.209042606	8.527371327	1.578342623	0.208999587	1	E12.5
672	Mmp16	-0.327476988	4.290489561	1.577209664	0.209163077	1	E12.5
673	Arhgap29	-0.554550344	5.736854844	1.574804451	0.209510661	1	E12.5
674	Abca9	-0.880845502	3.450404633	1.574073934	0.209616365	1	E12.5
675	Mat2a	0.242295181	7.541087984	1.573520113	0.209696544	1	E12.5
676	Iqck	0.452802104	0.628932059	1.573322849	0.209725111	1	E12.5
677	Col2a1	-0.42514668	8.104446373	1.573261127	0.20973405	1	E12.5
678	Mbnl2	-0.453959804	5.098737291	1.572728008	0.209811283	1	E12.5
679	Tepp	-0.858209744	-2.818650254	1.572236891	0.20988246	1	E12.5
680	Srd5a1	0.26065802	4.75424	1.571746719	0.209953529	1	E12.5
681	Fosl2	-0.517629469	3.576755005	1.571641432	0.209968798	1	E12.5
682	Akap2	-0.528878658	6.148875918	1.56924008	0.210317407	1	E12.5
683	Pa2g4	0.199128547	8.474396866	1.567779188	0.210529823	1	E12.5
684	Mybph	-0.856389748	-1.756922222	1.567520115	0.210567519	1	E12.5
685	Lrp2	0.427304061	3.568194986	1.56731372	0.210597556	1	E12.5
686	Ooep	0.420988555	2.393521938	1.564639884	0.210987143	1	E12.5
687	Golgb1	-0.240658456	6.41180898	1.56365938	0.21113022	1	E12.5
688	Mfng	0.215892409	7.011447978	1.563040096	0.211220646	1	E12.5
689	Asb14	-0.938995317	-2.875967662	1.561443278	0.211454022	1	E12.5
690	Uqcr10	0.212413649	6.615030828	1.561276419	0.211478426	1	E12.5
691	Npr3	-0.68522276	3.872704904	1.560976966	0.211522231	1	E12.5
692	Kif26b	-0.399958002	5.547701301	1.55960911	0.211722463	1	E12.5
693	Ppp1r10	0.192894952	6.646225341	1.559159558	0.21178832	1	E12.5
694	Cpxm1	-0.449363186	5.163823179	1.557693885	0.2120032	1	E12.5
695	Clec4a2	-0.846215203	-1.846860143	1.557104303	0.21208971	1	E12.5
696	LOC102634101	-1.017359005	-2.389036462	1.556900233	0.212119664	1	E12.5
697	Xlr3b	-1.00262069	-2.722264144	1.5557972	0.212281654	1	E12.5
698	Dnah17	-0.563717839	1.223155254	1.555161921	0.212375016	1	E12.5
699	Fry	-0.242678622	5.048036282	1.553635672	0.212599519	1	E12.5
700	Dusp8	-0.217476265	7.178376173	1.552170801	0.212815258	1	E12.5
701	Kcna4	-0.743381549	0.852673548	1.549728338	0.21317555	1	E12.5
702	Nptx2	0.360393161	3.48839317	1.548943566	0.213291467	1	E12.5
703	Gimap1	-0.6267359	1.230175787	1.548732982	0.213322585	1	E12.5
704	Tmem243	0.414628524	2.456474796	1.548493653	0.213357956	1	E12.5
705	Adam12	-0.514598314	2.723575948	1.547861371	0.213451438	1	E12.5
706	Matn3	-0.678608201	-0.386066585	1.547672769	0.213479332	1	E12.5
707	Chrna7	-0.390550224	2.659554548	1.546908116	0.213592468	1	E12.5
708	9830166K06Rik	-0.856064826	-2.309331347	1.545856413	0.21374819	1	E12.5
709	Apoc2	0.949775989	-2.256192395	1.544847835	0.213897655	1	E12.5
710	Akap8l	-0.246769779	6.072471297	1.544219442	0.213990841	1	E12.5
711	Pla2r1	-0.746850834	0.250672584	1.541351817	0.214416702	1	E12.5
712	Acvrl1	-0.41299157	4.302331071	1.539069948	0.214756295	1	E12.5
713	E130114P18Rik	0.284545707	5.165269095	1.536502234	0.215139192	1	E12.5
714	Pklr	-0.613859644	-0.012550922	1.536261975	0.215175061	1	E12.5
715	Emx1	0.202533587	7.086575526	1.535602529	0.215273549	1	E12.5
716	Klrg1	0.7984287	-2.218136365	1.534149683	0.215490718	1	E12.5
717	Tph2	0.934169002	-2.160154332	1.533995375	0.215513799	1	E12.5
718	Lrrc39	-0.464404408	0.043730528	1.533662826	0.215563551	1	E12.5
719	Zfp677	-0.450297101	0.641344394	1.531722849	0.21585406	1	E12.5
720	Csrnp1	-0.533325715	1.720679226	1.530985458	0.215964605	1	E12.5
721	Sebox	-0.979723543	-2.696418113	1.530558041	0.216028712	1	E12.5
722	Cxcr5	0.641198613	-1.90139944	1.52984912	0.216135091	1	E12.5
723	Atp2a1	-0.639060093	-0.546172716	1.529092784	0.216248653	1	E12.5
724	Msx3	0.510346409	1.227829828	1.52857871	0.21632588	1	E12.5
725	Robo1	-0.233282148	7.857278141	1.526139177	0.216692812	1	E12.5
726	Pycrl	0.198896434	6.164136181	1.52579693	0.216744348	1	E12.5
727	Efhd1	0.429846374	1.415483036	1.524360757	0.216960772	1	E12.5
728	Asic4	0.997405982	4.382895062	1.52390037	0.217030204	1	E12.5
729	Extl1	-0.759624404	0.413043066	1.520799666	0.21749852	1	E12.5
730	Wnt16	-0.859032745	-1.469250816	1.520434889	0.217553693	1	E12.5
731	Nrm	0.241653253	5.484995428	1.519441117	0.217704088	1	E12.5
732	Pax7	0.996455268	1.392756882	1.518474229	0.217850534	1	E12.5
733	Clk1	-0.246754046	6.301258216	1.516695292	0.21812028	1	E12.5
734	Mir5119	-1.118856818	-3.005308152	1.516024831	0.218222047	1	E12.5
735	Fam46a	-0.745971517	3.489482564	1.515824736	0.21825243	1	E12.5
736	Pear1	-0.480318278	4.353457447	1.51033672	0.219087713	1	E12.5
737	Dpysl2	-0.197271056	6.448521453	1.509832888	0.219164588	1	E12.5
738	Nkx2-9	1.533256584	-0.253222003	1.506586849	0.219660643	1	E12.5
739	Bmpr2	-0.192199047	6.669717507	1.505442868	0.219835783	1	E12.5
740	Efna5	-0.402331335	5.334874066	1.503779147	0.220090793	1	E12.5
741	BC002163	0.495803122	0.737810599	1.503355055	0.220155853	1	E12.5
742	Gm20748	-0.561129925	0.645272101	1.501834382	0.220389328	1	E12.5
743	Syt8	-1.121589874	-1.641423577	1.501043634	0.220510852	1	E12.5
744	B3gnt5	-0.220389102	6.085317929	1.50052038	0.22059131	1	E12.5
745	Ace2	0.836124337	-2.95149647	1.500249073	0.220633042	1	E12.5
746	Adamts12	-0.85765622	3.893073921	1.499775167	0.220705959	1	E12.5
747	Dtx4	0.231262504	6.968452565	1.498879527	0.220843846	1	E12.5
748	Hhip	-0.451120392	2.213753998	1.494993127	0.221443361	1	E12.5
749	Hist1h1a	0.694126888	-1.924328253	1.493845523	0.221620763	1	E12.5
750	Arhgap20	-0.517930254	3.992922847	1.493457855	0.221680728	1	E12.5
751	Gareml	0.188564193	6.488905778	1.492455281	0.2218359	1	E12.5
752	Rab20	-0.657630528	-1.610632441	1.48927639	0.222328766	1	E12.5
753	Tek	-0.449244103	4.071724938	1.489200242	0.222340588	1	E12.5
754	Car14	0.306843027	4.569352554	1.487709504	0.222572184	1	E12.5
755	Dyx1c1	0.423986679	1.516434824	1.483894953	0.223166114	1	E12.5
756	Tmem234	0.206439613	5.705640575	1.483057706	0.223296728	1	E12.5
757	P2ry1	-0.515470895	1.619431044	1.481127469	0.223598203	1	E12.5
758	Nod1	-0.596608312	2.350377411	1.480771161	0.223653906	1	E12.5
759	9030612E09Rik	0.482730407	1.45966815	1.480272165	0.223731944	1	E12.5
760	Dmrta2	0.194841967	6.919210164	1.477873425	0.224107541	1	E12.5
761	Vps13b	-0.272923773	5.296067895	1.47458816	0.224623178	1	E12.5
762	Stag3	-0.436730713	2.445260414	1.474520208	0.224633859	1	E12.5
763	Kcnj2	-0.575956091	2.476788513	1.474491959	0.224638299	1	E12.5
764	Ptx3	-0.383351455	5.512056925	1.474088422	0.224701739	1	E12.5
765	Lyar	0.192511047	6.312877466	1.473439991	0.224803724	1	E12.5
766	Lrp6	-0.214528423	7.043015831	1.473388355	0.224811848	1	E12.5
767	Mrpl43	0.194491684	6.352815363	1.473200042	0.224841477	1	E12.5
768	Rad23a	0.205375	5.91475955	1.471386572	0.225127051	1	E12.5
769	Tlr7	-0.607654826	-0.263559378	1.470455952	0.225273769	1	E12.5
770	E2f4	0.181398844	7.289245864	1.468414508	0.225596015	1	E12.5
771	Gpn2	0.237402537	5.154727032	1.466840542	0.225844847	1	E12.5
772	Ndufaf2	0.247786263	4.712753017	1.466067219	0.225967225	1	E12.5
773	Gm10677	-0.741919389	-1.752858513	1.462493673	0.226533768	1	E12.5
774	Lgals4	-0.742926318	-1.716825722	1.462484674	0.226535197	1	E12.5
775	Mrps25	0.217251208	5.448391276	1.461339995	0.226717034	1	E12.5
776	4930404I05Rik	-0.906027342	-0.915933654	1.459733183	0.226972579	1	E12.5
777	Itpr2	-0.493741619	2.109290963	1.457744002	0.227289415	1	E12.5
778	Snord37	-0.776168583	-1.396030511	1.456218552	0.227532748	1	E12.5
779	Arhgap28	-0.694120064	5.127145371	1.454904054	0.227742683	1	E12.5
780	Igsf5	-1.036252453	-3.138519838	1.454559622	0.227797729	1	E12.5
781	Fam13a	-0.414060062	2.561354758	1.453584416	0.227953672	1	E12.5
782	Ankrd2	0.889325589	-2.562275846	1.45310673	0.228030105	1	E12.5
783	Vwa2	0.445489151	1.558776845	1.450273054	0.228484144	1	E12.5
784	Cox4i2	-0.522473151	1.223582389	1.449597145	0.228592605	1	E12.5
785	Notch2	-0.251583496	7.186145669	1.44916161	0.228662527	1	E12.5
786	Tnnt2	-0.71333288	-1.488677577	1.448127916	0.228828582	1	E12.5
787	Prkg1	-0.643147712	3.722372995	1.447124578	0.228989899	1	E12.5
788	5430435G22Rik	-0.710553696	-0.229977143	1.446867239	0.229031296	1	E12.5
789	Gas7	-0.33648174	4.435438079	1.446672163	0.229062684	1	E12.5
790	Atp1a2	-0.21712739	5.922021245	1.446173933	0.229142871	1	E12.5
791	Hhex	-0.540245015	2.388330188	1.445892001	0.229188261	1	E12.5
792	Itgam	-0.459856327	1.020148641	1.441637757	0.229874499	1	E12.5
793	Neo1	-0.189233939	7.865373588	1.441143285	0.229954422	1	E12.5
794	Pecam1	-0.304092443	5.819520073	1.439939667	0.230149104	1	E12.5
795	Myo18b	0.414543191	0.815564515	1.439534061	0.230214754	1	E12.5
796	Six6	0.964583962	-1.761894204	1.438859805	0.230323938	1	E12.5
797	Rcc1	0.212790754	6.699167165	1.438632606	0.230360743	1	E12.5
798	Dip2b	-0.200418174	6.404204414	1.437121742	0.230605674	1	E12.5
799	Kmt2c	-0.217997397	6.97689806	1.436815921	0.230655289	1	E12.5
800	Mfsd7a	-0.702647085	-1.126594124	1.436427908	0.230718258	1	E12.5
801	Npr1	-0.546318741	2.700466412	1.433667185	0.231166883	1	E12.5
802	Gm17066	-0.359840175	3.576772048	1.433310046	0.231224996	1	E12.5
803	Slc12a4	-0.392017566	4.433428465	1.431797146	0.231471367	1	E12.5
804	5830416P10Rik	-0.655783813	0.13160548	1.431543118	0.231512766	1	E12.5
805	Tll2	0.486087035	0.943526875	1.427998847	0.232091305	1	E12.5
806	2410137M14Rik	-1.032036451	-2.789307922	1.427736626	0.232134178	1	E12.5
807	Cyp19a1	-0.859159097	-2.96877732	1.427626425	0.232152198	1	E12.5
808	Bcl2l15	-0.719598222	-2.214451723	1.424640235	0.232641151	1	E12.5
809	Prr15	0.34990195	3.715965976	1.424229003	0.232708582	1	E12.5
810	Vmo1	0.941341064	-2.98173863	1.42389406	0.232763522	1	E12.5
811	9130401M01Rik	0.243415323	5.249725635	1.421671957	0.233128403	1	E12.5
812	Upp1	-0.51053929	1.852611375	1.418022148	0.233729222	1	E12.5
813	Dnph1	0.250171033	5.073791593	1.417207298	0.233863616	1	E12.5
814	Lgals2	1.372617379	-2.981419382	1.416635001	0.23395806	1	E12.5
815	Dennd3	-0.410538945	2.369757256	1.416384731	0.233999376	1	E12.5
816	Nme4	0.209500903	5.666999823	1.413546128	0.234468607	1	E12.5
817	Rpl10	-0.526221051	1.590690768	1.409946051	0.235065349	1	E12.5
818	Col12a1	-0.974161175	6.698644044	1.409755926	0.235096915	1	E12.5
819	Lrrc18	-0.594870756	-1.361551776	1.408377463	0.23532593	1	E12.5
820	Psme2b	-0.599013658	-1.615276604	1.407515256	0.235469313	1	E12.5
821	D630033O11Rik	0.850551809	-2.224293275	1.406912745	0.235569572	1	E12.5
822	Aqp5	0.648761578	-1.490927232	1.406360607	0.235661494	1	E12.5
823	Apbb2	-0.264369236	5.666873139	1.405694641	0.235772424	1	E12.5
824	Apoa4	2.410153589	0.002964426	1.40567316	0.235776003	1	E12.5
825	Birc6	-0.209435594	7.23012397	1.405309729	0.235836568	1	E12.5
826	Fam160b1	-0.203666071	5.82499524	1.404291757	0.23600631	1	E12.5
827	Sag	-0.642294772	-1.526536506	1.404047924	0.23604699	1	E12.5
828	Tns3	-0.385490228	6.359138713	1.403493816	0.236139467	1	E12.5
829	Agpat9	-0.643825205	-1.6885051	1.397689996	0.237110724	1	E12.5
830	E030019B13Rik	0.389866531	2.962013533	1.396240952	0.237353973	1	E12.5
831	Stra13	0.223346832	5.501103989	1.39538395	0.237497979	1	E12.5
832	Thtpa	0.202411137	6.039821803	1.39411471	0.237711451	1	E12.5
833	Bex1	0.21638966	6.478343398	1.392980831	0.237902353	1	E12.5
834	Dut	0.180463155	7.534843012	1.392240961	0.238027019	1	E12.5
835	Crim1	-0.267092342	5.070561756	1.391605759	0.238134112	1	E12.5
836	Tacr1	0.46338994	1.055674159	1.389790581	0.238440469	1	E12.5
837	Piezo1	-0.459683777	5.2600021	1.389547604	0.238481513	1	E12.5
838	Ackr4	0.832047203	-2.151953145	1.386639518	0.238973425	1	E12.5
839	Rasl11a	0.437146964	3.061947376	1.385820588	0.239112172	1	E12.5
840	S100b	-0.948179882	-1.615406386	1.385266317	0.239206135	1	E12.5
841	Svep1	-1.165106764	4.354734206	1.384758255	0.239292303	1	E12.5
842	Slc3a2	-0.177679959	7.426952031	1.384393516	0.239354187	1	E12.5
843	Gm3230	0.636547001	-2.217801426	1.383572011	0.23949364	1	E12.5
844	Metrn	0.223358302	7.141970937	1.382197451	0.239727196	1	E12.5
845	Odf4	-0.689501571	-1.987800977	1.379967059	0.240106758	1	E12.5
846	Tbl1xr1	-0.200412257	5.646890588	1.379206725	0.240236317	1	E12.5
847	Tet1	-0.194200836	5.620436627	1.377134147	0.24058991	1	E12.5
848	Magel2	-0.227535945	5.714241075	1.377118453	0.24059259	1	E12.5
849	Pgpep1l	0.933411181	-2.904831602	1.377113072	0.240593509	1	E12.5
850	Gas1	0.221406351	8.455375598	1.376941548	0.240622801	1	E12.5
851	Ift27	0.195881821	6.005659828	1.3768288	0.240642057	1	E12.5
852	Atxn1	-0.371179924	3.748558011	1.373745471	0.241169401	1	E12.5
853	Cdc42bpa	-0.192909896	6.500198954	1.372021113	0.241464932	1	E12.5
854	Adssl1	0.421913276	1.309761211	1.371024682	0.241635907	1	E12.5
855	Snora44	-0.618549699	-0.679488312	1.370275157	0.241764614	1	E12.5
856	Cldn20	-0.735601493	-2.271599875	1.370158267	0.241784693	1	E12.5
857	H2-Bl	-0.673969222	-1.548227102	1.369798057	0.241846583	1	E12.5
858	Hn1l	0.180158587	7.842371	1.367333206	0.242270605	1	E12.5
859	Cnpy1	0.796935629	-1.227734286	1.36709399	0.242311805	1	E12.5
860	Clic5	-0.780989272	-0.272432307	1.366806499	0.24236133	1	E12.5
861	Zc3h7a	-0.209170792	5.744030897	1.366728349	0.242374795	1	E12.5
862	Ovol2	1.144451421	-2.557784846	1.365723637	0.242547983	1	E12.5
863	D030045P18Rik	-0.924574712	-1.883692251	1.364417841	0.242773296	1	E12.5
864	Mrc1	-0.69918916	4.066228627	1.361090257	0.24334862	1	E12.5
865	Slc46a1	0.283520615	3.90595588	1.360640359	0.243426533	1	E12.5
866	BC021891	-0.593845828	-0.957676349	1.360070643	0.243525239	1	E12.5
867	D930028M14Rik	0.823394612	2.784213922	1.359784299	0.243574868	1	E12.5
868	Cdhr1	-0.573376676	1.753494408	1.357892918	0.243902991	1	E12.5
869	Tmem215	0.533663732	-1.191169617	1.357101358	0.244040474	1	E12.5
870	Ezr	0.197916568	7.816747985	1.356915891	0.244072701	1	E12.5
871	Foxb2	-0.866396363	-0.112640396	1.356546946	0.244136824	1	E12.5
872	Sptan1	-0.216367165	9.194232935	1.356534689	0.244138954	1	E12.5
873	Tmem252	-0.54344592	1.700460444	1.356383461	0.244165244	1	E12.5
874	Matn4	-1.63708679	2.705493737	1.353922826	0.244593492	1	E12.5
875	Man2a1	-0.42317021	4.502055554	1.35254278	0.244834076	1	E12.5
876	Fezf2	0.222219472	7.15136883	1.352348674	0.244867938	1	E12.5
877	Vgll2	-0.848474927	0.287597118	1.351984955	0.244931404	1	E12.5
878	Zeb2	-0.189068122	7.270259567	1.350572989	0.245177971	1	E12.5
879	Cd93	-0.276707656	5.1855498	1.349978451	0.245281884	1	E12.5
880	Tfap2e	-0.68013998	2.429781581	1.34769939	0.245680716	1	E12.5
881	Tnfaip3	-0.427584281	3.084294964	1.347183692	0.245771072	1	E12.5
882	Fgf1	0.77847539	-2.308767328	1.346314488	0.245923458	1	E12.5
883	Psd3	-0.207585845	5.187112693	1.345480621	0.246069757	1	E12.5
884	Zdhhc17	-0.189126641	5.805216768	1.345377881	0.24608779	1	E12.5
885	Snord47	-0.663045105	-1.266061637	1.345087721	0.246138727	1	E12.5
886	Npas4	-0.657620678	0.627393548	1.345064416	0.246142819	1	E12.5
887	Zfp948	-0.31548743	3.751030594	1.344850011	0.246180467	1	E12.5
888	Exoc6b	-0.182700731	6.378162015	1.341392678	0.246788516	1	E12.5
889	Srgap1	-0.196128913	6.630031039	1.341130351	0.246834727	1	E12.5
890	1700007G11Rik	0.783141918	-1.678730032	1.340472801	0.246950606	1	E12.5
891	Pdk4	-0.413113814	0.40573014	1.339123158	0.24718866	1	E12.5
892	Fgfr2	-0.211109556	7.184406548	1.338379226	0.247319997	1	E12.5
893	Tsga13	-0.979402246	-2.959898074	1.337914211	0.247402137	1	E12.5
894	Nfatc1	-0.759523114	3.977635622	1.337512664	0.247473092	1	E12.5
895	Dusp28	0.297759866	4.098770303	1.336327976	0.247682577	1	E12.5
896	Gm4013	0.470331336	-0.961507333	1.335385138	0.247849451	1	E12.5
897	Abhd15	0.410833254	0.878212533	1.334836074	0.247946694	1	E12.5
898	2700094K13Rik	0.183790244	7.613353414	1.333878695	0.248116364	1	E12.5
899	Card9	-0.476656673	0.019303943	1.332648085	0.248334667	1	E12.5
900	D6Ertd474e	1.087848219	-3.006710877	1.332450261	0.248369781	1	E12.5
901	Pdgfra	-0.790599781	5.936548866	1.332357079	0.248386324	1	E12.5
902	Emilin3	-0.566852849	3.18361309	1.331526266	0.248533875	1	E12.5
903	Flnb	-0.310970989	7.336538475	1.330790317	0.248664668	1	E12.5
904	BC100451	-0.657941757	-1.904959668	1.328767041	0.249024681	1	E12.5
905	Dock6	-0.273290402	6.051127103	1.326515593	0.249426045	1	E12.5
906	A230073K19Rik	-0.91155308	-2.012391073	1.325754235	0.249561951	1	E12.5
907	Nts	-0.554116779	1.616688259	1.325325635	0.249638498	1	E12.5
908	Rpl27	0.303556885	3.840007566	1.324268744	0.249827379	1	E12.5
909	Gpr68	0.531188439	-0.563151387	1.322181794	0.250200862	1	E12.5
910	Ifitm10	0.5855509	-1.558185146	1.321276355	0.250363113	1	E12.5
911	Map3k6	-0.515581697	1.013393219	1.320732715	0.250460594	1	E12.5
912	Gm1661	-0.552564613	-1.478770722	1.319891988	0.250611436	1	E12.5
913	Ddx58	-0.458719112	2.690284659	1.319764539	0.250634313	1	E12.5
914	Bicc1	-0.542790472	4.76107606	1.319622214	0.250659863	1	E12.5
915	Dnaaf2	0.234297803	4.982654429	1.318703378	0.250824886	1	E12.5
916	Ap1s3	0.468227131	0.164609316	1.318314925	0.250894693	1	E12.5
917	Sf3b1	-0.184690664	8.884051379	1.318102412	0.250932893	1	E12.5
918	Hoxd4	-1.212046495	-2.463975902	1.317407619	0.251057832	1	E12.5
919	Fam89a	0.475621442	0.168180202	1.316994778	0.251132107	1	E12.5
920	Tnfaip8l2	-0.531218918	0.459140105	1.316955018	0.251139262	1	E12.5
921	Zdhhc12	0.260061669	4.224988372	1.316896613	0.251149772	1	E12.5
922	Col28a1	-0.70157098	-1.96050352	1.315294253	0.251438335	1	E12.5
923	Emilin1	-0.696911943	6.321164902	1.314661028	0.251552482	1	E12.5
924	Efhd2	0.185929803	6.812521852	1.314307229	0.251616286	1	E12.5
925	Bola2	0.20955313	5.826140196	1.313200423	0.251816018	1	E12.5
926	Lmo2	0.357351717	4.895658843	1.312854845	0.25187842	1	E12.5
927	Edil3	-0.238209665	5.332208985	1.311537767	0.252116423	1	E12.5
928	Syt13	0.740100186	5.658100215	1.311266409	0.252165493	1	E12.5
929	Rasl11b	-0.432535657	4.582898762	1.310848611	0.252241067	1	E12.5
930	Kalrn	-0.166201011	6.988796141	1.310007703	0.252393261	1	E12.5
931	Hepacam2	0.43010258	0.461724792	1.309994776	0.252395601	1	E12.5
932	Adad2	-0.820912527	-2.550672767	1.309885942	0.252415307	1	E12.5
933	Rasip1	-0.265758182	4.930739803	1.308820314	0.252608355	1	E12.5
934	Shank3	-0.226915817	5.381352381	1.307889864	0.252777063	1	E12.5
935	Cdh22	0.215920648	5.01608518	1.307211219	0.252900201	1	E12.5
936	Apex1	0.211880131	5.488165362	1.305945452	0.253130068	1	E12.5
937	Ccdc101	0.21431034	5.039859009	1.305459838	0.253218325	1	E12.5
938	Pola2	0.183508448	6.654224794	1.30538726	0.253231518	1	E12.5
939	E130309D02Rik	0.172950079	6.616780775	1.305256042	0.253255374	1	E12.5
940	Ly96	-0.493004886	-0.202282266	1.303998097	0.253484215	1	E12.5
941	Pyurf	0.256157569	4.51672525	1.303543499	0.253566976	1	E12.5
942	Tnc	-0.78988	6.025941515	1.302911052	0.25368217	1	E12.5
943	Dazl	-0.967890957	-2.940230562	1.30093813	0.254041934	1	E12.5
944	Scube1	-0.23316569	6.491753565	1.300386661	0.254142608	1	E12.5
945	Gpr124	-0.647162336	6.005612412	1.300104452	0.254194145	1	E12.5
946	Rtl1	-0.502416085	1.387156995	1.299846181	0.254241322	1	E12.5
947	Rps26	0.272736122	8.74338529	1.299607103	0.254285003	1	E12.5
948	Crispld1	-0.611269623	3.679133026	1.297705644	0.25463274	1	E12.5
949	Naalad2	-0.50099945	0.883621388	1.29745583	0.254678469	1	E12.5
950	Siva1	0.196141087	5.814451274	1.297087441	0.254745922	1	E12.5
951	Akt1s1	0.161329212	6.765765148	1.296758311	0.254806205	1	E12.5
952	Fam169b	-0.927504273	-2.277014617	1.296210952	0.254906498	1	E12.5
953	Mef2b	0.459210391	-0.421978963	1.295522781	0.255032662	1	E12.5
954	Adamts17	-0.621928247	3.523628076	1.295196028	0.255092592	1	E12.5
955	Esyt2	-0.216803487	5.046413752	1.29276161	0.255539644	1	E12.5
956	Bola1	0.234344344	5.207479284	1.291612728	0.255750958	1	E12.5
957	Gad1	-0.247792916	5.214422927	1.291103622	0.255844667	1	E12.5
958	Slc25a10	0.187151502	5.758816429	1.290161907	0.256018115	1	E12.5
959	Thap2	0.226760164	4.857343735	1.288950904	0.256241376	1	E12.5
960	Wdr1	-0.216431412	7.522366574	1.288487538	0.256326865	1	E12.5
961	Arhgap31	-0.493955315	5.120245381	1.288055432	0.256406619	1	E12.5
962	Emb	0.350094834	4.164242072	1.287306577	0.256544908	1	E12.5
963	Edn1	-0.548521848	1.439043103	1.287235155	0.256558102	1	E12.5
964	Cyp4f15	0.546224862	0.359238072	1.286642009	0.256667709	1	E12.5
965	Itgb7	-0.646570374	-1.174861837	1.286129061	0.256762543	1	E12.5
966	S1pr3	-0.730647876	5.986959367	1.2854339	0.256891133	1	E12.5
967	Hmgn2	0.196456411	7.751907511	1.285282317	0.256919183	1	E12.5
968	Snai1	-0.826572316	4.081088154	1.284286013	0.257103642	1	E12.5
969	Kcnd1	-0.464858571	1.419680488	1.282883209	0.257363639	1	E12.5
970	Cd59b	0.557863748	-1.56216983	1.282073821	0.257513799	1	E12.5
971	Jrk	0.257513369	4.48798479	1.2805082	0.257804565	1	E12.5
972	Ypel1	0.204964134	6.467127695	1.280075626	0.257884974	1	E12.5
973	Zfp428	0.173506853	7.215312044	1.27835109	0.258205848	1	E12.5
974	Pls3	-0.189777759	5.879425157	1.278176568	0.258238347	1	E12.5
975	Ntf3	-0.478776044	0.964244214	1.273718631	0.259070225	1	E12.5
976	Zdbf2	-0.21632224	6.002577739	1.272721572	0.259256735	1	E12.5
977	Ict1	0.19527397	6.031589354	1.27227268	0.259340759	1	E12.5
978	Ptpn22	-0.74732348	-2.433945024	1.272205866	0.259353269	1	E12.5
979	4930444M15Rik	-0.767590071	-2.635424253	1.27028141	0.259713894	1	E12.5
980	Acss2os	-2.009473258	-3.428108902	1.269860678	0.259792818	1	E12.5
981	Slc27a5	-0.562183011	-1.699628813	1.269470156	0.259866102	1	E12.5
982	Fblim1	-0.419554834	5.318391926	1.267486112	0.260238814	1	E12.5
983	Taf12	0.219977462	5.229561485	1.265729053	0.260569438	1	E12.5
984	Rapgef2	-0.204624874	5.620819351	1.265265405	0.260656769	1	E12.5
985	Cdkn2aipnl	0.185751748	6.72642472	1.26512896	0.260682477	1	E12.5
986	Hist1h2af	1.025678341	-3.051061853	1.265004803	0.260705871	1	E12.5
987	Gm5741	-0.680042876	-1.637065222	1.263972373	0.260900512	1	E12.5
988	Rrbp1	-0.332350477	7.058195997	1.263648882	0.260961535	1	E12.5
989	Lmtk3	-0.224787551	7.530235624	1.263344205	0.261019026	1	E12.5
990	Zfp28	-0.28500015	3.826500665	1.263060166	0.261072637	1	E12.5
991	Dnlz	0.170894361	6.33575457	1.2615235	0.26136291	1	E12.5
992	6-Mar	-0.154152949	7.596357441	1.25998344	0.261654225	1	E12.5
993	Oprd1	-0.554633915	-1.410359411	1.258807215	0.261876989	1	E12.5
994	AI854517	0.175419258	7.192222405	1.258282473	0.261976445	1	E12.5
995	Crebbp	-0.20699038	6.786771033	1.258113686	0.262008446	1	E12.5
996	Pde6h	-1.338227791	-3.445321566	1.257646553	0.262097036	1	E12.5
997	Pag1	-0.223131621	4.929837529	1.257034557	0.262213156	1	E12.5
998	Mrpl12	0.195792977	6.694744964	1.256774504	0.262262517	1	E12.5
999	Nkx1-1	2.07107813	-2.644325618	1.256211699	0.262369384	1	E12.5
1000	Zbtb34	-0.204959251	5.293255122	1.255870921	0.262434118	1	E12.5
1001	1190007I07Rik	0.316433464	3.465977931	1.255655937	0.262474967	1	E12.5
1002	Arl6ip4	0.185696343	5.745924223	1.254167787	0.262757943	1	E12.5
1003	Nhsl2	-0.372462344	4.23745537	1.253807749	0.262826462	1	E12.5
1004	Tlr12	-0.459450415	1.010317483	1.253363107	0.262911113	1	E12.5
1005	Trio	-0.184192958	7.849442614	1.253108563	0.262959588	1	E12.5
1006	Sntb1	-0.500062338	0.895812385	1.252278788	0.263117687	1	E12.5
1007	Zcchc5	-1.156534299	2.733099389	1.252194968	0.263133664	1	E12.5
1008	1700093K21Rik	-0.961034506	-2.347316448	1.252052197	0.26316088	1	E12.5
1009	2810429I04Rik	0.424006411	1.337211737	1.25164883	0.263237793	1	E12.5
1010	Eps8	-0.421051282	3.498104357	1.250869543	0.263386464	1	E12.5
1011	Sh3pxd2a	-0.229396166	6.882975848	1.250523774	0.263452463	1	E12.5
1012	Tril	-0.620988058	5.911804006	1.250189422	0.263516302	1	E12.5
1013	Tle2	-0.353799883	4.539087143	1.248565948	0.26382655	1	E12.5
1014	Tmem100	-0.488607802	2.150979728	1.248269015	0.263883344	1	E12.5
1015	AV051173	-0.761404285	-2.737181559	1.247789848	0.263975025	1	E12.5
1016	Pde7b	-0.487268455	2.728304961	1.247150133	0.264097485	1	E12.5
1017	Mrvi1	-0.480628846	1.309203571	1.246415858	0.264238135	1	E12.5
1018	Ipw	-0.367978033	2.635705165	1.246180698	0.264283199	1	E12.5
1019	Arl11	-0.616447389	-1.234644416	1.2460728	0.264303879	1	E12.5
1020	Cachd1	0.211500686	7.473481119	1.24605166	0.264307931	1	E12.5
1021	Reep6	0.366305259	2.965071676	1.244641197	0.264578453	1	E12.5
1022	Rims4	0.382385175	1.843424597	1.244098616	0.26468261	1	E12.5
1023	Tln2	-0.259122084	5.73161042	1.243767953	0.264746111	1	E12.5
1024	4930562C15Rik	-0.856255455	-2.3569809	1.242911247	0.264910722	1	E12.5
1025	Eif4ebp3	-0.346737033	3.494796639	1.24284159	0.264924112	1	E12.5
1026	Plac1	-0.590342085	-0.712026436	1.242536904	0.26498269	1	E12.5
1027	Pxdn	-0.276494287	7.795338261	1.240794025	0.265318081	1	E12.5
1028	Aqp3	0.612737688	-1.005585072	1.240522047	0.265370466	1	E12.5
1029	Synpo	-0.725142476	5.051657308	1.240475894	0.265379357	1	E12.5
1030	Msc	-0.676439467	-2.189489439	1.239982575	0.265474412	1	E12.5
1031	Cacng7	0.161585404	6.723742886	1.239265288	0.265612698	1	E12.5
1032	2200002D01Rik	0.522679422	-1.008204158	1.239241245	0.265617335	1	E12.5
1033	Apoc1	0.518286676	-1.529721275	1.239146247	0.265635656	1	E12.5
1034	Trappc9	-0.175825652	6.17443882	1.238208217	0.265816654	1	E12.5
1035	Kctd12	-0.603159576	5.992137974	1.237852929	0.265885248	1	E12.5
1036	Ube2c	0.173428014	8.224348206	1.23752132	0.265949291	1	E12.5
1037	Epha3	-0.187856036	6.970262795	1.235820208	0.266278125	1	E12.5
1038	Calcrl	-0.473042641	2.575495817	1.233275466	0.266770982	1	E12.5
1039	Uqcrh	0.181304967	6.910262324	1.232681906	0.266886104	1	E12.5
1040	Sertad4	-0.334656353	5.862319848	1.230409353	0.267327443	1	E12.5
1041	Snord65	-0.592338515	-0.53540225	1.228944434	0.267612419	1	E12.5
1042	Wnt3a	0.691091488	3.224003054	1.227646444	0.267865237	1	E12.5
1043	Tnni3	-0.428704538	1.034289525	1.227494153	0.26789492	1	E12.5
1044	Echdc1	0.352115007	2.606154585	1.227413713	0.267910599	1	E12.5
1045	Col5a1	-0.556678222	7.367634697	1.226452011	0.268098149	1	E12.5
1046	Fkbp6	-1.762962164	-2.887099342	1.22333338	0.268707465	1	E12.5
1047	Col6a6	-0.736529237	-0.268464136	1.221880636	0.268991892	1	E12.5
1048	Gpr115	-0.548705213	-1.359839096	1.221685598	0.269030106	1	E12.5
1049	Lhx5	0.473230149	5.122721495	1.22159303	0.269048246	1	E12.5
1050	Sox5	-0.241328265	6.555571708	1.22139559	0.269086941	1	E12.5
1051	Megf11	0.402763618	3.366821766	1.221324103	0.269100953	1	E12.5
1052	Tacr3	0.419633563	0.638396551	1.221240523	0.269117336	1	E12.5
1053	Jag1	-0.227937981	5.192419517	1.218203031	0.269713596	1	E12.5
1054	Ptma	0.187103332	8.753657542	1.218098432	0.269734158	1	E12.5
1055	Dtnbp1	0.188936334	5.917516825	1.218040168	0.269745613	1	E12.5
1056	Tgm2	-0.520015395	3.887370378	1.21731581	0.269888069	1	E12.5
1057	Thg1l	0.239780936	4.469648034	1.216615266	0.270025932	1	E12.5
1058	Adam19	-0.327707668	5.839593796	1.216309825	0.270086068	1	E12.5
1059	Styx	-0.415467148	0.093638688	1.216194857	0.270108708	1	E12.5
1060	Rgs22	-0.550638221	-0.967922935	1.21501396	0.270341389	1	E12.5
1061	Shisa7	-0.261561553	6.013311361	1.214400983	0.270462267	1	E12.5
1062	Grm7	-0.409106456	1.525690111	1.213599607	0.270620399	1	E12.5
1063	Gins2	0.194646987	5.455759448	1.212573102	0.270823124	1	E12.5
1064	Calr4	0.640920576	-1.68299398	1.211971149	0.270942092	1	E12.5
1065	Raet1e	0.662084461	-1.975157544	1.211748714	0.27098607	1	E12.5
1066	Muc6	-1.152570494	-3.461276387	1.211603011	0.271014882	1	E12.5
1067	D3Bwg0562e	-0.454653735	2.217755316	1.211300822	0.27107465	1	E12.5
1068	Mrpl20	0.204614747	6.520482981	1.210964943	0.271141102	1	E12.5
1069	Ppp1r8	0.171745331	7.123772646	1.210272081	0.271278244	1	E12.5
1070	Nefl	0.340325415	5.565747603	1.210123037	0.271307756	1	E12.5
1071	Lsm4	0.151618402	7.144572373	1.210031959	0.271325793	1	E12.5
1072	Mmachc	0.212810893	5.35647192	1.20909593	0.271511245	1	E12.5
1073	Robo4	-0.361395806	4.141843422	1.208769015	0.271576052	1	E12.5
1074	Peak1	-0.38155747	4.27740772	1.207329142	0.271861724	1	E12.5
1075	Spc24	0.178328286	6.157499219	1.205992878	0.272127177	1	E12.5
1076	Zdhhc6	0.186079074	5.351348791	1.205641437	0.272197045	1	E12.5
1077	A230057D06Rik	-0.492928899	1.526804362	1.205551031	0.272215022	1	E12.5
1078	Ifngr1	-0.297008128	3.975100358	1.205125003	0.272299756	1	E12.5
1079	Evx2	2.34883242	-3.134618007	1.204491359	0.272425845	1	E12.5
1080	Sh3tc1	-0.422665611	2.290707802	1.204281619	0.272467597	1	E12.5
1081	Rmst	0.392969762	3.695606376	1.203532632	0.272616761	1	E12.5
1082	Noa1	0.200549094	5.181777332	1.203510401	0.272621189	1	E12.5
1083	Parp10	-0.454851392	0.387455787	1.201716837	0.272978808	1	E12.5
1084	H2afx	0.185632429	8.761377517	1.20149883	0.273022316	1	E12.5
1085	Stra6	-0.267146719	4.264489023	1.201449843	0.273032094	1	E12.5
1086	Nfe2l2	-0.287500728	4.947321188	1.199573451	0.273406948	1	E12.5
1087	Tssk2	-0.630465647	-2.144283223	1.197660772	0.273789716	1	E12.5
1088	Itga7	-0.527774145	0.541653164	1.197358641	0.273850241	1	E12.5
1089	Ctgf	-0.53098162	4.541894316	1.195473679	0.274228224	1	E12.5
1090	Cntn2	-0.234297904	7.825569278	1.194526494	0.274418407	1	E12.5
1091	Cbx1	0.156919595	7.119487249	1.194427123	0.274438369	1	E12.5
1092	Slc43a2	-0.193520669	5.23818996	1.194034465	0.274517265	1	E12.5
1093	Pclo	-0.292069264	4.943504035	1.193473967	0.274629934	1	E12.5
1094	Fzd9	0.257684571	5.305511095	1.193295887	0.274665744	1	E12.5
1095	Chst2	0.20492964	6.193548983	1.192489226	0.274828024	1	E12.5
1096	Ushbp1	-0.396481542	2.586930101	1.192391266	0.27484774	1	E12.5
1097	Nfat5	-0.262608035	5.958919357	1.192258715	0.27487442	1	E12.5
1098	Fbp1	1.036606507	-3.473912947	1.192166677	0.274892947	1	E12.5
1099	Clk4	-0.207828509	5.571219966	1.191599324	0.275007191	1	E12.5
1100	Peg3	-0.258926289	7.485179653	1.190644837	0.275199524	1	E12.5
1101	Rad51	0.221274418	5.651234518	1.19028285	0.275272509	1	E12.5
1102	Wdr18	0.153178834	6.734437043	1.190108507	0.27530767	1	E12.5
1103	Btaf1	-0.192185891	6.258823607	1.189801293	0.275369642	1	E12.5
1104	Pltp	-0.346195067	4.43729058	1.18980094	0.275369713	1	E12.5
1105	Kti12	0.217040264	4.930281399	1.188731291	0.275585619	1	E12.5
1106	Csf1r	-0.377804121	4.46125109	1.188554693	0.275621286	1	E12.5
1107	Pcdh18	-0.374244414	6.478260331	1.188010835	0.275731162	1	E12.5
1108	Tmem30c	0.673332761	-2.141675133	1.187597215	0.275814763	1	E12.5
1109	Tgm3	-0.477421021	-0.942591025	1.185839293	0.27617043	1	E12.5
1110	Mylk	-0.379076479	3.74428656	1.185804171	0.276177542	1	E12.5
1111	Ccser2	-0.175165416	5.977307625	1.183911627	0.276561102	1	E12.5
1112	Cidea	-1.037864332	-3.371999332	1.183654525	0.276613261	1	E12.5
1113	Cxcl12	-0.684528814	6.694000929	1.183035188	0.276738957	1	E12.5
1114	Cox5b	0.179574648	6.445600928	1.181679561	0.277014335	1	E12.5
1115	1700001O22Rik	0.359899805	2.227961425	1.179445577	0.277468894	1	E12.5
1116	Tfr2	-0.425491706	0.770014912	1.179350564	0.277488248	1	E12.5
1117	Tmprss6	-0.733700102	-1.877417777	1.179279061	0.277502813	1	E12.5
1118	Hapln1	-0.808784838	4.05094627	1.179189579	0.277521043	1	E12.5
1119	Cthrc1	-0.753175742	4.659103637	1.178955651	0.277568707	1	E12.5
1120	Tenc1	-0.490982576	4.856618611	1.178888686	0.277582353	1	E12.5
1121	Slc25a39	0.156692911	7.236879839	1.178648156	0.277631376	1	E12.5
1122	Ccdc124	0.151068476	7.096598453	1.178604417	0.277640292	1	E12.5
1123	Scgb3a1	-1.035720153	-3.341168139	1.176914748	0.277984988	1	E12.5
1124	Kcnt2	-0.376659722	1.444672232	1.175673766	0.278238494	1	E12.5
1125	Hs3st3b1	-0.557032001	4.051766544	1.174071429	0.278566248	1	E12.5
1126	Eng	-0.371793553	5.813372843	1.173976651	0.27858565	1	E12.5
1127	Mrap	-0.952458852	-3.076206241	1.172871046	0.278812102	1	E12.5
1128	4933433G15Rik	0.748833345	-2.858592176	1.172547427	0.27887843	1	E12.5
1129	Stk16	0.164844486	6.471056108	1.172337137	0.278921542	1	E12.5
1130	Ptpn14	-0.483469136	4.833491537	1.171752122	0.279041519	1	E12.5
1131	Slc25a23	0.184897903	7.665330244	1.170855365	0.279225556	1	E12.5
1132	Asic2	0.333872312	3.463080099	1.170350222	0.279329291	1	E12.5
1133	C130074G19Rik	-0.379375025	4.334848985	1.170010873	0.279399006	1	E12.5
1134	Pank1	0.22636616	4.673104105	1.169759773	0.279450606	1	E12.5
1135	Mab21l2	1.061591495	3.515859494	1.169688511	0.279465252	1	E12.5
1136	Pnoc	0.433188611	4.29055235	1.168970988	0.279612776	1	E12.5
1137	Med13	-0.158350209	6.758230619	1.167528986	0.27990955	1	E12.5
1138	Epo	0.721345866	-2.338946147	1.166325416	0.280157557	1	E12.5
1139	Pctp	0.331704258	3.0078301	1.16613564	0.280196687	1	E12.5
1140	Mpped2	0.240337654	7.601940075	1.165835393	0.28025861	1	E12.5
1141	Anxa6	-0.54822537	6.536341261	1.165684536	0.28028973	1	E12.5
1142	Adcy4	-0.47063825	3.322976981	1.165404418	0.280347525	1	E12.5
1143	Otx1	0.226654877	6.948076108	1.165258186	0.280377702	1	E12.5
1144	Ppid	0.190077524	5.835072875	1.16419507	0.280597216	1	E12.5
1145	Fam89b	0.184091628	7.414783878	1.161659232	0.281121696	1	E12.5
1146	Glra3	0.71451604	-2.668469698	1.161524018	0.281149697	1	E12.5
1147	Vaultrc5	1.01572823	-3.198519143	1.161189315	0.281219023	1	E12.5
1148	Plekhb1	0.378178794	2.061574667	1.160816113	0.28129635	1	E12.5
1149	S1pr5	-0.496273894	-0.62121284	1.158409659	0.281795607	1	E12.5
1150	Polb	0.208154635	5.768547756	1.157978696	0.281885136	1	E12.5
1151	Ddr2	-0.827249692	5.10877526	1.155558727	0.282388529	1	E12.5
1152	Itga11	-0.835280894	4.55491357	1.155456319	0.282409857	1	E12.5
1153	Trim25	-0.363461956	3.035578309	1.155294208	0.282443623	1	E12.5
1154	H2-M5	-0.55419615	0.48119986	1.155213433	0.282460449	1	E12.5
1155	Gm11201	-0.616176909	-1.474151088	1.154529422	0.282602986	1	E12.5
1156	Fst	-0.440910441	3.313011477	1.154099539	0.282692614	1	E12.5
1157	Fbxo38	-0.155561281	6.384704388	1.153965415	0.282720585	1	E12.5
1158	Umps	0.17790479	6.235600235	1.153958103	0.28272211	1	E12.5
1159	Zfp541	-0.802219286	-2.981566033	1.153596077	0.282797628	1	E12.5
1160	Mreg	0.434232266	0.630755814	1.152186933	0.283091815	1	E12.5
1161	B130024G19Rik	-0.488849684	1.797612458	1.151489292	0.283237606	1	E12.5
1162	D7Ertd715e	-0.341204049	2.514657957	1.151248267	0.283287996	1	E12.5
1163	Irs1	-0.203992237	6.413728166	1.149197046	0.283717299	1	E12.5
1164	4931403G20Rik	-0.747934059	-1.982358276	1.148990938	0.283760481	1	E12.5
1165	Loxl3	-0.348599365	3.865847819	1.147723566	0.284026195	1	E12.5
1166	Cyp26b1	-0.779311514	3.265527578	1.147381759	0.284097911	1	E12.5
1167	Penk	-0.886832175	3.965276796	1.147179378	0.284140384	1	E12.5
1168	Rbm12	0.17521636	6.575639623	1.146897857	0.28419948	1	E12.5
1169	Cdc42ep1	-0.430967101	4.125441482	1.146638607	0.284253914	1	E12.5
1170	Id2	-0.282203694	6.229534691	1.146400425	0.284303936	1	E12.5
1171	Brd7	0.154040748	6.933272551	1.146202586	0.284345495	1	E12.5
1172	Dmrta1	0.288528926	4.789036901	1.145794172	0.284431311	1	E12.5
1173	Lrrk1	-0.461020026	3.448881889	1.145730128	0.28444477	1	E12.5
1174	Gm15408	0.568259159	-1.797791119	1.145496008	0.284493982	1	E12.5
1175	Rbm14	0.185819095	7.2456144	1.1448029	0.284639733	1	E12.5
1176	Galnt16	0.167568886	6.424188845	1.14467316	0.284667026	1	E12.5
1177	Nupr1	-0.690560952	0.748800221	1.144197972	0.284767019	1	E12.5
1178	2310033P09Rik	0.188197916	5.288156553	1.144178227	0.284771175	1	E12.5
1179	Ank3	-0.178501216	6.684436779	1.14392439	0.284824609	1	E12.5
1180	Elk3	-0.273384341	5.280300729	1.143378639	0.284939535	1	E12.5
1181	Unc119b	0.15834408	6.930944897	1.141818802	0.285268333	1	E12.5
1182	Fam124b	-0.570657171	-0.757287284	1.141305066	0.285376729	1	E12.5
1183	Gm20751	-0.745031165	-2.025986056	1.139493665	0.285759344	1	E12.5
1184	Nudcd2	0.190201913	5.796625711	1.139035024	0.285856324	1	E12.5
1185	Yeats4	0.177909646	7.175263278	1.13837623	0.2859957	1	E12.5
1186	Pcsk9	0.351496606	3.292481435	1.136892837	0.286309845	1	E12.5
1187	Irx5	-0.914154247	4.266219104	1.136725668	0.286345275	1	E12.5
1188	Pstpip1	-0.520944464	-0.413695997	1.136448964	0.286403932	1	E12.5
1189	Kbtbd2	-0.181769069	6.014325139	1.136243037	0.286447595	1	E12.5
1190	Slc35b2	0.198385456	6.175651367	1.136044745	0.286489647	1	E12.5
1191	4930488L21Rik	0.501960179	-1.709555979	1.134847687	0.286743676	1	E12.5
1192	Zfp57	-0.247948953	6.751600227	1.134129188	0.286896286	1	E12.5
1193	Fam47e	1.016839334	-3.440691657	1.133842895	0.286957124	1	E12.5
1194	Rmi2	0.291709125	3.908409158	1.13327715	0.287077395	1	E12.5
1195	Unc119	0.162867017	6.568102226	1.132906945	0.287156131	1	E12.5
1196	Kirrel2	0.505545909	-0.000356598	1.132567593	0.287228329	1	E12.5
1197	Best1	0.385024275	0.210917433	1.13205148	0.287338177	1	E12.5
1198	Prkab2	-0.256225009	4.562834202	1.13152068	0.287451207	1	E12.5
1199	Sash1	-0.241975512	5.450398012	1.131456873	0.287464798	1	E12.5
1200	Olig1	0.373200381	2.956711653	1.131127254	0.287535021	1	E12.5
1201	Gm5779	-0.891391836	-2.82539942	1.131075651	0.287546017	1	E12.5
1202	Ikzf1	0.344457386	2.080976111	1.130368102	0.287696836	1	E12.5
1203	Gpr156	0.285464401	3.997135991	1.130331862	0.287704563	1	E12.5
1204	Fgf10	-0.638892103	-0.238960796	1.130170278	0.287739021	1	E12.5
1205	Galnt2	0.159076813	7.989509843	1.129373602	0.28790899	1	E12.5
1206	Fam167a	0.230694196	5.446693685	1.12849877	0.288095781	1	E12.5
1207	Tmem232	0.815343741	-2.412918387	1.126937944	0.288429425	1	E12.5
1208	Mill2	-0.662316319	-1.51521672	1.126598129	0.288502129	1	E12.5
1209	Pkd1l3	-0.478169325	-0.544175772	1.126547247	0.288513017	1	E12.5
1210	Gbp9	-0.632195116	0.194799436	1.126040876	0.288621405	1	E12.5
1211	Tyms	0.1893011	6.198702338	1.126009174	0.288628193	1	E12.5
1212	Crb2	0.226976885	6.279100087	1.125984948	0.28863338	1	E12.5
1213	Abcf2	0.154327114	7.275896708	1.125461677	0.288745446	1	E12.5
1214	Cd59a	0.420391432	2.795203164	1.1240012	0.28905852	1	E12.5
1215	Ralgapa1	-0.185199453	6.112379172	1.12381072	0.289099385	1	E12.5
1216	Emc10	0.150317139	7.561905996	1.123755562	0.289111219	1	E12.5
1217	Ppil3	0.224713187	4.615389253	1.122820997	0.28931183	1	E12.5
1218	Prss8	0.560451724	0.222848838	1.122795523	0.289317301	1	E12.5
1219	Nudc	0.153060194	7.510439021	1.122548216	0.289370418	1	E12.5
1220	Il33	-0.445358747	-0.526103806	1.121251617	0.289649108	1	E12.5
1221	Hist1h3f	-0.482060365	-1.647305018	1.120592242	0.289790965	1	E12.5
1222	Gatc	0.171900741	5.954484552	1.119169253	0.290097406	1	E12.5
1223	Gins4	0.180741482	5.552148038	1.119129193	0.290106038	1	E12.5
1224	Swi5	0.157095876	7.784567073	1.118563349	0.290228012	1	E12.5
1225	Fgd5	-0.277459886	4.738209358	1.117751114	0.290403213	1	E12.5
1226	Trim34a	-0.526362815	-1.018692659	1.117205791	0.290520916	1	E12.5
1227	Gkap1	0.219855711	4.887137566	1.116454903	0.290683088	1	E12.5
1228	Nmbr	-0.664310303	-2.030564306	1.116057188	0.29076903	1	E12.5
1229	Dgkh	-0.362964744	1.886168815	1.115948181	0.290792591	1	E12.5
1230	Pdzrn3	-0.365786359	5.761621904	1.115712693	0.290843499	1	E12.5
1231	Gpr165	0.376642556	1.624973041	1.115369056	0.290917806	1	E12.5
1232	1700109G14Rik	-0.728436182	-2.667795908	1.114271711	0.291155255	1	E12.5
1233	Gm16551	0.800412158	1.527947578	1.1140741	0.291198041	1	E12.5
1234	6430550D23Rik	-0.495234352	-0.738324849	1.112286656	0.29158542	1	E12.5
1235	Snhg11	-0.38713521	5.303686781	1.111762465	0.291699148	1	E12.5
1236	Ppp1r1a	0.208576215	5.807506895	1.110200995	0.292038261	1	E12.5
1237	Fam183b	0.595011872	-0.537596267	1.10994435	0.292094046	1	E12.5
1238	Sf3b5	0.167341916	6.597045489	1.109255789	0.292243781	1	E12.5
1239	Ggt5	-0.38539715	1.426040453	1.109227541	0.292249926	1	E12.5
1240	Cyb5rl	0.35977645	1.516527918	1.109098413	0.292278017	1	E12.5
1241	Dusp2	-0.474735792	0.964989241	1.10816175	0.292481893	1	E12.5
1242	Scarf2	-0.717273311	5.230188371	1.108017935	0.292513212	1	E12.5
1243	Btbd17	0.266949419	5.273122535	1.107862961	0.292546966	1	E12.5
1244	Svil	-0.304667267	5.826239147	1.107785167	0.292563911	1	E12.5
1245	Smad7	-0.320660805	3.95519417	1.107749745	0.292571628	1	E12.5
1246	Dgkg	0.559892845	-0.611420661	1.107562367	0.29261245	1	E12.5
1247	Setbp1	-0.195091441	7.798154313	1.10755866	0.292613258	1	E12.5
1248	Rbm15b	0.150841146	7.617232941	1.107468577	0.292632886	1	E12.5
1249	Ctla2a	-0.429053472	2.104741963	1.106335929	0.292879825	1	E12.5
1250	Otx2	0.325248333	5.736195564	1.106153072	0.292919717	1	E12.5
1251	Fam53a	0.178439763	5.619218554	1.106025821	0.292947481	1	E12.5
1252	Enpp1	-0.629691763	1.424862416	1.104998252	0.293171808	1	E12.5
1253	Aldoc	0.313689549	6.402683635	1.104847639	0.293204706	1	E12.5
1254	Nkd2	-0.446312413	4.622628653	1.104761786	0.293223461	1	E12.5
1255	Clec18a	1.08901279	-2.218117582	1.104684482	0.29324035	1	E12.5
1256	Thop1	0.144571504	6.989850156	1.104600422	0.293258716	1	E12.5
1257	Hpcal1	0.174438972	5.544570324	1.10447984	0.293285065	1	E12.5
1258	Rxrg	-0.478372985	1.646370989	1.104337286	0.293316218	1	E12.5
1259	Gabra5	-0.486103294	1.696630771	1.104165604	0.293353742	1	E12.5
1260	Gm15471	0.867088739	-3.16723289	1.104133655	0.293360726	1	E12.5
1261	Cacna1b	-0.200770521	5.447754189	1.104000091	0.293389924	1	E12.5
1262	Pdcd2	0.221838824	4.886140911	1.102022225	0.293822738	1	E12.5
1263	Gm8580	0.752560099	-2.833216179	1.101710042	0.293891128	1	E12.5
1264	Pvr	-0.353076601	2.581918498	1.101394832	0.293960201	1	E12.5
1265	Sim2	-1.040233715	1.573279411	1.101242515	0.293993586	1	E12.5
1266	Stambpl1	-0.420429591	1.499260544	1.101026091	0.29404103	1	E12.5
1267	Zfp862-ps	0.199240579	4.964077534	1.100101218	0.294243892	1	E12.5
1268	Tubgcp4	0.212835733	5.035302327	1.099910211	0.29428581	1	E12.5
1269	1600014C23Rik	-0.632477852	-2.248999728	1.099068357	0.294470652	1	E12.5
1270	Fam101a	-0.666495876	3.16774327	1.098607865	0.294571823	1	E12.5
1271	H2afj	0.180207535	5.929201073	1.098037014	0.294697302	1	E12.5
1272	Med13l	-0.1831558	6.851474515	1.09801529	0.294702078	1	E12.5
1273	Mrap2	-0.546039468	-1.877512905	1.097125302	0.294897847	1	E12.5
1274	Esr1	0.852303132	-3.077942504	1.09656934	0.295020225	1	E12.5
1275	H60b	0.42554718	-0.002411306	1.096422792	0.295052494	1	E12.5
1276	Scarf1	-0.364788237	3.050241859	1.094757228	0.295419559	1	E12.5
1277	Pcmtd1	-0.205919295	4.711797422	1.093801	0.295630562	1	E12.5
1278	Homer3	0.168106242	6.153219019	1.093731063	0.295646002	1	E12.5
1279	Heyl	-0.337225636	4.274284494	1.093700959	0.295652648	1	E12.5
1280	Hsd3b6	0.494048287	4.067486335	1.092737878	0.295865379	1	E12.5
1281	Limch1	-0.230756302	6.643660686	1.092577843	0.295900747	1	E12.5
1282	Hist1h2bl	0.598740723	-1.611180483	1.092554132	0.295905988	1	E12.5
1283	Tomm7	0.186629131	6.35432672	1.091923455	0.296045426	1	E12.5
1284	Casq2	-0.854126496	-1.879296075	1.09161938	0.296112685	1	E12.5
1285	Pop1	0.211383792	4.786232934	1.090814519	0.296290808	1	E12.5
1286	Snrpd3	0.162797759	7.540917553	1.090723399	0.296310983	1	E12.5
1287	Lmx1b	-1.057255517	2.269363187	1.08950869	0.296580093	1	E12.5
1288	Hspa8	0.191131731	9.155721292	1.08916205	0.296656946	1	E12.5
1289	Kcns3	0.443413908	-0.890986148	1.086799609	0.297181401	1	E12.5
1290	Clec3a	-2.827966999	-3.210528608	1.086508082	0.297246202	1	E12.5
1291	Irf4	-0.620892913	-1.905785561	1.085814362	0.297400475	1	E12.5
1292	Bod1l	-0.192732504	6.322620434	1.085794308	0.297404936	1	E12.5
1293	Ubb	0.205422039	8.792964469	1.085497199	0.297471042	1	E12.5
1294	Plcxd1	-0.463733274	1.063008165	1.084797496	0.297626797	1	E12.5
1295	Ifitm7	0.69913449	-1.955803288	1.084650316	0.297659573	1	E12.5
1296	Gmfg	-0.582450229	-0.743794365	1.084617665	0.297666845	1	E12.5
1297	Zfp523	0.147391885	6.917858442	1.084068931	0.297789088	1	E12.5
1298	Ogt	-0.153248799	7.941912033	1.083888807	0.297829229	1	E12.5
1299	Akap13	-0.224379694	6.017651965	1.083652356	0.297881933	1	E12.5
1300	Pkib	-0.582517085	-0.082958617	1.083029554	0.298020811	1	E12.5
1301	Alcam	-0.438010073	6.834830035	1.0824648	0.298146817	1	E12.5
1302	Parp14	-0.629475189	0.771754535	1.08223914	0.298197185	1	E12.5
1303	Tlr13	-0.511953276	-0.543323076	1.081943109	0.298263276	1	E12.5
1304	Hells	0.184043441	6.334939593	1.0817511	0.298306153	1	E12.5
1305	4930528A17Rik	-0.545482323	-1.554335977	1.081688957	0.298320032	1	E12.5
1306	Fap	-0.760243237	0.799476794	1.081384754	0.298387984	1	E12.5
1307	Ces2g	-0.987294652	-2.915767566	1.081327988	0.298400666	1	E12.5
1308	Flrt3	0.198821083	6.361585397	1.080860977	0.298505029	1	E12.5
1309	Sntb2	-0.347259113	3.207949085	1.079881436	0.298724081	1	E12.5
1310	Rfx4	0.233624636	5.70307457	1.079484888	0.298812819	1	E12.5
1311	Scarna6	-1.249139832	-2.696461413	1.079270932	0.298860711	1	E12.5
1312	Nuak1	-0.176032708	6.700672154	1.078332047	0.299070988	1	E12.5
1313	Gatad1	0.186474755	6.179689944	1.077286997	0.299305267	1	E12.5
1314	4930549G23Rik	-0.601787522	-0.788927329	1.076278934	0.299531478	1	E12.5
1315	Smo	0.164079853	7.564066215	1.075588241	0.299686597	1	E12.5
1316	Gm11517	-0.450790227	-1.041837236	1.075380428	0.299733289	1	E12.5
1317	Malat1	-0.405213308	6.494084717	1.074411462	0.299951123	1	E12.5
1318	Adamts9	-0.392184238	4.119156856	1.074379674	0.299958272	1	E12.5
1319	She	-0.415374222	2.806127253	1.074037288	0.300035296	1	E12.5
1320	2900092D14Rik	-0.293635401	5.226323796	1.073631137	0.300126696	1	E12.5
1321	Tsc22d2	-0.211761534	5.552746054	1.073402194	0.300178233	1	E12.5
1322	Myom3	-0.767507736	-2.50270784	1.073322396	0.300196199	1	E12.5
1323	Hecw2	-0.314675615	3.372248046	1.073287625	0.300204028	1	E12.5
1324	5430403N17Rik	0.71476603	-2.717102441	1.073209332	0.300221657	1	E12.5
1325	Tro	-0.148360545	7.177904853	1.072156916	0.300458757	1	E12.5
1326	Rnf151	-0.7569626	-2.090945488	1.071844698	0.300529144	1	E12.5
1327	Mmp25	-0.435009508	1.612265161	1.070878057	0.300747198	1	E12.5
1328	Col4a3bp	-0.189010129	5.142720202	1.070845464	0.300754554	1	E12.5
1329	Cdk2ap2	0.204540783	4.912643459	1.070821759	0.300759904	1	E12.5
1330	Tgfb1i1	-0.495171581	5.262306852	1.070631229	0.30080291	1	E12.5
1331	Maf	-0.511879992	4.508501245	1.069718529	0.301009032	1	E12.5
1332	Kit	-0.1733919	5.709470375	1.069064862	0.301156767	1	E12.5
1333	Wdr96	-0.37305639	0.762012548	1.068193639	0.301353817	1	E12.5
1334	Pnliprp2	0.792560033	-3.131510009	1.067278579	0.30156096	1	E12.5
1335	Myb	0.281845181	3.809364969	1.06699203	0.301625865	1	E12.5
1336	Dnm1	-0.226826985	6.523044592	1.066563729	0.30172291	1	E12.5
1337	Usp34	-0.156048708	6.846476964	1.066233344	0.301797797	1	E12.5
1338	Cox6a1	0.199714216	8.230829713	1.065942649	0.301863707	1	E12.5
1339	Psph	0.215092914	4.925552426	1.065755883	0.301906063	1	E12.5
1340	Prss22	-0.993661295	-2.445143065	1.065553096	0.301952061	1	E12.5
1341	Nr3c1	-0.314307066	3.56135763	1.065550037	0.301952755	1	E12.5
1342	4932418E24Rik	-0.421967541	0.345652406	1.065257466	0.302019134	1	E12.5
1343	Scaper	-0.19851968	5.311339469	1.064758265	0.302132438	1	E12.5
1344	Elf4	-0.452495109	3.468048702	1.064604361	0.302167381	1	E12.5
1345	Itga8	-0.512377212	3.119632387	1.063571585	0.302402001	1	E12.5
1346	C130060K24Rik	0.389714118	1.94802335	1.063241103	0.302477127	1	E12.5
1347	Mir6970	-1.210444542	-3.281052112	1.062941603	0.302545231	1	E12.5
1348	Acss3	-0.479574744	0.998094118	1.062747725	0.302589328	1	E12.5
1349	Gfpt2	-0.387887546	3.772766057	1.062394625	0.302669661	1	E12.5
1350	Col6a3	-0.956242098	6.176800495	1.061624499	0.302844967	1	E12.5
1351	Rabgap1l	-0.224231244	5.005461194	1.061454842	0.302883604	1	E12.5
1352	Mdga2	-0.310104211	3.416478558	1.061109358	0.302962303	1	E12.5
1353	Gli1	-0.339154665	4.673087913	1.060407483	0.303122266	1	E12.5
1354	1500011B03Rik	0.227988718	6.171640217	1.060376056	0.303129431	1	E12.5
1355	Irx3	-0.738760384	5.360373759	1.058831643	0.303481811	1	E12.5
1356	Mir9-2	0.44301579	-0.216455808	1.058747795	0.303500958	1	E12.5
1357	Sycp3	-0.568236723	-2.21194628	1.057688647	0.303742943	1	E12.5
1358	Pik3c3	-0.17632056	5.706466644	1.057274176	0.303837707	1	E12.5
1359	Acvr2a	-0.16777659	6.100973201	1.057111451	0.303874922	1	E12.5
1360	Ttc36	-0.551316855	-1.773501967	1.057009073	0.303898339	1	E12.5
1361	Dock5	-0.337798494	3.75260495	1.056785645	0.303949451	1	E12.5
1362	Osbpl8	-0.198085087	5.240040523	1.056762655	0.303954711	1	E12.5
1363	Foxd2os	-0.814290615	0.871583798	1.056691517	0.303970988	1	E12.5
1364	D830015G02Rik	0.780672687	-2.688793391	1.056068731	0.304113532	1	E12.5
1365	Mpl	-0.567184516	-0.327955772	1.055991599	0.304131192	1	E12.5
1366	Mlph	-0.626291317	-0.863007648	1.055653492	0.30420862	1	E12.5
1367	Pigh	0.288226479	3.269639876	1.055103808	0.304334555	1	E12.5
1368	Bmp8b	0.534296103	-1.868750248	1.053966587	0.304595312	1	E12.5
1369	Rpl30	-0.625607003	-2.345065458	1.053498666	0.304702686	1	E12.5
1370	Slc40a1	-0.478110105	3.493256456	1.053371368	0.304731906	1	E12.5
1371	Snora70	-0.57158915	-0.031056142	1.052353833	0.3049656	1	E12.5
1372	Pdzd11	0.164695018	6.051488597	1.052025224	0.30504112	1	E12.5
1373	Sema6d	-0.202691496	6.251565684	1.051400635	0.305184728	1	E12.5
1374	Dkc1	0.154165232	6.620280852	1.050964903	0.305284966	1	E12.5
1375	Myof	-0.625813369	3.281243112	1.050588261	0.305371644	1	E12.5
1376	Arap2	-0.372167541	1.278779367	1.050586318	0.305372091	1	E12.5
1377	Grk5	-0.280830174	3.627031332	1.049773866	0.305559173	1	E12.5
1378	Gpha2	-1.017422938	-2.727651869	1.049297832	0.305668858	1	E12.5
1379	Igf1r	-0.17756507	7.02502493	1.049286511	0.305671467	1	E12.5
1380	Gpank1	0.22247485	4.454366588	1.049083247	0.305718318	1	E12.5
1381	Eif5a	0.17474381	9.26500342	1.048841598	0.305774028	1	E12.5
1382	BC005624	0.17357756	5.728892569	1.048837309	0.305775017	1	E12.5
1383	Tmem160	0.240684598	4.459586213	1.048770841	0.305790343	1	E12.5
1384	Gprasp1	-0.146552269	7.694483307	1.048296706	0.305899697	1	E12.5
1385	Pnliprp1	-1.024110505	-3.299526621	1.048234104	0.305914139	1	E12.5
1386	Nfxl1	-0.185203619	5.167984995	1.047461529	0.306092445	1	E12.5
1387	Rnf187	0.185346994	8.99875101	1.04735319	0.306117459	1	E12.5
1388	Gcsh	0.17657094	5.93718951	1.047232488	0.306145332	1	E12.5
1389	Tbc1d10c	-0.409598706	-0.073665821	1.046428132	0.306331157	1	E12.5
1390	Emr1	-0.43807072	2.042268979	1.045764874	0.306484495	1	E12.5
1391	Pou4f1	0.893990273	2.178971383	1.045399127	0.306569094	1	E12.5
1392	Hist1h2bj	0.454887207	-0.221784894	1.044781157	0.306712102	1	E12.5
1393	Esyt1	-0.350983416	5.277391796	1.044528299	0.306770643	1	E12.5
1394	C030046E11Rik	-0.198405993	5.611848891	1.043609894	0.30698339	1	E12.5
1395	Hmha1	-0.451344884	3.44627022	1.042732278	0.307186867	1	E12.5
1396	Npy1r	-0.716089185	1.262777204	1.042691983	0.307196213	1	E12.5
1397	Tmem145	-0.268680642	5.022920035	1.042546385	0.307229989	1	E12.5
1398	Cyp2d26	-0.749567949	-2.515996109	1.042322816	0.307281861	1	E12.5
1399	S100a6	-0.552780437	2.659522454	1.042102795	0.307332921	1	E12.5
1400	Tmc3	-0.419181137	-0.478803189	1.042025504	0.307350861	1	E12.5
1401	Stard8	-0.483790405	4.057064637	1.040617244	0.307677961	1	E12.5
1402	Pcdha5	-0.414246684	0.763353977	1.040537628	0.307696467	1	E12.5
1403	Serpinb6b	-0.559161381	-1.142016236	1.039783275	0.307871882	1	E12.5
1404	Acer2	-0.4201851	3.73409551	1.039734614	0.307883202	1	E12.5
1405	Mcoln3	0.391904208	1.261849536	1.039528745	0.307931099	1	E12.5
1406	Asxl3	-0.194344389	5.65330593	1.039447543	0.307949994	1	E12.5
1407	7-Mar	-0.160265308	5.834681034	1.039356139	0.307971264	1	E12.5
1408	Ick	0.156897785	6.767668159	1.038278792	0.308222117	1	E12.5
1409	Cdkn1a	0.229142258	4.837006997	1.03710584	0.308495533	1	E12.5
1410	Tk1	0.181199609	5.775147982	1.035970018	0.308760595	1	E12.5
1411	Ndufb10	0.161697796	6.85081184	1.035846636	0.308789406	1	E12.5
1412	Zfp292	-0.150903938	7.006587165	1.035214545	0.30893706	1	E12.5
1413	Iqgap1	-0.215779262	6.317954537	1.034974497	0.308993158	1	E12.5
1414	Med9	0.169874235	5.794763499	1.033961867	0.309229952	1	E12.5
1415	Polr2f	0.172417848	5.666225159	1.033237525	0.309399477	1	E12.5
1416	Nt5m	0.220751448	4.587983715	1.033045715	0.309444389	1	E12.5
1417	Tgfbr2	-0.474325877	4.821044194	1.032713691	0.309522151	1	E12.5
1418	3930402G23Rik	0.601215293	-1.411121498	1.031810852	0.30973373	1	E12.5
1419	Crispld2	-0.818521457	2.614080216	1.030888317	0.309950119	1	E12.5
1420	Sipa1l2	-0.16496947	7.539909399	1.030885378	0.309950809	1	E12.5
1421	Rbm33	-0.243752068	7.508626338	1.030848541	0.309959453	1	E12.5
1422	Plp1	-0.299286859	3.109290058	1.030761284	0.309979931	1	E12.5
1423	Thsd4	-0.219766489	5.380052488	1.030720973	0.309989392	1	E12.5
1424	Akap11	-0.141478174	6.982945817	1.029603227	0.310251877	1	E12.5
1425	Dkk2	-0.848891845	4.558404027	1.028827955	0.310434106	1	E12.5
1426	Fam207a	0.171779464	6.163330712	1.028412143	0.310531902	1	E12.5
1427	Emx2os	0.260246229	4.065054404	1.028238877	0.310572664	1	E12.5
1428	Gm13251	-0.431651833	-0.78793876	1.028207372	0.310580076	1	E12.5
1429	Gpr35	0.466189199	-1.206908936	1.027629079	0.31071618	1	E12.5
1430	Tnrc6b	-0.16655565	6.725031725	1.026783173	0.310915407	1	E12.5
1431	Emc6	0.181986802	6.018378958	1.026464828	0.310990427	1	E12.5
1432	Gm15612	-0.483410934	2.594380514	1.026302299	0.311028736	1	E12.5
1433	Lrrc1	0.183552569	5.331441742	1.026251749	0.311040653	1	E12.5
1434	Pde2a	-0.183063593	5.789747139	1.026113353	0.311073281	1	E12.5
1435	Anpep	-0.577620553	3.29373868	1.025970958	0.311106856	1	E12.5
1436	Skap1	0.420301231	0.734199026	1.025769936	0.311154263	1	E12.5
1437	Ahsa1	0.141214574	7.201867896	1.025492271	0.31121976	1	E12.5
1438	Pigu	0.173399049	5.547714794	1.025155259	0.311299281	1	E12.5
1439	AU041133	-0.347201586	1.578733327	1.024595124	0.311431507	1	E12.5
1440	AI314180	-0.141100236	6.641637961	1.023966977	0.311579876	1	E12.5
1441	Cacna1c	-0.254686741	5.098181763	1.023784021	0.311623107	1	E12.5
1442	Rubie	0.773366956	-2.864758455	1.022159752	0.312007257	1	E12.5
1443	Col14a1	-0.842784379	3.244280579	1.02152292	0.312158041	1	E12.5
1444	Psip1	0.185274011	8.983186271	1.021485743	0.312166846	1	E12.5
1445	Hmox1	-0.328181817	4.47619343	1.021151506	0.312246024	1	E12.5
1446	Flcn	-0.171662051	5.875808954	1.020806442	0.312327795	1	E12.5
1447	Slc25a24	-0.343600976	4.728170426	1.020315002	0.312444302	1	E12.5
1448	Tmem199	0.232950068	4.643501277	1.019455125	0.31264829	1	E12.5
1449	Lck	0.277883845	3.280910849	1.018864104	0.312788599	1	E12.5
1450	C1ql1	0.480550105	3.199386257	1.018547696	0.312863748	1	E12.5
1451	Flna	-0.26691851	9.587858889	1.017845892	0.313030515	1	E12.5
1452	Tssk6	0.385842338	1.66591675	1.01766247	0.31307412	1	E12.5
1453	Ubr3	-0.1478704	7.027003512	1.017648592	0.31307742	1	E12.5
1454	Myo5c	0.465952571	0.11566517	1.017278938	0.313165323	1	E12.5
1455	Macc1	-0.961908269	-0.904889791	1.016903462	0.313254644	1	E12.5
1456	Foxo1	-0.331147818	4.684340586	1.016830699	0.313271958	1	E12.5
1457	Gfy	0.858635694	-1.659506537	1.016713702	0.313299799	1	E12.5
1458	Snora16a	-0.56795252	-1.309078369	1.0165122	0.313347756	1	E12.5
1459	Snrk	-0.166793858	6.081167871	1.015030401	0.313700719	1	E12.5
1460	Lmod1	-0.564149678	1.593183063	1.014223342	0.313893179	1	E12.5
1461	Insrr	-0.488810669	1.085539274	1.013383655	0.314093582	1	E12.5
1462	Wdr93	-0.504950534	-1.476752425	1.013239248	0.314128064	1	E12.5
1463	Snord1b	-0.986362317	-2.691738535	1.013173029	0.314143878	1	E12.5
1464	Plcl1	-0.232409746	4.36457479	1.012470252	0.31431177	1	E12.5
1465	Smc5	-0.153679473	6.383723394	1.011771623	0.314478787	1	E12.5
1466	Runx2	-0.919924954	3.606557989	1.011415694	0.314563921	1	E12.5
1467	Itga2b	-0.376138119	2.578000012	1.011338007	0.314582507	1	E12.5
1468	Marcksl1-ps4	0.528148754	-1.402158479	1.011282142	0.314595873	1	E12.5
1469	Itgb1	-0.212242669	7.889236949	1.011146054	0.314628436	1	E12.5
1470	Tal1	0.596689001	4.180299905	1.01072244	0.314729827	1	E12.5
1471	Cdca3	0.154156533	7.816658637	1.010516826	0.314779055	1	E12.5
1472	Rsg1	0.386830664	0.698359033	1.01041727	0.314802895	1	E12.5
1473	Igsf10	-0.36849554	4.223494229	1.010064164	0.314887468	1	E12.5
1474	Colec12	-0.737089769	5.944028321	1.009940321	0.314917137	1	E12.5
1475	Zfp41	0.169010173	7.56236596	1.009837576	0.314941754	1	E12.5
1476	Btbd8	-0.397914645	-0.362609982	1.009202982	0.315093856	1	E12.5
1477	Plekha2	-0.525125684	1.965270636	1.009060761	0.315127957	1	E12.5
1478	Dynll1	0.204046582	7.997639625	1.008375342	0.315292372	1	E12.5
1479	Lage3	0.190062582	5.103249619	1.008173394	0.315340835	1	E12.5
1480	Cdca7	0.161410659	7.139063533	1.007836255	0.315421764	1	E12.5
1481	Ptchd4	-0.404227847	1.191068234	1.007802996	0.315429749	1	E12.5
1482	Mir6910	-0.996317037	-3.253445868	1.007646905	0.315467229	1	E12.5
1483	C1s2	-0.688166676	-2.414791191	1.007212029	0.315571678	1	E12.5
1484	Wdr86	-0.598731072	3.466707467	1.007188126	0.315577421	1	E12.5
1485	9230102O04Rik	0.874698029	-1.972653151	1.006870254	0.315653799	1	E12.5
1486	H2-Q2	0.684032026	-2.493834554	1.005584204	0.315963056	1	E12.5
1487	Islr	-0.601144388	5.444946225	1.004503965	0.316223129	1	E12.5
1488	Tmem87b	-0.208222777	4.608941862	1.003440992	0.316479319	1	E12.5
1489	Fli1	-0.460572942	3.105097323	1.002724136	0.316652243	1	E12.5
1490	Ubr2	-0.174964785	6.528100657	1.002659677	0.316667799	1	E12.5
1491	2300009A05Rik	0.278693104	3.622789045	1.002401408	0.316730134	1	E12.5
1492	Vps25	0.157782378	6.288551309	1.002362708	0.316739476	1	E12.5
1493	Lamtor1	0.166035611	6.261080661	1.002334593	0.316746263	1	E12.5
1494	Snord95	-0.61503512	-1.542547054	1.002261016	0.316764026	1	E12.5
1495	BC049762	0.648224114	-2.020131528	1.001945512	0.316840208	1	E12.5
1496	Tbx1	-0.370392551	1.360957945	1.001631492	0.316916056	1	E12.5
1497	Kcnh1	-0.373399422	1.90384972	1.001549537	0.316935855	1	E12.5
1498	Satb2	-0.289580662	4.127109598	1.001307229	0.316994403	1	E12.5
1499	Taco1	0.231049965	4.171943431	1.00108547	0.317047998	1	E12.5
1500	Ddc	0.447297151	2.265182366	0.999954919	0.317321416	1	E12.5
1501	A930019D19Rik	0.702142048	-2.322553364	0.998901093	0.317576557	1	E12.5
1502	Itm2a	-0.384446008	5.647592392	0.998746763	0.317613945	1	E12.5
1503	Banf1	0.154659717	7.558846979	0.998064407	0.317779318	1	E12.5
1504	Nab2	-0.404791631	4.813633681	0.99747215	0.317922948	1	E12.5
1505	Hba-x	0.498451001	10.05132044	0.99631645	0.318203464	1	E12.5
1506	Aak1	-0.171727716	6.884823452	0.995739446	0.318343638	1	E12.5
1507	H2afv	0.18737742	8.984257404	0.995648052	0.318365848	1	E12.5
1508	Armcx1	-0.179742534	5.502780562	0.995638207	0.318368241	1	E12.5
1509	Bbx	-0.181208047	5.446274539	0.995301753	0.318450023	1	E12.5
1510	Pcsk5	-0.434258708	4.619024035	0.994661708	0.318605675	1	E12.5
1511	Deptor	-0.344224573	0.608274872	0.994576009	0.318626524	1	E12.5
1512	Gxylt2	-0.810679413	2.097112084	0.993513408	0.31888518	1	E12.5
1513	Ccnjl	0.214448729	5.156707572	0.992808361	0.319056954	1	E12.5
1514	Cwc15	0.149223574	6.608820613	0.99265317	0.31909478	1	E12.5
1515	E230008N13Rik	-0.642861926	-1.349323126	0.992596473	0.319108601	1	E12.5
1516	4933428C19Rik	0.822792433	-3.084807956	0.992568549	0.319115408	1	E12.5
1517	Psmg4	0.192159835	5.251831145	0.992361545	0.319165876	1	E12.5
1518	Mrpl41	0.228057607	5.46078438	0.992344704	0.319169983	1	E12.5
1519	Flt4	-0.340015461	3.757942364	0.991574695	0.31935781	1	E12.5
1520	Kctd16	-0.581980706	-1.713980728	0.991263476	0.319433766	1	E12.5
1521	Psat1	0.17686631	8.024061806	0.990608417	0.319593718	1	E12.5
1522	Ptger3	-0.760233941	0.147801735	0.990594071	0.319597222	1	E12.5
1523	Zzef1	-0.187441553	6.049276059	0.990400988	0.319644389	1	E12.5
1524	Adm	-0.384453405	3.176275711	0.990336902	0.319660047	1	E12.5
1525	Grm4	0.279906142	3.59310333	0.99032817	0.31966218	1	E12.5
1526	Pxmp2	0.33136664	2.029049566	0.990057025	0.319728437	1	E12.5
1527	Arhgap32	-0.155240379	6.730711843	0.98977627	0.319797062	1	E12.5
1528	Arap3	-0.287583679	4.758969795	0.989728443	0.319808754	1	E12.5
1529	Col16a1	-0.731890671	5.155509329	0.989607682	0.319838279	1	E12.5
1530	Cacna1h	-0.185389781	6.819659866	0.989533733	0.319856361	1	E12.5
1531	Tmem229a	0.333711404	2.149440337	0.989484198	0.319868474	1	E12.5
1532	Aldh1a1	0.478656972	-1.08978371	0.98922196	0.319932609	1	E12.5
1533	Chrnb4	0.370862166	2.022974111	0.989041919	0.319976651	1	E12.5
1534	Kcnn1	0.224465819	4.997721291	0.98901517	0.319983195	1	E12.5
1535	Slc35a3	-0.283608478	3.220911918	0.988813298	0.320032588	1	E12.5
1536	Ranbp3l	-0.836197221	0.909329289	0.988411326	0.320130971	1	E12.5
1537	Slc24a4	0.438637603	-0.728339581	0.98734407	0.320392374	1	E12.5
1538	Vstm2b	-0.252263007	4.015684639	0.986947974	0.320489462	1	E12.5
1539	Arhgap24	-0.487203184	2.363573345	0.986929453	0.320494003	1	E12.5
1540	Ece1	-0.222955848	6.030313337	0.986891077	0.320503411	1	E12.5
1541	Tmem11	0.158510167	6.289768962	0.986198317	0.320673317	1	E12.5
1542	Mrps27	0.16734054	5.328432424	0.985721537	0.320790321	1	E12.5
1543	Zfp385a	0.157397462	6.641683967	0.985023088	0.320961825	1	E12.5
1544	Smagp	-0.482379548	1.36162812	0.984495678	0.32109141	1	E12.5
1545	Col15a1	-0.32590161	4.958454984	0.98433696	0.321130421	1	E12.5
1546	Helz2	-0.379439501	2.859213364	0.984199017	0.321164331	1	E12.5
1547	Fgf18	0.449626354	1.562684476	0.984057327	0.321199166	1	E12.5
1548	Pmch	0.645453172	-1.246075178	0.983941305	0.321227695	1	E12.5
1549	Col20a1	-0.421244793	0.690611054	0.983611823	0.321308729	1	E12.5
1550	Vmac	0.221285905	4.68684811	0.983377608	0.321366349	1	E12.5
1551	Rad23b	0.179445214	8.758544316	0.982493486	0.321583979	1	E12.5
1552	Mapk8ip1	0.171361909	8.25700275	0.982382675	0.321611269	1	E12.5
1553	Cnn2	-0.670482283	7.182507253	0.982368369	0.321614793	1	E12.5
1554	Setd2	-0.1518123	7.487472226	0.981859756	0.321740093	1	E12.5
1555	Tnks	-0.149219727	7.176718237	0.981792573	0.321756649	1	E12.5
1556	Lcp1	-0.200701472	5.072936571	0.981325326	0.321871824	1	E12.5
1557	C2cd4b	0.480453352	-0.771907619	0.981017242	0.321947794	1	E12.5
1558	Itga5	-0.290283081	5.755857017	0.980862001	0.321986085	1	E12.5
1559	Hic1	-0.468333508	4.625044146	0.980340976	0.322114639	1	E12.5
1560	Kpna2	0.225123357	5.533259397	0.980097847	0.322174651	1	E12.5
1561	Lca5l	-0.345862506	0.671316161	0.979980161	0.322203704	1	E12.5
1562	BC003965	0.170871786	5.420564603	0.97996444	0.322207585	1	E12.5
1563	Scara5	-0.837089237	2.608425458	0.979749311	0.322260705	1	E12.5
1564	Insm2	0.420333292	1.267319471	0.979244156	0.322385483	1	E12.5
1565	2900041M22Rik	-0.657820834	-1.797654315	0.979079105	0.322426266	1	E12.5
1566	Adamts15	-0.762638762	4.758721338	0.978967174	0.322453927	1	E12.5
1567	Pfkfb2	-0.209351308	4.81333702	0.978847529	0.322483498	1	E12.5
1568	Mrpl42	0.173583514	6.049095727	0.97832738	0.322612098	1	E12.5
1569	Samd8	-0.171560262	5.333618182	0.977780914	0.322747277	1	E12.5
1570	Tmem255a	-0.439223922	3.690327599	0.977599326	0.322792213	1	E12.5
1571	1700063D05Rik	0.484614284	-1.206474809	0.977353006	0.322853181	1	E12.5
1572	Ints8	0.15581481	6.376597703	0.976706601	0.323013248	1	E12.5
1573	Pdzd3	0.55315903	-1.025515908	0.976684923	0.323018618	1	E12.5
1574	C130060C02Rik	-0.507750547	-1.267330194	0.976071212	0.323170689	1	E12.5
1575	Fkrp	0.187468999	5.65268386	0.975994755	0.323189641	1	E12.5
1576	Ccser1	-0.234329162	4.764285071	0.975707558	0.323260843	1	E12.5
1577	Dmrtb1	0.39809542	5.016558116	0.975191548	0.323388826	1	E12.5
1578	Fads2	0.156684221	7.806985927	0.97503037	0.323428815	1	E12.5
1579	D8Ertd82e	0.158546557	6.523016343	0.973876169	0.323715372	1	E12.5
1580	Slc41a3	-0.388755638	1.50173092	0.973738865	0.323749484	1	E12.5
1581	Trappc5	0.172923292	6.152407321	0.973627118	0.323777249	1	E12.5
1582	Plcd4	0.401742767	0.152758959	0.972325852	0.324100802	1	E12.5
1583	Ccnh	0.174119523	5.584535915	0.972070282	0.324164399	1	E12.5
1584	Thy1	-0.638502521	-0.085577991	0.971515863	0.324302418	1	E12.5
1585	Cyp4f39	-0.640466693	-2.603298652	0.971497717	0.324306937	1	E12.5
1586	Ido2	0.472998701	-1.459744901	0.970965141	0.324439594	1	E12.5
1587	Zfp689	0.182380692	5.065016411	0.970956983	0.324441626	1	E12.5
1588	Spdef	-0.437372259	-0.767372783	0.970370273	0.324587851	1	E12.5
1589	Adamts14	-0.526092696	1.901274441	0.970058764	0.324665524	1	E12.5
1590	AF251705	-0.492454369	-0.630753635	0.969908287	0.324703053	1	E12.5
1591	Bambi-ps1	0.447922998	-0.282248478	0.969564661	0.324788775	1	E12.5
1592	Ryr2	-0.346486065	1.784795352	0.969346121	0.324843309	1	E12.5
1593	Fam221b	0.496575702	-1.479138295	0.968884237	0.324958605	1	E12.5
1594	Ifnlr1	0.457617599	0.653494245	0.968740471	0.324994503	1	E12.5
1595	Sdhb	0.167759763	7.434783094	0.968356842	0.32509032	1	E12.5
1596	Cd300lg	0.562632093	-2.357680965	0.968354049	0.325091018	1	E12.5
1597	Ppia	0.281314724	5.611878469	0.968310177	0.325101978	1	E12.5
1598	Sorbs1	-0.166630553	6.241063066	0.968149178	0.325142203	1	E12.5
1599	Pdzd2	-0.369743533	3.614973378	0.968114515	0.325150864	1	E12.5
1600	Hfe	-0.406490325	1.128462714	0.967668775	0.325262269	1	E12.5
1601	Pde4b	-0.281235093	4.609361883	0.967444203	0.325318416	1	E12.5
1602	Gm15800	-0.176913956	7.534980343	0.963816891	0.326227085	1	E12.5
1603	Peg12	0.183326193	6.056348165	0.963698044	0.326256914	1	E12.5
1604	Smad6	-0.366773929	3.967297388	0.963087945	0.326410097	1	E12.5
1605	2310011J03Rik	0.183340274	5.200466184	0.962988457	0.326435085	1	E12.5
1606	Afap1	-0.154321255	6.22407456	0.962968029	0.326440216	1	E12.5
1607	Emcn	-0.339608767	4.04026624	0.962797799	0.32648298	1	E12.5
1608	Fam166a	0.650669299	-2.617036448	0.962787793	0.326485493	1	E12.5
1609	Ddit4	-0.240751161	8.055280188	0.962554776	0.326544042	1	E12.5
1610	Kcnn3	-0.300619935	3.086206914	0.962191073	0.326635455	1	E12.5
1611	Mapk8ip3	-0.156143859	7.857791488	0.961409874	0.326831917	1	E12.5
1612	Pappa2	-0.404633123	4.418207165	0.96132255	0.326853887	1	E12.5
1613	Tgif1	0.222205628	4.882970248	0.961130796	0.326902139	1	E12.5
1614	Myo6	-0.177756373	5.081082077	0.960334341	0.327102655	1	E12.5
1615	Rnf112	-0.272378154	4.046198432	0.959439461	0.327328146	1	E12.5
1616	Dach1	0.182870092	6.646939757	0.959252522	0.327375276	1	E12.5
1617	Irs4	0.398916363	2.170665162	0.959083145	0.327417987	1	E12.5
1618	Plagl2	0.175023562	7.033562039	0.95858252	0.327544269	1	E12.5
1619	Tagln	-0.761043667	5.082760058	0.957594979	0.327793566	1	E12.5
1620	3110082I17Rik	0.19157792	4.747093297	0.956871049	0.327976476	1	E12.5
1621	Adsl	0.145888585	6.439259028	0.956814898	0.327990669	1	E12.5
1622	Polr3h	0.192843129	5.170661674	0.95619641	0.328147054	1	E12.5
1623	Lilrb4	-0.614394574	-1.267059611	0.956116124	0.328167361	1	E12.5
1624	Cplx3	0.95892241	-2.631037709	0.955766557	0.3282558	1	E12.5
1625	Sbspon	-0.516993426	-0.503520698	0.955683771	0.32827675	1	E12.5
1626	Meox2	-0.674729685	0.269288423	0.954608301	0.328549061	1	E12.5
1627	Ttc28	-0.18171025	8.029165491	0.954542024	0.328565853	1	E12.5
1628	Mei4	0.461094293	-1.035910057	0.954401181	0.328601539	1	E12.5
1629	Lrrc56	0.197959682	4.844733706	0.953940803	0.328718224	1	E12.5
1630	H2-M10.2	-0.670671933	-2.611918437	0.953818933	0.328749122	1	E12.5
1631	Setd8	0.139826303	7.381057625	0.953748522	0.328766975	1	E12.5
1632	Pop5	0.212757211	4.83307248	0.953720791	0.328774007	1	E12.5
1633	Snora2b	-0.791638255	-2.976068453	0.952899606	0.328982324	1	E12.5
1634	Sncg	0.621980287	2.638652878	0.952614392	0.329054718	1	E12.5
1635	Tnfrsf1a	-0.268102037	5.097738753	0.952374938	0.329115513	1	E12.5
1636	Synj2	-0.482470017	1.891609343	0.95237294	0.32911602	1	E12.5
1637	Hook3	-0.168037625	6.235289915	0.952183743	0.329164067	1	E12.5
1638	Ankrd50	-0.162487905	5.795249544	0.951536486	0.329328506	1	E12.5
1639	Rbak	-0.20487572	4.624318239	0.951297968	0.329389131	1	E12.5
1640	Ptgs2	-0.837419008	-1.887875622	0.950607233	0.32956478	1	E12.5
1641	Tmem97	0.24112829	4.25505381	0.948729622	0.330042872	1	E12.5
1642	Pan3	-0.180601406	5.116006973	0.948662791	0.330059906	1	E12.5
1643	Il16	-0.437324848	1.128476799	0.948344548	0.330141037	1	E12.5
1644	Nkain4	0.28743576	4.445462608	0.947949015	0.330241908	1	E12.5
1645	Taf10	0.163903688	5.93550504	0.94748531	0.330360217	1	E12.5
1646	4930563D23Rik	-0.706176214	-2.9244659	0.947355657	0.330393307	1	E12.5
1647	Barx1	-1.041554892	-1.647211693	0.947224496	0.330426785	1	E12.5
1648	Afap1l2	-0.408757942	2.623060209	0.946710782	0.330557955	1	E12.5
1649	Lcorl	-0.192543107	4.997616166	0.94664026	0.330575967	1	E12.5
1650	Gm2373	0.46732114	-1.008215017	0.945728778	0.330808888	1	E12.5
1651	Fam26e	-0.856207892	-0.143951289	0.94518407	0.330948188	1	E12.5
1652	Adamts1	-0.307983463	4.470398556	0.944757172	0.331057414	1	E12.5
1653	Uqcr11	0.194465947	6.29528711	0.94465674	0.331083118	1	E12.5
1654	Cyp4b1-ps2	0.592464776	-1.840948793	0.944640114	0.331087373	1	E12.5
1655	Pde8b	-0.311866955	2.372771407	0.944587153	0.331100929	1	E12.5
1656	Pole3	0.169195314	5.668250552	0.944519261	0.331118307	1	E12.5
1657	Eltd1	-0.288486676	3.507904935	0.944324331	0.33116821	1	E12.5
1658	Adnp	-0.147346641	8.229293236	0.944195402	0.331201222	1	E12.5
1659	Acvr1	-0.205476372	5.018356231	0.943948422	0.331264473	1	E12.5
1660	Nabp2	0.168285969	7.151602	0.943884662	0.331280804	1	E12.5
1661	Mmp2	-0.618709206	6.1563527	0.943421938	0.331399358	1	E12.5
1662	Gpc3	-0.646126567	6.799667571	0.943014726	0.331503735	1	E12.5
1663	Cmtm8	0.268332467	3.35547236	0.942506353	0.331634104	1	E12.5
1664	4833419F23Rik	0.8082326	-2.880229686	0.942352	0.331673701	1	E12.5
1665	Hspg2	-0.304444908	7.387907924	0.942030469	0.331756204	1	E12.5
1666	Ednra	-0.579218145	4.713916779	0.941249128	0.331956805	1	E12.5
1667	Mir6936	0.742407571	-3.080585073	0.941165695	0.331978235	1	E12.5
1668	Tgfa	-0.294849072	3.39086287	0.939916126	0.332299413	1	E12.5
1669	Mpo	-0.682501058	-0.504340263	0.939884305	0.332307597	1	E12.5
1670	Sema5a	-0.21129968	7.205195291	0.939873762	0.332310309	1	E12.5
1671	Ifi47	-0.624730368	-1.636450458	0.938984893	0.332539038	1	E12.5
1672	Lrrc7	-0.286569562	3.4406357	0.938650215	0.332625214	1	E12.5
1673	Fbxl7	-0.300601012	5.183755809	0.938140347	0.332756556	1	E12.5
1674	1700113H08Rik	0.490669672	-1.66767284	0.937942291	0.332807594	1	E12.5
1675	Ntn4	0.218006012	5.043649075	0.937900804	0.332818286	1	E12.5
1676	Atp5d	0.146427174	8.465259896	0.937730063	0.332862296	1	E12.5
1677	Pgls	0.143496342	7.391853325	0.9376071	0.332893995	1	E12.5
1678	Dync1h1	-0.225019017	9.531640638	0.937338045	0.33296337	1	E12.5
1679	Cdc25b	0.140620011	7.246268678	0.937204083	0.332997919	1	E12.5
1680	Rcsd1	-0.383044827	3.773483866	0.93564442	0.333400508	1	E12.5
1681	Flt3l	-0.390930697	0.110927207	0.935327845	0.333482304	1	E12.5
1682	Fzd7	-0.324380133	5.863000771	0.93453634	0.333686928	1	E12.5
1683	Cfb	0.31806025	2.284728859	0.934409328	0.333719779	1	E12.5
1684	Poldip2	0.140899229	7.109745647	0.933427785	0.333973798	1	E12.5
1685	Plekha7	0.183366581	5.63482891	0.933406499	0.33397931	1	E12.5
1686	Acot7	0.172773026	6.57582853	0.9319954	0.334344958	1	E12.5
1687	4930413F20Rik	0.818374137	-3.04909089	0.931703579	0.334420642	1	E12.5
1688	Gm11149	-0.820071747	-2.878876477	0.931455237	0.334485068	1	E12.5
1689	Tec	-0.508065978	1.69442912	0.931192403	0.334553271	1	E12.5
1690	Ccdc80	-0.468061667	3.899987298	0.931124571	0.334570876	1	E12.5
1691	Asgr1	0.395401563	-0.800949709	0.930867445	0.334637621	1	E12.5
1692	Stat1	-0.237327629	4.328742823	0.930142156	0.334825989	1	E12.5
1693	Hipk3	-0.227139936	5.401581152	0.929952725	0.33487521	1	E12.5
1694	Marco	-0.655068335	-2.004339477	0.929829155	0.334907323	1	E12.5
1695	Usp9x	-0.147040216	7.202522958	0.929429314	0.335011261	1	E12.5
1696	Ankrd49	0.191181196	4.760940352	0.929397339	0.335019575	1	E12.5
1697	Samsn1	-0.513184963	0.348526348	0.929124239	0.335090594	1	E12.5
1698	Itgav	-0.236290214	4.780230878	0.928706548	0.335199253	1	E12.5
1699	Ncbp2	0.150669699	6.677964037	0.928646679	0.335214832	1	E12.5
1700	Ciita	-0.528480632	-0.901016049	0.927906005	0.33540764	1	E12.5
1701	Crebzf	-0.171320353	6.625033324	0.927069593	0.335625549	1	E12.5
1702	Rnf5	0.152792544	6.581896401	0.92688124	0.335674646	1	E12.5
1703	A330048O09Rik	0.33923155	1.802081785	0.926227236	0.335845198	1	E12.5
1704	Foxl1	-0.804498616	-0.830338543	0.925918347	0.335925791	1	E12.5
1705	Snora33	-0.537627727	-1.519058595	0.92589291	0.335932429	1	E12.5
1706	Pcdha1	0.573632723	-2.317738605	0.925756586	0.335968006	1	E12.5
1707	Mrps24	0.182124498	5.918027035	0.925437862	0.336051206	1	E12.5
1708	Slc17a8	0.60527796	0.622262533	0.92509663	0.336140313	1	E12.5
1709	Zfp85os	0.344556194	0.469365387	0.924927236	0.336184558	1	E12.5
1710	Nabp1	0.339725394	1.962035141	0.924659128	0.336254604	1	E12.5
1711	Arnt	-0.179431351	5.95282506	0.924597374	0.33627074	1	E12.5
1712	Inhbb	0.307325369	3.994048356	0.924127848	0.336393463	1	E12.5
1713	Ccdc34	0.160791357	6.524343309	0.924059628	0.336411299	1	E12.5
1714	Hgf	-0.553952781	-0.974102846	0.922866488	0.33672345	1	E12.5
1715	5033406O09Rik	-0.502275028	-0.823745149	0.922811565	0.336737829	1	E12.5
1716	Aebp1	-0.749557956	5.921664548	0.921880475	0.336981705	1	E12.5
1717	Gpr75	0.347027627	1.009838185	0.921731052	0.337020865	1	E12.5
1718	Alpk3	-0.468296322	-1.438518254	0.921298117	0.33713436	1	E12.5
1719	Dscaml1	-0.230095896	5.788524308	0.921220629	0.337154679	1	E12.5
1720	Syne2	-0.252642376	7.82348489	0.920771725	0.337272424	1	E12.5
1721	Lsr	0.168972235	5.414916477	0.919737292	0.33754396	1	E12.5
1722	Nps	-0.76685419	-2.944110653	0.919667271	0.337562351	1	E12.5
1723	Vps13d	-0.199341105	5.861128177	0.919377271	0.337638534	1	E12.5
1724	Higd2a	0.163914329	5.826542268	0.919170848	0.337692775	1	E12.5
1725	Acot4	0.690212741	-2.681104541	0.918599845	0.337842876	1	E12.5
1726	Tnfrsf12a	0.372597013	0.578975799	0.918552729	0.337855265	1	E12.5
1727	Chn1os3	-0.66708564	-0.444771289	0.918218666	0.337943128	1	E12.5
1728	Fkbp4	0.163582695	9.273920444	0.918176624	0.337954187	1	E12.5
1729	Acot2	-0.340296116	2.141233195	0.917384751	0.338162589	1	E12.5
1730	Pla1a	0.476495216	-1.456999058	0.917315655	0.338180782	1	E12.5
1731	Zfp960	0.444143347	-1.27912583	0.916934216	0.338281237	1	E12.5
1732	Gad1os	0.435138213	-0.432814161	0.916778408	0.338322281	1	E12.5
1733	Stip1	0.158290602	8.682422101	0.915993148	0.338529245	1	E12.5
1734	Gucy1a2	-0.238696339	4.333524545	0.915406069	0.338684087	1	E12.5
1735	Ssu72	0.184621186	6.047952571	0.915102297	0.338764244	1	E12.5
1736	Mrpl34	0.171166973	5.842227165	0.915041812	0.338780207	1	E12.5
1737	Lamp5	0.316589724	1.700034058	0.914935491	0.33880827	1	E12.5
1738	Thap7	0.186907264	5.208601014	0.914873126	0.338824733	1	E12.5
1739	Foxd3	-0.944083431	-0.871479183	0.912978172	0.339325455	1	E12.5
1740	1810037I17Rik	0.1939011	5.029333346	0.912542241	0.339440786	1	E12.5
1741	Paip2	0.182745165	7.688434465	0.912303905	0.339503863	1	E12.5
1742	Snord57	-0.69780257	-2.109359618	0.912142321	0.339546636	1	E12.5
1743	Ctnnd1	-0.145214859	7.888756557	0.91192874	0.339603185	1	E12.5
1744	Thrsp	-0.588889501	-1.121445088	0.91168298	0.339668269	1	E12.5
1745	Rerg	-0.488073227	2.353988627	0.910737104	0.339918919	1	E12.5
1746	Grcc10	0.163908072	7.933866093	0.910711694	0.339925656	1	E12.5
1747	4930505A04Rik	0.84227804	-3.085342611	0.909901077	0.340140667	1	E12.5
1748	Tmem98	0.15608846	5.757650151	0.909464738	0.340256479	1	E12.5
1749	Chd2	-0.155606637	7.365818146	0.908870467	0.340414295	1	E12.5
1750	Slc7a5	-0.128874784	7.23887672	0.908186244	0.34059612	1	E12.5
1751	Eme1	0.185307488	5.695432706	0.907132873	0.340876298	1	E12.5
1752	Gls	-0.156277906	5.926440633	0.906619337	0.341013002	1	E12.5
1753	Cald1	-0.333684484	7.048581321	0.906580241	0.341023413	1	E12.5
1754	Ssu2	-1.61700902	-2.72521735	0.90655414	0.341030363	1	E12.5
1755	Aldh1a3	-0.407694153	2.492128329	0.905345119	0.34135252	1	E12.5
1756	Adra1b	-0.578783534	0.582493997	0.905155022	0.34140321	1	E12.5
1757	Rnf114	0.158909852	7.455435039	0.904112754	0.341681319	1	E12.5
1758	Rassf4	0.193277889	5.218218141	0.903936336	0.341728423	1	E12.5
1759	Serpine3	0.703540622	-3.037373613	0.903334165	0.341889269	1	E12.5
1760	Gm5868	0.426979895	-0.570918367	0.903187321	0.341928509	1	E12.5
1761	Phyhip	0.331489117	2.013380967	0.903141541	0.341940743	1	E12.5
1762	Xpnpep2	-0.846818581	1.595704768	0.902685796	0.34206257	1	E12.5
1763	Gpr84	0.513795083	-1.309020171	0.90248431	0.342116449	1	E12.5
1764	Aadat	0.413768221	-0.372397341	0.902017421	0.342241342	1	E12.5
1765	Ndufa13	0.163719301	6.690635455	0.901523248	0.342373601	1	E12.5
1766	Snhg5	-0.181736147	5.30254145	0.901498257	0.342380291	1	E12.5
1767	Prr13	0.18551876	5.922572135	0.901336913	0.342423488	1	E12.5
1768	Adh1	0.595272072	-0.649277057	0.901137963	0.342476765	1	E12.5
1769	Pdap1	0.138790815	8.124832875	0.900495136	0.342648982	1	E12.5
1770	Pcsk2os1	0.38724675	0.983616004	0.900459992	0.3426584	1	E12.5
1771	Kcne1l	0.265218247	3.817823131	0.899595831	0.342890107	1	E12.5
1772	Tmem200b	-0.982009459	0.538380134	0.89935522	0.342954659	1	E12.5
1773	Rc3h2	-0.147761174	5.890711941	0.89930431	0.34296832	1	E12.5
1774	Syce2	0.18807225	4.979193966	0.899057159	0.343034647	1	E12.5
1775	Snord35a	-0.662834866	-1.589591595	0.89872397	0.343124092	1	E12.5
1776	Mga	-0.169809731	6.541590098	0.898100107	0.343291654	1	E12.5
1777	Rarres2	-0.491676229	-1.046120542	0.897321812	0.343500848	1	E12.5
1778	Anapc11	0.166199677	6.88227549	0.896389815	0.343751582	1	E12.5
1779	Snora3	-0.667625959	-1.467166843	0.895474557	0.343998054	1	E12.5
1780	Prdm12	-0.303264988	3.877950794	0.895434396	0.344008874	1	E12.5
1781	Fam163b	-0.38309748	0.907113533	0.895206443	0.3440703	1	E12.5
1782	Foxp1	-0.197853368	6.553794298	0.895188586	0.344075113	1	E12.5
1783	Fzd4	-0.342222592	2.680802316	0.894738654	0.3441964	1	E12.5
1784	Dnajc12	0.362984151	2.029165955	0.894388303	0.344290884	1	E12.5
1785	Fdps	0.158107115	6.029211617	0.894046632	0.34438306	1	E12.5
1786	Rps15a-ps4	0.428198861	-1.220520221	0.893866149	0.344431764	1	E12.5
1787	Cd248	-0.523635202	5.59792876	0.892670759	0.344754582	1	E12.5
1788	Gm11413	0.584611279	-2.315051839	0.892644534	0.344761669	1	E12.5
1789	Slc16a9	-0.629391456	1.145296696	0.892582068	0.34477855	1	E12.5
1790	Cnga4	0.473793927	-1.659151043	0.892560614	0.344784348	1	E12.5
1791	Dll3	0.196774621	5.895315931	0.891885788	0.344966788	1	E12.5
1792	Nrtn	0.399292421	1.66506228	0.891706115	0.345015385	1	E12.5
1793	Dysf	-0.302618427	3.010593854	0.890660851	0.345298286	1	E12.5
1794	Onecut1	0.760702244	1.4102918	0.890200881	0.345422877	1	E12.5
1795	Cnn1	-0.775953681	0.618931783	0.889932067	0.345495718	1	E12.5
1796	Flywch1	0.137261013	6.932372916	0.889583267	0.345590264	1	E12.5
1797	Snord71	-0.809020705	-2.595779953	0.889157618	0.345705688	1	E12.5
1798	Tfpi	-0.415142453	3.409585888	0.889130086	0.345713155	1	E12.5
1799	Rnf19a	-0.175138037	6.064293945	0.888635967	0.345847216	1	E12.5
1800	1700021N21Rik	0.586641127	-2.431385333	0.888370929	0.345919153	1	E12.5
1801	Plau	-0.431418739	1.788274645	0.888366417	0.345920377	1	E12.5
1802	Nav1	-0.248966767	7.889614396	0.888237796	0.345955296	1	E12.5
1803	9530026P05Rik	0.587672554	-2.685639506	0.887813274	0.346070578	1	E12.5
1804	Ferd3l	-0.848404215	-1.369027868	0.887548335	0.346142552	1	E12.5
1805	A630076J17Rik	-0.88266908	-3.018737687	0.887463072	0.346165718	1	E12.5
1806	Psmd8	0.144688967	7.871014652	0.887321259	0.346204255	1	E12.5
1807	Hemgn	-0.568136276	2.056495711	0.886698439	0.34637357	1	E12.5
1808	Obfc1	0.166099148	5.059018885	0.886386602	0.346458387	1	E12.5
1809	Mrpl49	0.161115936	5.918835307	0.886364829	0.34646431	1	E12.5
1810	D230030E09Rik	0.540627679	-1.980294002	0.886294286	0.346483501	1	E12.5
1811	Hsd11b2	0.437312903	3.903377521	0.885676399	0.346651659	1	E12.5
1812	Kdm7a	-0.17142602	5.683729933	0.885664644	0.346654859	1	E12.5
1813	Lrrc63	-0.503522124	-2.04315662	0.885225534	0.346774431	1	E12.5
1814	Cast	-0.354798503	3.804104704	0.884985072	0.346839934	1	E12.5
1815	Srrm4	-0.157303931	7.020936394	0.884349216	0.347013225	1	E12.5
1816	Tns1	-0.261794589	6.011758701	0.884163131	0.347063961	1	E12.5
1817	Gcc2	-0.164382269	5.27039616	0.88403084	0.347100037	1	E12.5
1818	4930429F24Rik	-0.434376253	-0.429541912	0.883651055	0.347203631	1	E12.5
1819	Chfr	0.162641937	6.660068709	0.883584974	0.34722166	1	E12.5
1820	2010204K13Rik	0.271883571	3.320350489	0.883171287	0.347334558	1	E12.5
1821	Samd12	-0.423807376	-0.327095102	0.882648484	0.347477306	1	E12.5
1822	Zfp568	-0.273838329	5.071118092	0.882066325	0.347636354	1	E12.5
1823	LOC100503676	0.367605068	-0.379924277	0.881862329	0.347692109	1	E12.5
1824	Tes	-0.251029232	5.377610121	0.881272311	0.347853441	1	E12.5
1825	Slc13a5	0.511910259	-2.025756141	0.881153065	0.347886059	1	E12.5
1826	Col7a1	-0.427289921	3.342000814	0.880537776	0.348054429	1	E12.5
1827	Ppfibp1	-0.215566628	5.543855312	0.880378432	0.348098051	1	E12.5
1828	Rexo2	0.170966451	5.172941941	0.880333458	0.348110364	1	E12.5
1829	Bcas1	0.549780571	0.893741506	0.880305437	0.348118036	1	E12.5
1830	Aimp2	0.160164451	6.274877393	0.879906431	0.348227308	1	E12.5
1831	Ppa1	0.148415818	7.136081353	0.87921043	0.348418028	1	E12.5
1832	Myl9	-0.620960532	6.052904619	0.879115312	0.348444103	1	E12.5
1833	Tnfrsf19	0.156521592	7.711027019	0.879036018	0.348465842	1	E12.5
1834	Nrg4	-0.49490197	-0.912732297	0.877529101	0.348879333	1	E12.5
1835	Mon2	-0.145782377	6.53073203	0.876669629	0.349115467	1	E12.5
1836	Shmt1	0.185941131	5.585524874	0.876572727	0.349142103	1	E12.5
1837	D030056L22Rik	0.185357576	5.474586836	0.876161317	0.349255224	1	E12.5
1838	Atp1a3	-0.151694949	7.808050517	0.875419771	0.349459244	1	E12.5
1839	Apom	0.534481852	-0.792454599	0.874959475	0.349585965	1	E12.5
1840	Pcdhga2	-0.279771327	3.405136686	0.874778777	0.349635729	1	E12.5
1841	Pigv	0.235484366	3.848014793	0.873573857	0.34996781	1	E12.5
1842	Rara	-0.262709008	5.376667127	0.873556968	0.349972468	1	E12.5
1843	Chrna2	0.539203373	-1.875686883	0.873249112	0.350057385	1	E12.5
1844	Slc9b1	-0.889570814	-2.882172593	0.873171965	0.350078669	1	E12.5
1845	Eif4e2	0.131879625	6.95694921	0.872909767	0.35015102	1	E12.5
1846	Il6st	-0.30837879	6.451431249	0.872676432	0.350215423	1	E12.5
1847	Sod1	0.13491516	7.785025717	0.872492604	0.350266174	1	E12.5
1848	Icam1	-0.457181539	2.968800282	0.872312009	0.350316041	1	E12.5
1849	Il4i1	-0.646498384	-2.586031207	0.872069353	0.35038306	1	E12.5
1850	Mns1	0.188323284	5.342370908	0.871899979	0.350429851	1	E12.5
1851	Slc16a11	0.335146942	0.568561408	0.871898218	0.350430337	1	E12.5
1852	Chaf1b	0.149709649	6.094403656	0.871771614	0.350465318	1	E12.5
1853	Dusp26	0.279225987	5.251811975	0.871569843	0.350521076	1	E12.5
1854	Tmem8	0.282563658	2.752854725	0.871026942	0.350671165	1	E12.5
1855	Hrc	-0.464361355	-1.009836385	0.870976232	0.350685188	1	E12.5
1856	Ube2l3	0.151220305	7.671857358	0.870928929	0.35069827	1	E12.5
1857	Chmp6	0.160111403	6.040047977	0.870774247	0.350741053	1	E12.5
1858	Wdr34	0.171182648	5.567016945	0.87053399	0.35080752	1	E12.5
1859	4933405L10Rik	-0.653920827	-1.769533063	0.870205621	0.35089839	1	E12.5
1860	Akap9	-0.153362854	7.666958229	0.869844594	0.350998335	1	E12.5
1861	Syk	-0.304152179	2.854848406	0.869796849	0.351011555	1	E12.5
1862	Braf	-0.175467725	5.748858341	0.869590295	0.351068757	1	E12.5
1863	Pebp1	0.153720643	7.409900433	0.868895811	0.351261176	1	E12.5
1864	Cox8a	0.14861535	8.084557215	0.868483692	0.351375429	1	E12.5
1865	Arhgap33os	-0.629686894	-2.21181145	0.868474962	0.35137785	1	E12.5
1866	Pou4f3	1.308397642	-1.774354588	0.867242165	0.351719927	1	E12.5
1867	Gt(ROSA)26Sor	-0.319707613	2.057389304	0.867179927	0.351737209	1	E12.5
1868	Spaca1	-0.548307473	-1.04791773	0.867049688	0.351773377	1	E12.5
1869	Crhr2	0.398499269	-1.243064578	0.866717347	0.351865691	1	E12.5
1870	Tpt1	0.209279925	6.051027139	0.866701503	0.351870093	1	E12.5
1871	Rufy2	-0.216381179	5.370149748	0.866559873	0.351909445	1	E12.5
1872	Wbscr17	-0.24585871	4.34430486	0.866087416	0.35204076	1	E12.5
1873	Anapc10	0.215542326	4.226145593	0.865886366	0.352096659	1	E12.5
1874	Fermt2	-0.177909815	6.667862453	0.865482171	0.352209079	1	E12.5
1875	Knstrn	0.147476223	7.035456471	0.865421958	0.35222583	1	E12.5
1876	Frmpd4	-0.43937355	-0.181865054	0.865394174	0.35223356	1	E12.5
1877	Ptpdc1	-0.184072143	4.825993378	0.865269676	0.3522682	1	E12.5
1878	Jam2	0.19634182	6.30434026	0.865023471	0.352336717	1	E12.5
1879	Gid4	0.145397357	6.242544968	0.86453082	0.352473872	1	E12.5
1880	Grhl1	0.345539419	0.063320007	0.864338462	0.352527445	1	E12.5
1881	Polr3d	0.14609014	5.807186852	0.8641768	0.352572477	1	E12.5
1882	Fn1	-0.370843008	9.289728679	0.864007317	0.352619697	1	E12.5
1883	Heatr5b	-0.152515986	5.979855312	0.863732693	0.352696228	1	E12.5
1884	Mcc	-0.353112	2.977702571	0.86365496	0.352717894	1	E12.5
1885	Sox11	-0.157584045	9.564583612	0.862821042	0.352950446	1	E12.5
1886	Ncoa1	-0.157273285	6.131192664	0.862677585	0.352990472	1	E12.5
1887	Myo1b	-0.140602646	7.382954109	0.862468104	0.353048931	1	E12.5
1888	Sorl1	-0.219448639	5.718838804	0.862012982	0.353175985	1	E12.5
1889	Syde2	-0.352652706	3.223665171	0.861732624	0.353254283	1	E12.5
1890	1700007K09Rik	-0.955121636	-3.324879227	0.861706851	0.353261482	1	E12.5
1891	Lgals7	0.352274214	2.01578385	0.861172581	0.353410761	1	E12.5
1892	Itga1	-0.25219862	3.565705704	0.860957816	0.353470792	1	E12.5
1893	Nlrc3	-0.351151456	0.208196322	0.860555265	0.353583351	1	E12.5
1894	Ube2g2	0.146460478	6.682673235	0.860478175	0.353604912	1	E12.5
1895	Shroom4	-0.343475536	3.415287204	0.860068327	0.353719571	1	E12.5
1896	Adam33	-0.75570681	0.543816413	0.859514427	0.353874612	1	E12.5
1897	Zfp52	-0.357711058	0.867299711	0.859487859	0.35388205	1	E12.5
1898	Sctr	0.419446532	-0.528644078	0.859292854	0.353936657	1	E12.5
1899	Atp6v0a2	0.142615485	6.207746197	0.85925313	0.353947782	1	E12.5
1900	Gm3219	0.407318707	-0.854291097	0.858657888	0.354114545	1	E12.5
1901	Bglap	0.709773175	-2.805864121	0.858323969	0.354208142	1	E12.5
1902	Tmem121	0.192094633	5.36051429	0.857879358	0.354332819	1	E12.5
1903	Gda	-0.573353835	-0.710586456	0.857141991	0.354539723	1	E12.5
1904	Snora62	-0.560230705	-1.899927489	0.857126347	0.354544114	1	E12.5
1905	Nmral1	0.151565926	7.129017198	0.857103046	0.354550656	1	E12.5
1906	Gnb4	-0.195398816	4.889021771	0.857034956	0.35456977	1	E12.5
1907	Nova2	-0.140262677	7.435824468	0.856762459	0.354646283	1	E12.5
1908	Cpne1	-0.135963671	6.874953337	0.855597823	0.354973549	1	E12.5
1909	Rps15a-ps6	-0.595314959	-1.944094177	0.8555884	0.354976198	1	E12.5
1910	Ptprv	-0.866515866	0.942979272	0.855199648	0.355085532	1	E12.5
1911	Ap3s2	0.139714409	7.526125266	0.854624168	0.355247466	1	E12.5
1912	Lphn2	-0.174694807	7.930912924	0.853923029	0.355444896	1	E12.5
1913	Igf2	-0.635206774	9.485734345	0.853817357	0.355474664	1	E12.5
1914	3100003L05Rik	0.711408389	-2.677415386	0.852497491	0.355846769	1	E12.5
1915	Nudt21	0.288055104	3.120219855	0.852036159	0.355976956	1	E12.5
1916	Kcnk6	-0.495999833	1.35642537	0.852016636	0.355982467	1	E12.5
1917	Hk3	-0.404704228	0.622118703	0.851668175	0.356080847	1	E12.5
1918	Plat	-0.210745123	5.451538452	0.850928945	0.356289677	1	E12.5
1919	Hkdc1	-0.493753575	-0.848222552	0.850645861	0.356369691	1	E12.5
1920	Actg1	-0.362745329	4.158904823	0.850304613	0.356466179	1	E12.5
1921	Clybl	0.314641545	3.991536969	0.848008394	0.357116365	1	E12.5
1922	Unc13a	-0.209579294	6.129553847	0.847633135	0.357222776	1	E12.5
1923	A930013F10Rik	-0.502285748	2.981035376	0.847631289	0.357223299	1	E12.5
1924	Reck	-0.358072538	5.22629698	0.847208989	0.357343102	1	E12.5
1925	Tdrd5	-0.635103483	-1.505230605	0.847016553	0.357397713	1	E12.5
1926	Fkbp10	-0.411042673	5.712523825	0.846694727	0.357489068	1	E12.5
1927	Mir5620	0.641363828	-2.498588176	0.846623508	0.357509289	1	E12.5
1928	Raet1d	0.414049162	-1.0423344	0.846587376	0.357519548	1	E12.5
1929	Trmt1l	0.164011897	5.580563619	0.846231486	0.357620623	1	E12.5
1930	4933430I17Rik	0.324805766	0.866278108	0.846100958	0.357657703	1	E12.5
1931	C1qbp	0.127179866	7.122162904	0.846099086	0.357658235	1	E12.5
1932	Gab1	-0.167970744	6.270940083	0.846001479	0.357685966	1	E12.5
1933	Atpaf1	0.295888412	2.183452213	0.844888904	0.358002275	1	E12.5
1934	Gm2382	0.320473158	1.121745904	0.844866098	0.358008763	1	E12.5
1935	4930550C14Rik	-0.693261554	-2.676165323	0.844864893	0.358009106	1	E12.5
1936	Bckdk	0.129469041	6.621311156	0.844597789	0.358085103	1	E12.5
1937	Ciapin1	0.145709379	6.491526067	0.844264748	0.358179893	1	E12.5
1938	Mir1291	-0.803220001	-2.825849332	0.843893855	0.358285496	1	E12.5
1939	Lats1	-0.133057472	6.503916061	0.843580424	0.358374772	1	E12.5
1940	Gpr25	0.4811788	-0.875708174	0.842592603	0.358656336	1	E12.5
1941	Cdh11	-0.459177496	7.450379968	0.842385186	0.358715496	1	E12.5
1942	Sgcd	-0.5207914	0.579438262	0.842298053	0.358740353	1	E12.5
1943	Chd8	-0.147541411	7.690678617	0.841657432	0.358923174	1	E12.5
1944	Phc2	0.154359965	8.896213684	0.841250461	0.359039383	1	E12.5
1945	Slc16a4	-0.362165711	-0.014175295	0.840880607	0.359145038	1	E12.5
1946	Spata4	-0.779689971	-3.138163861	0.840863844	0.359149828	1	E12.5
1947	Gm9054	0.522375549	-1.883003449	0.840245975	0.359326431	1	E12.5
1948	Ppp1r3c	-0.380230324	3.153906894	0.840096282	0.359369236	1	E12.5
1949	Lrrc4c	0.223153621	4.279933374	0.839579172	0.359517155	1	E12.5
1950	Nxf2	-0.410048889	-1.031081131	0.839089853	0.359657203	1	E12.5
1951	Rbms1	-0.420281811	5.068616557	0.838322424	0.359876999	1	E12.5
1952	Slc6a6	-0.138981125	7.279653182	0.838169219	0.359920901	1	E12.5
1953	Glp1r	1.210892014	-3.152225141	0.838070216	0.359949274	1	E12.5
1954	Efcab10	0.541749491	-1.516740079	0.837723366	0.360048702	1	E12.5
1955	Nf1	-0.157195415	6.516919869	0.837705025	0.360053961	1	E12.5
1956	Lhx1	0.563795062	4.372464812	0.837568653	0.360093064	1	E12.5
1957	Abl2	-0.143729087	6.322571065	0.837545907	0.360099587	1	E12.5
1958	Mrm1	0.250335633	3.478788786	0.837334483	0.360160224	1	E12.5
1959	Nr2f2	-0.368821523	7.272006233	0.837274778	0.36017735	1	E12.5
1960	Cenpw	0.254222529	4.266044685	0.837078049	0.36023379	1	E12.5
1961	Polr2e	0.139555379	7.310196706	0.837068601	0.3602365	1	E12.5
1962	Ndufb3	0.188774474	5.544226671	0.835558982	0.360670001	1	E12.5
1963	Asic3	-0.48063058	-0.477700671	0.835002357	0.360830022	1	E12.5
1964	Zscan26	-0.200299273	5.171828237	0.834322734	0.361025536	1	E12.5
1965	Mir3060	-0.559246549	-1.386161148	0.833874644	0.361154523	1	E12.5
1966	Ino80d	-0.198782922	5.410341999	0.833819495	0.361170402	1	E12.5
1967	Tgfb3	-0.457153614	4.129442758	0.833689511	0.361207834	1	E12.5
1968	Dab2	-0.576953027	6.210522418	0.833625434	0.361226288	1	E12.5
1969	6720483E21Rik	-0.448239615	-1.230856876	0.833613317	0.361229777	1	E12.5
1970	Rpa3	0.267715934	3.643941578	0.833523171	0.361255742	1	E12.5
1971	Tdp1	0.146070749	6.258407024	0.833172886	0.361356658	1	E12.5
1972	Dok5	0.307390436	4.059719197	0.833056449	0.361390211	1	E12.5
1973	Nol7	0.155604157	6.203555246	0.832563256	0.361532383	1	E12.5
1974	9430076C15Rik	-0.379902426	1.277326422	0.832158176	0.361649211	1	E12.5
1975	Trmt61a	0.199920895	4.658865603	0.831680765	0.361786968	1	E12.5
1976	Myo9a	-0.142137176	6.124773476	0.831133612	0.361944938	1	E12.5
1977	A930004D18Rik	0.204283446	4.349190448	0.83080889	0.362038734	1	E12.5
1978	Edn3	-0.534278658	2.943073939	0.830429913	0.362148245	1	E12.5
1979	Dnajc8	0.131590518	7.189208668	0.830269888	0.3621945	1	E12.5
1980	Bmp1	-0.188630717	6.546535953	0.830212969	0.362210954	1	E12.5
1981	Gm13826	0.23250474	3.871905032	0.830129714	0.362235023	1	E12.5
1982	Pmp22	-0.505696043	4.352793068	0.829924509	0.362294359	1	E12.5
1983	Alpl	0.216823544	4.434235174	0.829388817	0.362449318	1	E12.5
1984	Endov	0.155432958	6.226523547	0.828776422	0.362626578	1	E12.5
1985	Nrarp	0.1539138	7.186957958	0.828768739	0.362628803	1	E12.5
1986	Ptprm	-0.227684473	4.558239222	0.828591738	0.362680059	1	E12.5
1987	Col6a1	-0.789549264	6.054497952	0.828522514	0.362700108	1	E12.5
1988	Shcbp1l	0.534229811	-2.169833564	0.827416322	0.363020692	1	E12.5
1989	Zfp503	-0.183011777	5.840833791	0.827099238	0.363112658	1	E12.5
1990	Cxcl10	-0.679867501	-1.966748489	0.826816095	0.363194807	1	E12.5
1991	A930011O12Rik	-0.31992358	6.513454426	0.826403017	0.3633147	1	E12.5
1992	H6pd	-0.341817397	3.830368708	0.82626857	0.363353735	1	E12.5
1993	Aqp8	0.66630677	-1.934831411	0.825795802	0.363491041	1	E12.5
1994	Neu3	-0.304468218	1.63620407	0.825788477	0.363493169	1	E12.5
1995	Atrnl1	-0.139831022	6.476714022	0.824709232	0.363806885	1	E12.5
1996	Zfp672	0.162639148	5.042139633	0.824524767	0.363860543	1	E12.5
1997	Idi1	0.327868415	1.721289158	0.823767266	0.364081003	1	E12.5
1998	Itpa	0.172649907	5.574894426	0.823499637	0.364158937	1	E12.5
1999	Krt28	0.493536965	-1.84783343	0.822804701	0.364361411	1	E12.5
[truncated: 63,897 more rows]
