# Supplementary material for: Sequential perturbations to mouse corticogenesis following in utero maternal immune activation
Source: eLife. 2021 Mar 5;10:e60100. doi: 10.7554/eLife.60100 (PMC7979158; doi:10.7554/eLife.60100)
Supplement: Supplementary file 16. — Columns indicate gene symbols and names, chromosomal location, genetic category, gene and syndromic scores, number of reports and Mouse Genome Informatics (MGI) symbols for mouse orthologs. 89 mouse orthologs with high confidence SFARI gene scores of one or two were included in the analysis. [file elife-60100-supp16.zip › SupplementaryTable16High_confidence_SFARI_mou_ortho.csv]

gene.symbol	gene.name	chromosome	genetic.category	gene.score	syndromic	number.of.reports	MGI.symbol_ortholog
ADNP	Activity-dependent neuroprotector homeobox	20	Rare Single Gene Mutation, Syndromic	1	1	29	Adnp
ANK2	Ankyrin 2, neuronal	4	Rare Single Gene Mutation	1	0	12	Ank2
ANKRD11	ankyrin repeat domain 11	16	Rare Single Gene Mutation, Syndromic	2	1	40	Ankrd11
ARID1B	AT-rich interaction domain 1B	6	Rare Single Gene Mutation, Syndromic	1	1	37	Arid1b
ASH1L	Ash1 (absent, small, or homeotic)-like (Drosophila)	1	Rare Single Gene Mutation, Syndromic	1	0	12	Ash1l
ASXL3	Additional sex combs like 3 (Drosophila)	18	Rare Single Gene Mutation, Syndromic	1	1	17	Asxl3
BAZ2B	bromodomain adjacent to zinc finger domain 2B	2	Rare Single Gene Mutation	2	0	3	Baz2b
BCKDK	Branched chain ketoacid dehydrogenase kinase	16	Rare Single Gene Mutation	2	0	3	Bckdk
BCL11A	B-cell CLL/lymphoma 11A (zinc finger protein)	2	Rare Single Gene Mutation, Syndromic	2	1	16	Bcl11a
CACNA1D	calcium channel, voltage-dependent, L type, alpha 1D	3	Rare Single Gene Mutation, Syndromic, Genetic Association, Functional	2	0	18	Cacna1d
CACNA1H	calcium channel, voltage-dependent, alpha 1H subunit	16	Rare Single Gene Mutation	2	0	21	Cacna1h
CACNA2D3	Calcium channel, voltage-dependent, alpha 2/delta subunit 3	3	Rare Single Gene Mutation	2	0	5	Cacna2d3
CHD2	Chromodomain helicase DNA binding protein 2	15	Rare Single Gene Mutation, Syndromic	1	1	29	Chd2
CHD8	chromodomain helicase DNA binding protein 8	14	Rare Single Gene Mutation, Functional	1	1	34	Chd8
CIC	capicua transcriptional repressor	19	Rare Single Gene Mutation, Functional	2	1	5	Cic
CNOT3	CCR4-NOT transcription complex subunit 3	19	Rare Single Gene Mutation, Syndromic	2	1	4	Cnot3
CNTN4	contactin 4	3	Rare Single Gene Mutation, Syndromic, Genetic Association	2	0	20	Cntn4
CNTNAP2	contactin associated protein-like 2	7	Rare Single Gene Mutation, Syndromic, Genetic Association	2	1	60	Cntnap2
CTNND2	Catenin (cadherin-associated protein), delta 2	5	Rare Single Gene Mutation	2	0	4	Ctnnd2
CUL3	Cullin 3	2	Rare Single Gene Mutation, Genetic Association	1	0	15	Cul3
CUX1	cut like homeobox 1	7	Rare Single Gene Mutation, Functional	2	0	5	Cux1
DDX3X	DEAD (Asp-Glu-Ala-Asp) box helicase 3, X-linked	X	Rare Single Gene Mutation, Syndromic	2	1	13	D1Pas1
DDX3X	DEAD (Asp-Glu-Ala-Asp) box helicase 3, X-linked	X	Rare Single Gene Mutation, Syndromic	2	1	13	Ddx3x
DEAF1	DEAF1 transcription factor	11	Rare Single Gene Mutation, Syndromic	2	1	14	Deaf1
DIP2C	disco interacting protein 2 homolog C	10	Rare Single Gene Mutation	2	0	2	Dip2c
DSCAM	Down syndrome cell adhesion molecule	21	Rare Single Gene Mutation, Genetic Association	1	0	7	Dscam
DYRK1A	Dual-specificity tyrosine-(Y)-phosphorylation regulated kinase 1A	21	Rare Single Gene Mutation, Syndromic	1	1	33	Dyrk1a
ERBIN	erbb2 interacting protein	5	Rare Single Gene Mutation	2	0	5	Erbin
FOXP1	forkhead box P1	3	Rare Single Gene Mutation, Syndromic, Genetic Association, Functional	2	1	41	Foxp1
GABRB3	gamma-aminobutyric acid (GABA) A receptor, beta 3	15	Rare Single Gene Mutation, Genetic Association	2	0	37	Gabrb3
GIGYF2	GRB10 interacting GYF protein 2	2	Rare Single Gene Mutation	2	0	7	Gigyf2
GRIA1	glutamate ionotropic receptor AMPA type subunit 1	5	Rare Single Gene Mutation	2	0	5	Gria1
GRIN2B	glutamate receptor, inotropic, N-methyl D-apartate 2B	12	Rare Single Gene Mutation, Syndromic, Genetic Association	1	0	48	Grin2b
GRIP1	glutamate receptor interacting protein 1	12	Rare Single Gene Mutation	2	0	12	Grip1
ILF2	Interleukin enhancer binding factor 2	1	Rare Single Gene Mutation	2	0	4	Ilf2
INTS6	Integrator complex subunit 6	13	Rare Single Gene Mutation	2	0	4	Ints6
IRF2BPL	Interferon regulatory factor 2 binding protein-like	14	Rare Single Gene Mutation, Syndromic	2	1	5	Irf2bpl
KAT2B	K(lysine) acetyltransferase 2B	3	Rare Single Gene Mutation	2	0	5	Kat2b
KATNAL2	Katanin p60 subunit A-like 2	18	Rare Single Gene Mutation	1	0	8	Katnal2
KDM5B	Lysine (K)-specific demethylase 5B	1	Rare Single Gene Mutation, Syndromic	2	0	11	Kdm5b
KDM6A	lysine demethylase 6A	X	Rare Single Gene Mutation, Syndromic	2	0	6	Kdm6a
KMT2A	Lysine (K)-specific methyltransferase 2A	11	Rare Single Gene Mutation, Syndromic	1	1	17	Kmt2a
KMT2C	Lysine (K)-specific methyltransferase 2C	7	Rare Single Gene Mutation, Syndromic	2	1	14	Kmt2c
KMT5B	lysine methyltransferase 5B	11	Rare Single Gene Mutation, Syndromic	1	0	9	Kmt5b
LEO1	LEO1 homolog, Paf1/RNA polymerase II complex component	15	Rare Single Gene Mutation	2	0	3	Leo1
MAGEL2	MAGE-like 2	15	Rare Single Gene Mutation, Syndromic	2	1	15	Magel2
MBOAT7	membrane bound O-acyltransferase domain containing 7	19	Rare Single Gene Mutation, Syndromic	2	1	2	Mboat7
MECP2	Methyl CpG binding protein 2	X	Rare Single Gene Mutation, Syndromic, Functional	2	1	70	Mecp2
MED13	mediator complex subunit 13	17	Rare Single Gene Mutation, Syndromic	2	1	4	Med13
MED13L	Mediator complex subunit 13-like	12	Rare Single Gene Mutation, Syndromic	2	1	25	Med13l
MET	met proto-oncogene (hepatocyte growth factor receptor)	7	Rare Single Gene Mutation, Genetic Association, Functional	2	0	37	Met
MYT1L	Myelin transcription factor 1-like	2	Rare Single Gene Mutation, Syndromic, Genetic Association	1	0	16	Myt1l
NAA15	N(alpha)-acetyltransferase 15, NatA auxiliary subunit	4	Rare Single Gene Mutation, Syndromic	1	1	9	Naa15
NCKAP1	NCK-associated protein 1	2	Rare Single Gene Mutation	2	0	7	Nckap1
NLGN3	neuroligin 3	X	Rare Single Gene Mutation	2	0	32	Nlgn3
NRXN1	neurexin 1	2	Rare Single Gene Mutation, Syndromic, Genetic Association	2	0	74	Nrxn1
PHF3	PHD finger protein 3	6	Rare Single Gene Mutation	2	0	2	Phf3
POGZ	Pogo transposable element with ZNF domain	1	Rare Single Gene Mutation, Syndromic	1	1	23	Pogz
PTCHD1	patched domain containing 1	X	Rare Single Gene Mutation, Genetic Association	2	0	11	Ptchd1
PTEN	phosphatase and tensin homolog (mutated in multiple advanced cancers 1)	10	Rare Single Gene Mutation, Syndromic, Functional	1	1	53	Pten
RANBP17	RAN binding protein 17	5	Rare Single Gene Mutation	2	0	4	Ranbp17
RELN	Reelin	7	Rare Single Gene Mutation, Syndromic, Genetic Association, Functional	1	0	48	Reln
RIMS1	Regulating synaptic membrane exocytosis 1	6	Rare Single Gene Mutation, Genetic Association	2	0	5	Rims1
SCN2A	sodium channel, voltage-gated, type II, alpha subunit	2	Rare Single Gene Mutation, Syndromic	1	0	53	Scn2a
SCN9A	sodium voltage-gated channel alpha subunit 9	2	Rare Single Gene Mutation	2	0	5	Scn9a
SETD5	SET domain containing 5	3	Rare Single Gene Mutation, Syndromic	1	1	23	Setd5
SHANK2	SH3 and multiple ankyrin repeat domains 2	11	Rare Single Gene Mutation, Syndromic, Genetic Association, Functional	2	0	28	Shank2
SHANK3	SH3 and multiple ankyrin repeat domains 3	22	Rare Single Gene Mutation, Syndromic, Genetic Association, Functional	1	1	67	Shank3
SLC6A1	Solute carrier family 6 (neurotransmitter transporter), member 1	3	Rare Single Gene Mutation, Syndromic, Genetic Association	2	1	19	Slc6a1
SMARCC2	SWI/SNF related, matrix associated, actin dependent regulator of chromatin, subfamily c, member 2	12	Rare Single Gene Mutation, Syndromic, Functional	2	0	9	Smarcc2
SPAST	Spastin	2	Rare Single Gene Mutation	2	0	8	Spast
SRCAP	Snf2 related CREBBP activator protein	16	Rare Single Gene Mutation	2	0	5	Srcap
SRCAP	Snf2 related CREBBP activator protein	16	Rare Single Gene Mutation	2	0	5	Gm42715
SRSF11	serine and arginine rich splicing factor 11	1	Rare Single Gene Mutation	2	0	4	Srsf11
SYNGAP1	synaptic Ras GTPase activating protein 1	6	Rare Single Gene Mutation, Syndromic	1	1	46	Syngap1
TAOK2	TAO kinase 2	16	Rare Single Gene Mutation, Functional	2	0	5	Taok2
TBL1XR1	transducin beta like 1 X-linked receptor 1	3	Rare Single Gene Mutation, Syndromic	2	0	17	Tbl1xr1
TBR1	T-box, brain, 1	2	Rare Single Gene Mutation, Genetic Association	1	0	24	Tbr1
TCF20	Transcription factor 20 (AR1)	22	Rare Single Gene Mutation	2	0	8	Zfp957
TCF20	Transcription factor 20 (AR1)	22	Rare Single Gene Mutation	2	0	8	Tcf20
TNRC6B	Trinucleotide repeat containing 6B	22	Rare Single Gene Mutation	2	0	6	Tnrc6b
TRIO	Trio Rho guanine nucleotide exchange factor	5	Rare Single Gene Mutation	2	0	20	Trio
TRIP12	Thyroid hormone receptor interactor 12	2	Rare Single Gene Mutation, Syndromic	1	1	14	Trip12
UBN2	ubinuclein 2	7	Rare Single Gene Mutation	2	0	3	Ubn2
UPF3B	UPF3B, regulator of nonsense mediated mRNA decay	X	Rare Single Gene Mutation, Syndromic	2	1	12	Upf3b
USP15	ubiquitin specific peptidase 15	12	Rare Single Gene Mutation	2	0	3	Usp15
USP7	Ubiquitin specific peptidase 7 (herpes virus-associated)	16	Rare Single Gene Mutation, Syndromic	2	0	6	Usp7
WAC	WW domain containing adaptor with coiled-coil	10	Rare Single Gene Mutation, Syndromic	2	1	16	Wac
WDFY3	WD repeat and FYVE domain containing 3	4	Rare Single Gene Mutation, Functional	2	0	12	Wdfy3
