# Supplementary material for: Sequential perturbations to mouse corticogenesis following in utero maternal immune activation
Source: eLife. 2021 Mar 5;10:e60100. doi: 10.7554/eLife.60100 (PMC7979158; doi:10.7554/eLife.60100)
Supplement: Supplementary file 17. [file elife-60100-supp17.zip]

Archive with 1 entries (1 files):
- SupplementaryTable17High_confidence_SFARI_mouSFARI.csv
