# Supplementary material for: Sequential perturbations to mouse corticogenesis following in utero maternal immune activation
Source: eLife. 2021 Mar 5;10:e60100. doi: 10.7554/eLife.60100 (PMC7979158; doi:10.7554/eLife.60100)
Supplement: Supplementary file 18. — Columns signify gene ontology ID number (GO.ID), gene ontology term (Term), the number of annotated genes in the term (Annotated), the number of genes passing FDR < 0.05 for up- or downregulated genes (Significant), the expected number of genes under the null hypothesis, Fisher’s p value (classicFisher), developmental age (Age), direction of differential expression relative to saline (DE_direction), enrichment. [file elife-60100-supp18.zip]

Archive with 1 entries (1 files):
- SupplementaryTable18GO_BP_relevant_to_Fig2d.csv
