# Supplementary material for: Sequential perturbations to mouse corticogenesis following in utero maternal immune activation
Source: eLife. 2021 Mar 5;10:e60100. doi: 10.7554/eLife.60100 (PMC7979158; doi:10.7554/eLife.60100)
Supplement: Supplementary file 18. — Columns signify gene ontology ID number (GO.ID), gene ontology term (Term), the number of annotated genes in the term (Annotated), the number of genes passing FDR < 0.05 for up- or downregulated genes (Significant), the expected number of genes under the null hypothesis, Fisher’s p value (classicFisher), developmental age (Age), direction of differential expression relative to saline (DE_direction), enrichment. [file elife-60100-supp18.zip › SupplementaryTable18GO_BP_relevant_to_Fig2d.csv]

	GO.ID	Term	Annotated	Significant	Expected	classicFisher	Age	DE_direction	Enrichment	GO.ID.Term
1	GO:0006096	glycolytic process	71	9	0.27	2.10E-11	E12.5	Up	1.40955196	GO:0006096.glycolytic process
2	GO:0019320	hexose catabolic process	26	4	0.1	2.70E-06	E12.5	Up	0.819427754	GO:0019320.hexose catabolic process
3	GO:0006081	cellular aldehyde metabolic process	61	5	0.23	3.50E-06	E12.5	Up	0.935117148	GO:0006081.cellular aldehyde metabolic process
4	GO:0006006	glucose metabolic process	174	10	0.67	1.70E-05	E12.5	Up	1.40354186	GO:0006006.glucose metabolic process
5	GO:0071456	cellular response to hypoxia	89	5	0.34	2.30E-05	E12.5	Up	0.905088353	GO:0071456.cellular response to hypoxia
6	GO:0006094	gluconeogenesis	63	4	0.24	9.80E-05	E12.5	Up	0.78035819	GO:0006094.gluconeogenesis
7	GO:0018126	protein hydroxylation	24	3	0.09	1.00E-04	E12.5	Up	0.652334344	GO:0018126.protein hydroxylation
8	GO:0006734	NADH metabolic process	29	3	0.11	0.00018	E12.5	Up	0.646676709	GO:0006734.NADH metabolic process
9	GO:0035886	vascular smooth muscle cell differentiat...	34	3	0.13	0.00029	E12.5	Up	0.641041174	GO:0035886.vascular smooth muscle cell differentiat...
10	GO:0043524	negative regulation of neuron apoptotic ...	175	5	0.67	0.00055	E12.5	Up	0.81857936	GO:0043524.negative regulation of neuron apoptotic ...
11	GO:0060612	adipose tissue development	46	3	0.18	0.00072	E12.5	Up	0.627047902	GO:0060612.adipose tissue development
12	GO:0055114	oxidation-reduction process	774	12	2.97	0.00073	E12.5	Up	1.092883117	GO:0055114.oxidation-reduction process
13	GO:0055001	muscle cell development	173	3	0.66	0.00108	E12.5	Up	0.499197947	GO:0055001.muscle cell development
14	GO:0007224	smoothened signaling pathway	138	5	0.53	0.00112	E12.5	Up	0.854648614	GO:0007224.smoothened signaling pathway
15	GO:1990830	cellular response to leukemia inhibitory...	129	4	0.5	0.0015	E12.5	Up	0.710493383	GO:1990830.cellular response to leukemia inhibitory...
16	GO:0006090	pyruvate metabolic process	95	11	0.36	0.0021	E12.5	Up	1.577766999	GO:0006090.pyruvate metabolic process
17	GO:0030324	lung development	197	5	0.76	0.00255	E12.5	Up	0.795859283	GO:0030324.lung development
18	GO:1901017	negative regulation of potassium ion tra...	20	2	0.08	0.00263	E12.5	Up	0.462526425	GO:1901017.negative regulation of potassium ion tra...
19	GO:0045663	positive regulation of myoblast differen...	21	2	0.08	0.0029	E12.5	Up	0.462526425	GO:0045663.positive regulation of myoblast differen...
20	GO:0071276	cellular response to cadmium ion	21	2	0.08	0.0029	E12.5	Up	0.462526425	GO:0071276.cellular response to cadmium ion
21	GO:0031668	cellular response to extracellular stimu...	198	6	0.76	0.00309	E12.5	Up	0.933362807	GO:0031668.cellular response to extracellular stimu...
22	GO:0007263	nitric oxide mediated signal transductio...	23	2	0.09	0.00348	E12.5	Up	0.459689266	GO:0007263.nitric oxide mediated signal transductio...
23	GO:0003151	outflow tract morphogenesis	80	3	0.31	0.00357	E12.5	Up	0.591288139	GO:0003151.outflow tract morphogenesis
24	GO:0016577	histone demethylation	27	2	0.1	0.00378	E12.5	Up	0.456857675	GO:0016577.histone demethylation
25	GO:1901532	regulation of hematopoietic progenitor c...	24	2	0.09	0.00378	E12.5	Up	0.459689266	GO:1901532.regulation of hematopoietic progenitor c...
26	GO:0030224	monocyte differentiation	24	2	0.09	0.00378	E12.5	Up	0.459689266	GO:0030224.monocyte differentiation
27	GO:0051402	neuron apoptotic process	286	9	1.1	0.00384	E12.5	Up	1.198545679	GO:0051402.neuron apoptotic process
28	GO:0097345	mitochondrial outer membrane permeabiliz...	25	2	0.1	0.0041	E12.5	Up	0.456857675	GO:0097345.mitochondrial outer membrane permeabiliz...
29	GO:1903579	negative regulation of ATP metabolic pro...	26	2	0.1	0.00443	E12.5	Up	0.456857675	GO:1903579.negative regulation of ATP metabolic pro...
30	GO:0001938	positive regulation of endothelial cell ...	88	3	0.34	0.00467	E12.5	Up	0.583160258	GO:0001938.positive regulation of endothelial cell ...
31	GO:0042593	glucose homeostasis	222	4	0.85	0.0047	E12.5	Up	0.621488377	GO:0042593.glucose homeostasis
32	GO:0002040	sprouting angiogenesis	113	4	0.43	0.00484	E12.5	Up	0.728972803	GO:0002040.sprouting angiogenesis
33	GO:0043114	regulation of vascular permeability	28	2	0.11	0.00513	E12.5	Up	0.454031631	GO:0043114.regulation of vascular permeability
34	GO:0010667	negative regulation of cardiac muscle ce...	28	2	0.11	0.00513	E12.5	Up	0.454031631	GO:0010667.negative regulation of cardiac muscle ce...
35	GO:0002052	positive regulation of neuroblast prolif...	28	2	0.11	0.00513	E12.5	Up	0.454031631	GO:0002052.positive regulation of neuroblast prolif...
36	GO:0021904	dorsal/ventral neural tube patterning	30	2	0.12	0.00588	E12.5	Up	0.451211112	GO:0021904.dorsal/ventral neural tube patterning
37	GO:0045601	regulation of endothelial cell different...	30	2	0.12	0.00588	E12.5	Up	0.451211112	GO:0045601.regulation of endothelial cell different...
38	GO:0002092	positive regulation of receptor internal...	30	2	0.12	0.00588	E12.5	Up	0.451211112	GO:0002092.positive regulation of receptor internal...
39	GO:0001556	oocyte maturation	31	2	0.12	0.00627	E12.5	Up	0.451211112	GO:0001556.oocyte maturation
40	GO:0042088	T-helper 1 type immune response	31	2	0.12	0.00627	E12.5	Up	0.451211112	GO:0042088.T-helper 1 type immune response
41	GO:0045879	negative regulation of smoothened signal...	31	2	0.12	0.00627	E12.5	Up	0.451211112	GO:0045879.negative regulation of smoothened signal...
42	GO:0007520	myoblast fusion	33	2	0.13	0.00708	E12.5	Up	0.448396096	GO:0007520.myoblast fusion
43	GO:0021983	pituitary gland development	34	2	0.13	0.0075	E12.5	Up	0.448396096	GO:0021983.pituitary gland development
44	GO:0045686	negative regulation of glial cell differ...	34	2	0.13	0.0075	E12.5	Up	0.448396096	GO:0045686.negative regulation of glial cell differ...
45	GO:1903146	regulation of autophagy of mitochondrion	34	2	0.13	0.0075	E12.5	Up	0.448396096	GO:1903146.regulation of autophagy of mitochondrion
46	GO:0018208	peptidyl-proline modification	35	2	0.13	0.00794	E12.5	Up	0.448396096	GO:0018208.peptidyl-proline modification
47	GO:0021846	cell proliferation in forebrain	35	2	0.13	0.00794	E12.5	Up	0.448396096	GO:0021846.cell proliferation in forebrain
48	GO:0019934	cGMP-mediated signaling	35	2	0.13	0.00794	E12.5	Up	0.448396096	GO:0019934.cGMP-mediated signaling
49	GO:0048710	regulation of astrocyte differentiation	35	2	0.13	0.00794	E12.5	Up	0.448396096	GO:0048710.regulation of astrocyte differentiation
50	GO:0001889	liver development	108	3	0.41	0.00823	E12.5	Up	0.564371406	GO:0001889.liver development
51	GO:0042149	cellular response to glucose starvation	36	2	0.14	0.00838	E12.5	Up	0.445586563	GO:0042149.cellular response to glucose starvation
52	GO:0010677	negative regulation of cellular carbohyd...	37	2	0.14	0.00884	E12.5	Up	0.445586563	GO:0010677.negative regulation of cellular carbohyd...
53	GO:0002053	positive regulation of mesenchymal cell ...	37	2	0.14	0.00884	E12.5	Up	0.445586563	GO:0002053.positive regulation of mesenchymal cell ...
54	GO:0006110	regulation of glycolytic process	39	2	0.15	0.00979	E12.5	Up	0.44278249	GO:0006110.regulation of glycolytic process
55	GO:2001258	negative regulation of cation channel ac...	39	2	0.15	0.00979	E12.5	Up	0.44278249	GO:2001258.negative regulation of cation channel ac...
56	GO:0045766	positive regulation of angiogenesis	166	5	0.64	0.01097	E12.5	Up	0.826232932	GO:0045766.positive regulation of angiogenesis
57	GO:0035883	enteroendocrine cell differentiation	27	2	0.1	0.01129	E12.5	Up	0.456857675	GO:0035883.enteroendocrine cell differentiation
58	GO:0042181	ketone biosynthetic process	42	2	0.16	0.01129	E12.5	Up	0.439983856	GO:0042181.ketone biosynthetic process
59	GO:0048589	developmental growth	696	6	2.67	0.01278	E12.5	Up	0.520205041	GO:0048589.developmental growth
60	GO:0010634	positive regulation of epithelial cell m...	144	5	0.55	0.01334	E12.5	Up	0.849440323	GO:0010634.positive regulation of epithelial cell m...
61	GO:0061005	cell differentiation involved in kidney ...	46	2	0.18	0.01344	E12.5	Up	0.434402824	GO:0061005.cell differentiation involved in kidney ...
62	GO:0030182	neuron differentiation	1367	10	5.25	0.01465	E12.5	Up	0.549338591	GO:0030182.neuron differentiation
63	GO:0015980	energy derivation by oxidation of organi...	228	4	0.87	0.01469	E12.5	Up	0.616564498	GO:0015980.energy derivation by oxidation of organi...
64	GO:0060840	artery development	95	3	0.36	0.01483	E12.5	Up	0.577766999	GO:0060840.artery development
65	GO:0031623	receptor internalization	118	4	0.45	0.01487	E12.5	Up	0.723668772	GO:0031623.receptor internalization
66	GO:0071248	cellular response to metal ion	143	4	0.55	0.01491	E12.5	Up	0.69743723	GO:0071248.cellular response to metal ion
67	GO:0021575	hindbrain morphogenesis	56	2	0.21	0.01505	E12.5	Up	0.42607155	GO:0021575.hindbrain morphogenesis
68	GO:0007588	excretion	49	2	0.19	0.01516	E12.5	Up	0.431620383	GO:0007588.excretion
69	GO:0007507	heart development	576	6	2.21	0.01552	E12.5	Up	0.609432359	GO:0007507.heart development
70	GO:0010823	negative regulation of mitochondrion org...	50	2	0.19	0.01575	E12.5	Up	0.431620383	GO:0010823.negative regulation of mitochondrion org...
71	GO:0046676	negative regulation of insulin secretion	51	2	0.2	0.01636	E12.5	Up	0.428843299	GO:0046676.negative regulation of insulin secretion
72	GO:0035019	somatic stem cell population maintenance	51	2	0.2	0.01636	E12.5	Up	0.428843299	GO:0035019.somatic stem cell population maintenance
73	GO:0030968	endoplasmic reticulum unfolded protein r...	54	2	0.21	0.01823	E12.5	Up	0.42607155	GO:0030968.endoplasmic reticulum unfolded protein r...
74	GO:0060675	ureteric bud morphogenesis	62	3	0.24	0.01846	E12.5	Up	0.610433188	GO:0060675.ureteric bud morphogenesis
75	GO:0001822	kidney development	247	5	0.95	0.0187	E12.5	Up	0.749038426	GO:0001822.kidney development
76	GO:0007411	axon guidance	215	4	0.83	0.01985	E12.5	Up	0.626429118	GO:0007411.axon guidance
77	GO:0008285	negative regulation of cell proliferatio...	608	7	2.33	0.01996	E12.5	Up	0.711149302	GO:0008285.negative regulation of cell proliferatio...
78	GO:0002381	immunoglobulin production involved in im...	49	2	0.19	0.02248	E12.5	Up	0.431620383	GO:0002381.immunoglobulin production involved in im...
79	GO:0043010	camera-type eye development	290	6	1.11	0.02255	E12.5	Up	0.848259239	GO:0043010.camera-type eye development
80	GO:0046031	ADP metabolic process	78	10	0.3	0.02258	E12.5	Up	1.500898236	GO:0046031.ADP metabolic process
81	GO:0032922	circadian regulation of gene expression	61	2	0.23	0.02291	E12.5	Up	0.420543976	GO:0032922.circadian regulation of gene expression
82	GO:2000378	negative regulation of reactive oxygen s...	63	2	0.24	0.02433	E12.5	Up	0.41778811	GO:2000378.negative regulation of reactive oxygen s...
83	GO:0046034	ATP metabolic process	205	11	0.79	0.02437	E12.5	Up	1.466436652	GO:0046034.ATP metabolic process
84	GO:0097755	positive regulation of blood vessel diam...	65	2	0.25	0.02579	E12.5	Up	0.415037499	GO:0097755.positive regulation of blood vessel diam...
85	GO:0042733	embryonic digit morphogenesis	67	2	0.26	0.02728	E12.5	Up	0.412292123	GO:0042733.embryonic digit morphogenesis
86	GO:0048593	camera-type eye morphogenesis	120	3	0.46	0.02732	E12.5	Up	0.551099049	GO:0048593.camera-type eye morphogenesis
87	GO:0045669	positive regulation of osteoblast differ...	69	2	0.26	0.02881	E12.5	Up	0.412292123	GO:0045669.positive regulation of osteoblast differ...
88	GO:0042102	positive regulation of T cell proliferat...	70	2	0.27	0.02958	E12.5	Up	0.40955196	GO:0042102.positive regulation of T cell proliferat...
89	GO:1904659	glucose transmembrane transport	86	2	0.33	0.02993	E12.5	Up	0.393219389	GO:1904659.glucose transmembrane transport
90	GO:0043154	negative regulation of cysteine-type end...	71	2	0.27	0.03037	E12.5	Up	0.40955196	GO:0043154.negative regulation of cysteine-type end...
91	GO:0031327	negative regulation of cellular biosynth...	1333	10	5.12	0.03069	E12.5	Up	0.567753211	GO:0031327.negative regulation of cellular biosynth...
92	GO:0009142	nucleoside triphosphate biosynthetic pro...	132	10	0.51	0.03221	E12.5	Up	1.444838277	GO:0009142.nucleoside triphosphate biosynthetic pro...
93	GO:0051196	regulation of coenzyme metabolic process	48	3	0.18	0.03295	E12.5	Up	0.627047902	GO:0051196.regulation of coenzyme metabolic process
94	GO:0031102	neuron projection regeneration	56	2	0.21	0.03354	E12.5	Up	0.42607155	GO:0031102.neuron projection regeneration
95	GO:0033077	T cell differentiation in thymus	76	2	0.29	0.03441	E12.5	Up	0.4040872	GO:0033077.T cell differentiation in thymus
96	GO:0046902	regulation of mitochondrial membrane per...	49	3	0.19	0.03654	E12.5	Up	0.624265461	GO:0046902.regulation of mitochondrial membrane per...
97	GO:0043525	positive regulation of neuron apoptotic ...	79	2	0.3	0.03693	E12.5	Up	0.401362562	GO:0043525.positive regulation of neuron apoptotic ...
98	GO:0001756	somitogenesis	79	2	0.3	0.03693	E12.5	Up	0.401362562	GO:0001756.somitogenesis
99	GO:0001701	in utero embryonic development	443	6	1.7	0.03746	E12.5	Up	0.715270523	GO:0001701.in utero embryonic development
100	GO:0006796	phosphate-containing compound metabolic ...	2576	20	9.88	0.03967	E12.5	Up	0.748553568	GO:0006796.phosphate-containing compound metabolic ...
101	GO:0034101	erythrocyte homeostasis	132	3	0.51	0.04034	E12.5	Up	0.537947681	GO:0034101.erythrocyte homeostasis
102	GO:0034248	regulation of cellular amide metabolic p...	340	3	1.3	0.04089	E12.5	Up	0.344648171	GO:0034248.regulation of cellular amide metabolic p...
103	GO:0019637	organophosphate metabolic process	816	15	3.13	0.04221	E12.5	Up	1.298672743	GO:0019637.organophosphate metabolic process
104	GO:0120162	positive regulation of cold-induced ther...	86	2	0.33	0.04307	E12.5	Up	0.393219389	GO:0120162.positive regulation of cold-induced ther...
105	GO:1900371	regulation of purine nucleotide biosynth...	61	3	0.23	0.04372	E12.5	Up	0.613189054	GO:1900371.regulation of purine nucleotide biosynth...
106	GO:1903523	negative regulation of blood circulation	37	2	0.14	0.04441	E12.5	Up	0.445586563	GO:1903523.negative regulation of blood circulation
107	GO:0021872	forebrain generation of neurons	86	2	0.33	0.04456	E12.5	Up	0.393219389	GO:0021872.forebrain generation of neurons
108	GO:0060359	response to ammonium ion	88	2	0.34	0.04489	E12.5	Up	0.39051518	GO:0060359.response to ammonium ion
109	GO:0071346	cellular response to interferon-gamma	88	2	0.34	0.04489	E12.5	Up	0.39051518	GO:0071346.cellular response to interferon-gamma
110	GO:0065003	protein-containing complex assembly	1555	7	5.97	0.04675	E12.5	Up	0.12947088	GO:0065003.protein-containing complex assembly
111	GO:0006165	nucleoside diphosphate phosphorylation	86	10	0.33	0.04778	E12.5	Up	1.492755063	GO:0006165.nucleoside diphosphate phosphorylation
112	GO:0046635	positive regulation of alpha-beta T cell...	54	2	0.21	0.04808	E12.5	Up	0.42607155	GO:0046635.positive regulation of alpha-beta T cell...
113	GO:0001836	release of cytochrome c from mitochondri...	58	2	0.22	0.04809	E12.5	Up	0.423305115	GO:0001836.release of cytochrome c from mitochondri...
114	GO:0060021	roof of mouth development	93	2	0.36	0.04957	E12.5	Up	0.385121921	GO:0060021.roof of mouth development
115	GO:0050679	positive regulation of epithelial cell p...	186	5	0.71	0.05001	E12.5	Up	0.808437349	GO:0050679.positive regulation of epithelial cell p...
116	GO:0048592	eye morphogenesis	153	4	0.59	0.05023	E12.5	Up	0.687076718	GO:0048592.eye morphogenesis
117	GO:0009267	cellular response to starvation	133	4	0.51	0.0504	E12.5	Up	0.707872683	GO:0009267.cellular response to starvation
118	GO:0005978	glycogen biosynthetic process	41	2	0.16	0.05163	E12.5	Up	0.439983856	GO:0005978.glycogen biosynthetic process
119	GO:1904888	cranial skeletal system development	63	2	0.24	0.05171	E12.5	Up	0.41778811	GO:1904888.cranial skeletal system development
120	GO:0035148	tube formation	172	2	0.66	0.05207	E12.5	Up	0.306552869	GO:0035148.tube formation
121	GO:0046879	hormone secretion	305	4	1.17	0.05425	E12.5	Up	0.544654512	GO:0046879.hormone secretion
122	GO:0032413	negative regulation of ion transmembrane...	61	3	0.23	0.05434	E12.5	Up	0.613189054	GO:0032413.negative regulation of ion transmembrane...
123	GO:0016485	protein processing	195	4	0.75	0.05452	E12.5	Up	0.646363045	GO:0016485.protein processing
124	GO:0043523	regulation of neuron apoptotic process	259	7	0.99	0.05453	E12.5	Up	1.002406498	GO:0043523.regulation of neuron apoptotic process
125	GO:0019725	cellular homeostasis	758	9	2.91	0.05468	E12.5	Up	0.823677227	GO:0019725.cellular homeostasis
126	GO:0001666	response to hypoxia	196	7	0.75	0.05473	E12.5	Up	1.061400545	GO:0001666.response to hypoxia
127	GO:1904375	regulation of protein localization to ce...	125	2	0.48	0.05552	E12.5	Up	0.353179029	GO:1904375.regulation of protein localization to ce...
128	GO:0019318	hexose metabolic process	203	11	0.78	0.05635	E12.5	Up	1.468930507	GO:0019318.hexose metabolic process
129	GO:0045124	regulation of bone resorption	40	2	0.15	0.05878	E12.5	Up	0.44278249	GO:0045124.regulation of bone resorption
130	GO:0006941	striated muscle contraction	140	2	0.54	0.05916	E12.5	Up	0.337468946	GO:0006941.striated muscle contraction
131	GO:0048598	embryonic morphogenesis	566	6	2.17	0.06012	E12.5	Up	0.6174585	GO:0048598.embryonic morphogenesis
132	GO:0030855	epithelial cell differentiation	502	6	1.93	0.0606	E12.5	Up	0.666576266	GO:0030855.epithelial cell differentiation
133	GO:0021532	neural tube patterning	47	3	0.18	0.0613	E12.5	Up	0.627047902	GO:0021532.neural tube patterning
134	GO:0008584	male gonad development	105	2	0.4	0.06146	E12.5	Up	0.374395515	GO:0008584.male gonad development
135	GO:0031018	endocrine pancreas development	41	2	0.16	0.06234	E12.5	Up	0.439983856	GO:0031018.endocrine pancreas development
136	GO:0021545	cranial nerve development	44	2	0.17	0.06235	E12.5	Up	0.437190642	GO:0021545.cranial nerve development
137	GO:0010665	regulation of cardiac muscle cell apopto...	46	3	0.18	0.06478	E12.5	Up	0.627047902	GO:0010665.regulation of cardiac muscle cell apopto...
138	GO:0002639	positive regulation of immunoglobulin pr...	42	2	0.16	0.06588	E12.5	Up	0.439983856	GO:0002639.positive regulation of immunoglobulin pr...
139	GO:0048041	focal adhesion assembly	74	2	0.28	0.06602	E12.5	Up	0.406816992	GO:0048041.focal adhesion assembly
140	GO:0009952	anterior/posterior pattern specification	192	4	0.74	0.06632	E12.5	Up	0.648874265	GO:0009952.anterior/posterior pattern specification
141	GO:0031324	negative regulation of cellular metaboli...	2157	17	8.28	0.06887	E12.5	Up	0.728248377	GO:0031324.negative regulation of cellular metaboli...
142	GO:0051051	negative regulation of transport	459	6	1.76	0.06985	E12.5	Up	0.702408372	GO:0051051.negative regulation of transport
143	GO:0070988	demethylation	49	3	0.19	0.07172	E12.5	Up	0.624265461	GO:0070988.demethylation
144	GO:1903672	positive regulation of sprouting angioge...	42	2	0.16	0.07293	E12.5	Up	0.439983856	GO:1903672.positive regulation of sprouting angioge...
145	GO:0031952	regulation of protein autophosphorylatio...	43	2	0.17	0.07293	E12.5	Up	0.437190642	GO:0031952.regulation of protein autophosphorylatio...
146	GO:0010039	response to iron ion	20	1	0.08	0.07406	E12.5	Up	0.240134004	GO:0010039.response to iron ion
147	GO:0006817	phosphate ion transport	20	1	0.08	0.07406	E12.5	Up	0.240134004	GO:0006817.phosphate ion transport
148	GO:0032148	activation of protein kinase B activity	20	1	0.08	0.07406	E12.5	Up	0.240134004	GO:0032148.activation of protein kinase B activity
149	GO:0072207	metanephric epithelium development	20	1	0.08	0.07406	E12.5	Up	0.240134004	GO:0072207.metanephric epithelium development
150	GO:0014072	response to isoquinoline alkaloid	20	1	0.08	0.07406	E12.5	Up	0.240134004	GO:0014072.response to isoquinoline alkaloid
151	GO:0046174	polyol catabolic process	20	1	0.08	0.07406	E12.5	Up	0.240134004	GO:0046174.polyol catabolic process
152	GO:0050434	positive regulation of viral transcripti...	20	1	0.08	0.07406	E12.5	Up	0.240134004	GO:0050434.positive regulation of viral transcripti...
153	GO:0032897	negative regulation of viral transcripti...	20	1	0.08	0.07406	E12.5	Up	0.240134004	GO:0032897.negative regulation of viral transcripti...
154	GO:2000773	negative regulation of cellular senescen...	20	1	0.08	0.07406	E12.5	Up	0.240134004	GO:2000773.negative regulation of cellular senescen...
155	GO:0001946	lymphangiogenesis	20	1	0.08	0.07406	E12.5	Up	0.240134004	GO:0001946.lymphangiogenesis
156	GO:0031065	positive regulation of histone deacetyla...	20	1	0.08	0.07406	E12.5	Up	0.240134004	GO:0031065.positive regulation of histone deacetyla...
157	GO:0070242	thymocyte apoptotic process	20	1	0.08	0.07406	E12.5	Up	0.240134004	GO:0070242.thymocyte apoptotic process
158	GO:0032367	intracellular cholesterol transport	20	1	0.08	0.07406	E12.5	Up	0.240134004	GO:0032367.intracellular cholesterol transport
159	GO:1900120	regulation of receptor binding	20	1	0.08	0.07406	E12.5	Up	0.240134004	GO:1900120.regulation of receptor binding
160	GO:0043393	regulation of protein binding	233	3	0.89	0.0773	E12.5	Up	0.441732366	GO:0043393.regulation of protein binding
161	GO:0008053	mitochondrial fusion	21	1	0.08	0.07761	E12.5	Up	0.240134004	GO:0008053.mitochondrial fusion
162	GO:0046688	response to copper ion	21	1	0.08	0.07761	E12.5	Up	0.240134004	GO:0046688.response to copper ion
163	GO:0048305	immunoglobulin secretion	21	1	0.08	0.07761	E12.5	Up	0.240134004	GO:0048305.immunoglobulin secretion
164	GO:0090190	positive regulation of branching involve...	21	1	0.08	0.07761	E12.5	Up	0.240134004	GO:0090190.positive regulation of branching involve...
165	GO:0031290	retinal ganglion cell axon guidance	21	1	0.08	0.07761	E12.5	Up	0.240134004	GO:0031290.retinal ganglion cell axon guidance
166	GO:0002320	lymphoid progenitor cell differentiation	21	1	0.08	0.07761	E12.5	Up	0.240134004	GO:0002320.lymphoid progenitor cell differentiation
167	GO:0072012	glomerulus vasculature development	21	1	0.08	0.07761	E12.5	Up	0.240134004	GO:0072012.glomerulus vasculature development
168	GO:0071880	adenylate cyclase-activating adrenergic ...	21	1	0.08	0.07761	E12.5	Up	0.240134004	GO:0071880.adenylate cyclase-activating adrenergic ...
169	GO:0099625	ventricular cardiac muscle cell membrane...	21	1	0.08	0.07761	E12.5	Up	0.240134004	GO:0099625.ventricular cardiac muscle cell membrane...
170	GO:0031640	killing of cells of other organism	21	1	0.08	0.07761	E12.5	Up	0.240134004	GO:0031640.killing of cells of other organism
171	GO:1901522	positive regulation of transcription fro...	21	1	0.08	0.07761	E12.5	Up	0.240134004	GO:1901522.positive regulation of transcription fro...
172	GO:1902683	regulation of receptor localization to s...	21	1	0.08	0.07761	E12.5	Up	0.240134004	GO:1902683.regulation of receptor localization to s...
173	GO:0030252	growth hormone secretion	21	1	0.08	0.07761	E12.5	Up	0.240134004	GO:0030252.growth hormone secretion
174	GO:0000122	negative regulation of transcription by ...	783	6	3	0.0786	E12.5	Up	0.459431619	GO:0000122.negative regulation of transcription by ...
175	GO:0098609	cell-cell adhesion	619	8	2.38	0.079	E12.5	Up	0.816818902	GO:0098609.cell-cell adhesion
176	GO:0048512	circadian behavior	51	2	0.2	0.07996	E12.5	Up	0.428843299	GO:0048512.circadian behavior
177	GO:0007095	mitotic G2 DNA damage checkpoint	22	1	0.08	0.08116	E12.5	Up	0.240134004	GO:0007095.mitotic G2 DNA damage checkpoint
178	GO:0061298	retina vasculature development in camera...	22	1	0.08	0.08116	E12.5	Up	0.240134004	GO:0061298.retina vasculature development in camera...
179	GO:0043153	entrainment of circadian clock by photop...	22	1	0.08	0.08116	E12.5	Up	0.240134004	GO:0043153.entrainment of circadian clock by photop...
180	GO:0071549	cellular response to dexamethasone stimu...	22	1	0.08	0.08116	E12.5	Up	0.240134004	GO:0071549.cellular response to dexamethasone stimu...
181	GO:0090050	positive regulation of cell migration in...	22	1	0.08	0.08116	E12.5	Up	0.240134004	GO:0090050.positive regulation of cell migration in...
182	GO:0036010	protein localization to endosome	22	1	0.08	0.08116	E12.5	Up	0.240134004	GO:0036010.protein localization to endosome
183	GO:0001774	microglial cell activation	22	1	0.08	0.08116	E12.5	Up	0.240134004	GO:0001774.microglial cell activation
184	GO:0031645	negative regulation of neurological syst...	22	1	0.08	0.08116	E12.5	Up	0.240134004	GO:0031645.negative regulation of neurological syst...
185	GO:2000648	positive regulation of stem cell prolife...	51	3	0.2	0.08203	E12.5	Up	0.621488377	GO:2000648.positive regulation of stem cell prolife...
186	GO:1904063	negative regulation of cation transmembr...	74	3	0.28	0.08215	E12.5	Up	0.59946207	GO:1904063.negative regulation of cation transmembr...
187	GO:0008637	apoptotic mitochondrial changes	108	4	0.41	0.08428	E12.5	Up	0.734296407	GO:0008637.apoptotic mitochondrial changes
188	GO:1905562	regulation of vascular endothelial cell ...	23	1	0.09	0.08469	E12.5	Up	0.237296844	GO:1905562.regulation of vascular endothelial cell ...
189	GO:0046639	negative regulation of alpha-beta T cell...	23	1	0.09	0.08469	E12.5	Up	0.237296844	GO:0046639.negative regulation of alpha-beta T cell...
190	GO:0042474	middle ear morphogenesis	23	1	0.09	0.08469	E12.5	Up	0.237296844	GO:0042474.middle ear morphogenesis
191	GO:0006882	cellular zinc ion homeostasis	23	1	0.09	0.08469	E12.5	Up	0.237296844	GO:0006882.cellular zinc ion homeostasis
192	GO:0043921	modulation by host of viral transcriptio...	23	1	0.09	0.08469	E12.5	Up	0.237296844	GO:0043921.modulation by host of viral transcriptio...
193	GO:0031954	positive regulation of protein autophosp...	23	1	0.09	0.08469	E12.5	Up	0.237296844	GO:0031954.positive regulation of protein autophosp...
194	GO:1900745	positive regulation of p38MAPK cascade	23	1	0.09	0.08469	E12.5	Up	0.237296844	GO:1900745.positive regulation of p38MAPK cascade
195	GO:0090140	regulation of mitochondrial fission	23	1	0.09	0.08469	E12.5	Up	0.237296844	GO:0090140.regulation of mitochondrial fission
196	GO:0046426	negative regulation of JAK-STAT cascade	23	1	0.09	0.08469	E12.5	Up	0.237296844	GO:0046426.negative regulation of JAK-STAT cascade
197	GO:0002478	antigen processing and presentation of e...	23	1	0.09	0.08469	E12.5	Up	0.237296844	GO:0002478.antigen processing and presentation of e...
198	GO:0007339	binding of sperm to zona pellucida	23	1	0.09	0.08469	E12.5	Up	0.237296844	GO:0007339.binding of sperm to zona pellucida
199	GO:0045187	regulation of circadian sleep/wake cycle...	23	1	0.09	0.08469	E12.5	Up	0.237296844	GO:0045187.regulation of circadian sleep/wake cycle...
200	GO:0030325	adrenal gland development	23	1	0.09	0.08469	E12.5	Up	0.237296844	GO:0030325.adrenal gland development
201	GO:0021513	spinal cord dorsal/ventral patterning	23	1	0.09	0.08469	E12.5	Up	0.237296844	GO:0021513.spinal cord dorsal/ventral patterning
202	GO:1903010	regulation of bone development	23	1	0.09	0.08469	E12.5	Up	0.237296844	GO:1903010.regulation of bone development
203	GO:0071616	acyl-CoA biosynthetic process	23	1	0.09	0.08469	E12.5	Up	0.237296844	GO:0071616.acyl-CoA biosynthetic process
204	GO:0099623	regulation of cardiac muscle cell membra...	23	1	0.09	0.08469	E12.5	Up	0.237296844	GO:0099623.regulation of cardiac muscle cell membra...
205	GO:0048521	negative regulation of behavior	23	1	0.09	0.08469	E12.5	Up	0.237296844	GO:0048521.negative regulation of behavior
206	GO:0002068	glandular epithelial cell development	23	1	0.09	0.08469	E12.5	Up	0.237296844	GO:0002068.glandular epithelial cell development
207	GO:0098780	response to mitochondrial depolarisation	23	1	0.09	0.08469	E12.5	Up	0.237296844	GO:0098780.response to mitochondrial depolarisation
208	GO:0043618	regulation of transcription from RNA pol...	48	2	0.18	0.08688	E12.5	Up	0.434402824	GO:0043618.regulation of transcription from RNA pol...
209	GO:0042157	lipoprotein metabolic process	111	2	0.43	0.08723	E12.5	Up	0.366402724	GO:0042157.lipoprotein metabolic process
210	GO:0048469	cell maturation	164	4	0.63	0.08735	E12.5	Up	0.676790079	GO:0048469.cell maturation
211	GO:0010043	response to zinc ion	24	1	0.09	0.08821	E12.5	Up	0.237296844	GO:0010043.response to zinc ion
212	GO:1902473	regulation of protein localization to sy...	24	1	0.09	0.08821	E12.5	Up	0.237296844	GO:1902473.regulation of protein localization to sy...
213	GO:0003338	metanephros morphogenesis	24	1	0.09	0.08821	E12.5	Up	0.237296844	GO:0003338.metanephros morphogenesis
214	GO:0051894	positive regulation of focal adhesion as...	24	1	0.09	0.08821	E12.5	Up	0.237296844	GO:0051894.positive regulation of focal adhesion as...
215	GO:0003309	type B pancreatic cell differentiation	24	1	0.09	0.08821	E12.5	Up	0.237296844	GO:0003309.type B pancreatic cell differentiation
216	GO:0050927	positive regulation of positive chemotax...	24	1	0.09	0.08821	E12.5	Up	0.237296844	GO:0050927.positive regulation of positive chemotax...
217	GO:2000737	negative regulation of stem cell differe...	24	1	0.09	0.08821	E12.5	Up	0.237296844	GO:2000737.negative regulation of stem cell differe...
218	GO:1905939	regulation of gonad development	24	1	0.09	0.08821	E12.5	Up	0.237296844	GO:1905939.regulation of gonad development
219	GO:0021544	subpallium development	24	1	0.09	0.08821	E12.5	Up	0.237296844	GO:0021544.subpallium development
220	GO:0045780	positive regulation of bone resorption	24	1	0.09	0.08821	E12.5	Up	0.237296844	GO:0045780.positive regulation of bone resorption
221	GO:0097150	neuronal stem cell population maintenanc...	24	1	0.09	0.08821	E12.5	Up	0.237296844	GO:0097150.neuronal stem cell population maintenanc...
222	GO:0036003	positive regulation of transcription fro...	24	1	0.09	0.08821	E12.5	Up	0.237296844	GO:0036003.positive regulation of transcription fro...
223	GO:0003085	negative regulation of systemic arterial...	24	1	0.09	0.08821	E12.5	Up	0.237296844	GO:0003085.negative regulation of systemic arterial...
224	GO:0060716	labyrinthine layer blood vessel developm...	24	1	0.09	0.08821	E12.5	Up	0.237296844	GO:0060716.labyrinthine layer blood vessel developm...
225	GO:0045830	positive regulation of isotype switching	24	1	0.09	0.08821	E12.5	Up	0.237296844	GO:0045830.positive regulation of isotype switching
226	GO:0001525	angiogenesis	474	10	1.82	0.08827	E12.5	Up	1.137118856	GO:0001525.angiogenesis
227	GO:0050767	regulation of neurogenesis	895	6	3.43	0.08905	E12.5	Up	0.383898987	GO:0050767.regulation of neurogenesis
228	GO:0042326	negative regulation of phosphorylation	428	4	1.64	0.08946	E12.5	Up	0.43874176	GO:0042326.negative regulation of phosphorylation
229	GO:0090276	regulation of peptide hormone secretion	192	3	0.74	0.08963	E12.5	Up	0.478949263	GO:0090276.regulation of peptide hormone secretion
230	GO:2000352	negative regulation of endothelial cell ...	25	1	0.1	0.09171	E12.5	Up	0.234465254	GO:2000352.negative regulation of endothelial cell ...
231	GO:0001562	response to protozoan	25	1	0.1	0.09171	E12.5	Up	0.234465254	GO:0001562.response to protozoan
232	GO:0060343	trabecula formation	25	1	0.1	0.09171	E12.5	Up	0.234465254	GO:0060343.trabecula formation
233	GO:0051560	mitochondrial calcium ion homeostasis	25	1	0.1	0.09171	E12.5	Up	0.234465254	GO:0051560.mitochondrial calcium ion homeostasis
234	GO:0042753	positive regulation of circadian rhythm	25	1	0.1	0.09171	E12.5	Up	0.234465254	GO:0042753.positive regulation of circadian rhythm
235	GO:0010460	positive regulation of heart rate	25	1	0.1	0.09171	E12.5	Up	0.234465254	GO:0010460.positive regulation of heart rate
236	GO:0044030	regulation of DNA methylation	25	1	0.1	0.09171	E12.5	Up	0.234465254	GO:0044030.regulation of DNA methylation
237	GO:0021801	cerebral cortex radial glia guided migra...	25	1	0.1	0.09171	E12.5	Up	0.234465254	GO:0021801.cerebral cortex radial glia guided migra...
238	GO:0032801	receptor catabolic process	25	1	0.1	0.09171	E12.5	Up	0.234465254	GO:0032801.receptor catabolic process
239	GO:0030318	melanocyte differentiation	25	1	0.1	0.09171	E12.5	Up	0.234465254	GO:0030318.melanocyte differentiation
240	GO:0098901	regulation of cardiac muscle cell action...	25	1	0.1	0.09171	E12.5	Up	0.234465254	GO:0098901.regulation of cardiac muscle cell action...
241	GO:0048026	positive regulation of mRNA splicing, vi...	25	1	0.1	0.09171	E12.5	Up	0.234465254	GO:0048026.positive regulation of mRNA splicing, vi...
242	GO:0086005	ventricular cardiac muscle cell action p...	25	1	0.1	0.09171	E12.5	Up	0.234465254	GO:0086005.ventricular cardiac muscle cell action p...
243	GO:0045822	negative regulation of heart contraction	25	1	0.1	0.09171	E12.5	Up	0.234465254	GO:0045822.negative regulation of heart contraction
244	GO:0051180	vitamin transport	25	1	0.1	0.09171	E12.5	Up	0.234465254	GO:0051180.vitamin transport
245	GO:0048643	positive regulation of skeletal muscle t...	25	1	0.1	0.09171	E12.5	Up	0.234465254	GO:0048643.positive regulation of skeletal muscle t...
246	GO:0042476	odontogenesis	101	2	0.39	0.09408	E12.5	Up	0.377069649	GO:0042476.odontogenesis
247	GO:0043903	regulation of symbiosis, encompassing mu...	184	2	0.71	0.09458	E12.5	Up	0.293864176	GO:0043903.regulation of symbiosis, encompassing mu...
248	GO:0043457	regulation of cellular respiration	26	1	0.1	0.0952	E12.5	Up	0.234465254	GO:0043457.regulation of cellular respiration
249	GO:0060037	pharyngeal system development	26	1	0.1	0.0952	E12.5	Up	0.234465254	GO:0060037.pharyngeal system development
250	GO:0070076	histone lysine demethylation	26	1	0.1	0.0952	E12.5	Up	0.234465254	GO:0070076.histone lysine demethylation
251	GO:0061844	antimicrobial humoral immune response me...	26	1	0.1	0.0952	E12.5	Up	0.234465254	GO:0061844.antimicrobial humoral immune response me...
252	GO:0061036	positive regulation of cartilage develop...	26	1	0.1	0.0952	E12.5	Up	0.234465254	GO:0061036.positive regulation of cartilage develop...
253	GO:0021522	spinal cord motor neuron differentiation	26	1	0.1	0.0952	E12.5	Up	0.234465254	GO:0021522.spinal cord motor neuron differentiation
254	GO:0051446	positive regulation of meiotic cell cycl...	26	1	0.1	0.0952	E12.5	Up	0.234465254	GO:0051446.positive regulation of meiotic cell cycl...
255	GO:0060713	labyrinthine layer morphogenesis	26	1	0.1	0.0952	E12.5	Up	0.234465254	GO:0060713.labyrinthine layer morphogenesis
256	GO:0032369	negative regulation of lipid transport	26	1	0.1	0.0952	E12.5	Up	0.234465254	GO:0032369.negative regulation of lipid transport
257	GO:0002029	desensitization of G protein-coupled rec...	26	1	0.1	0.0952	E12.5	Up	0.234465254	GO:0002029.desensitization of G protein-coupled rec...
258	GO:0006575	cellular modified amino acid metabolic p...	137	2	0.53	0.09713	E12.5	Up	0.340075442	GO:0006575.cellular modified amino acid metabolic p...
259	GO:1905475	regulation of protein localization to me...	167	2	0.64	0.09792	E12.5	Up	0.311659759	GO:1905475.regulation of protein localization to me...
260	GO:0009954	proximal/distal pattern formation	27	1	0.1	0.09868	E12.5	Up	0.234465254	GO:0009954.proximal/distal pattern formation
261	GO:0043951	negative regulation of cAMP-mediated sig...	27	1	0.1	0.09868	E12.5	Up	0.234465254	GO:0043951.negative regulation of cAMP-mediated sig...
262	GO:0006084	acetyl-CoA metabolic process	27	1	0.1	0.09868	E12.5	Up	0.234465254	GO:0006084.acetyl-CoA metabolic process
263	GO:2000144	positive regulation of DNA-templated tra...	27	1	0.1	0.09868	E12.5	Up	0.234465254	GO:2000144.positive regulation of DNA-templated tra...
264	GO:0090200	positive regulation of release of cytoch...	27	1	0.1	0.09868	E12.5	Up	0.234465254	GO:0090200.positive regulation of release of cytoch...
265	GO:0021871	forebrain regionalization	27	1	0.1	0.09868	E12.5	Up	0.234465254	GO:0021871.forebrain regionalization
266	GO:0031061	negative regulation of histone methylati...	27	1	0.1	0.09868	E12.5	Up	0.234465254	GO:0031061.negative regulation of histone methylati...
267	GO:0060914	heart formation	27	1	0.1	0.09868	E12.5	Up	0.234465254	GO:0060914.heart formation
268	GO:0009620	response to fungus	27	1	0.1	0.09868	E12.5	Up	0.234465254	GO:0009620.response to fungus
269	GO:0010939	regulation of necrotic cell death	27	1	0.1	0.09868	E12.5	Up	0.234465254	GO:0010939.regulation of necrotic cell death
270	GO:0005979	regulation of glycogen biosynthetic proc...	27	1	0.1	0.09868	E12.5	Up	0.234465254	GO:0005979.regulation of glycogen biosynthetic proc...
271	GO:0021602	cranial nerve morphogenesis	27	1	0.1	0.09868	E12.5	Up	0.234465254	GO:0021602.cranial nerve morphogenesis
272	GO:2001240	negative regulation of extrinsic apoptot...	27	1	0.1	0.09868	E12.5	Up	0.234465254	GO:2001240.negative regulation of extrinsic apoptot...
273	GO:0051443	positive regulation of ubiquitin-protein...	27	1	0.1	0.09868	E12.5	Up	0.234465254	GO:0051443.positive regulation of ubiquitin-protein...
274	GO:0010719	negative regulation of epithelial to mes...	27	1	0.1	0.09868	E12.5	Up	0.234465254	GO:0010719.negative regulation of epithelial to mes...
275	GO:0043304	regulation of mast cell degranulation	27	1	0.1	0.09868	E12.5	Up	0.234465254	GO:0043304.regulation of mast cell degranulation
276	GO:0050678	regulation of epithelial cell proliferat...	328	6	1.26	0.0988	E12.5	Up	0.813268961	GO:0050678.regulation of epithelial cell proliferat...
277	GO:0046822	regulation of nucleocytoplasmic transpor...	126	2	0.48	0.10109	E12.5	Up	0.353179029	GO:0046822.regulation of nucleocytoplasmic transpor...
278	GO:0030178	negative regulation of Wnt signaling pat...	147	2	0.56	0.10123	E12.5	Up	0.332270039	GO:0030178.negative regulation of Wnt signaling pat...
279	GO:0140115	export across plasma membrane	28	1	0.11	0.10214	E12.5	Up	0.23163921	GO:0140115.export across plasma membrane
280	GO:0044275	cellular carbohydrate catabolic process	28	1	0.11	0.10214	E12.5	Up	0.23163921	GO:0044275.cellular carbohydrate catabolic process
281	GO:0035162	embryonic hemopoiesis	28	1	0.11	0.10214	E12.5	Up	0.23163921	GO:0035162.embryonic hemopoiesis
282	GO:0051570	regulation of histone H3-K9 methylation	28	1	0.11	0.10214	E12.5	Up	0.23163921	GO:0051570.regulation of histone H3-K9 methylation
283	GO:0035767	endothelial cell chemotaxis	28	1	0.11	0.10214	E12.5	Up	0.23163921	GO:0035767.endothelial cell chemotaxis
284	GO:0034381	plasma lipoprotein particle clearance	28	1	0.11	0.10214	E12.5	Up	0.23163921	GO:0034381.plasma lipoprotein particle clearance
285	GO:0046039	GTP metabolic process	28	1	0.11	0.10214	E12.5	Up	0.23163921	GO:0046039.GTP metabolic process
286	GO:0002026	regulation of the force of heart contrac...	28	1	0.11	0.10214	E12.5	Up	0.23163921	GO:0002026.regulation of the force of heart contrac...
287	GO:0045776	negative regulation of blood pressure	53	2	0.2	0.10403	E12.5	Up	0.428843299	GO:0045776.negative regulation of blood pressure
288	GO:0045744	negative regulation of G protein-coupled...	55	2	0.21	0.10404	E12.5	Up	0.42607155	GO:0045744.negative regulation of G protein-coupled...
289	GO:0035051	cardiocyte differentiation	161	2	0.62	0.10474	E12.5	Up	0.316784792	GO:0035051.cardiocyte differentiation
290	GO:0051924	regulation of calcium ion transport	230	4	0.88	0.10501	E12.5	Up	0.614108846	GO:0051924.regulation of calcium ion transport
291	GO:0008360	regulation of cell shape	144	2	0.55	0.10558	E12.5	Up	0.334867151	GO:0008360.regulation of cell shape
292	GO:0032467	positive regulation of cytokinesis	29	1	0.11	0.1056	E12.5	Up	0.23163921	GO:0032467.positive regulation of cytokinesis
293	GO:0002455	humoral immune response mediated by circ...	29	1	0.11	0.1056	E12.5	Up	0.23163921	GO:0002455.humoral immune response mediated by circ...
294	GO:0044003	modification by symbiont of host morphol...	29	1	0.11	0.1056	E12.5	Up	0.23163921	GO:0044003.modification by symbiont of host morphol...
295	GO:0010971	positive regulation of G2/M transition o...	29	1	0.11	0.1056	E12.5	Up	0.23163921	GO:0010971.positive regulation of G2/M transition o...
296	GO:0099645	neurotransmitter receptor localization t...	29	1	0.11	0.1056	E12.5	Up	0.23163921	GO:0099645.neurotransmitter receptor localization t...
297	GO:0098900	regulation of action potential	55	2	0.21	0.10742	E12.5	Up	0.42607155	GO:0098900.regulation of action potential
298	GO:0033137	negative regulation of peptidyl-serine p...	30	1	0.12	0.10903	E12.5	Up	0.22881869	GO:0033137.negative regulation of peptidyl-serine p...
299	GO:0070528	protein kinase C signaling	30	1	0.12	0.10903	E12.5	Up	0.22881869	GO:0070528.protein kinase C signaling
300	GO:0043243	positive regulation of protein complex d...	30	1	0.12	0.10903	E12.5	Up	0.22881869	GO:0043243.positive regulation of protein complex d...
301	GO:0002931	response to ischemia	30	1	0.12	0.10903	E12.5	Up	0.22881869	GO:0002931.response to ischemia
302	GO:0001919	regulation of receptor recycling	30	1	0.12	0.10903	E12.5	Up	0.22881869	GO:0001919.regulation of receptor recycling
303	GO:1902895	positive regulation of pri-miRNA transcr...	30	1	0.12	0.10903	E12.5	Up	0.22881869	GO:1902895.positive regulation of pri-miRNA transcr...
304	GO:0048665	neuron fate specification	30	1	0.12	0.10903	E12.5	Up	0.22881869	GO:0048665.neuron fate specification
305	GO:2000736	regulation of stem cell differentiation	55	2	0.21	0.1108	E12.5	Up	0.42607155	GO:2000736.regulation of stem cell differentiation
306	GO:0061138	morphogenesis of a branching epithelium	203	4	0.78	0.1114	E12.5	Up	0.638855509	GO:0061138.morphogenesis of a branching epithelium
307	GO:0051281	positive regulation of release of seques...	31	1	0.12	0.11246	E12.5	Up	0.22881869	GO:0051281.positive regulation of release of seques...
308	GO:0042462	eye photoreceptor cell development	31	1	0.12	0.11246	E12.5	Up	0.22881869	GO:0042462.eye photoreceptor cell development
309	GO:0006506	GPI anchor biosynthetic process	31	1	0.12	0.11246	E12.5	Up	0.22881869	GO:0006506.GPI anchor biosynthetic process
310	GO:0045932	negative regulation of muscle contractio...	31	1	0.12	0.11246	E12.5	Up	0.22881869	GO:0045932.negative regulation of muscle contractio...
311	GO:0010955	negative regulation of protein processin...	31	1	0.12	0.11246	E12.5	Up	0.22881869	GO:0010955.negative regulation of protein processin...
312	GO:2000036	regulation of stem cell population maint...	31	1	0.12	0.11246	E12.5	Up	0.22881869	GO:2000036.regulation of stem cell population maint...
313	GO:0060249	anatomical structure homeostasis	345	4	1.32	0.11248	E12.5	Up	0.510000443	GO:0060249.anatomical structure homeostasis
314	GO:0006826	iron ion transport	32	1	0.12	0.11587	E12.5	Up	0.22881869	GO:0006826.iron ion transport
315	GO:0010661	positive regulation of muscle cell apopt...	32	1	0.12	0.11587	E12.5	Up	0.22881869	GO:0010661.positive regulation of muscle cell apopt...
316	GO:0006576	cellular biogenic amine metabolic proces...	32	1	0.12	0.11587	E12.5	Up	0.22881869	GO:0006576.cellular biogenic amine metabolic proces...
317	GO:1905606	regulation of presynapse assembly	32	1	0.12	0.11587	E12.5	Up	0.22881869	GO:1905606.regulation of presynapse assembly
318	GO:0099560	synaptic membrane adhesion	32	1	0.12	0.11587	E12.5	Up	0.22881869	GO:0099560.synaptic membrane adhesion
319	GO:0060977	coronary vasculature morphogenesis	32	1	0.12	0.11587	E12.5	Up	0.22881869	GO:0060977.coronary vasculature morphogenesis
320	GO:0030947	regulation of vascular endothelial growt...	32	1	0.12	0.11587	E12.5	Up	0.22881869	GO:0030947.regulation of vascular endothelial growt...
321	GO:0048566	embryonic digestive tract development	32	1	0.12	0.11587	E12.5	Up	0.22881869	GO:0048566.embryonic digestive tract development
322	GO:0046885	regulation of hormone biosynthetic proce...	32	1	0.12	0.11587	E12.5	Up	0.22881869	GO:0046885.regulation of hormone biosynthetic proce...
323	GO:0042116	macrophage activation	55	2	0.21	0.1175	E12.5	Up	0.42607155	GO:0042116.macrophage activation
324	GO:0043950	positive regulation of cAMP-mediated sig...	33	1	0.13	0.11927	E12.5	Up	0.226003675	GO:0043950.positive regulation of cAMP-mediated sig...
325	GO:0072210	metanephric nephron development	33	1	0.13	0.11927	E12.5	Up	0.226003675	GO:0072210.metanephric nephron development
326	GO:0090162	establishment of epithelial cell polarit...	33	1	0.13	0.11927	E12.5	Up	0.226003675	GO:0090162.establishment of epithelial cell polarit...
327	GO:0035909	aorta morphogenesis	33	1	0.13	0.11927	E12.5	Up	0.226003675	GO:0035909.aorta morphogenesis
328	GO:1904707	positive regulation of vascular smooth m...	33	1	0.13	0.11927	E12.5	Up	0.226003675	GO:1904707.positive regulation of vascular smooth m...
329	GO:0060441	epithelial tube branching involved in lu...	33	1	0.13	0.11927	E12.5	Up	0.226003675	GO:0060441.epithelial tube branching involved in lu...
330	GO:0038083	peptidyl-tyrosine autophosphorylation	33	1	0.13	0.11927	E12.5	Up	0.226003675	GO:0038083.peptidyl-tyrosine autophosphorylation
331	GO:0086091	regulation of heart rate by cardiac cond...	33	1	0.13	0.11927	E12.5	Up	0.226003675	GO:0086091.regulation of heart rate by cardiac cond...
332	GO:0030225	macrophage differentiation	33	1	0.13	0.11927	E12.5	Up	0.226003675	GO:0030225.macrophage differentiation
333	GO:0001658	branching involved in ureteric bud morph...	57	2	0.22	0.12085	E12.5	Up	0.423305115	GO:0001658.branching involved in ureteric bud morph...
334	GO:0048844	artery morphogenesis	67	2	0.26	0.12092	E12.5	Up	0.412292123	GO:0048844.artery morphogenesis
335	GO:0001656	metanephros development	76	2	0.29	0.12099	E12.5	Up	0.4040872	GO:0001656.metanephros development
336	GO:0010092	specification of animal organ identity	34	1	0.13	0.12266	E12.5	Up	0.226003675	GO:0010092.specification of animal organ identity
337	GO:0034122	negative regulation of toll-like recepto...	34	1	0.13	0.12266	E12.5	Up	0.226003675	GO:0034122.negative regulation of toll-like recepto...
338	GO:0007595	lactation	34	1	0.13	0.12266	E12.5	Up	0.226003675	GO:0007595.lactation
339	GO:0046470	phosphatidylcholine metabolic process	34	1	0.13	0.12266	E12.5	Up	0.226003675	GO:0046470.phosphatidylcholine metabolic process
340	GO:1990090	cellular response to nerve growth factor...	34	1	0.13	0.12266	E12.5	Up	0.226003675	GO:1990090.cellular response to nerve growth factor...
341	GO:0038084	vascular endothelial growth factor signa...	34	1	0.13	0.12266	E12.5	Up	0.226003675	GO:0038084.vascular endothelial growth factor signa...
342	GO:0048821	erythrocyte development	34	1	0.13	0.12266	E12.5	Up	0.226003675	GO:0048821.erythrocyte development
343	GO:0048841	regulation of axon extension involved in...	34	1	0.13	0.12266	E12.5	Up	0.226003675	GO:0048841.regulation of axon extension involved in...
344	GO:0048011	neurotrophin TRK receptor signaling path...	34	1	0.13	0.12266	E12.5	Up	0.226003675	GO:0048011.neurotrophin TRK receptor signaling path...
345	GO:0048520	positive regulation of behavior	34	1	0.13	0.12266	E12.5	Up	0.226003675	GO:0048520.positive regulation of behavior
346	GO:0043536	positive regulation of blood vessel endo...	57	2	0.22	0.12417	E12.5	Up	0.423305115	GO:0043536.positive regulation of blood vessel endo...
347	GO:0051851	modification by host of symbiont morphol...	58	2	0.22	0.12418	E12.5	Up	0.423305115	GO:0051851.modification by host of symbiont morphol...
348	GO:0032787	monocarboxylic acid metabolic process	434	12	1.67	0.12583	E12.5	Up	1.34977608	GO:0032787.monocarboxylic acid metabolic process
349	GO:1901216	positive regulation of neuron death	115	3	0.44	0.12583	E12.5	Up	0.556393349	GO:1901216.positive regulation of neuron death
350	GO:0010518	positive regulation of phospholipase act...	35	1	0.13	0.12603	E12.5	Up	0.226003675	GO:0010518.positive regulation of phospholipase act...
351	GO:0043277	apoptotic cell clearance	35	1	0.13	0.12603	E12.5	Up	0.226003675	GO:0043277.apoptotic cell clearance
352	GO:0030513	positive regulation of BMP signaling pat...	35	1	0.13	0.12603	E12.5	Up	0.226003675	GO:0030513.positive regulation of BMP signaling pat...
353	GO:0003156	regulation of animal organ formation	35	1	0.13	0.12603	E12.5	Up	0.226003675	GO:0003156.regulation of animal organ formation
354	GO:0007143	female meiotic nuclear division	35	1	0.13	0.12603	E12.5	Up	0.226003675	GO:0007143.female meiotic nuclear division
355	GO:0060251	regulation of glial cell proliferation	35	1	0.13	0.12603	E12.5	Up	0.226003675	GO:0060251.regulation of glial cell proliferation
356	GO:0009409	response to cold	35	1	0.13	0.12603	E12.5	Up	0.226003675	GO:0009409.response to cold
357	GO:0048878	chemical homeostasis	956	11	3.67	0.12684	E12.5	Up	0.883968007	GO:0048878.chemical homeostasis
358	GO:1901385	regulation of voltage-gated calcium chan...	36	1	0.14	0.1294	E12.5	Up	0.223194141	GO:1901385.regulation of voltage-gated calcium chan...
359	GO:0033144	negative regulation of intracellular ste...	36	1	0.14	0.1294	E12.5	Up	0.223194141	GO:0033144.negative regulation of intracellular ste...
360	GO:0030890	positive regulation of B cell proliferat...	36	1	0.14	0.1294	E12.5	Up	0.223194141	GO:0030890.positive regulation of B cell proliferat...
361	GO:0030857	negative regulation of epithelial cell d...	36	1	0.14	0.1294	E12.5	Up	0.223194141	GO:0030857.negative regulation of epithelial cell d...
362	GO:0040019	positive regulation of embryonic develop...	36	1	0.14	0.1294	E12.5	Up	0.223194141	GO:0040019.positive regulation of embryonic develop...
363	GO:0090279	regulation of calcium ion import	36	1	0.14	0.1294	E12.5	Up	0.223194141	GO:0090279.regulation of calcium ion import
364	GO:0060122	inner ear receptor cell stereocilium org...	36	1	0.14	0.1294	E12.5	Up	0.223194141	GO:0060122.inner ear receptor cell stereocilium org...
365	GO:1901021	positive regulation of calcium ion trans...	36	1	0.14	0.1294	E12.5	Up	0.223194141	GO:1901021.positive regulation of calcium ion trans...
366	GO:0030261	chromosome condensation	36	1	0.14	0.1294	E12.5	Up	0.223194141	GO:0030261.chromosome condensation
367	GO:0008284	positive regulation of cell proliferatio...	848	12	3.25	0.13015	E12.5	Up	1.043068722	GO:0008284.positive regulation of cell proliferatio...
368	GO:0009166	nucleotide catabolic process	114	10	0.44	0.13106	E12.5	Up	1.463283944	GO:0009166.nucleotide catabolic process
369	GO:0032869	cellular response to insulin stimulus	165	2	0.63	0.132	E12.5	Up	0.31422	GO:0032869.cellular response to insulin stimulus
370	GO:2000826	regulation of heart morphogenesis	37	1	0.14	0.13274	E12.5	Up	0.223194141	GO:2000826.regulation of heart morphogenesis
371	GO:0086004	regulation of cardiac muscle cell contra...	37	1	0.14	0.13274	E12.5	Up	0.223194141	GO:0086004.regulation of cardiac muscle cell contra...
372	GO:0045880	positive regulation of smoothened signal...	37	1	0.14	0.13274	E12.5	Up	0.223194141	GO:0045880.positive regulation of smoothened signal...
373	GO:0032374	regulation of cholesterol transport	37	1	0.14	0.13274	E12.5	Up	0.223194141	GO:0032374.regulation of cholesterol transport
374	GO:0098754	detoxification	37	1	0.14	0.13274	E12.5	Up	0.223194141	GO:0098754.detoxification
375	GO:0048704	embryonic skeletal system morphogenesis	87	2	0.33	0.1343	E12.5	Up	0.393219389	GO:0048704.embryonic skeletal system morphogenesis
376	GO:1901605	alpha-amino acid metabolic process	167	2	0.64	0.13459	E12.5	Up	0.311659759	GO:1901605.alpha-amino acid metabolic process
377	GO:0010595	positive regulation of endothelial cell ...	96	3	0.37	0.1354	E12.5	Up	0.575077912	GO:0010595.positive regulation of endothelial cell ...
378	GO:1901998	toxin transport	38	1	0.15	0.13608	E12.5	Up	0.220390068	GO:1901998.toxin transport
379	GO:0040018	positive regulation of multicellular org...	38	1	0.15	0.13608	E12.5	Up	0.220390068	GO:0040018.positive regulation of multicellular org...
380	GO:0048255	mRNA stabilization	38	1	0.15	0.13608	E12.5	Up	0.220390068	GO:0048255.mRNA stabilization
381	GO:0072595	maintenance of protein localization in o...	38	1	0.15	0.13608	E12.5	Up	0.220390068	GO:0072595.maintenance of protein localization in o...
382	GO:0071542	dopaminergic neuron differentiation	38	1	0.15	0.13608	E12.5	Up	0.220390068	GO:0071542.dopaminergic neuron differentiation
383	GO:0042531	positive regulation of tyrosine phosphor...	38	1	0.15	0.13608	E12.5	Up	0.220390068	GO:0042531.positive regulation of tyrosine phosphor...
384	GO:0045747	positive regulation of Notch signaling p...	38	1	0.15	0.13608	E12.5	Up	0.220390068	GO:0045747.positive regulation of Notch signaling p...
385	GO:0001709	cell fate determination	38	1	0.15	0.13608	E12.5	Up	0.220390068	GO:0001709.cell fate determination
386	GO:0051607	defense response to virus	170	2	0.65	0.13851	E12.5	Up	0.309104055	GO:0051607.defense response to virus
387	GO:0010951	negative regulation of endopeptidase act...	115	3	0.44	0.13878	E12.5	Up	0.556393349	GO:0010951.negative regulation of endopeptidase act...
388	GO:0048873	homeostasis of number of cells within a ...	39	1	0.15	0.1394	E12.5	Up	0.220390068	GO:0048873.homeostasis of number of cells within a ...
389	GO:0006284	base-excision repair	39	1	0.15	0.1394	E12.5	Up	0.220390068	GO:0006284.base-excision repair
390	GO:0045058	T cell selection	39	1	0.15	0.1394	E12.5	Up	0.220390068	GO:0045058.T cell selection
391	GO:0097191	extrinsic apoptotic signaling pathway	208	3	0.8	0.13959	E12.5	Up	0.4639471	GO:0097191.extrinsic apoptotic signaling pathway
392	GO:0006950	response to stress	2830	21	10.86	0.14058	E12.5	Up	0.713118852	GO:0006950.response to stress
393	GO:0031330	negative regulation of cellular cataboli...	228	3	0.87	0.14061	E12.5	Up	0.446639497	GO:0031330.negative regulation of cellular cataboli...
394	GO:0051781	positive regulation of cell division	69	2	0.26	0.14068	E12.5	Up	0.412292123	GO:0051781.positive regulation of cell division
395	GO:2000179	positive regulation of neural precursor ...	69	3	0.26	0.14159	E12.5	Up	0.6049372	GO:2000179.positive regulation of neural precursor ...
396	GO:0010907	positive regulation of glucose metabolic...	40	1	0.15	0.14271	E12.5	Up	0.220390068	GO:0010907.positive regulation of glucose metabolic...
397	GO:0031638	zymogen activation	40	1	0.15	0.14271	E12.5	Up	0.220390068	GO:0031638.zymogen activation
398	GO:0051480	regulation of cytosolic calcium ion conc...	290	3	1.11	0.14354	E12.5	Up	0.38882762	GO:0051480.regulation of cytosolic calcium ion conc...
399	GO:0001708	cell fate specification	71	2	0.27	0.14395	E12.5	Up	0.40955196	GO:0001708.cell fate specification
400	GO:0010605	negative regulation of macromolecule met...	2206	16	8.46	0.14489	E12.5	Up	0.641710918	GO:0010605.negative regulation of macromolecule met...
401	GO:0046638	positive regulation of alpha-beta T cell...	41	1	0.16	0.14601	E12.5	Up	0.217591435	GO:0046638.positive regulation of alpha-beta T cell...
402	GO:0045740	positive regulation of DNA replication	41	1	0.16	0.14601	E12.5	Up	0.217591435	GO:0045740.positive regulation of DNA replication
403	GO:0009966	regulation of signal transduction	2433	18	9.34	0.14646	E12.5	Up	0.681588837	GO:0009966.regulation of signal transduction
404	GO:0007498	mesoderm development	105	2	0.4	0.14749	E12.5	Up	0.374395515	GO:0007498.mesoderm development
405	GO:0001764	neuron migration	177	2	0.68	0.14773	E12.5	Up	0.301463992	GO:0001764.neuron migration
406	GO:0019228	neuronal action potential	42	1	0.16	0.1493	E12.5	Up	0.217591435	GO:0019228.neuronal action potential
407	GO:0034308	primary alcohol metabolic process	42	1	0.16	0.1493	E12.5	Up	0.217591435	GO:0034308.primary alcohol metabolic process
408	GO:0048565	digestive tract development	105	2	0.4	0.15072	E12.5	Up	0.374395515	GO:0048565.digestive tract development
409	GO:0016202	regulation of striated muscle tissue dev...	148	2	0.57	0.15112	E12.5	Up	0.329677594	GO:0016202.regulation of striated muscle tissue dev...
410	GO:0001569	branching involved in blood vessel morph...	43	1	0.17	0.15257	E12.5	Up	0.21479822	GO:0001569.branching involved in blood vessel morph...
411	GO:0042491	inner ear auditory receptor cell differe...	43	1	0.17	0.15257	E12.5	Up	0.21479822	GO:0042491.inner ear auditory receptor cell differe...
412	GO:0090303	positive regulation of wound healing	43	1	0.17	0.15257	E12.5	Up	0.21479822	GO:0090303.positive regulation of wound healing
413	GO:0018198	peptidyl-cysteine modification	43	1	0.17	0.15257	E12.5	Up	0.21479822	GO:0018198.peptidyl-cysteine modification
414	GO:0006879	cellular iron ion homeostasis	43	1	0.17	0.15257	E12.5	Up	0.21479822	GO:0006879.cellular iron ion homeostasis
415	GO:0042771	intrinsic apoptotic signaling pathway in...	43	1	0.17	0.15257	E12.5	Up	0.21479822	GO:0042771.intrinsic apoptotic signaling pathway in...
416	GO:0048713	regulation of oligodendrocyte differenti...	43	1	0.17	0.15257	E12.5	Up	0.21479822	GO:0048713.regulation of oligodendrocyte differenti...
417	GO:0071364	cellular response to epidermal growth fa...	43	1	0.17	0.15257	E12.5	Up	0.21479822	GO:0071364.cellular response to epidermal growth fa...
418	GO:0040014	regulation of multicellular organism gro...	82	2	0.31	0.15372	E12.5	Up	0.398643061	GO:0040014.regulation of multicellular organism gro...
419	GO:0044262	cellular carbohydrate metabolic process	253	7	0.97	0.15461	E12.5	Up	1.007231569	GO:0044262.cellular carbohydrate metabolic process
420	GO:0008631	intrinsic apoptotic signaling pathway in...	44	1	0.17	0.15583	E12.5	Up	0.21479822	GO:0008631.intrinsic apoptotic signaling pathway in...
421	GO:0032007	negative regulation of TOR signaling	44	1	0.17	0.15583	E12.5	Up	0.21479822	GO:0032007.negative regulation of TOR signaling
422	GO:0050873	brown fat cell differentiation	44	1	0.17	0.15583	E12.5	Up	0.21479822	GO:0050873.brown fat cell differentiation
423	GO:0048663	neuron fate commitment	75	2	0.29	0.15685	E12.5	Up	0.4040872	GO:0048663.neuron fate commitment
424	GO:0010508	positive regulation of autophagy	108	2	0.41	0.15716	E12.5	Up	0.371726328	GO:0010508.positive regulation of autophagy
425	GO:0045687	positive regulation of glial cell differ...	45	1	0.17	0.15908	E12.5	Up	0.21479822	GO:0045687.positive regulation of glial cell differ...
426	GO:0048483	autonomic nervous system development	45	1	0.17	0.15908	E12.5	Up	0.21479822	GO:0048483.autonomic nervous system development
427	GO:0090102	cochlea development	45	1	0.17	0.15908	E12.5	Up	0.21479822	GO:0090102.cochlea development
428	GO:0120163	negative regulation of cold-induced ther...	45	1	0.17	0.15908	E12.5	Up	0.21479822	GO:0120163.negative regulation of cold-induced ther...
429	GO:0032330	regulation of chondrocyte differentiatio...	45	1	0.17	0.15908	E12.5	Up	0.21479822	GO:0032330.regulation of chondrocyte differentiatio...
430	GO:0035196	production of miRNAs involved in gene si...	46	1	0.18	0.16232	E12.5	Up	0.212010403	GO:0035196.production of miRNAs involved in gene si...
431	GO:0060412	ventricular septum morphogenesis	46	1	0.18	0.16232	E12.5	Up	0.212010403	GO:0060412.ventricular septum morphogenesis
432	GO:0006406	mRNA export from nucleus	46	1	0.18	0.16232	E12.5	Up	0.212010403	GO:0006406.mRNA export from nucleus
433	GO:0010799	regulation of peptidyl-threonine phospho...	46	1	0.18	0.16232	E12.5	Up	0.212010403	GO:0010799.regulation of peptidyl-threonine phospho...
434	GO:0010822	positive regulation of mitochondrion org...	74	2	0.28	0.1632	E12.5	Up	0.406816992	GO:0010822.positive regulation of mitochondrion org...
435	GO:0007589	body fluid secretion	81	2	0.31	0.16327	E12.5	Up	0.398643061	GO:0007589.body fluid secretion
436	GO:0046474	glycerophospholipid biosynthetic process	102	2	0.39	0.16348	E12.5	Up	0.377069649	GO:0046474.glycerophospholipid biosynthetic process
437	GO:0022408	negative regulation of cell-cell adhesio...	151	3	0.58	0.16446	E12.5	Up	0.519734878	GO:0022408.negative regulation of cell-cell adhesio...
438	GO:0045604	regulation of epidermal cell differentia...	47	1	0.18	0.16554	E12.5	Up	0.212010403	GO:0045604.regulation of epidermal cell differentia...
439	GO:0031103	axon regeneration	47	1	0.18	0.16554	E12.5	Up	0.212010403	GO:0031103.axon regeneration
440	GO:0030521	androgen receptor signaling pathway	47	1	0.18	0.16554	E12.5	Up	0.212010403	GO:0030521.androgen receptor signaling pathway
441	GO:0009790	embryo development	1057	10	4.06	0.16575	E12.5	Up	0.727379545	GO:0009790.embryo development
442	GO:0045930	negative regulation of mitotic cell cycl...	218	2	0.84	0.16782	E12.5	Up	0.261386553	GO:0045930.negative regulation of mitotic cell cycl...
443	GO:0060428	lung epithelium development	48	1	0.18	0.16875	E12.5	Up	0.212010403	GO:0060428.lung epithelium development
444	GO:0001974	blood vessel remodeling	48	1	0.18	0.16875	E12.5	Up	0.212010403	GO:0001974.blood vessel remodeling
445	GO:0002763	positive regulation of myeloid leukocyte...	48	1	0.18	0.16875	E12.5	Up	0.212010403	GO:0002763.positive regulation of myeloid leukocyte...
446	GO:0043392	negative regulation of DNA binding	48	1	0.18	0.16875	E12.5	Up	0.212010403	GO:0043392.negative regulation of DNA binding
447	GO:0048709	oligodendrocyte differentiation	92	2	0.35	0.16969	E12.5	Up	0.387816031	GO:0048709.oligodendrocyte differentiation
448	GO:1903707	negative regulation of hemopoiesis	131	2	0.5	0.17009	E12.5	Up	0.347923303	GO:1903707.negative regulation of hemopoiesis
449	GO:0045944	positive regulation of transcription by ...	1069	8	4.1	0.17026	E12.5	Up	0.514573173	GO:0045944.positive regulation of transcription by ...
450	GO:0051321	meiotic cell cycle	220	2	0.84	0.17102	E12.5	Up	0.261386553	GO:0051321.meiotic cell cycle
451	GO:0048705	skeletal system morphogenesis	230	3	0.88	0.1715	E12.5	Up	0.444183845	GO:0048705.skeletal system morphogenesis
452	GO:0009617	response to bacterium	420	4	1.61	0.17194	E12.5	Up	0.44527473	GO:0009617.response to bacterium
453	GO:0048701	embryonic cranial skeleton morphogenesis	49	1	0.19	0.17195	E12.5	Up	0.209227962	GO:0048701.embryonic cranial skeleton morphogenesis
454	GO:0048546	digestive tract morphogenesis	50	1	0.19	0.17514	E12.5	Up	0.209227962	GO:0048546.digestive tract morphogenesis
455	GO:0021987	cerebral cortex development	107	2	0.41	0.17612	E12.5	Up	0.371726328	GO:0021987.cerebral cortex development
456	GO:0051568	histone H3-K4 methylation	51	1	0.2	0.17832	E12.5	Up	0.206450877	GO:0051568.histone H3-K4 methylation
457	GO:0030199	collagen fibril organization	51	1	0.2	0.17832	E12.5	Up	0.206450877	GO:0030199.collagen fibril organization
458	GO:2000649	regulation of sodium ion transmembrane t...	51	1	0.2	0.17832	E12.5	Up	0.206450877	GO:2000649.regulation of sodium ion transmembrane t...
459	GO:0031343	positive regulation of cell killing	51	1	0.2	0.17832	E12.5	Up	0.206450877	GO:0031343.positive regulation of cell killing
460	GO:0009611	response to wounding	409	3	1.57	0.17966	E12.5	Up	0.284106629	GO:0009611.response to wounding
461	GO:0023057	negative regulation of signaling	1234	12	4.74	0.181	E12.5	Up	0.803541069	GO:0023057.negative regulation of signaling
462	GO:0042307	positive regulation of protein import in...	52	1	0.2	0.18148	E12.5	Up	0.206450877	GO:0042307.positive regulation of protein import in...
463	GO:0060042	retina morphogenesis in camera-type eye	52	1	0.2	0.18148	E12.5	Up	0.206450877	GO:0060042.retina morphogenesis in camera-type eye
464	GO:0042130	negative regulation of T cell proliferat...	52	1	0.2	0.18148	E12.5	Up	0.206450877	GO:0042130.negative regulation of T cell proliferat...
465	GO:0021587	cerebellum morphogenesis	52	1	0.2	0.18148	E12.5	Up	0.206450877	GO:0021587.cerebellum morphogenesis
466	GO:0030901	midbrain development	52	1	0.2	0.18148	E12.5	Up	0.206450877	GO:0030901.midbrain development
467	GO:0045806	negative regulation of endocytosis	52	1	0.2	0.18148	E12.5	Up	0.206450877	GO:0045806.negative regulation of endocytosis
468	GO:0001558	regulation of cell growth	403	3	1.55	0.1827	E12.5	Up	0.288505093	GO:0001558.regulation of cell growth
469	GO:0032496	response to lipopolysaccharide	203	2	0.78	0.18296	E12.5	Up	0.276285429	GO:0032496.response to lipopolysaccharide
470	GO:0007267	cell-cell signaling	1310	7	5.03	0.18403	E12.5	Up	0.2587128	GO:0007267.cell-cell signaling
471	GO:0051347	positive regulation of transferase activ...	516	5	1.98	0.18407	E12.5	Up	0.518701058	GO:0051347.positive regulation of transferase activ...
472	GO:0072347	response to anesthetic	53	1	0.2	0.18463	E12.5	Up	0.206450877	GO:0072347.response to anesthetic
473	GO:0048538	thymus development	53	1	0.2	0.18463	E12.5	Up	0.206450877	GO:0048538.thymus development
474	GO:0051926	negative regulation of calcium ion trans...	53	1	0.2	0.18463	E12.5	Up	0.206450877	GO:0051926.negative regulation of calcium ion trans...
475	GO:0045599	negative regulation of fat cell differen...	53	1	0.2	0.18463	E12.5	Up	0.206450877	GO:0045599.negative regulation of fat cell differen...
476	GO:0043410	positive regulation of MAPK cascade	467	3	1.79	0.18653	E12.5	Up	0.236588426	GO:0043410.positive regulation of MAPK cascade
477	GO:0046324	regulation of glucose import	54	1	0.21	0.18777	E12.5	Up	0.203679128	GO:0046324.regulation of glucose import
478	GO:0045773	positive regulation of axon extension	54	1	0.21	0.18777	E12.5	Up	0.203679128	GO:0045773.positive regulation of axon extension
479	GO:0002824	positive regulation of adaptive immune r...	91	2	0.35	0.18834	E12.5	Up	0.387816031	GO:0002824.positive regulation of adaptive immune r...
480	GO:0048286	lung alveolus development	55	1	0.21	0.1909	E12.5	Up	0.203679128	GO:0048286.lung alveolus development
481	GO:0060443	mammary gland morphogenesis	55	1	0.21	0.1909	E12.5	Up	0.203679128	GO:0060443.mammary gland morphogenesis
482	GO:0010906	regulation of glucose metabolic process	110	2	0.42	0.19163	E12.5	Up	0.36906207	GO:0010906.regulation of glucose metabolic process
483	GO:0014068	positive regulation of phosphatidylinosi...	56	1	0.21	0.19402	E12.5	Up	0.203679128	GO:0014068.positive regulation of phosphatidylinosi...
484	GO:1902807	negative regulation of cell cycle G1/S p...	56	1	0.21	0.19402	E12.5	Up	0.203679128	GO:1902807.negative regulation of cell cycle G1/S p...
485	GO:0034614	cellular response to reactive oxygen spe...	136	2	0.52	0.19499	E12.5	Up	0.342686655	GO:0034614.cellular response to reactive oxygen spe...
486	GO:1903078	positive regulation of protein localizat...	57	1	0.22	0.19712	E12.5	Up	0.200912694	GO:1903078.positive regulation of protein localizat...
487	GO:0048008	platelet-derived growth factor receptor ...	57	1	0.22	0.19712	E12.5	Up	0.200912694	GO:0048008.platelet-derived growth factor receptor ...
488	GO:0001707	mesoderm formation	57	1	0.22	0.19712	E12.5	Up	0.200912694	GO:0001707.mesoderm formation
489	GO:0070374	positive regulation of ERK1 and ERK2 cas...	215	2	0.83	0.19963	E12.5	Up	0.263859039	GO:0070374.positive regulation of ERK1 and ERK2 cas...
490	GO:1903829	positive regulation of cellular protein ...	293	3	1.12	0.19979	E12.5	Up	0.386468347	GO:1903829.positive regulation of cellular protein ...
491	GO:0043388	positive regulation of DNA binding	58	1	0.22	0.20021	E12.5	Up	0.200912694	GO:0043388.positive regulation of DNA binding
492	GO:0010557	positive regulation of macromolecule bio...	1599	11	6.14	0.20037	E12.5	Up	0.522322672	GO:0010557.positive regulation of macromolecule bio...
493	GO:2001237	negative regulation of extrinsic apoptot...	86	2	0.33	0.20048	E12.5	Up	0.393219389	GO:2001237.negative regulation of extrinsic apoptot...
494	GO:0051094	positive regulation of developmental pro...	1359	12	5.21	0.20175	E12.5	Up	0.73555188	GO:0051094.positive regulation of developmental pro...
495	GO:0051591	response to cAMP	59	1	0.23	0.20329	E12.5	Up	0.198151554	GO:0051591.response to cAMP
496	GO:0003143	embryonic heart tube morphogenesis	59	1	0.23	0.20329	E12.5	Up	0.198151554	GO:0003143.embryonic heart tube morphogenesis
497	GO:0021537	telencephalon development	239	3	0.92	0.20514	E12.5	Up	0.434402824	GO:0021537.telencephalon development
498	GO:0051091	positive regulation of DNA-binding trans...	219	2	0.84	0.20523	E12.5	Up	0.261386553	GO:0051091.positive regulation of DNA-binding trans...
499	GO:0001541	ovarian follicle development	60	1	0.23	0.20636	E12.5	Up	0.198151554	GO:0001541.ovarian follicle development
500	GO:0110110	positive regulation of animal organ morp...	82	2	0.31	0.20646	E12.5	Up	0.398643061	GO:0110110.positive regulation of animal organ morp...
501	GO:0008630	intrinsic apoptotic signaling pathway in...	104	2	0.4	0.20673	E12.5	Up	0.374395515	GO:0008630.intrinsic apoptotic signaling pathway in...
502	GO:0060041	retina development in camera-type eye	133	3	0.51	0.20681	E12.5	Up	0.537947681	GO:0060041.retina development in camera-type eye
503	GO:0007179	transforming growth factor beta receptor...	159	2	0.61	0.20741	E12.5	Up	0.319354151	GO:0007179.transforming growth factor beta receptor...
504	GO:0007193	adenylate cyclase-inhibiting G protein-c...	61	1	0.23	0.20942	E12.5	Up	0.198151554	GO:0007193.adenylate cyclase-inhibiting G protein-c...
505	GO:0010171	body morphogenesis	61	1	0.23	0.20942	E12.5	Up	0.198151554	GO:0010171.body morphogenesis
506	GO:0030512	negative regulation of transforming grow...	62	1	0.24	0.21247	E12.5	Up	0.195395689	GO:0030512.negative regulation of transforming grow...
507	GO:0051057	positive regulation of small GTPase medi...	62	1	0.24	0.21247	E12.5	Up	0.195395689	GO:0051057.positive regulation of small GTPase medi...
508	GO:0048146	positive regulation of fibroblast prolif...	62	1	0.24	0.21247	E12.5	Up	0.195395689	GO:0048146.positive regulation of fibroblast prolif...
509	GO:0034097	response to cytokine	645	7	2.48	0.21388	E12.5	Up	0.681924231	GO:0034097.response to cytokine
510	GO:0016239	positive regulation of macroautophagy	63	1	0.24	0.2155	E12.5	Up	0.195395689	GO:0016239.positive regulation of macroautophagy
511	GO:0002088	lens development in camera-type eye	63	1	0.24	0.2155	E12.5	Up	0.195395689	GO:0002088.lens development in camera-type eye
512	GO:0048661	positive regulation of smooth muscle cel...	97	2	0.37	0.21561	E12.5	Up	0.382432834	GO:0048661.positive regulation of smooth muscle cel...
513	GO:0008037	cell recognition	101	2	0.39	0.21566	E12.5	Up	0.377069649	GO:0008037.cell recognition
514	GO:0006644	phospholipid metabolic process	315	3	1.21	0.21797	E12.5	Up	0.365406732	GO:0006644.phospholipid metabolic process
515	GO:0006874	cellular calcium ion homeostasis	380	5	1.46	0.22048	E12.5	Up	0.63039393	GO:0006874.cellular calcium ion homeostasis
516	GO:0003073	regulation of systemic arterial blood pr...	90	2	0.35	0.22143	E12.5	Up	0.387816031	GO:0003073.regulation of systemic arterial blood pr...
517	GO:0048747	muscle fiber development	65	1	0.25	0.22154	E12.5	Up	0.192645078	GO:0048747.muscle fiber development
518	GO:0060627	regulation of vesicle-mediated transport	507	4	1.95	0.22287	E12.5	Up	0.372912024	GO:0060627.regulation of vesicle-mediated transport
519	GO:0007626	locomotory behavior	232	2	0.89	0.22354	E12.5	Up	0.249087288	GO:0007626.locomotory behavior
520	GO:0009060	aerobic respiration	66	1	0.25	0.22454	E12.5	Up	0.192645078	GO:0009060.aerobic respiration
521	GO:2001259	positive regulation of cation channel ac...	66	1	0.25	0.22454	E12.5	Up	0.192645078	GO:2001259.positive regulation of cation channel ac...
522	GO:0042632	cholesterol homeostasis	66	1	0.25	0.22454	E12.5	Up	0.192645078	GO:0042632.cholesterol homeostasis
523	GO:0032387	negative regulation of intracellular tra...	66	1	0.25	0.22454	E12.5	Up	0.192645078	GO:0032387.negative regulation of intracellular tra...
524	GO:0009410	response to xenobiotic stimulus	156	2	0.6	0.22524	E12.5	Up	0.321928095	GO:0009410.response to xenobiotic stimulus
525	GO:0019229	regulation of vasoconstriction	67	1	0.26	0.22752	E12.5	Up	0.189899701	GO:0019229.regulation of vasoconstriction
526	GO:0018107	peptidyl-threonine phosphorylation	114	2	0.44	0.22762	E12.5	Up	0.363748271	GO:0018107.peptidyl-threonine phosphorylation
527	GO:0072593	reactive oxygen species metabolic proces...	237	4	0.91	0.22789	E12.5	Up	0.606766871	GO:0072593.reactive oxygen species metabolic proces...
528	GO:0021766	hippocampus development	68	1	0.26	0.2305	E12.5	Up	0.189899701	GO:0021766.hippocampus development
529	GO:0006970	response to osmotic stress	68	1	0.26	0.2305	E12.5	Up	0.189899701	GO:0006970.response to osmotic stress
530	GO:0002690	positive regulation of leukocyte chemota...	69	1	0.26	0.23347	E12.5	Up	0.189899701	GO:0002690.positive regulation of leukocyte chemota...
531	GO:0035914	skeletal muscle cell differentiation	69	1	0.26	0.23347	E12.5	Up	0.189899701	GO:0035914.skeletal muscle cell differentiation
532	GO:0010506	regulation of autophagy	222	3	0.85	0.2342	E12.5	Up	0.451563375	GO:0010506.regulation of autophagy
533	GO:0048024	regulation of mRNA splicing, via spliceo...	96	2	0.37	0.23611	E12.5	Up	0.382432834	GO:0048024.regulation of mRNA splicing, via spliceo...
534	GO:0044283	small molecule biosynthetic process	534	11	2.05	0.23633	E12.5	Up	1.182376742	GO:0044283.small molecule biosynthetic process
535	GO:0060395	SMAD protein signal transduction	70	1	0.27	0.23642	E12.5	Up	0.187159539	GO:0060395.SMAD protein signal transduction
536	GO:0043902	positive regulation of multi-organism pr...	151	2	0.58	0.23686	E12.5	Up	0.3270898	GO:0043902.positive regulation of multi-organism pr...
537	GO:0007283	spermatogenesis	379	3	1.45	0.23765	E12.5	Up	0.310700839	GO:0007283.spermatogenesis
538	GO:0045732	positive regulation of protein catabolic...	202	2	0.78	0.24047	E12.5	Up	0.276285429	GO:0045732.positive regulation of protein catabolic...
539	GO:0045444	fat cell differentiation	232	4	0.89	0.24192	E12.5	Up	0.611657367	GO:0045444.fat cell differentiation
540	GO:0034754	cellular hormone metabolic process	72	1	0.28	0.2423	E12.5	Up	0.184424571	GO:0034754.cellular hormone metabolic process
541	GO:0019217	regulation of fatty acid metabolic proce...	73	1	0.28	0.24522	E12.5	Up	0.184424571	GO:0019217.regulation of fatty acid metabolic proce...
542	GO:0045860	positive regulation of protein kinase ac...	405	3	1.55	0.24537	E12.5	Up	0.288505093	GO:0045860.positive regulation of protein kinase ac...
543	GO:0021879	forebrain neuron differentiation	74	1	0.28	0.24813	E12.5	Up	0.184424571	GO:0021879.forebrain neuron differentiation
544	GO:0031646	positive regulation of neurological syst...	74	1	0.28	0.24813	E12.5	Up	0.184424571	GO:0031646.positive regulation of neurological syst...
545	GO:0042475	odontogenesis of dentin-containing tooth	75	1	0.29	0.25103	E12.5	Up	0.181694778	GO:0042475.odontogenesis of dentin-containing tooth
546	GO:0071277	cellular response to calcium ion	75	1	0.29	0.25103	E12.5	Up	0.181694778	GO:0071277.cellular response to calcium ion
547	GO:0051881	regulation of mitochondrial membrane pot...	75	1	0.29	0.25103	E12.5	Up	0.181694778	GO:0051881.regulation of mitochondrial membrane pot...
548	GO:2000573	positive regulation of DNA biosynthetic ...	77	1	0.3	0.2568	E12.5	Up	0.178970141	GO:2000573.positive regulation of DNA biosynthetic ...
549	GO:1901135	carbohydrate derivative metabolic proces...	845	13	3.24	0.25865	E12.5	Up	1.127280664	GO:1901135.carbohydrate derivative metabolic proces...
550	GO:0045598	regulation of fat cell differentiation	132	2	0.51	0.25941	E12.5	Up	0.345302603	GO:0045598.regulation of fat cell differentiation
551	GO:0045931	positive regulation of mitotic cell cycl...	158	2	0.61	0.2598	E12.5	Up	0.319354151	GO:0045931.positive regulation of mitotic cell cycl...
552	GO:0051899	membrane depolarization	79	1	0.3	0.26252	E12.5	Up	0.178970141	GO:0051899.membrane depolarization
553	GO:0006641	triglyceride metabolic process	79	1	0.3	0.26252	E12.5	Up	0.178970141	GO:0006641.triglyceride metabolic process
554	GO:0070301	cellular response to hydrogen peroxide	79	1	0.3	0.26252	E12.5	Up	0.178970141	GO:0070301.cellular response to hydrogen peroxide
555	GO:0032870	cellular response to hormone stimulus	464	6	1.78	0.26445	E12.5	Up	0.698146345	GO:0032870.cellular response to hormone stimulus
556	GO:0045665	negative regulation of neuron differenti...	251	2	0.96	0.26681	E12.5	Up	0.232042591	GO:0045665.negative regulation of neuron differenti...
557	GO:0071621	granulocyte chemotaxis	82	1	0.31	0.27102	E12.5	Up	0.17625064	GO:0071621.granulocyte chemotaxis
558	GO:0051726	regulation of cell cycle	888	6	3.41	0.27115	E12.5	Up	0.387325818	GO:0051726.regulation of cell cycle
559	GO:0042127	regulation of cell proliferation	1442	14	5.53	0.27285	E12.5	Up	0.851493982	GO:0042127.regulation of cell proliferation
560	GO:0007189	adenylate cyclase-activating G protein-c...	105	2	0.4	0.2729	E12.5	Up	0.374395515	GO:0007189.adenylate cyclase-activating G protein-c...
561	GO:0051289	protein homotetramerization	83	1	0.32	0.27383	E12.5	Up	0.173536255	GO:0051289.protein homotetramerization
562	GO:0014032	neural crest cell development	84	1	0.32	0.27663	E12.5	Up	0.173536255	GO:0014032.neural crest cell development
563	GO:0055013	cardiac muscle cell development	85	1	0.33	0.27943	E12.5	Up	0.170826968	GO:0055013.cardiac muscle cell development
564	GO:0010564	regulation of cell cycle process	552	4	2.12	0.27978	E12.5	Up	0.33804776	GO:0010564.regulation of cell cycle process
565	GO:0051093	negative regulation of developmental pro...	940	7	3.61	0.28087	E12.5	Up	0.478949263	GO:0051093.negative regulation of developmental pro...
566	GO:0030218	erythrocyte differentiation	121	2	0.46	0.28136	E12.5	Up	0.358453971	GO:0030218.erythrocyte differentiation
567	GO:0072655	establishment of protein localization to...	86	1	0.33	0.28221	E12.5	Up	0.170826968	GO:0072655.establishment of protein localization to...
568	GO:0043648	dicarboxylic acid metabolic process	86	1	0.33	0.28221	E12.5	Up	0.170826968	GO:0043648.dicarboxylic acid metabolic process
569	GO:0007219	Notch signaling pathway	168	2	0.64	0.28483	E12.5	Up	0.311659759	GO:0007219.Notch signaling pathway
570	GO:0006979	response to oxidative stress	376	4	1.44	0.28497	E12.5	Up	0.482864313	GO:0006979.response to oxidative stress
571	GO:0001570	vasculogenesis	87	1	0.33	0.28498	E12.5	Up	0.170826968	GO:0001570.vasculogenesis
572	GO:0051897	positive regulation of protein kinase B ...	87	1	0.33	0.28498	E12.5	Up	0.170826968	GO:0051897.positive regulation of protein kinase B ...
573	GO:0007127	meiosis I	87	1	0.33	0.28498	E12.5	Up	0.170826968	GO:0007127.meiosis I
574	GO:0003014	renal system process	87	1	0.33	0.28498	E12.5	Up	0.170826968	GO:0003014.renal system process
575	GO:0007041	lysosomal transport	89	1	0.34	0.29049	E12.5	Up	0.168122759	GO:0007041.lysosomal transport
576	GO:0006334	nucleosome assembly	89	1	0.34	0.29049	E12.5	Up	0.168122759	GO:0006334.nucleosome assembly
577	GO:0032984	protein-containing complex disassembly	195	2	0.75	0.29068	E12.5	Up	0.283792966	GO:0032984.protein-containing complex disassembly
578	GO:0048839	inner ear development	186	2	0.71	0.29322	E12.5	Up	0.293864176	GO:0048839.inner ear development
579	GO:1905039	carboxylic acid transmembrane transport	90	1	0.35	0.29322	E12.5	Up	0.165423609	GO:1905039.carboxylic acid transmembrane transport
580	GO:0030316	osteoclast differentiation	90	1	0.35	0.29322	E12.5	Up	0.165423609	GO:0030316.osteoclast differentiation
581	GO:0033138	positive regulation of peptidyl-serine p...	91	1	0.35	0.29595	E12.5	Up	0.165423609	GO:0033138.positive regulation of peptidyl-serine p...
582	GO:0015711	organic anion transport	333	2	1.28	0.30104	E12.5	Up	0.156590363	GO:0015711.organic anion transport
583	GO:0007173	epidermal growth factor receptor signali...	93	1	0.36	0.30138	E12.5	Up	0.1627295	GO:0007173.epidermal growth factor receptor signali...
584	GO:0045666	positive regulation of neuron differenti...	434	2	1.67	0.30276	E12.5	Up	0.069668161	GO:0045666.positive regulation of neuron differenti...
585	GO:0097193	intrinsic apoptotic signaling pathway	277	4	1.06	0.31441	E12.5	Up	0.570607208	GO:0097193.intrinsic apoptotic signaling pathway
586	GO:0008203	cholesterol metabolic process	98	1	0.38	0.31476	E12.5	Up	0.157356328	GO:0008203.cholesterol metabolic process
587	GO:0016999	antibiotic metabolic process	100	1	0.38	0.32005	E12.5	Up	0.157356328	GO:0016999.antibiotic metabolic process
588	GO:2000377	regulation of reactive oxygen species me...	167	3	0.64	0.32225	E12.5	Up	0.504304837	GO:2000377.regulation of reactive oxygen species me...
589	GO:0050715	positive regulation of cytokine secretio...	102	1	0.39	0.32529	E12.5	Up	0.154677228	GO:0050715.positive regulation of cytokine secretio...
590	GO:0043065	positive regulation of apoptotic process	572	5	2.19	0.3258	E12.5	Up	0.475936324	GO:0043065.positive regulation of apoptotic process
591	GO:0032091	negative regulation of protein binding	103	1	0.4	0.3279	E12.5	Up	0.152003093	GO:0032091.negative regulation of protein binding
592	GO:0044070	regulation of anion transport	103	1	0.4	0.3279	E12.5	Up	0.152003093	GO:0044070.regulation of anion transport
593	GO:0016525	negative regulation of angiogenesis	103	1	0.4	0.3279	E12.5	Up	0.152003093	GO:0016525.negative regulation of angiogenesis
594	GO:0045727	positive regulation of translation	105	1	0.4	0.33308	E12.5	Up	0.152003093	GO:0045727.positive regulation of translation
595	GO:0045165	cell fate commitment	238	4	0.91	0.33607	E12.5	Up	0.606766871	GO:0045165.cell fate commitment
596	GO:0030183	B cell differentiation	108	1	0.41	0.34078	E12.5	Up	0.149333907	GO:0030183.B cell differentiation
597	GO:0060349	bone morphogenesis	109	1	0.42	0.34333	E12.5	Up	0.146669649	GO:0060349.bone morphogenesis
598	GO:0006997	nucleus organization	109	1	0.42	0.34333	E12.5	Up	0.146669649	GO:0006997.nucleus organization
599	GO:0006282	regulation of DNA repair	109	1	0.42	0.34333	E12.5	Up	0.146669649	GO:0006282.regulation of DNA repair
600	GO:0009314	response to radiation	370	2	1.42	0.34335	E12.5	Up	0.124781625	GO:0009314.response to radiation
601	GO:0001843	neural tube closure	110	1	0.42	0.34587	E12.5	Up	0.146669649	GO:0001843.neural tube closure
602	GO:0050728	negative regulation of inflammatory resp...	111	1	0.43	0.3484	E12.5	Up	0.144010303	GO:0050728.negative regulation of inflammatory resp...
603	GO:0006974	cellular response to DNA damage stimulus	693	4	2.66	0.34953	E12.5	Up	0.232580609	GO:0006974.cellular response to DNA damage stimulus
604	GO:0032386	regulation of intracellular transport	428	5	1.64	0.35374	E12.5	Up	0.590744853	GO:0032386.regulation of intracellular transport
605	GO:0008202	steroid metabolic process	222	2	0.85	0.35549	E12.5	Up	0.258918297	GO:0008202.steroid metabolic process
606	GO:0072330	monocarboxylic acid biosynthetic process	212	10	0.81	0.36388	E12.5	Up	1.368352432	GO:0072330.monocarboxylic acid biosynthetic process
607	GO:0042133	neurotransmitter metabolic process	118	1	0.45	0.36583	E12.5	Up	0.138706271	GO:0042133.neurotransmitter metabolic process
608	GO:2001234	negative regulation of apoptotic signali...	208	3	0.8	0.367	E12.5	Up	0.4639471	GO:2001234.negative regulation of apoptotic signali...
609	GO:0007420	brain development	605	6	2.32	0.36813	E12.5	Up	0.58758797	GO:0007420.brain development
610	GO:0006888	ER to Golgi vesicle-mediated transport	119	1	0.46	0.36828	E12.5	Up	0.13606155	GO:0006888.ER to Golgi vesicle-mediated transport
611	GO:0010469	regulation of signaling receptor activit...	119	1	0.46	0.36828	E12.5	Up	0.13606155	GO:0010469.regulation of signaling receptor activit...
612	GO:0090090	negative regulation of canonical Wnt sig...	119	1	0.46	0.36828	E12.5	Up	0.13606155	GO:0090090.negative regulation of canonical Wnt sig...
613	GO:0015718	monocarboxylic acid transport	121	1	0.46	0.37316	E12.5	Up	0.13606155	GO:0015718.monocarboxylic acid transport
614	GO:0050731	positive regulation of peptidyl-tyrosine...	161	2	0.62	0.37362	E12.5	Up	0.316784792	GO:0050731.positive regulation of peptidyl-tyrosine...
615	GO:0007204	positive regulation of cytosolic calcium...	249	2	0.96	0.37535	E12.5	Up	0.232042591	GO:0007204.positive regulation of cytosolic calcium...
616	GO:0009791	post-embryonic development	122	1	0.47	0.37558	E12.5	Up	0.133421668	GO:0009791.post-embryonic development
617	GO:0048640	negative regulation of developmental gro...	122	1	0.47	0.37558	E12.5	Up	0.133421668	GO:0048640.negative regulation of developmental gro...
618	GO:0017148	negative regulation of translation	123	1	0.47	0.378	E12.5	Up	0.133421668	GO:0017148.negative regulation of translation
619	GO:0050714	positive regulation of protein secretion	227	2	0.87	0.37965	E12.5	Up	0.253994419	GO:0050714.positive regulation of protein secretion
620	GO:0008283	cell proliferation	1740	15	6.68	0.38228	E12.5	Up	0.775959726	GO:0008283.cell proliferation
621	GO:0007286	spermatid development	126	1	0.48	0.38519	E12.5	Up	0.130786608	GO:0007286.spermatid development
622	GO:0050680	negative regulation of epithelial cell p...	128	1	0.49	0.38994	E12.5	Up	0.128156351	GO:0050680.negative regulation of epithelial cell p...
623	GO:0009451	RNA modification	129	1	0.5	0.3923	E12.5	Up	0.125530882	GO:0009451.RNA modification
624	GO:0031328	positive regulation of cellular biosynth...	1676	11	6.43	0.39245	E12.5	Up	0.485246502	GO:0031328.positive regulation of cellular biosynth...
625	GO:1903364	positive regulation of cellular protein ...	130	1	0.5	0.39465	E12.5	Up	0.125530882	GO:1903364.positive regulation of cellular protein ...
626	GO:0006357	regulation of transcription by RNA polym...	1743	10	6.69	0.39589	E12.5	Up	0.359687571	GO:0006357.regulation of transcription by RNA polym...
627	GO:0009612	response to mechanical stimulus	131	1	0.5	0.39699	E12.5	Up	0.125530882	GO:0009612.response to mechanical stimulus
628	GO:0001678	cellular glucose homeostasis	133	1	0.51	0.40165	E12.5	Up	0.122910182	GO:0001678.cellular glucose homeostasis
629	GO:0007050	cell cycle arrest	134	1	0.51	0.40397	E12.5	Up	0.122910182	GO:0007050.cell cycle arrest
630	GO:0016477	cell migration	1262	9	4.84	0.40427	E12.5	Up	0.508696606	GO:0016477.cell migration
631	GO:0016310	phosphorylation	1917	17	7.36	0.40704	E12.5	Up	0.831824781	GO:0016310.phosphorylation
632	GO:0048667	cell morphogenesis involved in neuron di...	582	5	2.23	0.41122	E12.5	Up	0.467932448	GO:0048667.cell morphogenesis involved in neuron di...
633	GO:0098542	defense response to other organism	311	3	1.19	0.41247	E12.5	Up	0.370060591	GO:0098542.defense response to other organism
634	GO:0015850	organic hydroxy compound transport	208	2	0.8	0.41586	E12.5	Up	0.271302022	GO:0015850.organic hydroxy compound transport
635	GO:0043066	negative regulation of apoptotic process	848	10	3.25	0.41733	E12.5	Up	0.862496476	GO:0043066.negative regulation of apoptotic process
636	GO:0043122	regulation of I-kappaB kinase/NF-kappaB ...	140	1	0.54	0.41768	E12.5	Up	0.115076524	GO:0043122.regulation of I-kappaB kinase/NF-kappaB ...
637	GO:0010629	negative regulation of gene expression	1537	11	5.9	0.42264	E12.5	Up	0.55374377	GO:0010629.negative regulation of gene expression
638	GO:0018105	peptidyl-serine phosphorylation	276	3	1.06	0.43123	E12.5	Up	0.400682206	GO:0018105.peptidyl-serine phosphorylation
639	GO:0043433	negative regulation of DNA-binding trans...	148	1	0.57	0.43549	E12.5	Up	0.107285173	GO:0043433.negative regulation of DNA-binding trans...
640	GO:0034976	response to endoplasmic reticulum stress	207	3	0.79	0.43608	E12.5	Up	0.466436652	GO:0034976.response to endoplasmic reticulum stress
641	GO:0051259	protein complex oligomerization	540	2	2.07	0.44706	E12.5	Up	-0.014355293	GO:0051259.protein complex oligomerization
642	GO:0009749	response to glucose	154	1	0.59	0.44849	E12.5	Up	0.102114218	GO:0009749.response to glucose
643	GO:0006397	mRNA processing	425	3	1.63	0.45749	E12.5	Up	0.27099113	GO:0006397.mRNA processing
644	GO:0050821	protein stabilization	162	1	0.62	0.46537	E12.5	Up	0.09439237	GO:0050821.protein stabilization
645	GO:0071229	cellular response to acid chemical	163	1	0.63	0.46744	E12.5	Up	0.091827578	GO:0071229.cellular response to acid chemical
646	GO:0007612	learning	163	1	0.63	0.46744	E12.5	Up	0.091827578	GO:0007612.learning
647	GO:0019722	calcium-mediated signaling	165	1	0.63	0.47157	E12.5	Up	0.091827578	GO:0019722.calcium-mediated signaling
648	GO:0051241	negative regulation of multicellular org...	1151	11	4.42	0.47278	E12.5	Up	0.76427294	GO:0051241.negative regulation of multicellular org...
649	GO:0050878	regulation of body fluid levels	256	3	0.98	0.48154	E12.5	Up	0.419854516	GO:0050878.regulation of body fluid levels
650	GO:0010977	negative regulation of neuron projection...	170	1	0.65	0.48174	E12.5	Up	0.086711633	GO:0010977.negative regulation of neuron projection...
651	GO:0001933	negative regulation of protein phosphory...	386	3	1.48	0.48646	E12.5	Up	0.304006187	GO:0001933.negative regulation of protein phosphory...
652	GO:0007275	multicellular organism development	4448	27	17.07	0.48924	E12.5	Up	0.535985275	GO:0007275.multicellular organism development
653	GO:0035690	cellular response to drug	281	3	1.08	0.49359	E12.5	Up	0.395928676	GO:0035690.cellular response to drug
654	GO:0007265	Ras protein signal transduction	393	2	1.51	0.49658	E12.5	Up	0.104697379	GO:0007265.Ras protein signal transduction
655	GO:1901617	organic hydroxy compound biosynthetic pr...	179	1	0.69	0.49957	E12.5	Up	0.076533848	GO:1901617.organic hydroxy compound biosynthetic pr...
656	GO:0045597	positive regulation of cell differentiat...	994	7	3.81	0.49973	E12.5	Up	0.445820482	GO:0045597.positive regulation of cell differentiat...
657	GO:0030308	negative regulation of cell growth	183	1	0.7	0.5073	E12.5	Up	0.074000581	GO:0030308.negative regulation of cell growth
658	GO:0006469	negative regulation of protein kinase ac...	185	1	0.71	0.51112	E12.5	Up	0.071471755	GO:0006469.negative regulation of protein kinase ac...
659	GO:0010647	positive regulation of cell communicatio...	1506	9	5.78	0.51319	E12.5	Up	0.377069649	GO:0010647.positive regulation of cell communicatio...
660	GO:0031334	positive regulation of protein complex a...	221	2	0.85	0.52243	E12.5	Up	0.258918297	GO:0031334.positive regulation of protein complex a...
661	GO:0023056	positive regulation of signaling	1513	9	5.81	0.52558	E12.5	Up	0.373060304	GO:0023056.positive regulation of signaling
662	GO:0018205	peptidyl-lysine modification	320	3	1.23	0.53446	E12.5	Up	0.360767837	GO:0018205.peptidyl-lysine modification
663	GO:0032147	activation of protein kinase activity	224	2	0.86	0.54023	E12.5	Up	0.256454257	GO:0032147.activation of protein kinase activity
664	GO:0043406	positive regulation of MAP kinase activi...	201	1	0.77	0.54065	E12.5	Up	0.056391182	GO:0043406.positive regulation of MAP kinase activi...
665	GO:0046578	regulation of Ras protein signal transdu...	215	1	0.83	0.56505	E12.5	Up	0.041466617	GO:0046578.regulation of Ras protein signal transdu...
666	GO:0030154	cell differentiation	3477	24	13.34	0.56794	E12.5	Up	0.661059261	GO:0030154.cell differentiation
667	GO:0043588	skin development	217	1	0.83	0.56843	E12.5	Up	0.041466617	GO:0043588.skin development
668	GO:0006470	protein dephosphorylation	226	1	0.87	0.58332	E12.5	Up	0.031601997	GO:0006470.protein dephosphorylation
669	GO:0009967	positive regulation of signal transducti...	1309	8	5.02	0.59879	E12.5	Up	0.375629115	GO:0009967.positive regulation of signal transducti...
670	GO:0030335	positive regulation of cell migration	496	6	1.9	0.60499	E12.5	Up	0.672835257	GO:0030335.positive regulation of cell migration
671	GO:0007169	transmembrane receptor protein tyrosine ...	492	4	1.89	0.63102	E12.5	Up	0.385421019	GO:0007169.transmembrane receptor protein tyrosine ...
672	GO:0045892	negative regulation of transcription, DN...	1065	7	4.09	0.64485	E12.5	Up	0.400682206	GO:0045892.negative regulation of transcription, DN...
673	GO:0045893	positive regulation of transcription, DN...	1369	9	5.25	0.65967	E12.5	Up	0.449802917	GO:0045893.positive regulation of transcription, DN...
674	GO:0051271	negative regulation of cellular componen...	283	1	1.09	0.66657	E12.5	Up	-0.021479727	GO:0051271.negative regulation of cellular componen...
675	GO:0015031	protein transport	1585	7	6.08	0.67123	E12.5	Up	0.115076524	GO:0015031.protein transport
676	GO:0040013	negative regulation of locomotion	300	1	1.15	0.68807	E12.5	Up	-0.03562391	GO:0040013.negative regulation of locomotion
677	GO:0007186	G protein-coupled receptor signaling pat...	592	4	2.27	0.70571	E12.5	Up	0.307969637	GO:0007186.G protein-coupled receptor signaling pat...
678	GO:0051301	cell division	549	3	2.11	0.72287	E12.5	Up	0.17015044	GO:0051301.cell division
679	GO:0042493	response to drug	711	5	2.73	0.72914	E12.5	Up	0.371459681	GO:0042493.response to drug
680	GO:1902532	negative regulation of intracellular sig...	480	4	1.84	0.76088	E12.5	Up	0.395928676	GO:1902532.negative regulation of intracellular sig...
681	GO:0051345	positive regulation of hydrolase activit...	457	2	1.75	0.79542	E12.5	Up	0.05246742	GO:0051345.positive regulation of hydrolase activit...
682	GO:1901566	organonitrogen compound biosynthetic pro...	1375	12	5.28	0.82312	E12.5	Up	0.725694482	GO:1901566.organonitrogen compound biosynthetic pro...
683	GO:0044257	cellular protein catabolic process	676	2	2.59	0.82333	E12.5	Up	-0.116744964	GO:0044257.cellular protein catabolic process
684	GO:0007166	cell surface receptor signaling pathway	2028	13	7.78	0.8288	E12.5	Up	0.49410907	GO:0007166.cell surface receptor signaling pathway
685	GO:0000226	microtubule cytoskeleton organization	535	1	2.05	0.87683	E12.5	Up	-0.232660757	GO:0000226.microtubule cytoskeleton organization
686	GO:0007268	chemical synaptic transmission	661	1	2.54	0.92562	E12.5	Up	-0.329602023	GO:0007268.chemical synaptic transmission
687	GO:0009968	negative regulation of signal transducti...	1112	10	4.27	1	E12.5	Up	0.694321257	GO:0009968.negative regulation of signal transducti...
688	GO:0031331	positive regulation of cellular cataboli...	326	3	1.25	1	E12.5	Up	0.35614381	GO:0031331.positive regulation of cellular cataboli...
689	GO:0042310	vasoconstriction	90	1	0.35	1	E12.5	Up	0.165423609	GO:0042310.vasoconstriction
690	GO:0060828	regulation of canonical Wnt signaling pa...	216	1	0.83	1	E12.5	Up	0.041466617	GO:0060828.regulation of canonical Wnt signaling pa...
691	GO:0071417	cellular response to organonitrogen comp...	418	2	1.6	1	E12.5	Up	0.084888898	GO:0071417.cellular response to organonitrogen comp...
692	GO:0009953	dorsal/ventral pattern formation	93	2	0.36	1	E12.5	Up	0.385121921	GO:0009953.dorsal/ventral pattern formation
693	GO:0043491	protein kinase B signaling	161	1	0.62	1	E12.5	Up	0.09439237	GO:0043491.protein kinase B signaling
694	GO:0097756	negative regulation of blood vessel diam...	95	1	0.36	1	E12.5	Up	0.1627295	GO:0097756.negative regulation of blood vessel diam...
695	GO:0106106	cold-induced thermogenesis	131	3	0.5	1	E12.5	Up	0.540568381	GO:0106106.cold-induced thermogenesis
696	GO:0009199	ribonucleoside triphosphate metabolic pr...	233	11	0.89	1	E12.5	Up	1.441732366	GO:0009199.ribonucleoside triphosphate metabolic pr...
697	GO:0045576	mast cell activation	56	1	0.21	1	E12.5	Up	0.203679128	GO:0045576.mast cell activation
698	GO:0048608	reproductive structure development	400	5	1.53	1	E12.5	Up	0.614845103	GO:0048608.reproductive structure development
699	GO:0048609	multicellular organismal reproductive pr...	631	5	2.42	1	E12.5	Up	0.430508908	GO:0048609.multicellular organismal reproductive pr...
700	GO:0016311	dephosphorylation	340	1	1.3	1	E12.5	Up	-0.070389328	GO:0016311.dephosphorylation
701	GO:0051100	negative regulation of binding	161	2	0.62	1	E12.5	Up	0.316784792	GO:0051100.negative regulation of binding
702	GO:0051101	regulation of DNA binding	118	2	0.45	1	E12.5	Up	0.361098692	GO:0051101.regulation of DNA binding
703	GO:1903320	regulation of protein modification by sm...	222	1	0.85	1	E12.5	Up	0.036525876	GO:1903320.regulation of protein modification by sm...
704	GO:0006725	cellular aromatic compound metabolic pro...	4437	28	17.03	1	E12.5	Up	0.582996529	GO:0006725.cellular aromatic compound metabolic pro...
705	GO:0044419	interspecies interaction between organis...	323	2	1.24	1	E12.5	Up	0.165808893	GO:0044419.interspecies interaction between organis...
706	GO:1903322	positive regulation of protein modificat...	130	1	0.5	1	E12.5	Up	0.125530882	GO:1903322.positive regulation of protein modificat...
707	GO:0022401	negative adaptation of signaling pathway	26	1	0.1	1	E12.5	Up	0.234465254	GO:0022401.negative adaptation of signaling pathway
708	GO:0032465	regulation of cytokinesis	71	1	0.27	1	E12.5	Up	0.187159539	GO:0032465.regulation of cytokinesis
709	GO:0022402	cell cycle process	1019	4	3.91	1	E12.5	Up	0.01449957	GO:0022402.cell cycle process
710	GO:0002573	myeloid leukocyte differentiation	180	3	0.69	1	E12.5	Up	0.491571347	GO:0002573.myeloid leukocyte differentiation
711	GO:0009987	cellular process	11757	54	45.11	1	E12.5	Up	0.235616417	GO:0009987.cellular process
712	GO:0009988	cell-cell recognition	37	1	0.14	1	E12.5	Up	0.223194141	GO:0009988.cell-cell recognition
713	GO:0022407	regulation of cell-cell adhesion	317	5	1.22	1	E12.5	Up	0.685013515	GO:0022407.regulation of cell-cell adhesion
714	GO:0022409	positive regulation of cell-cell adhesio...	187	4	0.72	1	E12.5	Up	0.653909854	GO:0022409.positive regulation of cell-cell adhesio...
715	GO:0042330	taxis	478	4	1.83	1	E12.5	Up	0.398039423	GO:0042330.taxis
716	GO:1903311	regulation of mRNA metabolic process	231	3	0.89	1	E12.5	Up	0.441732366	GO:1903311.regulation of mRNA metabolic process
717	GO:1903312	negative regulation of mRNA metabolic pr...	77	1	0.3	1	E12.5	Up	0.178970141	GO:1903312.negative regulation of mRNA metabolic pr...
718	GO:0060070	canonical Wnt signaling pathway	267	1	1.02	1	E12.5	Up	-0.004800986	GO:0060070.canonical Wnt signaling pathway
719	GO:0002520	immune system development	819	7	3.14	1	E12.5	Up	0.559933706	GO:0002520.immune system development
720	GO:1903313	positive regulation of mRNA metabolic pr...	81	1	0.31	1	E12.5	Up	0.17625064	GO:1903313.positive regulation of mRNA metabolic pr...
721	GO:0002521	leukocyte differentiation	439	6	1.68	1	E12.5	Up	0.719583516	GO:0002521.leukocyte differentiation
722	GO:0061919	process utilizing autophagic mechanism	357	3	1.37	1	E12.5	Up	0.328706628	GO:0061919.process utilizing autophagic mechanism
723	GO:1903317	regulation of protein maturation	68	1	0.26	1	E12.5	Up	0.189899701	GO:1903317.regulation of protein maturation
724	GO:1903318	negative regulation of protein maturatio...	31	1	0.12	1	E12.5	Up	0.22881869	GO:1903318.negative regulation of protein maturatio...
725	GO:0033993	response to lipid	587	5	2.25	1	E12.5	Up	0.4639471	GO:0033993.response to lipid
726	GO:0016331	morphogenesis of embryonic epithelium	180	1	0.69	1	E12.5	Up	0.076533848	GO:0016331.morphogenesis of embryonic epithelium
727	GO:0009161	ribonucleoside monophosphate metabolic p...	234	11	0.9	1	E12.5	Up	1.439285046	GO:0009161.ribonucleoside monophosphate metabolic p...
728	GO:0010876	lipid localization	308	1	1.18	1	E12.5	Up	-0.042644337	GO:0010876.lipid localization
729	GO:0072163	mesonephric epithelium development	95	3	0.36	1	E12.5	Up	0.577766999	GO:0072163.mesonephric epithelium development
730	GO:0009165	nucleotide biosynthetic process	245	10	0.94	1	E12.5	Up	1.336427665	GO:0009165.nucleotide biosynthetic process
731	GO:0090311	regulation of protein deacetylation	42	1	0.16	1	E12.5	Up	0.217591435	GO:0090311.regulation of protein deacetylation
732	GO:0072164	mesonephric tubule development	95	3	0.36	1	E12.5	Up	0.577766999	GO:0072164.mesonephric tubule development
733	GO:0090312	positive regulation of protein deacetyla...	26	1	0.1	1	E12.5	Up	0.234465254	GO:0090312.positive regulation of protein deacetyla...
734	GO:0009167	purine ribonucleoside monophosphate meta...	230	11	0.88	1	E12.5	Up	1.444183845	GO:0009167.purine ribonucleoside monophosphate meta...
735	GO:0009168	purine ribonucleoside monophosphate bios...	129	9	0.5	1	E12.5	Up	1.347923303	GO:0009168.purine ribonucleoside monophosphate bios...
736	GO:0090316	positive regulation of intracellular pro...	138	1	0.53	1	E12.5	Up	0.11768302	GO:0090316.positive regulation of intracellular pro...
737	GO:0043467	regulation of generation of precursor me...	104	4	0.4	1	E12.5	Up	0.736965594	GO:0043467.regulation of generation of precursor me...
738	GO:0010821	regulation of mitochondrion organization	128	3	0.49	1	E12.5	Up	0.543193851	GO:0010821.regulation of mitochondrion organization
739	GO:0009150	purine ribonucleotide metabolic process	353	12	1.35	1	E12.5	Up	1.420706249	GO:0009150.purine ribonucleotide metabolic process
740	GO:0006732	coenzyme metabolic process	277	11	1.06	1	E12.5	Up	1.400682206	GO:0006732.coenzyme metabolic process
741	GO:0006733	oxidoreduction coenzyme metabolic proces...	151	10	0.58	1	E12.5	Up	1.426625474	GO:0006733.oxidoreduction coenzyme metabolic proces...
742	GO:0009152	purine ribonucleotide biosynthetic proce...	189	10	0.73	1	E12.5	Up	1.388355457	GO:0009152.purine ribonucleotide biosynthetic proce...
743	GO:0010827	regulation of glucose transmembrane tran...	70	1	0.27	1	E12.5	Up	0.187159539	GO:0010827.regulation of glucose transmembrane tran...
744	GO:0009913	epidermal cell differentiation	142	1	0.54	1	E12.5	Up	0.115076524	GO:0009913.epidermal cell differentiation
745	GO:0009156	ribonucleoside monophosphate biosyntheti...	133	9	0.51	1	E12.5	Up	1.345302603	GO:0009156.ribonucleoside monophosphate biosyntheti...
746	GO:0090342	regulation of cell aging	48	1	0.18	1	E12.5	Up	0.212010403	GO:0090342.regulation of cell aging
747	GO:0009914	hormone transport	313	4	1.2	1	E12.5	Up	0.537656786	GO:0009914.hormone transport
748	GO:0090344	negative regulation of cell aging	27	1	0.1	1	E12.5	Up	0.234465254	GO:0090344.negative regulation of cell aging
749	GO:2000351	regulation of endothelial cell apoptotic...	44	1	0.17	1	E12.5	Up	0.21479822	GO:2000351.regulation of endothelial cell apoptotic...
750	GO:0010810	regulation of cell-substrate adhesion	195	1	0.75	1	E12.5	Up	0.061400545	GO:0010810.regulation of cell-substrate adhesion
751	GO:0010811	positive regulation of cell-substrate ad...	120	1	0.46	1	E12.5	Up	0.13606155	GO:0010811.positive regulation of cell-substrate ad...
752	GO:0071407	cellular response to organic cyclic comp...	390	3	1.5	1	E12.5	Up	0.299560282	GO:0071407.cellular response to organic cyclic comp...
753	GO:0010817	regulation of hormone levels	451	5	1.73	1	E12.5	Up	0.57132159	GO:0010817.regulation of hormone levels
754	GO:0042306	regulation of protein import into nucleu...	77	1	0.3	1	E12.5	Up	0.178970141	GO:0042306.regulation of protein import into nucleu...
755	GO:0009185	ribonucleoside diphosphate metabolic pro...	87	10	0.33	1	E12.5	Up	1.492755063	GO:0009185.ribonucleoside diphosphate metabolic pro...
756	GO:1902369	negative regulation of RNA catabolic pro...	54	1	0.21	1	E12.5	Up	0.203679128	GO:1902369.negative regulation of RNA catabolic pro...
757	GO:0097746	regulation of blood vessel diameter	138	2	0.53	1	E12.5	Up	0.340075442	GO:0097746.regulation of blood vessel diameter
758	GO:0043484	regulation of RNA splicing	129	2	0.5	1	E12.5	Up	0.347923303	GO:0043484.regulation of RNA splicing
759	GO:0046660	female sex differentiation	124	1	0.48	1	E12.5	Up	0.130786608	GO:0046660.female sex differentiation
760	GO:0046661	male sex differentiation	130	2	0.5	1	E12.5	Up	0.347923303	GO:0046661.male sex differentiation
761	GO:0043487	regulation of RNA stability	97	1	0.37	1	E12.5	Up	0.160040413	GO:0043487.regulation of RNA stability
762	GO:0060047	heart contraction	196	2	0.75	1	E12.5	Up	0.283792966	GO:0060047.heart contraction
763	GO:0043488	regulation of mRNA stability	87	1	0.33	1	E12.5	Up	0.170826968	GO:0043488.regulation of mRNA stability
764	GO:0060048	cardiac muscle contraction	115	1	0.44	1	E12.5	Up	0.141355849	GO:0060048.cardiac muscle contraction
765	GO:0019538	protein metabolic process	4400	22	16.88	1	E12.5	Up	0.303346669	GO:0019538.protein metabolic process
766	GO:0044403	symbiont process	309	2	1.19	1	E12.5	Up	0.177415513	GO:0044403.symbiont process
767	GO:0043489	RNA stabilization	44	1	0.17	1	E12.5	Up	0.21479822	GO:0043489.RNA stabilization
768	GO:0034121	regulation of toll-like receptor signali...	57	1	0.22	1	E12.5	Up	0.200912694	GO:0034121.regulation of toll-like receptor signali...
769	GO:0032410	negative regulation of transporter activ...	70	3	0.27	1	E12.5	Up	0.602197038	GO:0032410.negative regulation of transporter activ...
770	GO:0072171	mesonephric tubule morphogenesis	63	3	0.24	1	E12.5	Up	0.610433188	GO:0072171.mesonephric tubule morphogenesis
771	GO:0032411	positive regulation of transporter activ...	108	1	0.41	1	E12.5	Up	0.149333907	GO:0032411.positive regulation of transporter activ...
772	GO:0031497	chromatin assembly	107	1	0.41	1	E12.5	Up	0.149333907	GO:0031497.chromatin assembly
773	GO:0032412	regulation of ion transmembrane transpor...	227	3	0.87	1	E12.5	Up	0.446639497	GO:0032412.regulation of ion transmembrane transpor...
774	GO:0007093	mitotic cell cycle checkpoint	127	1	0.49	1	E12.5	Up	0.128156351	GO:0007093.mitotic cell cycle checkpoint
775	GO:0043470	regulation of carbohydrate catabolic pro...	47	2	0.18	1	E12.5	Up	0.434402824	GO:0043470.regulation of carbohydrate catabolic pro...
776	GO:0032414	positive regulation of ion transmembrane...	101	1	0.39	1	E12.5	Up	0.154677228	GO:0032414.positive regulation of ion transmembrane...
777	GO:0072175	epithelial tube formation	158	1	0.61	1	E12.5	Up	0.09696173	GO:0072175.epithelial tube formation
778	GO:0043473	pigmentation	89	1	0.34	1	E12.5	Up	0.168122759	GO:0043473.pigmentation
779	GO:0001568	blood vessel development	655	12	2.51	1	E12.5	Up	1.178649934	GO:0001568.blood vessel development
780	GO:0009179	purine ribonucleoside diphosphate metabo...	83	10	0.32	1	E12.5	Up	1.49546435	GO:0009179.purine ribonucleoside diphosphate metabo...
781	GO:0032418	lysosome localization	61	1	0.23	1	E12.5	Up	0.198151554	GO:0032418.lysosome localization
782	GO:0046651	lymphocyte proliferation	223	3	0.86	1	E12.5	Up	0.449099335	GO:0046651.lymphocyte proliferation
783	GO:0008015	blood circulation	410	6	1.57	1	E12.5	Up	0.743538248	GO:0008015.blood circulation
784	GO:0008016	regulation of heart contraction	162	2	0.62	1	E12.5	Up	0.316784792	GO:0008016.regulation of heart contraction
785	GO:0061900	glial cell activation	29	1	0.11	1	E12.5	Up	0.23163921	GO:0061900.glial cell activation
786	GO:0051260	protein homooligomerization	320	1	1.23	1	E12.5	Up	-0.054269663	GO:0051260.protein homooligomerization
787	GO:0051262	protein tetramerization	156	1	0.6	1	E12.5	Up	0.099535674	GO:0051262.protein tetramerization
788	GO:0009123	nucleoside monophosphate metabolic proce...	244	11	0.94	1	E12.5	Up	1.429537069	GO:0009123.nucleoside monophosphate metabolic proce...
789	GO:0009124	nucleoside monophosphate biosynthetic pr...	139	9	0.53	1	E12.5	Up	1.340075442	GO:0009124.nucleoside monophosphate biosynthetic pr...
790	GO:0009126	purine nucleoside monophosphate metaboli...	231	11	0.89	1	E12.5	Up	1.441732366	GO:0009126.purine nucleoside monophosphate metaboli...
791	GO:0009127	purine nucleoside monophosphate biosynth...	129	9	0.5	1	E12.5	Up	1.347923303	GO:0009127.purine nucleoside monophosphate biosynth...
792	GO:1903305	regulation of regulated secretory pathwa...	164	1	0.63	1	E12.5	Up	0.091827578	GO:1903305.regulation of regulated secretory pathwa...
793	GO:0032446	protein modification by small protein co...	590	1	2.26	1	E12.5	Up	-0.275007047	GO:0032446.protein modification by small protein co...
794	GO:0070887	cellular response to chemical stimulus	2263	18	8.68	1	E12.5	Up	0.749565631	GO:0070887.cellular response to chemical stimulus
795	GO:0046683	response to organophosphorus	86	1	0.33	1	E12.5	Up	0.170826968	GO:0046683.response to organophosphorus
796	GO:0042490	mechanoreceptor differentiation	76	1	0.29	1	E12.5	Up	0.181694778	GO:0042490.mechanoreceptor differentiation
797	GO:0046686	response to cadmium ion	29	2	0.11	1	E12.5	Up	0.454031631	GO:0046686.response to cadmium ion
798	GO:1902373	negative regulation of mRNA catabolic pr...	46	1	0.18	1	E12.5	Up	0.212010403	GO:1902373.negative regulation of mRNA catabolic pr...
799	GO:0051250	negative regulation of lymphocyte activa...	121	2	0.46	1	E12.5	Up	0.358453971	GO:0051250.negative regulation of lymphocyte activa...
800	GO:0051251	positive regulation of lymphocyte activa...	214	4	0.82	1	E12.5	Up	0.628905848	GO:0051251.positive regulation of lymphocyte activa...
801	GO:0051252	regulation of RNA metabolic process	2697	13	10.35	1	E12.5	Up	0.229758251	GO:0051252.regulation of RNA metabolic process
802	GO:0051253	negative regulation of RNA metabolic pro...	1152	7	4.42	1	E12.5	Up	0.349235441	GO:0051253.negative regulation of RNA metabolic pro...
803	GO:0051254	positive regulation of RNA metabolic pro...	1459	10	5.6	1	E12.5	Up	0.500898236	GO:0051254.positive regulation of RNA metabolic pro...
804	GO:0009116	nucleoside metabolic process	81	1	0.31	1	E12.5	Up	0.17625064	GO:0009116.nucleoside metabolic process
805	GO:1990138	neuron projection extension	187	1	0.72	1	E12.5	Up	0.068947354	GO:1990138.neuron projection extension
806	GO:0043412	macromolecule modification	3207	16	12.31	1	E12.5	Up	0.278783603	GO:0043412.macromolecule modification
807	GO:0009117	nucleotide metabolic process	477	12	1.83	1	E12.5	Up	1.315577263	GO:0009117.nucleotide metabolic process
808	GO:0070873	regulation of glycogen metabolic process	32	1	0.12	1	E12.5	Up	0.22881869	GO:0070873.regulation of glycogen metabolic process
809	GO:0090304	nucleic acid metabolic process	3838	17	14.73	1	E12.5	Up	0.157112568	GO:0090304.nucleic acid metabolic process
810	GO:0043414	macromolecule methylation	263	2	1.01	1	E12.5	Up	0.219989931	GO:0043414.macromolecule methylation
811	GO:0009119	ribonucleoside metabolic process	64	1	0.25	1	E12.5	Up	0.192645078	GO:0009119.ribonucleoside metabolic process
812	GO:0000422	autophagy of mitochondrion	66	2	0.25	1	E12.5	Up	0.415037499	GO:0000422.autophagy of mitochondrion
813	GO:0046677	response to antibiotic	233	1	0.89	1	E12.5	Up	0.026694867	GO:0046677.response to antibiotic
814	GO:0009141	nucleoside triphosphate metabolic proces...	253	11	0.97	1	E12.5	Up	1.422269069	GO:0009141.nucleoside triphosphate metabolic proces...
815	GO:0051282	regulation of sequestering of calcium io...	94	1	0.36	1	E12.5	Up	0.1627295	GO:0051282.regulation of sequestering of calcium io...
816	GO:0051283	negative regulation of sequestering of c...	92	1	0.35	1	E12.5	Up	0.165423609	GO:0051283.negative regulation of sequestering of c...
817	GO:0009144	purine nucleoside triphosphate metabolic...	237	11	0.91	1	E12.5	Up	1.43684187	GO:0009144.purine nucleoside triphosphate metabolic...
818	GO:0009145	purine nucleoside triphosphate biosynthe...	119	9	0.46	1	E12.5	Up	1.358453971	GO:0009145.purine nucleoside triphosphate biosynthe...
819	GO:0018193	peptidyl-amino acid modification	1000	10	3.84	1	E12.5	Up	0.762844226	GO:0018193.peptidyl-amino acid modification
820	GO:1904427	positive regulation of calcium ion trans...	65	2	0.25	1	E12.5	Up	0.415037499	GO:1904427.positive regulation of calcium ion trans...
821	GO:0051270	regulation of cellular component movemen...	921	7	3.53	1	E12.5	Up	0.492416759	GO:0051270.regulation of cellular component movemen...
822	GO:0009132	nucleoside diphosphate metabolic process	102	11	0.39	1	E12.5	Up	1.569714727	GO:0009132.nucleoside diphosphate metabolic process
823	GO:0051272	positive regulation of cellular componen...	525	6	2.01	1	E12.5	Up	0.650017174	GO:0051272.positive regulation of cellular componen...
824	GO:0009135	purine nucleoside diphosphate metabolic ...	83	10	0.32	1	E12.5	Up	1.49546435	GO:0009135.purine nucleoside diphosphate metabolic ...
825	GO:0006897	endocytosis	533	5	2.05	1	E12.5	Up	0.504304837	GO:0006897.endocytosis
826	GO:0032990	cell part morphogenesis	678	4	2.6	1	E12.5	Up	0.243925583	GO:0032990.cell part morphogenesis
827	GO:0006898	receptor-mediated endocytosis	208	4	0.8	1	E12.5	Up	0.633872101	GO:0006898.receptor-mediated endocytosis
828	GO:0051276	chromosome organization	994	6	3.81	1	E12.5	Up	0.320289599	GO:0051276.chromosome organization
829	GO:0043434	response to peptide hormone	262	2	1.01	1	E12.5	Up	0.219989931	GO:0043434.response to peptide hormone
830	GO:0051279	regulation of release of sequestered cal...	63	1	0.24	1	E12.5	Up	0.195395689	GO:0051279.regulation of release of sequestered cal...
831	GO:0043436	oxoacid metabolic process	768	14	2.95	1	E12.5	Up	1.256972653	GO:0043436.oxoacid metabolic process
832	GO:0010033	response to organic substance	2252	18	8.64	1	E12.5	Up	0.753790217	GO:0010033.response to organic substance
833	GO:0008593	regulation of Notch signaling pathway	80	1	0.31	1	E12.5	Up	0.17625064	GO:0008593.regulation of Notch signaling pathway
834	GO:0035637	multicellular organismal signaling	132	2	0.51	1	E12.5	Up	0.345302603	GO:0035637.multicellular organismal signaling
835	GO:0010035	response to inorganic substance	402	4	1.54	1	E12.5	Up	0.460634366	GO:0010035.response to inorganic substance
836	GO:0033157	regulation of intracellular protein tran...	215	1	0.83	1	E12.5	Up	0.041466617	GO:0033157.regulation of intracellular protein tran...
837	GO:0042461	photoreceptor cell development	44	1	0.17	1	E12.5	Up	0.21479822	GO:0042461.photoreceptor cell development
838	GO:0071166	ribonucleoprotein complex localization	67	1	0.26	1	E12.5	Up	0.189899701	GO:0071166.ribonucleoprotein complex localization
839	GO:0010038	response to metal ion	239	4	0.92	1	E12.5	Up	0.604327826	GO:0010038.response to metal ion
840	GO:0051222	positive regulation of protein transport	363	3	1.39	1	E12.5	Up	0.324184069	GO:0051222.positive regulation of protein transport
841	GO:0051223	regulation of protein transport	603	5	2.31	1	E12.5	Up	0.452056689	GO:0051223.regulation of protein transport
842	GO:0051224	negative regulation of protein transport	172	2	0.66	1	E12.5	Up	0.306552869	GO:0051224.negative regulation of protein transport
843	GO:0060560	developmental growth involved in morphog...	258	1	0.99	1	E12.5	Up	0.002406498	GO:0060560.developmental growth involved in morphog...
844	GO:0019693	ribose phosphate metabolic process	378	12	1.45	1	E12.5	Up	1.398163681	GO:0019693.ribose phosphate metabolic process
845	GO:0002694	regulation of leukocyte activation	407	5	1.56	1	E12.5	Up	0.60823228	GO:0002694.regulation of leukocyte activation
846	GO:0060562	epithelial tube morphogenesis	354	5	1.36	1	E12.5	Up	0.652901329	GO:0060562.epithelial tube morphogenesis
847	GO:0002695	negative regulation of leukocyte activat...	143	2	0.55	1	E12.5	Up	0.334867151	GO:0002695.negative regulation of leukocyte activat...
848	GO:0032409	regulation of transporter activity	245	3	0.94	1	E12.5	Up	0.429537069	GO:0032409.regulation of transporter activity
849	GO:0060563	neuroepithelial cell differentiation	68	1	0.26	1	E12.5	Up	0.189899701	GO:0060563.neuroepithelial cell differentiation
850	GO:0002696	positive regulation of leukocyte activat...	246	4	0.94	1	E12.5	Up	0.59946207	GO:0002696.positive regulation of leukocyte activat...
851	GO:0002697	regulation of immune effector process	299	3	1.15	1	E12.5	Up	0.37941359	GO:0002697.regulation of immune effector process
852	GO:0070848	response to growth factor	556	5	2.13	1	E12.5	Up	0.488026018	GO:0070848.response to growth factor
853	GO:0070849	response to epidermal growth factor	46	1	0.18	1	E12.5	Up	0.212010403	GO:0070849.response to epidermal growth factor
854	GO:0002699	positive regulation of immune effector p...	182	3	0.7	1	E12.5	Up	0.489038081	GO:0002699.positive regulation of immune effector p...
855	GO:0034103	regulation of tissue remodeling	70	2	0.27	1	E12.5	Up	0.40955196	GO:0034103.regulation of tissue remodeling
856	GO:0034105	positive regulation of tissue remodeling	35	1	0.13	1	E12.5	Up	0.226003675	GO:0034105.positive regulation of tissue remodeling
857	GO:0046649	lymphocyte activation	548	5	2.1	1	E12.5	Up	0.49410907	GO:0046649.lymphocyte activation
858	GO:0021953	central nervous system neuron differenti...	199	2	0.76	1	E12.5	Up	0.28128611	GO:0021953.central nervous system neuron differenti...
859	GO:0051216	cartilage development	184	1	0.71	1	E12.5	Up	0.071471755	GO:0051216.cartilage development
860	GO:1901360	organic cyclic compound metabolic proces...	4571	30	17.54	1	E12.5	Up	0.634867407	GO:1901360.organic cyclic compound metabolic proces...
861	GO:1901361	organic cyclic compound catabolic proces...	438	11	1.68	1	E12.5	Up	1.260151897	GO:1901361.organic cyclic compound catabolic proces...
862	GO:1901362	organic cyclic compound biosynthetic pro...	3105	24	11.91	1	E12.5	Up	0.77817624	GO:1901362.organic cyclic compound biosynthetic pro...
863	GO:0046631	alpha-beta T cell activation	124	2	0.48	1	E12.5	Up	0.353179029	GO:0046631.alpha-beta T cell activation
864	GO:0046632	alpha-beta T cell differentiation	89	1	0.34	1	E12.5	Up	0.168122759	GO:0046632.alpha-beta T cell differentiation
865	GO:0070838	divalent metal ion transport	400	4	1.53	1	E12.5	Up	0.46284201	GO:0070838.divalent metal ion transport
866	GO:0046634	regulation of alpha-beta T cell activati...	83	2	0.32	1	E12.5	Up	0.395928676	GO:0046634.regulation of alpha-beta T cell activati...
867	GO:2001020	regulation of response to DNA damage sti...	200	1	0.77	1	E12.5	Up	0.056391182	GO:2001020.regulation of response to DNA damage sti...
868	GO:0010594	regulation of endothelial cell migration	149	3	0.57	1	E12.5	Up	0.522322672	GO:0010594.regulation of endothelial cell migration
869	GO:0046636	negative regulation of alpha-beta T cell...	36	1	0.14	1	E12.5	Up	0.223194141	GO:0046636.negative regulation of alpha-beta T cell...
870	GO:0046637	regulation of alpha-beta T cell differen...	55	1	0.21	1	E12.5	Up	0.203679128	GO:0046637.regulation of alpha-beta T cell differen...
871	GO:0051240	positive regulation of multicellular org...	1663	15	6.38	1	E12.5	Up	0.813499442	GO:0051240.positive regulation of multicellular org...
872	GO:0045661	regulation of myoblast differentiation	51	2	0.2	1	E12.5	Up	0.428843299	GO:0045661.regulation of myoblast differentiation
873	GO:0043401	steroid hormone mediated signaling pathw...	118	2	0.45	1	E12.5	Up	0.361098692	GO:0043401.steroid hormone mediated signaling pathw...
874	GO:0051246	regulation of protein metabolic process	2334	15	8.96	1	E12.5	Up	0.518701058	GO:0051246.regulation of protein metabolic process
875	GO:0006869	lipid transport	274	1	1.05	1	E12.5	Up	-0.011972642	GO:0006869.lipid transport
876	GO:0016458	gene silencing	176	1	0.68	1	E12.5	Up	0.079071571	GO:0016458.gene silencing
877	GO:0051247	positive regulation of protein metabolic...	1462	10	5.61	1	E12.5	Up	0.499537844	GO:0051247.positive regulation of protein metabolic...
878	GO:0009108	coenzyme biosynthetic process	165	10	0.63	1	E12.5	Up	1.413755673	GO:0009108.coenzyme biosynthetic process
879	GO:0033120	positive regulation of RNA splicing	41	1	0.16	1	E12.5	Up	0.217591435	GO:0033120.positive regulation of RNA splicing
880	GO:0045664	regulation of neuron differentiation	734	4	2.82	1	E12.5	Up	0.202756394	GO:0045664.regulation of neuron differentiation
881	GO:0035601	protein deacylation	96	1	0.37	1	E12.5	Up	0.160040413	GO:0035601.protein deacylation
882	GO:0051248	negative regulation of protein metabolic...	927	8	3.56	1	E12.5	Up	0.602828922	GO:0051248.negative regulation of protein metabolic...
883	GO:0010001	glial cell differentiation	216	3	0.83	1	E12.5	Up	0.456504117	GO:0010001.glial cell differentiation
884	GO:0051249	regulation of lymphocyte activation	338	4	1.3	1	E12.5	Up	0.514573173	GO:0051249.regulation of lymphocyte activation
885	GO:0043405	regulation of MAP kinase activity	270	1	1.04	1	E12.5	Up	-0.009586049	GO:0043405.regulation of MAP kinase activity
886	GO:0045667	regulation of osteoblast differentiation	125	2	0.48	1	E12.5	Up	0.353179029	GO:0045667.regulation of osteoblast differentiation
887	GO:0006091	generation of precursor metabolites and ...	326	13	1.25	1	E12.5	Up	1.526068812	GO:0006091.generation of precursor metabolites and ...
888	GO:0043408	regulation of MAPK cascade	658	3	2.52	1	E12.5	Up	0.089267338	GO:0043408.regulation of MAPK cascade
889	GO:0042471	ear morphogenesis	120	1	0.46	1	E12.5	Up	0.13606155	GO:0042471.ear morphogenesis
890	GO:0007010	cytoskeleton organization	1218	1	4.67	1	E12.5	Up	-0.688553389	GO:0007010.cytoskeleton organization
891	GO:0051234	establishment of localization	3800	23	14.58	1	E12.5	Up	0.516046062	GO:0051234.establishment of localization
892	GO:0051235	maintenance of location	271	2	1.04	1	E12.5	Up	0.212806373	GO:0051235.maintenance of location
893	GO:0051236	establishment of RNA localization	151	1	0.58	1	E12.5	Up	0.104697379	GO:0051236.establishment of RNA localization
894	GO:1901380	negative regulation of potassium ion tra...	25	2	0.1	1	E12.5	Up	0.456857675	GO:1901380.negative regulation of potassium ion tra...
895	GO:0007017	microtubule-based process	709	1	2.72	1	E12.5	Up	-0.363638347	GO:0007017.microtubule-based process
896	GO:0051239	regulation of multicellular organismal p...	2768	24	10.62	1	E12.5	Up	0.892658447	GO:0051239.regulation of multicellular organismal p...
897	GO:0150063	visual system development	332	6	1.27	1	E12.5	Up	0.810966176	GO:0150063.visual system development
898	GO:1902305	regulation of sodium ion transmembrane t...	60	1	0.23	1	E12.5	Up	0.198151554	GO:1902305.regulation of sodium ion transmembrane t...
899	GO:0006886	intracellular protein transport	859	2	3.3	1	E12.5	Up	-0.245756414	GO:0006886.intracellular protein transport
900	GO:0007044	cell-substrate junction assembly	85	2	0.33	1	E12.5	Up	0.393219389	GO:0007044.cell-substrate junction assembly
901	GO:0006887	exocytosis	345	1	1.32	1	E12.5	Up	-0.074962058	GO:0006887.exocytosis
902	GO:0007045	cell-substrate adherens junction assembl...	74	2	0.28	1	E12.5	Up	0.406816992	GO:0007045.cell-substrate adherens junction assembl...
903	GO:0045682	regulation of epidermis development	68	1	0.26	1	E12.5	Up	0.189899701	GO:0045682.regulation of epidermis development
904	GO:0045685	regulation of glial cell differentiation	82	2	0.31	1	E12.5	Up	0.398643061	GO:0045685.regulation of glial cell differentiation
905	GO:0007049	cell cycle	1485	6	5.7	1	E12.5	Up	0.039892727	GO:0007049.cell cycle
906	GO:0033143	regulation of intracellular steroid horm...	77	1	0.3	1	E12.5	Up	0.178970141	GO:0033143.regulation of intracellular steroid horm...
907	GO:0010562	positive regulation of phosphorus metabo...	970	6	3.72	1	E12.5	Up	0.335103484	GO:0010562.positive regulation of phosphorus metabo...
908	GO:0032989	cellular component morphogenesis	1096	6	4.21	1	E12.5	Up	0.256230462	GO:0032989.cellular component morphogenesis
909	GO:0010563	negative regulation of phosphorus metabo...	512	4	1.96	1	E12.5	Up	0.370837695	GO:0010563.negative regulation of phosphorus metabo...
910	GO:0080090	regulation of primary metabolic process	4547	25	17.45	1	E12.5	Up	0.418247056	GO:0080090.regulation of primary metabolic process
911	GO:0099172	presynapse organization	51	1	0.2	1	E12.5	Up	0.206450877	GO:0099172.presynapse organization
912	GO:0008585	female gonad development	103	1	0.4	1	E12.5	Up	0.152003093	GO:0008585.female gonad development
913	GO:1901379	regulation of potassium ion transmembran...	80	2	0.31	1	E12.5	Up	0.398643061	GO:1901379.regulation of potassium ion transmembran...
914	GO:0010565	regulation of cellular ketone metabolic ...	106	1	0.41	1	E12.5	Up	0.149333907	GO:0010565.regulation of cellular ketone metabolic ...
915	GO:0001501	skeletal system development	449	3	1.72	1	E12.5	Up	0.251538767	GO:0001501.skeletal system development
916	GO:0099174	regulation of presynapse organization	36	1	0.14	1	E12.5	Up	0.223194141	GO:0099174.regulation of presynapse organization
917	GO:0006873	cellular ion homeostasis	524	6	2.01	1	E12.5	Up	0.650017174	GO:0006873.cellular ion homeostasis
918	GO:0001503	ossification	344	2	1.32	1	E12.5	Up	0.147430364	GO:0001503.ossification
919	GO:0006875	cellular metal ion homeostasis	465	6	1.78	1	E12.5	Up	0.698146345	GO:0006875.cellular metal ion homeostasis
920	GO:0008589	regulation of smoothened signaling pathw...	83	2	0.32	1	E12.5	Up	0.395928676	GO:0008589.regulation of smoothened signaling pathw...
921	GO:0007034	vacuolar transport	118	1	0.45	1	E12.5	Up	0.138706271	GO:0007034.vacuolar transport
922	GO:0001505	regulation of neurotransmitter levels	335	1	1.29	1	E12.5	Up	-0.068097516	GO:0001505.regulation of neurotransmitter levels
923	GO:0032970	regulation of actin filament-based proce...	361	1	1.39	1	E12.5	Up	-0.09085343	GO:0032970.regulation of actin filament-based proce...
924	GO:0021915	neural tube development	195	4	0.75	1	E12.5	Up	0.646363045	GO:0021915.neural tube development
925	GO:0001508	action potential	127	2	0.49	1	E12.5	Up	0.350548773	GO:0001508.action potential
926	GO:0002682	regulation of immune system process	1010	8	3.88	1	E12.5	Up	0.549880042	GO:0002682.regulation of immune system process
927	GO:0002683	negative regulation of immune system pro...	376	4	1.44	1	E12.5	Up	0.482864313	GO:0002683.negative regulation of immune system pro...
928	GO:0002684	positive regulation of immune system pro...	706	8	2.71	1	E12.5	Up	0.753708858	GO:0002684.positive regulation of immune system pro...
929	GO:0002685	regulation of leukocyte migration	150	1	0.58	1	E12.5	Up	0.104697379	GO:0002685.regulation of leukocyte migration
930	GO:0033135	regulation of peptidyl-serine phosphoryl...	126	2	0.48	1	E12.5	Up	0.353179029	GO:0033135.regulation of peptidyl-serine phosphoryl...
931	GO:0002687	positive regulation of leukocyte migrati...	111	1	0.43	1	E12.5	Up	0.144010303	GO:0002687.positive regulation of leukocyte migrati...
932	GO:0006820	anion transport	439	3	1.68	1	E12.5	Up	0.260151897	GO:0006820.anion transport
933	GO:0071900	regulation of protein serine/threonine k...	388	1	1.49	1	E12.5	Up	-0.113255978	GO:0071900.regulation of protein serine/threonine k...
934	GO:0002688	regulation of leukocyte chemotaxis	87	1	0.33	1	E12.5	Up	0.170826968	GO:0002688.regulation of leukocyte chemotaxis
935	GO:0071902	positive regulation of protein serine/th...	251	1	0.96	1	E12.5	Up	0.00965017	GO:0071902.positive regulation of protein serine/th...
936	GO:0006066	alcohol metabolic process	241	3	0.92	1	E12.5	Up	0.434402824	GO:0006066.alcohol metabolic process
937	GO:0010556	regulation of macromolecule biosynthetic...	2945	15	11.3	1	E12.5	Up	0.295128036	GO:0010556.regulation of macromolecule biosynthetic...
938	GO:0010558	negative regulation of macromolecule bio...	1282	8	4.92	1	E12.5	Up	0.390099598	GO:0010558.negative regulation of macromolecule bio...
939	GO:0045620	negative regulation of lymphocyte differ...	43	1	0.17	1	E12.5	Up	0.21479822	GO:0045620.negative regulation of lymphocyte differ...
940	GO:0042445	hormone metabolic process	164	2	0.63	1	E12.5	Up	0.31422	GO:0042445.hormone metabolic process
941	GO:0045621	positive regulation of lymphocyte differ...	87	1	0.33	1	E12.5	Up	0.170826968	GO:0045621.positive regulation of lymphocyte differ...
942	GO:0048332	mesoderm morphogenesis	63	1	0.24	1	E12.5	Up	0.195395689	GO:0048332.mesoderm morphogenesis
943	GO:0042446	hormone biosynthetic process	56	1	0.21	1	E12.5	Up	0.203679128	GO:0042446.hormone biosynthetic process
944	GO:0051208	sequestering of calcium ion	96	1	0.37	1	E12.5	Up	0.160040413	GO:0051208.sequestering of calcium ion
945	GO:0060541	respiratory system development	223	5	0.86	1	E12.5	Up	0.77102743	GO:0060541.respiratory system development
946	GO:0019674	NAD metabolic process	40	3	0.15	1	E12.5	Up	0.635427568	GO:0019674.NAD metabolic process
947	GO:0051209	release of sequestered calcium ion into ...	90	1	0.35	1	E12.5	Up	0.165423609	GO:0051209.release of sequestered calcium ion into ...
948	GO:0006810	transport	3680	23	14.12	1	E12.5	Up	0.550344304	GO:0006810.transport
949	GO:0050663	cytokine secretion	165	1	0.63	1	E12.5	Up	0.091827578	GO:0050663.cytokine secretion
950	GO:0006811	ion transport	1294	9	4.97	1	E12.5	Up	0.489761417	GO:0006811.ion transport
951	GO:0060548	negative regulation of cell death	967	10	3.71	1	E12.5	Up	0.784217877	GO:0060548.negative regulation of cell death
952	GO:0006812	cation transport	923	7	3.54	1	E12.5	Up	0.490726431	GO:0006812.cation transport
953	GO:0016441	posttranscriptional gene silencing	79	1	0.3	1	E12.5	Up	0.178970141	GO:0016441.posttranscriptional gene silencing
954	GO:0006813	potassium ion transport	206	2	0.79	1	E12.5	Up	0.273791574	GO:0006813.potassium ion transport
955	GO:0150076	neuroinflammatory response	30	1	0.12	1	E12.5	Up	0.22881869	GO:0150076.neuroinflammatory response
956	GO:0006814	sodium ion transport	166	1	0.64	1	E12.5	Up	0.089267338	GO:0006814.sodium ion transport
957	GO:0016444	somatic cell DNA recombination	57	1	0.22	1	E12.5	Up	0.200912694	GO:0016444.somatic cell DNA recombination
958	GO:0006816	calcium ion transport	354	4	1.36	1	E12.5	Up	0.500898236	GO:0006816.calcium ion transport
959	GO:0016445	somatic diversification of immunoglobuli...	53	1	0.2	1	E12.5	Up	0.206450877	GO:0016445.somatic diversification of immunoglobuli...
960	GO:0016447	somatic recombination of immunoglobulin ...	49	1	0.19	1	E12.5	Up	0.209227962	GO:0016447.somatic recombination of immunoglobulin ...
961	GO:1901342	regulation of vasculature development	308	6	1.18	1	E12.5	Up	0.831824781	GO:1901342.regulation of vasculature development
962	GO:1901343	negative regulation of vasculature devel...	115	1	0.44	1	E12.5	Up	0.141355849	GO:1901343.negative regulation of vasculature devel...
963	GO:1904950	negative regulation of establishment of ...	176	2	0.68	1	E12.5	Up	0.301463992	GO:1904950.negative regulation of establishment of ...
964	GO:0031400	negative regulation of protein modificat...	534	4	2.05	1	E12.5	Up	0.352301744	GO:0031400.negative regulation of protein modificat...
965	GO:1904951	positive regulation of establishment of ...	381	3	1.46	1	E12.5	Up	0.308465835	GO:1904951.positive regulation of establishment of ...
966	GO:0031401	positive regulation of protein modificat...	1076	7	4.13	1	E12.5	Up	0.394347641	GO:0031401.positive regulation of protein modificat...
967	GO:0045619	regulation of lymphocyte differentiation	144	1	0.55	1	E12.5	Up	0.112474729	GO:0045619.regulation of lymphocyte differentiation
968	GO:0006082	organic acid metabolic process	779	14	2.99	1	E12.5	Up	1.24973201	GO:0006082.organic acid metabolic process
969	GO:0034250	positive regulation of cellular amide me...	124	1	0.48	1	E12.5	Up	0.130786608	GO:0034250.positive regulation of cellular amide me...
970	GO:0060537	muscle tissue development	409	3	1.57	1	E12.5	Up	0.284106629	GO:0060537.muscle tissue development
971	GO:0060538	skeletal muscle organ development	174	1	0.67	1	E12.5	Up	0.081613766	GO:0060538.skeletal muscle organ development
972	GO:0009260	ribonucleotide biosynthetic process	198	10	0.76	1	E12.5	Up	1.380821784	GO:0009260.ribonucleotide biosynthetic process
973	GO:0050657	nucleic acid transport	148	1	0.57	1	E12.5	Up	0.107285173	GO:0050657.nucleic acid transport
974	GO:0050658	RNA transport	148	1	0.57	1	E12.5	Up	0.107285173	GO:0050658.RNA transport
975	GO:0032940	secretion by cell	893	7	3.43	1	E12.5	Up	0.50942987	GO:0032940.secretion by cell
976	GO:0007005	mitochondrion organization	433	4	1.66	1	E12.5	Up	0.434402824	GO:0007005.mitochondrion organization
977	GO:0009266	response to temperature stimulus	154	1	0.59	1	E12.5	Up	0.102114218	GO:0009266.response to temperature stimulus
978	GO:0007006	mitochondrial membrane organization	92	3	0.35	1	E12.5	Up	0.580461108	GO:0007006.mitochondrial membrane organization
979	GO:0032943	mononuclear cell proliferation	225	3	0.86	1	E12.5	Up	0.449099335	GO:0032943.mononuclear cell proliferation
980	GO:0032944	regulation of mononuclear cell prolifera...	176	3	0.68	1	E12.5	Up	0.49410907	GO:0032944.regulation of mononuclear cell prolifera...
981	GO:0032945	negative regulation of mononuclear cell ...	64	1	0.25	1	E12.5	Up	0.192645078	GO:0032945.negative regulation of mononuclear cell ...
982	GO:0032946	positive regulation of mononuclear cell ...	108	2	0.41	1	E12.5	Up	0.371726328	GO:0032946.positive regulation of mononuclear cell ...
983	GO:0018130	heterocycle biosynthetic process	3008	24	11.54	1	E12.5	Up	0.810093666	GO:0018130.heterocycle biosynthetic process
984	GO:0010522	regulation of calcium ion transport into...	84	1	0.32	1	E12.5	Up	0.173536255	GO:0010522.regulation of calcium ion transport into...
985	GO:0006073	cellular glucan metabolic process	72	2	0.28	1	E12.5	Up	0.406816992	GO:0006073.cellular glucan metabolic process
986	GO:0008544	epidermis development	242	1	0.93	1	E12.5	Up	0.016930396	GO:0008544.epidermis development
987	GO:0050684	regulation of mRNA processing	135	2	0.52	1	E12.5	Up	0.342686655	GO:0050684.regulation of mRNA processing
988	GO:0010524	positive regulation of calcium ion trans...	47	1	0.18	1	E12.5	Up	0.212010403	GO:0010524.positive regulation of calcium ion trans...
989	GO:0009250	glucan biosynthetic process	41	2	0.16	1	E12.5	Up	0.439983856	GO:0009250.glucan biosynthetic process
990	GO:0050685	positive regulation of mRNA processing	36	1	0.14	1	E12.5	Up	0.223194141	GO:0050685.positive regulation of mRNA processing
991	GO:0034284	response to monosaccharide	157	1	0.6	1	E12.5	Up	0.099535674	GO:0034284.response to monosaccharide
992	GO:0006839	mitochondrial transport	165	3	0.63	1	E12.5	Up	0.506865078	GO:0006839.mitochondrial transport
993	GO:0009259	ribonucleotide metabolic process	363	12	1.39	1	E12.5	Up	1.41164691	GO:0009259.ribonucleotide metabolic process
994	GO:0030097	hemopoiesis	731	7	2.81	1	E12.5	Up	0.619639952	GO:0030097.hemopoiesis
995	GO:0050670	regulation of lymphocyte proliferation	174	3	0.67	1	E12.5	Up	0.496651265	GO:0050670.regulation of lymphocyte proliferation
996	GO:0045637	regulation of myeloid cell differentiati...	178	1	0.68	1	E12.5	Up	0.079071571	GO:0045637.regulation of myeloid cell differentiati...
997	GO:0030098	lymphocyte differentiation	296	3	1.14	1	E12.5	Up	0.381761344	GO:0030098.lymphocyte differentiation
998	GO:0050671	positive regulation of lymphocyte prolif...	106	2	0.41	1	E12.5	Up	0.371726328	GO:0050671.positive regulation of lymphocyte prolif...
999	GO:0030856	regulation of epithelial cell differenti...	127	3	0.49	1	E12.5	Up	0.543193851	GO:0030856.regulation of epithelial cell differenti...
1000	GO:0000165	MAPK cascade	713	3	2.74	1	E12.5	Up	0.047666434	GO:0000165.MAPK cascade
1001	GO:0030099	myeloid cell differentiation	346	4	1.33	1	E12.5	Up	0.507719502	GO:0030099.myeloid cell differentiation
1002	GO:0050672	negative regulation of lymphocyte prolif...	64	1	0.25	1	E12.5	Up	0.192645078	GO:0050672.negative regulation of lymphocyte prolif...
1003	GO:0045639	positive regulation of myeloid cell diff...	79	1	0.3	1	E12.5	Up	0.178970141	GO:0045639.positive regulation of myeloid cell diff...
1004	GO:0050673	epithelial cell proliferation	381	6	1.46	1	E12.5	Up	0.767897454	GO:0050673.epithelial cell proliferation
1005	GO:0071103	DNA conformation change	185	2	0.71	1	E12.5	Up	0.293864176	GO:0071103.DNA conformation change
1006	GO:0031960	response to corticosteroid	76	1	0.29	1	E12.5	Up	0.181694778	GO:0031960.response to corticosteroid
1007	GO:0010517	regulation of phospholipase activity	45	1	0.17	1	E12.5	Up	0.21479822	GO:0010517.regulation of phospholipase activity
1008	GO:0000910	cytokinesis	143	1	0.55	1	E12.5	Up	0.112474729	GO:0000910.cytokinesis
1009	GO:0007568	aging	186	1	0.71	1	E12.5	Up	0.071471755	GO:0007568.aging
1010	GO:0007569	cell aging	105	1	0.4	1	E12.5	Up	0.152003093	GO:0007569.cell aging
1011	GO:0017157	regulation of exocytosis	220	1	0.84	1	E12.5	Up	0.038994132	GO:0017157.regulation of exocytosis
1012	GO:0002637	regulation of immunoglobulin production	58	2	0.22	1	E12.5	Up	0.423305115	GO:0002637.regulation of immunoglobulin production
1013	GO:0034220	ion transmembrane transport	744	5	2.85	1	E12.5	Up	0.349235441	GO:0034220.ion transmembrane transport
1014	GO:0030888	regulation of B cell proliferation	55	1	0.21	1	E12.5	Up	0.203679128	GO:0030888.regulation of B cell proliferation
1015	GO:0044106	cellular amine metabolic process	62	1	0.24	1	E12.5	Up	0.195395689	GO:0044106.cellular amine metabolic process
1016	GO:0061213	positive regulation of mesonephros devel...	22	1	0.08	1	E12.5	Up	0.240134004	GO:0061213.positive regulation of mesonephros devel...
1017	GO:0043949	regulation of cAMP-mediated signaling	61	2	0.23	1	E12.5	Up	0.420543976	GO:0043949.regulation of cAMP-mediated signaling
1018	GO:0061217	regulation of mesonephros development	24	1	0.09	1	E12.5	Up	0.237296844	GO:0061217.regulation of mesonephros development
1019	GO:0043170	macromolecule metabolic process	7022	33	26.95	1	E12.5	Up	0.250183487	GO:0043170.macromolecule metabolic process
1020	GO:0001667	ameboidal-type cell migration	393	5	1.51	1	E12.5	Up	0.619270551	GO:0001667.ameboidal-type cell migration
1021	GO:0046390	ribose phosphate biosynthetic process	204	10	0.78	1	E12.5	Up	1.375821103	GO:0046390.ribose phosphate biosynthetic process
1022	GO:0043933	protein-containing complex subunit organ...	1760	10	6.75	1	E12.5	Up	0.352301744	GO:0043933.protein-containing complex subunit organ...
1023	GO:0046394	carboxylic acid biosynthetic process	293	10	1.12	1	E12.5	Up	1.293358943	GO:0046394.carboxylic acid biosynthetic process
1024	GO:0030879	mammary gland development	127	2	0.49	1	E12.5	Up	0.350548773	GO:0030879.mammary gland development
1025	GO:0101023	vascular endothelial cell proliferation	23	1	0.09	1	E12.5	Up	0.237296844	GO:0101023.vascular endothelial cell proliferation
1026	GO:0018108	peptidyl-tyrosine phosphorylation	269	2	1.03	1	E12.5	Up	0.21519692	GO:0018108.peptidyl-tyrosine phosphorylation
1027	GO:0001654	eye development	332	6	1.27	1	E12.5	Up	0.810966176	GO:0001654.eye development
1028	GO:0006807	nitrogen compound metabolic process	7431	36	28.51	1	E12.5	Up	0.291032223	GO:0006807.nitrogen compound metabolic process
1029	GO:0001655	urogenital system development	306	5	1.17	1	E12.5	Up	0.696657606	GO:0001655.urogenital system development
1030	GO:0034219	carbohydrate transmembrane transport	91	2	0.35	1	E12.5	Up	0.387816031	GO:0034219.carbohydrate transmembrane transport
1031	GO:0001657	ureteric bud development	95	3	0.36	1	E12.5	Up	0.577766999	GO:0001657.ureteric bud development
1032	GO:0140253	cell-cell fusion	46	2	0.18	1	E12.5	Up	0.434402824	GO:0140253.cell-cell fusion
1033	GO:0001659	temperature homeostasis	156	3	0.6	1	E12.5	Up	0.514573173	GO:0001659.temperature homeostasis
1034	GO:0070585	protein localization to mitochondrion	90	1	0.35	1	E12.5	Up	0.165423609	GO:0070585.protein localization to mitochondrion
1035	GO:0070588	calcium ion transmembrane transport	231	2	0.89	1	E12.5	Up	0.249087288	GO:0070588.calcium ion transmembrane transport
1036	GO:0198738	cell-cell signaling by wnt	392	2	1.5	1	E12.5	Up	0.106915204	GO:0198738.cell-cell signaling by wnt
1037	GO:0034249	negative regulation of cellular amide me...	140	1	0.54	1	E12.5	Up	0.115076524	GO:0034249.negative regulation of cellular amide me...
1038	GO:0043112	receptor metabolic process	192	4	0.74	1	E12.5	Up	0.648874265	GO:0043112.receptor metabolic process
1039	GO:0030811	regulation of nucleotide catabolic proce...	39	2	0.15	1	E12.5	Up	0.44278249	GO:0030811.regulation of nucleotide catabolic proce...
1040	GO:0014706	striated muscle tissue development	391	3	1.5	1	E12.5	Up	0.299560282	GO:0014706.striated muscle tissue development
1041	GO:0090407	organophosphate biosynthetic process	432	12	1.66	1	E12.5	Up	1.351940664	GO:0090407.organophosphate biosynthetic process
1042	GO:0016192	vesicle-mediated transport	1247	7	4.79	1	E12.5	Up	0.293653641	GO:0016192.vesicle-mediated transport
1043	GO:0042981	regulation of apoptotic process	1364	14	5.23	1	E12.5	Up	0.893193273	GO:0042981.regulation of apoptotic process
1044	GO:0035383	thioester metabolic process	62	1	0.24	1	E12.5	Up	0.195395689	GO:0035383.thioester metabolic process
1045	GO:0009247	glycolipid biosynthetic process	55	1	0.21	1	E12.5	Up	0.203679128	GO:0009247.glycolipid biosynthetic process
1046	GO:0035384	thioester biosynthetic process	23	1	0.09	1	E12.5	Up	0.237296844	GO:0035384.thioester biosynthetic process
1047	GO:0031929	TOR signaling	111	1	0.43	1	E12.5	Up	0.144010303	GO:0031929.TOR signaling
1048	GO:0043900	regulation of multi-organism process	326	2	1.25	1	E12.5	Up	0.163498732	GO:0043900.regulation of multi-organism process
1049	GO:0043901	negative regulation of multi-organism pr...	144	1	0.55	1	E12.5	Up	0.112474729	GO:0043901.negative regulation of multi-organism pr...
1050	GO:0046364	monosaccharide biosynthetic process	71	4	0.27	1	E12.5	Up	0.77212204	GO:0046364.monosaccharide biosynthetic process
1051	GO:0046365	monosaccharide catabolic process	30	4	0.12	1	E12.5	Up	0.813781191	GO:0046365.monosaccharide catabolic process
1052	GO:0055123	digestive system development	119	2	0.46	1	E12.5	Up	0.358453971	GO:0055123.digestive system development
1053	GO:0036303	lymph vessel morphogenesis	21	1	0.08	1	E12.5	Up	0.240134004	GO:0036303.lymph vessel morphogenesis
1054	GO:0030072	peptide hormone secretion	232	3	0.89	1	E12.5	Up	0.441732366	GO:0030072.peptide hormone secretion
1055	GO:0030073	insulin secretion	193	2	0.74	1	E12.5	Up	0.286304185	GO:0030073.insulin secretion
1056	GO:0017144	drug metabolic process	539	12	2.07	1	E12.5	Up	1.265752626	GO:0017144.drug metabolic process
1057	GO:0007517	muscle organ development	367	2	1.41	1	E12.5	Up	0.127030565	GO:0007517.muscle organ development
1058	GO:0048468	cell development	2079	15	7.98	1	E12.5	Up	0.623709617	GO:0048468.cell development
1059	GO:0000902	cell morphogenesis	1007	6	3.86	1	E12.5	Up	0.31212492	GO:0000902.cell morphogenesis
1060	GO:0007519	skeletal muscle tissue development	169	1	0.65	1	E12.5	Up	0.086711633	GO:0007519.skeletal muscle tissue development
1061	GO:0000904	cell morphogenesis involved in different...	743	5	2.85	1	E12.5	Up	0.349235441	GO:0000904.cell morphogenesis involved in different...
1062	GO:0055117	regulation of cardiac muscle contraction	62	1	0.24	1	E12.5	Up	0.195395689	GO:0055117.regulation of cardiac muscle contraction
1063	GO:0032101	regulation of response to external stimu...	610	2	2.34	1	E12.5	Up	-0.068425141	GO:0032101.regulation of response to external stimu...
1064	GO:0032102	negative regulation of response to exter...	268	1	1.03	1	E12.5	Up	-0.007195501	GO:0032102.negative regulation of response to exter...
1065	GO:0032103	positive regulation of response to exter...	237	1	0.91	1	E12.5	Up	0.02180437	GO:0032103.positive regulation of response to exter...
1066	GO:0044260	cellular macromolecule metabolic process	6138	30	23.55	1	E12.5	Up	0.293864176	GO:0044260.cellular macromolecule metabolic process
1067	GO:0030029	actin filament-based process	690	1	2.65	1	E12.5	Up	-0.350497247	GO:0030029.actin filament-based process
1068	GO:0007548	sex differentiation	241	3	0.92	1	E12.5	Up	0.434402824	GO:0007548.sex differentiation
1069	GO:0090199	regulation of release of cytochrome c fr...	45	1	0.17	1	E12.5	Up	0.21479822	GO:0090199.regulation of release of cytochrome c fr...
1070	GO:0044264	cellular polysaccharide metabolic proces...	95	2	0.36	1	E12.5	Up	0.385121921	GO:0044264.cellular polysaccharide metabolic proces...
1071	GO:0044265	cellular macromolecule catabolic process	923	3	3.54	1	E12.5	Up	-0.09423607	GO:0044265.cellular macromolecule catabolic process
1072	GO:0060669	embryonic placenta morphogenesis	32	1	0.12	1	E12.5	Up	0.22881869	GO:0060669.embryonic placenta morphogenesis
1073	GO:0031175	neuron projection development	1016	7	3.9	1	E12.5	Up	0.431157165	GO:0031175.neuron projection development
1074	GO:0044267	cellular protein metabolic process	3949	19	15.15	1	E12.5	Up	0.252254567	GO:0044267.cellular protein metabolic process
1075	GO:0030010	establishment of cell polarity	136	1	0.52	1	E12.5	Up	0.120294234	GO:0030010.establishment of cell polarity
1076	GO:0051716	cellular response to stimulus	5260	33	20.18	1	E12.5	Up	0.593721135	GO:0051716.cellular response to stimulus
1077	GO:0042158	lipoprotein biosynthetic process	87	1	0.33	1	E12.5	Up	0.170826968	GO:0042158.lipoprotein biosynthetic process
1078	GO:0035315	hair cell differentiation	46	1	0.18	1	E12.5	Up	0.212010403	GO:0035315.hair cell differentiation
1079	GO:0001649	osteoblast differentiation	175	2	0.67	1	E12.5	Up	0.304006187	GO:0001649.osteoblast differentiation
1080	GO:0042180	cellular ketone metabolic process	157	3	0.6	1	E12.5	Up	0.514573173	GO:0042180.cellular ketone metabolic process
1081	GO:0044255	cellular lipid metabolic process	762	4	2.92	1	E12.5	Up	0.184424571	GO:0044255.cellular lipid metabolic process
1082	GO:0009201	ribonucleoside triphosphate biosynthetic...	121	9	0.46	1	E12.5	Up	1.358453971	GO:0009201.ribonucleoside triphosphate biosynthetic...
1083	GO:0097006	regulation of plasma lipoprotein particl...	51	1	0.2	1	E12.5	Up	0.206450877	GO:0097006.regulation of plasma lipoprotein particl...
1084	GO:0009205	purine ribonucleoside triphosphate metab...	229	11	0.88	1	E12.5	Up	1.444183845	GO:0009205.purine ribonucleoside triphosphate metab...
1085	GO:1900744	regulation of p38MAPK cascade	35	1	0.13	1	E12.5	Up	0.226003675	GO:1900744.regulation of p38MAPK cascade
1086	GO:0009206	purine ribonucleoside triphosphate biosy...	118	9	0.45	1	E12.5	Up	1.361098692	GO:0009206.purine ribonucleoside triphosphate biosy...
1087	GO:0046323	glucose import	62	1	0.24	1	E12.5	Up	0.195395689	GO:0046323.glucose import
1088	GO:0048477	oogenesis	82	2	0.31	1	E12.5	Up	0.398643061	GO:0048477.oogenesis
1089	GO:0030048	actin filament-based movement	106	1	0.41	1	E12.5	Up	0.149333907	GO:0030048.actin filament-based movement
1090	GO:0044281	small molecule metabolic process	1451	20	5.57	1	E12.5	Up	1.241952718	GO:0044281.small molecule metabolic process
1091	GO:1903169	regulation of calcium ion transmembrane ...	130	2	0.5	1	E12.5	Up	0.347923303	GO:1903169.regulation of calcium ion transmembrane ...
1092	GO:0044282	small molecule catabolic process	264	5	1.01	1	E12.5	Up	0.734563104	GO:0044282.small molecule catabolic process
1093	GO:0030808	regulation of nucleotide biosynthetic pr...	61	3	0.23	1	E12.5	Up	0.613189054	GO:0030808.regulation of nucleotide biosynthetic pr...
1094	GO:0060688	regulation of morphogenesis of a branchi...	60	1	0.23	1	E12.5	Up	0.198151554	GO:0060688.regulation of morphogenesis of a branchi...
1095	GO:0030030	cell projection organization	1476	7	5.66	1	E12.5	Up	0.170826968	GO:0030030.cell projection organization
1096	GO:0042176	regulation of protein catabolic process	364	2	1.4	1	E12.5	Up	0.129283017	GO:0042176.regulation of protein catabolic process
1097	GO:0044270	cellular nitrogen compound catabolic pro...	404	11	1.55	1	E12.5	Up	1.288505093	GO:0044270.cellular nitrogen compound catabolic pro...
1098	GO:0044271	cellular nitrogen compound biosynthetic ...	3522	25	13.51	1	E12.5	Up	0.696657606	GO:0044271.cellular nitrogen compound biosynthetic ...
1099	GO:0060674	placenta blood vessel development	34	1	0.13	1	E12.5	Up	0.226003675	GO:0060674.placenta blood vessel development
1100	GO:0044272	sulfur compound biosynthetic process	70	1	0.27	1	E12.5	Up	0.187159539	GO:0044272.sulfur compound biosynthetic process
1101	GO:0008654	phospholipid biosynthetic process	151	2	0.58	1	E12.5	Up	0.3270898	GO:0008654.phospholipid biosynthetic process
1102	GO:0042129	regulation of T cell proliferation	125	3	0.48	1	E12.5	Up	0.545824107	GO:0042129.regulation of T cell proliferation
1103	GO:0010660	regulation of muscle cell apoptotic proc...	85	3	0.33	1	E12.5	Up	0.585864467	GO:0010660.regulation of muscle cell apoptotic proc...
1104	GO:0070509	calcium ion import	72	1	0.28	1	E12.5	Up	0.184424571	GO:0070509.calcium ion import
1105	GO:0010662	regulation of striated muscle cell apopt...	48	3	0.18	1	E12.5	Up	0.627047902	GO:0010662.regulation of striated muscle cell apopt...
1106	GO:0042110	T cell activation	373	5	1.43	1	E12.5	Up	0.637109357	GO:0042110.T cell activation
1107	GO:0010664	negative regulation of striated muscle c...	31	2	0.12	1	E12.5	Up	0.451211112	GO:0010664.negative regulation of striated muscle c...
1108	GO:0009792	embryo development ending in birth or eg...	725	8	2.78	1	E12.5	Up	0.740669563	GO:0009792.embryo development ending in birth or eg...
1109	GO:0042113	B cell activation	210	2	0.81	1	E12.5	Up	0.268816758	GO:0042113.B cell activation
1110	GO:0097553	calcium ion transmembrane import into cy...	108	1	0.41	1	E12.5	Up	0.149333907	GO:0097553.calcium ion transmembrane import into cy...
1111	GO:0016125	sterol metabolic process	107	1	0.41	1	E12.5	Up	0.149333907	GO:0016125.sterol metabolic process
1112	GO:0090183	regulation of kidney development	51	1	0.2	1	E12.5	Up	0.206450877	GO:0090183.regulation of kidney development
1113	GO:0090184	positive regulation of kidney developmen...	38	1	0.15	1	E12.5	Up	0.220390068	GO:0090184.positive regulation of kidney developmen...
1114	GO:0030595	leukocyte chemotaxis	157	1	0.6	1	E12.5	Up	0.099535674	GO:0030595.leukocyte chemotaxis
1115	GO:0071241	cellular response to inorganic substance	169	4	0.65	1	E12.5	Up	0.671674134	GO:0071241.cellular response to inorganic substance
1116	GO:0090189	regulation of branching involved in uret...	23	1	0.09	1	E12.5	Up	0.237296844	GO:0090189.regulation of branching involved in uret...
1117	GO:0043299	leukocyte degranulation	58	1	0.22	1	E12.5	Up	0.200912694	GO:0043299.leukocyte degranulation
1118	GO:0006520	cellular amino acid metabolic process	231	2	0.89	1	E12.5	Up	0.249087288	GO:0006520.cellular amino acid metabolic process
1119	GO:0051701	interaction with host	111	1	0.43	1	E12.5	Up	0.144010303	GO:0051701.interaction with host
1120	GO:0010656	negative regulation of muscle cell apopt...	52	2	0.2	1	E12.5	Up	0.428843299	GO:0010656.negative regulation of muscle cell apopt...
1121	GO:0051702	interaction with symbiont	62	2	0.24	1	E12.5	Up	0.41778811	GO:0051702.interaction with symbiont
1122	GO:0010657	muscle cell apoptotic process	89	3	0.34	1	E12.5	Up	0.583160258	GO:0010657.muscle cell apoptotic process
1123	GO:0030001	metal ion transport	706	7	2.71	1	E12.5	Up	0.638231641	GO:0030001.metal ion transport
1124	GO:0010658	striated muscle cell apoptotic process	51	3	0.2	1	E12.5	Up	0.621488377	GO:0010658.striated muscle cell apoptotic process
1125	GO:0051704	multi-organism process	1528	13	5.86	1	E12.5	Up	0.728972803	GO:0051704.multi-organism process
1126	GO:0010659	cardiac muscle cell apoptotic process	49	3	0.19	1	E12.5	Up	0.624265461	GO:0010659.cardiac muscle cell apoptotic process
1127	GO:0030003	cellular cation homeostasis	514	6	1.97	1	E12.5	Up	0.658272963	GO:0030003.cellular cation homeostasis
1128	GO:0051707	response to other organism	617	7	2.37	1	E12.5	Up	0.703297881	GO:0051707.response to other organism
1129	GO:0032268	regulation of cellular protein metabolic...	2168	14	8.32	1	E12.5	Up	0.512405336	GO:0032268.regulation of cellular protein metabolic...
1130	GO:0032269	negative regulation of cellular protein ...	868	8	3.33	1	E12.5	Up	0.642123223	GO:0032269.negative regulation of cellular protein ...
1131	GO:0018210	peptidyl-threonine modification	121	2	0.46	1	E12.5	Up	0.358453971	GO:0018210.peptidyl-threonine modification
1132	GO:0018212	peptidyl-tyrosine modification	272	2	1.04	1	E12.5	Up	0.212806373	GO:0018212.peptidyl-tyrosine modification
1133	GO:0034762	regulation of transmembrane transport	488	5	1.87	1	E12.5	Up	0.541617996	GO:0034762.regulation of transmembrane transport
1134	GO:0034763	negative regulation of transmembrane tra...	110	3	0.42	1	E12.5	Up	0.561707148	GO:0034763.negative regulation of transmembrane tra...
1135	GO:0071236	cellular response to antibiotic	129	1	0.5	1	E12.5	Up	0.125530882	GO:0071236.cellular response to antibiotic
1136	GO:0034764	positive regulation of transmembrane tra...	199	2	0.76	1	E12.5	Up	0.28128611	GO:0034764.positive regulation of transmembrane tra...
1137	GO:0034765	regulation of ion transmembrane transpor...	411	4	1.58	1	E12.5	Up	0.451837417	GO:0034765.regulation of ion transmembrane transpor...
1138	GO:0044248	cellular catabolic process	1710	14	6.56	1	E12.5	Up	0.716858021	GO:0044248.cellular catabolic process
1139	GO:0034766	negative regulation of ion transmembrane...	87	3	0.33	1	E12.5	Up	0.585864467	GO:0034766.negative regulation of ion transmembrane...
1140	GO:0019362	pyridine nucleotide metabolic process	135	10	0.52	1	E12.5	Up	1.442222329	GO:0019362.pyridine nucleotide metabolic process
1141	GO:0044249	cellular biosynthetic process	4330	29	16.62	1	E12.5	Up	0.653168223	GO:0044249.cellular biosynthetic process
1142	GO:0034767	positive regulation of ion transmembrane...	153	2	0.59	1	E12.5	Up	0.324506639	GO:0034767.positive regulation of ion transmembrane...
1143	GO:0019363	pyridine nucleotide biosynthetic process	84	9	0.32	1	E12.5	Up	1.395928676	GO:0019363.pyridine nucleotide biosynthetic process
1144	GO:0006518	peptide metabolic process	681	2	2.61	1	E12.5	Up	-0.120541532	GO:0006518.peptide metabolic process
1145	GO:0014065	phosphatidylinositol 3-kinase signaling	109	1	0.42	1	E12.5	Up	0.146669649	GO:0014065.phosphatidylinositol 3-kinase signaling
1146	GO:0014066	regulation of phosphatidylinositol 3-kin...	80	1	0.31	1	E12.5	Up	0.17625064	GO:0014066.regulation of phosphatidylinositol 3-kin...
1147	GO:1903115	regulation of actin filament-based movem...	43	1	0.17	1	E12.5	Up	0.21479822	GO:1903115.regulation of actin filament-based movem...
1148	GO:0002366	leukocyte activation involved in immune ...	196	2	0.75	1	E12.5	Up	0.283792966	GO:0002366.leukocyte activation involved in immune ...
1149	GO:0008610	lipid biosynthetic process	467	2	1.79	1	E12.5	Up	0.043943348	GO:0008610.lipid biosynthetic process
1150	GO:0032259	methylation	316	2	1.21	1	E12.5	Up	0.172761654	GO:0032259.methylation
1151	GO:0036473	cell death in response to oxidative stre...	89	1	0.34	1	E12.5	Up	0.168122759	GO:0036473.cell death in response to oxidative stre...
1152	GO:0010675	regulation of cellular carbohydrate meta...	136	4	0.52	1	E12.5	Up	0.705256734	GO:0010675.regulation of cellular carbohydrate meta...
1153	GO:0044237	cellular metabolic process	7964	43	30.56	1	E12.5	Up	0.432779082	GO:0044237.cellular metabolic process
1154	GO:0010676	positive regulation of cellular carbohyd...	58	1	0.22	1	E12.5	Up	0.200912694	GO:0010676.positive regulation of cellular carbohyd...
1155	GO:0044238	primary metabolic process	7826	39	30.03	1	E12.5	Up	0.328912536	GO:0044238.primary metabolic process
1156	GO:0097529	myeloid leukocyte migration	146	1	0.56	1	E12.5	Up	0.109877618	GO:0097529.myeloid leukocyte migration
1157	GO:0043266	regulation of potassium ion transport	98	2	0.38	1	E12.5	Up	0.379748749	GO:0043266.regulation of potassium ion transport
1158	GO:0019359	nicotinamide nucleotide biosynthetic pro...	83	9	0.32	1	E12.5	Up	1.395928676	GO:0019359.nicotinamide nucleotide biosynthetic pro...
1159	GO:0043267	negative regulation of potassium ion tra...	35	2	0.13	1	E12.5	Up	0.448396096	GO:0043267.negative regulation of potassium ion tra...
1160	GO:0008643	carbohydrate transport	120	2	0.46	1	E12.5	Up	0.358453971	GO:0008643.carbohydrate transport
1161	GO:0043269	regulation of ion transport	624	6	2.39	1	E12.5	Up	0.573857254	GO:0043269.regulation of ion transport
1162	GO:0008645	hexose transmembrane transport	88	2	0.34	1	E12.5	Up	0.39051518	GO:0008645.hexose transmembrane transport
1163	GO:0038179	neurotrophin signaling pathway	43	1	0.17	1	E12.5	Up	0.21479822	GO:0038179.neurotrophin signaling pathway
1164	GO:0032270	positive regulation of cellular protein ...	1367	9	5.25	1	E12.5	Up	0.449802917	GO:0032270.positive regulation of cellular protein ...
1165	GO:0051893	regulation of focal adhesion assembly	56	1	0.21	1	E12.5	Up	0.203679128	GO:0051893.regulation of focal adhesion assembly
1166	GO:1903131	mononuclear cell differentiation	24	2	0.09	1	E12.5	Up	0.459689266	GO:1903131.mononuclear cell differentiation
1167	GO:0010628	positive regulation of gene expression	1739	10	6.67	1	E12.5	Up	0.36215794	GO:0010628.positive regulation of gene expression
1168	GO:0009755	hormone-mediated signaling pathway	156	2	0.6	1	E12.5	Up	0.321928095	GO:0009755.hormone-mediated signaling pathway
1169	GO:1990778	protein localization to cell periphery	318	2	1.22	1	E12.5	Up	0.170440342	GO:1990778.protein localization to cell periphery
1170	GO:0051896	regulation of protein kinase B signaling	133	1	0.51	1	E12.5	Up	0.122910182	GO:0051896.regulation of protein kinase B signaling
1171	GO:0043254	regulation of protein complex assembly	415	2	1.59	1	E12.5	Up	0.087076457	GO:0043254.regulation of protein complex assembly
1172	GO:0043255	regulation of carbohydrate biosynthetic ...	92	1	0.35	1	E12.5	Up	0.165423609	GO:0043255.regulation of carbohydrate biosynthetic ...
1173	GO:0000266	mitochondrial fission	37	1	0.14	1	E12.5	Up	0.223194141	GO:0000266.mitochondrial fission
1174	GO:0038127	ERBB signaling pathway	101	1	0.39	1	E12.5	Up	0.154677228	GO:0038127.ERBB signaling pathway
1175	GO:0042100	B cell proliferation	69	1	0.26	1	E12.5	Up	0.189899701	GO:0042100.B cell proliferation
1176	GO:0014070	response to organic cyclic compound	583	5	2.24	1	E12.5	Up	0.465938398	GO:0014070.response to organic cyclic compound
1177	GO:0045321	leukocyte activation	650	7	2.49	1	E12.5	Up	0.679996782	GO:0045321.leukocyte activation
1178	GO:0090130	tissue migration	276	5	1.06	1	E12.5	Up	0.722610301	GO:0090130.tissue migration
1179	GO:0061726	mitochondrion disassembly	66	2	0.25	1	E12.5	Up	0.415037499	GO:0061726.mitochondrion disassembly
1180	GO:0015918	sterol transport	67	1	0.26	1	E12.5	Up	0.189899701	GO:0015918.sterol transport
1181	GO:0014074	response to purine-containing compound	97	1	0.37	1	E12.5	Up	0.160040413	GO:0014074.response to purine-containing compound
1182	GO:0070661	leukocyte proliferation	236	3	0.91	1	E12.5	Up	0.43684187	GO:0070661.leukocyte proliferation
1183	GO:0043281	regulation of cysteine-type endopeptidas...	176	2	0.68	1	E12.5	Up	0.301463992	GO:0043281.regulation of cysteine-type endopeptidas...
1184	GO:0090132	epithelium migration	274	5	1.05	1	E12.5	Up	0.724992953	GO:0090132.epithelium migration
1185	GO:0070663	regulation of leukocyte proliferation	182	3	0.7	1	E12.5	Up	0.489038081	GO:0070663.regulation of leukocyte proliferation
1186	GO:0002376	immune system process	1775	12	6.81	1	E12.5	Up	0.525525782	GO:0002376.immune system process
1187	GO:0070664	negative regulation of leukocyte prolife...	68	1	0.26	1	E12.5	Up	0.189899701	GO:0070664.negative regulation of leukocyte prolife...
1188	GO:0040029	regulation of gene expression, epigeneti...	197	1	0.76	1	E12.5	Up	0.058893689	GO:0040029.regulation of gene expression, epigeneti...
1189	GO:2000181	negative regulation of blood vessel morp...	105	1	0.4	1	E12.5	Up	0.152003093	GO:2000181.negative regulation of blood vessel morp...
1190	GO:0070665	positive regulation of leukocyte prolife...	111	2	0.43	1	E12.5	Up	0.366402724	GO:0070665.positive regulation of leukocyte prolife...
1191	GO:1901990	regulation of mitotic cell cycle phase t...	245	2	0.94	1	E12.5	Up	0.236891991	GO:1901990.regulation of mitotic cell cycle phase t...
1192	GO:0002377	immunoglobulin production	94	3	0.36	1	E12.5	Up	0.577766999	GO:0002377.immunoglobulin production
1193	GO:1901991	negative regulation of mitotic cell cycl...	134	1	0.51	1	E12.5	Up	0.122910182	GO:1901991.negative regulation of mitotic cell cycl...
1194	GO:1901992	positive regulation of mitotic cell cycl...	79	1	0.3	1	E12.5	Up	0.178970141	GO:1901992.positive regulation of mitotic cell cycl...
1195	GO:0060606	tube closure	111	1	0.43	1	E12.5	Up	0.144010303	GO:0060606.tube closure
1196	GO:0040011	locomotion	1557	12	5.97	1	E12.5	Up	0.631971221	GO:0040011.locomotion
1197	GO:0014020	primary neural tube formation	117	1	0.45	1	E12.5	Up	0.138706271	GO:0014020.primary neural tube formation
1198	GO:0097530	granulocyte migration	98	1	0.38	1	E12.5	Up	0.157356328	GO:0097530.granulocyte migration
1199	GO:0040012	regulation of locomotion	914	7	3.51	1	E12.5	Up	0.495803369	GO:0040012.regulation of locomotion
1200	GO:0010646	regulation of cell communication	2818	19	10.81	1	E12.5	Up	0.602197038	GO:0010646.regulation of cell communication
1201	GO:0010648	negative regulation of cell communicatio...	1231	11	4.72	1	E12.5	Up	0.719043686	GO:0010648.negative regulation of cell communicatio...
1202	GO:0043270	positive regulation of ion transport	276	2	1.06	1	E12.5	Up	0.208037128	GO:0043270.positive regulation of ion transport
1203	GO:0034728	nucleosome organization	119	1	0.46	1	E12.5	Up	0.13606155	GO:0034728.nucleosome organization
1204	GO:0043271	negative regulation of ion transport	146	4	0.56	1	E12.5	Up	0.694840118	GO:0043271.negative regulation of ion transport
1205	GO:0040017	positive regulation of locomotion	538	6	2.06	1	E12.5	Up	0.639763435	GO:0040017.positive regulation of locomotion
1206	GO:0000280	nuclear division	379	1	1.45	1	E12.5	Up	-0.10433666	GO:0000280.nuclear division
1207	GO:0046496	nicotinamide nucleotide metabolic proces...	134	10	0.51	1	E12.5	Up	1.444838277	GO:0046496.nicotinamide nucleotide metabolic proces...
1208	GO:0010631	epithelial cell migration	272	5	1.04	1	E12.5	Up	0.727379545	GO:0010631.epithelial cell migration
1209	GO:0015931	nucleobase-containing compound transport	175	1	0.67	1	E12.5	Up	0.081613766	GO:0015931.nucleobase-containing compound transport
1210	GO:0043279	response to alkaloid	73	1	0.28	1	E12.5	Up	0.184424571	GO:0043279.response to alkaloid
1211	GO:0010632	regulation of epithelial cell migration	216	5	0.83	1	E12.5	Up	0.778432211	GO:0010632.regulation of epithelial cell migration
1212	GO:2000177	regulation of neural precursor cell prol...	111	3	0.43	1	E12.5	Up	0.559047802	GO:2000177.regulation of neural precursor cell prol...
1213	GO:0006505	GPI anchor metabolic process	32	1	0.12	1	E12.5	Up	0.22881869	GO:0006505.GPI anchor metabolic process
1214	GO:0014013	regulation of gliogenesis	137	2	0.53	1	E12.5	Up	0.340075442	GO:0014013.regulation of gliogenesis
1215	GO:0010638	positive regulation of organelle organiz...	562	3	2.16	1	E12.5	Up	0.160040413	GO:0010638.positive regulation of organelle organiz...
1216	GO:0018209	peptidyl-serine modification	294	3	1.13	1	E12.5	Up	0.384112926	GO:0018209.peptidyl-serine modification
1217	GO:0009725	response to hormone	596	6	2.29	1	E12.5	Up	0.593512804	GO:0009725.response to hormone
1218	GO:0014014	negative regulation of gliogenesis	52	2	0.2	1	E12.5	Up	0.428843299	GO:0014014.negative regulation of gliogenesis
1219	GO:0010639	negative regulation of organelle organiz...	368	3	1.41	1	E12.5	Up	0.319675643	GO:0010639.negative regulation of organelle organiz...
1220	GO:0002312	B cell activation involved in immune res...	67	1	0.26	1	E12.5	Up	0.189899701	GO:0002312.B cell activation involved in immune res...
1221	GO:0006508	proteolysis	1320	7	5.07	1	E12.5	Up	0.252970722	GO:0006508.proteolysis
1222	GO:0048193	Golgi vesicle transport	255	1	0.98	1	E12.5	Up	0.004817016	GO:0048193.Golgi vesicle transport
1223	GO:0014015	positive regulation of gliogenesis	77	1	0.3	1	E12.5	Up	0.178970141	GO:0014015.positive regulation of gliogenesis
1224	GO:0098660	inorganic ion transmembrane transport	560	4	2.15	1	E12.5	Up	0.33198176	GO:0098660.inorganic ion transmembrane transport
1225	GO:0030522	intracellular receptor signaling pathway	199	2	0.76	1	E12.5	Up	0.28128611	GO:0030522.intracellular receptor signaling pathway
1226	GO:0000271	polysaccharide biosynthetic process	69	2	0.26	1	E12.5	Up	0.412292123	GO:0000271.polysaccharide biosynthetic process
1227	GO:0098662	inorganic cation transmembrane transport	520	4	2	1	E12.5	Up	0.362570079	GO:0098662.inorganic cation transmembrane transport
1228	GO:0019319	hexose biosynthetic process	66	4	0.25	1	E12.5	Up	0.777607579	GO:0019319.hexose biosynthetic process
1229	GO:0051090	regulation of DNA-binding transcription ...	358	3	1.37	1	E12.5	Up	0.328706628	GO:0051090.regulation of DNA-binding transcription ...
1230	GO:0000278	mitotic cell cycle	770	4	2.95	1	E12.5	Up	0.178970141	GO:0000278.mitotic cell cycle
1231	GO:0090100	positive regulation of transmembrane rec...	98	1	0.38	1	E12.5	Up	0.157356328	GO:0090100.positive regulation of transmembrane rec...
1232	GO:0045333	cellular respiration	145	1	0.56	1	E12.5	Up	0.109877618	GO:0045333.cellular respiration
1233	GO:0090101	negative regulation of transmembrane rec...	106	1	0.41	1	E12.5	Up	0.149333907	GO:0090101.negative regulation of transmembrane rec...
1234	GO:0051098	regulation of binding	379	4	1.45	1	E12.5	Up	0.480625841	GO:0051098.regulation of binding
1235	GO:0030510	regulation of BMP signaling pathway	89	1	0.34	1	E12.5	Up	0.168122759	GO:0030510.regulation of BMP signaling pathway
1236	GO:0051099	positive regulation of binding	199	1	0.76	1	E12.5	Up	0.058893689	GO:0051099.positive regulation of binding
1237	GO:0009719	response to endogenous stimulus	1156	7	4.44	1	E12.5	Up	0.346175641	GO:0009719.response to endogenous stimulus
1238	GO:2000112	regulation of cellular macromolecule bio...	2871	15	11.02	1	E12.5	Up	0.320125852	GO:2000112.regulation of cellular macromolecule bio...
1239	GO:0098655	cation transmembrane transport	584	4	2.24	1	E12.5	Up	0.313935304	GO:0098655.cation transmembrane transport
1240	GO:0030516	regulation of axon extension	110	1	0.42	1	E12.5	Up	0.146669649	GO:0030516.regulation of axon extension
1241	GO:2000113	negative regulation of cellular macromol...	1254	8	4.81	1	E12.5	Up	0.406186582	GO:2000113.negative regulation of cellular macromol...
1242	GO:0098656	anion transmembrane transport	159	1	0.61	1	E12.5	Up	0.09696173	GO:0098656.anion transmembrane transport
1243	GO:0090109	regulation of cell-substrate junction as...	56	1	0.21	1	E12.5	Up	0.203679128	GO:0090109.regulation of cell-substrate junction as...
1244	GO:0098657	import into cell	645	5	2.48	1	E12.5	Up	0.418889825	GO:0098657.import into cell
1245	GO:0030518	intracellular steroid hormone receptor s...	112	2	0.43	1	E12.5	Up	0.366402724	GO:0030518.intracellular steroid hormone receptor s...
1246	GO:2000116	regulation of cysteine-type endopeptidas...	196	2	0.75	1	E12.5	Up	0.283792966	GO:2000116.regulation of cysteine-type endopeptidas...
1247	GO:2000117	negative regulation of cysteine-type end...	75	2	0.29	1	E12.5	Up	0.4040872	GO:2000117.negative regulation of cysteine-type end...
1248	GO:0014031	mesenchymal cell development	89	1	0.34	1	E12.5	Up	0.168122759	GO:0014031.mesenchymal cell development
1249	GO:0009743	response to carbohydrate	170	1	0.65	1	E12.5	Up	0.086711633	GO:0009743.response to carbohydrate
1250	GO:0014033	neural crest cell differentiation	91	1	0.35	1	E12.5	Up	0.165423609	GO:0014033.neural crest cell differentiation
1251	GO:0007622	rhythmic behavior	53	2	0.2	1	E12.5	Up	0.428843299	GO:0007622.rhythmic behavior
1252	GO:0009746	response to hexose	156	1	0.6	1	E12.5	Up	0.099535674	GO:0009746.response to hexose
1253	GO:0007623	circadian rhythm	185	3	0.71	1	E12.5	Up	0.486509254	GO:0007623.circadian rhythm
1254	GO:0043244	regulation of protein complex disassembl...	105	1	0.4	1	E12.5	Up	0.152003093	GO:0043244.regulation of protein complex disassembl...
1255	GO:2000142	regulation of DNA-templated transcriptio...	34	1	0.13	1	E12.5	Up	0.226003675	GO:2000142.regulation of DNA-templated transcriptio...
1256	GO:1902110	positive regulation of mitochondrial mem...	28	2	0.11	1	E12.5	Up	0.454031631	GO:1902110.positive regulation of mitochondrial mem...
1257	GO:0046467	membrane lipid biosynthetic process	106	1	0.41	1	E12.5	Up	0.149333907	GO:0046467.membrane lipid biosynthetic process
1258	GO:2000145	regulation of cell motility	839	6	3.22	1	E12.5	Up	0.420293225	GO:2000145.regulation of cell motility
1259	GO:0010604	positive regulation of macromolecule met...	2833	17	10.87	1	E12.5	Up	0.471201396	GO:0010604.positive regulation of macromolecule met...
1260	GO:2000147	positive regulation of cell motility	509	6	1.95	1	E12.5	Up	0.662418641	GO:2000147.positive regulation of cell motility
1261	GO:0007610	behavior	632	4	2.43	1	E12.5	Up	0.276562791	GO:0007610.behavior
1262	GO:0010608	posttranscriptional regulation of gene e...	409	3	1.57	1	E12.5	Up	0.284106629	GO:0010608.posttranscriptional regulation of gene e...
1263	GO:0007611	learning or memory	271	1	1.04	1	E12.5	Up	-0.009586049	GO:0007611.learning or memory
1264	GO:0070613	regulation of protein processing	66	1	0.25	1	E12.5	Up	0.192645078	GO:0070613.regulation of protein processing
1265	GO:1901987	regulation of cell cycle phase transitio...	275	3	1.06	1	E12.5	Up	0.400682206	GO:1901987.regulation of cell cycle phase transitio...
1266	GO:1901988	negative regulation of cell cycle phase ...	152	2	0.58	1	E12.5	Up	0.3270898	GO:1901988.negative regulation of cell cycle phase ...
1267	GO:1901989	positive regulation of cell cycle phase ...	91	1	0.35	1	E12.5	Up	0.165423609	GO:1901989.positive regulation of cell cycle phase ...
1268	GO:0040007	growth	987	7	3.79	1	E12.5	Up	0.449099335	GO:0040007.growth
1269	GO:0040008	regulation of growth	663	5	2.54	1	E12.5	Up	0.407363571	GO:0040008.regulation of growth
1270	GO:0046483	heterocycle metabolic process	4387	28	16.83	1	E12.5	Up	0.596153894	GO:0046483.heterocycle metabolic process
1271	GO:0070647	protein modification by small protein co...	699	1	2.68	1	E12.5	Up	-0.35614381	GO:0070647.protein modification by small protein co...
1272	GO:0046486	glycerolipid metabolic process	289	3	1.11	1	E12.5	Up	0.38882762	GO:0046486.glycerolipid metabolic process
1273	GO:0051050	positive regulation of transport	899	7	3.45	1	E12.5	Up	0.506011159	GO:0051050.positive regulation of transport
1274	GO:0046488	phosphatidylinositol metabolic process	123	1	0.47	1	E12.5	Up	0.133421668	GO:0046488.phosphatidylinositol metabolic process
1275	GO:0051052	regulation of DNA metabolic process	407	5	1.56	1	E12.5	Up	0.60823228	GO:0051052.regulation of DNA metabolic process
1276	GO:0051054	positive regulation of DNA metabolic pro...	232	3	0.89	1	E12.5	Up	0.441732366	GO:0051054.positive regulation of DNA metabolic pro...
1277	GO:0051056	regulation of small GTPase mediated sign...	246	2	0.94	1	E12.5	Up	0.236891991	GO:0051056.regulation of small GTPase mediated sign...
1278	GO:0021795	cerebral cortex cell migration	56	1	0.21	1	E12.5	Up	0.203679128	GO:0021795.cerebral cortex cell migration
1279	GO:0097696	STAT cascade	104	2	0.4	1	E12.5	Up	0.374395515	GO:0097696.STAT cascade
1280	GO:0051817	modification of morphology or physiology...	79	2	0.3	1	E12.5	Up	0.401362562	GO:0051817.modification of morphology or physiology...
1281	GO:0021799	cerebral cortex radially oriented cell m...	37	1	0.14	1	E12.5	Up	0.223194141	GO:0021799.cerebral cortex radially oriented cell m...
1282	GO:0014009	glial cell proliferation	43	1	0.17	1	E12.5	Up	0.21479822	GO:0014009.glial cell proliferation
1283	GO:0035418	protein localization to synapse	83	1	0.32	1	E12.5	Up	0.173536255	GO:0035418.protein localization to synapse
1284	GO:0006661	phosphatidylinositol biosynthetic proces...	55	1	0.21	1	E12.5	Up	0.203679128	GO:0006661.phosphatidylinositol biosynthetic proces...
1285	GO:0006664	glycolipid metabolic process	76	1	0.29	1	E12.5	Up	0.181694778	GO:0006664.glycolipid metabolic process
1286	GO:0046425	regulation of JAK-STAT cascade	86	2	0.33	1	E12.5	Up	0.393219389	GO:0046425.regulation of JAK-STAT cascade
1287	GO:0043207	response to external biotic stimulus	619	7	2.38	1	E12.5	Up	0.701341684	GO:0043207.response to external biotic stimulus
1288	GO:0071772	response to BMP	145	1	0.56	1	E12.5	Up	0.109877618	GO:0071772.response to BMP
1289	GO:0046427	positive regulation of JAK-STAT cascade	52	1	0.2	1	E12.5	Up	0.206450877	GO:0046427.positive regulation of JAK-STAT cascade
1290	GO:0006650	glycerophospholipid metabolic process	207	2	0.79	1	E12.5	Up	0.273791574	GO:0006650.glycerophospholipid metabolic process
1291	GO:0120035	regulation of plasma membrane bounded ce...	723	2	2.77	1	E12.5	Up	-0.150559677	GO:0120035.regulation of plasma membrane bounded ce...
1292	GO:0071773	cellular response to BMP stimulus	145	1	0.56	1	E12.5	Up	0.109877618	GO:0071773.cellular response to BMP stimulus
1293	GO:0030509	BMP signaling pathway	137	1	0.53	1	E12.5	Up	0.11768302	GO:0030509.BMP signaling pathway
1294	GO:0120036	plasma membrane bounded cell projection ...	1430	7	5.49	1	E12.5	Up	0.194019728	GO:0120036.plasma membrane bounded cell projection ...
1295	GO:0120039	plasma membrane bounded cell projection ...	652	4	2.5	1	E12.5	Up	0.263034406	GO:0120039.plasma membrane bounded cell projection ...
1296	GO:0042278	purine nucleoside metabolic process	56	1	0.21	1	E12.5	Up	0.203679128	GO:0042278.purine nucleoside metabolic process
1297	GO:0044770	cell cycle phase transition	375	3	1.44	1	E12.5	Up	0.312939312	GO:0044770.cell cycle phase transition
1298	GO:0044772	mitotic cell cycle phase transition	338	2	1.3	1	E12.5	Up	0.152003093	GO:0044772.mitotic cell cycle phase transition
1299	GO:0044773	mitotic DNA damage checkpoint	56	1	0.21	1	E12.5	Up	0.203679128	GO:0044773.mitotic DNA damage checkpoint
1300	GO:0044774	mitotic DNA integrity checkpoint	65	1	0.25	1	E12.5	Up	0.192645078	GO:0044774.mitotic DNA integrity checkpoint
1301	GO:0042221	response to chemical	3051	24	11.71	1	E12.5	Up	0.795341167	GO:0042221.response to chemical
1302	GO:0021761	limbic system development	94	1	0.36	1	E12.5	Up	0.1627295	GO:0021761.limbic system development
1303	GO:1902105	regulation of leukocyte differentiation	231	2	0.89	1	E12.5	Up	0.249087288	GO:1902105.regulation of leukocyte differentiation
1304	GO:1902106	negative regulation of leukocyte differe...	82	1	0.31	1	E12.5	Up	0.17625064	GO:1902106.negative regulation of leukocyte differe...
1305	GO:1902107	positive regulation of leukocyte differe...	131	2	0.5	1	E12.5	Up	0.347923303	GO:1902107.positive regulation of leukocyte differe...
1306	GO:1902108	regulation of mitochondrial membrane per...	35	2	0.13	1	E12.5	Up	0.448396096	GO:1902108.regulation of mitochondrial membrane per...
1307	GO:0051028	mRNA transport	105	1	0.4	1	E12.5	Up	0.152003093	GO:0051028.mRNA transport
1308	GO:0090257	regulation of muscle system process	221	1	0.85	1	E12.5	Up	0.036525876	GO:0090257.regulation of muscle system process
1309	GO:0009890	negative regulation of biosynthetic proc...	1368	10	5.25	1	E12.5	Up	0.549338591	GO:0009890.negative regulation of biosynthetic proc...
1310	GO:0009891	positive regulation of biosynthetic proc...	1710	11	6.56	1	E12.5	Up	0.468930507	GO:0009891.positive regulation of biosynthetic proc...
1311	GO:0009892	negative regulation of metabolic process	2434	20	9.34	1	E12.5	Up	0.801883071	GO:0009892.negative regulation of metabolic process
1312	GO:0009893	positive regulation of metabolic process	3051	19	11.71	1	E12.5	Up	0.522322672	GO:0009893.positive regulation of metabolic process
1313	GO:0044728	DNA methylation or demethylation	71	1	0.27	1	E12.5	Up	0.187159539	GO:0044728.DNA methylation or demethylation
1314	GO:0009894	regulation of catabolic process	766	7	2.94	1	E12.5	Up	0.595823493	GO:0009894.regulation of catabolic process
1315	GO:0009895	negative regulation of catabolic process	271	3	1.04	1	E12.5	Up	0.40545145	GO:0009895.negative regulation of catabolic process
1316	GO:0009896	positive regulation of catabolic process	390	4	1.5	1	E12.5	Up	0.469485283	GO:0009896.positive regulation of catabolic process
1317	GO:0048144	fibroblast proliferation	101	1	0.39	1	E12.5	Up	0.154677228	GO:0048144.fibroblast proliferation
1318	GO:0048145	regulation of fibroblast proliferation	99	1	0.38	1	E12.5	Up	0.157356328	GO:0048145.regulation of fibroblast proliferation
1319	GO:0097659	nucleic acid-templated transcription	2570	12	9.86	1	E12.5	Up	0.19410063	GO:0097659.nucleic acid-templated transcription
1320	GO:0046434	organophosphate catabolic process	177	10	0.68	1	E12.5	Up	1.400999666	GO:0046434.organophosphate catabolic process
1321	GO:0090287	regulation of cellular response to growt...	253	3	0.97	1	E12.5	Up	0.422269069	GO:0090287.regulation of cellular response to growt...
1322	GO:0090288	negative regulation of cellular response...	135	1	0.52	1	E12.5	Up	0.120294234	GO:0090288.negative regulation of cellular response...
1323	GO:0051046	regulation of secretion	734	6	2.82	1	E12.5	Up	0.492263011	GO:0051046.regulation of secretion
1324	GO:0051047	positive regulation of secretion	406	2	1.56	1	E12.5	Up	0.093659107	GO:0051047.positive regulation of secretion
1325	GO:0051048	negative regulation of secretion	213	2	0.82	1	E12.5	Up	0.266335769	GO:0051048.negative regulation of secretion
1326	GO:0006629	lipid metabolic process	1008	5	3.87	1	E12.5	Up	0.17299399	GO:0006629.lipid metabolic process
1327	GO:0051049	regulation of transport	1660	15	6.37	1	E12.5	Up	0.814767746	GO:0051049.regulation of transport
1328	GO:0008361	regulation of cell size	197	1	0.76	1	E12.5	Up	0.058893689	GO:0008361.regulation of cell size
1329	GO:0090278	negative regulation of peptide hormone s...	61	2	0.23	1	E12.5	Up	0.420543976	GO:0090278.negative regulation of peptide hormone s...
1330	GO:1905330	regulation of morphogenesis of an epithe...	104	1	0.4	1	E12.5	Up	0.152003093	GO:1905330.regulation of morphogenesis of an epithe...
1331	GO:0006611	protein export from nucleus	124	1	0.48	1	E12.5	Up	0.130786608	GO:0006611.protein export from nucleus
1332	GO:1905332	positive regulation of morphogenesis of ...	34	1	0.13	1	E12.5	Up	0.226003675	GO:1905332.positive regulation of morphogenesis of ...
1333	GO:0016241	regulation of macroautophagy	100	1	0.38	1	E12.5	Up	0.157356328	GO:0016241.regulation of macroautophagy
1334	GO:0062012	regulation of small molecule metabolic p...	301	4	1.16	1	E12.5	Up	0.546994651	GO:0062012.regulation of small molecule metabolic p...
1335	GO:0002460	adaptive immune response based on somati...	213	3	0.82	1	E12.5	Up	0.458980847	GO:0002460.adaptive immune response based on somati...
1336	GO:0045453	bone resorption	61	2	0.23	1	E12.5	Up	0.420543976	GO:0045453.bone resorption
1337	GO:0062013	positive regulation of small molecule me...	128	1	0.49	1	E12.5	Up	0.128156351	GO:0062013.positive regulation of small molecule me...
1338	GO:0062014	negative regulation of small molecule me...	81	2	0.31	1	E12.5	Up	0.398643061	GO:0062014.negative regulation of small molecule me...
1339	GO:0006643	membrane lipid metabolic process	150	1	0.58	1	E12.5	Up	0.104697379	GO:0006643.membrane lipid metabolic process
1340	GO:0016236	macroautophagy	189	1	0.73	1	E12.5	Up	0.066427362	GO:0016236.macroautophagy
1341	GO:0060322	head development	655	6	2.51	1	E12.5	Up	0.550618711	GO:0060322.head development
1342	GO:0008380	RNA splicing	346	2	1.33	1	E12.5	Up	0.145149422	GO:0008380.RNA splicing
1343	GO:0023061	signal release	459	4	1.76	1	E12.5	Up	0.412901755	GO:0023061.signal release
1344	GO:0060326	cell chemotaxis	219	1	0.84	1	E12.5	Up	0.038994132	GO:0060326.cell chemotaxis
1345	GO:0035966	response to topologically incorrect prot...	122	2	0.47	1	E12.5	Up	0.355814089	GO:0035966.response to topologically incorrect prot...
1346	GO:1901137	carbohydrate derivative biosynthetic pro...	522	10	2	1	E12.5	Up	1.099535674	GO:1901137.carbohydrate derivative biosynthetic pro...
1347	GO:0035967	cellular response to topologically incor...	90	2	0.35	1	E12.5	Up	0.387816031	GO:0035967.cellular response to topologically incor...
1348	GO:0006631	fatty acid metabolic process	288	1	1.11	1	E12.5	Up	-0.026209879	GO:0006631.fatty acid metabolic process
1349	GO:0072091	regulation of stem cell proliferation	85	3	0.33	1	E12.5	Up	0.585864467	GO:0072091.regulation of stem cell proliferation
1350	GO:1990874	vascular smooth muscle cell proliferatio...	48	1	0.18	1	E12.5	Up	0.212010403	GO:1990874.vascular smooth muscle cell proliferatio...
1351	GO:0051592	response to calcium ion	118	1	0.45	1	E12.5	Up	0.138706271	GO:0051592.response to calcium ion
1352	GO:0006637	acyl-CoA metabolic process	62	1	0.24	1	E12.5	Up	0.195395689	GO:0006637.acyl-CoA metabolic process
1353	GO:0006638	neutral lipid metabolic process	102	1	0.39	1	E12.5	Up	0.154677228	GO:0006638.neutral lipid metabolic process
1354	GO:0032774	RNA biosynthetic process	2582	12	9.91	1	E12.5	Up	0.189254489	GO:0032774.RNA biosynthetic process
1355	GO:0006639	acylglycerol metabolic process	100	1	0.38	1	E12.5	Up	0.157356328	GO:0006639.acylglycerol metabolic process
1356	GO:0035194	posttranscriptional gene silencing by RN...	78	1	0.3	1	E12.5	Up	0.178970141	GO:0035194.posttranscriptional gene silencing by RN...
1357	GO:0023051	regulation of signaling	2840	19	10.9	1	E12.5	Up	0.59400764	GO:0023051.regulation of signaling
1358	GO:0035195	gene silencing by miRNA	73	1	0.28	1	E12.5	Up	0.184424571	GO:0035195.gene silencing by miRNA
1359	GO:0023052	signaling	4477	28	17.18	1	E12.5	Up	0.573206659	GO:0023052.signaling
1360	GO:0061061	muscle structure development	607	6	2.33	1	E12.5	Up	0.58561842	GO:0061061.muscle structure development
1361	GO:0071702	organic substance transport	2200	12	8.44	1	E12.5	Up	0.339001608	GO:0071702.organic substance transport
1362	GO:0022898	regulation of transmembrane transporter ...	235	3	0.9	1	E12.5	Up	0.439285046	GO:0022898.regulation of transmembrane transporter ...
1363	GO:0071704	organic substance metabolic process	8176	42	31.37	1	E12.5	Up	0.369911831	GO:0071704.organic substance metabolic process
1364	GO:0000768	syncytium formation by plasma membrane f...	46	2	0.18	1	E12.5	Up	0.434402824	GO:0000768.syncytium formation by plasma membrane f...
1365	GO:0071705	nitrogen compound transport	1905	8	7.31	1	E12.5	Up	0.078680861	GO:0071705.nitrogen compound transport
1366	GO:0023058	adaptation of signaling pathway	27	1	0.1	1	E12.5	Up	0.234465254	GO:0023058.adaptation of signaling pathway
1367	GO:1990823	response to leukemia inhibitory factor	129	4	0.5	1	E12.5	Up	0.710493383	GO:1990823.response to leukemia inhibitory factor
1368	GO:0060341	regulation of cellular localization	892	7	3.42	1	E12.5	Up	0.511142267	GO:0060341.regulation of cellular localization
1369	GO:0009887	animal organ morphogenesis	921	7	3.53	1	E12.5	Up	0.492416759	GO:0009887.animal organ morphogenesis
1370	GO:0009888	tissue development	1639	16	6.29	1	E12.5	Up	0.895343842	GO:0009888.tissue development
1371	GO:0009889	regulation of biosynthetic process	3125	19	11.99	1	E12.5	Up	0.498348553	GO:0009889.regulation of biosynthetic process
1372	GO:0060348	bone development	205	1	0.79	1	E12.5	Up	0.051399153	GO:0060348.bone development
1373	GO:0061053	somite development	99	2	0.38	1	E12.5	Up	0.379748749	GO:0061053.somite development
1374	GO:0052547	regulation of peptidase activity	299	3	1.15	1	E12.5	Up	0.37941359	GO:0052547.regulation of peptidase activity
1375	GO:0044703	multi-organism reproductive process	719	6	2.76	1	E12.5	Up	0.503374966	GO:0044703.multi-organism reproductive process
1376	GO:0052548	regulation of endopeptidase activity	254	3	0.97	1	E12.5	Up	0.422269069	GO:0052548.regulation of endopeptidase activity
1377	GO:0010389	regulation of G2/M transition of mitotic...	79	2	0.3	1	E12.5	Up	0.401362562	GO:0010389.regulation of G2/M transition of mitotic...
1378	GO:0007399	nervous system development	2120	13	8.13	1	E12.5	Up	0.45512999	GO:0007399.nervous system development
1379	GO:1902284	neuron projection extension involved in ...	38	1	0.15	1	E12.5	Up	0.220390068	GO:1902284.neuron projection extension involved in ...
1380	GO:2000278	regulation of DNA biosynthetic process	114	1	0.44	1	E12.5	Up	0.141355849	GO:2000278.regulation of DNA biosynthetic process
1381	GO:1990845	adaptive thermogenesis	138	3	0.53	1	E12.5	Up	0.53272052	GO:1990845.adaptive thermogenesis
1382	GO:0006606	protein import into nucleus	158	1	0.61	1	E12.5	Up	0.09696173	GO:0006606.protein import into nucleus
1383	GO:1990089	response to nerve growth factor	34	1	0.13	1	E12.5	Up	0.226003675	GO:1990089.response to nerve growth factor
1384	GO:0045445	myoblast differentiation	78	2	0.3	1	E12.5	Up	0.401362562	GO:0045445.myoblast differentiation
1385	GO:0045446	endothelial cell differentiation	96	2	0.37	1	E12.5	Up	0.382432834	GO:0045446.endothelial cell differentiation
1386	GO:0051567	histone H3-K9 methylation	37	1	0.14	1	E12.5	Up	0.223194141	GO:0051567.histone H3-K9 methylation
1387	GO:0035924	cellular response to vascular endothelia...	51	1	0.2	1	E12.5	Up	0.206450877	GO:0035924.cellular response to vascular endothelia...
1388	GO:0008347	glial cell migration	54	1	0.21	1	E12.5	Up	0.203679128	GO:0008347.glial cell migration
1389	GO:1902275	regulation of chromatin organization	174	2	0.67	1	E12.5	Up	0.304006187	GO:1902275.regulation of chromatin organization
1390	GO:0071897	DNA biosynthetic process	157	1	0.6	1	E12.5	Up	0.099535674	GO:0071897.DNA biosynthetic process
1391	GO:0002440	production of molecular mediator of immu...	158	3	0.61	1	E12.5	Up	0.511999229	GO:0002440.production of molecular mediator of immu...
1392	GO:0009056	catabolic process	1914	15	7.34	1	E12.5	Up	0.696657606	GO:0009056.catabolic process
1393	GO:0009057	macromolecule catabolic process	1096	4	4.21	1	E12.5	Up	-0.033276155	GO:0009057.macromolecule catabolic process
1394	GO:0035150	regulation of tube size	150	2	0.58	1	E12.5	Up	0.3270898	GO:0035150.regulation of tube size
1395	GO:0009058	biosynthetic process	4478	29	17.18	1	E12.5	Up	0.616275381	GO:0009058.biosynthetic process
1396	GO:0002443	leukocyte mediated immunity	258	3	0.99	1	E12.5	Up	0.417443997	GO:0002443.leukocyte mediated immunity
1397	GO:0009059	macromolecule biosynthetic process	3653	17	14.02	1	E12.5	Up	0.209986278	GO:0009059.macromolecule biosynthetic process
1398	GO:0002444	myeloid leukocyte mediated immunity	73	1	0.28	1	E12.5	Up	0.184424571	GO:0002444.myeloid leukocyte mediated immunity
1399	GO:0002448	mast cell mediated immunity	40	1	0.15	1	E12.5	Up	0.220390068	GO:0002448.mast cell mediated immunity
1400	GO:0023014	signal transduction by protein phosphory...	731	3	2.81	1	E12.5	Up	0.034677452	GO:0023014.signal transduction by protein phosphory...
1401	GO:0002449	lymphocyte mediated immunity	191	2	0.73	1	E12.5	Up	0.288819783	GO:0002449.lymphocyte mediated immunity
1402	GO:0072080	nephron tubule development	87	3	0.33	1	E12.5	Up	0.585864467	GO:0072080.nephron tubule development
1403	GO:0021700	developmental maturation	279	4	1.07	1	E12.5	Up	0.568228485	GO:0021700.developmental maturation
1404	GO:0061024	membrane organization	572	3	2.19	1	E12.5	Up	0.154008229	GO:0061024.membrane organization
1405	GO:0072088	nephron epithelium morphogenesis	71	3	0.27	1	E12.5	Up	0.602197038	GO:0072088.nephron epithelium morphogenesis
1406	GO:0072089	stem cell proliferation	137	3	0.53	1	E12.5	Up	0.53272052	GO:0072089.stem cell proliferation
1407	GO:1901292	nucleoside phosphate catabolic process	125	10	0.48	1	E12.5	Up	1.452714702	GO:1901292.nucleoside phosphate catabolic process
1408	GO:2000241	regulation of reproductive process	139	2	0.53	1	E12.5	Up	0.340075442	GO:2000241.regulation of reproductive process
1409	GO:0007369	gastrulation	149	1	0.57	1	E12.5	Up	0.107285173	GO:0007369.gastrulation
1410	GO:1901293	nucleoside phosphate biosynthetic proces...	250	11	0.96	1	E12.5	Up	1.424687669	GO:1901293.nucleoside phosphate biosynthetic proces...
1411	GO:0019438	aromatic compound biosynthetic process	3015	24	11.57	1	E12.5	Up	0.807479298	GO:0019438.aromatic compound biosynthetic process
1412	GO:0046164	alcohol catabolic process	32	1	0.12	1	E12.5	Up	0.22881869	GO:0046164.alcohol catabolic process
1413	GO:0060306	regulation of membrane repolarization	32	1	0.12	1	E12.5	Up	0.22881869	GO:0060306.regulation of membrane repolarization
1414	GO:0019439	aromatic compound catabolic process	417	11	1.6	1	E12.5	Up	1.277533976	GO:0019439.aromatic compound catabolic process
1415	GO:2000243	positive regulation of reproductive proc...	70	1	0.27	1	E12.5	Up	0.187159539	GO:2000243.positive regulation of reproductive proc...
1416	GO:0033865	nucleoside bisphosphate metabolic proces...	78	1	0.3	1	E12.5	Up	0.178970141	GO:0033865.nucleoside bisphosphate metabolic proces...
1417	GO:0061013	regulation of mRNA catabolic process	110	1	0.42	1	E12.5	Up	0.146669649	GO:0061013.regulation of mRNA catabolic process
1418	GO:0033866	nucleoside bisphosphate biosynthetic pro...	35	1	0.13	1	E12.5	Up	0.226003675	GO:0033866.nucleoside bisphosphate biosynthetic pro...
1419	GO:0072073	kidney epithelium development	131	3	0.5	1	E12.5	Up	0.540568381	GO:0072073.kidney epithelium development
1420	GO:0048260	positive regulation of receptor-mediated...	54	2	0.21	1	E12.5	Up	0.42607155	GO:0048260.positive regulation of receptor-mediated...
1421	GO:0072078	nephron tubule morphogenesis	70	3	0.27	1	E12.5	Up	0.602197038	GO:0072078.nephron tubule morphogenesis
1422	GO:0045995	regulation of embryonic development	120	1	0.46	1	E12.5	Up	0.13606155	GO:0045995.regulation of embryonic development
1423	GO:0061041	regulation of wound healing	107	1	0.41	1	E12.5	Up	0.149333907	GO:0061041.regulation of wound healing
1424	GO:0046916	cellular transition metal ion homeostasi...	79	2	0.3	1	E12.5	Up	0.401362562	GO:0046916.cellular transition metal ion homeostasi...
1425	GO:0072028	nephron morphogenesis	72	3	0.28	1	E12.5	Up	0.59946207	GO:0072028.nephron morphogenesis
1426	GO:0007389	pattern specification process	404	5	1.55	1	E12.5	Up	0.610433188	GO:0007389.pattern specification process
1427	GO:0048259	regulation of receptor-mediated endocyto...	105	2	0.4	1	E12.5	Up	0.374395515	GO:0048259.regulation of receptor-mediated endocyto...
1428	GO:0046942	carboxylic acid transport	240	1	0.92	1	E12.5	Up	0.019365325	GO:0046942.carboxylic acid transport
1429	GO:0061035	regulation of cartilage development	60	1	0.23	1	E12.5	Up	0.198151554	GO:0061035.regulation of cartilage development
1430	GO:0042752	regulation of circadian rhythm	101	2	0.39	1	E12.5	Up	0.377069649	GO:0042752.regulation of circadian rhythm
1431	GO:0003158	endothelium development	109	2	0.42	1	E12.5	Up	0.36906207	GO:0003158.endothelium development
1432	GO:0070371	ERK1 and ERK2 cascade	308	2	1.18	1	E12.5	Up	0.179748084	GO:0070371.ERK1 and ERK2 cascade
1433	GO:0070372	regulation of ERK1 and ERK2 cascade	290	2	1.11	1	E12.5	Up	0.196182542	GO:0070372.regulation of ERK1 and ERK2 cascade
1434	GO:0048284	organelle fusion	111	1	0.43	1	E12.5	Up	0.144010303	GO:0048284.organelle fusion
1435	GO:0035113	embryonic appendage morphogenesis	133	2	0.51	1	E12.5	Up	0.345302603	GO:0035113.embryonic appendage morphogenesis
1436	GO:0048285	organelle fission	424	2	1.63	1	E12.5	Up	0.078346052	GO:0048285.organelle fission
1437	GO:0044092	negative regulation of molecular functio...	857	9	3.29	1	E12.5	Up	0.75598282	GO:0044092.negative regulation of molecular functio...
1438	GO:0044093	positive regulation of molecular functio...	1321	8	5.07	1	E12.5	Up	0.36844794	GO:0044093.positive regulation of molecular functio...
1439	GO:0034030	ribonucleoside bisphosphate biosynthetic...	35	1	0.13	1	E12.5	Up	0.226003675	GO:0034030.ribonucleoside bisphosphate biosynthetic...
1440	GO:0034032	purine nucleoside bisphosphate metabolic...	78	1	0.3	1	E12.5	Up	0.178970141	GO:0034032.purine nucleoside bisphosphate metabolic...
1441	GO:0036293	response to decreased oxygen levels	201	7	0.77	1	E12.5	Up	1.056391182	GO:0036293.response to decreased oxygen levels
1442	GO:0033875	ribonucleoside bisphosphate metabolic pr...	78	1	0.3	1	E12.5	Up	0.178970141	GO:0033875.ribonucleoside bisphosphate metabolic pr...
1443	GO:0034033	purine nucleoside bisphosphate biosynthe...	35	1	0.13	1	E12.5	Up	0.226003675	GO:0034033.purine nucleoside bisphosphate biosynthe...
1444	GO:0036294	cellular response to decreased oxygen le...	93	5	0.36	1	E12.5	Up	0.899695094	GO:0036294.cellular response to decreased oxygen le...
1445	GO:0071887	leukocyte apoptotic process	96	1	0.37	1	E12.5	Up	0.160040413	GO:0071887.leukocyte apoptotic process
1446	GO:1900542	regulation of purine nucleotide metaboli...	84	3	0.32	1	E12.5	Up	0.588573754	GO:1900542.regulation of purine nucleotide metaboli...
1447	GO:0046939	nucleotide phosphorylation	88	10	0.34	1	E12.5	Up	1.490050854	GO:0046939.nucleotide phosphorylation
1448	GO:1900543	negative regulation of purine nucleotide...	27	2	0.1	1	E12.5	Up	0.456857675	GO:1900543.negative regulation of purine nucleotide...
1449	GO:0035904	aorta development	60	1	0.23	1	E12.5	Up	0.198151554	GO:0035904.aorta development
1450	GO:0046128	purine ribonucleoside metabolic process	52	1	0.2	1	E12.5	Up	0.206450877	GO:0046128.purine ribonucleoside metabolic process
1451	GO:0071875	adrenergic receptor signaling pathway	23	1	0.09	1	E12.5	Up	0.237296844	GO:0071875.adrenergic receptor signaling pathway
1452	GO:0006396	RNA processing	782	3	3	1	E12.5	Up	0	GO:0006396.RNA processing
1453	GO:0045190	isotype switching	43	1	0.17	1	E12.5	Up	0.21479822	GO:0045190.isotype switching
1454	GO:0045191	regulation of isotype switching	31	1	0.12	1	E12.5	Up	0.22881869	GO:0045191.regulation of isotype switching
1455	GO:1905477	positive regulation of protein localizat...	96	1	0.37	1	E12.5	Up	0.160040413	GO:1905477.positive regulation of protein localizat...
1456	GO:0071824	protein-DNA complex subunit organization	189	1	0.73	1	E12.5	Up	0.066427362	GO:0071824.protein-DNA complex subunit organization
1457	GO:0061008	hepaticobiliary system development	111	3	0.43	1	E12.5	Up	0.559047802	GO:0061008.hepaticobiliary system development
1458	GO:0045980	negative regulation of nucleotide metabo...	28	2	0.11	1	E12.5	Up	0.454031631	GO:0045980.negative regulation of nucleotide metabo...
1459	GO:0140013	meiotic nuclear division	145	1	0.56	1	E12.5	Up	0.109877618	GO:0140013.meiotic nuclear division
1460	GO:0034599	cellular response to oxidative stress	246	3	0.94	1	E12.5	Up	0.429537069	GO:0034599.cellular response to oxidative stress
1461	GO:0007346	regulation of mitotic cell cycle	478	4	1.83	1	E12.5	Up	0.398039423	GO:0007346.regulation of mitotic cell cycle
1462	GO:0019953	sexual reproduction	630	6	2.42	1	E12.5	Up	0.568012432	GO:0019953.sexual reproduction
1463	GO:0022029	telencephalon cell migration	71	1	0.27	1	E12.5	Up	0.187159539	GO:0022029.telencephalon cell migration
1464	GO:0046903	secretion	998	9	3.83	1	E12.5	Up	0.664941484	GO:0046903.secretion
1465	GO:1904705	regulation of vascular smooth muscle cel...	48	1	0.18	1	E12.5	Up	0.212010403	GO:1904705.regulation of vascular smooth muscle cel...
1466	GO:0046907	intracellular transport	1445	6	5.54	1	E12.5	Up	0.061628657	GO:0046907.intracellular transport
1467	GO:0072594	establishment of protein localization to...	362	2	1.39	1	E12.5	Up	0.131538991	GO:0072594.establishment of protein localization to...
1468	GO:0007338	single fertilization	80	1	0.31	1	E12.5	Up	0.17625064	GO:0007338.single fertilization
1469	GO:0071840	cellular component organization or bioge...	5478	27	21.02	1	E12.5	Up	0.298450943	GO:0071840.cellular component organization or bioge...
1470	GO:0072001	renal system development	270	5	1.04	1	E12.5	Up	0.727379545	GO:0072001.renal system development
1471	GO:0044057	regulation of system process	527	3	2.02	1	E12.5	Up	0.188528969	GO:0044057.regulation of system process
1472	GO:0006366	transcription by RNA polymerase II	1799	10	6.9	1	E12.5	Up	0.334000927	GO:0006366.transcription by RNA polymerase II
1473	GO:0061564	axon development	475	5	1.82	1	E12.5	Up	0.552156356	GO:0061564.axon development
1474	GO:0044818	mitotic G2/M transition checkpoint	32	1	0.12	1	E12.5	Up	0.22881869	GO:0044818.mitotic G2/M transition checkpoint
1475	GO:0021885	forebrain cell migration	74	1	0.28	1	E12.5	Up	0.184424571	GO:0021885.forebrain cell migration
1476	GO:0072006	nephron development	127	3	0.49	1	E12.5	Up	0.543193851	GO:0072006.nephron development
1477	GO:0042745	circadian sleep/wake cycle	29	1	0.11	1	E12.5	Up	0.23163921	GO:0042745.circadian sleep/wake cycle
1478	GO:0048232	male gamete generation	397	3	1.52	1	E12.5	Up	0.295128036	GO:0048232.male gamete generation
1479	GO:0072009	nephron epithelium development	98	3	0.38	1	E12.5	Up	0.572393827	GO:0072009.nephron epithelium development
1480	GO:0042749	regulation of circadian sleep/wake cycle	25	1	0.1	1	E12.5	Up	0.234465254	GO:0042749.regulation of circadian sleep/wake cycle
1481	GO:0060485	mesenchyme development	259	2	0.99	1	E12.5	Up	0.224798919	GO:0060485.mesenchyme development
1482	GO:0045926	negative regulation of growth	255	2	0.98	1	E12.5	Up	0.227209438	GO:0045926.negative regulation of growth
1483	GO:0032868	response to insulin	195	2	0.75	1	E12.5	Up	0.283792966	GO:0032868.response to insulin
1484	GO:0045927	positive regulation of growth	274	2	1.05	1	E12.5	Up	0.21041978	GO:0045927.positive regulation of growth
1485	GO:1901214	regulation of neuron death	352	8	1.35	1	E12.5	Up	1.033683126	GO:1901214.regulation of neuron death
1486	GO:0035107	appendage morphogenesis	156	2	0.6	1	E12.5	Up	0.321928095	GO:0035107.appendage morphogenesis
1487	GO:0006351	transcription, DNA-templated	2564	12	9.84	1	E12.5	Up	0.196043654	GO:0006351.transcription, DNA-templated
1488	GO:1901215	negative regulation of neuron death	229	5	0.88	1	E12.5	Up	0.76611194	GO:1901215.negative regulation of neuron death
1489	GO:0035108	limb morphogenesis	156	2	0.6	1	E12.5	Up	0.321928095	GO:0035108.limb morphogenesis
1490	GO:0044085	cellular component biogenesis	2743	9	10.53	1	E12.5	Up	-0.149631003	GO:0044085.cellular component biogenesis
1491	GO:0006352	DNA-templated transcription, initiation	88	1	0.34	1	E12.5	Up	0.168122759	GO:0006352.DNA-templated transcription, initiation
1492	GO:0099054	presynapse assembly	45	1	0.17	1	E12.5	Up	0.21479822	GO:0099054.presynapse assembly
1493	GO:0044843	cell cycle G1/S phase transition	174	1	0.67	1	E12.5	Up	0.081613766	GO:0044843.cell cycle G1/S phase transition
1494	GO:0044087	regulation of cellular component biogene...	887	3	3.4	1	E12.5	Up	-0.070389328	GO:0044087.regulation of cellular component biogene...
1495	GO:0006355	regulation of transcription, DNA-templat...	2474	12	9.49	1	E12.5	Up	0.230477151	GO:0006355.regulation of transcription, DNA-templat...
1496	GO:0044089	positive regulation of cellular componen...	500	2	1.92	1	E12.5	Up	0.016582884	GO:0044089.positive regulation of cellular componen...
1497	GO:0022030	telencephalon glial cell migration	25	1	0.1	1	E12.5	Up	0.234465254	GO:0022030.telencephalon glial cell migration
1498	GO:0045911	positive regulation of DNA recombination	35	1	0.13	1	E12.5	Up	0.226003675	GO:0045911.positive regulation of DNA recombination
1499	GO:0045912	negative regulation of carbohydrate meta...	41	2	0.16	1	E12.5	Up	0.439983856	GO:0045912.negative regulation of carbohydrate meta...
1500	GO:0045913	positive regulation of carbohydrate meta...	75	1	0.29	1	E12.5	Up	0.181694778	GO:0045913.positive regulation of carbohydrate meta...
1501	GO:0022037	metencephalon development	112	1	0.43	1	E12.5	Up	0.144010303	GO:0022037.metencephalon development
1502	GO:1904892	regulation of STAT cascade	90	2	0.35	1	E12.5	Up	0.387816031	GO:1904892.regulation of STAT cascade
1503	GO:1904893	negative regulation of STAT cascade	24	1	0.09	1	E12.5	Up	0.237296844	GO:1904893.negative regulation of STAT cascade
1504	GO:1904894	positive regulation of STAT cascade	55	1	0.21	1	E12.5	Up	0.203679128	GO:1904894.positive regulation of STAT cascade
1505	GO:0032880	regulation of protein localization	905	8	3.47	1	E12.5	Up	0.618077749	GO:0032880.regulation of protein localization
1506	GO:0032881	regulation of polysaccharide metabolic p...	40	1	0.15	1	E12.5	Up	0.220390068	GO:0032881.regulation of polysaccharide metabolic p...
1507	GO:0044839	cell cycle G2/M phase transition	132	2	0.51	1	E12.5	Up	0.345302603	GO:0044839.cell cycle G2/M phase transition
1508	GO:0070302	regulation of stress-activated protein k...	206	1	0.79	1	E12.5	Up	0.051399153	GO:0070302.regulation of stress-activated protein k...
1509	GO:0045184	establishment of protein localization	1682	8	6.45	1	E12.5	Up	0.183164025	GO:0045184.establishment of protein localization
1510	GO:0009566	fertilization	113	1	0.43	1	E12.5	Up	0.144010303	GO:0009566.fertilization
1511	GO:0045185	maintenance of protein location	102	1	0.39	1	E12.5	Up	0.154677228	GO:0045185.maintenance of protein location
1512	GO:0070304	positive regulation of stress-activated ...	146	1	0.56	1	E12.5	Up	0.109877618	GO:0070304.positive regulation of stress-activated ...
1513	GO:0032885	regulation of polysaccharide biosyntheti...	35	1	0.13	1	E12.5	Up	0.226003675	GO:0032885.regulation of polysaccharide biosyntheti...
1514	GO:0033043	regulation of organelle organization	1156	5	4.44	1	E12.5	Up	0.083141235	GO:0033043.regulation of organelle organization
1515	GO:0033044	regulation of chromosome organization	330	2	1.27	1	E12.5	Up	0.158889479	GO:0033044.regulation of chromosome organization
1516	GO:0060425	lung morphogenesis	59	1	0.23	1	E12.5	Up	0.198151554	GO:0060425.lung morphogenesis
1517	GO:0010463	mesenchymal cell proliferation	54	2	0.21	1	E12.5	Up	0.42607155	GO:0010463.mesenchymal cell proliferation
1518	GO:0099072	regulation of postsynaptic membrane neur...	95	1	0.36	1	E12.5	Up	0.1627295	GO:0099072.regulation of postsynaptic membrane neur...
1519	GO:0010464	regulation of mesenchymal cell prolifera...	45	2	0.17	1	E12.5	Up	0.437190642	GO:0010464.regulation of mesenchymal cell prolifera...
1520	GO:0060429	epithelium development	1001	11	3.84	1	E12.5	Up	0.85595363	GO:0060429.epithelium development
1521	GO:0010466	negative regulation of peptidase activit...	151	3	0.58	1	E12.5	Up	0.519734878	GO:0010466.negative regulation of peptidase activit...
1522	GO:0010467	gene expression	4123	19	15.82	1	E12.5	Up	0.205064337	GO:0010467.gene expression
1523	GO:0010468	regulation of gene expression	3278	16	12.58	1	E12.5	Up	0.256454257	GO:0010468.regulation of gene expression
1524	GO:0032872	regulation of stress-activated MAPK casc...	204	1	0.78	1	E12.5	Up	0.053893008	GO:0032872.regulation of stress-activated MAPK casc...
1525	GO:0060411	cardiac septum morphogenesis	77	1	0.3	1	E12.5	Up	0.178970141	GO:0060411.cardiac septum morphogenesis
1526	GO:0032874	positive regulation of stress-activated ...	145	1	0.56	1	E12.5	Up	0.109877618	GO:0032874.positive regulation of stress-activated ...
1527	GO:0045934	negative regulation of nucleobase-contai...	1272	9	4.88	1	E12.5	Up	0.50284388	GO:0045934.negative regulation of nucleobase-contai...
1528	GO:0045935	positive regulation of nucleobase-contai...	1637	11	6.28	1	E12.5	Up	0.504304837	GO:0045935.positive regulation of nucleobase-contai...
1529	GO:0035295	tube development	1018	13	3.91	1	E12.5	Up	1.01449957	GO:0035295.tube development
1530	GO:0045936	negative regulation of phosphate metabol...	512	4	1.96	1	E12.5	Up	0.370837695	GO:0045936.negative regulation of phosphate metabol...
1531	GO:0035296	regulation of tube diameter	138	2	0.53	1	E12.5	Up	0.340075442	GO:0035296.regulation of tube diameter
1532	GO:0033036	macromolecule localization	2618	12	10.05	1	E12.5	Up	0.175771259	GO:0033036.macromolecule localization
1533	GO:0032879	regulation of localization	2459	19	9.44	1	E12.5	Up	0.732963664	GO:0032879.regulation of localization
1534	GO:0018022	peptidyl-lysine methylation	117	2	0.45	1	E12.5	Up	0.361098692	GO:0018022.peptidyl-lysine methylation
1535	GO:0036211	protein modification process	3057	15	11.73	1	E12.5	Up	0.257562555	GO:0036211.protein modification process
1536	GO:0045937	positive regulation of phosphate metabol...	970	6	3.72	1	E12.5	Up	0.335103484	GO:0045937.positive regulation of phosphate metabol...
1537	GO:0006323	DNA packaging	144	2	0.55	1	E12.5	Up	0.334867151	GO:0006323.DNA packaging
1538	GO:0071804	cellular potassium ion transport	170	2	0.65	1	E12.5	Up	0.309104055	GO:0071804.cellular potassium ion transport
1539	GO:0006325	chromatin organization	656	5	2.52	1	E12.5	Up	0.411195433	GO:0006325.chromatin organization
1540	GO:0071805	potassium ion transmembrane transport	170	2	0.65	1	E12.5	Up	0.309104055	GO:0071805.potassium ion transmembrane transport
1541	GO:0019932	second-messenger-mediated signaling	355	7	1.36	1	E12.5	Up	0.915935735	GO:0019932.second-messenger-mediated signaling
1542	GO:0019933	cAMP-mediated signaling	154	3	0.59	1	E12.5	Up	0.517151717	GO:0019933.cAMP-mediated signaling
1543	GO:0022008	neurogenesis	1619	12	6.21	1	E12.5	Up	0.600748468	GO:0022008.neurogenesis
1544	GO:0019935	cyclic-nucleotide-mediated signaling	183	5	0.7	1	E12.5	Up	0.810966176	GO:0019935.cyclic-nucleotide-mediated signaling
1545	GO:0044042	glucan metabolic process	72	2	0.28	1	E12.5	Up	0.406816992	GO:0044042.glucan metabolic process
1546	GO:0050920	regulation of chemotaxis	182	1	0.7	1	E12.5	Up	0.074000581	GO:0050920.regulation of chemotaxis
1547	GO:0006310	DNA recombination	239	1	0.92	1	E12.5	Up	0.019365325	GO:0006310.DNA recombination
1548	GO:0050921	positive regulation of chemotaxis	115	1	0.44	1	E12.5	Up	0.141355849	GO:0050921.positive regulation of chemotaxis
1549	GO:1902750	negative regulation of cell cycle G2/M p...	53	1	0.2	1	E12.5	Up	0.206450877	GO:1902750.negative regulation of cell cycle G2/M p...
1550	GO:1902751	positive regulation of cell cycle G2/M p...	32	1	0.12	1	E12.5	Up	0.22881869	GO:1902751.positive regulation of cell cycle G2/M p...
1551	GO:0050926	regulation of positive chemotaxis	25	1	0.1	1	E12.5	Up	0.234465254	GO:0050926.regulation of positive chemotaxis
1552	GO:0061515	myeloid cell development	70	1	0.27	1	E12.5	Up	0.187159539	GO:0061515.myeloid cell development
1553	GO:0072577	endothelial cell apoptotic process	47	1	0.18	1	E12.5	Up	0.212010403	GO:0072577.endothelial cell apoptotic process
1554	GO:0055092	sterol homeostasis	67	1	0.26	1	E12.5	Up	0.189899701	GO:0055092.sterol homeostasis
1555	GO:2000772	regulation of cellular senescence	40	1	0.15	1	E12.5	Up	0.220390068	GO:2000772.regulation of cellular senescence
1556	GO:0072521	purine-containing compound metabolic pro...	404	12	1.55	1	E12.5	Up	1.375967935	GO:0072521.purine-containing compound metabolic pro...
1557	GO:0001952	regulation of cell-matrix adhesion	103	1	0.4	1	E12.5	Up	0.152003093	GO:0001952.regulation of cell-matrix adhesion
1558	GO:0050918	positive chemotaxis	40	1	0.15	1	E12.5	Up	0.220390068	GO:0050918.positive chemotaxis
1559	GO:0072522	purine-containing compound biosynthetic ...	210	10	0.81	1	E12.5	Up	1.368352432	GO:0072522.purine-containing compound biosynthetic ...
1560	GO:0043062	extracellular structure organization	263	1	1.01	1	E12.5	Up	-0.00240249	GO:0043062.extracellular structure organization
1561	GO:0001954	positive regulation of cell-matrix adhes...	48	1	0.18	1	E12.5	Up	0.212010403	GO:0001954.positive regulation of cell-matrix adhes...
1562	GO:0072524	pyridine-containing compound metabolic p...	139	10	0.53	1	E12.5	Up	1.439611115	GO:0072524.pyridine-containing compound metabolic p...
1563	GO:0097327	response to antineoplastic agent	64	1	0.25	1	E12.5	Up	0.192645078	GO:0097327.response to antineoplastic agent
1564	GO:0072525	pyridine-containing compound biosyntheti...	87	9	0.33	1	E12.5	Up	1.393219389	GO:0072525.pyridine-containing compound biosyntheti...
1565	GO:0033002	muscle cell proliferation	207	2	0.79	1	E12.5	Up	0.273791574	GO:0033002.muscle cell proliferation
1566	GO:0035264	multicellular organism growth	195	2	0.75	1	E12.5	Up	0.283792966	GO:0035264.multicellular organism growth
1567	GO:0033003	regulation of mast cell activation	40	1	0.15	1	E12.5	Up	0.220390068	GO:0033003.regulation of mast cell activation
1568	GO:0051668	localization within membrane	176	1	0.68	1	E12.5	Up	0.079071571	GO:0051668.localization within membrane
1569	GO:0012501	programmed cell death	1712	16	6.57	1	E12.5	Up	0.860000463	GO:0012501.programmed cell death
1570	GO:0043067	regulation of programmed cell death	1385	14	5.31	1	E12.5	Up	0.881955086	GO:0043067.regulation of programmed cell death
1571	GO:1903706	regulation of hemopoiesis	327	4	1.25	1	E12.5	Up	0.526068812	GO:1903706.regulation of hemopoiesis
1572	GO:0043068	positive regulation of programmed cell d...	579	5	2.22	1	E12.5	Up	0.469929258	GO:0043068.positive regulation of programmed cell d...
1573	GO:0043069	negative regulation of programmed cell d...	865	10	3.32	1	E12.5	Up	0.850307067	GO:0043069.negative regulation of programmed cell d...
1574	GO:0033006	regulation of mast cell activation invol...	28	1	0.11	1	E12.5	Up	0.23163921	GO:0033006.regulation of mast cell activation invol...
1575	GO:1903708	positive regulation of hemopoiesis	166	2	0.64	1	E12.5	Up	0.311659759	GO:1903708.positive regulation of hemopoiesis
1576	GO:0006333	chromatin assembly or disassembly	131	1	0.5	1	E12.5	Up	0.125530882	GO:0006333.chromatin assembly or disassembly
1577	GO:0072511	divalent inorganic cation transport	401	4	1.54	1	E12.5	Up	0.460634366	GO:0072511.divalent inorganic cation transport
1578	GO:0051651	maintenance of location in cell	86	1	0.33	1	E12.5	Up	0.170826968	GO:0051651.maintenance of location in cell
1579	GO:1905952	regulation of lipid localization	128	1	0.49	1	E12.5	Up	0.128156351	GO:1905952.regulation of lipid localization
1580	GO:1905953	negative regulation of lipid localizatio...	36	1	0.14	1	E12.5	Up	0.223194141	GO:1905953.negative regulation of lipid localizatio...
1581	GO:0032835	glomerulus development	54	1	0.21	1	E12.5	Up	0.203679128	GO:0032835.glomerulus development
1582	GO:0051656	establishment of organelle localization	454	1	1.74	1	E12.5	Up	-0.167786091	GO:0051656.establishment of organelle localization
1583	GO:0045137	development of primary sexual characteri...	191	3	0.73	1	E12.5	Up	0.481464861	GO:0045137.development of primary sexual characteri...
1584	GO:0060993	kidney morphogenesis	88	3	0.34	1	E12.5	Up	0.583160258	GO:0060993.kidney morphogenesis
1585	GO:0050931	pigment cell differentiation	35	1	0.13	1	E12.5	Up	0.226003675	GO:0050931.pigment cell differentiation
1586	GO:0060401	cytosolic calcium ion transport	138	1	0.53	1	E12.5	Up	0.11768302	GO:0060401.cytosolic calcium ion transport
1587	GO:0035282	segmentation	106	2	0.41	1	E12.5	Up	0.371726328	GO:0035282.segmentation
1588	GO:0060402	calcium ion transport into cytosol	126	1	0.48	1	E12.5	Up	0.130786608	GO:0060402.calcium ion transport into cytosol
1589	GO:0043085	positive regulation of catalytic activit...	966	5	3.71	1	E12.5	Up	0.199255376	GO:0043085.positive regulation of catalytic activit...
1590	GO:0043086	negative regulation of catalytic activit...	557	4	2.14	1	E12.5	Up	0.334000927	GO:0043086.negative regulation of catalytic activit...
1591	GO:1904062	regulation of cation transmembrane trans...	296	4	1.14	1	E12.5	Up	0.551686346	GO:1904062.regulation of cation transmembrane trans...
1592	GO:1904064	positive regulation of cation transmembr...	137	2	0.53	1	E12.5	Up	0.340075442	GO:1904064.positive regulation of cation transmembr...
1593	GO:0055065	metal ion homeostasis	542	6	2.08	1	E12.5	Up	0.635682258	GO:0055065.metal ion homeostasis
1594	GO:0055069	zinc ion homeostasis	24	1	0.09	1	E12.5	Up	0.237296844	GO:0055069.zinc ion homeostasis
1595	GO:0031098	stress-activated protein kinase signalin...	261	1	1	1	E12.5	Up	0	GO:0031098.stress-activated protein kinase signalin...
1596	GO:0031099	regeneration	120	2	0.46	1	E12.5	Up	0.358453971	GO:0031099.regeneration
1597	GO:0015749	monosaccharide transmembrane transport	90	2	0.35	1	E12.5	Up	0.387816031	GO:0015749.monosaccharide transmembrane transport
1598	GO:0035270	endocrine system development	112	3	0.43	1	E12.5	Up	0.559047802	GO:0035270.endocrine system development
1599	GO:0051674	localization of cell	1369	9	5.25	1	E12.5	Up	0.449802917	GO:0051674.localization of cell
1600	GO:0048762	mesenchymal cell differentiation	209	2	0.8	1	E12.5	Up	0.271302022	GO:0048762.mesenchymal cell differentiation
1601	GO:0000086	G2/M transition of mitotic cell cycle	114	2	0.44	1	E12.5	Up	0.363748271	GO:0000086.G2/M transition of mitotic cell cycle
1602	GO:0071560	cellular response to transforming growth...	195	2	0.75	1	E12.5	Up	0.283792966	GO:0071560.cellular response to transforming growth...
1603	GO:0033554	cellular response to stress	1595	15	6.12	1	E12.5	Up	0.846843212	GO:0033554.cellular response to stress
1604	GO:0006304	DNA modification	80	1	0.31	1	E12.5	Up	0.17625064	GO:0006304.DNA modification
1605	GO:0006305	DNA alkylation	57	1	0.22	1	E12.5	Up	0.200912694	GO:0006305.DNA alkylation
1606	GO:0006306	DNA methylation	57	1	0.22	1	E12.5	Up	0.200912694	GO:0006306.DNA methylation
1607	GO:0070482	response to oxygen levels	214	7	0.82	1	E12.5	Up	1.043943348	GO:0070482.response to oxygen levels
1608	GO:0042866	pyruvate biosynthetic process	74	9	0.28	1	E12.5	Up	1.406816992	GO:0042866.pyruvate biosynthetic process
1609	GO:0030323	respiratory tube development	200	5	0.77	1	E12.5	Up	0.793356776	GO:0030323.respiratory tube development
1610	GO:0055080	cation homeostasis	598	6	2.29	1	E12.5	Up	0.593512804	GO:0055080.cation homeostasis
1611	GO:1902749	regulation of cell cycle G2/M phase tran...	96	2	0.37	1	E12.5	Up	0.382432834	GO:1902749.regulation of cell cycle G2/M phase tran...
1612	GO:0048754	branching morphogenesis of an epithelial...	171	3	0.66	1	E12.5	Up	0.499197947	GO:0048754.branching morphogenesis of an epithelial...
1613	GO:0055082	cellular chemical homeostasis	651	7	2.5	1	E12.5	Up	0.678071905	GO:0055082.cellular chemical homeostasis
1614	GO:0030326	embryonic limb morphogenesis	133	2	0.51	1	E12.5	Up	0.345302603	GO:0030326.embryonic limb morphogenesis
1615	GO:0000075	cell cycle checkpoint	173	1	0.66	1	E12.5	Up	0.084160448	GO:0000075.cell cycle checkpoint
1616	GO:0050900	leukocyte migration	249	1	0.96	1	E12.5	Up	0.00965017	GO:0050900.leukocyte migration
1617	GO:0000077	DNA damage checkpoint	102	1	0.39	1	E12.5	Up	0.154677228	GO:0000077.DNA damage checkpoint
1618	GO:0055085	transmembrane transport	1075	7	4.13	1	E12.5	Up	0.394347641	GO:0055085.transmembrane transport
1619	GO:0055086	nucleobase-containing small molecule met...	535	12	2.05	1	E12.5	Up	1.269839584	GO:0055086.nucleobase-containing small molecule met...
1620	GO:0008406	gonad development	187	3	0.72	1	E12.5	Up	0.483984853	GO:0008406.gonad development
1621	GO:0055088	lipid homeostasis	109	1	0.42	1	E12.5	Up	0.146669649	GO:0055088.lipid homeostasis
1622	GO:0034504	protein localization to nucleus	267	1	1.02	1	E12.5	Up	-0.004800986	GO:0034504.protein localization to nucleus
1623	GO:0071559	response to transforming growth factor b...	200	2	0.77	1	E12.5	Up	0.278783603	GO:0071559.response to transforming growth factor b...
1624	GO:0042098	T cell proliferation	158	3	0.61	1	E12.5	Up	0.511999229	GO:0042098.T cell proliferation
1625	GO:0001944	vasculature development	685	12	2.63	1	E12.5	Up	1.155779784	GO:0001944.vasculature development
1626	GO:0001945	lymph vessel development	28	1	0.11	1	E12.5	Up	0.23163921	GO:0001945.lymph vessel development
1627	GO:0060191	regulation of lipase activity	60	1	0.23	1	E12.5	Up	0.198151554	GO:0060191.regulation of lipase activity
1628	GO:0060193	positive regulation of lipase activity	44	1	0.17	1	E12.5	Up	0.21479822	GO:0060193.positive regulation of lipase activity
1629	GO:0055072	iron ion homeostasis	75	1	0.29	1	E12.5	Up	0.181694778	GO:0055072.iron ion homeostasis
1630	GO:0031060	regulation of histone methylation	71	1	0.27	1	E12.5	Up	0.187159539	GO:0031060.regulation of histone methylation
1631	GO:0003281	ventricular septum development	77	1	0.3	1	E12.5	Up	0.178970141	GO:0003281.ventricular septum development
1632	GO:0055074	calcium ion homeostasis	395	5	1.52	1	E12.5	Up	0.61705613	GO:0055074.calcium ion homeostasis
1633	GO:0031063	regulation of histone deacetylation	24	1	0.09	1	E12.5	Up	0.237296844	GO:0031063.regulation of histone deacetylation
1634	GO:0055076	transition metal ion homeostasis	112	2	0.43	1	E12.5	Up	0.366402724	GO:0055076.transition metal ion homeostasis
1635	GO:0051640	organelle localization	575	1	2.21	1	E12.5	Up	-0.265036759	GO:0051640.organelle localization
1636	GO:0051641	cellular localization	2401	9	9.21	1	E12.5	Up	-0.021479727	GO:0051641.cellular localization
1637	GO:0001932	regulation of protein phosphorylation	1242	7	4.77	1	E12.5	Up	0.296603939	GO:0001932.regulation of protein phosphorylation
1638	GO:0048771	tissue remodeling	165	2	0.63	1	E12.5	Up	0.31422	GO:0048771.tissue remodeling
1639	GO:0072503	cellular divalent inorganic cation homeo...	401	5	1.54	1	E12.5	Up	0.612637459	GO:0072503.cellular divalent inorganic cation homeo...
1640	GO:0007423	sensory organ development	513	7	1.97	1	E12.5	Up	0.783803845	GO:0007423.sensory organ development
1641	GO:0001934	positive regulation of protein phosphory...	865	6	3.32	1	E12.5	Up	0.40284809	GO:0001934.positive regulation of protein phosphory...
1642	GO:0001935	endothelial cell proliferation	136	3	0.52	1	E12.5	Up	0.535331733	GO:0001935.endothelial cell proliferation
1643	GO:0043043	peptide biosynthetic process	554	2	2.13	1	E12.5	Up	-0.026547155	GO:0043043.peptide biosynthetic process
1644	GO:0042886	amide transport	1640	8	6.29	1	E12.5	Up	0.203466137	GO:0042886.amide transport
1645	GO:0001936	regulation of endothelial cell prolifera...	122	3	0.47	1	E12.5	Up	0.548459167	GO:0001936.regulation of endothelial cell prolifera...
1646	GO:0072507	divalent inorganic cation homeostasis	424	5	1.63	1	E12.5	Up	0.592919225	GO:0072507.divalent inorganic cation homeostasis
1647	GO:0017015	regulation of transforming growth factor...	98	1	0.38	1	E12.5	Up	0.157356328	GO:0017015.regulation of transforming growth factor...
1648	GO:0031050	dsRNA processing	48	1	0.18	1	E12.5	Up	0.212010403	GO:0031050.dsRNA processing
1649	GO:0051649	establishment of localization in cell	1787	6	6.86	1	E12.5	Up	-0.108600486	GO:0051649.establishment of localization in cell
1650	GO:0000018	regulation of DNA recombination	86	1	0.33	1	E12.5	Up	0.170826968	GO:0000018.regulation of DNA recombination
1651	GO:0031056	regulation of histone modification	144	2	0.55	1	E12.5	Up	0.334867151	GO:0031056.regulation of histone modification
1652	GO:0031057	negative regulation of histone modificat...	42	1	0.16	1	E12.5	Up	0.217591435	GO:0031057.negative regulation of histone modificat...
1653	GO:0031058	positive regulation of histone modificat...	94	1	0.36	1	E12.5	Up	0.1627295	GO:0031058.positive regulation of histone modificat...
1654	GO:0006497	protein lipidation	83	1	0.32	1	E12.5	Up	0.173536255	GO:0006497.protein lipidation
1655	GO:0003279	cardiac septum development	117	1	0.45	1	E12.5	Up	0.138706271	GO:0003279.cardiac septum development
1656	GO:0000041	transition metal ion transport	76	1	0.29	1	E12.5	Up	0.181694778	GO:0000041.transition metal ion transport
1657	GO:0030334	regulation of cell migration	803	6	3.08	1	E12.5	Up	0.445076326	GO:0030334.regulation of cell migration
1658	GO:0007416	synapse assembly	162	1	0.62	1	E12.5	Up	0.09439237	GO:0007416.synapse assembly
1659	GO:0007417	central nervous system development	803	6	3.08	1	E12.5	Up	0.445076326	GO:0007417.central nervous system development
1660	GO:0048729	tissue morphogenesis	604	6	2.32	1	E12.5	Up	0.58758797	GO:0048729.tissue morphogenesis
1661	GO:0042060	wound healing	299	1	1.15	1	E12.5	Up	-0.03562391	GO:0042060.wound healing
1662	GO:0035239	tube morphogenesis	834	12	3.2	1	E12.5	Up	1.051838932	GO:0035239.tube morphogenesis
1663	GO:1904018	positive regulation of vasculature devel...	182	5	0.7	1	E12.5	Up	0.810966176	GO:1904018.positive regulation of vasculature devel...
1664	GO:0060976	coronary vasculature development	72	1	0.28	1	E12.5	Up	0.184424571	GO:0060976.coronary vasculature development
1665	GO:1904019	epithelial cell apoptotic process	102	1	0.39	1	E12.5	Up	0.154677228	GO:1904019.epithelial cell apoptotic process
1666	GO:0042063	gliogenesis	293	3	1.12	1	E12.5	Up	0.386468347	GO:0042063.gliogenesis
1667	GO:0090092	regulation of transmembrane receptor pro...	212	2	0.81	1	E12.5	Up	0.268816758	GO:0090092.regulation of transmembrane receptor pro...
1668	GO:0032006	regulation of TOR signaling	93	1	0.36	1	E12.5	Up	0.1627295	GO:0032006.regulation of TOR signaling
1669	GO:0017038	protein import	213	1	0.82	1	E12.5	Up	0.043943348	GO:0017038.protein import
1670	GO:0010962	regulation of glucan biosynthetic proces...	27	1	0.1	1	E12.5	Up	0.234465254	GO:0010962.regulation of glucan biosynthetic proces...
1671	GO:0016064	immunoglobulin mediated immune response	88	2	0.34	1	E12.5	Up	0.39051518	GO:0016064.immunoglobulin mediated immune response
1672	GO:1905114	cell surface receptor signaling pathway ...	485	2	1.86	1	E12.5	Up	0.029146346	GO:1905114.cell surface receptor signaling pathway ...
1673	GO:0001906	cell killing	100	1	0.38	1	E12.5	Up	0.157356328	GO:0001906.cell killing
1674	GO:1904035	regulation of epithelial cell apoptotic ...	79	1	0.3	1	E12.5	Up	0.178970141	GO:1904035.regulation of epithelial cell apoptotic ...
1675	GO:1904036	negative regulation of epithelial cell a...	39	1	0.15	1	E12.5	Up	0.220390068	GO:1904036.negative regulation of epithelial cell a...
1676	GO:0016051	carbohydrate biosynthetic process	173	6	0.66	1	E12.5	Up	0.958629566	GO:0016051.carbohydrate biosynthetic process
1677	GO:0006464	cellular protein modification process	3057	15	11.73	1	E12.5	Up	0.257562555	GO:0006464.cellular protein modification process
1678	GO:0016052	carbohydrate catabolic process	117	11	0.45	1	E12.5	Up	1.55374377	GO:0016052.carbohydrate catabolic process
1679	GO:0016053	organic acid biosynthetic process	294	10	1.13	1	E12.5	Up	1.291003522	GO:0016053.organic acid biosynthetic process
1680	GO:0016055	Wnt signaling pathway	390	2	1.5	1	E12.5	Up	0.106915204	GO:0016055.Wnt signaling pathway
1681	GO:0006468	protein phosphorylation	1604	7	6.15	1	E12.5	Up	0.105990696	GO:0006468.protein phosphorylation
1682	GO:0071548	response to dexamethasone	26	1	0.1	1	E12.5	Up	0.234465254	GO:0071548.response to dexamethasone
1683	GO:0048731	system development	3982	24	15.28	1	E12.5	Up	0.515995248	GO:0048731.system development
1684	GO:0030301	cholesterol transport	67	1	0.26	1	E12.5	Up	0.189899701	GO:0030301.cholesterol transport
1685	GO:0048732	gland development	393	6	1.51	1	E12.5	Up	0.756774075	GO:0048732.gland development
1686	GO:0010959	regulation of metal ion transport	366	6	1.4	1	E12.5	Up	0.781359714	GO:0010959.regulation of metal ion transport
1687	GO:0051604	protein maturation	254	4	0.97	1	E12.5	Up	0.59219407	GO:0051604.protein maturation
1688	GO:1903825	organic acid transmembrane transport	90	1	0.35	1	E12.5	Up	0.165423609	GO:1903825.organic acid transmembrane transport
1689	GO:0048736	appendage development	178	2	0.68	1	E12.5	Up	0.301463992	GO:0048736.appendage development
1690	GO:0003231	cardiac ventricle development	132	1	0.51	1	E12.5	Up	0.122910182	GO:0003231.cardiac ventricle development
1691	GO:0030307	positive regulation of cell growth	178	1	0.68	1	E12.5	Up	0.079071571	GO:0030307.positive regulation of cell growth
1692	GO:1903827	regulation of cellular protein localizat...	497	4	1.91	1	E12.5	Up	0.381239291	GO:1903827.regulation of cellular protein localizat...
1693	GO:0048738	cardiac muscle tissue development	230	1	0.88	1	E12.5	Up	0.029146346	GO:0048738.cardiac muscle tissue development
1694	GO:0043009	chordate embryonic development	709	8	2.72	1	E12.5	Up	0.751838871	GO:0043009.chordate embryonic development
1695	GO:0031016	pancreas development	76	2	0.29	1	E12.5	Up	0.4040872	GO:0031016.pancreas development
1696	GO:1902893	regulation of pri-miRNA transcription by...	40	1	0.15	1	E12.5	Up	0.220390068	GO:1902893.regulation of pri-miRNA transcription by...
1697	GO:0002262	myeloid cell homeostasis	159	3	0.61	1	E12.5	Up	0.511999229	GO:0002262.myeloid cell homeostasis
1698	GO:0002263	cell activation involved in immune respo...	200	2	0.77	1	E12.5	Up	0.278783603	GO:0002263.cell activation involved in immune respo...
1699	GO:0008150	biological_process	15115	58	58	1	E12.5	Up	0	GO:0008150.biological_process
1700	GO:0000003	reproduction	1100	9	4.22	1	E12.5	Up	0.602588171	GO:0000003.reproduction
1701	GO:0090066	regulation of anatomical structure size	512	3	1.96	1	E12.5	Up	0.200912694	GO:0090066.regulation of anatomical structure size
1702	GO:0060173	limb development	178	2	0.68	1	E12.5	Up	0.301463992	GO:0060173.limb development
1703	GO:0008152	metabolic process	8583	43	32.94	1	E12.5	Up	0.339314727	GO:0008152.metabolic process
1704	GO:0090068	positive regulation of cell cycle proces...	232	1	0.89	1	E12.5	Up	0.026694867	GO:0090068.positive regulation of cell cycle proces...
1705	GO:1904591	positive regulation of protein import	57	1	0.22	1	E12.5	Up	0.200912694	GO:1904591.positive regulation of protein import
1706	GO:0070997	neuron death	388	10	1.49	1	E12.5	Up	1.208672117	GO:0070997.neuron death
1707	GO:0002269	leukocyte activation involved in inflamm...	22	1	0.08	1	E12.5	Up	0.240134004	GO:0002269.leukocyte activation involved in inflamm...
1708	GO:0006482	protein demethylation	29	2	0.11	1	E12.5	Up	0.454031631	GO:0006482.protein demethylation
1709	GO:0016070	RNA metabolic process	3362	14	12.9	1	E12.5	Up	0.086039831	GO:0016070.RNA metabolic process
1710	GO:0010972	negative regulation of G2/M transition o...	40	1	0.15	1	E12.5	Up	0.220390068	GO:0010972.negative regulation of G2/M transition o...
1711	GO:0016071	mRNA metabolic process	593	4	2.28	1	E12.5	Up	0.305986551	GO:0016071.mRNA metabolic process
1712	GO:0031047	gene silencing by RNA	102	1	0.39	1	E12.5	Up	0.154677228	GO:0031047.gene silencing by RNA
1713	GO:0010975	regulation of neuron projection developm...	568	2	2.18	1	E12.5	Up	-0.036628922	GO:0010975.regulation of neuron projection developm...
1714	GO:0010976	positive regulation of neuron projection...	341	1	1.31	1	E12.5	Up	-0.072677504	GO:0010976.positive regulation of neuron projection...
1715	GO:0034654	nucleobase-containing compound biosynthe...	2951	24	11.32	1	E12.5	Up	0.829411843	GO:0034654.nucleobase-containing compound biosynthe...
1716	GO:0002250	adaptive immune response	284	3	1.09	1	E12.5	Up	0.393557772	GO:0002250.adaptive immune response
1717	GO:0034655	nucleobase-containing compound catabolic...	378	11	1.45	1	E12.5	Up	1.310700839	GO:0034655.nucleobase-containing compound catabolic...
1718	GO:0002252	immune effector process	543	6	2.08	1	E12.5	Up	0.635682258	GO:0002252.immune effector process
1719	GO:0002253	activation of immune response	287	1	1.1	1	E12.5	Up	-0.023846742	GO:0002253.activation of immune response
1720	GO:0007405	neuroblast proliferation	66	2	0.25	1	E12.5	Up	0.415037499	GO:0007405.neuroblast proliferation
1721	GO:1903844	regulation of cellular response to trans...	100	1	0.38	1	E12.5	Up	0.157356328	GO:1903844.regulation of cellular response to trans...
1722	GO:0033500	carbohydrate homeostasis	223	4	0.86	1	E12.5	Up	0.619024337	GO:0033500.carbohydrate homeostasis
1723	GO:1903845	negative regulation of cellular response...	64	1	0.25	1	E12.5	Up	0.192645078	GO:1903845.negative regulation of cellular response...
1724	GO:0055002	striated muscle cell development	160	1	0.61	1	E12.5	Up	0.09696173	GO:0055002.striated muscle cell development
1725	GO:0007409	axonogenesis	439	4	1.68	1	E12.5	Up	0.430076899	GO:0007409.axonogenesis
1726	GO:0055006	cardiac cell development	91	1	0.35	1	E12.5	Up	0.165423609	GO:0055006.cardiac cell development
1727	GO:0055007	cardiac muscle cell differentiation	126	1	0.48	1	E12.5	Up	0.130786608	GO:0055007.cardiac muscle cell differentiation
1728	GO:0001101	response to acid chemical	229	1	0.88	1	E12.5	Up	0.029146346	GO:0001101.response to acid chemical
1729	GO:0021510	spinal cord development	85	1	0.33	1	E12.5	Up	0.170826968	GO:0021510.spinal cord development
1730	GO:0021511	spinal cord patterning	25	1	0.1	1	E12.5	Up	0.234465254	GO:0021511.spinal cord patterning
1731	GO:0006476	protein deacetylation	84	1	0.32	1	E12.5	Up	0.173536255	GO:0006476.protein deacetylation
1732	GO:0009653	anatomical structure morphogenesis	2400	19	9.21	1	E12.5	Up	0.756127851	GO:0009653.anatomical structure morphogenesis
1733	GO:0099536	synaptic signaling	678	1	2.6	1	E12.5	Up	-0.341036918	GO:0099536.synaptic signaling
1734	GO:0021515	cell differentiation in spinal cord	44	1	0.17	1	E12.5	Up	0.21479822	GO:0021515.cell differentiation in spinal cord
1735	GO:0006479	protein methylation	167	2	0.64	1	E12.5	Up	0.311659759	GO:0006479.protein methylation
1736	GO:0099537	trans-synaptic signaling	670	1	2.57	1	E12.5	Up	-0.335330799	GO:0099537.trans-synaptic signaling
1737	GO:0021517	ventral spinal cord development	41	1	0.16	1	E12.5	Up	0.217591435	GO:0021517.ventral spinal cord development
1738	GO:1903076	regulation of protein localization to pl...	103	1	0.4	1	E12.5	Up	0.152003093	GO:1903076.regulation of protein localization to pl...
1739	GO:0060113	inner ear receptor cell differentiation	70	1	0.27	1	E12.5	Up	0.187159539	GO:0060113.inner ear receptor cell differentiation
1740	GO:0072657	protein localization to membrane	497	2	1.91	1	E12.5	Up	0.018669211	GO:0072657.protein localization to membrane
1741	GO:0090087	regulation of peptide transport	638	6	2.45	1	E12.5	Up	0.562191193	GO:0090087.regulation of peptide transport
1742	GO:0035794	positive regulation of mitochondrial mem...	33	2	0.13	1	E12.5	Up	0.448396096	GO:0035794.positive regulation of mitochondrial mem...
1743	GO:0002285	lymphocyte activation involved in immune...	135	1	0.52	1	E12.5	Up	0.120294234	GO:0002285.lymphocyte activation involved in immune...
1744	GO:0048706	embryonic skeletal system development	116	2	0.45	1	E12.5	Up	0.361098692	GO:0048706.embryonic skeletal system development
1745	GO:0038066	p38MAPK cascade	44	1	0.17	1	E12.5	Up	0.21479822	GO:0038066.p38MAPK cascade
1746	GO:0072659	protein localization to plasma membrane	256	1	0.98	1	E12.5	Up	0.004817016	GO:0072659.protein localization to plasma membrane
1747	GO:0048708	astrocyte differentiation	76	2	0.29	1	E12.5	Up	0.4040872	GO:0048708.astrocyte differentiation
1748	GO:0060119	inner ear receptor cell development	53	1	0.2	1	E12.5	Up	0.206450877	GO:0060119.inner ear receptor cell development
1749	GO:0003205	cardiac chamber development	177	1	0.68	1	E12.5	Up	0.079071571	GO:0003205.cardiac chamber development
1750	GO:0003206	cardiac chamber morphogenesis	134	1	0.51	1	E12.5	Up	0.122910182	GO:0003206.cardiac chamber morphogenesis
1751	GO:0021543	pallium development	154	2	0.59	1	E12.5	Up	0.324506639	GO:0021543.pallium development
1752	GO:0097485	neuron projection guidance	216	4	0.83	1	E12.5	Up	0.626429118	GO:0097485.neuron projection guidance
1753	GO:0002274	myeloid leukocyte activation	150	3	0.58	1	E12.5	Up	0.519734878	GO:0002274.myeloid leukocyte activation
1754	GO:0021549	cerebellum development	102	1	0.39	1	E12.5	Up	0.154677228	GO:0021549.cerebellum development
1755	GO:0002275	myeloid cell activation involved in immu...	68	1	0.26	1	E12.5	Up	0.189899701	GO:0002275.myeloid cell activation involved in immu...
1756	GO:0043583	ear development	215	3	0.83	1	E12.5	Up	0.456504117	GO:0043583.ear development
1757	GO:0002279	mast cell activation involved in immune ...	40	1	0.15	1	E12.5	Up	0.220390068	GO:0002279.mast cell activation involved in immune ...
1758	GO:0006412	translation	536	2	2.06	1	E12.5	Up	-0.012313261	GO:0006412.translation
1759	GO:0010941	regulation of cell death	1521	15	5.84	1	E12.5	Up	0.883635243	GO:0010941.regulation of cell death
1760	GO:0010942	positive regulation of cell death	628	6	2.41	1	E12.5	Up	0.569958076	GO:0010942.positive regulation of cell death
1761	GO:0034620	cellular response to unfolded protein	70	2	0.27	1	E12.5	Up	0.40955196	GO:0034620.cellular response to unfolded protein
1762	GO:0016043	cellular component organization	5315	27	20.39	1	E12.5	Up	0.33381151	GO:0016043.cellular component organization
1763	GO:0034622	cellular protein-containing complex asse...	916	1	3.51	1	E12.5	Up	-0.504196631	GO:0034622.cellular protein-containing complex asse...
1764	GO:0006417	regulation of translation	297	2	1.14	1	E12.5	Up	0.189116266	GO:0006417.regulation of translation
1765	GO:0019220	regulation of phosphate metabolic proces...	1491	8	5.72	1	E12.5	Up	0.278206717	GO:0019220.regulation of phosphate metabolic proces...
1766	GO:0061614	pri-miRNA transcription by RNA polymeras...	47	1	0.18	1	E12.5	Up	0.212010403	GO:0061614.pri-miRNA transcription by RNA polymeras...
1767	GO:0019222	regulation of metabolic process	5046	29	19.36	1	E12.5	Up	0.481020613	GO:0019222.regulation of metabolic process
1768	GO:0010948	negative regulation of cell cycle proces...	213	2	0.82	1	E12.5	Up	0.266335769	GO:0010948.negative regulation of cell cycle proces...
1769	GO:0002221	pattern recognition receptor signaling p...	117	1	0.45	1	E12.5	Up	0.138706271	GO:0002221.pattern recognition receptor signaling p...
1770	GO:0021536	diencephalon development	68	2	0.26	1	E12.5	Up	0.412292123	GO:0021536.diencephalon development
1771	GO:0016049	cell growth	481	3	1.85	1	E12.5	Up	0.223896012	GO:0016049.cell growth
1772	GO:1901700	response to oxygen-containing compound	1166	7	4.47	1	E12.5	Up	0.341598075	GO:1901700.response to oxygen-containing compound
1773	GO:0002224	toll-like receptor signaling pathway	89	1	0.34	1	E12.5	Up	0.168122759	GO:0002224.toll-like receptor signaling pathway
1774	GO:1901701	cellular response to oxygen-containing c...	860	5	3.3	1	E12.5	Up	0.268816758	GO:1901701.cellular response to oxygen-containing c...
1775	GO:0019226	transmission of nerve impulse	82	1	0.31	1	E12.5	Up	0.17625064	GO:0019226.transmission of nerve impulse
1776	GO:0033692	cellular polysaccharide biosynthetic pro...	62	2	0.24	1	E12.5	Up	0.41778811	GO:0033692.cellular polysaccharide biosynthetic pro...
1777	GO:0016032	viral process	251	1	0.96	1	E12.5	Up	0.00965017	GO:0016032.viral process
1778	GO:0034613	cellular protein localization	1587	6	6.09	1	E12.5	Up	-0.011755842	GO:0034613.cellular protein localization
1779	GO:0061647	histone H3-K9 modification	45	1	0.17	1	E12.5	Up	0.21479822	GO:0061647.histone H3-K9 modification
1780	GO:1903046	meiotic cell cycle process	162	1	0.62	1	E12.5	Up	0.09439237	GO:1903046.meiotic cell cycle process
1781	GO:1903047	mitotic cell cycle process	633	2	2.43	1	E12.5	Up	-0.086007289	GO:1903047.mitotic cell cycle process
1782	GO:0009628	response to abiotic stimulus	862	10	3.31	1	E12.5	Up	0.852042119	GO:0009628.response to abiotic stimulus
1783	GO:0019216	regulation of lipid metabolic process	286	1	1.1	1	E12.5	Up	-0.023846742	GO:0019216.regulation of lipid metabolic process
1784	GO:0019219	regulation of nucleobase-containing comp...	2978	18	11.43	1	E12.5	Up	0.485301381	GO:0019219.regulation of nucleobase-containing comp...
1785	GO:0002218	activation of innate immune response	134	1	0.51	1	E12.5	Up	0.122910182	GO:0002218.activation of innate immune response
1786	GO:0034641	cellular nitrogen compound metabolic pro...	4884	29	18.74	1	E12.5	Up	0.518214811	GO:0034641.cellular nitrogen compound metabolic pro...
1787	GO:0071695	anatomical structure maturation	170	2	0.65	1	E12.5	Up	0.309104055	GO:0071695.anatomical structure maturation
1788	GO:0042592	homeostatic process	1585	16	6.08	1	E12.5	Up	0.922431447	GO:0042592.homeostatic process
1789	GO:1904589	regulation of protein import	82	1	0.31	1	E12.5	Up	0.17625064	GO:1904589.regulation of protein import
1790	GO:0042594	response to starvation	149	4	0.57	1	E12.5	Up	0.692247674	GO:0042594.response to starvation
1791	GO:0034645	cellular macromolecule biosynthetic proc...	3569	17	13.7	1	E12.5	Up	0.234465254	GO:0034645.cellular macromolecule biosynthetic proc...
1792	GO:1903034	regulation of response to wounding	137	1	0.53	1	E12.5	Up	0.11768302	GO:1903034.regulation of response to wounding
1793	GO:0009615	response to virus	208	2	0.8	1	E12.5	Up	0.271302022	GO:0009615.response to virus
1794	GO:1903036	positive regulation of response to wound...	55	1	0.21	1	E12.5	Up	0.203679128	GO:1903036.positive regulation of response to wound...
1795	GO:0052312	modulation of transcription in other org...	23	1	0.09	1	E12.5	Up	0.237296844	GO:0052312.modulation of transcription in other org...
1796	GO:0032535	regulation of cellular component size	374	1	1.44	1	E12.5	Up	-0.102098188	GO:0032535.regulation of cellular component size
1797	GO:0002244	hematopoietic progenitor cell differenti...	120	2	0.46	1	E12.5	Up	0.358453971	GO:0002244.hematopoietic progenitor cell differenti...
1798	GO:1903037	regulation of leukocyte cell-cell adhesi...	220	4	0.84	1	E12.5	Up	0.623956632	GO:1903037.regulation of leukocyte cell-cell adhesi...
1799	GO:1903038	negative regulation of leukocyte cell-ce...	103	2	0.4	1	E12.5	Up	0.374395515	GO:1903038.negative regulation of leukocyte cell-ce...
1800	GO:1903039	positive regulation of leukocyte cell-ce...	153	4	0.59	1	E12.5	Up	0.687076718	GO:1903039.positive regulation of leukocyte cell-ce...
1801	GO:0090049	regulation of cell migration involved in...	43	1	0.17	1	E12.5	Up	0.21479822	GO:0090049.regulation of cell migration involved in...
1802	GO:0007160	cell-matrix adhesion	180	2	0.69	1	E12.5	Up	0.29892627	GO:0007160.cell-matrix adhesion
1803	GO:0007162	negative regulation of cell adhesion	238	3	0.91	1	E12.5	Up	0.43684187	GO:0007162.negative regulation of cell adhesion
1804	GO:0007163	establishment or maintenance of cell pol...	205	1	0.79	1	E12.5	Up	0.051399153	GO:0007163.establishment or maintenance of cell pol...
1805	GO:0034637	cellular carbohydrate biosynthetic proce...	69	2	0.26	1	E12.5	Up	0.412292123	GO:0034637.cellular carbohydrate biosynthetic proce...
1806	GO:0007165	signal transduction	4071	25	15.62	1	E12.5	Up	0.540918168	GO:0007165.signal transduction
1807	GO:1901890	positive regulation of cell junction ass...	31	1	0.12	1	E12.5	Up	0.22881869	GO:1901890.positive regulation of cell junction ass...
1808	GO:0043542	endothelial cell migration	189	3	0.73	1	E12.5	Up	0.481464861	GO:0043542.endothelial cell migration
1809	GO:2001169	regulation of ATP biosynthetic process	49	2	0.19	1	E12.5	Up	0.431620383	GO:2001169.regulation of ATP biosynthetic process
1810	GO:0007167	enzyme linked receptor protein signaling...	783	6	3	1	E12.5	Up	0.459431619	GO:0007167.enzyme linked receptor protein signaling...
1811	GO:0009648	photoperiodism	23	1	0.09	1	E12.5	Up	0.237296844	GO:0009648.photoperiodism
1812	GO:0009649	entrainment of circadian clock	25	1	0.1	1	E12.5	Up	0.234465254	GO:0009649.entrainment of circadian clock
1813	GO:0002237	response to molecule of bacterial origin	221	2	0.85	1	E12.5	Up	0.258918297	GO:0002237.response to molecule of bacterial origin
1814	GO:0043549	regulation of kinase activity	675	3	2.59	1	E12.5	Up	0.075900114	GO:0043549.regulation of kinase activity
1815	GO:0097435	supramolecular fiber organization	635	1	2.44	1	E12.5	Up	-0.310340121	GO:0097435.supramolecular fiber organization
1816	GO:0015849	organic acid transport	242	1	0.93	1	E12.5	Up	0.016930396	GO:0015849.organic acid transport
1817	GO:0006996	organelle organization	3260	12	12.51	1	E12.5	Up	-0.042644337	GO:0006996.organelle organization
1818	GO:0007154	cell communication	4518	30	17.34	1	E12.5	Up	0.647725736	GO:0007154.cell communication
1819	GO:0007155	cell adhesion	1122	9	4.31	1	E12.5	Up	0.588573754	GO:0007155.cell adhesion
1820	GO:0009636	response to toxic substance	298	2	1.14	1	E12.5	Up	0.189116266	GO:0009636.response to toxic substance
1821	GO:0048863	stem cell differentiation	196	2	0.75	1	E12.5	Up	0.283792966	GO:0048863.stem cell differentiation
1822	GO:0048864	stem cell development	90	1	0.35	1	E12.5	Up	0.165423609	GO:0048864.stem cell development
1823	GO:0043534	blood vessel endothelial cell migration	114	2	0.44	1	E12.5	Up	0.363748271	GO:0043534.blood vessel endothelial cell migration
1824	GO:0007159	leukocyte cell-cell adhesion	247	4	0.95	1	E12.5	Up	0.597035333	GO:0007159.leukocyte cell-cell adhesion
1825	GO:0043535	regulation of blood vessel endothelial c...	93	2	0.36	1	E12.5	Up	0.385121921	GO:0043535.regulation of blood vessel endothelial c...
1826	GO:0048869	cellular developmental process	3647	25	13.99	1	E12.5	Up	0.659722595	GO:0048869.cellular developmental process
1827	GO:0006401	RNA catabolic process	219	1	0.84	1	E12.5	Up	0.038994132	GO:0006401.RNA catabolic process
1828	GO:0006402	mRNA catabolic process	192	1	0.74	1	E12.5	Up	0.063911764	GO:0006402.mRNA catabolic process
1829	GO:0070918	production of small RNA involved in gene...	48	1	0.18	1	E12.5	Up	0.212010403	GO:0070918.production of small RNA involved in gene...
1830	GO:0015833	peptide transport	1623	8	6.23	1	E12.5	Up	0.211153696	GO:0015833.peptide transport
1831	GO:0006403	RNA localization	170	1	0.65	1	E12.5	Up	0.086711633	GO:0006403.RNA localization
1832	GO:0006405	RNA export from nucleus	76	1	0.29	1	E12.5	Up	0.181694778	GO:0006405.RNA export from nucleus
1833	GO:0032501	multicellular organismal process	5640	38	21.64	1	E12.5	Up	0.690742577	GO:0032501.multicellular organismal process
1834	GO:0032502	developmental process	5095	33	19.55	1	E12.5	Up	0.630276394	GO:0032502.developmental process
1835	GO:0031589	cell-substrate adhesion	303	2	1.16	1	E12.5	Up	0.184424571	GO:0031589.cell-substrate adhesion
1836	GO:0032504	multicellular organism reproduction	637	5	2.44	1	E12.5	Up	0.426625474	GO:0032504.multicellular organism reproduction
1837	GO:0038034	signal transduction in absence of ligand	65	1	0.25	1	E12.5	Up	0.192645078	GO:0038034.signal transduction in absence of ligand
1838	GO:1905268	negative regulation of chromatin organiz...	55	1	0.21	1	E12.5	Up	0.203679128	GO:1905268.negative regulation of chromatin organiz...
1839	GO:1903008	organelle disassembly	88	2	0.34	1	E12.5	Up	0.39051518	GO:1903008.organelle disassembly
1840	GO:0007187	G protein-coupled receptor signaling pat...	182	3	0.7	1	E12.5	Up	0.489038081	GO:0007187.G protein-coupled receptor signaling pat...
1841	GO:1905269	positive regulation of chromatin organiz...	102	1	0.39	1	E12.5	Up	0.154677228	GO:1905269.positive regulation of chromatin organiz...
1842	GO:0048856	anatomical structure development	4800	31	18.42	1	E12.5	Up	0.620255831	GO:0048856.anatomical structure development
1843	GO:0035725	sodium ion transmembrane transport	92	1	0.35	1	E12.5	Up	0.165423609	GO:0035725.sodium ion transmembrane transport
1844	GO:0032507	maintenance of protein location in cell	70	1	0.27	1	E12.5	Up	0.187159539	GO:0032507.maintenance of protein location in cell
1845	GO:0007188	adenylate cyclase-modulating G protein-c...	171	3	0.66	1	E12.5	Up	0.499197947	GO:0007188.adenylate cyclase-modulating G protein-c...
1846	GO:0046782	regulation of viral transcription	39	1	0.15	1	E12.5	Up	0.220390068	GO:0046782.regulation of viral transcription
1847	GO:0090596	sensory organ morphogenesis	263	4	1.01	1	E12.5	Up	0.582560011	GO:0090596.sensory organ morphogenesis
1848	GO:0008104	protein localization	2346	11	9	1	E12.5	Up	0.192645078	GO:0008104.protein localization
1849	GO:0048858	cell projection morphogenesis	656	4	2.52	1	E12.5	Up	0.25919234	GO:0048858.cell projection morphogenesis
1850	GO:2000026	regulation of multicellular organismal d...	1916	16	7.35	1	E12.5	Up	0.765878286	GO:2000026.regulation of multicellular organismal d...
1851	GO:0031570	DNA integrity checkpoint	113	1	0.43	1	E12.5	Up	0.144010303	GO:0031570.DNA integrity checkpoint
1852	GO:2000027	regulation of animal organ morphogenesis	185	3	0.71	1	E12.5	Up	0.486509254	GO:2000027.regulation of animal organ morphogenesis
1853	GO:0031572	G2 DNA damage checkpoint	34	1	0.13	1	E12.5	Up	0.226003675	GO:0031572.G2 DNA damage checkpoint
1854	GO:0048880	sensory system development	334	6	1.28	1	E12.5	Up	0.80866706	GO:0048880.sensory system development
1855	GO:0002200	somatic diversification of immune recept...	62	1	0.24	1	E12.5	Up	0.195395689	GO:0002200.somatic diversification of immune recept...
1856	GO:0022610	biological adhesion	1133	9	4.35	1	E12.5	Up	0.582388557	GO:0022610.biological adhesion
1857	GO:0016567	protein ubiquitination	547	1	2.1	1	E12.5	Up	-0.242856524	GO:0016567.protein ubiquitination
1858	GO:0002204	somatic recombination of immunoglobulin ...	43	1	0.17	1	E12.5	Up	0.21479822	GO:0002204.somatic recombination of immunoglobulin ...
1859	GO:0022612	gland morphogenesis	134	1	0.51	1	E12.5	Up	0.122910182	GO:0022612.gland morphogenesis
1860	GO:1901861	regulation of muscle tissue development	151	2	0.58	1	E12.5	Up	0.3270898	GO:1901861.regulation of muscle tissue development
1861	GO:0016569	covalent chromatin modification	413	4	1.58	1	E12.5	Up	0.451837417	GO:0016569.covalent chromatin modification
1862	GO:0007178	transmembrane receptor protein serine/th...	310	3	1.19	1	E12.5	Up	0.370060591	GO:0007178.transmembrane receptor protein serine/th...
1863	GO:1901863	positive regulation of muscle tissue dev...	77	1	0.3	1	E12.5	Up	0.178970141	GO:1901863.positive regulation of muscle tissue dev...
1864	GO:0033673	negative regulation of kinase activity	204	1	0.78	1	E12.5	Up	0.053893008	GO:0033673.negative regulation of kinase activity
1865	GO:0002208	somatic diversification of immunoglobuli...	43	1	0.17	1	E12.5	Up	0.21479822	GO:0002208.somatic diversification of immunoglobuli...
1866	GO:0033674	positive regulation of kinase activity	437	3	1.68	1	E12.5	Up	0.260151897	GO:0033674.positive regulation of kinase activity
1867	GO:0098916	anterograde trans-synaptic signaling	661	1	2.54	1	E12.5	Up	-0.329602023	GO:0098916.anterograde trans-synaptic signaling
1868	GO:0046777	protein autophosphorylation	224	2	0.86	1	E12.5	Up	0.256454257	GO:0046777.protein autophosphorylation
1869	GO:0051384	response to glucocorticoid	73	1	0.28	1	E12.5	Up	0.184424571	GO:0051384.response to glucocorticoid
1870	GO:0048870	cell motility	1369	9	5.25	1	E12.5	Up	0.449802917	GO:0048870.cell motility
1871	GO:0048871	multicellular organismal homeostasis	404	4	1.55	1	E12.5	Up	0.458430095	GO:0048871.multicellular organismal homeostasis
1872	GO:0009605	response to external stimulus	1686	17	6.47	1	E12.5	Up	0.939638132	GO:0009605.response to external stimulus
1873	GO:0048872	homeostasis of number of cells	276	3	1.06	1	E12.5	Up	0.400682206	GO:0048872.homeostasis of number of cells
1874	GO:0009607	response to biotic stimulus	645	7	2.48	1	E12.5	Up	0.681924231	GO:0009607.response to biotic stimulus
1875	GO:0065004	protein-DNA complex assembly	155	1	0.59	1	E12.5	Up	0.102114218	GO:0065004.protein-DNA complex assembly
1876	GO:0065007	biological regulation	8940	44	34.3	1	E12.5	Up	0.318252437	GO:0065007.biological regulation
1877	GO:0065008	regulation of biological quality	3344	25	12.83	1	E12.5	Up	0.750655798	GO:0065008.regulation of biological quality
1878	GO:0065009	regulation of molecular function	2195	15	8.42	1	E12.5	Up	0.575615328	GO:0065009.regulation of molecular function
1879	GO:1901099	negative regulation of signal transducti...	27	1	0.1	1	E12.5	Up	0.234465254	GO:1901099.negative regulation of signal transducti...
1880	GO:0006952	defense response	995	7	3.82	1	E12.5	Up	0.444183845	GO:0006952.defense response
1881	GO:0006954	inflammatory response	476	2	1.83	1	E12.5	Up	0.035469344	GO:0006954.inflammatory response
1882	GO:0006955	immune response	938	5	3.6	1	E12.5	Up	0.217591435	GO:0006955.immune response
1883	GO:0030431	sleep	33	1	0.13	1	E12.5	Up	0.226003675	GO:0030431.sleep
1884	GO:0048066	developmental pigmentation	48	1	0.18	1	E12.5	Up	0.212010403	GO:0048066.developmental pigmentation
1885	GO:0006959	humoral immune response	96	2	0.37	1	E12.5	Up	0.382432834	GO:0006959.humoral immune response
1886	GO:1901888	regulation of cell junction assembly	80	1	0.31	1	E12.5	Up	0.17625064	GO:1901888.regulation of cell junction assembly
1887	GO:2001141	regulation of RNA biosynthetic process	2488	12	9.55	1	E12.5	Up	0.224515593	GO:2001141.regulation of RNA biosynthetic process
1888	GO:0016570	histone modification	404	4	1.55	1	E12.5	Up	0.458430095	GO:0016570.histone modification
1889	GO:0016571	histone methylation	132	2	0.51	1	E12.5	Up	0.345302603	GO:0016571.histone methylation
1890	GO:0002790	peptide secretion	512	5	1.96	1	E12.5	Up	0.522840789	GO:0002790.peptide secretion
1891	GO:1902806	regulation of cell cycle G1/S phase tran...	116	1	0.45	1	E12.5	Up	0.138706271	GO:1902806.regulation of cell cycle G1/S phase tran...
1892	GO:0002791	regulation of peptide secretion	416	5	1.6	1	E12.5	Up	0.59946207	GO:0002791.regulation of peptide secretion
1893	GO:0006986	response to unfolded protein	101	2	0.39	1	E12.5	Up	0.377069649	GO:0006986.response to unfolded protein
1894	GO:0048812	neuron projection morphogenesis	638	4	2.45	1	E12.5	Up	0.272684576	GO:0048812.neuron projection morphogenesis
1895	GO:0016575	histone deacetylation	66	1	0.25	1	E12.5	Up	0.192645078	GO:0016575.histone deacetylation
1896	GO:0002792	negative regulation of peptide secretion	130	2	0.5	1	E12.5	Up	0.347923303	GO:0002792.negative regulation of peptide secretion
1897	GO:0002793	positive regulation of peptide secretion	251	2	0.96	1	E12.5	Up	0.232042591	GO:0002793.positive regulation of peptide secretion
1898	GO:0090559	regulation of membrane permeability	57	3	0.22	1	E12.5	Up	0.615950193	GO:0090559.regulation of membrane permeability
1899	GO:0097190	apoptotic signaling pathway	550	7	2.11	1	E12.5	Up	0.755112941	GO:0097190.apoptotic signaling pathway
1900	GO:0097192	extrinsic apoptotic signaling pathway in...	65	1	0.25	1	E12.5	Up	0.192645078	GO:0097192.extrinsic apoptotic signaling pathway in...
1901	GO:0048846	axon extension involved in axon guidance	38	1	0.15	1	E12.5	Up	0.220390068	GO:0048846.axon extension involved in axon guidance
1902	GO:0060255	regulation of macromolecule metabolic pr...	4654	26	17.86	1	E12.5	Up	0.439442812	GO:0060255.regulation of macromolecule metabolic pr...
1903	GO:1903578	regulation of ATP metabolic process	72	2	0.28	1	E12.5	Up	0.406816992	GO:1903578.regulation of ATP metabolic process
1904	GO:1901068	guanosine-containing compound metabolic ...	33	1	0.13	1	E12.5	Up	0.226003675	GO:1901068.guanosine-containing compound metabolic ...
1905	GO:0006163	purine nucleotide metabolic process	375	12	1.44	1	E12.5	Up	1.400402153	GO:0006163.purine nucleotide metabolic process
1906	GO:0006164	purine nucleotide biosynthetic process	205	10	0.79	1	E12.5	Up	1.373327247	GO:0006164.purine nucleotide biosynthetic process
1907	GO:0099622	cardiac muscle cell membrane repolarizat...	29	1	0.11	1	E12.5	Up	0.23163921	GO:0099622.cardiac muscle cell membrane repolarizat...
1908	GO:0042542	response to hydrogen peroxide	110	1	0.42	1	E12.5	Up	0.146669649	GO:0042542.response to hydrogen peroxide
1909	GO:0051346	negative regulation of hydrolase activit...	289	3	1.11	1	E12.5	Up	0.38882762	GO:0051346.negative regulation of hydrolase activit...
1910	GO:1903522	regulation of blood circulation	212	2	0.81	1	E12.5	Up	0.268816758	GO:1903522.regulation of blood circulation
1911	GO:0006928	movement of cell or subcellular componen...	1739	12	6.67	1	E12.5	Up	0.542730185	GO:0006928.movement of cell or subcellular componen...
1912	GO:0045765	regulation of angiogenesis	281	6	1.08	1	E12.5	Up	0.855360295	GO:0045765.regulation of angiogenesis
1913	GO:0051348	negative regulation of transferase activ...	237	1	0.91	1	E12.5	Up	0.02180437	GO:0051348.negative regulation of transferase activ...
1914	GO:1903524	positive regulation of blood circulation	77	1	0.3	1	E12.5	Up	0.178970141	GO:1903524.positive regulation of blood circulation
1915	GO:0022603	regulation of anatomical structure morph...	990	9	3.8	1	E12.5	Up	0.669851398	GO:0022603.regulation of anatomical structure morph...
1916	GO:0022604	regulation of cell morphogenesis	503	2	1.93	1	E12.5	Up	0.01449957	GO:0022604.regulation of cell morphogenesis
1917	GO:0060284	regulation of cell development	1012	6	3.88	1	E12.5	Up	0.308871942	GO:0060284.regulation of cell development
1918	GO:0022607	cellular component assembly	2529	9	9.7	1	E12.5	Up	-0.070389328	GO:0022607.cellular component assembly
1919	GO:0005996	monosaccharide metabolic process	222	11	0.85	1	E12.5	Up	1.451563375	GO:0005996.monosaccharide metabolic process
1920	GO:0006913	nucleocytoplasmic transport	296	3	1.14	1	E12.5	Up	0.381761344	GO:0006913.nucleocytoplasmic transport
1921	GO:0006914	autophagy	357	3	1.37	1	E12.5	Up	0.328706628	GO:0006914.autophagy
1922	GO:0006915	apoptotic process	1679	16	6.44	1	E12.5	Up	0.876302276	GO:0006915.apoptotic process
1923	GO:0002761	regulation of myeloid leukocyte differen...	99	1	0.38	1	E12.5	Up	0.157356328	GO:0002761.regulation of myeloid leukocyte differen...
1924	GO:0051336	regulation of hydrolase activity	817	4	3.14	1	E12.5	Up	0.144896207	GO:0051336.regulation of hydrolase activity
1925	GO:0021675	nerve development	74	2	0.28	1	E12.5	Up	0.406816992	GO:0021675.nerve development
1926	GO:0051338	regulation of transferase activity	784	5	3.01	1	E12.5	Up	0.320125852	GO:0051338.regulation of transferase activity
1927	GO:0002764	immune response-regulating signaling pat...	245	1	0.94	1	E12.5	Up	0.01449957	GO:0002764.immune response-regulating signaling pat...
1928	GO:0050790	regulation of catalytic activity	1586	7	6.09	1	E12.5	Up	0.11377504	GO:0050790.regulation of catalytic activity
1929	GO:0050792	regulation of viral process	158	1	0.61	1	E12.5	Up	0.09696173	GO:0050792.regulation of viral process
1930	GO:0050793	regulation of developmental process	2386	20	9.16	1	E12.5	Up	0.820106829	GO:0050793.regulation of developmental process
1931	GO:0050794	regulation of cellular process	7958	42	30.54	1	E12.5	Up	0.403217075	GO:0050794.regulation of cellular process
1932	GO:0050795	regulation of behavior	80	2	0.31	1	E12.5	Up	0.398643061	GO:0050795.regulation of behavior
1933	GO:0050796	regulation of insulin secretion	160	2	0.61	1	E12.5	Up	0.319354151	GO:0050796.regulation of insulin secretion
1934	GO:0031503	protein-containing complex localization	243	2	0.93	1	E12.5	Up	0.239322817	GO:0031503.protein-containing complex localization
1935	GO:0048010	vascular endothelial growth factor recep...	49	1	0.19	1	E12.5	Up	0.209227962	GO:0048010.vascular endothelial growth factor recep...
1936	GO:0006942	regulation of striated muscle contractio...	75	1	0.29	1	E12.5	Up	0.181694778	GO:0006942.regulation of striated muscle contractio...
1937	GO:0097164	ammonium ion metabolic process	144	1	0.55	1	E12.5	Up	0.112474729	GO:0097164.ammonium ion metabolic process
1938	GO:0019751	polyol metabolic process	93	1	0.36	1	E12.5	Up	0.1627295	GO:0019751.polyol metabolic process
1939	GO:0019752	carboxylic acid metabolic process	733	14	2.81	1	E12.5	Up	1.282604965	GO:0019752.carboxylic acid metabolic process
1940	GO:0048015	phosphatidylinositol-mediated signaling	129	1	0.5	1	E12.5	Up	0.125530882	GO:0048015.phosphatidylinositol-mediated signaling
1941	GO:0045785	positive regulation of cell adhesion	351	5	1.35	1	E12.5	Up	0.655171503	GO:0045785.positive regulation of cell adhesion
1942	GO:0045786	negative regulation of cell cycle	426	2	1.63	1	E12.5	Up	0.078346052	GO:0045786.negative regulation of cell cycle
1943	GO:0048017	inositol lipid-mediated signaling	132	1	0.51	1	E12.5	Up	0.122910182	GO:0048017.inositol lipid-mediated signaling
1944	GO:0046700	heterocycle catabolic process	409	11	1.57	1	E12.5	Up	1.284106629	GO:0046700.heterocycle catabolic process
1945	GO:0006949	syncytium formation	48	2	0.18	1	E12.5	Up	0.434402824	GO:0006949.syncytium formation
1946	GO:0045787	positive regulation of cell cycle	341	2	1.31	1	E12.5	Up	0.149714917	GO:0045787.positive regulation of cell cycle
1947	GO:0002757	immune response-activating signal transd...	237	1	0.91	1	E12.5	Up	0.02180437	GO:0002757.immune response-activating signal transd...
1948	GO:0002758	innate immune response-activating signal...	117	1	0.45	1	E12.5	Up	0.138706271	GO:0002758.innate immune response-activating signal...
1949	GO:0099633	protein localization to postsynaptic spe...	29	1	0.11	1	E12.5	Up	0.23163921	GO:0099633.protein localization to postsynaptic spe...
1950	GO:1903530	regulation of secretion by cell	690	6	2.65	1	E12.5	Up	0.523971871	GO:1903530.regulation of secretion by cell
1951	GO:0006935	chemotaxis	476	4	1.83	1	E12.5	Up	0.398039423	GO:0006935.chemotaxis
1952	GO:1903531	negative regulation of secretion by cell	192	2	0.74	1	E12.5	Up	0.286304185	GO:1903531.negative regulation of secretion by cell
1953	GO:0006936	muscle contraction	258	2	0.99	1	E12.5	Up	0.224798919	GO:0006936.muscle contraction
1954	GO:1903532	positive regulation of secretion by cell	382	2	1.47	1	E12.5	Up	0.11358921	GO:1903532.positive regulation of secretion by cell
1955	GO:0006937	regulation of muscle contraction	143	1	0.55	1	E12.5	Up	0.112474729	GO:0006937.regulation of muscle contraction
1956	GO:0045778	positive regulation of ossification	97	2	0.37	1	E12.5	Up	0.382432834	GO:0045778.positive regulation of ossification
1957	GO:0030198	extracellular matrix organization	226	1	0.87	1	E12.5	Up	0.031601997	GO:0030198.extracellular matrix organization
1958	GO:1903539	protein localization to postsynaptic mem...	54	1	0.21	1	E12.5	Up	0.203679128	GO:1903539.protein localization to postsynaptic mem...
1959	GO:0008277	regulation of G protein-coupled receptor...	118	2	0.45	1	E12.5	Up	0.361098692	GO:0008277.regulation of G protein-coupled receptor...
1960	GO:0051302	regulation of cell division	142	2	0.54	1	E12.5	Up	0.337468946	GO:0051302.regulation of cell division
1961	GO:0042509	regulation of tyrosine phosphorylation o...	50	1	0.19	1	E12.5	Up	0.209227962	GO:0042509.regulation of tyrosine phosphorylation o...
1962	GO:1901016	regulation of potassium ion transmembran...	53	2	0.2	1	E12.5	Up	0.428843299	GO:1901016.regulation of potassium ion transmembran...
1963	GO:0061351	neural precursor cell proliferation	184	4	0.71	1	E12.5	Up	0.656434256	GO:0061351.neural precursor cell proliferation
1964	GO:0006112	energy reserve metabolic process	79	2	0.3	1	E12.5	Up	0.401362562	GO:0006112.energy reserve metabolic process
1965	GO:1901019	regulation of calcium ion transmembrane ...	74	1	0.28	1	E12.5	Up	0.184424571	GO:1901019.regulation of calcium ion transmembrane ...
1966	GO:0050768	negative regulation of neurogenesis	323	3	1.24	1	E12.5	Up	0.358453971	GO:0050768.negative regulation of neurogenesis
1967	GO:0050769	positive regulation of neurogenesis	542	4	2.08	1	E12.5	Up	0.346175641	GO:0050769.positive regulation of neurogenesis
1968	GO:0007292	female gamete generation	126	2	0.48	1	E12.5	Up	0.353179029	GO:0007292.female gamete generation
1969	GO:0019724	B cell mediated immunity	89	2	0.34	1	E12.5	Up	0.39051518	GO:0019724.B cell mediated immunity
1970	GO:0052472	modulation by host of symbiont transcrip...	23	1	0.09	1	E12.5	Up	0.237296844	GO:0052472.modulation by host of symbiont transcrip...
1971	GO:0008213	protein alkylation	167	2	0.64	1	E12.5	Up	0.311659759	GO:0008213.protein alkylation
1972	GO:0008214	protein dealkylation	29	2	0.11	1	E12.5	Up	0.454031631	GO:0008214.protein dealkylation
1973	GO:0006140	regulation of nucleotide metabolic proce...	88	3	0.34	1	E12.5	Up	0.583160258	GO:0006140.regulation of nucleotide metabolic proce...
1974	GO:0008217	regulation of blood pressure	161	3	0.62	1	E12.5	Up	0.50942987	GO:0008217.regulation of blood pressure
1975	GO:0097120	receptor localization to synapse	68	1	0.26	1	E12.5	Up	0.189899701	GO:0097120.receptor localization to synapse
1976	GO:0061383	trabecula morphogenesis	51	1	0.2	1	E12.5	Up	0.206450877	GO:0061383.trabecula morphogenesis
1977	GO:0008219	cell death	1856	16	7.12	1	E12.5	Up	0.792999629	GO:0008219.cell death
1978	GO:0061387	regulation of extent of cell growth	125	1	0.48	1	E12.5	Up	0.130786608	GO:0061387.regulation of extent of cell growth
1979	GO:0030162	regulation of proteolysis	577	4	2.21	1	E12.5	Up	0.319925742	GO:0030162.regulation of proteolysis
1980	GO:0002712	regulation of B cell mediated immunity	48	1	0.18	1	E12.5	Up	0.212010403	GO:0002712.regulation of B cell mediated immunity
1981	GO:0043620	regulation of DNA-templated transcriptio...	53	2	0.2	1	E12.5	Up	0.428843299	GO:0043620.regulation of DNA-templated transcriptio...
1982	GO:0030163	protein catabolic process	813	3	3.12	1	E12.5	Up	-0.021479727	GO:0030163.protein catabolic process
1983	GO:0002714	positive regulation of B cell mediated i...	36	1	0.14	1	E12.5	Up	0.223194141	GO:0002714.positive regulation of B cell mediated i...
1984	GO:0006909	phagocytosis	155	1	0.59	1	E12.5	Up	0.102114218	GO:0006909.phagocytosis
1985	GO:1903506	regulation of nucleic acid-templated tra...	2480	12	9.52	1	E12.5	Up	0.227493293	GO:1903506.regulation of nucleic acid-templated tra...
1986	GO:1903507	negative regulation of nucleic acid-temp...	1068	7	4.1	1	E12.5	Up	0.399095955	GO:1903507.negative regulation of nucleic acid-temp...
1987	GO:1903508	positive regulation of nucleic acid-temp...	1372	9	5.26	1	E12.5	Up	0.448396096	GO:1903508.positive regulation of nucleic acid-temp...
1988	GO:1903509	liposaccharide metabolic process	77	1	0.3	1	E12.5	Up	0.178970141	GO:1903509.liposaccharide metabolic process
1989	GO:0048599	oocyte development	46	2	0.18	1	E12.5	Up	0.434402824	GO:0048599.oocyte development
1990	GO:0005975	carbohydrate metabolic process	466	13	1.79	1	E12.5	Up	1.406513427	GO:0005975.carbohydrate metabolic process
1991	GO:0005976	polysaccharide metabolic process	103	2	0.4	1	E12.5	Up	0.374395515	GO:0005976.polysaccharide metabolic process
1992	GO:0005977	glycogen metabolic process	72	2	0.28	1	E12.5	Up	0.406816992	GO:0005977.glycogen metabolic process
1993	GO:0050789	regulation of biological process	8473	43	32.51	1	E12.5	Up	0.355759143	GO:0050789.regulation of biological process
1994	GO:0042692	muscle cell differentiation	346	5	1.33	1	E12.5	Up	0.659722595	GO:0042692.muscle cell differentiation
1995	GO:0048002	antigen processing and presentation of p...	43	1	0.17	1	E12.5	Up	0.21479822	GO:0048002.antigen processing and presentation of p...
1996	GO:0006139	nucleobase-containing compound metabolic...	4286	28	16.45	1	E12.5	Up	0.621488377	GO:0006139.nucleobase-containing compound metabolic...
1997	GO:0072358	cardiovascular system development	697	12	2.67	1	E12.5	Up	1.148236264	GO:0072358.cardiovascular system development
1998	GO:0072359	circulatory system development	1027	12	3.94	1	E12.5	Up	0.92718801	GO:0072359.circulatory system development
1999	GO:0030155	regulation of cell adhesion	585	5	2.24	1	E12.5	Up	0.465938398	GO:0030155.regulation of cell adhesion
[truncated: 24,667 more rows]
