# Supplementary material for: Sequential perturbations to mouse corticogenesis following in utero maternal immune activation
Source: eLife. 2021 Mar 5;10:e60100. doi: 10.7554/eLife.60100 (PMC7979158; doi:10.7554/eLife.60100)
Supplement: Supplementary file 19. — Columns signify gene ontology ID number (GO.ID), gene ontology term (Term), the number of annotated genes in the term (Annotated), the number of genes passing FDR < 0.05 for up- or downregulated genes and WGCNA module (Significant), the expected number of genes under the null hypothesis, Fisher’s p value (classicFisher), WGCNA module membership (module_color), enrichment, direction of differential expression (Direction), and developmental age (Age). [file elife-60100-supp19.zip › SupplementaryTable19GO_BP_FDR_WGCNA_module_all_DPC.csv]

	GO.ID	Term	Annotated	Significant	Expected	classicFisher	module_color	Enrichment	GO.ID.Term	Direction	Age
1	GO:0007224	smoothened signaling pathway	138	5	0.22	7.40E-05	blue	0.937878288	GO:0007224.smoothened signaling pathway	Up	E12.5
2	GO:0006096	glycolytic process	72	3	0.12	0.00021	blue	0.64385619	GO:0006096.glycolytic process	Up	E12.5
3	GO:0045663	positive regulation of myoblast differen...	22	2	0.04	0.00057	blue	0.473931188	GO:0045663.positive regulation of myoblast differen...	Up	E12.5
4	GO:0018126	protein hydroxylation	24	2	0.04	0.00068	blue	0.473931188	GO:0018126.protein hydroxylation	Up	E12.5
5	GO:0030324	lung development	206	4	0.33	0.00079	blue	0.755789468	GO:0030324.lung development	Up	E12.5
6	GO:0021904	dorsal/ventral neural tube patterning	30	2	0.05	0.00107	blue	0.471071534	GO:0021904.dorsal/ventral neural tube patterning	Up	E12.5
7	GO:0045879	negative regulation of smoothened signal...	31	2	0.05	0.00115	blue	0.471071534	GO:0045879.negative regulation of smoothened signal...	Up	E12.5
8	GO:0045686	negative regulation of glial cell differ...	34	2	0.06	0.00138	blue	0.468217537	GO:0045686.negative regulation of glial cell differ...	Up	E12.5
9	GO:0021983	pituitary gland development	34	2	0.06	0.00138	blue	0.468217537	GO:0021983.pituitary gland development	Up	E12.5
10	GO:0021846	cell proliferation in forebrain	35	2	0.06	0.00146	blue	0.468217537	GO:0021846.cell proliferation in forebrain	Up	E12.5
11	GO:0048710	regulation of astrocyte differentiation	36	2	0.06	0.00154	blue	0.468217537	GO:0048710.regulation of astrocyte differentiation	Up	E12.5
12	GO:0042149	cellular response to glucose starvation	36	2	0.06	0.00154	blue	0.468217537	GO:0042149.cellular response to glucose starvation	Up	E12.5
13	GO:0016577	histone demethylation	27	2	0.04	0.00156	blue	0.473931188	GO:0016577.histone demethylation	Up	E12.5
14	GO:0055114	oxidation-reduction process	788	6	1.28	0.00157	blue	0.80866706	GO:0055114.oxidation-reduction process	Up	E12.5
15	GO:0006006	glucose metabolic process	175	4	0.28	0.00207	blue	0.769387072	GO:0006006.glucose metabolic process	Up	E12.5
16	GO:0060612	adipose tissue development	46	2	0.07	0.00251	blue	0.465369175	GO:0060612.adipose tissue development	Up	E12.5
17	GO:0061005	cell differentiation involved in kidney ...	47	2	0.08	0.00262	blue	0.462526425	GO:0061005.cell differentiation involved in kidney ...	Up	E12.5
18	GO:0035019	somatic stem cell population maintenance	51	2	0.08	0.00308	blue	0.462526425	GO:0035019.somatic stem cell population maintenance	Up	E12.5
19	GO:0043010	camera-type eye development	292	5	0.47	0.00384	blue	0.870387262	GO:0043010.camera-type eye development	Up	E12.5
20	GO:0006081	cellular aldehyde metabolic process	61	2	0.1	0.00438	blue	0.456857675	GO:0006081.cellular aldehyde metabolic process	Up	E12.5
21	GO:0045944	positive regulation of transcription by ...	1078	7	1.75	0.00462	blue	0.830074999	GO:0045944.positive regulation of transcription by ...	Up	E12.5
22	GO:0007411	axon guidance	217	3	0.35	0.00507	blue	0.580461108	GO:0007411.axon guidance	Up	E12.5
23	GO:0042733	embryonic digit morphogenesis	67	2	0.11	0.00526	blue	0.454031631	GO:0042733.embryonic digit morphogenesis	Up	E12.5
24	GO:0021575	hindbrain morphogenesis	56	2	0.09	0.00625	blue	0.459689266	GO:0021575.hindbrain morphogenesis	Up	E12.5
25	GO:0060840	artery development	95	2	0.15	0.00626	blue	0.44278249	GO:0060840.artery development	Up	E12.5
26	GO:0033077	T cell differentiation in thymus	77	2	0.13	0.00689	blue	0.448396096	GO:0033077.T cell differentiation in thymus	Up	E12.5
27	GO:0003151	outflow tract morphogenesis	80	2	0.13	0.00742	blue	0.448396096	GO:0003151.outflow tract morphogenesis	Up	E12.5
28	GO:0060675	ureteric bud morphogenesis	63	2	0.1	0.00781	blue	0.456857675	GO:0060675.ureteric bud morphogenesis	Up	E12.5
29	GO:0060021	roof of mouth development	94	2	0.15	0.01012	blue	0.44278249	GO:0060021.roof of mouth development	Up	E12.5
30	GO:0050679	positive regulation of epithelial cell p...	188	3	0.31	0.01024	blue	0.591288139	GO:0050679.positive regulation of epithelial cell p...	Up	E12.5
31	GO:1904659	glucose transmembrane transport	91	2	0.15	0.01248	blue	0.44278249	GO:1904659.glucose transmembrane transport	Up	E12.5
32	GO:0001889	liver development	109	2	0.18	0.01342	blue	0.434402824	GO:0001889.liver development	Up	E12.5
33	GO:0009952	anterior/posterior pattern specification	193	3	0.31	0.01364	blue	0.591288139	GO:0009952.anterior/posterior pattern specification	Up	E12.5
34	GO:0009142	nucleoside triphosphate biosynthetic pro...	133	4	0.22	0.01433	blue	0.785875195	GO:0009142.nucleoside triphosphate biosynthetic pro...	Up	E12.5
35	GO:0098609	cell-cell adhesion	625	5	1.02	0.01605	blue	0.732164608	GO:0098609.cell-cell adhesion	Up	E12.5
36	GO:0021872	forebrain generation of neurons	86	2	0.14	0.01866	blue	0.445586563	GO:0021872.forebrain generation of neurons	Up	E12.5
37	GO:0006165	nucleoside diphosphate phosphorylation	87	4	0.14	0.02135	blue	0.808156642	GO:0006165.nucleoside diphosphate phosphorylation	Up	E12.5
38	GO:1904888	cranial skeletal system development	63	2	0.1	0.0217	blue	0.456857675	GO:1904888.cranial skeletal system development	Up	E12.5
39	GO:1990830	cellular response to leukemia inhibitory...	149	2	0.24	0.02417	blue	0.41778811	GO:1990830.cellular response to leukemia inhibitory...	Up	E12.5
40	GO:0021532	neural tube patterning	47	3	0.08	0.02518	blue	0.655171503	GO:0021532.neural tube patterning	Up	E12.5
41	GO:0021545	cranial nerve development	45	2	0.07	0.02778	blue	0.465369175	GO:0021545.cranial nerve development	Up	E12.5
42	GO:0045766	positive regulation of angiogenesis	168	2	0.27	0.03018	blue	0.40955196	GO:0045766.positive regulation of angiogenesis	Up	E12.5
43	GO:0070988	demethylation	50	3	0.08	0.03101	blue	0.655171503	GO:0070988.demethylation	Up	E12.5
44	GO:0007507	heart development	583	4	0.95	0.03173	blue	0.597035333	GO:0007507.heart development	Up	E12.5
45	GO:0048486	parasympathetic nervous system developme...	20	1	0.03	0.03203	blue	0.254404101	GO:0048486.parasympathetic nervous system developme...	Up	E12.5
46	GO:0050434	positive regulation of viral transcripti...	20	1	0.03	0.03203	blue	0.254404101	GO:0050434.positive regulation of viral transcripti...	Up	E12.5
47	GO:0072207	metanephric epithelium development	20	1	0.03	0.03203	blue	0.254404101	GO:0072207.metanephric epithelium development	Up	E12.5
48	GO:0046174	polyol catabolic process	20	1	0.03	0.03203	blue	0.254404101	GO:0046174.polyol catabolic process	Up	E12.5
49	GO:0070242	thymocyte apoptotic process	20	1	0.03	0.03203	blue	0.254404101	GO:0070242.thymocyte apoptotic process	Up	E12.5
50	GO:1901017	negative regulation of potassium ion tra...	20	1	0.03	0.03203	blue	0.254404101	GO:1901017.negative regulation of potassium ion tra...	Up	E12.5
51	GO:2000773	negative regulation of cellular senescen...	20	1	0.03	0.03203	blue	0.254404101	GO:2000773.negative regulation of cellular senescen...	Up	E12.5
52	GO:0099625	ventricular cardiac muscle cell membrane...	21	1	0.03	0.0336	blue	0.254404101	GO:0099625.ventricular cardiac muscle cell membrane...	Up	E12.5
53	GO:0071276	cellular response to cadmium ion	21	1	0.03	0.0336	blue	0.254404101	GO:0071276.cellular response to cadmium ion	Up	E12.5
54	GO:1902683	regulation of receptor localization to s...	21	1	0.03	0.0336	blue	0.254404101	GO:1902683.regulation of receptor localization to s...	Up	E12.5
55	GO:0002320	lymphoid progenitor cell differentiation	21	1	0.03	0.0336	blue	0.254404101	GO:0002320.lymphoid progenitor cell differentiation	Up	E12.5
56	GO:0032897	negative regulation of viral transcripti...	21	1	0.03	0.0336	blue	0.254404101	GO:0032897.negative regulation of viral transcripti...	Up	E12.5
57	GO:0030252	growth hormone secretion	22	1	0.04	0.03518	blue	0.251538767	GO:0030252.growth hormone secretion	Up	E12.5
58	GO:0072012	glomerulus vasculature development	22	1	0.04	0.03518	blue	0.251538767	GO:0072012.glomerulus vasculature development	Up	E12.5
59	GO:0000122	negative regulation of transcription by ...	787	4	1.28	0.03652	blue	0.519160442	GO:0000122.negative regulation of transcription by ...	Up	E12.5
60	GO:0043921	modulation by host of viral transcriptio...	23	1	0.04	0.03675	blue	0.251538767	GO:0043921.modulation by host of viral transcriptio...	Up	E12.5
61	GO:0099623	regulation of cardiac muscle cell membra...	23	1	0.04	0.03675	blue	0.251538767	GO:0099623.regulation of cardiac muscle cell membra...	Up	E12.5
62	GO:0098780	response to mitochondrial depolarisation	23	1	0.04	0.03675	blue	0.251538767	GO:0098780.response to mitochondrial depolarisation	Up	E12.5
63	GO:0021513	spinal cord dorsal/ventral patterning	23	1	0.04	0.03675	blue	0.251538767	GO:0021513.spinal cord dorsal/ventral patterning	Up	E12.5
64	GO:0046426	negative regulation of JAK-STAT cascade	23	1	0.04	0.03675	blue	0.251538767	GO:0046426.negative regulation of JAK-STAT cascade	Up	E12.5
65	GO:1903010	regulation of bone development	23	1	0.04	0.03675	blue	0.251538767	GO:1903010.regulation of bone development	Up	E12.5
66	GO:0030325	adrenal gland development	23	1	0.04	0.03675	blue	0.251538767	GO:0030325.adrenal gland development	Up	E12.5
67	GO:0042474	middle ear morphogenesis	23	1	0.04	0.03675	blue	0.251538767	GO:0042474.middle ear morphogenesis	Up	E12.5
68	GO:0030224	monocyte differentiation	24	1	0.04	0.03831	blue	0.251538767	GO:0030224.monocyte differentiation	Up	E12.5
69	GO:0097150	neuronal stem cell population maintenanc...	24	1	0.04	0.03831	blue	0.251538767	GO:0097150.neuronal stem cell population maintenanc...	Up	E12.5
70	GO:0003338	metanephros morphogenesis	24	1	0.04	0.03831	blue	0.251538767	GO:0003338.metanephros morphogenesis	Up	E12.5
71	GO:0021544	subpallium development	24	1	0.04	0.03831	blue	0.251538767	GO:0021544.subpallium development	Up	E12.5
72	GO:0001774	microglial cell activation	24	1	0.04	0.03831	blue	0.251538767	GO:0001774.microglial cell activation	Up	E12.5
73	GO:0060716	labyrinthine layer blood vessel developm...	24	1	0.04	0.03831	blue	0.251538767	GO:0060716.labyrinthine layer blood vessel developm...	Up	E12.5
74	GO:1902473	regulation of protein localization to sy...	24	1	0.04	0.03831	blue	0.251538767	GO:1902473.regulation of protein localization to sy...	Up	E12.5
75	GO:1901532	regulation of hematopoietic progenitor c...	24	1	0.04	0.03831	blue	0.251538767	GO:1901532.regulation of hematopoietic progenitor c...	Up	E12.5
76	GO:0046639	negative regulation of alpha-beta T cell...	24	1	0.04	0.03831	blue	0.251538767	GO:0046639.negative regulation of alpha-beta T cell...	Up	E12.5
77	GO:2000648	positive regulation of stem cell prolife...	53	2	0.09	0.03838	blue	0.459689266	GO:2000648.positive regulation of stem cell prolife...	Up	E12.5
78	GO:0008285	negative regulation of cell proliferatio...	617	4	1	0.03982	blue	0.584962501	GO:0008285.negative regulation of cell proliferatio...	Up	E12.5
79	GO:0021801	cerebral cortex radial glia guided migra...	25	1	0.04	0.03988	blue	0.251538767	GO:0021801.cerebral cortex radial glia guided migra...	Up	E12.5
80	GO:0098901	regulation of cardiac muscle cell action...	25	1	0.04	0.03988	blue	0.251538767	GO:0098901.regulation of cardiac muscle cell action...	Up	E12.5
81	GO:0045822	negative regulation of heart contraction	25	1	0.04	0.03988	blue	0.251538767	GO:0045822.negative regulation of heart contraction	Up	E12.5
82	GO:0030318	melanocyte differentiation	25	1	0.04	0.03988	blue	0.251538767	GO:0030318.melanocyte differentiation	Up	E12.5
83	GO:0051180	vitamin transport	25	1	0.04	0.03988	blue	0.251538767	GO:0051180.vitamin transport	Up	E12.5
84	GO:0086005	ventricular cardiac muscle cell action p...	25	1	0.04	0.03988	blue	0.251538767	GO:0086005.ventricular cardiac muscle cell action p...	Up	E12.5
85	GO:2000737	negative regulation of stem cell differe...	25	1	0.04	0.03988	blue	0.251538767	GO:2000737.negative regulation of stem cell differe...	Up	E12.5
86	GO:0042476	odontogenesis	104	2	0.17	0.04002	blue	0.437190642	GO:0042476.odontogenesis	Up	E12.5
87	GO:0019320	hexose catabolic process	26	1	0.04	0.04144	blue	0.251538767	GO:0019320.hexose catabolic process	Up	E12.5
88	GO:0060037	pharyngeal system development	26	1	0.04	0.04144	blue	0.251538767	GO:0060037.pharyngeal system development	Up	E12.5
89	GO:0048643	positive regulation of skeletal muscle t...	26	1	0.04	0.04144	blue	0.251538767	GO:0048643.positive regulation of skeletal muscle t...	Up	E12.5
90	GO:0051446	positive regulation of meiotic cell cycl...	26	1	0.04	0.04144	blue	0.251538767	GO:0051446.positive regulation of meiotic cell cycl...	Up	E12.5
91	GO:0061036	positive regulation of cartilage develop...	26	1	0.04	0.04144	blue	0.251538767	GO:0061036.positive regulation of cartilage develop...	Up	E12.5
92	GO:0070076	histone lysine demethylation	26	1	0.04	0.04144	blue	0.251538767	GO:0070076.histone lysine demethylation	Up	E12.5
93	GO:0050678	regulation of epithelial cell proliferat...	332	4	0.54	0.0415	blue	0.700039025	GO:0050678.regulation of epithelial cell proliferat...	Up	E12.5
94	GO:0090276	regulation of peptide hormone secretion	197	2	0.32	0.04177	blue	0.395928676	GO:0090276.regulation of peptide hormone secretion	Up	E12.5
95	GO:0021871	forebrain regionalization	27	1	0.04	0.043	blue	0.251538767	GO:0021871.forebrain regionalization	Up	E12.5
96	GO:0060914	heart formation	27	1	0.04	0.043	blue	0.251538767	GO:0060914.heart formation	Up	E12.5
97	GO:0031061	negative regulation of histone methylati...	27	1	0.04	0.043	blue	0.251538767	GO:0031061.negative regulation of histone methylati...	Up	E12.5
98	GO:0021602	cranial nerve morphogenesis	27	1	0.04	0.043	blue	0.251538767	GO:0021602.cranial nerve morphogenesis	Up	E12.5
99	GO:2000144	positive regulation of DNA-templated tra...	27	1	0.04	0.043	blue	0.251538767	GO:2000144.positive regulation of DNA-templated tra...	Up	E12.5
100	GO:0009954	proximal/distal pattern formation	27	1	0.04	0.043	blue	0.251538767	GO:0009954.proximal/distal pattern formation	Up	E12.5
101	GO:0030178	negative regulation of Wnt signaling pat...	147	2	0.24	0.04314	blue	0.41778811	GO:0030178.negative regulation of Wnt signaling pat...	Up	E12.5
102	GO:0005979	regulation of glycogen biosynthetic proc...	28	1	0.05	0.04456	blue	0.248679113	GO:0005979.regulation of glycogen biosynthetic proc...	Up	E12.5
103	GO:2001240	negative regulation of extrinsic apoptot...	28	1	0.05	0.04456	blue	0.248679113	GO:2001240.negative regulation of extrinsic apoptot...	Up	E12.5
104	GO:0051570	regulation of histone H3-K9 methylation	28	1	0.05	0.04456	blue	0.248679113	GO:0051570.regulation of histone H3-K9 methylation	Up	E12.5
105	GO:0140115	export across plasma membrane	28	1	0.05	0.04456	blue	0.248679113	GO:0140115.export across plasma membrane	Up	E12.5
106	GO:0035883	enteroendocrine cell differentiation	28	1	0.05	0.04456	blue	0.248679113	GO:0035883.enteroendocrine cell differentiation	Up	E12.5
107	GO:0046039	GTP metabolic process	28	1	0.05	0.04456	blue	0.248679113	GO:0046039.GTP metabolic process	Up	E12.5
108	GO:0002052	positive regulation of neuroblast prolif...	28	1	0.05	0.04456	blue	0.248679113	GO:0002052.positive regulation of neuroblast prolif...	Up	E12.5
109	GO:0099645	neurotransmitter receptor localization t...	29	1	0.05	0.04612	blue	0.248679113	GO:0099645.neurotransmitter receptor localization t...	Up	E12.5
110	GO:0010971	positive regulation of G2/M transition o...	29	1	0.05	0.04612	blue	0.248679113	GO:0010971.positive regulation of G2/M transition o...	Up	E12.5
111	GO:0032467	positive regulation of cytokinesis	29	1	0.05	0.04612	blue	0.248679113	GO:0032467.positive regulation of cytokinesis	Up	E12.5
112	GO:0006734	NADH metabolic process	29	1	0.05	0.04612	blue	0.248679113	GO:0006734.NADH metabolic process	Up	E12.5
113	GO:1902895	positive regulation of pri-miRNA transcr...	30	1	0.05	0.04767	blue	0.248679113	GO:1902895.positive regulation of pri-miRNA transcr...	Up	E12.5
114	GO:0048665	neuron fate specification	30	1	0.05	0.04767	blue	0.248679113	GO:0048665.neuron fate specification	Up	E12.5
115	GO:0002931	response to ischemia	30	1	0.05	0.04767	blue	0.248679113	GO:0002931.response to ischemia	Up	E12.5
116	GO:0044275	cellular carbohydrate catabolic process	30	1	0.05	0.04767	blue	0.248679113	GO:0044275.cellular carbohydrate catabolic process	Up	E12.5
117	GO:0048592	eye morphogenesis	153	3	0.25	0.0486	blue	0.607682577	GO:0048592.eye morphogenesis	Up	E12.5
118	GO:2000736	regulation of stem cell differentiation	57	2	0.09	0.04887	blue	0.459689266	GO:2000736.regulation of stem cell differentiation	Up	E12.5
119	GO:0045932	negative regulation of muscle contractio...	31	1	0.05	0.04922	blue	0.248679113	GO:0045932.negative regulation of muscle contractio...	Up	E12.5
120	GO:0001556	oocyte maturation	31	1	0.05	0.04922	blue	0.248679113	GO:0001556.oocyte maturation	Up	E12.5
121	GO:2000036	regulation of stem cell population maint...	31	1	0.05	0.04922	blue	0.248679113	GO:2000036.regulation of stem cell population maint...	Up	E12.5
122	GO:0010955	negative regulation of protein processin...	31	1	0.05	0.04922	blue	0.248679113	GO:0010955.negative regulation of protein processin...	Up	E12.5
123	GO:0042116	macrophage activation	57	2	0.09	0.05035	blue	0.459689266	GO:0042116.macrophage activation	Up	E12.5
124	GO:0021522	spinal cord motor neuron differentiation	32	1	0.05	0.05077	blue	0.248679113	GO:0021522.spinal cord motor neuron differentiation	Up	E12.5
125	GO:1905606	regulation of presynapse assembly	32	1	0.05	0.05077	blue	0.248679113	GO:1905606.regulation of presynapse assembly	Up	E12.5
126	GO:0099560	synaptic membrane adhesion	32	1	0.05	0.05077	blue	0.248679113	GO:0099560.synaptic membrane adhesion	Up	E12.5
127	GO:0001656	metanephros development	77	2	0.13	0.0519	blue	0.448396096	GO:0001656.metanephros development	Up	E12.5
128	GO:0090162	establishment of epithelial cell polarit...	33	1	0.05	0.05232	blue	0.248679113	GO:0090162.establishment of epithelial cell polarit...	Up	E12.5
129	GO:0086091	regulation of heart rate by cardiac cond...	33	1	0.05	0.05232	blue	0.248679113	GO:0086091.regulation of heart rate by cardiac cond...	Up	E12.5
130	GO:1904707	positive regulation of vascular smooth m...	33	1	0.05	0.05232	blue	0.248679113	GO:1904707.positive regulation of vascular smooth m...	Up	E12.5
131	GO:0035909	aorta morphogenesis	33	1	0.05	0.05232	blue	0.248679113	GO:0035909.aorta morphogenesis	Up	E12.5
132	GO:0060441	epithelial tube branching involved in lu...	33	1	0.05	0.05232	blue	0.248679113	GO:0060441.epithelial tube branching involved in lu...	Up	E12.5
133	GO:0048566	embryonic digestive tract development	33	1	0.05	0.05232	blue	0.248679113	GO:0048566.embryonic digestive tract development	Up	E12.5
134	GO:0048589	developmental growth	704	3	1.14	0.05316	blue	0.381761344	GO:0048589.developmental growth	Up	E12.5
135	GO:0072210	metanephric nephron development	34	1	0.06	0.05386	blue	0.245825116	GO:0072210.metanephric nephron development	Up	E12.5
136	GO:1990090	cellular response to nerve growth factor...	34	1	0.06	0.05386	blue	0.245825116	GO:1990090.cellular response to nerve growth factor...	Up	E12.5
137	GO:1903146	regulation of autophagy of mitochondrion	34	1	0.06	0.05386	blue	0.245825116	GO:1903146.regulation of autophagy of mitochondrion	Up	E12.5
138	GO:0010092	specification of animal organ identity	34	1	0.06	0.05386	blue	0.245825116	GO:0010092.specification of animal organ identity	Up	E12.5
139	GO:0035886	vascular smooth muscle cell differentiat...	34	1	0.06	0.05386	blue	0.245825116	GO:0035886.vascular smooth muscle cell differentiat...	Up	E12.5
140	GO:0048821	erythrocyte development	34	1	0.06	0.05386	blue	0.245825116	GO:0048821.erythrocyte development	Up	E12.5
141	GO:0043393	regulation of protein binding	234	2	0.38	0.05497	blue	0.379748749	GO:0043393.regulation of protein binding	Up	E12.5
142	GO:0007520	myoblast fusion	35	1	0.06	0.0554	blue	0.245825116	GO:0007520.myoblast fusion	Up	E12.5
143	GO:0018208	peptidyl-proline modification	35	1	0.06	0.0554	blue	0.245825116	GO:0018208.peptidyl-proline modification	Up	E12.5
144	GO:0007143	female meiotic nuclear division	35	1	0.06	0.0554	blue	0.245825116	GO:0007143.female meiotic nuclear division	Up	E12.5
145	GO:0003156	regulation of animal organ formation	35	1	0.06	0.0554	blue	0.245825116	GO:0003156.regulation of animal organ formation	Up	E12.5
146	GO:0030513	positive regulation of BMP signaling pat...	35	1	0.06	0.0554	blue	0.245825116	GO:0030513.positive regulation of BMP signaling pat...	Up	E12.5
147	GO:0043277	apoptotic cell clearance	35	1	0.06	0.0554	blue	0.245825116	GO:0043277.apoptotic cell clearance	Up	E12.5
148	GO:0060251	regulation of glial cell proliferation	36	1	0.06	0.05694	blue	0.245825116	GO:0060251.regulation of glial cell proliferation	Up	E12.5
149	GO:0030857	negative regulation of epithelial cell d...	36	1	0.06	0.05694	blue	0.245825116	GO:0030857.negative regulation of epithelial cell d...	Up	E12.5
150	GO:1901385	regulation of voltage-gated calcium chan...	36	1	0.06	0.05694	blue	0.245825116	GO:1901385.regulation of voltage-gated calcium chan...	Up	E12.5
151	GO:0090279	regulation of calcium ion import	36	1	0.06	0.05694	blue	0.245825116	GO:0090279.regulation of calcium ion import	Up	E12.5
152	GO:0040019	positive regulation of embryonic develop...	36	1	0.06	0.05694	blue	0.245825116	GO:0040019.positive regulation of embryonic develop...	Up	E12.5
153	GO:1901021	positive regulation of calcium ion trans...	36	1	0.06	0.05694	blue	0.245825116	GO:1901021.positive regulation of calcium ion trans...	Up	E12.5
154	GO:0060122	inner ear receptor cell stereocilium org...	36	1	0.06	0.05694	blue	0.245825116	GO:0060122.inner ear receptor cell stereocilium org...	Up	E12.5
155	GO:0007283	spermatogenesis	387	3	0.63	0.05755	blue	0.506865078	GO:0007283.spermatogenesis	Up	E12.5
156	GO:0048704	embryonic skeletal system morphogenesis	87	2	0.14	0.05786	blue	0.445586563	GO:0048704.embryonic skeletal system morphogenesis	Up	E12.5
157	GO:0030261	chromosome condensation	37	1	0.06	0.05848	blue	0.245825116	GO:0030261.chromosome condensation	Up	E12.5
158	GO:2000826	regulation of heart morphogenesis	37	1	0.06	0.05848	blue	0.245825116	GO:2000826.regulation of heart morphogenesis	Up	E12.5
159	GO:0045880	positive regulation of smoothened signal...	37	1	0.06	0.05848	blue	0.245825116	GO:0045880.positive regulation of smoothened signal...	Up	E12.5
160	GO:0086004	regulation of cardiac muscle cell contra...	37	1	0.06	0.05848	blue	0.245825116	GO:0086004.regulation of cardiac muscle cell contra...	Up	E12.5
161	GO:0002053	positive regulation of mesenchymal cell ...	37	1	0.06	0.05848	blue	0.245825116	GO:0002053.positive regulation of mesenchymal cell ...	Up	E12.5
162	GO:0033144	negative regulation of intracellular ste...	37	1	0.06	0.05848	blue	0.245825116	GO:0033144.negative regulation of intracellular ste...	Up	E12.5
163	GO:0045747	positive regulation of Notch signaling p...	38	1	0.06	0.06001	blue	0.245825116	GO:0045747.positive regulation of Notch signaling p...	Up	E12.5
164	GO:0001709	cell fate determination	38	1	0.06	0.06001	blue	0.245825116	GO:0001709.cell fate determination	Up	E12.5
165	GO:0072595	maintenance of protein localization in o...	38	1	0.06	0.06001	blue	0.245825116	GO:0072595.maintenance of protein localization in o...	Up	E12.5
166	GO:2001258	negative regulation of cation channel ac...	39	1	0.06	0.06154	blue	0.245825116	GO:2001258.negative regulation of cation channel ac...	Up	E12.5
167	GO:0006284	base-excision repair	39	1	0.06	0.06154	blue	0.245825116	GO:0006284.base-excision repair	Up	E12.5
168	GO:0040018	positive regulation of multicellular org...	39	1	0.06	0.06154	blue	0.245825116	GO:0040018.positive regulation of multicellular org...	Up	E12.5
169	GO:2000179	positive regulation of neural precursor ...	69	2	0.11	0.0622	blue	0.454031631	GO:2000179.positive regulation of neural precursor ...	Up	E12.5
170	GO:0001708	cell fate specification	71	2	0.12	0.06221	blue	0.451211112	GO:0001708.cell fate specification	Up	E12.5
171	GO:0045058	T cell selection	40	1	0.07	0.06307	blue	0.242976753	GO:0045058.T cell selection	Up	E12.5
172	GO:0045740	positive regulation of DNA replication	41	1	0.07	0.0646	blue	0.242976753	GO:0045740.positive regulation of DNA replication	Up	E12.5
173	GO:0046638	positive regulation of alpha-beta T cell...	41	1	0.07	0.0646	blue	0.242976753	GO:0046638.positive regulation of alpha-beta T cell...	Up	E12.5
174	GO:0042531	positive regulation of tyrosine phosphor...	41	1	0.07	0.0646	blue	0.242976753	GO:0042531.positive regulation of tyrosine phosphor...	Up	E12.5
175	GO:0010907	positive regulation of glucose metabolic...	41	1	0.07	0.0646	blue	0.242976753	GO:0010907.positive regulation of glucose metabolic...	Up	E12.5
176	GO:0048565	digestive tract development	107	2	0.17	0.06529	blue	0.437190642	GO:0048565.digestive tract development	Up	E12.5
177	GO:0016202	regulation of striated muscle tissue dev...	149	2	0.24	0.06546	blue	0.41778811	GO:0016202.regulation of striated muscle tissue dev...	Up	E12.5
178	GO:0031018	endocrine pancreas development	42	1	0.07	0.06612	blue	0.242976753	GO:0031018.endocrine pancreas development	Up	E12.5
179	GO:0042491	inner ear auditory receptor cell differe...	43	1	0.07	0.06764	blue	0.242976753	GO:0042491.inner ear auditory receptor cell differe...	Up	E12.5
180	GO:0048713	regulation of oligodendrocyte differenti...	43	1	0.07	0.06764	blue	0.242976753	GO:0048713.regulation of oligodendrocyte differenti...	Up	E12.5
181	GO:0031952	regulation of protein autophosphorylatio...	43	1	0.07	0.06764	blue	0.242976753	GO:0031952.regulation of protein autophosphorylatio...	Up	E12.5
182	GO:0048663	neuron fate commitment	75	2	0.12	0.06808	blue	0.451211112	GO:0048663.neuron fate commitment	Up	E12.5
183	GO:0044262	cellular carbohydrate metabolic process	256	3	0.42	0.07033	blue	0.561707148	GO:0044262.cellular carbohydrate metabolic process	Up	E12.5
184	GO:0090102	cochlea development	45	1	0.07	0.07068	blue	0.242976753	GO:0090102.cochlea development	Up	E12.5
185	GO:0032330	regulation of chondrocyte differentiatio...	45	1	0.07	0.07068	blue	0.242976753	GO:0032330.regulation of chondrocyte differentiatio...	Up	E12.5
186	GO:0006406	mRNA export from nucleus	46	1	0.07	0.07219	blue	0.242976753	GO:0006406.mRNA export from nucleus	Up	E12.5
187	GO:0045687	positive regulation of glial cell differ...	46	1	0.07	0.07219	blue	0.242976753	GO:0045687.positive regulation of glial cell differ...	Up	E12.5
188	GO:0045604	regulation of epidermal cell differentia...	47	1	0.08	0.07371	blue	0.240134004	GO:0045604.regulation of epidermal cell differentia...	Up	E12.5
189	GO:0048709	oligodendrocyte differentiation	92	2	0.15	0.07397	blue	0.44278249	GO:0048709.oligodendrocyte differentiation	Up	E12.5
190	GO:1903707	negative regulation of hemopoiesis	132	2	0.21	0.07416	blue	0.42607155	GO:1903707.negative regulation of hemopoiesis	Up	E12.5
191	GO:0009790	embryo development	1067	5	1.73	0.07472	blue	0.57132159	GO:0009790.embryo development	Up	E12.5
192	GO:0002763	positive regulation of myeloid leukocyte...	48	1	0.08	0.07522	blue	0.240134004	GO:0002763.positive regulation of myeloid leukocyte...	Up	E12.5
193	GO:0043392	negative regulation of DNA binding	48	1	0.08	0.07522	blue	0.240134004	GO:0043392.negative regulation of DNA binding	Up	E12.5
194	GO:0031103	axon regeneration	48	1	0.08	0.07522	blue	0.240134004	GO:0031103.axon regeneration	Up	E12.5
195	GO:0043618	regulation of transcription from RNA pol...	48	1	0.08	0.07522	blue	0.240134004	GO:0043618.regulation of transcription from RNA pol...	Up	E12.5
196	GO:0030521	androgen receptor signaling pathway	48	1	0.08	0.07522	blue	0.240134004	GO:0030521.androgen receptor signaling pathway	Up	E12.5
197	GO:0060428	lung epithelium development	48	1	0.08	0.07522	blue	0.240134004	GO:0060428.lung epithelium development	Up	E12.5
198	GO:0008637	apoptotic mitochondrial changes	109	2	0.18	0.0755	blue	0.434402824	GO:0008637.apoptotic mitochondrial changes	Up	E12.5
199	GO:0051321	meiotic cell cycle	223	2	0.36	0.07604	blue	0.385121921	GO:0051321.meiotic cell cycle	Up	E12.5
200	GO:0046902	regulation of mitochondrial membrane per...	49	1	0.08	0.07672	blue	0.240134004	GO:0046902.regulation of mitochondrial membrane per...	Up	E12.5
201	GO:0048701	embryonic cranial skeleton morphogenesis	49	1	0.08	0.07672	blue	0.240134004	GO:0048701.embryonic cranial skeleton morphogenesis	Up	E12.5
202	GO:0021987	cerebral cortex development	107	2	0.17	0.07694	blue	0.437190642	GO:0021987.cerebral cortex development	Up	E12.5
203	GO:0060412	ventricular septum morphogenesis	51	1	0.08	0.07973	blue	0.240134004	GO:0060412.ventricular septum morphogenesis	Up	E12.5
204	GO:0030199	collagen fibril organization	51	1	0.08	0.07973	blue	0.240134004	GO:0030199.collagen fibril organization	Up	E12.5
205	GO:0060042	retina morphogenesis in camera-type eye	52	1	0.08	0.08123	blue	0.240134004	GO:0060042.retina morphogenesis in camera-type eye	Up	E12.5
206	GO:0021587	cerebellum morphogenesis	52	1	0.08	0.08123	blue	0.240134004	GO:0021587.cerebellum morphogenesis	Up	E12.5
207	GO:0030901	midbrain development	52	1	0.08	0.08123	blue	0.240134004	GO:0030901.midbrain development	Up	E12.5
208	GO:0046676	negative regulation of insulin secretion	52	1	0.08	0.08123	blue	0.240134004	GO:0046676.negative regulation of insulin secretion	Up	E12.5
209	GO:0042307	positive regulation of protein import in...	52	1	0.08	0.08123	blue	0.240134004	GO:0042307.positive regulation of protein import in...	Up	E12.5
210	GO:0048546	digestive tract morphogenesis	52	1	0.08	0.08123	blue	0.240134004	GO:0048546.digestive tract morphogenesis	Up	E12.5
211	GO:0051926	negative regulation of calcium ion trans...	53	1	0.09	0.08273	blue	0.237296844	GO:0051926.negative regulation of calcium ion trans...	Up	E12.5
212	GO:0048538	thymus development	53	1	0.09	0.08273	blue	0.237296844	GO:0048538.thymus development	Up	E12.5
213	GO:0030968	endoplasmic reticulum unfolded protein r...	55	1	0.09	0.08572	blue	0.237296844	GO:0030968.endoplasmic reticulum unfolded protein r...	Up	E12.5
214	GO:0046324	regulation of glucose import	56	1	0.09	0.08721	blue	0.237296844	GO:0046324.regulation of glucose import	Up	E12.5
215	GO:0021537	telencephalon development	240	3	0.39	0.08838	blue	0.569714727	GO:0021537.telencephalon development	Up	E12.5
216	GO:0001822	kidney development	249	3	0.4	0.08843	blue	0.567040593	GO:0001822.kidney development	Up	E12.5
217	GO:0060443	mammary gland morphogenesis	57	1	0.09	0.0887	blue	0.237296844	GO:0060443.mammary gland morphogenesis	Up	E12.5
218	GO:1902807	negative regulation of cell cycle G1/S p...	58	1	0.09	0.09019	blue	0.237296844	GO:1902807.negative regulation of cell cycle G1/S p...	Up	E12.5
219	GO:0043388	positive regulation of DNA binding	58	1	0.09	0.09019	blue	0.237296844	GO:0043388.positive regulation of DNA binding	Up	E12.5
220	GO:0001658	branching involved in ureteric bud morph...	58	1	0.09	0.09019	blue	0.237296844	GO:0001658.branching involved in ureteric bud morph...	Up	E12.5
221	GO:0051591	response to cAMP	59	1	0.1	0.09167	blue	0.234465254	GO:0051591.response to cAMP	Up	E12.5
222	GO:0001836	release of cytochrome c from mitochondri...	59	1	0.1	0.09167	blue	0.234465254	GO:0001836.release of cytochrome c from mitochondri...	Up	E12.5
223	GO:0003143	embryonic heart tube morphogenesis	60	1	0.1	0.09315	blue	0.234465254	GO:0003143.embryonic heart tube morphogenesis	Up	E12.5
224	GO:0010171	body morphogenesis	61	1	0.1	0.09463	blue	0.234465254	GO:0010171.body morphogenesis	Up	E12.5
225	GO:0048146	positive regulation of fibroblast prolif...	62	1	0.1	0.09611	blue	0.234465254	GO:0048146.positive regulation of fibroblast prolif...	Up	E12.5
226	GO:0051057	positive regulation of small GTPase medi...	62	1	0.1	0.09611	blue	0.234465254	GO:0051057.positive regulation of small GTPase medi...	Up	E12.5
227	GO:0006094	gluconeogenesis	63	1	0.1	0.09759	blue	0.234465254	GO:0006094.gluconeogenesis	Up	E12.5
228	GO:0002088	lens development in camera-type eye	64	1	0.1	0.09906	blue	0.234465254	GO:0002088.lens development in camera-type eye	Up	E12.5
229	GO:2000378	negative regulation of reactive oxygen s...	65	1	0.11	0.10053	blue	0.23163921	GO:2000378.negative regulation of reactive oxygen s...	Up	E12.5
230	GO:0048593	camera-type eye morphogenesis	120	2	0.2	0.10127	blue	0.428843299	GO:0048593.camera-type eye morphogenesis	Up	E12.5
231	GO:2001259	positive regulation of cation channel ac...	66	1	0.11	0.102	blue	0.23163921	GO:2001259.positive regulation of cation channel ac...	Up	E12.5
232	GO:0045669	positive regulation of osteoblast differ...	69	1	0.11	0.10639	blue	0.23163921	GO:0045669.positive regulation of osteoblast differ...	Up	E12.5
233	GO:0021766	hippocampus development	69	1	0.11	0.10639	blue	0.23163921	GO:0021766.hippocampus development	Up	E12.5
234	GO:0035914	skeletal muscle cell differentiation	70	1	0.11	0.10785	blue	0.23163921	GO:0035914.skeletal muscle cell differentiation	Up	E12.5
235	GO:0060395	SMAD protein signal transduction	73	1	0.12	0.11221	blue	0.22881869	GO:0060395.SMAD protein signal transduction	Up	E12.5
236	GO:0042102	positive regulation of T cell proliferat...	73	1	0.12	0.11221	blue	0.22881869	GO:0042102.positive regulation of T cell proliferat...	Up	E12.5
237	GO:0021879	forebrain neuron differentiation	74	1	0.12	0.11366	blue	0.22881869	GO:0021879.forebrain neuron differentiation	Up	E12.5
238	GO:0010822	positive regulation of mitochondrion org...	74	1	0.12	0.11366	blue	0.22881869	GO:0010822.positive regulation of mitochondrion org...	Up	E12.5
239	GO:0071277	cellular response to calcium ion	75	1	0.12	0.11511	blue	0.22881869	GO:0071277.cellular response to calcium ion	Up	E12.5
240	GO:0051726	regulation of cell cycle	894	5	1.45	0.11567	blue	0.632628934	GO:0051726.regulation of cell cycle	Up	E12.5
241	GO:0042475	odontogenesis of dentin-containing tooth	78	1	0.13	0.11944	blue	0.226003675	GO:0042475.odontogenesis of dentin-containing tooth	Up	E12.5
242	GO:0051347	positive regulation of transferase activ...	521	2	0.85	0.11957	blue	0.258918297	GO:0051347.positive regulation of transferase activ...	Up	E12.5
243	GO:0045931	positive regulation of mitotic cell cycl...	161	2	0.26	0.11969	blue	0.412292123	GO:0045931.positive regulation of mitotic cell cycl...	Up	E12.5
244	GO:0034097	response to cytokine	678	3	1.1	0.12015	blue	0.391190757	GO:0034097.response to cytokine	Up	E12.5
245	GO:0060041	retina development in camera-type eye	134	2	0.22	0.12087	blue	0.423305115	GO:0060041.retina development in camera-type eye	Up	E12.5
246	GO:0001756	somitogenesis	79	1	0.13	0.12088	blue	0.226003675	GO:0001756.somitogenesis	Up	E12.5
247	GO:0051899	membrane depolarization	80	1	0.13	0.12231	blue	0.226003675	GO:0051899.membrane depolarization	Up	E12.5
248	GO:0043525	positive regulation of neuron apoptotic ...	80	1	0.13	0.12231	blue	0.226003675	GO:0043525.positive regulation of neuron apoptotic ...	Up	E12.5
249	GO:0045665	negative regulation of neuron differenti...	254	2	0.41	0.12315	blue	0.371726328	GO:0045665.negative regulation of neuron differenti...	Up	E12.5
250	GO:0010564	regulation of cell cycle process	557	3	0.91	0.126	blue	0.43684187	GO:0010564.regulation of cell cycle process	Up	E12.5
251	GO:0110110	positive regulation of animal organ morp...	83	1	0.13	0.12661	blue	0.226003675	GO:0110110.positive regulation of animal organ morp...	Up	E12.5
252	GO:0014032	neural crest cell development	85	1	0.14	0.12946	blue	0.223194141	GO:0014032.neural crest cell development	Up	E12.5
253	GO:0051289	protein homotetramerization	85	1	0.14	0.12946	blue	0.223194141	GO:0051289.protein homotetramerization	Up	E12.5
254	GO:0046034	ATP metabolic process	207	4	0.34	0.13213	blue	0.75308526	GO:0046034.ATP metabolic process	Up	E12.5
255	GO:0072655	establishment of protein localization to...	87	1	0.14	0.1323	blue	0.223194141	GO:0072655.establishment of protein localization to...	Up	E12.5
256	GO:0042593	glucose homeostasis	226	2	0.37	0.13392	blue	0.382432834	GO:0042593.glucose homeostasis	Up	E12.5
257	GO:0048839	inner ear development	187	2	0.3	0.13496	blue	0.401362562	GO:0048839.inner ear development	Up	E12.5
258	GO:0007127	meiosis I	89	1	0.14	0.13514	blue	0.223194141	GO:0007127.meiosis I	Up	E12.5
259	GO:0071456	cellular response to hypoxia	89	1	0.14	0.13514	blue	0.223194141	GO:0071456.cellular response to hypoxia	Up	E12.5
260	GO:0001938	positive regulation of endothelial cell ...	90	1	0.15	0.13655	blue	0.220390068	GO:0001938.positive regulation of endothelial cell ...	Up	E12.5
261	GO:0120162	positive regulation of cold-induced ther...	90	1	0.15	0.13655	blue	0.220390068	GO:0120162.positive regulation of cold-induced ther...	Up	E12.5
262	GO:0009267	cellular response to starvation	134	3	0.22	0.1371	blue	0.615950193	GO:0009267.cellular response to starvation	Up	E12.5
263	GO:0015711	organic anion transport	337	2	0.55	0.13758	blue	0.334867151	GO:0015711.organic anion transport	Up	E12.5
264	GO:1905039	carboxylic acid transmembrane transport	91	1	0.15	0.13796	blue	0.220390068	GO:1905039.carboxylic acid transmembrane transport	Up	E12.5
265	GO:0009966	regulation of signal transduction	2455	7	3.99	0.1388	blue	0.416641385	GO:0009966.regulation of signal transduction	Up	E12.5
266	GO:0048024	regulation of mRNA splicing, via spliceo...	96	1	0.16	0.14499	blue	0.217591435	GO:0048024.regulation of mRNA splicing, via spliceo...	Up	E12.5
267	GO:0045444	fat cell differentiation	232	2	0.38	0.14616	blue	0.379748749	GO:0045444.fat cell differentiation	Up	E12.5
268	GO:0045165	cell fate commitment	239	4	0.39	0.14975	blue	0.739639728	GO:0045165.cell fate commitment	Up	E12.5
269	GO:0008037	cell recognition	101	1	0.16	0.15196	blue	0.217591435	GO:0008037.cell recognition	Up	E12.5
270	GO:0016999	antibiotic metabolic process	103	1	0.17	0.15473	blue	0.21479822	GO:0016999.antibiotic metabolic process	Up	E12.5
271	GO:0001666	response to hypoxia	196	2	0.32	0.15518	blue	0.395928676	GO:0001666.response to hypoxia	Up	E12.5
272	GO:0044283	small molecule biosynthetic process	541	4	0.88	0.16	blue	0.614108846	GO:0044283.small molecule biosynthetic process	Up	E12.5
273	GO:0008584	male gonad development	107	1	0.17	0.16025	blue	0.21479822	GO:0008584.male gonad development	Up	E12.5
274	GO:0010508	positive regulation of autophagy	109	1	0.18	0.16299	blue	0.212010403	GO:0010508.positive regulation of autophagy	Up	E12.5
275	GO:0060349	bone morphogenesis	109	1	0.18	0.16299	blue	0.212010403	GO:0060349.bone morphogenesis	Up	E12.5
276	GO:0006997	nucleus organization	110	1	0.18	0.16436	blue	0.212010403	GO:0006997.nucleus organization	Up	E12.5
277	GO:0006357	regulation of transcription by RNA polym...	1759	8	2.86	0.1671	blue	0.725910406	GO:0006357.regulation of transcription by RNA polym...	Up	E12.5
278	GO:0002040	sprouting angiogenesis	113	1	0.18	0.16846	blue	0.212010403	GO:0002040.sprouting angiogenesis	Up	E12.5
279	GO:0006888	ER to Golgi vesicle-mediated transport	119	1	0.19	0.1766	blue	0.209227962	GO:0006888.ER to Golgi vesicle-mediated transport	Up	E12.5
280	GO:0090090	negative regulation of canonical Wnt sig...	119	1	0.19	0.1766	blue	0.209227962	GO:0090090.negative regulation of canonical Wnt sig...	Up	E12.5
281	GO:0015718	monocarboxylic acid transport	123	1	0.2	0.18198	blue	0.206450877	GO:0015718.monocarboxylic acid transport	Up	E12.5
282	GO:1904375	regulation of protein localization to ce...	126	1	0.2	0.186	blue	0.206450877	GO:1904375.regulation of protein localization to ce...	Up	E12.5
283	GO:0016485	protein processing	197	2	0.32	0.18642	blue	0.395928676	GO:0016485.protein processing	Up	E12.5
284	GO:0009451	RNA modification	129	1	0.21	0.18999	blue	0.203679128	GO:0009451.RNA modification	Up	E12.5
285	GO:0048667	cell morphogenesis involved in neuron di...	586	4	0.95	0.19084	blue	0.597035333	GO:0048667.cell morphogenesis involved in neuron di...	Up	E12.5
286	GO:0050680	negative regulation of epithelial cell p...	130	1	0.21	0.19132	blue	0.203679128	GO:0050680.negative regulation of epithelial cell p...	Up	E12.5
287	GO:0007286	spermatid development	130	1	0.21	0.19132	blue	0.203679128	GO:0007286.spermatid development	Up	E12.5
288	GO:0048469	cell maturation	168	2	0.27	0.19371	blue	0.40955196	GO:0048469.cell maturation	Up	E12.5
289	GO:0045598	regulation of fat cell differentiation	132	1	0.21	0.19397	blue	0.203679128	GO:0045598.regulation of fat cell differentiation	Up	E12.5
290	GO:0007050	cell cycle arrest	135	1	0.22	0.19793	blue	0.200912694	GO:0007050.cell cycle arrest	Up	E12.5
291	GO:0001678	cellular glucose homeostasis	135	1	0.22	0.19793	blue	0.200912694	GO:0001678.cellular glucose homeostasis	Up	E12.5
292	GO:0009612	response to mechanical stimulus	136	1	0.22	0.19924	blue	0.200912694	GO:0009612.response to mechanical stimulus	Up	E12.5
293	GO:0034614	cellular response to reactive oxygen spe...	136	1	0.22	0.19924	blue	0.200912694	GO:0034614.cellular response to reactive oxygen spe...	Up	E12.5
294	GO:0006575	cellular modified amino acid metabolic p...	143	1	0.23	0.20839	blue	0.198151554	GO:0006575.cellular modified amino acid metabolic p...	Up	E12.5
295	GO:0010634	positive regulation of epithelial cell m...	144	1	0.23	0.20969	blue	0.198151554	GO:0010634.positive regulation of epithelial cell m...	Up	E12.5
296	GO:0032386	regulation of intracellular transport	430	2	0.7	0.21067	blue	0.296393003	GO:0032386.regulation of intracellular transport	Up	E12.5
297	GO:0034976	response to endoplasmic reticulum stress	210	2	0.34	0.21661	blue	0.39051518	GO:0034976.response to endoplasmic reticulum stress	Up	E12.5
298	GO:0001525	angiogenesis	479	4	0.78	0.21869	blue	0.638855509	GO:0001525.angiogenesis	Up	E12.5
299	GO:0010557	positive regulation of macromolecule bio...	1611	9	2.62	0.22225	blue	0.877563924	GO:0010557.positive regulation of macromolecule bio...	Up	E12.5
300	GO:0009749	response to glucose	156	1	0.25	0.22511	blue	0.192645078	GO:0009749.response to glucose	Up	E12.5
301	GO:0006397	mRNA processing	425	2	0.69	0.22675	blue	0.29892627	GO:0006397.mRNA processing	Up	E12.5
302	GO:0007179	transforming growth factor beta receptor...	159	1	0.26	0.22892	blue	0.189899701	GO:0007179.transforming growth factor beta receptor...	Up	E12.5
303	GO:0035051	cardiocyte differentiation	162	1	0.26	0.23272	blue	0.189899701	GO:0035051.cardiocyte differentiation	Up	E12.5
304	GO:0007612	learning	164	1	0.27	0.23524	blue	0.187159539	GO:0007612.learning	Up	E12.5
305	GO:1905475	regulation of protein localization to me...	168	1	0.27	0.24025	blue	0.187159539	GO:1905475.regulation of protein localization to me...	Up	E12.5
306	GO:1901605	alpha-amino acid metabolic process	171	1	0.28	0.24399	blue	0.184424571	GO:1901605.alpha-amino acid metabolic process	Up	E12.5
307	GO:0010977	negative regulation of neuron projection...	171	1	0.28	0.24399	blue	0.184424571	GO:0010977.negative regulation of neuron projection...	Up	E12.5
308	GO:0043524	negative regulation of neuron apoptotic ...	175	1	0.28	0.24895	blue	0.184424571	GO:0043524.negative regulation of neuron apoptotic ...	Up	E12.5
309	GO:0055001	muscle cell development	175	1	0.28	0.24895	blue	0.184424571	GO:0055001.muscle cell development	Up	E12.5
310	GO:0030308	negative regulation of cell growth	184	1	0.3	0.25999	blue	0.178970141	GO:0030308.negative regulation of cell growth	Up	E12.5
311	GO:0018205	peptidyl-lysine modification	321	2	0.52	0.27613	blue	0.342686655	GO:0018205.peptidyl-lysine modification	Up	E12.5
312	GO:0048598	embryonic morphogenesis	569	4	0.92	0.27927	blue	0.604327826	GO:0048598.embryonic morphogenesis	Up	E12.5
313	GO:0065003	protein-containing complex assembly	1565	4	2.54	0.2836	blue	0.255360478	GO:0065003.protein-containing complex assembly	Up	E12.5
314	GO:0015850	organic hydroxy compound transport	211	1	0.34	0.29219	blue	0.168122759	GO:0015850.organic hydroxy compound transport	Up	E12.5
315	GO:0031328	positive regulation of cellular biosynth...	1690	9	2.75	0.29475	blue	0.853158612	GO:0031328.positive regulation of cellular biosynth...	Up	E12.5
316	GO:0032496	response to lipopolysaccharide	215	1	0.35	0.29684	blue	0.165423609	GO:0032496.response to lipopolysaccharide	Up	E12.5
317	GO:0030154	cell differentiation	3529	12	5.74	0.30106	blue	0.662540753	GO:0030154.cell differentiation	Up	E12.5
318	GO:0045930	negative regulation of mitotic cell cycl...	220	1	0.36	0.30262	blue	0.1627295	GO:0045930.negative regulation of mitotic cell cycl...	Up	E12.5
319	GO:0070374	positive regulation of ERK1 and ERK2 cas...	220	1	0.36	0.30262	blue	0.1627295	GO:0070374.positive regulation of ERK1 and ERK2 cas...	Up	E12.5
320	GO:0051091	positive regulation of DNA-binding trans...	223	1	0.36	0.30606	blue	0.1627295	GO:0051091.positive regulation of DNA-binding trans...	Up	E12.5
321	GO:0006470	protein dephosphorylation	227	1	0.37	0.31063	blue	0.160040413	GO:0006470.protein dephosphorylation	Up	E12.5
322	GO:0030855	epithelial cell differentiation	508	2	0.83	0.31266	blue	0.263859039	GO:0030855.epithelial cell differentiation	Up	E12.5
323	GO:0045893	positive regulation of transcription, DN...	1378	8	2.24	0.31648	blue	0.844450021	GO:0045893.positive regulation of transcription, DN...	Up	E12.5
324	GO:0043410	positive regulation of MAPK cascade	475	2	0.77	0.33461	blue	0.278783603	GO:0043410.positive regulation of MAPK cascade	Up	E12.5
325	GO:0032870	cellular response to hormone stimulus	472	3	0.77	0.34039	blue	0.471428681	GO:0032870.cellular response to hormone stimulus	Up	E12.5
326	GO:0051271	negative regulation of cellular componen...	287	1	0.47	0.37577	blue	0.133421668	GO:0051271.negative regulation of cellular componen...	Up	E12.5
327	GO:0016477	cell migration	1277	3	2.08	0.40427	blue	0.17625064	GO:0016477.cell migration	Up	E12.5
328	GO:0051301	cell division	550	2	0.89	0.41703	blue	0.249087288	GO:0051301.cell division	Up	E12.5
329	GO:0001701	in utero embryonic development	448	2	0.73	0.4213	blue	0.288819783	GO:0001701.in utero embryonic development	Up	E12.5
330	GO:0009314	response to radiation	375	1	0.61	0.46072	blue	0.09696173	GO:0009314.response to radiation	Up	E12.5
331	GO:0001933	negative regulation of protein phosphory...	390	1	0.63	0.47405	blue	0.091827578	GO:0001933.negative regulation of protein phosphory...	Up	E12.5
332	GO:0007265	Ras protein signal transduction	394	1	0.64	0.47754	blue	0.089267338	GO:0007265.Ras protein signal transduction	Up	E12.5
333	GO:0045860	positive regulation of protein kinase ac...	410	1	0.67	0.49132	blue	0.081613766	GO:0045860.positive regulation of protein kinase ac...	Up	E12.5
334	GO:0007166	cell surface receptor signaling pathway	2059	8	3.35	0.50148	blue	0.638663521	GO:0007166.cell surface receptor signaling pathway	Up	E12.5
335	GO:0007267	cell-cell signaling	1353	4	2.2	0.50174	blue	0.321928095	GO:0007267.cell-cell signaling	Up	E12.5
336	GO:0045666	positive regulation of neuron differenti...	438	1	0.71	0.5146	blue	0.071471755	GO:0045666.positive regulation of neuron differenti...	Up	E12.5
337	GO:0043066	negative regulation of apoptotic process	861	3	1.4	0.5482	blue	0.321928095	GO:0043066.negative regulation of apoptotic process	Up	E12.5
338	GO:0060627	regulation of vesicle-mediated transport	512	1	0.83	0.57129	blue	0.041466617	GO:0060627.regulation of vesicle-mediated transport	Up	E12.5
339	GO:0042493	response to drug	723	1	1.18	0.70017	blue	-0.042644337	GO:0042493.response to drug	Up	E12.5
340	GO:0051961	negative regulation of nervous system de...	348	3	0.57	1	blue	0.522322672	GO:0051961.negative regulation of nervous system de...	Up	E12.5
341	GO:0042278	purine nucleoside metabolic process	56	1	0.09	1	blue	0.237296844	GO:0042278.purine nucleoside metabolic process	Up	E12.5
342	GO:0051962	positive regulation of nervous system de...	618	3	1	1	blue	0.415037499	GO:0051962.positive regulation of nervous system de...	Up	E12.5
343	GO:0051963	regulation of synapse assembly	114	1	0.19	1	blue	0.209227962	GO:0051963.regulation of synapse assembly	Up	E12.5
344	GO:0030029	actin filament-based process	694	1	1.13	1	blue	-0.030924573	GO:0030029.actin filament-based process	Up	E12.5
345	GO:0006941	striated muscle contraction	142	1	0.23	1	blue	0.198151554	GO:0006941.striated muscle contraction	Up	E12.5
346	GO:0042221	response to chemical	3129	10	5.09	1	blue	0.572036326	GO:0042221.response to chemical	Up	E12.5
347	GO:0006942	regulation of striated muscle contractio...	75	1	0.12	1	blue	0.22881869	GO:0006942.regulation of striated muscle contractio...	Up	E12.5
348	GO:1902893	regulation of pri-miRNA transcription by...	40	1	0.07	1	blue	0.242976753	GO:1902893.regulation of pri-miRNA transcription by...	Up	E12.5
349	GO:0000902	cell morphogenesis	1014	4	1.65	1	blue	0.436570661	GO:0000902.cell morphogenesis	Up	E12.5
350	GO:0030010	establishment of cell polarity	136	1	0.22	1	blue	0.200912694	GO:0030010.establishment of cell polarity	Up	E12.5
351	GO:0051716	cellular response to stimulus	5357	13	8.71	1	blue	0.392768335	GO:0051716.cellular response to stimulus	Up	E12.5
352	GO:0071407	cellular response to organic cyclic comp...	405	2	0.66	1	blue	0.306552869	GO:0071407.cellular response to organic cyclic comp...	Up	E12.5
353	GO:0000904	cell morphogenesis involved in different...	748	4	1.22	1	blue	0.533010421	GO:0000904.cell morphogenesis involved in different...	Up	E12.5
354	GO:0006949	syncytium formation	50	1	0.08	1	blue	0.240134004	GO:0006949.syncytium formation	Up	E12.5
355	GO:0070997	neuron death	391	1	0.64	1	blue	0.089267338	GO:0070997.neuron death	Up	E12.5
356	GO:0036293	response to decreased oxygen levels	204	2	0.33	1	blue	0.393219389	GO:0036293.response to decreased oxygen levels	Up	E12.5
357	GO:0036294	cellular response to decreased oxygen le...	96	1	0.16	1	blue	0.217591435	GO:0036294.cellular response to decreased oxygen le...	Up	E12.5
358	GO:0072080	nephron tubule development	88	2	0.14	1	blue	0.445586563	GO:0072080.nephron tubule development	Up	E12.5
359	GO:1903311	regulation of mRNA metabolic process	232	1	0.38	1	blue	0.157356328	GO:1903311.regulation of mRNA metabolic process	Up	E12.5
360	GO:0007389	pattern specification process	405	4	0.66	1	blue	0.669122948	GO:0007389.pattern specification process	Up	E12.5
361	GO:0009913	epidermal cell differentiation	145	1	0.24	1	blue	0.195395689	GO:0009913.epidermal cell differentiation	Up	E12.5
362	GO:0009914	hormone transport	320	2	0.52	1	blue	0.342686655	GO:0009914.hormone transport	Up	E12.5
363	GO:1903317	regulation of protein maturation	68	1	0.11	1	blue	0.23163921	GO:1903317.regulation of protein maturation	Up	E12.5
364	GO:0006935	chemotaxis	488	3	0.79	1	blue	0.466436652	GO:0006935.chemotaxis	Up	E12.5
365	GO:0072088	nephron epithelium morphogenesis	72	2	0.12	1	blue	0.451211112	GO:0072088.nephron epithelium morphogenesis	Up	E12.5
366	GO:1903318	negative regulation of protein maturatio...	31	1	0.05	1	blue	0.248679113	GO:1903318.negative regulation of protein maturatio...	Up	E12.5
367	GO:0006936	muscle contraction	261	1	0.42	1	blue	0.146669649	GO:0006936.muscle contraction	Up	E12.5
368	GO:0072089	stem cell proliferation	140	2	0.23	1	blue	0.420543976	GO:0072089.stem cell proliferation	Up	E12.5
369	GO:0006937	regulation of muscle contraction	144	1	0.23	1	blue	0.198151554	GO:0006937.regulation of muscle contraction	Up	E12.5
370	GO:0015980	energy derivation by oxidation of organi...	231	1	0.38	1	blue	0.157356328	GO:0015980.energy derivation by oxidation of organi...	Up	E12.5
371	GO:0015749	monosaccharide transmembrane transport	95	2	0.15	1	blue	0.44278249	GO:0015749.monosaccharide transmembrane transport	Up	E12.5
372	GO:0030048	actin filament-based movement	106	1	0.17	1	blue	0.21479822	GO:0030048.actin filament-based movement	Up	E12.5
373	GO:0048468	cell development	2101	10	3.41	1	blue	0.834784795	GO:0048468.cell development	Up	E12.5
374	GO:0072073	kidney epithelium development	132	2	0.21	1	blue	0.42607155	GO:0072073.kidney epithelium development	Up	E12.5
375	GO:0035637	multicellular organismal signaling	135	1	0.22	1	blue	0.200912694	GO:0035637.multicellular organismal signaling	Up	E12.5
376	GO:0072078	nephron tubule morphogenesis	71	2	0.12	1	blue	0.451211112	GO:0072078.nephron tubule morphogenesis	Up	E12.5
377	GO:0030030	cell projection organization	1489	5	2.42	1	blue	0.430508908	GO:0030030.cell projection organization	Up	E12.5
378	GO:0061326	renal tubule development	95	2	0.15	1	blue	0.44278249	GO:0061326.renal tubule development	Up	E12.5
379	GO:0061564	axon development	479	4	0.78	1	blue	0.638855509	GO:0061564.axon development	Up	E12.5
380	GO:0006897	endocytosis	536	1	0.87	1	blue	0.031601997	GO:0006897.endocytosis	Up	E12.5
381	GO:0010389	regulation of G2/M transition of mitotic...	79	1	0.13	1	blue	0.226003675	GO:0010389.regulation of G2/M transition of mitotic...	Up	E12.5
382	GO:0097190	apoptotic signaling pathway	558	2	0.91	1	blue	0.244196792	GO:0097190.apoptotic signaling pathway	Up	E12.5
383	GO:0097191	extrinsic apoptotic signaling pathway	212	1	0.34	1	blue	0.168122759	GO:0097191.extrinsic apoptotic signaling pathway	Up	E12.5
384	GO:0070727	cellular macromolecule localization	1600	4	2.6	1	blue	0.243925583	GO:0070727.cellular macromolecule localization	Up	E12.5
385	GO:0097192	extrinsic apoptotic signaling pathway in...	67	1	0.11	1	blue	0.23163921	GO:0097192.extrinsic apoptotic signaling pathway in...	Up	E12.5
386	GO:0030278	regulation of ossification	210	1	0.34	1	blue	0.168122759	GO:0030278.regulation of ossification	Up	E12.5
387	GO:0072028	nephron morphogenesis	73	2	0.12	1	blue	0.451211112	GO:0072028.nephron morphogenesis	Up	E12.5
388	GO:0002790	peptide secretion	521	2	0.85	1	blue	0.258918297	GO:0002790.peptide secretion	Up	E12.5
389	GO:0007568	aging	198	1	0.32	1	blue	0.173536255	GO:0007568.aging	Up	E12.5
390	GO:0048699	generation of neurons	1541	7	2.5	1	blue	0.678071905	GO:0048699.generation of neurons	Up	E12.5
391	GO:0002791	regulation of peptide secretion	424	2	0.69	1	blue	0.29892627	GO:0002791.regulation of peptide secretion	Up	E12.5
392	GO:0033043	regulation of organelle organization	1167	2	1.9	1	blue	0.02075856	GO:0033043.regulation of organelle organization	Up	E12.5
393	GO:0007569	cell aging	117	1	0.19	1	blue	0.209227962	GO:0007569.cell aging	Up	E12.5
394	GO:0002792	negative regulation of peptide secretion	133	1	0.22	1	blue	0.200912694	GO:0002792.negative regulation of peptide secretion	Up	E12.5
395	GO:0033044	regulation of chromosome organization	331	1	0.54	1	blue	0.115076524	GO:0033044.regulation of chromosome organization	Up	E12.5
396	GO:0048483	autonomic nervous system development	46	1	0.07	1	blue	0.242976753	GO:0048483.autonomic nervous system development	Up	E12.5
397	GO:2001141	regulation of RNA biosynthetic process	2505	9	4.07	1	blue	0.626252371	GO:2001141.regulation of RNA biosynthetic process	Up	E12.5
398	GO:0051924	regulation of calcium ion transport	233	2	0.38	1	blue	0.379748749	GO:0051924.regulation of calcium ion transport	Up	E12.5
399	GO:0034968	histone lysine methylation	107	1	0.17	1	blue	0.21479822	GO:0034968.histone lysine methylation	Up	E12.5
400	GO:0051928	positive regulation of calcium ion trans...	113	1	0.18	1	blue	0.212010403	GO:0051928.positive regulation of calcium ion trans...	Up	E12.5
401	GO:0198738	cell-cell signaling by wnt	397	2	0.65	1	blue	0.309104055	GO:0198738.cell-cell signaling by wnt	Up	E12.5
402	GO:0120035	regulation of plasma membrane bounded ce...	731	1	1.19	1	blue	-0.044976909	GO:0120035.regulation of plasma membrane bounded ce...	Up	E12.5
403	GO:0120036	plasma membrane bounded cell projection ...	1443	5	2.35	1	blue	0.444183845	GO:0120036.plasma membrane bounded cell projection ...	Up	E12.5
404	GO:0150063	visual system development	334	5	0.54	1	blue	0.852042119	GO:0150063.visual system development	Up	E12.5
405	GO:0009890	negative regulation of biosynthetic proc...	1376	4	2.24	1	blue	0.313935304	GO:0009890.negative regulation of biosynthetic proc...	Up	E12.5
406	GO:1903522	regulation of blood circulation	216	1	0.35	1	blue	0.165423609	GO:1903522.regulation of blood circulation	Up	E12.5
407	GO:0009891	positive regulation of biosynthetic proc...	1724	9	2.8	1	blue	0.843880798	GO:0009891.positive regulation of biosynthetic proc...	Up	E12.5
408	GO:0120039	plasma membrane bounded cell projection ...	657	3	1.07	1	blue	0.398303484	GO:0120039.plasma membrane bounded cell projection ...	Up	E12.5
409	GO:1903523	negative regulation of blood circulation	37	1	0.06	1	blue	0.245825116	GO:1903523.negative regulation of blood circulation	Up	E12.5
410	GO:0009892	negative regulation of metabolic process	2467	7	4.01	1	blue	0.413435395	GO:0009892.negative regulation of metabolic process	Up	E12.5
411	GO:0006909	phagocytosis	158	1	0.26	1	blue	0.189899701	GO:0006909.phagocytosis	Up	E12.5
412	GO:0009893	positive regulation of metabolic process	3086	11	5.02	1	blue	0.675189397	GO:0009893.positive regulation of metabolic process	Up	E12.5
413	GO:0033036	macromolecule localization	2635	5	4.28	1	blue	0.10780329	GO:0033036.macromolecule localization	Up	E12.5
414	GO:0009894	regulation of catabolic process	775	1	1.26	1	blue	-0.061200156	GO:0009894.regulation of catabolic process	Up	E12.5
415	GO:0007346	regulation of mitotic cell cycle	483	3	0.79	1	blue	0.466436652	GO:0007346.regulation of mitotic cell cycle	Up	E12.5
416	GO:0009896	positive regulation of catabolic process	397	1	0.65	1	blue	0.086711633	GO:0009896.positive regulation of catabolic process	Up	E12.5
417	GO:0048477	oogenesis	82	1	0.13	1	blue	0.226003675	GO:0048477.oogenesis	Up	E12.5
418	GO:0043933	protein-containing complex subunit organ...	1771	5	2.88	1	blue	0.343732465	GO:0043933.protein-containing complex subunit organ...	Up	E12.5
419	GO:0010562	positive regulation of phosphorus metabo...	984	4	1.6	1	blue	0.447458977	GO:0010562.positive regulation of phosphorus metabo...	Up	E12.5
420	GO:0010563	negative regulation of phosphorus metabo...	517	1	0.84	1	blue	0.038994132	GO:0010563.negative regulation of phosphorus metabo...	Up	E12.5
421	GO:0051702	interaction with symbiont	64	1	0.1	1	blue	0.234465254	GO:0051702.interaction with symbiont	Up	E12.5
422	GO:0050657	nucleic acid transport	149	1	0.24	1	blue	0.195395689	GO:0050657.nucleic acid transport	Up	E12.5
423	GO:0046700	heterocycle catabolic process	415	3	0.67	1	blue	0.496651265	GO:0046700.heterocycle catabolic process	Up	E12.5
424	GO:0030217	T cell differentiation	216	2	0.35	1	blue	0.387816031	GO:0030217.T cell differentiation	Up	E12.5
425	GO:0051704	multi-organism process	1577	5	2.56	1	blue	0.40354186	GO:0051704.multi-organism process	Up	E12.5
426	GO:0050658	RNA transport	149	1	0.24	1	blue	0.195395689	GO:0050658.RNA transport	Up	E12.5
427	GO:0030218	erythrocyte differentiation	122	1	0.2	1	blue	0.206450877	GO:0030218.erythrocyte differentiation	Up	E12.5
428	GO:0030001	metal ion transport	715	2	1.16	1	blue	0.184424571	GO:0030001.metal ion transport	Up	E12.5
429	GO:0051707	response to other organism	650	1	1.06	1	blue	-0.014355293	GO:0051707.response to other organism	Up	E12.5
430	GO:0061333	renal tubule morphogenesis	78	2	0.13	1	blue	0.448396096	GO:0061333.renal tubule morphogenesis	Up	E12.5
431	GO:0060070	canonical Wnt signaling pathway	269	1	0.44	1	blue	0.141355849	GO:0060070.canonical Wnt signaling pathway	Up	E12.5
432	GO:0031503	protein-containing complex localization	243	2	0.39	1	blue	0.377069649	GO:0031503.protein-containing complex localization	Up	E12.5
433	GO:0061337	cardiac conduction	57	1	0.09	1	blue	0.237296844	GO:0061337.cardiac conduction	Up	E12.5
434	GO:0018130	heterocycle biosynthetic process	3029	13	4.92	1	blue	0.859584881	GO:0018130.heterocycle biosynthetic process	Up	E12.5
435	GO:0046942	carboxylic acid transport	244	1	0.4	1	blue	0.152003093	GO:0046942.carboxylic acid transport	Up	E12.5
436	GO:0048660	regulation of smooth muscle cell prolife...	149	1	0.24	1	blue	0.195395689	GO:0048660.regulation of smooth muscle cell prolife...	Up	E12.5
437	GO:0048661	positive regulation of smooth muscle cel...	98	1	0.16	1	blue	0.217591435	GO:0048661.positive regulation of smooth muscle cel...	Up	E12.5
438	GO:0050684	regulation of mRNA processing	135	1	0.22	1	blue	0.200912694	GO:0050684.regulation of mRNA processing	Up	E12.5
439	GO:0021885	forebrain cell migration	74	1	0.12	1	blue	0.22881869	GO:0021885.forebrain cell migration	Up	E12.5
440	GO:0008406	gonad development	189	1	0.31	1	blue	0.17625064	GO:0008406.gonad development	Up	E12.5
441	GO:0019362	pyridine nucleotide metabolic process	137	3	0.22	1	blue	0.615950193	GO:0019362.pyridine nucleotide metabolic process	Up	E12.5
442	GO:0019363	pyridine nucleotide biosynthetic process	86	3	0.14	1	blue	0.638231641	GO:0019363.pyridine nucleotide biosynthetic process	Up	E12.5
443	GO:0048666	neuron development	1143	5	1.86	1	blue	0.543719518	GO:0048666.neuron development	Up	E12.5
444	GO:0010556	regulation of macromolecule biosynthetic...	2966	10	4.82	1	blue	0.611167571	GO:0010556.regulation of macromolecule biosynthetic...	Up	E12.5
445	GO:0008643	carbohydrate transport	125	2	0.2	1	blue	0.428843299	GO:0008643.carbohydrate transport	Up	E12.5
446	GO:0071166	ribonucleoprotein complex localization	67	1	0.11	1	blue	0.23163921	GO:0071166.ribonucleoprotein complex localization	Up	E12.5
447	GO:0010558	negative regulation of macromolecule bio...	1290	4	2.1	1	blue	0.342105977	GO:0010558.negative regulation of macromolecule bio...	Up	E12.5
448	GO:0002761	regulation of myeloid leukocyte differen...	100	1	0.16	1	blue	0.217591435	GO:0002761.regulation of myeloid leukocyte differen...	Up	E12.5
449	GO:0008645	hexose transmembrane transport	93	2	0.15	1	blue	0.44278249	GO:0008645.hexose transmembrane transport	Up	E12.5
450	GO:0050670	regulation of lymphocyte proliferation	178	1	0.29	1	blue	0.181694778	GO:0050670.regulation of lymphocyte proliferation	Up	E12.5
451	GO:0015931	nucleobase-containing compound transport	176	1	0.29	1	blue	0.181694778	GO:0015931.nucleobase-containing compound transport	Up	E12.5
452	GO:0050671	positive regulation of lymphocyte prolif...	109	1	0.18	1	blue	0.212010403	GO:0050671.positive regulation of lymphocyte prolif...	Up	E12.5
453	GO:0050673	epithelial cell proliferation	386	4	0.63	1	blue	0.676790079	GO:0050673.epithelial cell proliferation	Up	E12.5
454	GO:1901990	regulation of mitotic cell cycle phase t...	248	1	0.4	1	blue	0.152003093	GO:1901990.regulation of mitotic cell cycle phase t...	Up	E12.5
455	GO:0046939	nucleotide phosphorylation	89	4	0.14	1	blue	0.808156642	GO:0046939.nucleotide phosphorylation	Up	E12.5
456	GO:1901992	positive regulation of mitotic cell cycl...	80	1	0.13	1	blue	0.226003675	GO:1901992.positive regulation of mitotic cell cycl...	Up	E12.5
457	GO:1903530	regulation of secretion by cell	704	2	1.14	1	blue	0.189116266	GO:1903530.regulation of secretion by cell	Up	E12.5
458	GO:0033002	muscle cell proliferation	210	1	0.34	1	blue	0.168122759	GO:0033002.muscle cell proliferation	Up	E12.5
459	GO:1903531	negative regulation of secretion by cell	197	1	0.32	1	blue	0.173536255	GO:1903531.negative regulation of secretion by cell	Up	E12.5
460	GO:0048659	smooth muscle cell proliferation	154	1	0.25	1	blue	0.192645078	GO:0048659.smooth muscle cell proliferation	Up	E12.5
461	GO:0150076	neuroinflammatory response	32	1	0.05	1	blue	0.248679113	GO:0150076.neuroinflammatory response	Up	E12.5
462	GO:0019359	nicotinamide nucleotide biosynthetic pro...	85	3	0.14	1	blue	0.638231641	GO:0019359.nicotinamide nucleotide biosynthetic pro...	Up	E12.5
463	GO:0043900	regulation of multi-organism process	335	1	0.54	1	blue	0.115076524	GO:0043900.regulation of multi-organism process	Up	E12.5
464	GO:0043901	negative regulation of multi-organism pr...	148	1	0.24	1	blue	0.195395689	GO:0043901.negative regulation of multi-organism pr...	Up	E12.5
465	GO:1903539	protein localization to postsynaptic mem...	54	1	0.09	1	blue	0.237296844	GO:1903539.protein localization to postsynaptic mem...	Up	E12.5
466	GO:0043902	positive regulation of multi-organism pr...	154	1	0.25	1	blue	0.192645078	GO:0043902.positive regulation of multi-organism pr...	Up	E12.5
467	GO:0006886	intracellular protein transport	861	2	1.4	1	blue	0.129283017	GO:0006886.intracellular protein transport	Up	E12.5
468	GO:0043903	regulation of symbiosis, encompassing mu...	189	1	0.31	1	blue	0.17625064	GO:0043903.regulation of symbiosis, encompassing mu...	Up	E12.5
469	GO:0061515	myeloid cell development	70	1	0.11	1	blue	0.23163921	GO:0061515.myeloid cell development	Up	E12.5
470	GO:0007517	muscle organ development	370	2	0.6	1	blue	0.321928095	GO:0007517.muscle organ development	Up	E12.5
471	GO:0060255	regulation of macromolecule metabolic pr...	4715	12	7.66	1	blue	0.425257342	GO:0060255.regulation of macromolecule metabolic pr...	Up	E12.5
472	GO:0007519	skeletal muscle tissue development	172	1	0.28	1	blue	0.184424571	GO:0007519.skeletal muscle tissue development	Up	E12.5
473	GO:0036211	protein modification process	3086	7	5.02	1	blue	0.260151897	GO:0036211.protein modification process	Up	E12.5
474	GO:0072001	renal system development	272	3	0.44	1	blue	0.556393349	GO:0072001.renal system development	Up	E12.5
475	GO:0060047	heart contraction	198	1	0.32	1	blue	0.173536255	GO:0060047.heart contraction	Up	E12.5
476	GO:0052312	modulation of transcription in other org...	23	1	0.04	1	blue	0.251538767	GO:0052312.modulation of transcription in other org...	Up	E12.5
477	GO:0060048	cardiac muscle contraction	115	1	0.19	1	blue	0.209227962	GO:0060048.cardiac muscle contraction	Up	E12.5
478	GO:0016569	covalent chromatin modification	415	2	0.67	1	blue	0.304006187	GO:0016569.covalent chromatin modification	Up	E12.5
479	GO:0016310	phosphorylation	1939	8	3.15	1	blue	0.673639659	GO:0016310.phosphorylation	Up	E12.5
480	GO:0016311	dephosphorylation	341	1	0.55	1	blue	0.112474729	GO:0016311.dephosphorylation	Up	E12.5
481	GO:0072006	nephron development	128	2	0.21	1	blue	0.42607155	GO:0072006.nephron development	Up	E12.5
482	GO:0018108	peptidyl-tyrosine phosphorylation	275	1	0.45	1	blue	0.138706271	GO:0018108.peptidyl-tyrosine phosphorylation	Up	E12.5
483	GO:0060284	regulation of cell development	1025	4	1.67	1	blue	0.43223824	GO:0060284.regulation of cell development	Up	E12.5
484	GO:0048678	response to axon injury	63	1	0.1	1	blue	0.234465254	GO:0048678.response to axon injury	Up	E12.5
485	GO:0007548	sex differentiation	245	1	0.4	1	blue	0.152003093	GO:0007548.sex differentiation	Up	E12.5
486	GO:0072009	nephron epithelium development	99	2	0.16	1	blue	0.439983856	GO:0072009.nephron epithelium development	Up	E12.5
487	GO:0006820	anion transport	444	2	0.72	1	blue	0.291339775	GO:0006820.anion transport	Up	E12.5
488	GO:0046903	secretion	1014	2	1.65	1	blue	0.074000581	GO:0046903.secretion	Up	E12.5
489	GO:0009887	animal organ morphogenesis	935	6	1.52	1	blue	0.754559654	GO:0009887.animal organ morphogenesis	Up	E12.5
490	GO:0009888	tissue development	1662	8	2.7	1	blue	0.755581272	GO:0009888.tissue development	Up	E12.5
491	GO:0009889	regulation of biosynthetic process	3148	10	5.12	1	blue	0.567753211	GO:0009889.regulation of biosynthetic process	Up	E12.5
492	GO:0005996	monosaccharide metabolic process	223	4	0.36	1	blue	0.747692001	GO:0005996.monosaccharide metabolic process	Up	E12.5
493	GO:0046907	intracellular transport	1449	3	2.36	1	blue	0.120294234	GO:0046907.intracellular transport	Up	E12.5
494	GO:0097120	receptor localization to synapse	68	1	0.11	1	blue	0.23163921	GO:0097120.receptor localization to synapse	Up	E12.5
495	GO:0006810	transport	3715	11	6.04	1	blue	0.535331733	GO:0006810.transport	Up	E12.5
496	GO:0006811	ion transport	1309	4	2.13	1	blue	0.336022925	GO:0006811.ion transport	Up	E12.5
497	GO:0006812	cation transport	934	2	1.52	1	blue	0.102482958	GO:0006812.cation transport	Up	E12.5
498	GO:1903506	regulation of nucleic acid-templated tra...	2497	9	4.06	1	blue	0.627843872	GO:1903506.regulation of nucleic acid-templated tra...	Up	E12.5
499	GO:0006813	potassium ion transport	209	1	0.34	1	blue	0.168122759	GO:0006813.potassium ion transport	Up	E12.5
500	GO:1903507	negative regulation of nucleic acid-temp...	1073	4	1.74	1	blue	0.41717641	GO:1903507.negative regulation of nucleic acid-temp...	Up	E12.5
501	GO:1903508	positive regulation of nucleic acid-temp...	1381	8	2.24	1	blue	0.844450021	GO:1903508.positive regulation of nucleic acid-temp...	Up	E12.5
502	GO:0000398	mRNA splicing, via spliceosome	231	1	0.38	1	blue	0.157356328	GO:0000398.mRNA splicing, via spliceosome	Up	E12.5
503	GO:0006816	calcium ion transport	358	2	0.58	1	blue	0.3270898	GO:0006816.calcium ion transport	Up	E12.5
504	GO:0035113	embryonic appendage morphogenesis	133	2	0.22	1	blue	0.423305115	GO:0035113.embryonic appendage morphogenesis	Up	E12.5
505	GO:0019318	hexose metabolic process	204	4	0.33	1	blue	0.755789468	GO:0019318.hexose metabolic process	Up	E12.5
506	GO:0019319	hexose biosynthetic process	66	1	0.11	1	blue	0.23163921	GO:0019319.hexose biosynthetic process	Up	E12.5
507	GO:0016570	histone modification	406	2	0.66	1	blue	0.306552869	GO:0016570.histone modification	Up	E12.5
508	GO:0016571	histone methylation	132	1	0.21	1	blue	0.203679128	GO:0016571.histone methylation	Up	E12.5
509	GO:0048641	regulation of skeletal muscle tissue dev...	56	1	0.09	1	blue	0.237296844	GO:0048641.regulation of skeletal muscle tissue dev...	Up	E12.5
510	GO:0031667	response to nutrient levels	297	3	0.48	1	blue	0.545824107	GO:0031667.response to nutrient levels	Up	E12.5
511	GO:0031668	cellular response to extracellular stimu...	199	3	0.32	1	blue	0.588573754	GO:0031668.cellular response to extracellular stimu...	Up	E12.5
512	GO:0031669	cellular response to nutrient levels	176	3	0.29	1	blue	0.596732278	GO:0031669.cellular response to nutrient levels	Up	E12.5
513	GO:0051851	modification by host of symbiont morphol...	60	1	0.1	1	blue	0.234465254	GO:0051851.modification by host of symbiont morphol...	Up	E12.5
514	GO:0048645	animal organ formation	63	2	0.1	1	blue	0.456857675	GO:0048645.animal organ formation	Up	E12.5
515	GO:0048646	anatomical structure formation involved ...	1054	7	1.71	1	blue	0.838649734	GO:0048646.anatomical structure formation involved ...	Up	E12.5
516	GO:1901987	regulation of cell cycle phase transitio...	278	2	0.45	1	blue	0.361098692	GO:1901987.regulation of cell cycle phase transitio...	Up	E12.5
517	GO:1901988	negative regulation of cell cycle phase ...	154	1	0.25	1	blue	0.192645078	GO:1901988.negative regulation of cell cycle phase ...	Up	E12.5
518	GO:1901989	positive regulation of cell cycle phase ...	92	1	0.15	1	blue	0.220390068	GO:1901989.positive regulation of cell cycle phase ...	Up	E12.5
519	GO:0008150	biological_process	15382	25	25	1	blue	0	GO:0008150.biological_process	Up	E12.5
520	GO:0008152	metabolic process	8693	18	14.13	1	blue	0.265796987	GO:0008152.metabolic process	Up	E12.5
521	GO:0048634	regulation of muscle organ development	152	2	0.25	1	blue	0.415037499	GO:0048634.regulation of muscle organ development	Up	E12.5
522	GO:0006839	mitochondrial transport	166	1	0.27	1	blue	0.187159539	GO:0006839.mitochondrial transport	Up	E12.5
523	GO:0048636	positive regulation of muscle organ deve...	77	1	0.13	1	blue	0.226003675	GO:0048636.positive regulation of muscle organ deve...	Up	E12.5
524	GO:0048638	regulation of developmental growth	364	1	0.59	1	blue	0.102114218	GO:0048638.regulation of developmental growth	Up	E12.5
525	GO:1902806	regulation of cell cycle G1/S phase tran...	118	1	0.19	1	blue	0.209227962	GO:1902806.regulation of cell cycle G1/S phase tran...	Up	E12.5
526	GO:0048639	positive regulation of developmental gro...	196	1	0.32	1	blue	0.173536255	GO:0048639.positive regulation of developmental gro...	Up	E12.5
527	GO:0046883	regulation of hormone secretion	262	2	0.43	1	blue	0.366402724	GO:0046883.regulation of hormone secretion	Up	E12.5
528	GO:0046888	negative regulation of hormone secretion	85	1	0.14	1	blue	0.223194141	GO:0046888.negative regulation of hormone secretion	Up	E12.5
529	GO:0045765	regulation of angiogenesis	284	2	0.46	1	blue	0.358453971	GO:0045765.regulation of angiogenesis	Up	E12.5
530	GO:0018022	peptidyl-lysine methylation	117	1	0.19	1	blue	0.209227962	GO:0018022.peptidyl-lysine methylation	Up	E12.5
531	GO:0006396	RNA processing	782	2	1.27	1	blue	0.158889479	GO:0006396.RNA processing	Up	E12.5
532	GO:0048193	Golgi vesicle transport	255	1	0.41	1	blue	0.149333907	GO:0048193.Golgi vesicle transport	Up	E12.5
533	GO:2001251	negative regulation of chromosome organi...	138	1	0.22	1	blue	0.200912694	GO:2001251.negative regulation of chromosome organi...	Up	E12.5
534	GO:0046879	hormone secretion	312	2	0.51	1	blue	0.345302603	GO:0046879.hormone secretion	Up	E12.5
535	GO:2001257	regulation of cation channel activity	150	1	0.24	1	blue	0.195395689	GO:2001257.regulation of cation channel activity	Up	E12.5
536	GO:0010506	regulation of autophagy	225	1	0.37	1	blue	0.160040413	GO:0010506.regulation of autophagy	Up	E12.5
537	GO:0046822	regulation of nucleocytoplasmic transpor...	126	1	0.2	1	blue	0.206450877	GO:0046822.regulation of nucleocytoplasmic transpor...	Up	E12.5
538	GO:0090407	organophosphate biosynthetic process	436	4	0.71	1	blue	0.656434256	GO:0090407.organophosphate biosynthetic process	Up	E12.5
539	GO:0046824	positive regulation of nucleocytoplasmic...	74	1	0.12	1	blue	0.22881869	GO:0046824.positive regulation of nucleocytoplasmic...	Up	E12.5
540	GO:0045995	regulation of embryonic development	120	1	0.2	1	blue	0.206450877	GO:0045995.regulation of embryonic development	Up	E12.5
541	GO:1901700	response to oxygen-containing compound	1206	2	1.96	1	blue	0.008267616	GO:1901700.response to oxygen-containing compound	Up	E12.5
542	GO:1901701	cellular response to oxygen-containing c...	894	1	1.45	1	blue	-0.10433666	GO:1901701.cellular response to oxygen-containing c...	Up	E12.5
543	GO:0061458	reproductive system development	407	2	0.66	1	blue	0.306552869	GO:0061458.reproductive system development	Up	E12.5
544	GO:1990089	response to nerve growth factor	34	1	0.06	1	blue	0.245825116	GO:1990089.response to nerve growth factor	Up	E12.5
545	GO:0006807	nitrogen compound metabolic process	7519	17	12.22	1	blue	0.353418381	GO:0006807.nitrogen compound metabolic process	Up	E12.5
546	GO:0005975	carbohydrate metabolic process	471	4	0.77	1	blue	0.641353683	GO:0005975.carbohydrate metabolic process	Up	E12.5
547	GO:0005976	polysaccharide metabolic process	106	1	0.17	1	blue	0.21479822	GO:0005976.polysaccharide metabolic process	Up	E12.5
548	GO:0005977	glycogen metabolic process	74	1	0.12	1	blue	0.22881869	GO:0005977.glycogen metabolic process	Up	E12.5
549	GO:0071103	DNA conformation change	186	1	0.3	1	blue	0.178970141	GO:0071103.DNA conformation change	Up	E12.5
550	GO:0005978	glycogen biosynthetic process	42	1	0.07	1	blue	0.242976753	GO:0005978.glycogen biosynthetic process	Up	E12.5
551	GO:0045785	positive regulation of cell adhesion	356	2	0.58	1	blue	0.3270898	GO:0045785.positive regulation of cell adhesion	Up	E12.5
552	GO:0045786	negative regulation of cell cycle	429	1	0.7	1	blue	0.074000581	GO:0045786.negative regulation of cell cycle	Up	E12.5
553	GO:0045787	positive regulation of cell cycle	344	2	0.56	1	blue	0.332270039	GO:0045787.positive regulation of cell cycle	Up	E12.5
554	GO:0048608	reproductive structure development	404	2	0.66	1	blue	0.306552869	GO:0048608.reproductive structure development	Up	E12.5
555	GO:0048609	multicellular organismal reproductive pr...	644	4	1.05	1	blue	0.572989859	GO:0048609.multicellular organismal reproductive pr...	Up	E12.5
556	GO:0051817	modification of morphology or physiology...	81	1	0.13	1	blue	0.226003675	GO:0051817.modification of morphology or physiology...	Up	E12.5
557	GO:0010463	mesenchymal cell proliferation	54	1	0.09	1	blue	0.237296844	GO:0010463.mesenchymal cell proliferation	Up	E12.5
558	GO:0000375	RNA splicing, via transesterification re...	231	1	0.38	1	blue	0.157356328	GO:0000375.RNA splicing, via transesterification re...	Up	E12.5
559	GO:0010464	regulation of mesenchymal cell prolifera...	45	1	0.07	1	blue	0.242976753	GO:0010464.regulation of mesenchymal cell prolifera...	Up	E12.5
560	GO:0035107	appendage morphogenesis	156	2	0.25	1	blue	0.415037499	GO:0035107.appendage morphogenesis	Up	E12.5
561	GO:0035108	limb morphogenesis	156	2	0.25	1	blue	0.415037499	GO:0035108.limb morphogenesis	Up	E12.5
562	GO:0000377	RNA splicing, via transesterification re...	231	1	0.38	1	blue	0.157356328	GO:0000377.RNA splicing, via transesterification re...	Up	E12.5
563	GO:0010467	gene expression	4164	11	6.77	1	blue	0.442957585	GO:0010467.gene expression	Up	E12.5
564	GO:0010468	regulation of gene expression	3317	10	5.39	1	blue	0.529766846	GO:0010468.regulation of gene expression	Up	E12.5
565	GO:0031400	negative regulation of protein modificat...	538	2	0.87	1	blue	0.253994419	GO:0031400.negative regulation of protein modificat...	Up	E12.5
566	GO:0031401	positive regulation of protein modificat...	1090	4	1.77	1	blue	0.410769168	GO:0031401.positive regulation of protein modificat...	Up	E12.5
567	GO:0070887	cellular response to chemical stimulus	2328	6	3.78	1	blue	0.325210679	GO:0070887.cellular response to chemical stimulus	Up	E12.5
568	GO:0045778	positive regulation of ossification	97	1	0.16	1	blue	0.217591435	GO:0045778.positive regulation of ossification	Up	E12.5
569	GO:0006366	transcription by RNA polymerase II	1815	8	2.95	1	blue	0.709484858	GO:0006366.transcription by RNA polymerase II	Up	E12.5
570	GO:0022411	cellular component disassembly	334	1	0.54	1	blue	0.115076524	GO:0022411.cellular component disassembly	Up	E12.5
571	GO:0022412	cellular process involved in reproductio...	305	2	0.5	1	blue	0.347923303	GO:0022412.cellular process involved in reproductio...	Up	E12.5
572	GO:0015849	organic acid transport	246	1	0.4	1	blue	0.152003093	GO:0015849.organic acid transport	Up	E12.5
573	GO:0070873	regulation of glycogen metabolic process	33	1	0.05	1	blue	0.248679113	GO:0070873.regulation of glycogen metabolic process	Up	E12.5
574	GO:0022414	reproductive process	1125	5	1.83	1	blue	0.550042516	GO:0022414.reproductive process	Up	E12.5
575	GO:0019538	protein metabolic process	4452	9	7.24	1	blue	0.193823269	GO:0019538.protein metabolic process	Up	E12.5
576	GO:0006351	transcription, DNA-templated	2581	9	4.19	1	blue	0.607290061	GO:0006351.transcription, DNA-templated	Up	E12.5
577	GO:0006352	DNA-templated transcription, initiation	89	1	0.14	1	blue	0.223194141	GO:0006352.DNA-templated transcription, initiation	Up	E12.5
578	GO:0006355	regulation of transcription, DNA-templat...	2491	9	4.05	1	blue	0.62943713	GO:0006355.regulation of transcription, DNA-templat...	Up	E12.5
579	GO:0007420	brain development	607	5	0.99	1	blue	0.739372092	GO:0007420.brain development	Up	E12.5
580	GO:0015833	peptide transport	1635	4	2.66	1	blue	0.232580609	GO:0015833.peptide transport	Up	E12.5
581	GO:0042981	regulation of apoptotic process	1381	3	2.24	1	blue	0.144010303	GO:0042981.regulation of apoptotic process	Up	E12.5
582	GO:0007423	sensory organ development	516	6	0.84	1	blue	0.91346325	GO:0007423.sensory organ development	Up	E12.5
583	GO:0035050	embryonic heart tube development	75	1	0.12	1	blue	0.22881869	GO:0035050.embryonic heart tube development	Up	E12.5
584	GO:0099622	cardiac muscle cell membrane repolarizat...	29	1	0.05	1	blue	0.248679113	GO:0099622.cardiac muscle cell membrane repolarizat...	Up	E12.5
585	GO:0033993	response to lipid	609	3	0.99	1	blue	0.417443997	GO:0033993.response to lipid	Up	E12.5
586	GO:0035295	tube development	1033	7	1.68	1	blue	0.845114398	GO:0035295.tube development	Up	E12.5
587	GO:0046390	ribose phosphate biosynthetic process	206	3	0.33	1	blue	0.585864467	GO:0046390.ribose phosphate biosynthetic process	Up	E12.5
588	GO:0007416	synapse assembly	162	1	0.26	1	blue	0.189899701	GO:0007416.synapse assembly	Up	E12.5
589	GO:0007417	central nervous system development	813	5	1.32	1	blue	0.662003536	GO:0007417.central nervous system development	Up	E12.5
590	GO:0018212	peptidyl-tyrosine modification	278	1	0.45	1	blue	0.138706271	GO:0018212.peptidyl-tyrosine modification	Up	E12.5
591	GO:0046394	carboxylic acid biosynthetic process	299	3	0.49	1	blue	0.543193851	GO:0046394.carboxylic acid biosynthetic process	Up	E12.5
592	GO:0061440	kidney vasculature development	24	1	0.04	1	blue	0.251538767	GO:0061440.kidney vasculature development	Up	E12.5
593	GO:2001233	regulation of apoptotic signaling pathwa...	385	1	0.63	1	blue	0.091827578	GO:2001233.regulation of apoptotic signaling pathwa...	Up	E12.5
594	GO:0061448	connective tissue development	252	3	0.41	1	blue	0.564371406	GO:0061448.connective tissue development	Up	E12.5
595	GO:2001234	negative regulation of apoptotic signali...	211	1	0.34	1	blue	0.168122759	GO:2001234.negative regulation of apoptotic signali...	Up	E12.5
596	GO:1904062	regulation of cation transmembrane trans...	300	1	0.49	1	blue	0.128156351	GO:1904062.regulation of cation transmembrane trans...	Up	E12.5
597	GO:0032268	regulation of cellular protein metabolic...	2197	6	3.57	1	blue	0.360136414	GO:0032268.regulation of cellular protein metabolic...	Up	E12.5
598	GO:1904063	negative regulation of cation transmembr...	74	1	0.12	1	blue	0.22881869	GO:1904063.negative regulation of cation transmembr...	Up	E12.5
599	GO:2001236	regulation of extrinsic apoptotic signal...	152	1	0.25	1	blue	0.192645078	GO:2001236.regulation of extrinsic apoptotic signal...	Up	E12.5
600	GO:0032269	negative regulation of cellular protein ...	881	3	1.43	1	blue	0.315181262	GO:0032269.negative regulation of cellular protein ...	Up	E12.5
601	GO:1904064	positive regulation of cation transmembr...	137	1	0.22	1	blue	0.200912694	GO:1904064.positive regulation of cation transmembr...	Up	E12.5
602	GO:2001237	negative regulation of extrinsic apoptot...	88	1	0.14	1	blue	0.223194141	GO:2001237.negative regulation of extrinsic apoptot...	Up	E12.5
603	GO:2001239	regulation of extrinsic apoptotic signal...	43	1	0.07	1	blue	0.242976753	GO:2001239.regulation of extrinsic apoptotic signal...	Up	E12.5
604	GO:0070848	response to growth factor	566	2	0.92	1	blue	0.241757746	GO:0070848.response to growth factor	Up	E12.5
605	GO:0006323	DNA packaging	145	1	0.24	1	blue	0.195395689	GO:0006323.DNA packaging	Up	E12.5
606	GO:2000377	regulation of reactive oxygen species me...	171	1	0.28	1	blue	0.184424571	GO:2000377.regulation of reactive oxygen species me...	Up	E12.5
607	GO:0006325	chromatin organization	660	2	1.07	1	blue	0.205658406	GO:0006325.chromatin organization	Up	E12.5
608	GO:0023061	signal release	467	2	0.76	1	blue	0.28128611	GO:0023061.signal release	Up	E12.5
609	GO:0061437	renal system vasculature development	24	1	0.04	1	blue	0.251538767	GO:0061437.renal system vasculature development	Up	E12.5
610	GO:1901861	regulation of muscle tissue development	152	2	0.25	1	blue	0.415037499	GO:1901861.regulation of muscle tissue development	Up	E12.5
611	GO:1901863	positive regulation of muscle tissue dev...	78	1	0.13	1	blue	0.226003675	GO:1901863.positive regulation of muscle tissue dev...	Up	E12.5
612	GO:0032259	methylation	317	1	0.52	1	blue	0.120294234	GO:0032259.methylation	Up	E12.5
613	GO:0008104	protein localization	2360	5	3.84	1	blue	0.177881725	GO:0008104.protein localization	Up	E12.5
614	GO:0022610	biological adhesion	1144	5	1.86	1	blue	0.543719518	GO:0022610.biological adhesion	Up	E12.5
615	GO:0070838	divalent metal ion transport	404	2	0.66	1	blue	0.306552869	GO:0070838.divalent metal ion transport	Up	E12.5
616	GO:0022612	gland morphogenesis	136	1	0.22	1	blue	0.200912694	GO:0022612.gland morphogenesis	Up	E12.5
617	GO:0099633	protein localization to postsynaptic spe...	29	1	0.05	1	blue	0.248679113	GO:0099633.protein localization to postsynaptic spe...	Up	E12.5
618	GO:0035264	multicellular organism growth	196	1	0.32	1	blue	0.173536255	GO:0035264.multicellular organism growth	Up	E12.5
619	GO:0023051	regulation of signaling	2898	8	4.71	1	blue	0.420968422	GO:0023051.regulation of signaling	Up	E12.5
620	GO:0023052	signaling	4559	13	7.41	1	blue	0.536493791	GO:0023052.signaling	Up	E12.5
621	GO:0045926	negative regulation of growth	257	1	0.42	1	blue	0.146669649	GO:0045926.negative regulation of growth	Up	E12.5
622	GO:0045927	positive regulation of growth	278	1	0.45	1	blue	0.138706271	GO:0045927.positive regulation of growth	Up	E12.5
623	GO:0022402	cell cycle process	1027	3	1.67	1	blue	0.262313239	GO:0022402.cell cycle process	Up	E12.5
624	GO:0023056	positive regulation of signaling	1563	4	2.54	1	blue	0.255360478	GO:0023056.positive regulation of signaling	Up	E12.5
625	GO:0023057	negative regulation of signaling	1245	4	2.02	1	blue	0.358453971	GO:0023057.negative regulation of signaling	Up	E12.5
626	GO:0046364	monosaccharide biosynthetic process	71	1	0.12	1	blue	0.22881869	GO:0046364.monosaccharide biosynthetic process	Up	E12.5
627	GO:0052472	modulation by host of symbiont transcrip...	23	1	0.04	1	blue	0.251538767	GO:0052472.modulation by host of symbiont transcrip...	Up	E12.5
628	GO:0046365	monosaccharide catabolic process	30	1	0.05	1	blue	0.248679113	GO:0046365.monosaccharide catabolic process	Up	E12.5
629	GO:0022407	regulation of cell-cell adhesion	322	2	0.52	1	blue	0.342686655	GO:0022407.regulation of cell-cell adhesion	Up	E12.5
630	GO:0022408	negative regulation of cell-cell adhesio...	153	1	0.25	1	blue	0.192645078	GO:0022408.negative regulation of cell-cell adhesio...	Up	E12.5
631	GO:0022409	positive regulation of cell-cell adhesio...	191	2	0.31	1	blue	0.398643061	GO:0022409.positive regulation of cell-cell adhesio...	Up	E12.5
632	GO:0032270	positive regulation of cellular protein ...	1383	4	2.25	1	blue	0.311944006	GO:0032270.positive regulation of cellular protein ...	Up	E12.5
633	GO:0000302	response to reactive oxygen species	184	1	0.3	1	blue	0.178970141	GO:0000302.response to reactive oxygen species	Up	E12.5
634	GO:0045913	positive regulation of carbohydrate meta...	76	1	0.12	1	blue	0.22881869	GO:0045913.positive regulation of carbohydrate meta...	Up	E12.5
635	GO:0048144	fibroblast proliferation	101	1	0.16	1	blue	0.217591435	GO:0048144.fibroblast proliferation	Up	E12.5
636	GO:0019693	ribose phosphate metabolic process	383	4	0.62	1	blue	0.679354871	GO:0019693.ribose phosphate metabolic process	Up	E12.5
637	GO:0048145	regulation of fibroblast proliferation	99	1	0.16	1	blue	0.217591435	GO:0048145.regulation of fibroblast proliferation	Up	E12.5
638	GO:0017144	drug metabolic process	551	5	0.9	1	blue	0.76121314	GO:0017144.drug metabolic process	Up	E12.5
639	GO:0044419	interspecies interaction between organis...	328	1	0.53	1	blue	0.11768302	GO:0044419.interspecies interaction between organis...	Up	E12.5
640	GO:0098727	maintenance of cell number	158	3	0.26	1	blue	0.6049372	GO:0098727.maintenance of cell number	Up	E12.5
641	GO:0007610	behavior	642	1	1.04	1	blue	-0.009586049	GO:0007610.behavior	Up	E12.5
642	GO:0007611	learning or memory	275	1	0.45	1	blue	0.138706271	GO:0007611.learning or memory	Up	E12.5
643	GO:0061614	pri-miRNA transcription by RNA polymeras...	47	1	0.08	1	blue	0.240134004	GO:0061614.pri-miRNA transcription by RNA polymeras...	Up	E12.5
644	GO:0010675	regulation of cellular carbohydrate meta...	137	1	0.22	1	blue	0.200912694	GO:0010675.regulation of cellular carbohydrate meta...	Up	E12.5
645	GO:0051592	response to calcium ion	118	1	0.19	1	blue	0.209227962	GO:0051592.response to calcium ion	Up	E12.5
646	GO:0010676	positive regulation of cellular carbohyd...	59	1	0.1	1	blue	0.234465254	GO:0010676.positive regulation of cellular carbohyd...	Up	E12.5
647	GO:0035282	segmentation	106	1	0.17	1	blue	0.21479822	GO:0035282.segmentation	Up	E12.5
648	GO:0060993	kidney morphogenesis	89	2	0.14	1	blue	0.445586563	GO:0060993.kidney morphogenesis	Up	E12.5
649	GO:0007405	neuroblast proliferation	67	1	0.11	1	blue	0.23163921	GO:0007405.neuroblast proliferation	Up	E12.5
650	GO:0021510	spinal cord development	91	1	0.15	1	blue	0.220390068	GO:0021510.spinal cord development	Up	E12.5
651	GO:0021511	spinal cord patterning	25	1	0.04	1	blue	0.251538767	GO:0021511.spinal cord patterning	Up	E12.5
652	GO:0007409	axonogenesis	443	3	0.72	1	blue	0.483984853	GO:0007409.axonogenesis	Up	E12.5
653	GO:0021515	cell differentiation in spinal cord	50	1	0.08	1	blue	0.240134004	GO:0021515.cell differentiation in spinal cord	Up	E12.5
654	GO:0061647	histone H3-K9 modification	45	1	0.07	1	blue	0.242976753	GO:0061647.histone H3-K9 modification	Up	E12.5
655	GO:0021517	ventral spinal cord development	47	1	0.08	1	blue	0.240134004	GO:0021517.ventral spinal cord development	Up	E12.5
656	GO:0035270	endocrine system development	113	2	0.18	1	blue	0.434402824	GO:0035270.endocrine system development	Up	E12.5
657	GO:0001763	morphogenesis of a branching structure	225	2	0.37	1	blue	0.382432834	GO:0001763.morphogenesis of a branching structure	Up	E12.5
658	GO:0010628	positive regulation of gene expression	1755	8	2.85	1	blue	0.727747064	GO:0010628.positive regulation of gene expression	Up	E12.5
659	GO:0010629	negative regulation of gene expression	1558	5	2.53	1	blue	0.40927823	GO:0010629.negative regulation of gene expression	Up	E12.5
660	GO:0006520	cellular amino acid metabolic process	237	1	0.39	1	blue	0.154677228	GO:0006520.cellular amino acid metabolic process	Up	E12.5
661	GO:0098742	cell-cell adhesion via plasma-membrane a...	181	1	0.29	1	blue	0.181694778	GO:0098742.cell-cell adhesion via plasma-membrane a...	Up	E12.5
662	GO:0045934	negative regulation of nucleobase-contai...	1278	4	2.08	1	blue	0.346175641	GO:0045934.negative regulation of nucleobase-contai...	Up	E12.5
663	GO:0045935	positive regulation of nucleobase-contai...	1649	8	2.68	1	blue	0.759333407	GO:0045935.positive regulation of nucleobase-contai...	Up	E12.5
664	GO:0045936	negative regulation of phosphate metabol...	517	1	0.84	1	blue	0.038994132	GO:0045936.negative regulation of phosphate metabol...	Up	E12.5
665	GO:0045937	positive regulation of phosphate metabol...	984	4	1.6	1	blue	0.447458977	GO:0045937.positive regulation of phosphate metabol...	Up	E12.5
666	GO:0021543	pallium development	155	2	0.25	1	blue	0.415037499	GO:0021543.pallium development	Up	E12.5
667	GO:1902531	regulation of intracellular signal trans...	1494	4	2.43	1	blue	0.276562791	GO:1902531.regulation of intracellular signal trans...	Up	E12.5
668	GO:1902532	negative regulation of intracellular sig...	483	1	0.79	1	blue	0.051399153	GO:1902532.negative regulation of intracellular sig...	Up	E12.5
669	GO:1902533	positive regulation of intracellular sig...	867	3	1.41	1	blue	0.319675643	GO:1902533.positive regulation of intracellular sig...	Up	E12.5
670	GO:1904018	positive regulation of vasculature devel...	184	2	0.3	1	blue	0.401362562	GO:1904018.positive regulation of vasculature devel...	Up	E12.5
671	GO:0021549	cerebellum development	102	1	0.17	1	blue	0.21479822	GO:0021549.cerebellum development	Up	E12.5
672	GO:0031175	neuron projection development	1027	5	1.67	1	blue	0.584241333	GO:0031175.neuron projection development	Up	E12.5
673	GO:0023014	signal transduction by protein phosphory...	742	2	1.21	1	blue	0.172761654	GO:0023014.signal transduction by protein phosphory...	Up	E12.5
674	GO:0046323	glucose import	65	1	0.11	1	blue	0.23163921	GO:0046323.glucose import	Up	E12.5
675	GO:0045892	negative regulation of transcription, DN...	1070	4	1.74	1	blue	0.41717641	GO:0045892.negative regulation of transcription, DN...	Up	E12.5
676	GO:0021536	diencephalon development	68	2	0.11	1	blue	0.454031631	GO:0021536.diencephalon development	Up	E12.5
677	GO:0010646	regulation of cell communication	2876	8	4.67	1	blue	0.426923828	GO:0010646.regulation of cell communication	Up	E12.5
678	GO:0010647	positive regulation of cell communicatio...	1556	4	2.53	1	blue	0.257275137	GO:0010647.positive regulation of cell communicatio...	Up	E12.5
679	GO:0022603	regulation of anatomical structure morph...	999	3	1.62	1	blue	0.273168783	GO:0022603.regulation of anatomical structure morph...	Up	E12.5
680	GO:0010648	negative regulation of cell communicatio...	1241	4	2.02	1	blue	0.358453971	GO:0010648.negative regulation of cell communicatio...	Up	E12.5
681	GO:0051567	histone H3-K9 methylation	37	1	0.06	1	blue	0.245825116	GO:0051567.histone H3-K9 methylation	Up	E12.5
682	GO:0043583	ear development	216	3	0.35	1	blue	0.580461108	GO:0043583.ear development	Up	E12.5
683	GO:0022607	cellular component assembly	2543	5	4.13	1	blue	0.131313235	GO:0022607.cellular component assembly	Up	E12.5
684	GO:0010631	epithelial cell migration	274	1	0.45	1	blue	0.138706271	GO:0010631.epithelial cell migration	Up	E12.5
685	GO:0010632	regulation of epithelial cell migration	218	1	0.35	1	blue	0.165423609	GO:0010632.regulation of epithelial cell migration	Up	E12.5
686	GO:1900180	regulation of protein localization to nu...	125	1	0.2	1	blue	0.206450877	GO:1900180.regulation of protein localization to nu...	Up	E12.5
687	GO:0071241	cellular response to inorganic substance	176	1	0.29	1	blue	0.181694778	GO:0071241.cellular response to inorganic substance	Up	E12.5
688	GO:0090130	tissue migration	278	1	0.45	1	blue	0.138706271	GO:0090130.tissue migration	Up	E12.5
689	GO:0060711	labyrinthine layer development	55	1	0.09	1	blue	0.237296844	GO:0060711.labyrinthine layer development	Up	E12.5
690	GO:1900182	positive regulation of protein localizat...	82	1	0.13	1	blue	0.226003675	GO:1900182.positive regulation of protein localizat...	Up	E12.5
691	GO:0090132	epithelium migration	276	1	0.45	1	blue	0.138706271	GO:0090132.epithelium migration	Up	E12.5
692	GO:0062012	regulation of small molecule metabolic p...	304	1	0.49	1	blue	0.128156351	GO:0062012.regulation of small molecule metabolic p...	Up	E12.5
693	GO:0010638	positive regulation of organelle organiz...	570	1	0.93	1	blue	0.016930396	GO:0010638.positive regulation of organelle organiz...	Up	E12.5
694	GO:0001775	cell activation	754	4	1.23	1	blue	0.530692838	GO:0001775.cell activation	Up	E12.5
695	GO:0062013	positive regulation of small molecule me...	131	1	0.21	1	blue	0.203679128	GO:0062013.positive regulation of small molecule me...	Up	E12.5
696	GO:0010639	negative regulation of organelle organiz...	371	1	0.6	1	blue	0.099535674	GO:0010639.negative regulation of organelle organiz...	Up	E12.5
697	GO:1903169	regulation of calcium ion transmembrane ...	131	1	0.21	1	blue	0.203679128	GO:1903169.regulation of calcium ion transmembrane ...	Up	E12.5
698	GO:0042866	pyruvate biosynthetic process	75	3	0.12	1	blue	0.64385619	GO:0042866.pyruvate biosynthetic process	Up	E12.5
699	GO:0044403	symbiont process	314	1	0.51	1	blue	0.122910182	GO:0044403.symbiont process	Up	E12.5
700	GO:0071248	cellular response to metal ion	143	1	0.23	1	blue	0.198151554	GO:0071248.cellular response to metal ion	Up	E12.5
701	GO:0034599	cellular response to oxidative stress	248	1	0.4	1	blue	0.152003093	GO:0034599.cellular response to oxidative stress	Up	E12.5
702	GO:0008015	blood circulation	416	1	0.68	1	blue	0.079071571	GO:0008015.blood circulation	Up	E12.5
703	GO:0008016	regulation of heart contraction	164	1	0.27	1	blue	0.187159539	GO:0008016.regulation of heart contraction	Up	E12.5
704	GO:0048066	developmental pigmentation	48	1	0.08	1	blue	0.240134004	GO:0048066.developmental pigmentation	Up	E12.5
705	GO:0009306	protein secretion	484	1	0.79	1	blue	0.051399153	GO:0009306.protein secretion	Up	E12.5
706	GO:0070371	ERK1 and ERK2 cascade	315	1	0.51	1	blue	0.122910182	GO:0070371.ERK1 and ERK2 cascade	Up	E12.5
707	GO:0070372	regulation of ERK1 and ERK2 cascade	296	1	0.48	1	blue	0.130786608	GO:0070372.regulation of ERK1 and ERK2 cascade	Up	E12.5
708	GO:0043523	regulation of neuron apoptotic process	260	1	0.42	1	blue	0.146669649	GO:0043523.regulation of neuron apoptotic process	Up	E12.5
709	GO:0019438	aromatic compound biosynthetic process	3037	13	4.94	1	blue	0.85667915	GO:0019438.aromatic compound biosynthetic process	Up	E12.5
710	GO:0019439	aromatic compound catabolic process	423	3	0.69	1	blue	0.491571347	GO:0019439.aromatic compound catabolic process	Up	E12.5
711	GO:0090092	regulation of transmembrane receptor pro...	212	1	0.34	1	blue	0.168122759	GO:0090092.regulation of transmembrane receptor pro...	Up	E12.5
712	GO:0019674	NAD metabolic process	41	1	0.07	1	blue	0.242976753	GO:0019674.NAD metabolic process	Up	E12.5
713	GO:0099172	presynapse organization	51	1	0.08	1	blue	0.240134004	GO:0099172.presynapse organization	Up	E12.5
714	GO:0035239	tube morphogenesis	841	6	1.37	1	blue	0.788138246	GO:0035239.tube morphogenesis	Up	E12.5
715	GO:0008283	cell proliferation	1761	6	2.86	1	blue	0.484902306	GO:0008283.cell proliferation	Up	E12.5
716	GO:0099174	regulation of presynapse organization	36	1	0.06	1	blue	0.245825116	GO:0099174.regulation of presynapse organization	Up	E12.5
717	GO:0008284	positive regulation of cell proliferatio...	859	6	1.4	1	blue	0.781359714	GO:0008284.positive regulation of cell proliferatio...	Up	E12.5
718	GO:0045861	negative regulation of proteolysis	258	1	0.42	1	blue	0.146669649	GO:0045861.negative regulation of proteolysis	Up	E12.5
719	GO:0051338	regulation of transferase activity	789	2	1.28	1	blue	0.156590363	GO:0051338.regulation of transferase activity	Up	E12.5
720	GO:0014070	response to organic cyclic compound	599	3	0.97	1	blue	0.422269069	GO:0014070.response to organic cyclic compound	Up	E12.5
721	GO:0030900	forebrain development	371	4	0.6	1	blue	0.684498174	GO:0030900.forebrain development	Up	E12.5
722	GO:0030902	hindbrain development	161	2	0.26	1	blue	0.412292123	GO:0030902.hindbrain development	Up	E12.5
723	GO:0014074	response to purine-containing compound	98	1	0.16	1	blue	0.217591435	GO:0014074.response to purine-containing compound	Up	E12.5
724	GO:0042886	amide transport	1653	4	2.69	1	blue	0.226941403	GO:0042886.amide transport	Up	E12.5
725	GO:0007162	negative regulation of cell adhesion	242	1	0.39	1	blue	0.154677228	GO:0007162.negative regulation of cell adhesion	Up	E12.5
726	GO:0007163	establishment or maintenance of cell pol...	205	1	0.33	1	blue	0.170826968	GO:0007163.establishment or maintenance of cell pol...	Up	E12.5
727	GO:0007165	signal transduction	4127	11	6.71	1	blue	0.450330829	GO:0007165.signal transduction	Up	E12.5
728	GO:0007167	enzyme linked receptor protein signaling...	797	2	1.3	1	blue	0.152003093	GO:0007167.enzyme linked receptor protein signaling...	Up	E12.5
729	GO:0090100	positive regulation of transmembrane rec...	98	1	0.16	1	blue	0.217591435	GO:0090100.positive regulation of transmembrane rec...	Up	E12.5
730	GO:0010604	positive regulation of macromolecule met...	2864	10	4.65	1	blue	0.636361653	GO:0010604.positive regulation of macromolecule met...	Up	E12.5
731	GO:0010605	negative regulation of macromolecule met...	2236	6	3.63	1	blue	0.350071059	GO:0010605.negative regulation of macromolecule met...	Up	E12.5
732	GO:0045859	regulation of protein kinase activity	620	1	1.01	1	blue	-0.00240249	GO:0045859.regulation of protein kinase activity	Up	E12.5
733	GO:0007154	cell communication	4600	13	7.48	1	blue	0.528378972	GO:0007154.cell communication	Up	E12.5
734	GO:0007155	cell adhesion	1132	5	1.84	1	blue	0.54793177	GO:0007155.cell adhesion	Up	E12.5
735	GO:0043549	regulation of kinase activity	680	1	1.11	1	blue	-0.026209879	GO:0043549.regulation of kinase activity	Up	E12.5
736	GO:0007159	leukocyte cell-cell adhesion	252	2	0.41	1	blue	0.371726328	GO:0007159.leukocyte cell-cell adhesion	Up	E12.5
737	GO:0006508	proteolysis	1340	2	2.18	1	blue	-0.036628922	GO:0006508.proteolysis	Up	E12.5
738	GO:1902692	regulation of neuroblast proliferation	38	1	0.06	1	blue	0.245825116	GO:1902692.regulation of neuroblast proliferation	Up	E12.5
739	GO:0031099	regeneration	123	1	0.2	1	blue	0.206450877	GO:0031099.regeneration	Up	E12.5
740	GO:0014013	regulation of gliogenesis	139	2	0.23	1	blue	0.420543976	GO:0014013.regulation of gliogenesis	Up	E12.5
741	GO:0014014	negative regulation of gliogenesis	53	2	0.09	1	blue	0.459689266	GO:0014014.negative regulation of gliogenesis	Up	E12.5
742	GO:0014015	positive regulation of gliogenesis	78	1	0.13	1	blue	0.226003675	GO:0014015.positive regulation of gliogenesis	Up	E12.5
743	GO:0051302	regulation of cell division	143	1	0.23	1	blue	0.198151554	GO:0051302.regulation of cell division	Up	E12.5
744	GO:0008213	protein alkylation	167	1	0.27	1	blue	0.187159539	GO:0008213.protein alkylation	Up	E12.5
745	GO:0008214	protein dealkylation	29	2	0.05	1	blue	0.471071534	GO:0008214.protein dealkylation	Up	E12.5
746	GO:0070585	protein localization to mitochondrion	91	1	0.15	1	blue	0.220390068	GO:0070585.protein localization to mitochondrion	Up	E12.5
747	GO:0090068	positive regulation of cell cycle proces...	235	1	0.38	1	blue	0.157356328	GO:0090068.positive regulation of cell cycle proces...	Up	E12.5
748	GO:0031102	neuron projection regeneration	57	1	0.09	1	blue	0.237296844	GO:0031102.neuron projection regeneration	Up	E12.5
749	GO:0030856	regulation of epithelial cell differenti...	128	1	0.21	1	blue	0.203679128	GO:0030856.regulation of epithelial cell differenti...	Up	E12.5
750	GO:1903115	regulation of actin filament-based movem...	43	1	0.07	1	blue	0.242976753	GO:1903115.regulation of actin filament-based movem...	Up	E12.5
751	GO:0070588	calcium ion transmembrane transport	232	1	0.38	1	blue	0.157356328	GO:0070588.calcium ion transmembrane transport	Up	E12.5
752	GO:1901360	organic cyclic compound metabolic proces...	4610	14	7.49	1	blue	0.605225942	GO:1901360.organic cyclic compound metabolic proces...	Up	E12.5
753	GO:0008219	cell death	1878	4	3.05	1	blue	0.160936218	GO:0008219.cell death	Up	E12.5
754	GO:1901361	organic cyclic compound catabolic proces...	445	3	0.72	1	blue	0.483984853	GO:1901361.organic cyclic compound catabolic proces...	Up	E12.5
755	GO:0016192	vesicle-mediated transport	1254	2	2.04	1	blue	-0.008220507	GO:0016192.vesicle-mediated transport	Up	E12.5
756	GO:0006464	cellular protein modification process	3086	7	5.02	1	blue	0.260151897	GO:0006464.cellular protein modification process	Up	E12.5
757	GO:1901362	organic cyclic compound biosynthetic pro...	3128	13	5.08	1	blue	0.836501268	GO:1901362.organic cyclic compound biosynthetic pro...	Up	E12.5
758	GO:0000422	autophagy of mitochondrion	66	1	0.11	1	blue	0.23163921	GO:0000422.autophagy of mitochondrion	Up	E12.5
759	GO:0006468	protein phosphorylation	1625	4	2.64	1	blue	0.236352363	GO:0006468.protein phosphorylation	Up	E12.5
760	GO:0046546	development of primary male sexual chara...	108	1	0.18	1	blue	0.212010403	GO:0046546.development of primary male sexual chara...	Up	E12.5
761	GO:0098900	regulation of action potential	55	1	0.09	1	blue	0.237296844	GO:0098900.regulation of action potential	Up	E12.5
762	GO:0019637	organophosphate metabolic process	825	4	1.34	1	blue	0.505442161	GO:0019637.organophosphate metabolic process	Up	E12.5
763	GO:0007178	transmembrane receptor protein serine/th...	317	2	0.52	1	blue	0.342686655	GO:0007178.transmembrane receptor protein serine/th...	Up	E12.5
764	GO:0014031	mesenchymal cell development	90	1	0.15	1	blue	0.220390068	GO:0014031.mesenchymal cell development	Up	E12.5
765	GO:0014033	neural crest cell differentiation	92	1	0.15	1	blue	0.220390068	GO:0014033.neural crest cell differentiation	Up	E12.5
766	GO:0031060	regulation of histone methylation	71	1	0.12	1	blue	0.22881869	GO:0031060.regulation of histone methylation	Up	E12.5
767	GO:1903131	mononuclear cell differentiation	24	1	0.04	1	blue	0.251538767	GO:1903131.mononuclear cell differentiation	Up	E12.5
768	GO:0090087	regulation of peptide transport	646	3	1.05	1	blue	0.403064858	GO:0090087.regulation of peptide transport	Up	E12.5
769	GO:0006482	protein demethylation	29	2	0.05	1	blue	0.471071534	GO:0006482.protein demethylation	Up	E12.5
770	GO:1901380	negative regulation of potassium ion tra...	25	1	0.04	1	blue	0.251538767	GO:1901380.negative regulation of potassium ion tra...	Up	E12.5
771	GO:0030879	mammary gland development	130	1	0.21	1	blue	0.203679128	GO:0030879.mammary gland development	Up	E12.5
772	GO:0065007	biological regulation	9070	18	14.74	1	blue	0.220511871	GO:0065007.biological regulation	Up	E12.5
773	GO:0012501	programmed cell death	1732	4	2.81	1	blue	0.204602453	GO:0012501.programmed cell death	Up	E12.5
774	GO:0065008	regulation of biological quality	3414	9	5.55	1	blue	0.408183828	GO:0065008.regulation of biological quality	Up	E12.5
775	GO:0065009	regulation of molecular function	2217	7	3.6	1	blue	0.480625841	GO:0065009.regulation of molecular function	Up	E12.5
776	GO:0001944	vasculature development	692	6	1.12	1	blue	0.845899966	GO:0001944.vasculature development	Up	E12.5
777	GO:0048285	organelle fission	429	1	0.7	1	blue	0.074000581	GO:0048285.organelle fission	Up	E12.5
778	GO:0031056	regulation of histone modification	145	1	0.24	1	blue	0.195395689	GO:0031056.regulation of histone modification	Up	E12.5
779	GO:0031057	negative regulation of histone modificat...	42	1	0.07	1	blue	0.242976753	GO:0031057.negative regulation of histone modificat...	Up	E12.5
780	GO:0046496	nicotinamide nucleotide metabolic proces...	136	3	0.22	1	blue	0.615950193	GO:0046496.nicotinamide nucleotide metabolic proces...	Up	E12.5
781	GO:0045844	positive regulation of striated muscle t...	77	1	0.13	1	blue	0.226003675	GO:0045844.positive regulation of striated muscle t...	Up	E12.5
782	GO:0017038	protein import	214	1	0.35	1	blue	0.165423609	GO:0017038.protein import	Up	E12.5
783	GO:0001932	regulation of protein phosphorylation	1260	4	2.05	1	blue	0.352301744	GO:0001932.regulation of protein phosphorylation	Up	E12.5
784	GO:0006479	protein methylation	167	1	0.27	1	blue	0.187159539	GO:0006479.protein methylation	Up	E12.5
785	GO:0042391	regulation of membrane potential	414	2	0.67	1	blue	0.304006187	GO:0042391.regulation of membrane potential	Up	E12.5
786	GO:0106106	cold-induced thermogenesis	135	1	0.22	1	blue	0.200912694	GO:0106106.cold-induced thermogenesis	Up	E12.5
787	GO:0001934	positive regulation of protein phosphory...	879	4	1.43	1	blue	0.485106264	GO:0001934.positive regulation of protein phosphory...	Up	E12.5
788	GO:0001935	endothelial cell proliferation	139	1	0.23	1	blue	0.198151554	GO:0001935.endothelial cell proliferation	Up	E12.5
789	GO:1901379	regulation of potassium ion transmembran...	80	1	0.13	1	blue	0.226003675	GO:1901379.regulation of potassium ion transmembran...	Up	E12.5
790	GO:0001936	regulation of endothelial cell prolifera...	125	1	0.2	1	blue	0.206450877	GO:0001936.regulation of endothelial cell prolifera...	Up	E12.5
791	GO:1902680	positive regulation of RNA biosynthetic ...	1382	8	2.25	1	blue	0.842458723	GO:1902680.positive regulation of RNA biosynthetic ...	Up	E12.5
792	GO:1990778	protein localization to cell periphery	320	1	0.52	1	blue	0.120294234	GO:1990778.protein localization to cell periphery	Up	E12.5
793	GO:0002376	immune system process	1814	4	2.95	1	blue	0.178970141	GO:0002376.immune system process	Up	E12.5
794	GO:0043467	regulation of generation of precursor me...	105	1	0.17	1	blue	0.21479822	GO:0043467.regulation of generation of precursor me...	Up	E12.5
795	GO:0014009	glial cell proliferation	45	1	0.07	1	blue	0.242976753	GO:0014009.glial cell proliferation	Up	E12.5
796	GO:0032990	cell part morphogenesis	683	3	1.11	1	blue	0.38882762	GO:0032990.cell part morphogenesis	Up	E12.5
797	GO:0061138	morphogenesis of a branching epithelium	206	2	0.33	1	blue	0.393219389	GO:0061138.morphogenesis of a branching epithelium	Up	E12.5
798	GO:1901564	organonitrogen compound metabolic proces...	5185	13	8.43	1	blue	0.422537602	GO:1901564.organonitrogen compound metabolic proces...	Up	E12.5
799	GO:0001890	placenta development	153	1	0.25	1	blue	0.192645078	GO:0001890.placenta development	Up	E12.5
800	GO:1901566	organonitrogen compound biosynthetic pro...	1391	3	2.26	1	blue	0.140030452	GO:1901566.organonitrogen compound biosynthetic pro...	Up	E12.5
801	GO:0001892	embryonic placenta development	104	1	0.17	1	blue	0.21479822	GO:0001892.embryonic placenta development	Up	E12.5
802	GO:0090257	regulation of muscle system process	222	1	0.36	1	blue	0.1627295	GO:0090257.regulation of muscle system process	Up	E12.5
803	GO:1902679	negative regulation of RNA biosynthetic ...	1074	4	1.75	1	blue	0.415037499	GO:1902679.negative regulation of RNA biosynthetic ...	Up	E12.5
804	GO:0032787	monocarboxylic acid metabolic process	440	3	0.72	1	blue	0.483984853	GO:0032787.monocarboxylic acid metabolic process	Up	E12.5
805	GO:0021675	nerve development	75	2	0.12	1	blue	0.451211112	GO:0021675.nerve development	Up	E12.5
806	GO:0043484	regulation of RNA splicing	129	1	0.21	1	blue	0.203679128	GO:0043484.regulation of RNA splicing	Up	E12.5
807	GO:1901342	regulation of vasculature development	311	2	0.51	1	blue	0.345302603	GO:1901342.regulation of vasculature development	Up	E12.5
808	GO:0099054	presynapse assembly	45	1	0.07	1	blue	0.242976753	GO:0099054.presynapse assembly	Up	E12.5
809	GO:0090287	regulation of cellular response to growt...	253	1	0.41	1	blue	0.149333907	GO:0090287.regulation of cellular response to growt...	Up	E12.5
810	GO:0032774	RNA biosynthetic process	2599	9	4.22	1	blue	0.602588171	GO:0032774.RNA biosynthetic process	Up	E12.5
811	GO:0031016	pancreas development	77	1	0.13	1	blue	0.226003675	GO:0031016.pancreas development	Up	E12.5
812	GO:0043473	pigmentation	89	1	0.14	1	blue	0.223194141	GO:0043473.pigmentation	Up	E12.5
813	GO:0090278	negative regulation of peptide hormone s...	62	1	0.1	1	blue	0.234465254	GO:0090278.negative regulation of peptide hormone s...	Up	E12.5
814	GO:0048232	male gamete generation	405	3	0.66	1	blue	0.499197947	GO:0048232.male gamete generation	Up	E12.5
815	GO:0009653	anatomical structure morphogenesis	2427	9	3.94	1	blue	0.647080091	GO:0009653.anatomical structure morphogenesis	Up	E12.5
816	GO:0046483	heterocycle metabolic process	4420	14	7.18	1	blue	0.641485285	GO:0046483.heterocycle metabolic process	Up	E12.5
817	GO:1901575	organic substance catabolic process	1623	3	2.64	1	blue	0.066427362	GO:1901575.organic substance catabolic process	Up	E12.5
818	GO:1901576	organic substance biosynthetic process	4438	14	7.21	1	blue	0.637936218	GO:1901576.organic substance biosynthetic process	Up	E12.5
819	GO:0071772	response to BMP	150	1	0.24	1	blue	0.195395689	GO:0071772.response to BMP	Up	E12.5
820	GO:0042592	homeostatic process	1614	4	2.62	1	blue	0.240134004	GO:0042592.homeostatic process	Up	E12.5
821	GO:0071773	cellular response to BMP stimulus	150	1	0.24	1	blue	0.195395689	GO:0071773.cellular response to BMP stimulus	Up	E12.5
822	GO:0080134	regulation of response to stress	1111	1	1.81	1	blue	-0.182692298	GO:0080134.regulation of response to stress	Up	E12.5
823	GO:0034504	protein localization to nucleus	268	1	0.44	1	blue	0.141355849	GO:0034504.protein localization to nucleus	Up	E12.5
824	GO:0080135	regulation of cellular response to stres...	609	1	0.99	1	blue	0.002406498	GO:0080135.regulation of cellular response to stres...	Up	E12.5
825	GO:0042594	response to starvation	150	3	0.24	1	blue	0.610433188	GO:0042594.response to starvation	Up	E12.5
826	GO:0070509	calcium ion import	72	1	0.12	1	blue	0.22881869	GO:0070509.calcium ion import	Up	E12.5
827	GO:0099072	regulation of postsynaptic membrane neur...	95	1	0.15	1	blue	0.220390068	GO:0099072.regulation of postsynaptic membrane neur...	Up	E12.5
828	GO:0002573	myeloid leukocyte differentiation	181	1	0.29	1	blue	0.181694778	GO:0002573.myeloid leukocyte differentiation	Up	E12.5
829	GO:0061061	muscle structure development	614	3	1	1	blue	0.415037499	GO:0061061.muscle structure development	Up	E12.5
830	GO:0055123	digestive system development	121	2	0.2	1	blue	0.428843299	GO:0055123.digestive system development	Up	E12.5
831	GO:0043412	macromolecule modification	3237	8	5.26	1	blue	0.341480892	GO:0043412.macromolecule modification	Up	E12.5
832	GO:0043414	macromolecule methylation	264	1	0.43	1	blue	0.144010303	GO:0043414.macromolecule methylation	Up	E12.5
833	GO:0002520	immune system development	841	4	1.37	1	blue	0.498631629	GO:0002520.immune system development	Up	E12.5
834	GO:0002521	leukocyte differentiation	448	3	0.73	1	blue	0.481464861	GO:0002521.leukocyte differentiation	Up	E12.5
835	GO:0080090	regulation of primary metabolic process	4593	12	7.46	1	blue	0.448230678	GO:0080090.regulation of primary metabolic process	Up	E12.5
836	GO:0006611	protein export from nucleus	124	1	0.2	1	blue	0.206450877	GO:0006611.protein export from nucleus	Up	E12.5
837	GO:0044092	negative regulation of molecular functio...	865	2	1.41	1	blue	0.127030565	GO:0044092.negative regulation of molecular functio...	Up	E12.5
838	GO:0044093	positive regulation of molecular functio...	1334	5	2.17	1	blue	0.479954976	GO:0044093.positive regulation of molecular functio...	Up	E12.5
839	GO:0061053	somite development	99	1	0.16	1	blue	0.217591435	GO:0061053.somite development	Up	E12.5
840	GO:0035966	response to topologically incorrect prot...	123	1	0.2	1	blue	0.206450877	GO:0035966.response to topologically incorrect prot...	Up	E12.5
841	GO:0046425	regulation of JAK-STAT cascade	90	2	0.15	1	blue	0.44278249	GO:0046425.regulation of JAK-STAT cascade	Up	E12.5
842	GO:0035967	cellular response to topologically incor...	91	1	0.15	1	blue	0.220390068	GO:0035967.cellular response to topologically incor...	Up	E12.5
843	GO:0046427	positive regulation of JAK-STAT cascade	55	1	0.09	1	blue	0.237296844	GO:0046427.positive regulation of JAK-STAT cascade	Up	E12.5
844	GO:0055117	regulation of cardiac muscle contraction	62	1	0.1	1	blue	0.234465254	GO:0055117.regulation of cardiac muscle contraction	Up	E12.5
845	GO:0045595	regulation of cell differentiation	1707	7	2.77	1	blue	0.627047902	GO:0045595.regulation of cell differentiation	Up	E12.5
846	GO:0006403	RNA localization	171	1	0.28	1	blue	0.184424571	GO:0006403.RNA localization	Up	E12.5
847	GO:0045596	negative regulation of cell differentiat...	709	3	1.15	1	blue	0.37941359	GO:0045596.negative regulation of cell differentiat...	Up	E12.5
848	GO:0046661	male sex differentiation	132	1	0.21	1	blue	0.203679128	GO:0046661.male sex differentiation	Up	E12.5
849	GO:0032989	cellular component morphogenesis	1104	4	1.79	1	blue	0.406513427	GO:0032989.cellular component morphogenesis	Up	E12.5
850	GO:0045597	positive regulation of cell differentiat...	1007	5	1.64	1	blue	0.590744853	GO:0045597.positive regulation of cell differentiat...	Up	E12.5
851	GO:0006405	RNA export from nucleus	76	1	0.12	1	blue	0.22881869	GO:0006405.RNA export from nucleus	Up	E12.5
852	GO:0007292	female gamete generation	126	1	0.2	1	blue	0.206450877	GO:0007292.female gamete generation	Up	E12.5
853	GO:0051668	localization within membrane	176	1	0.29	1	blue	0.181694778	GO:0051668.localization within membrane	Up	E12.5
854	GO:0060828	regulation of canonical Wnt signaling pa...	216	1	0.35	1	blue	0.165423609	GO:0060828.regulation of canonical Wnt signaling pa...	Up	E12.5
855	GO:0032970	regulation of actin filament-based proce...	365	1	0.59	1	blue	0.102114218	GO:0032970.regulation of actin filament-based proce...	Up	E12.5
856	GO:0042325	regulation of phosphorylation	1369	4	2.23	1	blue	0.315929354	GO:0042325.regulation of phosphorylation	Up	E12.5
857	GO:0009628	response to abiotic stimulus	884	3	1.44	1	blue	0.312939312	GO:0009628.response to abiotic stimulus	Up	E12.5
858	GO:0042326	negative regulation of phosphorylation	433	1	0.7	1	blue	0.074000581	GO:0042326.negative regulation of phosphorylation	Up	E12.5
859	GO:0042327	positive regulation of phosphorylation	924	4	1.5	1	blue	0.469485283	GO:0042327.positive regulation of phosphorylation	Up	E12.5
860	GO:0051651	maintenance of location in cell	86	1	0.14	1	blue	0.223194141	GO:0051651.maintenance of location in cell	Up	E12.5
861	GO:0043436	oxoacid metabolic process	780	4	1.27	1	blue	0.521459558	GO:0043436.oxoacid metabolic process	Up	E12.5
862	GO:0046651	lymphocyte proliferation	227	1	0.37	1	blue	0.160040413	GO:0046651.lymphocyte proliferation	Up	E12.5
863	GO:0050790	regulation of catalytic activity	1605	2	2.61	1	blue	-0.120541532	GO:0050790.regulation of catalytic activity	Up	E12.5
864	GO:0070482	response to oxygen levels	224	2	0.36	1	blue	0.385121921	GO:0070482.response to oxygen levels	Up	E12.5
865	GO:0009611	response to wounding	417	1	0.68	1	blue	0.079071571	GO:0009611.response to wounding	Up	E12.5
866	GO:0050792	regulation of viral process	160	1	0.26	1	blue	0.189899701	GO:0050792.regulation of viral process	Up	E12.5
867	GO:0050793	regulation of developmental process	2414	9	3.92	1	blue	0.650311212	GO:0050793.regulation of developmental process	Up	E12.5
868	GO:0050794	regulation of cellular process	8074	18	13.12	1	blue	0.344050906	GO:0050794.regulation of cellular process	Up	E12.5
869	GO:0050796	regulation of insulin secretion	163	1	0.26	1	blue	0.189899701	GO:0050796.regulation of insulin secretion	Up	E12.5
870	GO:0022029	telencephalon cell migration	71	1	0.12	1	blue	0.22881869	GO:0022029.telencephalon cell migration	Up	E12.5
871	GO:0009617	response to bacterium	451	1	0.73	1	blue	0.066427362	GO:0009617.response to bacterium	Up	E12.5
872	GO:0051445	regulation of meiotic cell cycle	49	1	0.08	1	blue	0.240134004	GO:0051445.regulation of meiotic cell cycle	Up	E12.5
873	GO:0140013	meiotic nuclear division	147	1	0.24	1	blue	0.195395689	GO:0140013.meiotic nuclear division	Up	E12.5
874	GO:0001823	mesonephros development	98	2	0.16	1	blue	0.439983856	GO:0001823.mesonephros development	Up	E12.5
875	GO:0043620	regulation of DNA-templated transcriptio...	53	1	0.09	1	blue	0.237296844	GO:0043620.regulation of DNA-templated transcriptio...	Up	E12.5
876	GO:0046683	response to organophosphorus	87	1	0.14	1	blue	0.223194141	GO:0046683.response to organophosphorus	Up	E12.5
877	GO:0140253	cell-cell fusion	48	1	0.08	1	blue	0.240134004	GO:0140253.cell-cell fusion	Up	E12.5
878	GO:0033365	protein localization to organelle	736	3	1.2	1	blue	0.367731785	GO:0033365.protein localization to organelle	Up	E12.5
879	GO:0045321	leukocyte activation	664	4	1.08	1	blue	0.565853678	GO:0045321.leukocyte activation	Up	E12.5
880	GO:0046686	response to cadmium ion	30	1	0.05	1	blue	0.248679113	GO:0046686.response to cadmium ion	Up	E12.5
881	GO:0000165	MAPK cascade	724	2	1.18	1	blue	0.179748084	GO:0000165.MAPK cascade	Up	E12.5
882	GO:1903046	meiotic cell cycle process	164	1	0.27	1	blue	0.187159539	GO:1903046.meiotic cell cycle process	Up	E12.5
883	GO:1903047	mitotic cell cycle process	638	1	1.04	1	blue	-0.009586049	GO:1903047.mitotic cell cycle process	Up	E12.5
884	GO:0046434	organophosphate catabolic process	179	3	0.29	1	blue	0.596732278	GO:0046434.organophosphate catabolic process	Up	E12.5
885	GO:0061024	membrane organization	578	1	0.94	1	blue	0.01449957	GO:0061024.membrane organization	Up	E12.5
886	GO:0051674	localization of cell	1385	3	2.25	1	blue	0.142019005	GO:0051674.localization of cell	Up	E12.5
887	GO:0015672	monovalent inorganic cation transport	386	1	0.63	1	blue	0.091827578	GO:0015672.monovalent inorganic cation transport	Up	E12.5
888	GO:0007260	tyrosine phosphorylation of STAT protein	56	1	0.09	1	blue	0.237296844	GO:0007260.tyrosine phosphorylation of STAT protein	Up	E12.5
889	GO:1904950	negative regulation of establishment of ...	179	1	0.29	1	blue	0.181694778	GO:1904950.negative regulation of establishment of ...	Up	E12.5
890	GO:0042330	taxis	490	3	0.8	1	blue	0.4639471	GO:0042330.taxis	Up	E12.5
891	GO:0007264	small GTPase mediated signal transductio...	462	2	0.75	1	blue	0.283792966	GO:0007264.small GTPase mediated signal transductio...	Up	E12.5
892	GO:1904951	positive regulation of establishment of ...	387	1	0.63	1	blue	0.091827578	GO:1904951.positive regulation of establishment of ...	Up	E12.5
893	GO:0032940	secretion by cell	909	2	1.48	1	blue	0.111361109	GO:0032940.secretion by cell	Up	E12.5
894	GO:0070661	leukocyte proliferation	240	1	0.39	1	blue	0.154677228	GO:0070661.leukocyte proliferation	Up	E12.5
895	GO:1903037	regulation of leukocyte cell-cell adhesi...	225	2	0.37	1	blue	0.382432834	GO:1903037.regulation of leukocyte cell-cell adhesi...	Up	E12.5
896	GO:1903038	negative regulation of leukocyte cell-ce...	105	1	0.17	1	blue	0.21479822	GO:1903038.negative regulation of leukocyte cell-ce...	Up	E12.5
897	GO:0070663	regulation of leukocyte proliferation	186	1	0.3	1	blue	0.178970141	GO:0070663.regulation of leukocyte proliferation	Up	E12.5
898	GO:0043401	steroid hormone mediated signaling pathw...	120	2	0.2	1	blue	0.428843299	GO:0043401.steroid hormone mediated signaling pathw...	Up	E12.5
899	GO:0032943	mononuclear cell proliferation	229	1	0.37	1	blue	0.160040413	GO:0032943.mononuclear cell proliferation	Up	E12.5
900	GO:1903039	positive regulation of leukocyte cell-ce...	157	2	0.26	1	blue	0.412292123	GO:1903039.positive regulation of leukocyte cell-ce...	Up	E12.5
901	GO:0032944	regulation of mononuclear cell prolifera...	180	1	0.29	1	blue	0.181694778	GO:0032944.regulation of mononuclear cell prolifera...	Up	E12.5
902	GO:0070665	positive regulation of leukocyte prolife...	114	1	0.19	1	blue	0.209227962	GO:0070665.positive regulation of leukocyte prolife...	Up	E12.5
903	GO:0032946	positive regulation of mononuclear cell ...	111	1	0.18	1	blue	0.212010403	GO:0032946.positive regulation of mononuclear cell ...	Up	E12.5
904	GO:0022030	telencephalon glial cell migration	25	1	0.04	1	blue	0.251538767	GO:0022030.telencephalon glial cell migration	Up	E12.5
905	GO:0044057	regulation of system process	538	1	0.87	1	blue	0.031601997	GO:0044057.regulation of system process	Up	E12.5
906	GO:0043408	regulation of MAPK cascade	668	2	1.09	1	blue	0.200912694	GO:0043408.regulation of MAPK cascade	Up	E12.5
907	GO:0030323	respiratory tube development	209	4	0.34	1	blue	0.75308526	GO:0030323.respiratory tube development	Up	E12.5
908	GO:0022037	metencephalon development	112	1	0.18	1	blue	0.212010403	GO:0022037.metencephalon development	Up	E12.5
909	GO:0030326	embryonic limb morphogenesis	133	2	0.22	1	blue	0.423305115	GO:0030326.embryonic limb morphogenesis	Up	E12.5
910	GO:0050767	regulation of neurogenesis	905	4	1.47	1	blue	0.476159289	GO:0050767.regulation of neurogenesis	Up	E12.5
911	GO:0050768	negative regulation of neurogenesis	327	3	0.53	1	blue	0.53272052	GO:0050768.negative regulation of neurogenesis	Up	E12.5
912	GO:0045580	regulation of T cell differentiation	122	1	0.2	1	blue	0.206450877	GO:0045580.regulation of T cell differentiation	Up	E12.5
913	GO:0050769	positive regulation of neurogenesis	548	3	0.89	1	blue	0.441732366	GO:0050769.positive regulation of neurogenesis	Up	E12.5
914	GO:0006606	protein import into nucleus	158	1	0.26	1	blue	0.189899701	GO:0006606.protein import into nucleus	Up	E12.5
915	GO:0045581	negative regulation of T cell differenti...	39	1	0.06	1	blue	0.245825116	GO:0045581.negative regulation of T cell differenti...	Up	E12.5
916	GO:0007259	JAK-STAT cascade	105	2	0.17	1	blue	0.437190642	GO:0007259.JAK-STAT cascade	Up	E12.5
917	GO:0045582	positive regulation of T cell differenti...	78	1	0.13	1	blue	0.226003675	GO:0045582.positive regulation of T cell differenti...	Up	E12.5
918	GO:0044085	cellular component biogenesis	2757	5	4.48	1	blue	0.077041036	GO:0044085.cellular component biogenesis	Up	E12.5
919	GO:0071702	organic substance transport	2220	7	3.61	1	blue	0.478949263	GO:0071702.organic substance transport	Up	E12.5
920	GO:0034654	nucleobase-containing compound biosynthe...	2971	13	4.83	1	blue	0.872733585	GO:0034654.nucleobase-containing compound biosynthe...	Up	E12.5
921	GO:0044087	regulation of cellular component biogene...	893	2	1.45	1	blue	0.118055762	GO:0044087.regulation of cellular component biogene...	Up	E12.5
922	GO:0071704	organic substance metabolic process	8282	18	13.46	1	blue	0.317231308	GO:0071704.organic substance metabolic process	Up	E12.5
923	GO:0034655	nucleobase-containing compound catabolic...	381	3	0.62	1	blue	0.50942987	GO:0034655.nucleobase-containing compound catabolic...	Up	E12.5
924	GO:0071705	nitrogen compound transport	1920	4	3.12	1	blue	0.148445274	GO:0071705.nitrogen compound transport	Up	E12.5
925	GO:0072358	cardiovascular system development	704	6	1.14	1	blue	0.841192963	GO:0072358.cardiovascular system development	Up	E12.5
926	GO:0044089	positive regulation of cellular componen...	504	1	0.82	1	blue	0.043943348	GO:0044089.positive regulation of cellular componen...	Up	E12.5
927	GO:0072359	circulatory system development	1040	6	1.69	1	blue	0.717425408	GO:0072359.circulatory system development	Up	E12.5
928	GO:0072593	reactive oxygen species metabolic proces...	243	1	0.39	1	blue	0.154677228	GO:0072593.reactive oxygen species metabolic proces...	Up	E12.5
929	GO:0007281	germ cell development	230	2	0.37	1	blue	0.382432834	GO:0007281.germ cell development	Up	E12.5
930	GO:0072594	establishment of protein localization to...	363	2	0.59	1	blue	0.324506639	GO:0072594.establishment of protein localization to...	Up	E12.5
931	GO:0007049	cell cycle	1494	5	2.43	1	blue	0.428565884	GO:0007049.cell cycle	Up	E12.5
932	GO:0009199	ribonucleoside triphosphate metabolic pr...	235	4	0.38	1	blue	0.742318829	GO:0009199.ribonucleoside triphosphate metabolic pr...	Up	E12.5
933	GO:0051402	neuron apoptotic process	287	1	0.47	1	blue	0.133421668	GO:0051402.neuron apoptotic process	Up	E12.5
934	GO:0016051	carbohydrate biosynthetic process	174	2	0.28	1	blue	0.406816992	GO:0016051.carbohydrate biosynthetic process	Up	E12.5
935	GO:0016052	carbohydrate catabolic process	121	3	0.2	1	blue	0.621488377	GO:0016052.carbohydrate catabolic process	Up	E12.5
936	GO:0016053	organic acid biosynthetic process	300	3	0.49	1	blue	0.543193851	GO:0016053.organic acid biosynthetic process	Up	E12.5
937	GO:0016055	Wnt signaling pathway	395	2	0.64	1	blue	0.311659759	GO:0016055.Wnt signaling pathway	Up	E12.5
938	GO:0051641	cellular localization	2411	5	3.92	1	blue	0.164884385	GO:0051641.cellular localization	Up	E12.5
939	GO:0061035	regulation of cartilage development	60	1	0.1	1	blue	0.234465254	GO:0061035.regulation of cartilage development	Up	E12.5
940	GO:0006163	purine nucleotide metabolic process	380	4	0.62	1	blue	0.679354871	GO:0006163.purine nucleotide metabolic process	Up	E12.5
941	GO:0006164	purine nucleotide biosynthetic process	207	3	0.34	1	blue	0.583160258	GO:0006164.purine nucleotide biosynthetic process	Up	E12.5
942	GO:0048762	mesenchymal cell differentiation	213	1	0.35	1	blue	0.165423609	GO:0048762.mesenchymal cell differentiation	Up	E12.5
943	GO:0051649	establishment of localization in cell	1795	3	2.92	1	blue	0.01449957	GO:0051649.establishment of localization in cell	Up	E12.5
944	GO:0007275	multicellular organism development	4517	12	7.34	1	blue	0.462192352	GO:0007275.multicellular organism development	Up	E12.5
945	GO:0009605	response to external stimulus	1735	6	2.82	1	blue	0.492263011	GO:0009605.response to external stimulus	Up	E12.5
946	GO:0007276	gamete generation	522	4	0.85	1	blue	0.621488377	GO:0007276.gamete generation	Up	E12.5
947	GO:0046649	lymphocyte activation	560	3	0.91	1	blue	0.43684187	GO:0046649.lymphocyte activation	Up	E12.5
948	GO:0009607	response to biotic stimulus	679	1	1.1	1	blue	-0.023846742	GO:0009607.response to biotic stimulus	Up	E12.5
949	GO:1903008	organelle disassembly	88	1	0.14	1	blue	0.223194141	GO:1903008.organelle disassembly	Up	E12.5
950	GO:0050789	regulation of biological process	8597	18	13.97	1	blue	0.277914182	GO:0050789.regulation of biological process	Up	E12.5
951	GO:0042306	regulation of protein import into nucleu...	77	1	0.13	1	blue	0.226003675	GO:0042306.regulation of protein import into nucleu...	Up	E12.5
952	GO:0044260	cellular macromolecule metabolic process	6197	13	10.07	1	blue	0.25631749	GO:0044260.cellular macromolecule metabolic process	Up	E12.5
953	GO:0046631	alpha-beta T cell activation	128	1	0.21	1	blue	0.203679128	GO:0046631.alpha-beta T cell activation	Up	E12.5
954	GO:0046632	alpha-beta T cell differentiation	91	1	0.15	1	blue	0.220390068	GO:0046632.alpha-beta T cell differentiation	Up	E12.5
955	GO:0044264	cellular polysaccharide metabolic proces...	97	1	0.16	1	blue	0.217591435	GO:0044264.cellular polysaccharide metabolic proces...	Up	E12.5
956	GO:0046634	regulation of alpha-beta T cell activati...	86	1	0.14	1	blue	0.223194141	GO:0046634.regulation of alpha-beta T cell activati...	Up	E12.5
957	GO:0046635	positive regulation of alpha-beta T cell...	55	1	0.09	1	blue	0.237296844	GO:0046635.positive regulation of alpha-beta T cell...	Up	E12.5
958	GO:0030334	regulation of cell migration	815	1	1.32	1	blue	-0.074962058	GO:0030334.regulation of cell migration	Up	E12.5
959	GO:0046636	negative regulation of alpha-beta T cell...	37	1	0.06	1	blue	0.245825116	GO:0046636.negative regulation of alpha-beta T cell...	Up	E12.5
960	GO:0030335	positive regulation of cell migration	505	1	0.82	1	blue	0.043943348	GO:0030335.positive regulation of cell migration	Up	E12.5
961	GO:0044267	cellular protein metabolic process	3987	8	6.48	1	blue	0.179388981	GO:0044267.cellular protein metabolic process	Up	E12.5
962	GO:0046637	regulation of alpha-beta T cell differen...	57	1	0.09	1	blue	0.237296844	GO:0046637.regulation of alpha-beta T cell differen...	Up	E12.5
963	GO:0048754	branching morphogenesis of an epithelial...	174	2	0.28	1	blue	0.406816992	GO:0048754.branching morphogenesis of an epithelial...	Up	E12.5
964	GO:0022008	neurogenesis	1638	7	2.66	1	blue	0.647618109	GO:0022008.neurogenesis	Up	E12.5
965	GO:0016070	RNA metabolic process	3383	10	5.5	1	blue	0.514573173	GO:0016070.RNA metabolic process	Up	E12.5
966	GO:0016071	mRNA metabolic process	595	2	0.97	1	blue	0.229623991	GO:0016071.mRNA metabolic process	Up	E12.5
967	GO:0033554	cellular response to stress	1606	5	2.61	1	blue	0.394031641	GO:0033554.cellular response to stress	Up	E12.5
968	GO:0034620	cellular response to unfolded protein	71	1	0.12	1	blue	0.22881869	GO:0034620.cellular response to unfolded protein	Up	E12.5
969	GO:0009161	ribonucleoside monophosphate metabolic p...	236	4	0.38	1	blue	0.742318829	GO:0009161.ribonucleoside monophosphate metabolic p...	Up	E12.5
970	GO:0010033	response to organic substance	2318	7	3.77	1	blue	0.452385658	GO:0010033.response to organic substance	Up	E12.5
971	GO:1901698	response to nitrogen compound	761	1	1.24	1	blue	-0.056583528	GO:1901698.response to nitrogen compound	Up	E12.5
972	GO:0010035	response to inorganic substance	410	1	0.67	1	blue	0.081613766	GO:0010035.response to inorganic substance	Up	E12.5
973	GO:0009165	nucleotide biosynthetic process	248	3	0.4	1	blue	0.567040593	GO:0009165.nucleotide biosynthetic process	Up	E12.5
974	GO:0009166	nucleotide catabolic process	115	3	0.19	1	blue	0.624265461	GO:0009166.nucleotide catabolic process	Up	E12.5
975	GO:0009167	purine ribonucleoside monophosphate meta...	232	4	0.38	1	blue	0.742318829	GO:0009167.purine ribonucleoside monophosphate meta...	Up	E12.5
976	GO:0055082	cellular chemical homeostasis	667	1	1.08	1	blue	-0.019108823	GO:0055082.cellular chemical homeostasis	Up	E12.5
977	GO:0010038	response to metal ion	240	1	0.39	1	blue	0.154677228	GO:0010038.response to metal ion	Up	E12.5
978	GO:1904705	regulation of vascular smooth muscle cel...	48	1	0.08	1	blue	0.240134004	GO:1904705.regulation of vascular smooth muscle cel...	Up	E12.5
979	GO:0009168	purine ribonucleoside monophosphate bios...	130	3	0.21	1	blue	0.618716627	GO:0009168.purine ribonucleoside monophosphate bios...	Up	E12.5
980	GO:0019080	viral gene expression	56	1	0.09	1	blue	0.237296844	GO:0019080.viral gene expression	Up	E12.5
981	GO:0002694	regulation of leukocyte activation	414	2	0.67	1	blue	0.304006187	GO:0002694.regulation of leukocyte activation	Up	E12.5
982	GO:0055085	transmembrane transport	1088	4	1.77	1	blue	0.410769168	GO:0055085.transmembrane transport	Up	E12.5
983	GO:0002695	negative regulation of leukocyte activat...	146	1	0.24	1	blue	0.195395689	GO:0002695.negative regulation of leukocyte activat...	Up	E12.5
984	GO:0055086	nucleobase-containing small molecule met...	542	4	0.88	1	blue	0.614108846	GO:0055086.nucleobase-containing small molecule met...	Up	E12.5
985	GO:0002696	positive regulation of leukocyte activat...	250	2	0.41	1	blue	0.371726328	GO:0002696.positive regulation of leukocyte activat...	Up	E12.5
986	GO:0019083	viral transcription	43	1	0.07	1	blue	0.242976753	GO:0019083.viral transcription	Up	E12.5
987	GO:0030522	intracellular receptor signaling pathway	201	2	0.33	1	blue	0.393219389	GO:0030522.intracellular receptor signaling pathway	Up	E12.5
988	GO:0044042	glucan metabolic process	74	1	0.12	1	blue	0.22881869	GO:0044042.glucan metabolic process	Up	E12.5
989	GO:0070613	regulation of protein processing	66	1	0.11	1	blue	0.23163921	GO:0070613.regulation of protein processing	Up	E12.5
990	GO:0007219	Notch signaling pathway	168	1	0.27	1	blue	0.187159539	GO:0007219.Notch signaling pathway	Up	E12.5
991	GO:0009150	purine ribonucleotide metabolic process	358	4	0.58	1	blue	0.689659879	GO:0009150.purine ribonucleotide metabolic process	Up	E12.5
992	GO:0009152	purine ribonucleotide biosynthetic proce...	191	3	0.31	1	blue	0.591288139	GO:0009152.purine ribonucleotide biosynthetic proce...	Up	E12.5
993	GO:0034613	cellular protein localization	1591	4	2.59	1	blue	0.245825116	GO:0034613.cellular protein localization	Up	E12.5
994	GO:0044281	small molecule metabolic process	1468	7	2.39	1	blue	0.699388136	GO:0044281.small molecule metabolic process	Up	E12.5
995	GO:0007005	mitochondrion organization	435	2	0.71	1	blue	0.293864176	GO:0007005.mitochondrion organization	Up	E12.5
996	GO:0044282	small molecule catabolic process	267	2	0.43	1	blue	0.366402724	GO:0044282.small molecule catabolic process	Up	E12.5
997	GO:0007006	mitochondrial membrane organization	93	1	0.15	1	blue	0.220390068	GO:0007006.mitochondrial membrane organization	Up	E12.5
998	GO:0009156	ribonucleoside monophosphate biosyntheti...	134	3	0.22	1	blue	0.615950193	GO:0009156.ribonucleoside monophosphate biosyntheti...	Up	E12.5
999	GO:0061008	hepaticobiliary system development	112	2	0.18	1	blue	0.434402824	GO:0061008.hepaticobiliary system development	Up	E12.5
1000	GO:0042490	mechanoreceptor differentiation	76	1	0.12	1	blue	0.22881869	GO:0042490.mechanoreceptor differentiation	Up	E12.5
1001	GO:0030510	regulation of BMP signaling pathway	89	1	0.14	1	blue	0.223194141	GO:0030510.regulation of BMP signaling pathway	Up	E12.5
1002	GO:0034404	nucleobase-containing small molecule bio...	150	3	0.24	1	blue	0.610433188	GO:0034404.nucleobase-containing small molecule bio...	Up	E12.5
1003	GO:0035904	aorta development	60	1	0.1	1	blue	0.234465254	GO:0035904.aorta development	Up	E12.5
1004	GO:1990874	vascular smooth muscle cell proliferatio...	48	1	0.08	1	blue	0.240134004	GO:1990874.vascular smooth muscle cell proliferatio...	Up	E12.5
1005	GO:0034641	cellular nitrogen compound metabolic pro...	4927	14	8.01	1	blue	0.546378457	GO:0034641.cellular nitrogen compound metabolic pro...	Up	E12.5
1006	GO:0044270	cellular nitrogen compound catabolic pro...	410	3	0.67	1	blue	0.496651265	GO:0044270.cellular nitrogen compound catabolic pro...	Up	E12.5
1007	GO:0030518	intracellular steroid hormone receptor s...	114	2	0.19	1	blue	0.431620383	GO:0030518.intracellular steroid hormone receptor s...	Up	E12.5
1008	GO:0034645	cellular macromolecule biosynthetic proc...	3592	10	5.84	1	blue	0.468597744	GO:0034645.cellular macromolecule biosynthetic proc...	Up	E12.5
1009	GO:2000177	regulation of neural precursor cell prol...	112	2	0.18	1	blue	0.434402824	GO:2000177.regulation of neural precursor cell prol...	Up	E12.5
1010	GO:0044271	cellular nitrogen compound biosynthetic ...	3547	13	5.76	1	blue	0.742318829	GO:0044271.cellular nitrogen compound biosynthetic ...	Up	E12.5
1011	GO:0051604	protein maturation	256	2	0.42	1	blue	0.36906207	GO:0051604.protein maturation	Up	E12.5
1012	GO:0009185	ribonucleoside diphosphate metabolic pro...	88	3	0.14	1	blue	0.638231641	GO:0009185.ribonucleoside diphosphate metabolic pro...	Up	E12.5
1013	GO:1905114	cell surface receptor signaling pathway ...	491	2	0.8	1	blue	0.271302022	GO:1905114.cell surface receptor signaling pathway ...	Up	E12.5
1014	GO:0072330	monocarboxylic acid biosynthetic process	216	3	0.35	1	blue	0.580461108	GO:0072330.monocarboxylic acid biosynthetic process	Up	E12.5
1015	GO:1990823	response to leukemia inhibitory factor	149	2	0.24	1	blue	0.41778811	GO:1990823.response to leukemia inhibitory factor	Up	E12.5
1016	GO:0016043	cellular component organization	5350	14	8.7	1	blue	0.471823525	GO:0016043.cellular component organization	Up	E12.5
1017	GO:0048729	tissue morphogenesis	608	3	0.99	1	blue	0.417443997	GO:0048729.tissue morphogenesis	Up	E12.5
1018	GO:0010001	glial cell differentiation	219	3	0.36	1	blue	0.577766999	GO:0010001.glial cell differentiation	Up	E12.5
1019	GO:0006112	energy reserve metabolic process	81	1	0.13	1	blue	0.226003675	GO:0006112.energy reserve metabolic process	Up	E12.5
1020	GO:1904892	regulation of STAT cascade	94	2	0.15	1	blue	0.44278249	GO:1904892.regulation of STAT cascade	Up	E12.5
1021	GO:0016049	cell growth	485	1	0.79	1	blue	0.051399153	GO:0016049.cell growth	Up	E12.5
1022	GO:0032880	regulation of protein localization	914	3	1.49	1	blue	0.301781522	GO:0032880.regulation of protein localization	Up	E12.5
1023	GO:0050730	regulation of peptidyl-tyrosine phosphor...	227	1	0.37	1	blue	0.160040413	GO:0050730.regulation of peptidyl-tyrosine phosphor...	Up	E12.5
1024	GO:1904893	negative regulation of STAT cascade	24	1	0.04	1	blue	0.251538767	GO:1904893.negative regulation of STAT cascade	Up	E12.5
1025	GO:0034637	cellular carbohydrate biosynthetic proce...	70	1	0.11	1	blue	0.23163921	GO:0034637.cellular carbohydrate biosynthetic proce...	Up	E12.5
1026	GO:0032881	regulation of polysaccharide metabolic p...	41	1	0.07	1	blue	0.242976753	GO:0032881.regulation of polysaccharide metabolic p...	Up	E12.5
1027	GO:0050731	positive regulation of peptidyl-tyrosine...	167	1	0.27	1	blue	0.187159539	GO:0050731.positive regulation of peptidyl-tyrosine...	Up	E12.5
1028	GO:1904894	positive regulation of STAT cascade	58	1	0.09	1	blue	0.237296844	GO:1904894.positive regulation of STAT cascade	Up	E12.5
1029	GO:0009179	purine ribonucleoside diphosphate metabo...	84	3	0.14	1	blue	0.638231641	GO:0009179.purine ribonucleoside diphosphate metabo...	Up	E12.5
1030	GO:0010243	response to organonitrogen compound	701	1	1.14	1	blue	-0.033276155	GO:0010243.response to organonitrogen compound	Up	E12.5
1031	GO:0042509	regulation of tyrosine phosphorylation o...	53	1	0.09	1	blue	0.237296844	GO:0042509.regulation of tyrosine phosphorylation o...	Up	E12.5
1032	GO:0032885	regulation of polysaccharide biosyntheti...	36	1	0.06	1	blue	0.245825116	GO:0032885.regulation of polysaccharide biosyntheti...	Up	E12.5
1033	GO:0060322	head development	657	5	1.07	1	blue	0.720231578	GO:0060322.head development	Up	E12.5
1034	GO:0016032	viral process	253	1	0.41	1	blue	0.149333907	GO:0016032.viral process	Up	E12.5
1035	GO:2000112	regulation of cellular macromolecule bio...	2891	10	4.7	1	blue	0.628905848	GO:2000112.regulation of cellular macromolecule bio...	Up	E12.5
1036	GO:2000113	negative regulation of cellular macromol...	1262	4	2.05	1	blue	0.352301744	GO:2000113.negative regulation of cellular macromol...	Up	E12.5
1037	GO:0046164	alcohol catabolic process	32	1	0.05	1	blue	0.248679113	GO:0046164.alcohol catabolic process	Up	E12.5
1038	GO:1901657	glycosyl compound metabolic process	100	1	0.16	1	blue	0.217591435	GO:1901657.glycosyl compound metabolic process	Up	E12.5
1039	GO:0051168	nuclear export	138	1	0.22	1	blue	0.200912694	GO:0051168.nuclear export	Up	E12.5
1040	GO:0051169	nuclear transport	296	2	0.48	1	blue	0.353179029	GO:0051169.nuclear transport	Up	E12.5
1041	GO:0060562	epithelial tube morphogenesis	358	3	0.58	1	blue	0.519734878	GO:0060562.epithelial tube morphogenesis	Up	E12.5
1042	GO:0009123	nucleoside monophosphate metabolic proce...	246	4	0.4	1	blue	0.736965594	GO:0009123.nucleoside monophosphate metabolic proce...	Up	E12.5
1043	GO:0060563	neuroepithelial cell differentiation	68	1	0.11	1	blue	0.23163921	GO:0060563.neuroepithelial cell differentiation	Up	E12.5
1044	GO:0009124	nucleoside monophosphate biosynthetic pr...	140	3	0.23	1	blue	0.613189054	GO:0009124.nucleoside monophosphate biosynthetic pr...	Up	E12.5
1045	GO:0072521	purine-containing compound metabolic pro...	410	4	0.67	1	blue	0.666576266	GO:0072521.purine-containing compound metabolic pro...	Up	E12.5
1046	GO:0009126	purine nucleoside monophosphate metaboli...	233	4	0.38	1	blue	0.742318829	GO:0009126.purine nucleoside monophosphate metaboli...	Up	E12.5
1047	GO:0072522	purine-containing compound biosynthetic ...	212	3	0.34	1	blue	0.583160258	GO:0072522.purine-containing compound biosynthetic ...	Up	E12.5
1048	GO:0009127	purine nucleoside monophosphate biosynth...	130	3	0.21	1	blue	0.618716627	GO:0009127.purine nucleoside monophosphate biosynth...	Up	E12.5
1049	GO:0072524	pyridine-containing compound metabolic p...	141	3	0.23	1	blue	0.613189054	GO:0072524.pyridine-containing compound metabolic p...	Up	E12.5
1050	GO:0072525	pyridine-containing compound biosyntheti...	89	3	0.14	1	blue	0.638231641	GO:0072525.pyridine-containing compound biosyntheti...	Up	E12.5
1051	GO:0043170	macromolecule metabolic process	7107	14	11.55	1	blue	0.199168202	GO:0043170.macromolecule metabolic process	Up	E12.5
1052	GO:0032879	regulation of localization	2492	9	4.05	1	blue	0.62943713	GO:0032879.regulation of localization	Up	E12.5
1053	GO:2000142	regulation of DNA-templated transcriptio...	34	1	0.06	1	blue	0.245825116	GO:2000142.regulation of DNA-templated transcriptio...	Up	E12.5
1054	GO:1990845	adaptive thermogenesis	142	1	0.23	1	blue	0.198151554	GO:1990845.adaptive thermogenesis	Up	E12.5
1055	GO:2000145	regulation of cell motility	851	1	1.38	1	blue	-0.088593923	GO:2000145.regulation of cell motility	Up	E12.5
1056	GO:2000147	positive regulation of cell motility	518	1	0.84	1	blue	0.038994132	GO:2000147.positive regulation of cell motility	Up	E12.5
1057	GO:0072511	divalent inorganic cation transport	405	2	0.66	1	blue	0.306552869	GO:0072511.divalent inorganic cation transport	Up	E12.5
1058	GO:0009116	nucleoside metabolic process	81	1	0.13	1	blue	0.226003675	GO:0009116.nucleoside metabolic process	Up	E12.5
1059	GO:0071887	leukocyte apoptotic process	102	1	0.17	1	blue	0.21479822	GO:0071887.leukocyte apoptotic process	Up	E12.5
1060	GO:0009117	nucleotide metabolic process	483	4	0.79	1	blue	0.636361653	GO:0009117.nucleotide metabolic process	Up	E12.5
1061	GO:0048731	system development	4039	11	6.56	1	blue	0.468930507	GO:0048731.system development	Up	E12.5
1062	GO:0002682	regulation of immune system process	1028	3	1.67	1	blue	0.262313239	GO:0002682.regulation of immune system process	Up	E12.5
1063	GO:0048732	gland development	398	4	0.65	1	blue	0.671674134	GO:0048732.gland development	Up	E12.5
1064	GO:0002683	negative regulation of immune system pro...	381	2	0.62	1	blue	0.316784792	GO:0002683.negative regulation of immune system pro...	Up	E12.5
1065	GO:0009119	ribonucleoside metabolic process	64	1	0.1	1	blue	0.234465254	GO:0009119.ribonucleoside metabolic process	Up	E12.5
1066	GO:0002684	positive regulation of immune system pro...	722	3	1.17	1	blue	0.374729511	GO:0002684.positive regulation of immune system pro...	Up	E12.5
1067	GO:0006139	nucleobase-containing compound metabolic...	4317	14	7.02	1	blue	0.660562523	GO:0006139.nucleobase-containing compound metabolic...	Up	E12.5
1068	GO:0060341	regulation of cellular localization	898	3	1.46	1	blue	0.308465835	GO:0060341.regulation of cellular localization	Up	E12.5
1069	GO:0044248	cellular catabolic process	1729	3	2.81	1	blue	0.034677452	GO:0044248.cellular catabolic process	Up	E12.5
1070	GO:0044249	cellular biosynthetic process	4362	14	7.09	1	blue	0.652185174	GO:0044249.cellular biosynthetic process	Up	E12.5
1071	GO:0048736	appendage development	178	2	0.29	1	blue	0.4040872	GO:0048736.appendage development	Up	E12.5
1072	GO:1902105	regulation of leukocyte differentiation	235	2	0.38	1	blue	0.379748749	GO:1902105.regulation of leukocyte differentiation	Up	E12.5
1073	GO:1902106	negative regulation of leukocyte differe...	83	1	0.13	1	blue	0.226003675	GO:1902106.negative regulation of leukocyte differe...	Up	E12.5
1074	GO:1902107	positive regulation of leukocyte differe...	134	2	0.22	1	blue	0.423305115	GO:1902107.positive regulation of leukocyte differe...	Up	E12.5
1075	GO:0051186	cofactor metabolic process	423	3	0.69	1	blue	0.491571347	GO:0051186.cofactor metabolic process	Up	E12.5
1076	GO:0009141	nucleoside triphosphate metabolic proces...	255	4	0.41	1	blue	0.734296407	GO:0009141.nucleoside triphosphate metabolic proces...	Up	E12.5
1077	GO:0051188	cofactor biosynthetic process	216	3	0.35	1	blue	0.580461108	GO:0051188.cofactor biosynthetic process	Up	E12.5
1078	GO:0060348	bone development	206	1	0.33	1	blue	0.170826968	GO:0060348.bone development	Up	E12.5
1079	GO:0042692	muscle cell differentiation	351	2	0.57	1	blue	0.329677594	GO:0042692.muscle cell differentiation	Up	E12.5
1080	GO:0009144	purine nucleoside triphosphate metabolic...	239	4	0.39	1	blue	0.739639728	GO:0009144.purine nucleoside triphosphate metabolic...	Up	E12.5
1081	GO:0009145	purine nucleoside triphosphate biosynthe...	120	3	0.2	1	blue	0.621488377	GO:0009145.purine nucleoside triphosphate biosynthe...	Up	E12.5
1082	GO:0001568	blood vessel development	662	6	1.08	1	blue	0.855360295	GO:0001568.blood vessel development	Up	E12.5
1083	GO:0051170	import into nucleus	162	1	0.26	1	blue	0.189899701	GO:0051170.import into nucleus	Up	E12.5
1084	GO:0006090	pyruvate metabolic process	96	3	0.16	1	blue	0.632628934	GO:0006090.pyruvate metabolic process	Up	E12.5
1085	GO:0044237	cellular metabolic process	8047	18	13.08	1	blue	0.347239183	GO:0044237.cellular metabolic process	Up	E12.5
1086	GO:0051171	regulation of nitrogen compound metaboli...	4470	11	7.26	1	blue	0.384112926	GO:0051171.regulation of nitrogen compound metaboli...	Up	E12.5
1087	GO:0006091	generation of precursor metabolites and ...	329	4	0.53	1	blue	0.702645521	GO:0006091.generation of precursor metabolites and ...	Up	E12.5
1088	GO:0044238	primary metabolic process	7912	18	12.86	1	blue	0.364901781	GO:0044238.primary metabolic process	Up	E12.5
1089	GO:0051172	negative regulation of nitrogen compound...	2018	6	3.28	1	blue	0.409800851	GO:0051172.negative regulation of nitrogen compound...	Up	E12.5
1090	GO:0051173	positive regulation of nitrogen compound...	2732	9	4.44	1	blue	0.568568062	GO:0051173.positive regulation of nitrogen compound...	Up	E12.5
1091	GO:0051174	regulation of phosphorus metabolic proce...	1510	4	2.45	1	blue	0.272684576	GO:0051174.regulation of phosphorus metabolic proce...	Up	E12.5
1092	GO:0050708	regulation of protein secretion	390	1	0.63	1	blue	0.091827578	GO:0050708.regulation of protein secretion	Up	E12.5
1093	GO:0050709	negative regulation of protein secretion	124	1	0.2	1	blue	0.206450877	GO:0050709.negative regulation of protein secretion	Up	E12.5
1094	GO:0014706	striated muscle tissue development	395	2	0.64	1	blue	0.311659759	GO:0014706.striated muscle tissue development	Up	E12.5
1095	GO:0019220	regulation of phosphate metabolic proces...	1509	4	2.45	1	blue	0.272684576	GO:0019220.regulation of phosphate metabolic proces...	Up	E12.5
1096	GO:0009132	nucleoside diphosphate metabolic process	103	4	0.17	1	blue	0.799760721	GO:0009132.nucleoside diphosphate metabolic process	Up	E12.5
1097	GO:0051179	localization	5053	13	8.21	1	blue	0.44636644	GO:0051179.localization	Up	E12.5
1098	GO:0019222	regulation of metabolic process	5111	13	8.31	1	blue	0.435486335	GO:0019222.regulation of metabolic process	Up	E12.5
1099	GO:0035821	modification of morphology or physiology...	93	1	0.15	1	blue	0.220390068	GO:0035821.modification of morphology or physiology...	Up	E12.5
1100	GO:0009135	purine nucleoside diphosphate metabolic ...	84	3	0.14	1	blue	0.638231641	GO:0009135.purine nucleoside diphosphate metabolic ...	Up	E12.5
1101	GO:0030509	BMP signaling pathway	141	1	0.23	1	blue	0.198151554	GO:0030509.BMP signaling pathway	Up	E12.5
1102	GO:0001558	regulation of cell growth	407	1	0.66	1	blue	0.084160448	GO:0001558.regulation of cell growth	Up	E12.5
1103	GO:0042471	ear morphogenesis	120	1	0.2	1	blue	0.206450877	GO:0042471.ear morphogenesis	Up	E12.5
1104	GO:0050931	pigment cell differentiation	35	1	0.06	1	blue	0.245825116	GO:0050931.pigment cell differentiation	Up	E12.5
1105	GO:1901615	organic hydroxy compound metabolic proce...	387	1	0.63	1	blue	0.091827578	GO:1901615.organic hydroxy compound metabolic proce...	Up	E12.5
1106	GO:1901616	organic hydroxy compound catabolic proce...	45	1	0.07	1	blue	0.242976753	GO:1901616.organic hydroxy compound catabolic proce...	Up	E12.5
1107	GO:0051128	regulation of cellular component organiz...	2370	6	3.85	1	blue	0.313754163	GO:0051128.regulation of cellular component organiz...	Up	E12.5
1108	GO:0051129	negative regulation of cellular componen...	701	2	1.14	1	blue	0.189116266	GO:0051129.negative regulation of cellular componen...	Up	E12.5
1109	GO:0000086	G2/M transition of mitotic cell cycle	114	1	0.19	1	blue	0.209227962	GO:0000086.G2/M transition of mitotic cell cycle	Up	E12.5
1110	GO:0046128	purine ribonucleoside metabolic process	52	1	0.08	1	blue	0.240134004	GO:0046128.purine ribonucleoside metabolic process	Up	E12.5
1111	GO:0086001	cardiac muscle cell action potential	53	1	0.09	1	blue	0.237296844	GO:0086001.cardiac muscle cell action potential	Up	E12.5
1112	GO:0086002	cardiac muscle cell action potential inv...	41	1	0.07	1	blue	0.242976753	GO:0086002.cardiac muscle cell action potential inv...	Up	E12.5
1113	GO:0086003	cardiac muscle cell contraction	62	1	0.1	1	blue	0.234465254	GO:0086003.cardiac muscle cell contraction	Up	E12.5
1114	GO:0019219	regulation of nucleobase-containing comp...	2998	9	4.87	1	blue	0.504304837	GO:0019219.regulation of nucleobase-containing comp...	Up	E12.5
1115	GO:0006109	regulation of carbohydrate metabolic pro...	163	1	0.26	1	blue	0.189899701	GO:0006109.regulation of carbohydrate metabolic pro...	Up	E12.5
1116	GO:0032835	glomerulus development	55	1	0.09	1	blue	0.237296844	GO:0032835.glomerulus development	Up	E12.5
1117	GO:0033500	carbohydrate homeostasis	227	2	0.37	1	blue	0.382432834	GO:0033500.carbohydrate homeostasis	Up	E12.5
1118	GO:0048705	skeletal system morphogenesis	230	2	0.37	1	blue	0.382432834	GO:0048705.skeletal system morphogenesis	Up	E12.5
1119	GO:0048706	embryonic skeletal system development	116	2	0.19	1	blue	0.431620383	GO:0048706.embryonic skeletal system development	Up	E12.5
1120	GO:0086009	membrane repolarization	41	1	0.07	1	blue	0.242976753	GO:0086009.membrane repolarization	Up	E12.5
1121	GO:0048708	astrocyte differentiation	77	2	0.13	1	blue	0.448396096	GO:0048708.astrocyte differentiation	Up	E12.5
1122	GO:0071840	cellular component organization or bioge...	5513	14	8.96	1	blue	0.444700477	GO:0071840.cellular component organization or bioge...	Up	E12.5
1123	GO:0050890	cognition	307	1	0.5	1	blue	0.125530882	GO:0050890.cognition	Up	E12.5
1124	GO:0038034	signal transduction in absence of ligand	67	1	0.11	1	blue	0.23163921	GO:0038034.signal transduction in absence of ligand	Up	E12.5
1125	GO:0050896	response to stimulus	6423	15	10.44	1	blue	0.373327247	GO:0050896.response to stimulus	Up	E12.5
1126	GO:0051145	smooth muscle cell differentiation	72	1	0.12	1	blue	0.22881869	GO:0051145.smooth muscle cell differentiation	Up	E12.5
1127	GO:0051146	striated muscle cell differentiation	272	1	0.44	1	blue	0.141355849	GO:0051146.striated muscle cell differentiation	Up	E12.5
1128	GO:0060306	regulation of membrane repolarization	32	1	0.05	1	blue	0.248679113	GO:0060306.regulation of membrane repolarization	Up	E12.5
1129	GO:0006066	alcohol metabolic process	245	1	0.4	1	blue	0.152003093	GO:0006066.alcohol metabolic process	Up	E12.5
1130	GO:0060541	respiratory system development	233	4	0.38	1	blue	0.742318829	GO:0060541.respiratory system development	Up	E12.5
1131	GO:0009108	coenzyme biosynthetic process	167	3	0.27	1	blue	0.602197038	GO:0009108.coenzyme biosynthetic process	Up	E12.5
1132	GO:0060548	negative regulation of cell death	982	3	1.6	1	blue	0.277533976	GO:0060548.negative regulation of cell death	Up	E12.5
1133	GO:0051130	positive regulation of cellular componen...	1191	2	1.94	1	blue	0.012419259	GO:0051130.positive regulation of cellular componen...	Up	E12.5
1134	GO:0045661	regulation of myoblast differentiation	52	2	0.08	1	blue	0.462526425	GO:0045661.regulation of myoblast differentiation	Up	E12.5
1135	GO:0045664	regulation of neuron differentiation	742	3	1.21	1	blue	0.365406732	GO:0045664.regulation of neuron differentiation	Up	E12.5
1136	GO:0014902	myotube differentiation	102	1	0.17	1	blue	0.21479822	GO:0014902.myotube differentiation	Up	E12.5
1137	GO:0045667	regulation of osteoblast differentiation	128	1	0.21	1	blue	0.203679128	GO:0045667.regulation of osteoblast differentiation	Up	E12.5
1138	GO:0060537	muscle tissue development	413	2	0.67	1	blue	0.304006187	GO:0060537.muscle tissue development	Up	E12.5
1139	GO:0060538	skeletal muscle organ development	177	1	0.29	1	blue	0.181694778	GO:0060538.skeletal muscle organ development	Up	E12.5
1140	GO:0006082	organic acid metabolic process	791	4	1.29	1	blue	0.516864984	GO:0006082.organic acid metabolic process	Up	E12.5
1141	GO:0033692	cellular polysaccharide biosynthetic pro...	63	1	0.1	1	blue	0.234465254	GO:0033692.cellular polysaccharide biosynthetic pro...	Up	E12.5
1142	GO:0071396	cellular response to lipid	433	2	0.7	1	blue	0.296393003	GO:0071396.cellular response to lipid	Up	E12.5
1143	GO:0051090	regulation of DNA-binding transcription ...	362	1	0.59	1	blue	0.102114218	GO:0051090.regulation of DNA-binding transcription ...	Up	E12.5
1144	GO:0000280	nuclear division	384	1	0.62	1	blue	0.09439237	GO:0000280.nuclear division	Up	E12.5
1145	GO:0051093	negative regulation of developmental pro...	950	3	1.54	1	blue	0.290709364	GO:0051093.negative regulation of developmental pro...	Up	E12.5
1146	GO:0051094	positive regulation of developmental pro...	1376	7	2.24	1	blue	0.728972803	GO:0051094.positive regulation of developmental pro...	Up	E12.5
1147	GO:0050863	regulation of T cell activation	240	2	0.39	1	blue	0.377069649	GO:0050863.regulation of T cell activation	Up	E12.5
1148	GO:0050865	regulation of cell activation	449	2	0.73	1	blue	0.288819783	GO:0050865.regulation of cell activation	Up	E12.5
1149	GO:0051098	regulation of binding	380	3	0.62	1	blue	0.50942987	GO:0051098.regulation of binding	Up	E12.5
1150	GO:0050866	negative regulation of cell activation	165	1	0.27	1	blue	0.187159539	GO:0050866.negative regulation of cell activation	Up	E12.5
1151	GO:0051099	positive regulation of binding	199	1	0.32	1	blue	0.173536255	GO:0051099.positive regulation of binding	Up	E12.5
1152	GO:0045445	myoblast differentiation	79	2	0.13	1	blue	0.448396096	GO:0045445.myoblast differentiation	Up	E12.5
1153	GO:0050867	positive regulation of cell activation	262	2	0.43	1	blue	0.366402724	GO:0050867.positive regulation of cell activation	Up	E12.5
1154	GO:0006073	cellular glucan metabolic process	74	1	0.12	1	blue	0.22881869	GO:0006073.cellular glucan metabolic process	Up	E12.5
1155	GO:0050868	negative regulation of T cell activation	96	1	0.16	1	blue	0.217591435	GO:0050868.negative regulation of T cell activation	Up	E12.5
1156	GO:0003012	muscle system process	356	1	0.58	1	blue	0.104697379	GO:0003012.muscle system process	Up	E12.5
1157	GO:0009056	catabolic process	1938	3	3.15	1	blue	-0.026800059	GO:0009056.catabolic process	Up	E12.5
1158	GO:0003013	circulatory system process	425	1	0.69	1	blue	0.076533848	GO:0003013.circulatory system process	Up	E12.5
1159	GO:0045682	regulation of epidermis development	68	1	0.11	1	blue	0.23163921	GO:0045682.regulation of epidermis development	Up	E12.5
1160	GO:0009058	biosynthetic process	4511	14	7.33	1	blue	0.623826619	GO:0009058.biosynthetic process	Up	E12.5
1161	GO:0003015	heart process	206	1	0.33	1	blue	0.170826968	GO:0003015.heart process	Up	E12.5
1162	GO:0009059	macromolecule biosynthetic process	3677	10	5.98	1	blue	0.450084446	GO:0009059.macromolecule biosynthetic process	Up	E12.5
1163	GO:0045685	regulation of glial cell differentiation	83	2	0.13	1	blue	0.448396096	GO:0045685.regulation of glial cell differentiation	Up	E12.5
1164	GO:0071804	cellular potassium ion transport	170	1	0.28	1	blue	0.184424571	GO:0071804.cellular potassium ion transport	Up	E12.5
1165	GO:0071805	potassium ion transmembrane transport	170	1	0.28	1	blue	0.184424571	GO:0071805.potassium ion transmembrane transport	Up	E12.5
1166	GO:0000271	polysaccharide biosynthetic process	70	1	0.11	1	blue	0.23163921	GO:0000271.polysaccharide biosynthetic process	Up	E12.5
1167	GO:0043062	extracellular structure organization	266	1	0.43	1	blue	0.144010303	GO:0043062.extracellular structure organization	Up	E12.5
1168	GO:0051100	negative regulation of binding	161	1	0.26	1	blue	0.189899701	GO:0051100.negative regulation of binding	Up	E12.5
1169	GO:0051101	regulation of DNA binding	118	2	0.19	1	blue	0.431620383	GO:0051101.regulation of DNA binding	Up	E12.5
1170	GO:0043065	positive regulation of apoptotic process	576	1	0.94	1	blue	0.01449957	GO:0043065.positive regulation of apoptotic process	Up	E12.5
1171	GO:0000278	mitotic cell cycle	775	3	1.26	1	blue	0.353837343	GO:0000278.mitotic cell cycle	Up	E12.5
1172	GO:0043067	regulation of programmed cell death	1402	3	2.28	1	blue	0.13606155	GO:0043067.regulation of programmed cell death	Up	E12.5
1173	GO:1905268	negative regulation of chromatin organiz...	55	1	0.09	1	blue	0.237296844	GO:1905268.negative regulation of chromatin organiz...	Up	E12.5
1174	GO:0043068	positive regulation of programmed cell d...	583	1	0.95	1	blue	0.012072832	GO:0043068.positive regulation of programmed cell d...	Up	E12.5
1175	GO:0043069	negative regulation of programmed cell d...	878	3	1.43	1	blue	0.315181262	GO:0043069.negative regulation of programmed cell d...	Up	E12.5
1176	GO:0006260	DNA replication	242	1	0.39	1	blue	0.154677228	GO:0006260.DNA replication	Up	E12.5
1177	GO:0003281	ventricular septum development	82	1	0.13	1	blue	0.226003675	GO:0003281.ventricular septum development	Up	E12.5
1178	GO:0048863	stem cell differentiation	204	2	0.33	1	blue	0.393219389	GO:0048863.stem cell differentiation	Up	E12.5
1179	GO:0048864	stem cell development	91	1	0.15	1	blue	0.220390068	GO:0048864.stem cell development	Up	E12.5
1180	GO:0071363	cellular response to growth factor stimu...	551	2	0.9	1	blue	0.246639968	GO:0071363.cellular response to growth factor stimu...	Up	E12.5
1181	GO:2000026	regulation of multicellular organismal d...	1939	8	3.15	1	blue	0.673639659	GO:2000026.regulation of multicellular organismal d...	Up	E12.5
1182	GO:2000027	regulation of animal organ morphogenesis	186	2	0.3	1	blue	0.401362562	GO:2000027.regulation of animal organ morphogenesis	Up	E12.5
1183	GO:1902275	regulation of chromatin organization	175	1	0.28	1	blue	0.184424571	GO:1902275.regulation of chromatin organization	Up	E12.5
1184	GO:0045620	negative regulation of lymphocyte differ...	44	1	0.07	1	blue	0.242976753	GO:0045620.negative regulation of lymphocyte differ...	Up	E12.5
1185	GO:0045621	positive regulation of lymphocyte differ...	90	1	0.15	1	blue	0.220390068	GO:0045621.positive regulation of lymphocyte differ...	Up	E12.5
1186	GO:0048869	cellular developmental process	3706	12	6.02	1	blue	0.625410522	GO:0048869.cellular developmental process	Up	E12.5
1187	GO:0050870	positive regulation of T cell activation	147	2	0.24	1	blue	0.41778811	GO:0050870.positive regulation of T cell activation	Up	E12.5
1188	GO:0032388	positive regulation of intracellular tra...	198	1	0.32	1	blue	0.173536255	GO:0032388.positive regulation of intracellular tra...	Up	E12.5
1189	GO:0061726	mitochondrion disassembly	66	1	0.11	1	blue	0.23163921	GO:0061726.mitochondrion disassembly	Up	E12.5
1190	GO:0006259	DNA metabolic process	842	2	1.37	1	blue	0.13606155	GO:0006259.DNA metabolic process	Up	E12.5
1191	GO:0043085	positive regulation of catalytic activit...	978	2	1.59	1	blue	0.087076457	GO:0043085.positive regulation of catalytic activit...	Up	E12.5
1192	GO:0003279	cardiac septum development	123	1	0.2	1	blue	0.206450877	GO:0003279.cardiac septum development	Up	E12.5
1193	GO:0048856	anatomical structure development	4874	14	7.92	1	blue	0.556393349	GO:0048856.anatomical structure development	Up	E12.5
1194	GO:0050877	nervous system process	913	1	1.48	1	blue	-0.111031312	GO:0050877.nervous system process	Up	E12.5
1195	GO:0048858	cell projection morphogenesis	661	3	1.07	1	blue	0.398303484	GO:0048858.cell projection morphogenesis	Up	E12.5
1196	GO:0009260	ribonucleotide biosynthetic process	200	3	0.33	1	blue	0.585864467	GO:0009260.ribonucleotide biosynthetic process	Up	E12.5
1197	GO:0000003	reproduction	1126	5	1.83	1	blue	0.550042516	GO:0000003.reproduction	Up	E12.5
1198	GO:0001501	skeletal system development	452	2	0.73	1	blue	0.288819783	GO:0001501.skeletal system development	Up	E12.5
1199	GO:0051050	positive regulation of transport	914	2	1.49	1	blue	0.109136444	GO:0051050.positive regulation of transport	Up	E12.5
1200	GO:0006281	DNA repair	434	1	0.71	1	blue	0.071471755	GO:0006281.DNA repair	Up	E12.5
1201	GO:0001503	ossification	348	1	0.57	1	blue	0.107285173	GO:0001503.ossification	Up	E12.5
1202	GO:0051051	negative regulation of transport	469	3	0.76	1	blue	0.473931188	GO:0051051.negative regulation of transport	Up	E12.5
1203	GO:0051052	regulation of DNA metabolic process	410	1	0.67	1	blue	0.081613766	GO:0051052.regulation of DNA metabolic process	Up	E12.5
1204	GO:0048880	sensory system development	337	5	0.55	1	blue	0.849440323	GO:0048880.sensory system development	Up	E12.5
1205	GO:0098660	inorganic ion transmembrane transport	564	1	0.92	1	blue	0.019365325	GO:0098660.inorganic ion transmembrane transport	Up	E12.5
1206	GO:0051054	positive regulation of DNA metabolic pro...	234	1	0.38	1	blue	0.157356328	GO:0051054.positive regulation of DNA metabolic pro...	Up	E12.5
1207	GO:0045619	regulation of lymphocyte differentiation	148	1	0.24	1	blue	0.195395689	GO:0045619.regulation of lymphocyte differentiation	Up	E12.5
1208	GO:0001508	action potential	127	1	0.21	1	blue	0.203679128	GO:0001508.action potential	Up	E12.5
1209	GO:0098662	inorganic cation transmembrane transport	524	1	0.85	1	blue	0.036525876	GO:0098662.inorganic cation transmembrane transport	Up	E12.5
1210	GO:0051056	regulation of small GTPase mediated sign...	247	1	0.4	1	blue	0.152003093	GO:0051056.regulation of small GTPase mediated sign...	Up	E12.5
1211	GO:0040011	locomotion	1577	5	2.56	1	blue	0.40354186	GO:0040011.locomotion	Up	E12.5
1212	GO:0040012	regulation of locomotion	928	1	1.51	1	blue	-0.117695043	GO:0040012.regulation of locomotion	Up	E12.5
1213	GO:0071383	cellular response to steroid hormone sti...	160	2	0.26	1	blue	0.412292123	GO:0071383.cellular response to steroid hormone sti...	Up	E12.5
1214	GO:0040014	regulation of multicellular organism gro...	83	1	0.13	1	blue	0.226003675	GO:0040014.regulation of multicellular organism gro...	Up	E12.5
1215	GO:0009250	glucan biosynthetic process	42	1	0.07	1	blue	0.242976753	GO:0009250.glucan biosynthetic process	Up	E12.5
1216	GO:0040017	positive regulation of locomotion	548	1	0.89	1	blue	0.026694867	GO:0040017.positive regulation of locomotion	Up	E12.5
1217	GO:0048870	cell motility	1385	3	2.25	1	blue	0.142019005	GO:0048870.cell motility	Up	E12.5
1218	GO:0010720	positive regulation of cell development	617	3	1	1	blue	0.415037499	GO:0010720.positive regulation of cell development	Up	E12.5
1219	GO:0006275	regulation of DNA replication	110	1	0.18	1	blue	0.212010403	GO:0006275.regulation of DNA replication	Up	E12.5
1220	GO:0048871	multicellular organismal homeostasis	414	1	0.67	1	blue	0.081613766	GO:0048871.multicellular organismal homeostasis	Up	E12.5
1221	GO:0010721	negative regulation of cell development	370	3	0.6	1	blue	0.514573173	GO:0010721.negative regulation of cell development	Up	E12.5
1222	GO:0048872	homeostasis of number of cells	277	1	0.45	1	blue	0.138706271	GO:0048872.homeostasis of number of cells	Up	E12.5
1223	GO:0009259	ribonucleotide metabolic process	368	4	0.6	1	blue	0.684498174	GO:0009259.ribonucleotide metabolic process	Up	E12.5
1224	GO:0034101	erythrocyte homeostasis	133	1	0.22	1	blue	0.200912694	GO:0034101.erythrocyte homeostasis	Up	E12.5
1225	GO:0098655	cation transmembrane transport	588	1	0.96	1	blue	0.00965017	GO:0098655.cation transmembrane transport	Up	E12.5
1226	GO:0072657	protein localization to membrane	499	1	0.81	1	blue	0.046424337	GO:0072657.protein localization to membrane	Up	E12.5
1227	GO:0098656	anion transmembrane transport	161	1	0.26	1	blue	0.189899701	GO:0098656.anion transmembrane transport	Up	E12.5
1228	GO:0061982	meiosis I cell cycle process	94	1	0.15	1	blue	0.220390068	GO:0061982.meiosis I cell cycle process	Up	E12.5
1229	GO:0098657	import into cell	648	1	1.05	1	blue	-0.011972642	GO:0098657.import into cell	Up	E12.5
1230	GO:0003002	regionalization	320	4	0.52	1	blue	0.705256734	GO:0003002.regionalization	Up	E12.5
1231	GO:0048878	chemical homeostasis	979	2	1.59	1	blue	0.087076457	GO:0048878.chemical homeostasis	Up	E12.5
1232	GO:0033674	positive regulation of kinase activity	442	1	0.72	1	blue	0.068947354	GO:0033674.positive regulation of kinase activity	Up	E12.5
1233	GO:0060485	mesenchyme development	263	1	0.43	1	blue	0.144010303	GO:0060485.mesenchyme development	Up	E12.5
1234	GO:0010962	regulation of glucan biosynthetic proces...	28	1	0.05	1	blue	0.248679113	GO:0010962.regulation of glucan biosynthetic proces...	Up	E12.5
1235	GO:0003006	developmental process involved in reprod...	622	4	1.01	1	blue	0.582560011	GO:0003006.developmental process involved in reprod...	Up	E12.5
1236	GO:0044770	cell cycle phase transition	378	2	0.61	1	blue	0.319354151	GO:0044770.cell cycle phase transition	Up	E12.5
1237	GO:0003007	heart morphogenesis	255	2	0.41	1	blue	0.371726328	GO:0003007.heart morphogenesis	Up	E12.5
1238	GO:0003008	system process	1443	2	2.35	1	blue	-0.070389328	GO:0003008.system process	Up	E12.5
1239	GO:0043266	regulation of potassium ion transport	101	1	0.16	1	blue	0.217591435	GO:0043266.regulation of potassium ion transport	Up	E12.5
1240	GO:0045637	regulation of myeloid cell differentiati...	181	1	0.29	1	blue	0.181694778	GO:0045637.regulation of myeloid cell differentiati...	Up	E12.5
1241	GO:0044772	mitotic cell cycle phase transition	341	1	0.55	1	blue	0.112474729	GO:0044772.mitotic cell cycle phase transition	Up	E12.5
1242	GO:0043267	negative regulation of potassium ion tra...	37	1	0.06	1	blue	0.245825116	GO:0043267.negative regulation of potassium ion tra...	Up	E12.5
1243	GO:0045639	positive regulation of myeloid cell diff...	80	1	0.13	1	blue	0.226003675	GO:0045639.positive regulation of myeloid cell diff...	Up	E12.5
1244	GO:0043269	regulation of ion transport	636	2	1.03	1	blue	0.21519692	GO:0043269.regulation of ion transport	Up	E12.5
1245	GO:0071560	cellular response to transforming growth...	195	1	0.32	1	blue	0.173536255	GO:0071560.cellular response to transforming growth...	Up	E12.5
1246	GO:0043254	regulation of protein complex assembly	419	1	0.68	1	blue	0.079071571	GO:0043254.regulation of protein complex assembly	Up	E12.5
1247	GO:1903706	regulation of hemopoiesis	334	3	0.54	1	blue	0.530114024	GO:1903706.regulation of hemopoiesis	Up	E12.5
1248	GO:1904591	positive regulation of protein import	57	1	0.09	1	blue	0.237296844	GO:1904591.positive regulation of protein import	Up	E12.5
1249	GO:0043255	regulation of carbohydrate biosynthetic ...	93	1	0.15	1	blue	0.220390068	GO:0043255.regulation of carbohydrate biosynthetic ...	Up	E12.5
1250	GO:0003231	cardiac ventricle development	137	1	0.22	1	blue	0.200912694	GO:0003231.cardiac ventricle development	Up	E12.5
1251	GO:1903708	positive regulation of hemopoiesis	171	2	0.28	1	blue	0.406816992	GO:1903708.positive regulation of hemopoiesis	Up	E12.5
1252	GO:0010959	regulation of metal ion transport	373	2	0.61	1	blue	0.319354151	GO:0010959.regulation of metal ion transport	Up	E12.5
1253	GO:0048812	neuron projection morphogenesis	643	3	1.05	1	blue	0.403064858	GO:0048812.neuron projection morphogenesis	Up	E12.5
1254	GO:0071310	cellular response to organic substance	1888	6	3.07	1	blue	0.446862945	GO:0071310.cellular response to organic substance	Up	E12.5
1255	GO:0051260	protein homooligomerization	323	1	0.52	1	blue	0.120294234	GO:0051260.protein homooligomerization	Up	E12.5
1256	GO:0051028	mRNA transport	105	1	0.17	1	blue	0.21479822	GO:0051028.mRNA transport	Up	E12.5
1257	GO:0051262	protein tetramerization	158	1	0.26	1	blue	0.189899701	GO:0051262.protein tetramerization	Up	E12.5
1258	GO:0060425	lung morphogenesis	61	1	0.1	1	blue	0.234465254	GO:0060425.lung morphogenesis	Up	E12.5
1259	GO:0019751	polyol metabolic process	93	1	0.15	1	blue	0.220390068	GO:0019751.polyol metabolic process	Up	E12.5
1260	GO:0035315	hair cell differentiation	46	1	0.07	1	blue	0.242976753	GO:0035315.hair cell differentiation	Up	E12.5
1261	GO:0019752	carboxylic acid metabolic process	744	4	1.21	1	blue	0.535331733	GO:0019752.carboxylic acid metabolic process	Up	E12.5
1262	GO:0060429	epithelium development	1010	5	1.64	1	blue	0.590744853	GO:0060429.epithelium development	Up	E12.5
1263	GO:0071559	response to transforming growth factor b...	200	1	0.33	1	blue	0.170826968	GO:0071559.response to transforming growth factor b...	Up	E12.5
1264	GO:0035556	intracellular signal transduction	2290	4	3.72	1	blue	0.045596866	GO:0035556.intracellular signal transduction	Up	E12.5
1265	GO:0051250	negative regulation of lymphocyte activa...	123	1	0.2	1	blue	0.206450877	GO:0051250.negative regulation of lymphocyte activa...	Up	E12.5
1266	GO:0048844	artery morphogenesis	67	1	0.11	1	blue	0.23163921	GO:0048844.artery morphogenesis	Up	E12.5
1267	GO:0051251	positive regulation of lymphocyte activa...	217	2	0.35	1	blue	0.387816031	GO:0051251.positive regulation of lymphocyte activa...	Up	E12.5
1268	GO:0060411	cardiac septum morphogenesis	83	1	0.13	1	blue	0.226003675	GO:0060411.cardiac septum morphogenesis	Up	E12.5
1269	GO:0051252	regulation of RNA metabolic process	2715	9	4.41	1	blue	0.573160199	GO:0051252.regulation of RNA metabolic process	Up	E12.5
1270	GO:0051253	negative regulation of RNA metabolic pro...	1157	4	1.88	1	blue	0.387516437	GO:0051253.negative regulation of RNA metabolic pro...	Up	E12.5
1271	GO:0051254	positive regulation of RNA metabolic pro...	1469	8	2.39	1	blue	0.814865354	GO:0051254.positive regulation of RNA metabolic pro...	Up	E12.5
1272	GO:0071345	cellular response to cytokine stimulus	596	2	0.97	1	blue	0.229623991	GO:0071345.cellular response to cytokine stimulus	Up	E12.5
1273	GO:2000241	regulation of reproductive process	140	1	0.23	1	blue	0.198151554	GO:2000241.regulation of reproductive process	Up	E12.5
1274	GO:0043270	positive regulation of ion transport	282	1	0.46	1	blue	0.13606155	GO:0043270.positive regulation of ion transport	Up	E12.5
1275	GO:0043271	negative regulation of ion transport	149	2	0.24	1	blue	0.41778811	GO:0043271.negative regulation of ion transport	Up	E12.5
1276	GO:2000243	positive regulation of reproductive proc...	71	1	0.12	1	blue	0.22881869	GO:2000243.positive regulation of reproductive proc...	Up	E12.5
1277	GO:0051259	protein complex oligomerization	545	1	0.89	1	blue	0.026694867	GO:0051259.protein complex oligomerization	Up	E12.5
1278	GO:0010975	regulation of neuron projection developm...	574	1	0.93	1	blue	0.016930396	GO:0010975.regulation of neuron projection developm...	Up	E12.5
1279	GO:0061919	process utilizing autophagic mechanism	360	1	0.59	1	blue	0.102114218	GO:0061919.process utilizing autophagic mechanism	Up	E12.5
1280	GO:1901135	carbohydrate derivative metabolic proces...	856	4	1.39	1	blue	0.49410907	GO:1901135.carbohydrate derivative metabolic proces...	Up	E12.5
1281	GO:0051046	regulation of secretion	748	2	1.22	1	blue	0.170440342	GO:0051046.regulation of secretion	Up	E12.5
1282	GO:1901137	carbohydrate derivative biosynthetic pro...	527	3	0.86	1	blue	0.449099335	GO:1901137.carbohydrate derivative biosynthetic pro...	Up	E12.5
1283	GO:0051048	negative regulation of secretion	219	1	0.36	1	blue	0.1627295	GO:0051048.negative regulation of secretion	Up	E12.5
1284	GO:0051049	regulation of transport	1684	7	2.74	1	blue	0.632628934	GO:0051049.regulation of transport	Up	E12.5
1285	GO:0030198	extracellular matrix organization	228	1	0.37	1	blue	0.160040413	GO:0030198.extracellular matrix organization	Up	E12.5
1286	GO:0008593	regulation of Notch signaling pathway	80	1	0.13	1	blue	0.226003675	GO:0008593.regulation of Notch signaling pathway	Up	E12.5
1287	GO:0040007	growth	997	3	1.62	1	blue	0.273168783	GO:0040007.growth	Up	E12.5
1288	GO:0040008	regulation of growth	670	2	1.09	1	blue	0.200912694	GO:0040008.regulation of growth	Up	E12.5
1289	GO:0008380	RNA splicing	346	1	0.56	1	blue	0.109877618	GO:0008380.RNA splicing	Up	E12.5
1290	GO:0046031	ADP metabolic process	79	3	0.13	1	blue	0.641041174	GO:0046031.ADP metabolic process	Up	E12.5
1291	GO:0001667	ameboidal-type cell migration	396	1	0.64	1	blue	0.089267338	GO:0001667.ameboidal-type cell migration	Up	E12.5
1292	GO:0015031	protein transport	1596	3	2.59	1	blue	0.075900114	GO:0015031.protein transport	Up	E12.5
1293	GO:0003205	cardiac chamber development	183	1	0.3	1	blue	0.178970141	GO:0003205.cardiac chamber development	Up	E12.5
1294	GO:0050803	regulation of synapse structure or activ...	263	1	0.43	1	blue	0.144010303	GO:0050803.regulation of synapse structure or activ...	Up	E12.5
1295	GO:0003206	cardiac chamber morphogenesis	140	1	0.23	1	blue	0.198151554	GO:0003206.cardiac chamber morphogenesis	Up	E12.5
1296	GO:0051270	regulation of cellular component movemen...	934	2	1.52	1	blue	0.102482958	GO:0051270.regulation of cellular component movemen...	Up	E12.5
1297	GO:0051272	positive regulation of cellular componen...	535	1	0.87	1	blue	0.031601997	GO:0051272.positive regulation of cellular componen...	Up	E12.5
1298	GO:0050807	regulation of synapse organization	257	1	0.42	1	blue	0.146669649	GO:0050807.regulation of synapse organization	Up	E12.5
1299	GO:0050808	synapse organization	422	1	0.69	1	blue	0.076533848	GO:0050808.synapse organization	Up	E12.5
1300	GO:0051276	chromosome organization	1001	3	1.63	1	blue	0.27099113	GO:0051276.chromosome organization	Up	E12.5
1301	GO:0022898	regulation of transmembrane transporter ...	237	1	0.39	1	blue	0.154677228	GO:0022898.regulation of transmembrane transporter ...	Up	E12.5
1302	GO:0001654	eye development	334	5	0.54	1	blue	0.852042119	GO:0001654.eye development	Up	E12.5
1303	GO:0060674	placenta blood vessel development	34	1	0.06	1	blue	0.245825116	GO:0060674.placenta blood vessel development	Up	E12.5
1304	GO:0001655	urogenital system development	308	3	0.5	1	blue	0.540568381	GO:0001655.urogenital system development	Up	E12.5
1305	GO:0019725	cellular homeostasis	776	1	1.26	1	blue	-0.061200156	GO:0019725.cellular homeostasis	Up	E12.5
1306	GO:1901099	negative regulation of signal transducti...	28	1	0.05	1	blue	0.248679113	GO:1901099.negative regulation of signal transducti...	Up	E12.5
1307	GO:0001657	ureteric bud development	96	2	0.16	1	blue	0.439983856	GO:0001657.ureteric bud development	Up	E12.5
1308	GO:0001659	temperature homeostasis	162	1	0.26	1	blue	0.189899701	GO:0001659.temperature homeostasis	Up	E12.5
1309	GO:0051222	positive regulation of protein transport	369	1	0.6	1	blue	0.099535674	GO:0051222.positive regulation of protein transport	Up	E12.5
1310	GO:0051223	regulation of protein transport	610	2	0.99	1	blue	0.224798919	GO:0051223.regulation of protein transport	Up	E12.5
1311	GO:0051224	negative regulation of protein transport	175	1	0.28	1	blue	0.184424571	GO:0051224.negative regulation of protein transport	Up	E12.5
1312	GO:0010941	regulation of cell death	1540	3	2.5	1	blue	0.093109404	GO:0010941.regulation of cell death	Up	E12.5
1313	GO:0010942	positive regulation of cell death	632	1	1.03	1	blue	-0.007195501	GO:0010942.positive regulation of cell death	Up	E12.5
1314	GO:0043009	chordate embryonic development	714	3	1.16	1	blue	0.377069649	GO:0043009.chordate embryonic development	Up	E12.5
1315	GO:0010948	negative regulation of cell cycle proces...	215	1	0.35	1	blue	0.165423609	GO:0010948.negative regulation of cell cycle proces...	Up	E12.5
1316	GO:0070252	actin-mediated cell contraction	85	1	0.14	1	blue	0.223194141	GO:0070252.actin-mediated cell contraction	Up	E12.5
1317	GO:0030162	regulation of proteolysis	586	1	0.95	1	blue	0.012072832	GO:0030162.regulation of proteolysis	Up	E12.5
1318	GO:0019953	sexual reproduction	642	4	1.04	1	blue	0.575376452	GO:0019953.sexual reproduction	Up	E12.5
1319	GO:0045184	establishment of protein localization	1693	4	2.75	1	blue	0.215728691	GO:0045184.establishment of protein localization	Up	E12.5
1320	GO:1904589	regulation of protein import	82	1	0.13	1	blue	0.226003675	GO:1904589.regulation of protein import	Up	E12.5
1321	GO:0045185	maintenance of protein location	102	1	0.17	1	blue	0.21479822	GO:0045185.maintenance of protein location	Up	E12.5
1322	GO:0051216	cartilage development	186	1	0.3	1	blue	0.178970141	GO:0051216.cartilage development	Up	E12.5
1323	GO:0042127	regulation of cell proliferation	1460	6	2.37	1	blue	0.577766999	GO:0042127.regulation of cell proliferation	Up	E12.5
1324	GO:0042129	regulation of T cell proliferation	129	1	0.21	1	blue	0.203679128	GO:0042129.regulation of T cell proliferation	Up	E12.5
1325	GO:0044703	multi-organism reproductive process	737	4	1.2	1	blue	0.537656786	GO:0044703.multi-organism reproductive process	Up	E12.5
1326	GO:0042110	T cell activation	380	3	0.62	1	blue	0.50942987	GO:0042110.T cell activation	Up	E12.5
1327	GO:0051240	positive regulation of multicellular org...	1690	7	2.75	1	blue	0.63076619	GO:0051240.positive regulation of multicellular org...	Up	E12.5
1328	GO:0051241	negative regulation of multicellular org...	1169	4	1.9	1	blue	0.38332864	GO:0051241.negative regulation of multicellular org...	Up	E12.5
1329	GO:0021795	cerebral cortex cell migration	56	1	0.09	1	blue	0.237296844	GO:0021795.cerebral cortex cell migration	Up	E12.5
1330	GO:0030155	regulation of cell adhesion	592	2	0.96	1	blue	0.232042591	GO:0030155.regulation of cell adhesion	Up	E12.5
1331	GO:0061900	glial cell activation	31	1	0.05	1	blue	0.248679113	GO:0061900.glial cell activation	Up	E12.5
1332	GO:0034284	response to monosaccharide	159	1	0.26	1	blue	0.189899701	GO:0034284.response to monosaccharide	Up	E12.5
1333	GO:0021799	cerebral cortex radially oriented cell m...	37	1	0.06	1	blue	0.245825116	GO:0021799.cerebral cortex radially oriented cell m...	Up	E12.5
1334	GO:0051246	regulation of protein metabolic process	2366	6	3.85	1	blue	0.313754163	GO:0051246.regulation of protein metabolic process	Up	E12.5
1335	GO:0120161	regulation of cold-induced thermogenesis	135	1	0.22	1	blue	0.200912694	GO:0120161.regulation of cold-induced thermogenesis	Up	E12.5
1336	GO:0051247	positive regulation of protein metabolic...	1481	4	2.41	1	blue	0.280451459	GO:0051247.positive regulation of protein metabolic...	Up	E12.5
1337	GO:0009201	ribonucleoside triphosphate biosynthetic...	122	3	0.2	1	blue	0.621488377	GO:0009201.ribonucleoside triphosphate biosynthetic...	Up	E12.5
1338	GO:0051248	negative regulation of protein metabolic...	941	3	1.53	1	blue	0.292917008	GO:0051248.negative regulation of protein metabolic...	Up	E12.5
1339	GO:0051249	regulation of lymphocyte activation	343	2	0.56	1	blue	0.332270039	GO:0051249.regulation of lymphocyte activation	Up	E12.5
1340	GO:1901068	guanosine-containing compound metabolic ...	33	1	0.05	1	blue	0.248679113	GO:1901068.guanosine-containing compound metabolic ...	Up	E12.5
1341	GO:0009205	purine ribonucleoside triphosphate metab...	231	4	0.38	1	blue	0.742318829	GO:0009205.purine ribonucleoside triphosphate metab...	Up	E12.5
1342	GO:0009206	purine ribonucleoside triphosphate biosy...	119	3	0.19	1	blue	0.624265461	GO:0009206.purine ribonucleoside triphosphate biosy...	Up	E12.5
1343	GO:0030182	neuron differentiation	1384	6	2.25	1	blue	0.601450624	GO:0030182.neuron differentiation	Up	E12.5
1344	GO:0002062	chondrocyte differentiation	110	1	0.18	1	blue	0.212010403	GO:0002062.chondrocyte differentiation	Up	E12.5
1345	GO:0008347	glial cell migration	55	1	0.09	1	blue	0.237296844	GO:0008347.glial cell migration	Up	E12.5
1346	GO:0002065	columnar/cuboidal epithelial cell differ...	117	1	0.19	1	blue	0.209227962	GO:0002065.columnar/cuboidal epithelial cell differ...	Up	E12.5
1347	GO:0000768	syncytium formation by plasma membrane f...	48	1	0.08	1	blue	0.240134004	GO:0000768.syncytium formation by plasma membrane f...	Up	E12.5
1348	GO:0051234	establishment of localization	3836	11	6.23	1	blue	0.510713977	GO:0051234.establishment of localization	Up	E12.5
1349	GO:0051235	maintenance of location	273	1	0.44	1	blue	0.141355849	GO:0051235.maintenance of location	Up	E12.5
1350	GO:0002067	glandular epithelial cell differentiatio...	47	1	0.08	1	blue	0.240134004	GO:0002067.glandular epithelial cell differentiatio...	Up	E12.5
1351	GO:0051236	establishment of RNA localization	152	1	0.25	1	blue	0.192645078	GO:0051236.establishment of RNA localization	Up	E12.5
1352	GO:0090398	cellular senescence	62	1	0.1	1	blue	0.234465254	GO:0090398.cellular senescence	Up	E12.5
1353	GO:0051239	regulation of multicellular organismal p...	2807	10	4.56	1	blue	0.649879977	GO:0051239.regulation of multicellular organismal p...	Up	E12.5
1354	GO:0008589	regulation of smoothened signaling pathw...	83	2	0.13	1	blue	0.448396096	GO:0008589.regulation of smoothened signaling pathw...	Up	E12.5
1355	GO:0006793	phosphorus metabolic process	2624	8	4.26	1	blue	0.489427525	GO:0006793.phosphorus metabolic process	Up	E12.5
1356	GO:1901292	nucleoside phosphate catabolic process	126	3	0.2	1	blue	0.621488377	GO:1901292.nucleoside phosphate catabolic process	Up	E12.5
1357	GO:0032501	multicellular organismal process	5743	16	9.33	1	blue	0.551350718	GO:0032501.multicellular organismal process	Up	E12.5
1358	GO:1901293	nucleoside phosphate biosynthetic proces...	253	4	0.41	1	blue	0.734296407	GO:1901293.nucleoside phosphate biosynthetic proces...	Up	E12.5
1359	GO:0032502	developmental process	5175	15	8.41	1	blue	0.576690763	GO:0032502.developmental process	Up	E12.5
1360	GO:0006796	phosphate-containing compound metabolic ...	2605	8	4.23	1	blue	0.49410907	GO:0006796.phosphate-containing compound metabolic ...	Up	E12.5
1361	GO:0034220	ion transmembrane transport	751	2	1.22	1	blue	0.170440342	GO:0034220.ion transmembrane transport	Up	E12.5
1362	GO:0032504	multicellular organism reproduction	650	4	1.06	1	blue	0.570607208	GO:0032504.multicellular organism reproduction	Up	E12.5
1363	GO:0033157	regulation of intracellular protein tran...	215	1	0.35	1	blue	0.165423609	GO:0033157.regulation of intracellular protein tran...	Up	E12.5
1364	GO:0070227	lymphocyte apoptotic process	76	1	0.12	1	blue	0.22881869	GO:0070227.lymphocyte apoptotic process	Up	E12.5
1365	GO:0032507	maintenance of protein location in cell	70	1	0.11	1	blue	0.23163921	GO:0032507.maintenance of protein location in cell	Up	E12.5
1366	GO:0071495	cellular response to endogenous stimulus	1046	4	1.7	1	blue	0.425763906	GO:0071495.cellular response to endogenous stimulus	Up	E12.5
1367	GO:0071496	cellular response to external stimulus	240	3	0.39	1	blue	0.569714727	GO:0071496.cellular response to external stimulus	Up	E12.5
1368	GO:0048599	oocyte development	46	1	0.07	1	blue	0.242976753	GO:0048599.oocyte development	Up	E12.5
1369	GO:0072163	mesonephric epithelium development	96	2	0.16	1	blue	0.439983856	GO:0072163.mesonephric epithelium development	Up	E12.5
1370	GO:0072164	mesonephric tubule development	96	2	0.16	1	blue	0.439983856	GO:0072164.mesonephric tubule development	Up	E12.5
1371	GO:0010906	regulation of glucose metabolic process	111	1	0.18	1	blue	0.212010403	GO:0010906.regulation of glucose metabolic process	Up	E12.5
1372	GO:0043207	response to external biotic stimulus	652	1	1.06	1	blue	-0.014355293	GO:0043207.response to external biotic stimulus	Up	E12.5
1373	GO:0021761	limbic system development	95	1	0.15	1	blue	0.220390068	GO:0021761.limbic system development	Up	E12.5
1374	GO:1902751	positive regulation of cell cycle G2/M p...	32	1	0.05	1	blue	0.248679113	GO:1902751.positive regulation of cell cycle G2/M p...	Up	E12.5
1375	GO:0001649	osteoblast differentiation	179	1	0.29	1	blue	0.181694778	GO:0001649.osteoblast differentiation	Up	E12.5
1376	GO:0034219	carbohydrate transmembrane transport	96	2	0.16	1	blue	0.439983856	GO:0034219.carbohydrate transmembrane transport	Up	E12.5
1377	GO:0009792	embryo development ending in birth or eg...	730	3	1.19	1	blue	0.370060591	GO:0009792.embryo development ending in birth or eg...	Up	E12.5
1378	GO:1903825	organic acid transmembrane transport	91	1	0.15	1	blue	0.220390068	GO:1903825.organic acid transmembrane transport	Up	E12.5
1379	GO:0031399	regulation of protein modification proce...	1590	5	2.58	1	blue	0.399730246	GO:0031399.regulation of protein modification proce...	Up	E12.5
1380	GO:0032465	regulation of cytokinesis	71	1	0.12	1	blue	0.22881869	GO:0032465.regulation of cytokinesis	Up	E12.5
1381	GO:1903827	regulation of cellular protein localizat...	498	2	0.81	1	blue	0.268816758	GO:1903827.regulation of cellular protein localizat...	Up	E12.5
1382	GO:1903829	positive regulation of cellular protein ...	294	1	0.48	1	blue	0.130786608	GO:1903829.positive regulation of cellular protein ...	Up	E12.5
1383	GO:0030111	regulation of Wnt signaling pathway	278	2	0.45	1	blue	0.361098692	GO:0030111.regulation of Wnt signaling pathway	Up	E12.5
1384	GO:0042098	T cell proliferation	162	1	0.26	1	blue	0.189899701	GO:0042098.T cell proliferation	Up	E12.5
1385	GO:0045137	development of primary sexual characteri...	193	1	0.31	1	blue	0.17625064	GO:0045137.development of primary sexual characteri...	Up	E12.5
1386	GO:0070231	T cell apoptotic process	50	1	0.08	1	blue	0.240134004	GO:0070231.T cell apoptotic process	Up	E12.5
1387	GO:0048562	embryonic organ morphogenesis	276	3	0.45	1	blue	0.55374377	GO:0048562.embryonic organ morphogenesis	Up	E12.5
1388	GO:0072171	mesonephric tubule morphogenesis	64	2	0.1	1	blue	0.456857675	GO:0072171.mesonephric tubule morphogenesis	Up	E12.5
1389	GO:0048568	embryonic organ development	435	3	0.71	1	blue	0.486509254	GO:0048568.embryonic organ development	Up	E12.5
1390	GO:0002027	regulation of heart rate	88	1	0.14	1	blue	0.223194141	GO:0002027.regulation of heart rate	Up	E12.5
1391	GO:0008544	epidermis development	246	1	0.4	1	blue	0.152003093	GO:0008544.epidermis development	Up	E12.5
1392	GO:0002262	myeloid cell homeostasis	160	1	0.26	1	blue	0.189899701	GO:0002262.myeloid cell homeostasis	Up	E12.5
1393	GO:1901016	regulation of potassium ion transmembran...	53	1	0.09	1	blue	0.237296844	GO:1901016.regulation of potassium ion transmembran...	Up	E12.5
1394	GO:0006753	nucleoside phosphate metabolic process	489	4	0.79	1	blue	0.636361653	GO:0006753.nucleoside phosphate metabolic process	Up	E12.5
1395	GO:1901019	regulation of calcium ion transmembrane ...	74	1	0.12	1	blue	0.22881869	GO:1901019.regulation of calcium ion transmembrane ...	Up	E12.5
1396	GO:0006754	ATP biosynthetic process	109	3	0.18	1	blue	0.627047902	GO:0006754.ATP biosynthetic process	Up	E12.5
1397	GO:0090596	sensory organ morphogenesis	263	3	0.43	1	blue	0.559047802	GO:0090596.sensory organ morphogenesis	Up	E12.5
1398	GO:0002269	leukocyte activation involved in inflamm...	24	1	0.04	1	blue	0.251538767	GO:0002269.leukocyte activation involved in inflamm...	Up	E12.5
1399	GO:0006757	ATP generation from ADP	72	3	0.12	1	blue	0.64385619	GO:0006757.ATP generation from ADP	Up	E12.5
1400	GO:0071453	cellular response to oxygen levels	108	1	0.18	1	blue	0.212010403	GO:0071453.cellular response to oxygen levels	Up	E12.5
1401	GO:0006996	organelle organization	3279	6	5.33	1	blue	0.09066327	GO:0006996.organelle organization	Up	E12.5
1402	GO:0071695	anatomical structure maturation	173	1	0.28	1	blue	0.184424571	GO:0071695.anatomical structure maturation	Up	E12.5
1403	GO:0042063	gliogenesis	298	3	0.48	1	blue	0.545824107	GO:0042063.gliogenesis	Up	E12.5
1404	GO:0033143	regulation of intracellular steroid horm...	79	1	0.13	1	blue	0.226003675	GO:0033143.regulation of intracellular steroid horm...	Up	E12.5
1405	GO:0097696	STAT cascade	108	2	0.18	1	blue	0.434402824	GO:0097696.STAT cascade	Up	E12.5
1406	GO:0048583	regulation of response to stimulus	3197	7	5.2	1	blue	0.234465254	GO:0048583.regulation of response to stimulus	Up	E12.5
1407	GO:0048584	positive regulation of response to stimu...	1813	4	2.95	1	blue	0.178970141	GO:0048584.positive regulation of response to stimu...	Up	E12.5
1408	GO:0048585	negative regulation of response to stimu...	1447	3	2.35	1	blue	0.12225575	GO:0048585.negative regulation of response to stimu...	Up	E12.5
1409	GO:0097485	neuron projection guidance	218	3	0.35	1	blue	0.580461108	GO:0097485.neuron projection guidance	Up	E12.5
1410	GO:0009755	hormone-mediated signaling pathway	161	2	0.26	1	blue	0.412292123	GO:0009755.hormone-mediated signaling pathway	Up	E12.5
1411	GO:0030097	hemopoiesis	750	4	1.22	1	blue	0.533010421	GO:0030097.hemopoiesis	Up	E12.5
1412	GO:0070201	regulation of establishment of protein l...	640	2	1.04	1	blue	0.212806373	GO:0070201.regulation of establishment of protein l...	Up	E12.5
1413	GO:0030098	lymphocyte differentiation	305	2	0.5	1	blue	0.347923303	GO:0030098.lymphocyte differentiation	Up	E12.5
1414	GO:0030099	myeloid cell differentiation	350	2	0.57	1	blue	0.329677594	GO:0030099.myeloid cell differentiation	Up	E12.5
1415	GO:0009991	response to extracellular stimulus	321	3	0.52	1	blue	0.535331733	GO:0009991.response to extracellular stimulus	Up	E12.5
1416	GO:0010821	regulation of mitochondrion organization	129	1	0.21	1	blue	0.203679128	GO:0010821.regulation of mitochondrion organization	Up	E12.5
1417	GO:0009994	oocyte differentiation	48	1	0.08	1	blue	0.240134004	GO:0009994.oocyte differentiation	Up	E12.5
1418	GO:0010827	regulation of glucose transmembrane tran...	74	1	0.12	1	blue	0.22881869	GO:0010827.regulation of glucose transmembrane tran...	Up	E12.5
1419	GO:0032410	negative regulation of transporter activ...	70	1	0.11	1	blue	0.23163921	GO:0032410.negative regulation of transporter activ...	Up	E12.5
1420	GO:2000772	regulation of cellular senescence	40	1	0.07	1	blue	0.242976753	GO:2000772.regulation of cellular senescence	Up	E12.5
1421	GO:0032411	positive regulation of transporter activ...	108	1	0.18	1	blue	0.212010403	GO:0032411.positive regulation of transporter activ...	Up	E12.5
1422	GO:0021953	central nervous system neuron differenti...	206	2	0.33	1	blue	0.393219389	GO:0021953.central nervous system neuron differenti...	Up	E12.5
1423	GO:0032412	regulation of ion transmembrane transpor...	228	1	0.37	1	blue	0.160040413	GO:0032412.regulation of ion transmembrane transpor...	Up	E12.5
1424	GO:0032413	negative regulation of ion transmembrane...	61	1	0.1	1	blue	0.234465254	GO:0032413.negative regulation of ion transmembrane...	Up	E12.5
1425	GO:1902749	regulation of cell cycle G2/M phase tran...	96	1	0.16	1	blue	0.217591435	GO:1902749.regulation of cell cycle G2/M phase tran...	Up	E12.5
1426	GO:0032414	positive regulation of ion transmembrane...	101	1	0.16	1	blue	0.217591435	GO:0032414.positive regulation of ion transmembrane...	Up	E12.5
1427	GO:0002274	myeloid leukocyte activation	153	2	0.25	1	blue	0.415037499	GO:0002274.myeloid leukocyte activation	Up	E12.5
1428	GO:0006725	cellular aromatic compound metabolic pro...	4473	14	7.27	1	blue	0.63086417	GO:0006725.cellular aromatic compound metabolic pro...	Up	E12.5
1429	GO:0048522	positive regulation of cellular process	4625	13	7.52	1	blue	0.523762344	GO:0048522.positive regulation of cellular process	Up	E12.5
1430	GO:0048523	negative regulation of cellular process	4142	9	6.73	1	blue	0.255223814	GO:0048523.negative regulation of cellular process	Up	E12.5
1431	GO:0048524	positive regulation of viral process	80	1	0.13	1	blue	0.226003675	GO:0048524.positive regulation of viral process	Up	E12.5
1432	GO:0048525	negative regulation of viral process	81	1	0.13	1	blue	0.226003675	GO:0048525.negative regulation of viral process	Up	E12.5
1433	GO:0060173	limb development	178	2	0.29	1	blue	0.4040872	GO:0060173.limb development	Up	E12.5
1434	GO:0010817	regulation of hormone levels	462	2	0.75	1	blue	0.283792966	GO:0010817.regulation of hormone levels	Up	E12.5
1435	GO:0071426	ribonucleoprotein complex export from nu...	66	1	0.11	1	blue	0.23163921	GO:0071426.ribonucleoprotein complex export from nu...	Up	E12.5
1436	GO:0090316	positive regulation of intracellular pro...	138	1	0.22	1	blue	0.200912694	GO:0090316.positive regulation of intracellular pro...	Up	E12.5
1437	GO:0071427	mRNA-containing ribonucleoprotein comple...	46	1	0.07	1	blue	0.242976753	GO:0071427.mRNA-containing ribonucleoprotein comple...	Up	E12.5
1438	GO:1901214	regulation of neuron death	355	1	0.58	1	blue	0.104697379	GO:1901214.regulation of neuron death	Up	E12.5
1439	GO:1901215	negative regulation of neuron death	231	1	0.38	1	blue	0.157356328	GO:1901215.negative regulation of neuron death	Up	E12.5
1440	GO:0006950	response to stress	2874	6	4.67	1	blue	0.185915729	GO:0006950.response to stress	Up	E12.5
1441	GO:0090559	regulation of membrane permeability	57	1	0.09	1	blue	0.237296844	GO:0090559.regulation of membrane permeability	Up	E12.5
1442	GO:1901216	positive regulation of neuron death	116	1	0.19	1	blue	0.209227962	GO:1901216.positive regulation of neuron death	Up	E12.5
1443	GO:0048513	animal organ development	2912	9	4.73	1	blue	0.524915117	GO:0048513.animal organ development	Up	E12.5
1444	GO:0048514	blood vessel morphogenesis	576	5	0.94	1	blue	0.751465164	GO:0048514.blood vessel morphogenesis	Up	E12.5
1445	GO:0006952	defense response	1021	1	1.66	1	blue	-0.150559677	GO:0006952.defense response	Up	E12.5
1446	GO:0048515	spermatid differentiation	139	1	0.23	1	blue	0.198151554	GO:0048515.spermatid differentiation	Up	E12.5
1447	GO:0090342	regulation of cell aging	48	1	0.08	1	blue	0.240134004	GO:0090342.regulation of cell aging	Up	E12.5
1448	GO:0006954	inflammatory response	493	1	0.8	1	blue	0.0489096	GO:0006954.inflammatory response	Up	E12.5
1449	GO:0031323	regulation of cellular metabolic process	4731	13	7.69	1	blue	0.504304837	GO:0031323.regulation of cellular metabolic process	Up	E12.5
1450	GO:0000910	cytokinesis	143	1	0.23	1	blue	0.198151554	GO:0000910.cytokinesis	Up	E12.5
1451	GO:0090344	negative regulation of cell aging	27	1	0.04	1	blue	0.251538767	GO:0090344.negative regulation of cell aging	Up	E12.5
1452	GO:0031324	negative regulation of cellular metaboli...	2177	7	3.54	1	blue	0.490726431	GO:0031324.negative regulation of cellular metaboli...	Up	E12.5
1453	GO:0048518	positive regulation of biological proces...	5163	14	8.39	1	blue	0.504843458	GO:0048518.positive regulation of biological proces...	Up	E12.5
1454	GO:0031325	positive regulation of cellular metaboli...	2843	11	4.62	1	blue	0.733963106	GO:0031325.positive regulation of cellular metaboli...	Up	E12.5
1455	GO:0048519	negative regulation of biological proces...	4593	9	7.46	1	blue	0.168122759	GO:0048519.negative regulation of biological proces...	Up	E12.5
1456	GO:0031326	regulation of cellular biosynthetic proc...	3086	10	5.02	1	blue	0.582079992	GO:0031326.regulation of cellular biosynthetic proc...	Up	E12.5
1457	GO:0031327	negative regulation of cellular biosynth...	1341	4	2.18	1	blue	0.325941157	GO:0031327.negative regulation of cellular biosynth...	Up	E12.5
1458	GO:0031329	regulation of cellular catabolic process	650	1	1.06	1	blue	-0.014355293	GO:0031329.regulation of cellular catabolic process	Up	E12.5
1459	GO:0035418	protein localization to synapse	83	1	0.13	1	blue	0.226003675	GO:0035418.protein localization to synapse	Up	E12.5
1460	GO:0009725	response to hormone	607	3	0.99	1	blue	0.417443997	GO:0009725.response to hormone	Up	E12.5
1461	GO:0072091	regulation of stem cell proliferation	87	2	0.14	1	blue	0.445586563	GO:0072091.regulation of stem cell proliferation	Up	E12.5
1462	GO:0018193	peptidyl-amino acid modification	1010	4	1.64	1	blue	0.43874176	GO:0018193.peptidyl-amino acid modification	Up	E12.5
1463	GO:0007399	nervous system development	2144	8	3.48	1	blue	0.616375453	GO:0007399.nervous system development	Up	E12.5
1464	GO:0097659	nucleic acid-templated transcription	2587	9	4.2	1	blue	0.605721061	GO:0097659.nucleic acid-templated transcription	Up	E12.5
1465	GO:0048545	response to steroid hormone	209	2	0.34	1	blue	0.39051518	GO:0048545.response to steroid hormone	Up	E12.5
1466	GO:0060113	inner ear receptor cell differentiation	70	1	0.11	1	blue	0.23163921	GO:0060113.inner ear receptor cell differentiation	Up	E12.5
1467	GO:0009967	positive regulation of signal transducti...	1324	4	2.15	1	blue	0.33198176	GO:0009967.positive regulation of signal transducti...	Up	E12.5
1468	GO:0009968	negative regulation of signal transducti...	1119	3	1.82	1	blue	0.230228261	GO:0009968.negative regulation of signal transducti...	Up	E12.5
1469	GO:0006986	response to unfolded protein	102	1	0.17	1	blue	0.21479822	GO:0006986.response to unfolded protein	Up	E12.5
1470	GO:0002009	morphogenesis of an epithelium	504	3	0.82	1	blue	0.458980847	GO:0002009.morphogenesis of an epithelium	Up	E12.5
1471	GO:0002244	hematopoietic progenitor cell differenti...	126	1	0.2	1	blue	0.206450877	GO:0002244.hematopoietic progenitor cell differenti...	Up	E12.5
1472	GO:0060119	inner ear receptor cell development	53	1	0.09	1	blue	0.237296844	GO:0060119.inner ear receptor cell development	Up	E12.5
1473	GO:0006732	coenzyme metabolic process	281	3	0.46	1	blue	0.551099049	GO:0006732.coenzyme metabolic process	Up	E12.5
1474	GO:0006733	oxidoreduction coenzyme metabolic proces...	153	3	0.25	1	blue	0.607682577	GO:0006733.oxidoreduction coenzyme metabolic proces...	Up	E12.5
1475	GO:0044843	cell cycle G1/S phase transition	176	1	0.29	1	blue	0.181694778	GO:0044843.cell cycle G1/S phase transition	Up	E12.5
1476	GO:0009719	response to endogenous stimulus	1185	4	1.93	1	blue	0.377069649	GO:0009719.response to endogenous stimulus	Up	E12.5
1477	GO:0009953	dorsal/ventral pattern formation	93	2	0.15	1	blue	0.44278249	GO:0009953.dorsal/ventral pattern formation	Up	E12.5
1478	GO:0048534	hematopoietic or lymphoid organ developm...	793	4	1.29	1	blue	0.516864984	GO:0048534.hematopoietic or lymphoid organ developm...	Up	E12.5
1479	GO:0051781	positive regulation of cell division	70	1	0.11	1	blue	0.23163921	GO:0051781.positive regulation of cell division	Up	E12.5
1480	GO:0006974	cellular response to DNA damage stimulus	695	1	1.13	1	blue	-0.030924573	GO:0006974.cellular response to DNA damage stimulus	Up	E12.5
1481	GO:0031344	regulation of cell projection organizati...	739	1	1.2	1	blue	-0.047305715	GO:0031344.regulation of cell projection organizati...	Up	E12.5
1482	GO:0046782	regulation of viral transcription	40	1	0.07	1	blue	0.242976753	GO:0046782.regulation of viral transcription	Up	E12.5
1483	GO:0031345	negative regulation of cell projection o...	201	1	0.33	1	blue	0.170826968	GO:0031345.negative regulation of cell projection o...	Up	E12.5
1484	GO:0097435	supramolecular fiber organization	639	1	1.04	1	blue	-0.009586049	GO:0097435.supramolecular fiber organization	Up	E12.5
1485	GO:0021915	neural tube development	195	3	0.32	1	blue	0.588573754	GO:0021915.neural tube development	Up	E12.5
1486	GO:0006979	response to oxidative stress	380	1	0.62	1	blue	0.09439237	GO:0006979.response to oxidative stress	Up	E12.5
1487	GO:0009743	response to carbohydrate	173	1	0.28	1	blue	0.184424571	GO:0009743.response to carbohydrate	Up	E12.5
1488	GO:1904427	positive regulation of calcium ion trans...	65	1	0.11	1	blue	0.23163921	GO:1904427.positive regulation of calcium ion trans...	Up	E12.5
1489	GO:0009746	response to hexose	158	1	0.26	1	blue	0.189899701	GO:0009746.response to hexose	Up	E12.5
1490	GO:0002237	response to molecule of bacterial origin	233	1	0.38	1	blue	0.157356328	GO:0002237.response to molecule of bacterial origin	Up	E12.5
1491	GO:0021700	developmental maturation	283	2	0.46	1	blue	0.358453971	GO:0021700.developmental maturation	Up	E12.5
1492	GO:0031331	positive regulation of cellular cataboli...	331	1	0.54	1	blue	0.115076524	GO:0031331.positive regulation of cellular cataboli...	Up	E12.5
1493	GO:0044839	cell cycle G2/M phase transition	132	1	0.21	1	blue	0.203679128	GO:0044839.cell cycle G2/M phase transition	Up	E12.5
1494	GO:0009987	cellular process	11927	23	19.38	1	blue	0.199728701	GO:0009987.cellular process	Up	E12.5
1495	GO:0031334	positive regulation of protein complex a...	224	1	0.36	1	blue	0.1627295	GO:0031334.positive regulation of protein complex a...	Up	E12.5
1496	GO:0030072	peptide hormone secretion	237	2	0.39	1	blue	0.377069649	GO:0030072.peptide hormone secretion	Up	E12.5
1497	GO:0006928	movement of cell or subcellular componen...	1757	6	2.86	1	blue	0.484902306	GO:0006928.movement of cell or subcellular componen...	Up	E12.5
1498	GO:0030073	insulin secretion	196	1	0.32	1	blue	0.173536255	GO:0030073.insulin secretion	Up	E12.5
1499	GO:0046777	protein autophosphorylation	224	1	0.36	1	blue	0.1627295	GO:0046777.protein autophosphorylation	Up	E12.5
1500	GO:0032409	regulation of transporter activity	247	1	0.4	1	blue	0.152003093	GO:0032409.regulation of transporter activity	Up	E12.5
1501	GO:0019827	stem cell population maintenance	154	3	0.25	1	blue	0.607682577	GO:0019827.stem cell population maintenance	Up	E12.5
1502	GO:0034762	regulation of transmembrane transport	496	2	0.81	1	blue	0.268816758	GO:0034762.regulation of transmembrane transport	Up	E12.5
1503	GO:0034763	negative regulation of transmembrane tra...	112	1	0.18	1	blue	0.212010403	GO:0034763.negative regulation of transmembrane tra...	Up	E12.5
1504	GO:0006913	nucleocytoplasmic transport	296	2	0.48	1	blue	0.353179029	GO:0006913.nucleocytoplasmic transport	Up	E12.5
1505	GO:0034764	positive regulation of transmembrane tra...	201	1	0.33	1	blue	0.170826968	GO:0034764.positive regulation of transmembrane tra...	Up	E12.5
1506	GO:0006914	autophagy	360	1	0.59	1	blue	0.102114218	GO:0006914.autophagy	Up	E12.5
1507	GO:0034765	regulation of ion transmembrane transpor...	415	1	0.67	1	blue	0.081613766	GO:0034765.regulation of ion transmembrane transpor...	Up	E12.5
1508	GO:0090304	nucleic acid metabolic process	3863	10	6.28	1	blue	0.411195433	GO:0090304.nucleic acid metabolic process	Up	E12.5
1509	GO:0006915	apoptotic process	1699	4	2.76	1	blue	0.213868349	GO:0006915.apoptotic process	Up	E12.5
1510	GO:0034766	negative regulation of ion transmembrane...	87	1	0.14	1	blue	0.223194141	GO:0034766.negative regulation of ion transmembrane...	Up	E12.5
1511	GO:0061351	neural precursor cell proliferation	186	3	0.3	1	blue	0.59400764	GO:0061351.neural precursor cell proliferation	Up	E12.5
1512	GO:0034767	positive regulation of ion transmembrane...	153	1	0.25	1	blue	0.192645078	GO:0034767.positive regulation of ion transmembrane...	Up	E12.5
1513	GO:0051960	regulation of nervous system development	1016	5	1.65	1	blue	0.588573754	GO:0051960.regulation of nervous system development	Up	E12.5
1514	GO:0000002	mitochondrial genome maintenance	33	0	0.05	1	blue	-0.014355293	GO:0000002.mitochondrial genome maintenance	Up	E12.5
1515	GO:0000018	regulation of DNA recombination	87	0	0.14	1	blue	-0.039840265	GO:0000018.regulation of DNA recombination	Up	E12.5
1516	GO:0000027	ribosomal large subunit assembly	29	0	0.05	1	blue	-0.014355293	GO:0000027.ribosomal large subunit assembly	Up	E12.5
1517	GO:0000038	very long-chain fatty acid metabolic pro...	28	0	0.05	1	blue	-0.014355293	GO:0000038.very long-chain fatty acid metabolic pro...	Up	E12.5
1518	GO:0000041	transition metal ion transport	76	0	0.12	1	blue	-0.034215715	GO:0000041.transition metal ion transport	Up	E12.5
1519	GO:0000045	autophagosome assembly	91	0	0.15	1	blue	-0.042644337	GO:0000045.autophagosome assembly	Up	E12.5
1520	GO:0000060	protein import into nucleus, translocati...	41	0	0.07	1	blue	-0.020057652	GO:0000060.protein import into nucleus, translocati...	Up	E12.5
1521	GO:0000070	mitotic sister chromatid segregation	145	0	0.24	1	blue	-0.067638717	GO:0000070.mitotic sister chromatid segregation	Up	E12.5
1522	GO:0000075	cell cycle checkpoint	173	0	0.28	1	blue	-0.078609835	GO:0000075.cell cycle checkpoint	Up	E12.5
1523	GO:0000077	DNA damage checkpoint	102	0	0.17	1	blue	-0.048236186	GO:0000077.DNA damage checkpoint	Up	E12.5
1524	GO:0000079	regulation of cyclin-dependent protein s...	63	0	0.1	1	blue	-0.028569152	GO:0000079.regulation of cyclin-dependent protein s...	Up	E12.5
1525	GO:0000082	G1/S transition of mitotic cell cycle	162	0	0.26	1	blue	-0.073134705	GO:0000082.G1/S transition of mitotic cell cycle	Up	E12.5
1526	GO:0000096	sulfur amino acid metabolic process	30	0	0.05	1	blue	-0.014355293	GO:0000096.sulfur amino acid metabolic process	Up	E12.5
1527	GO:0000132	establishment of mitotic spindle orienta...	26	0	0.04	1	blue	-0.011495639	GO:0000132.establishment of mitotic spindle orienta...	Up	E12.5
1528	GO:0000154	rRNA modification	24	0	0.04	1	blue	-0.011495639	GO:0000154.rRNA modification	Up	E12.5
1529	GO:0000184	nuclear-transcribed mRNA catabolic proce...	36	0	0.06	1	blue	-0.01720929	GO:0000184.nuclear-transcribed mRNA catabolic proce...	Up	E12.5
1530	GO:0000186	activation of MAPKK activity	36	0	0.06	1	blue	-0.01720929	GO:0000186.activation of MAPKK activity	Up	E12.5
1531	GO:0000187	activation of MAPK activity	101	0	0.16	1	blue	-0.045442971	GO:0000187.activation of MAPK activity	Up	E12.5
1532	GO:0000209	protein polyubiquitination	179	0	0.29	1	blue	-0.081339627	GO:0000209.protein polyubiquitination	Up	E12.5
1533	GO:0000226	microtubule cytoskeleton organization	536	0	0.87	1	blue	-0.231432408	GO:0000226.microtubule cytoskeleton organization	Up	E12.5
1534	GO:0000245	spliceosomal complex assembly	43	0	0.07	1	blue	-0.020057652	GO:0000245.spliceosomal complex assembly	Up	E12.5
1535	GO:0000266	mitochondrial fission	37	0	0.06	1	blue	-0.01720929	GO:0000266.mitochondrial fission	Up	E12.5
1536	GO:0000272	polysaccharide catabolic process	21	0	0.03	1	blue	-0.008630305	GO:0000272.polysaccharide catabolic process	Up	E12.5
1537	GO:0000281	mitotic cytokinesis	77	0	0.13	1	blue	-0.037030731	GO:0000281.mitotic cytokinesis	Up	E12.5
1538	GO:0000288	nuclear-transcribed mRNA catabolic proce...	48	0	0.08	1	blue	-0.022900402	GO:0000288.nuclear-transcribed mRNA catabolic proce...	Up	E12.5
1539	GO:0000289	nuclear-transcribed mRNA poly(A) tail sh...	20	0	0.03	1	blue	-0.008630305	GO:0000289.nuclear-transcribed mRNA poly(A) tail sh...	Up	E12.5
1540	GO:0000303	response to superoxide	23	0	0.04	1	blue	-0.011495639	GO:0000303.response to superoxide	Up	E12.5
1541	GO:0000305	response to oxygen radical	24	0	0.04	1	blue	-0.011495639	GO:0000305.response to oxygen radical	Up	E12.5
1542	GO:0000380	alternative mRNA splicing, via spliceoso...	71	0	0.12	1	blue	-0.034215715	GO:0000380.alternative mRNA splicing, via spliceoso...	Up	E12.5
1543	GO:0000381	regulation of alternative mRNA splicing,...	60	0	0.1	1	blue	-0.028569152	GO:0000381.regulation of alternative mRNA splicing,...	Up	E12.5
1544	GO:0000387	spliceosomal snRNP assembly	29	0	0.05	1	blue	-0.014355293	GO:0000387.spliceosomal snRNP assembly	Up	E12.5
1545	GO:0000413	protein peptidyl-prolyl isomerization	21	0	0.03	1	blue	-0.008630305	GO:0000413.protein peptidyl-prolyl isomerization	Up	E12.5
1546	GO:0000423	mitophagy	23	0	0.04	1	blue	-0.011495639	GO:0000423.mitophagy	Up	E12.5
1547	GO:0000460	maturation of 5.8S rRNA	27	0	0.04	1	blue	-0.011495639	GO:0000460.maturation of 5.8S rRNA	Up	E12.5
1548	GO:0000462	maturation of SSU-rRNA from tricistronic...	31	0	0.05	1	blue	-0.014355293	GO:0000462.maturation of SSU-rRNA from tricistronic...	Up	E12.5
1549	GO:0000466	maturation of 5.8S rRNA from tricistroni...	21	0	0.03	1	blue	-0.008630305	GO:0000466.maturation of 5.8S rRNA from tricistroni...	Up	E12.5
1550	GO:0000469	cleavage involved in rRNA processing	21	0	0.03	1	blue	-0.008630305	GO:0000469.cleavage involved in rRNA processing	Up	E12.5
1551	GO:0000470	maturation of LSU-rRNA	22	0	0.04	1	blue	-0.011495639	GO:0000470.maturation of LSU-rRNA	Up	E12.5
1552	GO:0000578	embryonic axis specification	37	0	0.06	1	blue	-0.01720929	GO:0000578.embryonic axis specification	Up	E12.5
1553	GO:0000723	telomere maintenance	124	0	0.2	1	blue	-0.056583528	GO:0000723.telomere maintenance	Up	E12.5
1554	GO:0000724	double-strand break repair via homologou...	113	0	0.18	1	blue	-0.051024003	GO:0000724.double-strand break repair via homologou...	Up	E12.5
1555	GO:0000725	recombinational repair	113	0	0.18	1	blue	-0.051024003	GO:0000725.recombinational repair	Up	E12.5
1556	GO:0000726	non-recombinational repair	51	0	0.08	1	blue	-0.022900402	GO:0000726.non-recombinational repair	Up	E12.5
1557	GO:0000731	DNA synthesis involved in DNA repair	24	0	0.04	1	blue	-0.011495639	GO:0000731.DNA synthesis involved in DNA repair	Up	E12.5
1558	GO:0000737	DNA catabolic process, endonucleolytic	24	0	0.04	1	blue	-0.011495639	GO:0000737.DNA catabolic process, endonucleolytic	Up	E12.5
1559	GO:0000819	sister chromatid segregation	175	0	0.28	1	blue	-0.078609835	GO:0000819.sister chromatid segregation	Up	E12.5
1560	GO:0000956	nuclear-transcribed mRNA catabolic proce...	104	0	0.17	1	blue	-0.048236186	GO:0000956.nuclear-transcribed mRNA catabolic proce...	Up	E12.5
1561	GO:0000959	mitochondrial RNA metabolic process	38	0	0.06	1	blue	-0.01720929	GO:0000959.mitochondrial RNA metabolic process	Up	E12.5
1562	GO:0001101	response to acid chemical	244	0	0.4	1	blue	-0.111031312	GO:0001101.response to acid chemical	Up	E12.5
1563	GO:0001504	neurotransmitter uptake	43	0	0.07	1	blue	-0.020057652	GO:0001504.neurotransmitter uptake	Up	E12.5
1564	GO:0001505	regulation of neurotransmitter levels	339	0	0.55	1	blue	-0.150559677	GO:0001505.regulation of neurotransmitter levels	Up	E12.5
1565	GO:0001510	RNA methylation	62	0	0.1	1	blue	-0.028569152	GO:0001510.RNA methylation	Up	E12.5
1566	GO:0001516	prostaglandin biosynthetic process	25	0	0.04	1	blue	-0.011495639	GO:0001516.prostaglandin biosynthetic process	Up	E12.5
1567	GO:0001523	retinoid metabolic process	32	0	0.05	1	blue	-0.014355293	GO:0001523.retinoid metabolic process	Up	E12.5
1568	GO:0001539	cilium or flagellum-dependent cell motil...	27	0	0.04	1	blue	-0.011495639	GO:0001539.cilium or flagellum-dependent cell motil...	Up	E12.5
1569	GO:0001541	ovarian follicle development	60	0	0.1	1	blue	-0.028569152	GO:0001541.ovarian follicle development	Up	E12.5
1570	GO:0001562	response to protozoan	27	0	0.04	1	blue	-0.011495639	GO:0001562.response to protozoan	Up	E12.5
1571	GO:0001569	branching involved in blood vessel morph...	43	0	0.07	1	blue	-0.020057652	GO:0001569.branching involved in blood vessel morph...	Up	E12.5
1572	GO:0001570	vasculogenesis	87	0	0.14	1	blue	-0.039840265	GO:0001570.vasculogenesis	Up	E12.5
1573	GO:0001578	microtubule bundle formation	90	0	0.15	1	blue	-0.042644337	GO:0001578.microtubule bundle formation	Up	E12.5
1574	GO:0001662	behavioral fear response	52	0	0.08	1	blue	-0.022900402	GO:0001662.behavioral fear response	Up	E12.5
1575	GO:0001676	long-chain fatty acid metabolic process	55	0	0.09	1	blue	-0.025737561	GO:0001676.long-chain fatty acid metabolic process	Up	E12.5
1576	GO:0001702	gastrulation with mouth forming second	31	0	0.05	1	blue	-0.014355293	GO:0001702.gastrulation with mouth forming second	Up	E12.5
1577	GO:0001704	formation of primary germ layer	83	0	0.13	1	blue	-0.037030731	GO:0001704.formation of primary germ layer	Up	E12.5
1578	GO:0001706	endoderm formation	28	0	0.05	1	blue	-0.014355293	GO:0001706.endoderm formation	Up	E12.5
1579	GO:0001707	mesoderm formation	57	0	0.09	1	blue	-0.025737561	GO:0001707.mesoderm formation	Up	E12.5
1580	GO:0001736	establishment of planar polarity	57	0	0.09	1	blue	-0.025737561	GO:0001736.establishment of planar polarity	Up	E12.5
1581	GO:0001738	morphogenesis of a polarized epithelium	76	0	0.12	1	blue	-0.034215715	GO:0001738.morphogenesis of a polarized epithelium	Up	E12.5
1582	GO:0001754	eye photoreceptor cell differentiation	45	0	0.07	1	blue	-0.020057652	GO:0001754.eye photoreceptor cell differentiation	Up	E12.5
1583	GO:0001755	neural crest cell migration	59	0	0.1	1	blue	-0.028569152	GO:0001755.neural crest cell migration	Up	E12.5
1584	GO:0001759	organ induction	22	0	0.04	1	blue	-0.011495639	GO:0001759.organ induction	Up	E12.5
1585	GO:0001764	neuron migration	178	0	0.29	1	blue	-0.081339627	GO:0001764.neuron migration	Up	E12.5
1586	GO:0001773	myeloid dendritic cell activation	22	0	0.04	1	blue	-0.011495639	GO:0001773.myeloid dendritic cell activation	Up	E12.5
1587	GO:0001776	leukocyte homeostasis	89	0	0.14	1	blue	-0.039840265	GO:0001776.leukocyte homeostasis	Up	E12.5
1588	GO:0001779	natural killer cell differentiation	26	0	0.04	1	blue	-0.011495639	GO:0001779.natural killer cell differentiation	Up	E12.5
1589	GO:0001782	B cell homeostasis	34	0	0.06	1	blue	-0.01720929	GO:0001782.B cell homeostasis	Up	E12.5
1590	GO:0001783	B cell apoptotic process	29	0	0.05	1	blue	-0.014355293	GO:0001783.B cell apoptotic process	Up	E12.5
1591	GO:0001816	cytokine production	589	0	0.96	1	blue	-0.253384236	GO:0001816.cytokine production	Up	E12.5
1592	GO:0001817	regulation of cytokine production	527	0	0.86	1	blue	-0.22897257	GO:0001817.regulation of cytokine production	Up	E12.5
1593	GO:0001818	negative regulation of cytokine producti...	206	0	0.33	1	blue	-0.092207438	GO:0001818.negative regulation of cytokine producti...	Up	E12.5
1594	GO:0001819	positive regulation of cytokine producti...	339	0	0.55	1	blue	-0.150559677	GO:0001819.positive regulation of cytokine producti...	Up	E12.5
1595	GO:0001824	blastocyst development	128	0	0.21	1	blue	-0.059355278	GO:0001824.blastocyst development	Up	E12.5
1596	GO:0001825	blastocyst formation	50	0	0.08	1	blue	-0.022900402	GO:0001825.blastocyst formation	Up	E12.5
1597	GO:0001829	trophectodermal cell differentiation	22	0	0.04	1	blue	-0.011495639	GO:0001829.trophectodermal cell differentiation	Up	E12.5
1598	GO:0001832	blastocyst growth	25	0	0.04	1	blue	-0.011495639	GO:0001832.blastocyst growth	Up	E12.5
1599	GO:0001835	blastocyst hatching	36	0	0.06	1	blue	-0.01720929	GO:0001835.blastocyst hatching	Up	E12.5
1600	GO:0001837	epithelial to mesenchymal transition	132	0	0.21	1	blue	-0.059355278	GO:0001837.epithelial to mesenchymal transition	Up	E12.5
1601	GO:0001838	embryonic epithelial tube formation	153	0	0.25	1	blue	-0.070389328	GO:0001838.embryonic epithelial tube formation	Up	E12.5
1602	GO:0001841	neural tube formation	133	0	0.22	1	blue	-0.062121712	GO:0001841.neural tube formation	Up	E12.5
1603	GO:0001843	neural tube closure	110	0	0.18	1	blue	-0.051024003	GO:0001843.neural tube closure	Up	E12.5
1604	GO:0001881	receptor recycling	42	0	0.07	1	blue	-0.020057652	GO:0001881.receptor recycling	Up	E12.5
1605	GO:0001885	endothelial cell development	60	0	0.1	1	blue	-0.028569152	GO:0001885.endothelial cell development	Up	E12.5
1606	GO:0001893	maternal placenta development	26	0	0.04	1	blue	-0.011495639	GO:0001893.maternal placenta development	Up	E12.5
1607	GO:0001894	tissue homeostasis	193	0	0.31	1	blue	-0.086783766	GO:0001894.tissue homeostasis	Up	E12.5
1608	GO:0001895	retina homeostasis	41	0	0.07	1	blue	-0.020057652	GO:0001895.retina homeostasis	Up	E12.5
1609	GO:0001906	cell killing	105	0	0.17	1	blue	-0.048236186	GO:0001906.cell killing	Up	E12.5
1610	GO:0001909	leukocyte mediated cytotoxicity	86	0	0.14	1	blue	-0.039840265	GO:0001909.leukocyte mediated cytotoxicity	Up	E12.5
1611	GO:0001910	regulation of leukocyte mediated cytotox...	63	0	0.1	1	blue	-0.028569152	GO:0001910.regulation of leukocyte mediated cytotox...	Up	E12.5
1612	GO:0001912	positive regulation of leukocyte mediate...	46	0	0.07	1	blue	-0.020057652	GO:0001912.positive regulation of leukocyte mediate...	Up	E12.5
1613	GO:0001913	T cell mediated cytotoxicity	44	0	0.07	1	blue	-0.020057652	GO:0001913.T cell mediated cytotoxicity	Up	E12.5
1614	GO:0001914	regulation of T cell mediated cytotoxici...	29	0	0.05	1	blue	-0.014355293	GO:0001914.regulation of T cell mediated cytotoxici...	Up	E12.5
1615	GO:0001916	positive regulation of T cell mediated c...	26	0	0.04	1	blue	-0.011495639	GO:0001916.positive regulation of T cell mediated c...	Up	E12.5
1616	GO:0001919	regulation of receptor recycling	31	0	0.05	1	blue	-0.014355293	GO:0001919.regulation of receptor recycling	Up	E12.5
1617	GO:0001937	negative regulation of endothelial cell ...	38	0	0.06	1	blue	-0.01720929	GO:0001937.negative regulation of endothelial cell ...	Up	E12.5
1618	GO:0001941	postsynaptic membrane organization	39	0	0.06	1	blue	-0.01720929	GO:0001941.postsynaptic membrane organization	Up	E12.5
1619	GO:0001942	hair follicle development	97	0	0.16	1	blue	-0.045442971	GO:0001942.hair follicle development	Up	E12.5
1620	GO:0001945	lymph vessel development	28	0	0.05	1	blue	-0.014355293	GO:0001945.lymph vessel development	Up	E12.5
1621	GO:0001946	lymphangiogenesis	20	0	0.03	1	blue	-0.008630305	GO:0001946.lymphangiogenesis	Up	E12.5
1622	GO:0001947	heart looping	53	0	0.09	1	blue	-0.025737561	GO:0001947.heart looping	Up	E12.5
1623	GO:0001952	regulation of cell-matrix adhesion	104	0	0.17	1	blue	-0.048236186	GO:0001952.regulation of cell-matrix adhesion	Up	E12.5
1624	GO:0001953	negative regulation of cell-matrix adhes...	34	0	0.06	1	blue	-0.01720929	GO:0001953.negative regulation of cell-matrix adhes...	Up	E12.5
1625	GO:0001954	positive regulation of cell-matrix adhes...	49	0	0.08	1	blue	-0.022900402	GO:0001954.positive regulation of cell-matrix adhes...	Up	E12.5
1626	GO:0001956	positive regulation of neurotransmitter ...	23	0	0.04	1	blue	-0.011495639	GO:0001956.positive regulation of neurotransmitter ...	Up	E12.5
1627	GO:0001958	endochondral ossification	27	0	0.04	1	blue	-0.011495639	GO:0001958.endochondral ossification	Up	E12.5
1628	GO:0001959	regulation of cytokine-mediated signalin...	91	0	0.15	1	blue	-0.042644337	GO:0001959.regulation of cytokine-mediated signalin...	Up	E12.5
1629	GO:0001960	negative regulation of cytokine-mediated...	42	0	0.07	1	blue	-0.020057652	GO:0001960.negative regulation of cytokine-mediated...	Up	E12.5
1630	GO:0001961	positive regulation of cytokine-mediated...	37	0	0.06	1	blue	-0.01720929	GO:0001961.positive regulation of cytokine-mediated...	Up	E12.5
1631	GO:0001963	synaptic transmission, dopaminergic	31	0	0.05	1	blue	-0.014355293	GO:0001963.synaptic transmission, dopaminergic	Up	E12.5
1632	GO:0001964	startle response	32	0	0.05	1	blue	-0.014355293	GO:0001964.startle response	Up	E12.5
1633	GO:0001974	blood vessel remodeling	49	0	0.08	1	blue	-0.022900402	GO:0001974.blood vessel remodeling	Up	E12.5
1634	GO:0001976	neurological system process involved in ...	22	0	0.04	1	blue	-0.011495639	GO:0001976.neurological system process involved in ...	Up	E12.5
1635	GO:0001990	regulation of systemic arterial blood pr...	36	0	0.06	1	blue	-0.01720929	GO:0001990.regulation of systemic arterial blood pr...	Up	E12.5
1636	GO:0002011	morphogenesis of an epithelial sheet	55	0	0.09	1	blue	-0.025737561	GO:0002011.morphogenesis of an epithelial sheet	Up	E12.5
1637	GO:0002021	response to dietary excess	21	0	0.03	1	blue	-0.008630305	GO:0002021.response to dietary excess	Up	E12.5
1638	GO:0002026	regulation of the force of heart contrac...	28	0	0.05	1	blue	-0.014355293	GO:0002026.regulation of the force of heart contrac...	Up	E12.5
1639	GO:0002028	regulation of sodium ion transport	89	0	0.14	1	blue	-0.039840265	GO:0002028.regulation of sodium ion transport	Up	E12.5
1640	GO:0002029	desensitization of G protein-coupled rec...	26	0	0.04	1	blue	-0.011495639	GO:0002029.desensitization of G protein-coupled rec...	Up	E12.5
1641	GO:0002042	cell migration involved in sprouting ang...	56	0	0.09	1	blue	-0.025737561	GO:0002042.cell migration involved in sprouting ang...	Up	E12.5
1642	GO:0002063	chondrocyte development	42	0	0.07	1	blue	-0.020057652	GO:0002063.chondrocyte development	Up	E12.5
1643	GO:0002064	epithelial cell development	217	0	0.35	1	blue	-0.097610797	GO:0002064.epithelial cell development	Up	E12.5
1644	GO:0002066	columnar/cuboidal epithelial cell develo...	60	0	0.1	1	blue	-0.028569152	GO:0002066.columnar/cuboidal epithelial cell develo...	Up	E12.5
1645	GO:0002068	glandular epithelial cell development	24	0	0.04	1	blue	-0.011495639	GO:0002068.glandular epithelial cell development	Up	E12.5
1646	GO:0002082	regulation of oxidative phosphorylation	25	0	0.04	1	blue	-0.011495639	GO:0002082.regulation of oxidative phosphorylation	Up	E12.5
1647	GO:0002089	lens morphogenesis in camera-type eye	25	0	0.04	1	blue	-0.011495639	GO:0002089.lens morphogenesis in camera-type eye	Up	E12.5
1648	GO:0002090	regulation of receptor internalization	68	0	0.11	1	blue	-0.031395196	GO:0002090.regulation of receptor internalization	Up	E12.5
1649	GO:0002092	positive regulation of receptor internal...	30	0	0.05	1	blue	-0.014355293	GO:0002092.positive regulation of receptor internal...	Up	E12.5
1650	GO:0002097	tRNA wobble base modification	20	0	0.03	1	blue	-0.008630305	GO:0002097.tRNA wobble base modification	Up	E12.5
1651	GO:0002181	cytoplasmic translation	75	0	0.12	1	blue	-0.034215715	GO:0002181.cytoplasmic translation	Up	E12.5
1652	GO:0002183	cytoplasmic translational initiation	20	0	0.03	1	blue	-0.008630305	GO:0002183.cytoplasmic translational initiation	Up	E12.5
1653	GO:0002200	somatic diversification of immune recept...	63	0	0.1	1	blue	-0.028569152	GO:0002200.somatic diversification of immune recept...	Up	E12.5
1654	GO:0002204	somatic recombination of immunoglobulin ...	44	0	0.07	1	blue	-0.020057652	GO:0002204.somatic recombination of immunoglobulin ...	Up	E12.5
1655	GO:0002208	somatic diversification of immunoglobuli...	44	0	0.07	1	blue	-0.020057652	GO:0002208.somatic diversification of immunoglobuli...	Up	E12.5
1656	GO:0002209	behavioral defense response	52	0	0.08	1	blue	-0.022900402	GO:0002209.behavioral defense response	Up	E12.5
1657	GO:0002218	activation of innate immune response	134	0	0.22	1	blue	-0.062121712	GO:0002218.activation of innate immune response	Up	E12.5
1658	GO:0002221	pattern recognition receptor signaling p...	117	0	0.19	1	blue	-0.053806444	GO:0002221.pattern recognition receptor signaling p...	Up	E12.5
1659	GO:0002224	toll-like receptor signaling pathway	89	0	0.14	1	blue	-0.039840265	GO:0002224.toll-like receptor signaling pathway	Up	E12.5
1660	GO:0002228	natural killer cell mediated immunity	45	0	0.07	1	blue	-0.020057652	GO:0002228.natural killer cell mediated immunity	Up	E12.5
1661	GO:0002230	positive regulation of defense response ...	23	0	0.04	1	blue	-0.011495639	GO:0002230.positive regulation of defense response ...	Up	E12.5
1662	GO:0002250	adaptive immune response	291	0	0.47	1	blue	-0.129612738	GO:0002250.adaptive immune response	Up	E12.5
1663	GO:0002252	immune effector process	554	0	0.9	1	blue	-0.23878686	GO:0002252.immune effector process	Up	E12.5
1664	GO:0002253	activation of immune response	290	0	0.47	1	blue	-0.129612738	GO:0002253.activation of immune response	Up	E12.5
1665	GO:0002260	lymphocyte homeostasis	66	0	0.11	1	blue	-0.031395196	GO:0002260.lymphocyte homeostasis	Up	E12.5
1666	GO:0002263	cell activation involved in immune respo...	203	0	0.33	1	blue	-0.092207438	GO:0002263.cell activation involved in immune respo...	Up	E12.5
1667	GO:0002275	myeloid cell activation involved in immu...	70	0	0.11	1	blue	-0.031395196	GO:0002275.myeloid cell activation involved in immu...	Up	E12.5
1668	GO:0002279	mast cell activation involved in immune ...	42	0	0.07	1	blue	-0.020057652	GO:0002279.mast cell activation involved in immune ...	Up	E12.5
1669	GO:0002285	lymphocyte activation involved in immune...	137	0	0.22	1	blue	-0.062121712	GO:0002285.lymphocyte activation involved in immune...	Up	E12.5
1670	GO:0002286	T cell activation involved in immune res...	71	0	0.12	1	blue	-0.034215715	GO:0002286.T cell activation involved in immune res...	Up	E12.5
1671	GO:0002287	alpha-beta T cell activation involved in...	51	0	0.08	1	blue	-0.022900402	GO:0002287.alpha-beta T cell activation involved in...	Up	E12.5
1672	GO:0002292	T cell differentiation involved in immun...	53	0	0.09	1	blue	-0.025737561	GO:0002292.T cell differentiation involved in immun...	Up	E12.5
1673	GO:0002293	alpha-beta T cell differentiation involv...	50	0	0.08	1	blue	-0.022900402	GO:0002293.alpha-beta T cell differentiation involv...	Up	E12.5
1674	GO:0002294	CD4-positive, alpha-beta T cell differen...	49	0	0.08	1	blue	-0.022900402	GO:0002294.CD4-positive, alpha-beta T cell differen...	Up	E12.5
1675	GO:0002312	B cell activation involved in immune res...	68	0	0.11	1	blue	-0.031395196	GO:0002312.B cell activation involved in immune res...	Up	E12.5
1676	GO:0002313	mature B cell differentiation involved i...	20	0	0.03	1	blue	-0.008630305	GO:0002313.mature B cell differentiation involved i...	Up	E12.5
1677	GO:0002335	mature B cell differentiation	25	0	0.04	1	blue	-0.011495639	GO:0002335.mature B cell differentiation	Up	E12.5
1678	GO:0002360	T cell lineage commitment	20	0	0.03	1	blue	-0.008630305	GO:0002360.T cell lineage commitment	Up	E12.5
1679	GO:0002366	leukocyte activation involved in immune ...	199	0	0.32	1	blue	-0.089498151	GO:0002366.leukocyte activation involved in immune ...	Up	E12.5
1680	GO:0002367	cytokine production involved in immune r...	75	0	0.12	1	blue	-0.034215715	GO:0002367.cytokine production involved in immune r...	Up	E12.5
1681	GO:0002369	T cell cytokine production	27	0	0.04	1	blue	-0.011495639	GO:0002369.T cell cytokine production	Up	E12.5
1682	GO:0002377	immunoglobulin production	96	0	0.16	1	blue	-0.045442971	GO:0002377.immunoglobulin production	Up	E12.5
1683	GO:0002381	immunoglobulin production involved in im...	50	0	0.08	1	blue	-0.022900402	GO:0002381.immunoglobulin production involved in im...	Up	E12.5
1684	GO:0002429	immune response-activating cell surface ...	132	0	0.21	1	blue	-0.059355278	GO:0002429.immune response-activating cell surface ...	Up	E12.5
1685	GO:0002437	inflammatory response to antigenic stimu...	38	0	0.06	1	blue	-0.01720929	GO:0002437.inflammatory response to antigenic stimu...	Up	E12.5
1686	GO:0002440	production of molecular mediator of immu...	164	0	0.27	1	blue	-0.075874867	GO:0002440.production of molecular mediator of immu...	Up	E12.5
1687	GO:0002443	leukocyte mediated immunity	265	0	0.43	1	blue	-0.119024103	GO:0002443.leukocyte mediated immunity	Up	E12.5
1688	GO:0002444	myeloid leukocyte mediated immunity	77	0	0.13	1	blue	-0.037030731	GO:0002444.myeloid leukocyte mediated immunity	Up	E12.5
1689	GO:0002446	neutrophil mediated immunity	23	0	0.04	1	blue	-0.011495639	GO:0002446.neutrophil mediated immunity	Up	E12.5
1690	GO:0002448	mast cell mediated immunity	42	0	0.07	1	blue	-0.020057652	GO:0002448.mast cell mediated immunity	Up	E12.5
1691	GO:0002449	lymphocyte mediated immunity	195	0	0.32	1	blue	-0.089498151	GO:0002449.lymphocyte mediated immunity	Up	E12.5
1692	GO:0002455	humoral immune response mediated by circ...	29	0	0.05	1	blue	-0.014355293	GO:0002455.humoral immune response mediated by circ...	Up	E12.5
1693	GO:0002456	T cell mediated immunity	86	0	0.14	1	blue	-0.039840265	GO:0002456.T cell mediated immunity	Up	E12.5
1694	GO:0002460	adaptive immune response based on somati...	218	0	0.35	1	blue	-0.097610797	GO:0002460.adaptive immune response based on somati...	Up	E12.5
1695	GO:0002474	antigen processing and presentation of p...	20	0	0.03	1	blue	-0.008630305	GO:0002474.antigen processing and presentation of p...	Up	E12.5
1696	GO:0002478	antigen processing and presentation of e...	24	0	0.04	1	blue	-0.011495639	GO:0002478.antigen processing and presentation of e...	Up	E12.5
1697	GO:0002526	acute inflammatory response	77	0	0.13	1	blue	-0.037030731	GO:0002526.acute inflammatory response	Up	E12.5
1698	GO:0002532	production of molecular mediator involve...	59	0	0.1	1	blue	-0.028569152	GO:0002532.production of molecular mediator involve...	Up	E12.5
1699	GO:0002534	cytokine production involved in inflamma...	35	0	0.06	1	blue	-0.01720929	GO:0002534.cytokine production involved in inflamma...	Up	E12.5
1700	GO:0002548	monocyte chemotaxis	41	0	0.07	1	blue	-0.020057652	GO:0002548.monocyte chemotaxis	Up	E12.5
1701	GO:0002562	somatic diversification of immune recept...	58	0	0.09	1	blue	-0.025737561	GO:0002562.somatic diversification of immune recept...	Up	E12.5
1702	GO:0002637	regulation of immunoglobulin production	60	0	0.1	1	blue	-0.028569152	GO:0002637.regulation of immunoglobulin production	Up	E12.5
1703	GO:0002639	positive regulation of immunoglobulin pr...	43	0	0.07	1	blue	-0.020057652	GO:0002639.positive regulation of immunoglobulin pr...	Up	E12.5
1704	GO:0002673	regulation of acute inflammatory respons...	44	0	0.07	1	blue	-0.020057652	GO:0002673.regulation of acute inflammatory respons...	Up	E12.5
1705	GO:0002675	positive regulation of acute inflammator...	20	0	0.03	1	blue	-0.008630305	GO:0002675.positive regulation of acute inflammator...	Up	E12.5
1706	GO:0002685	regulation of leukocyte migration	158	0	0.26	1	blue	-0.073134705	GO:0002685.regulation of leukocyte migration	Up	E12.5
1707	GO:0002686	negative regulation of leukocyte migrati...	29	0	0.05	1	blue	-0.014355293	GO:0002686.negative regulation of leukocyte migrati...	Up	E12.5
1708	GO:0002687	positive regulation of leukocyte migrati...	118	0	0.19	1	blue	-0.053806444	GO:0002687.positive regulation of leukocyte migrati...	Up	E12.5
1709	GO:0002688	regulation of leukocyte chemotaxis	93	0	0.15	1	blue	-0.042644337	GO:0002688.regulation of leukocyte chemotaxis	Up	E12.5
1710	GO:0002690	positive regulation of leukocyte chemota...	74	0	0.12	1	blue	-0.034215715	GO:0002690.positive regulation of leukocyte chemota...	Up	E12.5
1711	GO:0002691	regulation of cellular extravasation	26	0	0.04	1	blue	-0.011495639	GO:0002691.regulation of cellular extravasation	Up	E12.5
1712	GO:0002693	positive regulation of cellular extravas...	20	0	0.03	1	blue	-0.008630305	GO:0002693.positive regulation of cellular extravas...	Up	E12.5
1713	GO:0002697	regulation of immune effector process	307	0	0.5	1	blue	-0.137503524	GO:0002697.regulation of immune effector process	Up	E12.5
1714	GO:0002698	negative regulation of immune effector p...	102	0	0.17	1	blue	-0.048236186	GO:0002698.negative regulation of immune effector p...	Up	E12.5
1715	GO:0002699	positive regulation of immune effector p...	188	0	0.31	1	blue	-0.086783766	GO:0002699.positive regulation of immune effector p...	Up	E12.5
1716	GO:0002700	regulation of production of molecular me...	116	0	0.19	1	blue	-0.053806444	GO:0002700.regulation of production of molecular me...	Up	E12.5
1717	GO:0002701	negative regulation of production of mol...	24	0	0.04	1	blue	-0.011495639	GO:0002701.negative regulation of production of mol...	Up	E12.5
1718	GO:0002702	positive regulation of production of mol...	84	0	0.14	1	blue	-0.039840265	GO:0002702.positive regulation of production of mol...	Up	E12.5
1719	GO:0002703	regulation of leukocyte mediated immunit...	176	0	0.29	1	blue	-0.081339627	GO:0002703.regulation of leukocyte mediated immunit...	Up	E12.5
1720	GO:0002704	negative regulation of leukocyte mediate...	43	0	0.07	1	blue	-0.020057652	GO:0002704.negative regulation of leukocyte mediate...	Up	E12.5
1721	GO:0002705	positive regulation of leukocyte mediate...	115	0	0.19	1	blue	-0.053806444	GO:0002705.positive regulation of leukocyte mediate...	Up	E12.5
1722	GO:0002706	regulation of lymphocyte mediated immuni...	127	0	0.21	1	blue	-0.059355278	GO:0002706.regulation of lymphocyte mediated immuni...	Up	E12.5
1723	GO:0002707	negative regulation of lymphocyte mediat...	32	0	0.05	1	blue	-0.014355293	GO:0002707.negative regulation of lymphocyte mediat...	Up	E12.5
1724	GO:0002708	positive regulation of lymphocyte mediat...	90	0	0.15	1	blue	-0.042644337	GO:0002708.positive regulation of lymphocyte mediat...	Up	E12.5
1725	GO:0002709	regulation of T cell mediated immunity	56	0	0.09	1	blue	-0.025737561	GO:0002709.regulation of T cell mediated immunity	Up	E12.5
1726	GO:0002711	positive regulation of T cell mediated i...	41	0	0.07	1	blue	-0.020057652	GO:0002711.positive regulation of T cell mediated i...	Up	E12.5
1727	GO:0002712	regulation of B cell mediated immunity	49	0	0.08	1	blue	-0.022900402	GO:0002712.regulation of B cell mediated immunity	Up	E12.5
1728	GO:0002714	positive regulation of B cell mediated i...	37	0	0.06	1	blue	-0.01720929	GO:0002714.positive regulation of B cell mediated i...	Up	E12.5
1729	GO:0002715	regulation of natural killer cell mediat...	35	0	0.06	1	blue	-0.01720929	GO:0002715.regulation of natural killer cell mediat...	Up	E12.5
1730	GO:0002717	positive regulation of natural killer ce...	21	0	0.03	1	blue	-0.008630305	GO:0002717.positive regulation of natural killer ce...	Up	E12.5
1731	GO:0002718	regulation of cytokine production involv...	60	0	0.1	1	blue	-0.028569152	GO:0002718.regulation of cytokine production involv...	Up	E12.5
1732	GO:0002720	positive regulation of cytokine producti...	39	0	0.06	1	blue	-0.01720929	GO:0002720.positive regulation of cytokine producti...	Up	E12.5
1733	GO:0002753	cytoplasmic pattern recognition receptor...	34	0	0.06	1	blue	-0.01720929	GO:0002753.cytoplasmic pattern recognition receptor...	Up	E12.5
1734	GO:0002757	immune response-activating signal transd...	240	0	0.39	1	blue	-0.108357178	GO:0002757.immune response-activating signal transd...	Up	E12.5
1735	GO:0002758	innate immune response-activating signal...	117	0	0.19	1	blue	-0.053806444	GO:0002758.innate immune response-activating signal...	Up	E12.5
1736	GO:0002762	negative regulation of myeloid leukocyte...	40	0	0.07	1	blue	-0.020057652	GO:0002762.negative regulation of myeloid leukocyte...	Up	E12.5
1737	GO:0002764	immune response-regulating signaling pat...	248	0	0.4	1	blue	-0.111031312	GO:0002764.immune response-regulating signaling pat...	Up	E12.5
1738	GO:0002768	immune response-regulating cell surface ...	138	0	0.22	1	blue	-0.062121712	GO:0002768.immune response-regulating cell surface ...	Up	E12.5
1739	GO:0002793	positive regulation of peptide secretion	258	0	0.42	1	blue	-0.116364757	GO:0002793.positive regulation of peptide secretion	Up	E12.5
1740	GO:0002819	regulation of adaptive immune response	148	0	0.24	1	blue	-0.067638717	GO:0002819.regulation of adaptive immune response	Up	E12.5
1741	GO:0002820	negative regulation of adaptive immune r...	31	0	0.05	1	blue	-0.014355293	GO:0002820.negative regulation of adaptive immune r...	Up	E12.5
1742	GO:0002821	positive regulation of adaptive immune r...	102	0	0.17	1	blue	-0.048236186	GO:0002821.positive regulation of adaptive immune r...	Up	E12.5
1743	GO:0002822	regulation of adaptive immune response b...	134	0	0.22	1	blue	-0.062121712	GO:0002822.regulation of adaptive immune response b...	Up	E12.5
1744	GO:0002823	negative regulation of adaptive immune r...	28	0	0.05	1	blue	-0.014355293	GO:0002823.negative regulation of adaptive immune r...	Up	E12.5
1745	GO:0002824	positive regulation of adaptive immune r...	95	0	0.15	1	blue	-0.042644337	GO:0002824.positive regulation of adaptive immune r...	Up	E12.5
1746	GO:0002828	regulation of type 2 immune response	25	0	0.04	1	blue	-0.011495639	GO:0002828.regulation of type 2 immune response	Up	E12.5
1747	GO:0002831	regulation of response to biotic stimulu...	115	0	0.19	1	blue	-0.053806444	GO:0002831.regulation of response to biotic stimulu...	Up	E12.5
1748	GO:0002832	negative regulation of response to bioti...	33	0	0.05	1	blue	-0.014355293	GO:0002832.negative regulation of response to bioti...	Up	E12.5
1749	GO:0002833	positive regulation of response to bioti...	39	0	0.06	1	blue	-0.01720929	GO:0002833.positive regulation of response to bioti...	Up	E12.5
1750	GO:0002861	regulation of inflammatory response to a...	21	0	0.03	1	blue	-0.008630305	GO:0002861.regulation of inflammatory response to a...	Up	E12.5
1751	GO:0002886	regulation of myeloid leukocyte mediated...	51	0	0.08	1	blue	-0.022900402	GO:0002886.regulation of myeloid leukocyte mediated...	Up	E12.5
1752	GO:0002888	positive regulation of myeloid leukocyte...	31	0	0.05	1	blue	-0.014355293	GO:0002888.positive regulation of myeloid leukocyte...	Up	E12.5
1753	GO:0002889	regulation of immunoglobulin mediated im...	49	0	0.08	1	blue	-0.022900402	GO:0002889.regulation of immunoglobulin mediated im...	Up	E12.5
1754	GO:0002891	positive regulation of immunoglobulin me...	37	0	0.06	1	blue	-0.01720929	GO:0002891.positive regulation of immunoglobulin me...	Up	E12.5
1755	GO:0002920	regulation of humoral immune response	26	0	0.04	1	blue	-0.011495639	GO:0002920.regulation of humoral immune response	Up	E12.5
1756	GO:0003009	skeletal muscle contraction	33	0	0.05	1	blue	-0.014355293	GO:0003009.skeletal muscle contraction	Up	E12.5
1757	GO:0003014	renal system process	88	0	0.14	1	blue	-0.039840265	GO:0003014.renal system process	Up	E12.5
1758	GO:0003016	respiratory system process	31	0	0.05	1	blue	-0.014355293	GO:0003016.respiratory system process	Up	E12.5
1759	GO:0003018	vascular process in circulatory system	174	0	0.28	1	blue	-0.078609835	GO:0003018.vascular process in circulatory system	Up	E12.5
1760	GO:0003044	regulation of systemic arterial blood pr...	43	0	0.07	1	blue	-0.020057652	GO:0003044.regulation of systemic arterial blood pr...	Up	E12.5
1761	GO:0003073	regulation of systemic arterial blood pr...	92	0	0.15	1	blue	-0.042644337	GO:0003073.regulation of systemic arterial blood pr...	Up	E12.5
1762	GO:0003081	regulation of systemic arterial blood pr...	23	0	0.04	1	blue	-0.011495639	GO:0003081.regulation of systemic arterial blood pr...	Up	E12.5
1763	GO:0003085	negative regulation of systemic arterial...	24	0	0.04	1	blue	-0.011495639	GO:0003085.negative regulation of systemic arterial...	Up	E12.5
1764	GO:0003094	glomerular filtration	21	0	0.03	1	blue	-0.008630305	GO:0003094.glomerular filtration	Up	E12.5
1765	GO:0003148	outflow tract septum morphogenesis	28	0	0.05	1	blue	-0.014355293	GO:0003148.outflow tract septum morphogenesis	Up	E12.5
1766	GO:0003158	endothelium development	110	0	0.18	1	blue	-0.051024003	GO:0003158.endothelium development	Up	E12.5
1767	GO:0003170	heart valve development	54	0	0.09	1	blue	-0.025737561	GO:0003170.heart valve development	Up	E12.5
1768	GO:0003171	atrioventricular valve development	25	0	0.04	1	blue	-0.011495639	GO:0003171.atrioventricular valve development	Up	E12.5
1769	GO:0003179	heart valve morphogenesis	44	0	0.07	1	blue	-0.020057652	GO:0003179.heart valve morphogenesis	Up	E12.5
1770	GO:0003181	atrioventricular valve morphogenesis	23	0	0.04	1	blue	-0.011495639	GO:0003181.atrioventricular valve morphogenesis	Up	E12.5
1771	GO:0003197	endocardial cushion development	43	0	0.07	1	blue	-0.020057652	GO:0003197.endocardial cushion development	Up	E12.5
1772	GO:0003203	endocardial cushion morphogenesis	32	0	0.05	1	blue	-0.014355293	GO:0003203.endocardial cushion morphogenesis	Up	E12.5
1773	GO:0003208	cardiac ventricle morphogenesis	70	0	0.11	1	blue	-0.031395196	GO:0003208.cardiac ventricle morphogenesis	Up	E12.5
1774	GO:0003209	cardiac atrium morphogenesis	29	0	0.05	1	blue	-0.014355293	GO:0003209.cardiac atrium morphogenesis	Up	E12.5
1775	GO:0003229	ventricular cardiac muscle tissue develo...	55	0	0.09	1	blue	-0.025737561	GO:0003229.ventricular cardiac muscle tissue develo...	Up	E12.5
1776	GO:0003230	cardiac atrium development	33	0	0.05	1	blue	-0.014355293	GO:0003230.cardiac atrium development	Up	E12.5
1777	GO:0003254	regulation of membrane depolarization	46	0	0.07	1	blue	-0.020057652	GO:0003254.regulation of membrane depolarization	Up	E12.5
1778	GO:0003272	endocardial cushion formation	23	0	0.04	1	blue	-0.011495639	GO:0003272.endocardial cushion formation	Up	E12.5
1779	GO:0003298	physiological muscle hypertrophy	36	0	0.06	1	blue	-0.01720929	GO:0003298.physiological muscle hypertrophy	Up	E12.5
1780	GO:0003299	muscle hypertrophy in response to stress	22	0	0.04	1	blue	-0.011495639	GO:0003299.muscle hypertrophy in response to stress	Up	E12.5
1781	GO:0003300	cardiac muscle hypertrophy	88	0	0.14	1	blue	-0.039840265	GO:0003300.cardiac muscle hypertrophy	Up	E12.5
1782	GO:0003301	physiological cardiac muscle hypertrophy	36	0	0.06	1	blue	-0.01720929	GO:0003301.physiological cardiac muscle hypertrophy	Up	E12.5
1783	GO:0003309	type B pancreatic cell differentiation	25	0	0.04	1	blue	-0.011495639	GO:0003309.type B pancreatic cell differentiation	Up	E12.5
1784	GO:0003333	amino acid transmembrane transport	61	0	0.1	1	blue	-0.028569152	GO:0003333.amino acid transmembrane transport	Up	E12.5
1785	GO:0003341	cilium movement	56	0	0.09	1	blue	-0.025737561	GO:0003341.cilium movement	Up	E12.5
1786	GO:0003351	epithelial cilium movement	21	0	0.03	1	blue	-0.008630305	GO:0003351.epithelial cilium movement	Up	E12.5
1787	GO:0003382	epithelial cell morphogenesis	43	0	0.07	1	blue	-0.020057652	GO:0003382.epithelial cell morphogenesis	Up	E12.5
1788	GO:0003401	axis elongation	33	0	0.05	1	blue	-0.014355293	GO:0003401.axis elongation	Up	E12.5
1789	GO:0003407	neural retina development	54	0	0.09	1	blue	-0.025737561	GO:0003407.neural retina development	Up	E12.5
1790	GO:0003413	chondrocyte differentiation involved in ...	27	0	0.04	1	blue	-0.011495639	GO:0003413.chondrocyte differentiation involved in ...	Up	E12.5
1791	GO:0003416	endochondral bone growth	42	0	0.07	1	blue	-0.020057652	GO:0003416.endochondral bone growth	Up	E12.5
1792	GO:0003417	growth plate cartilage development	34	0	0.06	1	blue	-0.01720929	GO:0003417.growth plate cartilage development	Up	E12.5
1793	GO:0003418	growth plate cartilage chondrocyte diffe...	21	0	0.03	1	blue	-0.008630305	GO:0003418.growth plate cartilage chondrocyte diffe...	Up	E12.5
1794	GO:0003433	chondrocyte development involved in endo...	20	0	0.03	1	blue	-0.008630305	GO:0003433.chondrocyte development involved in endo...	Up	E12.5
1795	GO:0006022	aminoglycan metabolic process	86	0	0.14	1	blue	-0.039840265	GO:0006022.aminoglycan metabolic process	Up	E12.5
1796	GO:0006023	aminoglycan biosynthetic process	52	0	0.08	1	blue	-0.022900402	GO:0006023.aminoglycan biosynthetic process	Up	E12.5
1797	GO:0006024	glycosaminoglycan biosynthetic process	42	0	0.07	1	blue	-0.020057652	GO:0006024.glycosaminoglycan biosynthetic process	Up	E12.5
1798	GO:0006029	proteoglycan metabolic process	65	0	0.11	1	blue	-0.031395196	GO:0006029.proteoglycan metabolic process	Up	E12.5
1799	GO:0006040	amino sugar metabolic process	37	0	0.06	1	blue	-0.01720929	GO:0006040.amino sugar metabolic process	Up	E12.5
1800	GO:0006084	acetyl-CoA metabolic process	28	0	0.05	1	blue	-0.014355293	GO:0006084.acetyl-CoA metabolic process	Up	E12.5
1801	GO:0006099	tricarboxylic acid cycle	29	0	0.05	1	blue	-0.014355293	GO:0006099.tricarboxylic acid cycle	Up	E12.5
1802	GO:0006101	citrate metabolic process	33	0	0.05	1	blue	-0.014355293	GO:0006101.citrate metabolic process	Up	E12.5
1803	GO:0006110	regulation of glycolytic process	40	0	0.07	1	blue	-0.020057652	GO:0006110.regulation of glycolytic process	Up	E12.5
1804	GO:0006111	regulation of gluconeogenesis	44	0	0.07	1	blue	-0.020057652	GO:0006111.regulation of gluconeogenesis	Up	E12.5
1805	GO:0006119	oxidative phosphorylation	81	0	0.13	1	blue	-0.037030731	GO:0006119.oxidative phosphorylation	Up	E12.5
1806	GO:0006140	regulation of nucleotide metabolic proce...	89	0	0.14	1	blue	-0.039840265	GO:0006140.regulation of nucleotide metabolic proce...	Up	E12.5
1807	GO:0006195	purine nucleotide catabolic process	26	0	0.04	1	blue	-0.011495639	GO:0006195.purine nucleotide catabolic process	Up	E12.5
1808	GO:0006213	pyrimidine nucleoside metabolic process	25	0	0.04	1	blue	-0.011495639	GO:0006213.pyrimidine nucleoside metabolic process	Up	E12.5
1809	GO:0006220	pyrimidine nucleotide metabolic process	33	0	0.05	1	blue	-0.014355293	GO:0006220.pyrimidine nucleotide metabolic process	Up	E12.5
1810	GO:0006221	pyrimidine nucleotide biosynthetic proce...	25	0	0.04	1	blue	-0.011495639	GO:0006221.pyrimidine nucleotide biosynthetic proce...	Up	E12.5
1811	GO:0006261	DNA-dependent DNA replication	135	0	0.22	1	blue	-0.062121712	GO:0006261.DNA-dependent DNA replication	Up	E12.5
1812	GO:0006270	DNA replication initiation	30	0	0.05	1	blue	-0.014355293	GO:0006270.DNA replication initiation	Up	E12.5
1813	GO:0006278	RNA-dependent DNA biosynthetic process	65	0	0.11	1	blue	-0.031395196	GO:0006278.RNA-dependent DNA biosynthetic process	Up	E12.5
1814	GO:0006282	regulation of DNA repair	109	0	0.18	1	blue	-0.051024003	GO:0006282.regulation of DNA repair	Up	E12.5
1815	GO:0006289	nucleotide-excision repair	53	0	0.09	1	blue	-0.025737561	GO:0006289.nucleotide-excision repair	Up	E12.5
1816	GO:0006298	mismatch repair	21	0	0.03	1	blue	-0.008630305	GO:0006298.mismatch repair	Up	E12.5
1817	GO:0006301	postreplication repair	22	0	0.04	1	blue	-0.011495639	GO:0006301.postreplication repair	Up	E12.5
1818	GO:0006302	double-strand break repair	201	0	0.33	1	blue	-0.092207438	GO:0006302.double-strand break repair	Up	E12.5
1819	GO:0006303	double-strand break repair via nonhomolo...	45	0	0.07	1	blue	-0.020057652	GO:0006303.double-strand break repair via nonhomolo...	Up	E12.5
1820	GO:0006304	DNA modification	81	0	0.13	1	blue	-0.037030731	GO:0006304.DNA modification	Up	E12.5
1821	GO:0006305	DNA alkylation	58	0	0.09	1	blue	-0.025737561	GO:0006305.DNA alkylation	Up	E12.5
1822	GO:0006306	DNA methylation	58	0	0.09	1	blue	-0.025737561	GO:0006306.DNA methylation	Up	E12.5
1823	GO:0006308	DNA catabolic process	30	0	0.05	1	blue	-0.014355293	GO:0006308.DNA catabolic process	Up	E12.5
1824	GO:0006310	DNA recombination	241	0	0.39	1	blue	-0.108357178	GO:0006310.DNA recombination	Up	E12.5
1825	GO:0006312	mitotic recombination	25	0	0.04	1	blue	-0.011495639	GO:0006312.mitotic recombination	Up	E12.5
1826	GO:0006333	chromatin assembly or disassembly	131	0	0.21	1	blue	-0.059355278	GO:0006333.chromatin assembly or disassembly	Up	E12.5
1827	GO:0006334	nucleosome assembly	89	0	0.14	1	blue	-0.039840265	GO:0006334.nucleosome assembly	Up	E12.5
1828	GO:0006335	DNA replication-dependent nucleosome ass...	27	0	0.04	1	blue	-0.011495639	GO:0006335.DNA replication-dependent nucleosome ass...	Up	E12.5
1829	GO:0006336	DNA replication-independent nucleosome a...	27	0	0.04	1	blue	-0.011495639	GO:0006336.DNA replication-independent nucleosome a...	Up	E12.5
1830	GO:0006338	chromatin remodeling	118	0	0.19	1	blue	-0.053806444	GO:0006338.chromatin remodeling	Up	E12.5
1831	GO:0006342	chromatin silencing	66	0	0.11	1	blue	-0.031395196	GO:0006342.chromatin silencing	Up	E12.5
1832	GO:0006349	regulation of gene expression by genetic...	20	0	0.03	1	blue	-0.008630305	GO:0006349.regulation of gene expression by genetic...	Up	E12.5
1833	GO:0006353	DNA-templated transcription, termination	22	0	0.04	1	blue	-0.011495639	GO:0006353.DNA-templated transcription, termination	Up	E12.5
1834	GO:0006354	DNA-templated transcription, elongation	61	0	0.1	1	blue	-0.028569152	GO:0006354.DNA-templated transcription, elongation	Up	E12.5
1835	GO:0006356	regulation of transcription by RNA polym...	34	0	0.06	1	blue	-0.01720929	GO:0006356.regulation of transcription by RNA polym...	Up	E12.5
1836	GO:0006360	transcription by RNA polymerase I	48	0	0.08	1	blue	-0.022900402	GO:0006360.transcription by RNA polymerase I	Up	E12.5
1837	GO:0006364	rRNA processing	183	0	0.3	1	blue	-0.084064265	GO:0006364.rRNA processing	Up	E12.5
1838	GO:0006367	transcription initiation from RNA polyme...	59	0	0.1	1	blue	-0.028569152	GO:0006367.transcription initiation from RNA polyme...	Up	E12.5
1839	GO:0006368	transcription elongation from RNA polyme...	46	0	0.07	1	blue	-0.020057652	GO:0006368.transcription elongation from RNA polyme...	Up	E12.5
1840	GO:0006376	mRNA splice site selection	27	0	0.04	1	blue	-0.011495639	GO:0006376.mRNA splice site selection	Up	E12.5
1841	GO:0006378	mRNA polyadenylation	43	0	0.07	1	blue	-0.020057652	GO:0006378.mRNA polyadenylation	Up	E12.5
1842	GO:0006383	transcription by RNA polymerase III	33	0	0.05	1	blue	-0.014355293	GO:0006383.transcription by RNA polymerase III	Up	E12.5
1843	GO:0006399	tRNA metabolic process	161	0	0.26	1	blue	-0.073134705	GO:0006399.tRNA metabolic process	Up	E12.5
1844	GO:0006400	tRNA modification	68	0	0.11	1	blue	-0.031395196	GO:0006400.tRNA modification	Up	E12.5
1845	GO:0006401	RNA catabolic process	221	0	0.36	1	blue	-0.100304906	GO:0006401.RNA catabolic process	Up	E12.5
1846	GO:0006402	mRNA catabolic process	194	0	0.32	1	blue	-0.089498151	GO:0006402.mRNA catabolic process	Up	E12.5
1847	GO:0006412	translation	540	0	0.88	1	blue	-0.23388806	GO:0006412.translation	Up	E12.5
1848	GO:0006413	translational initiation	104	0	0.17	1	blue	-0.048236186	GO:0006413.translational initiation	Up	E12.5
1849	GO:0006414	translational elongation	44	0	0.07	1	blue	-0.020057652	GO:0006414.translational elongation	Up	E12.5
1850	GO:0006417	regulation of translation	301	0	0.49	1	blue	-0.134878054	GO:0006417.regulation of translation	Up	E12.5
1851	GO:0006418	tRNA aminoacylation for protein translat...	41	0	0.07	1	blue	-0.020057652	GO:0006418.tRNA aminoacylation for protein translat...	Up	E12.5
1852	GO:0006446	regulation of translational initiation	58	0	0.09	1	blue	-0.025737561	GO:0006446.regulation of translational initiation	Up	E12.5
1853	GO:0006457	protein folding	143	0	0.23	1	blue	-0.064882852	GO:0006457.protein folding	Up	E12.5
1854	GO:0006458	'de novo' protein folding	37	0	0.06	1	blue	-0.01720929	GO:0006458.'de novo' protein folding	Up	E12.5
1855	GO:0006469	negative regulation of protein kinase ac...	186	0	0.3	1	blue	-0.084064265	GO:0006469.negative regulation of protein kinase ac...	Up	E12.5
1856	GO:0006471	protein ADP-ribosylation	29	0	0.05	1	blue	-0.014355293	GO:0006471.protein ADP-ribosylation	Up	E12.5
1857	GO:0006473	protein acetylation	174	0	0.28	1	blue	-0.078609835	GO:0006473.protein acetylation	Up	E12.5
1858	GO:0006475	internal protein amino acid acetylation	138	0	0.22	1	blue	-0.062121712	GO:0006475.internal protein amino acid acetylation	Up	E12.5
1859	GO:0006476	protein deacetylation	85	0	0.14	1	blue	-0.039840265	GO:0006476.protein deacetylation	Up	E12.5
1860	GO:0006486	protein glycosylation	168	0	0.27	1	blue	-0.075874867	GO:0006486.protein glycosylation	Up	E12.5
1861	GO:0006487	protein N-linked glycosylation	55	0	0.09	1	blue	-0.025737561	GO:0006487.protein N-linked glycosylation	Up	E12.5
1862	GO:0006493	protein O-linked glycosylation	51	0	0.08	1	blue	-0.022900402	GO:0006493.protein O-linked glycosylation	Up	E12.5
1863	GO:0006497	protein lipidation	84	0	0.14	1	blue	-0.039840265	GO:0006497.protein lipidation	Up	E12.5
1864	GO:0006505	GPI anchor metabolic process	33	0	0.05	1	blue	-0.014355293	GO:0006505.GPI anchor metabolic process	Up	E12.5
1865	GO:0006506	GPI anchor biosynthetic process	32	0	0.05	1	blue	-0.014355293	GO:0006506.GPI anchor biosynthetic process	Up	E12.5
1866	GO:0006509	membrane protein ectodomain proteolysis	39	0	0.06	1	blue	-0.01720929	GO:0006509.membrane protein ectodomain proteolysis	Up	E12.5
1867	GO:0006511	ubiquitin-dependent protein catabolic pr...	536	0	0.87	1	blue	-0.231432408	GO:0006511.ubiquitin-dependent protein catabolic pr...	Up	E12.5
1868	GO:0006513	protein monoubiquitination	69	0	0.11	1	blue	-0.031395196	GO:0006513.protein monoubiquitination	Up	E12.5
1869	GO:0006515	protein quality control for misfolded or...	27	0	0.04	1	blue	-0.011495639	GO:0006515.protein quality control for misfolded or...	Up	E12.5
1870	GO:0006518	peptide metabolic process	688	0	1.12	1	blue	-0.291603558	GO:0006518.peptide metabolic process	Up	E12.5
1871	GO:0006536	glutamate metabolic process	28	0	0.05	1	blue	-0.014355293	GO:0006536.glutamate metabolic process	Up	E12.5
1872	GO:0006541	glutamine metabolic process	20	0	0.03	1	blue	-0.008630305	GO:0006541.glutamine metabolic process	Up	E12.5
1873	GO:0006576	cellular biogenic amine metabolic proces...	37	0	0.06	1	blue	-0.01720929	GO:0006576.cellular biogenic amine metabolic proces...	Up	E12.5
1874	GO:0006584	catecholamine metabolic process	51	0	0.08	1	blue	-0.022900402	GO:0006584.catecholamine metabolic process	Up	E12.5
1875	GO:0006605	protein targeting	243	0	0.39	1	blue	-0.108357178	GO:0006605.protein targeting	Up	E12.5
1876	GO:0006612	protein targeting to membrane	95	0	0.15	1	blue	-0.042644337	GO:0006612.protein targeting to membrane	Up	E12.5
1877	GO:0006623	protein targeting to vacuole	27	0	0.04	1	blue	-0.011495639	GO:0006623.protein targeting to vacuole	Up	E12.5
1878	GO:0006626	protein targeting to mitochondrion	72	0	0.12	1	blue	-0.034215715	GO:0006626.protein targeting to mitochondrion	Up	E12.5
1879	GO:0006629	lipid metabolic process	1024	0	1.66	1	blue	-0.413594082	GO:0006629.lipid metabolic process	Up	E12.5
1880	GO:0006631	fatty acid metabolic process	293	0	0.48	1	blue	-0.132247798	GO:0006631.fatty acid metabolic process	Up	E12.5
1881	GO:0006633	fatty acid biosynthetic process	114	0	0.19	1	blue	-0.053806444	GO:0006633.fatty acid biosynthetic process	Up	E12.5
1882	GO:0006635	fatty acid beta-oxidation	62	0	0.1	1	blue	-0.028569152	GO:0006635.fatty acid beta-oxidation	Up	E12.5
1883	GO:0006636	unsaturated fatty acid biosynthetic proc...	37	0	0.06	1	blue	-0.01720929	GO:0006636.unsaturated fatty acid biosynthetic proc...	Up	E12.5
1884	GO:0006637	acyl-CoA metabolic process	64	0	0.1	1	blue	-0.028569152	GO:0006637.acyl-CoA metabolic process	Up	E12.5
1885	GO:0006638	neutral lipid metabolic process	104	0	0.17	1	blue	-0.048236186	GO:0006638.neutral lipid metabolic process	Up	E12.5
1886	GO:0006639	acylglycerol metabolic process	102	0	0.17	1	blue	-0.048236186	GO:0006639.acylglycerol metabolic process	Up	E12.5
1887	GO:0006641	triglyceride metabolic process	81	0	0.13	1	blue	-0.037030731	GO:0006641.triglyceride metabolic process	Up	E12.5
1888	GO:0006643	membrane lipid metabolic process	154	0	0.25	1	blue	-0.070389328	GO:0006643.membrane lipid metabolic process	Up	E12.5
1889	GO:0006644	phospholipid metabolic process	319	0	0.52	1	blue	-0.142740172	GO:0006644.phospholipid metabolic process	Up	E12.5
1890	GO:0006650	glycerophospholipid metabolic process	210	0	0.34	1	blue	-0.094911647	GO:0006650.glycerophospholipid metabolic process	Up	E12.5
1891	GO:0006661	phosphatidylinositol biosynthetic proces...	56	0	0.09	1	blue	-0.025737561	GO:0006661.phosphatidylinositol biosynthetic proces...	Up	E12.5
1892	GO:0006664	glycolipid metabolic process	79	0	0.13	1	blue	-0.037030731	GO:0006664.glycolipid metabolic process	Up	E12.5
1893	GO:0006665	sphingolipid metabolic process	111	0	0.18	1	blue	-0.051024003	GO:0006665.sphingolipid metabolic process	Up	E12.5
1894	GO:0006672	ceramide metabolic process	71	0	0.12	1	blue	-0.034215715	GO:0006672.ceramide metabolic process	Up	E12.5
1895	GO:0006687	glycosphingolipid metabolic process	38	0	0.06	1	blue	-0.01720929	GO:0006687.glycosphingolipid metabolic process	Up	E12.5
1896	GO:0006690	icosanoid metabolic process	66	0	0.11	1	blue	-0.031395196	GO:0006690.icosanoid metabolic process	Up	E12.5
1897	GO:0006692	prostanoid metabolic process	35	0	0.06	1	blue	-0.01720929	GO:0006692.prostanoid metabolic process	Up	E12.5
1898	GO:0006693	prostaglandin metabolic process	35	0	0.06	1	blue	-0.01720929	GO:0006693.prostaglandin metabolic process	Up	E12.5
1899	GO:0006694	steroid biosynthetic process	122	0	0.2	1	blue	-0.056583528	GO:0006694.steroid biosynthetic process	Up	E12.5
1900	GO:0006695	cholesterol biosynthetic process	37	0	0.06	1	blue	-0.01720929	GO:0006695.cholesterol biosynthetic process	Up	E12.5
1901	GO:0006720	isoprenoid metabolic process	56	0	0.09	1	blue	-0.025737561	GO:0006720.isoprenoid metabolic process	Up	E12.5
1902	GO:0006721	terpenoid metabolic process	38	0	0.06	1	blue	-0.01720929	GO:0006721.terpenoid metabolic process	Up	E12.5
1903	GO:0006730	one-carbon metabolic process	20	0	0.03	1	blue	-0.008630305	GO:0006730.one-carbon metabolic process	Up	E12.5
1904	GO:0006739	NADP metabolic process	36	0	0.06	1	blue	-0.01720929	GO:0006739.NADP metabolic process	Up	E12.5
1905	GO:0006749	glutathione metabolic process	46	0	0.07	1	blue	-0.020057652	GO:0006749.glutathione metabolic process	Up	E12.5
1906	GO:0006760	folic acid-containing compound metabolic...	24	0	0.04	1	blue	-0.011495639	GO:0006760.folic acid-containing compound metabolic...	Up	E12.5
1907	GO:0006766	vitamin metabolic process	52	0	0.08	1	blue	-0.022900402	GO:0006766.vitamin metabolic process	Up	E12.5
1908	GO:0006767	water-soluble vitamin metabolic process	27	0	0.04	1	blue	-0.011495639	GO:0006767.water-soluble vitamin metabolic process	Up	E12.5
1909	GO:0006775	fat-soluble vitamin metabolic process	21	0	0.03	1	blue	-0.008630305	GO:0006775.fat-soluble vitamin metabolic process	Up	E12.5
1910	GO:0006778	porphyrin-containing compound metabolic ...	34	0	0.06	1	blue	-0.01720929	GO:0006778.porphyrin-containing compound metabolic ...	Up	E12.5
1911	GO:0006779	porphyrin-containing compound biosynthet...	25	0	0.04	1	blue	-0.011495639	GO:0006779.porphyrin-containing compound biosynthet...	Up	E12.5
1912	GO:0006783	heme biosynthetic process	20	0	0.03	1	blue	-0.008630305	GO:0006783.heme biosynthetic process	Up	E12.5
1913	GO:0006790	sulfur compound metabolic process	221	0	0.36	1	blue	-0.100304906	GO:0006790.sulfur compound metabolic process	Up	E12.5
1914	GO:0006801	superoxide metabolic process	54	0	0.09	1	blue	-0.025737561	GO:0006801.superoxide metabolic process	Up	E12.5
1915	GO:0006805	xenobiotic metabolic process	47	0	0.08	1	blue	-0.022900402	GO:0006805.xenobiotic metabolic process	Up	E12.5
1916	GO:0006809	nitric oxide biosynthetic process	63	0	0.1	1	blue	-0.028569152	GO:0006809.nitric oxide biosynthetic process	Up	E12.5
1917	GO:0006814	sodium ion transport	170	0	0.28	1	blue	-0.078609835	GO:0006814.sodium ion transport	Up	E12.5
1918	GO:0006817	phosphate ion transport	20	0	0.03	1	blue	-0.008630305	GO:0006817.phosphate ion transport	Up	E12.5
1919	GO:0006821	chloride transport	79	0	0.13	1	blue	-0.037030731	GO:0006821.chloride transport	Up	E12.5
1920	GO:0006826	iron ion transport	32	0	0.05	1	blue	-0.014355293	GO:0006826.iron ion transport	Up	E12.5
1921	GO:0006829	zinc ion transport	29	0	0.05	1	blue	-0.014355293	GO:0006829.zinc ion transport	Up	E12.5
1922	GO:0006835	dicarboxylic acid transport	72	0	0.12	1	blue	-0.034215715	GO:0006835.dicarboxylic acid transport	Up	E12.5
1923	GO:0006836	neurotransmitter transport	279	0	0.45	1	blue	-0.124328135	GO:0006836.neurotransmitter transport	Up	E12.5
1924	GO:0006837	serotonin transport	22	0	0.04	1	blue	-0.011495639	GO:0006837.serotonin transport	Up	E12.5
1925	GO:0006855	drug transmembrane transport	59	0	0.1	1	blue	-0.028569152	GO:0006855.drug transmembrane transport	Up	E12.5
1926	GO:0006865	amino acid transport	125	0	0.2	1	blue	-0.056583528	GO:0006865.amino acid transport	Up	E12.5
1927	GO:0006869	lipid transport	278	0	0.45	1	blue	-0.124328135	GO:0006869.lipid transport	Up	E12.5
1928	GO:0006873	cellular ion homeostasis	538	0	0.87	1	blue	-0.231432408	GO:0006873.cellular ion homeostasis	Up	E12.5
1929	GO:0006874	cellular calcium ion homeostasis	394	0	0.64	1	blue	-0.173767068	GO:0006874.cellular calcium ion homeostasis	Up	E12.5
1930	GO:0006875	cellular metal ion homeostasis	479	0	0.78	1	blue	-0.209141398	GO:0006875.cellular metal ion homeostasis	Up	E12.5
1931	GO:0006879	cellular iron ion homeostasis	43	0	0.07	1	blue	-0.020057652	GO:0006879.cellular iron ion homeostasis	Up	E12.5
1932	GO:0006882	cellular zinc ion homeostasis	23	0	0.04	1	blue	-0.011495639	GO:0006882.cellular zinc ion homeostasis	Up	E12.5
1933	GO:0006884	cell volume homeostasis	26	0	0.04	1	blue	-0.011495639	GO:0006884.cell volume homeostasis	Up	E12.5
1934	GO:0006885	regulation of pH	76	0	0.12	1	blue	-0.034215715	GO:0006885.regulation of pH	Up	E12.5
1935	GO:0006887	exocytosis	349	0	0.57	1	blue	-0.155749233	GO:0006887.exocytosis	Up	E12.5
1936	GO:0006890	retrograde vesicle-mediated transport, G...	41	0	0.07	1	blue	-0.020057652	GO:0006890.retrograde vesicle-mediated transport, G...	Up	E12.5
1937	GO:0006891	intra-Golgi vesicle-mediated transport	25	0	0.04	1	blue	-0.011495639	GO:0006891.intra-Golgi vesicle-mediated transport	Up	E12.5
1938	GO:0006892	post-Golgi vesicle-mediated transport	95	0	0.15	1	blue	-0.042644337	GO:0006892.post-Golgi vesicle-mediated transport	Up	E12.5
1939	GO:0006893	Golgi to plasma membrane transport	58	0	0.09	1	blue	-0.025737561	GO:0006893.Golgi to plasma membrane transport	Up	E12.5
1940	GO:0006898	receptor-mediated endocytosis	208	0	0.34	1	blue	-0.094911647	GO:0006898.receptor-mediated endocytosis	Up	E12.5
1941	GO:0006900	vesicle budding from membrane	56	0	0.09	1	blue	-0.025737561	GO:0006900.vesicle budding from membrane	Up	E12.5
1942	GO:0006903	vesicle targeting	39	0	0.06	1	blue	-0.01720929	GO:0006903.vesicle targeting	Up	E12.5
1943	GO:0006904	vesicle docking involved in exocytosis	46	0	0.07	1	blue	-0.020057652	GO:0006904.vesicle docking involved in exocytosis	Up	E12.5
1944	GO:0006906	vesicle fusion	86	0	0.14	1	blue	-0.039840265	GO:0006906.vesicle fusion	Up	E12.5
1945	GO:0006907	pinocytosis	20	0	0.03	1	blue	-0.008630305	GO:0006907.pinocytosis	Up	E12.5
1946	GO:0006911	phagocytosis, engulfment	44	0	0.07	1	blue	-0.020057652	GO:0006911.phagocytosis, engulfment	Up	E12.5
1947	GO:0006919	activation of cysteine-type endopeptidas...	66	0	0.11	1	blue	-0.031395196	GO:0006919.activation of cysteine-type endopeptidas...	Up	E12.5
1948	GO:0006921	cellular component disassembly involved ...	29	0	0.05	1	blue	-0.014355293	GO:0006921.cellular component disassembly involved ...	Up	E12.5
1949	GO:0006925	inflammatory cell apoptotic process	20	0	0.03	1	blue	-0.008630305	GO:0006925.inflammatory cell apoptotic process	Up	E12.5
1950	GO:0006929	substrate-dependent cell migration	29	0	0.05	1	blue	-0.014355293	GO:0006929.substrate-dependent cell migration	Up	E12.5
1951	GO:0006939	smooth muscle contraction	106	0	0.17	1	blue	-0.048236186	GO:0006939.smooth muscle contraction	Up	E12.5
1952	GO:0006940	regulation of smooth muscle contraction	65	0	0.11	1	blue	-0.031395196	GO:0006940.regulation of smooth muscle contraction	Up	E12.5
1953	GO:0006953	acute-phase response	22	0	0.04	1	blue	-0.011495639	GO:0006953.acute-phase response	Up	E12.5
1954	GO:0006955	immune response	958	0	1.56	1	blue	-0.39176772	GO:0006955.immune response	Up	E12.5
1955	GO:0006956	complement activation	34	0	0.06	1	blue	-0.01720929	GO:0006956.complement activation	Up	E12.5
1956	GO:0006959	humoral immune response	100	0	0.16	1	blue	-0.045442971	GO:0006959.humoral immune response	Up	E12.5
1957	GO:0006970	response to osmotic stress	70	0	0.11	1	blue	-0.031395196	GO:0006970.response to osmotic stress	Up	E12.5
1958	GO:0006972	hyperosmotic response	20	0	0.03	1	blue	-0.008630305	GO:0006972.hyperosmotic response	Up	E12.5
1959	GO:0006984	ER-nucleus signaling pathway	33	0	0.05	1	blue	-0.014355293	GO:0006984.ER-nucleus signaling pathway	Up	E12.5
1960	GO:0006998	nuclear envelope organization	38	0	0.06	1	blue	-0.01720929	GO:0006998.nuclear envelope organization	Up	E12.5
1961	GO:0007004	telomere maintenance via telomerase	65	0	0.11	1	blue	-0.031395196	GO:0007004.telomere maintenance via telomerase	Up	E12.5
1962	GO:0007007	inner mitochondrial membrane organizatio...	28	0	0.05	1	blue	-0.014355293	GO:0007007.inner mitochondrial membrane organizatio...	Up	E12.5
1963	GO:0007009	plasma membrane organization	80	0	0.13	1	blue	-0.037030731	GO:0007009.plasma membrane organization	Up	E12.5
1964	GO:0007010	cytoskeleton organization	1224	0	1.99	1	blue	-0.483364361	GO:0007010.cytoskeleton organization	Up	E12.5
1965	GO:0007015	actin filament organization	379	0	0.62	1	blue	-0.168642036	GO:0007015.actin filament organization	Up	E12.5
1966	GO:0007017	microtubule-based process	710	0	1.15	1	blue	-0.298658316	GO:0007017.microtubule-based process	Up	E12.5
1967	GO:0007018	microtubule-based movement	248	0	0.4	1	blue	-0.111031312	GO:0007018.microtubule-based movement	Up	E12.5
1968	GO:0007019	microtubule depolymerization	50	0	0.08	1	blue	-0.022900402	GO:0007019.microtubule depolymerization	Up	E12.5
1969	GO:0007020	microtubule nucleation	26	0	0.04	1	blue	-0.011495639	GO:0007020.microtubule nucleation	Up	E12.5
1970	GO:0007026	negative regulation of microtubule depol...	33	0	0.05	1	blue	-0.014355293	GO:0007026.negative regulation of microtubule depol...	Up	E12.5
1971	GO:0007029	endoplasmic reticulum organization	49	0	0.08	1	blue	-0.022900402	GO:0007029.endoplasmic reticulum organization	Up	E12.5
1972	GO:0007030	Golgi organization	119	0	0.19	1	blue	-0.053806444	GO:0007030.Golgi organization	Up	E12.5
1973	GO:0007031	peroxisome organization	33	0	0.05	1	blue	-0.014355293	GO:0007031.peroxisome organization	Up	E12.5
1974	GO:0007032	endosome organization	48	0	0.08	1	blue	-0.022900402	GO:0007032.endosome organization	Up	E12.5
1975	GO:0007033	vacuole organization	156	0	0.25	1	blue	-0.070389328	GO:0007033.vacuole organization	Up	E12.5
1976	GO:0007034	vacuolar transport	118	0	0.19	1	blue	-0.053806444	GO:0007034.vacuolar transport	Up	E12.5
1977	GO:0007040	lysosome organization	59	0	0.1	1	blue	-0.028569152	GO:0007040.lysosome organization	Up	E12.5
1978	GO:0007041	lysosomal transport	89	0	0.14	1	blue	-0.039840265	GO:0007041.lysosomal transport	Up	E12.5
1979	GO:0007043	cell-cell junction assembly	103	0	0.17	1	blue	-0.048236186	GO:0007043.cell-cell junction assembly	Up	E12.5
1980	GO:0007044	cell-substrate junction assembly	86	0	0.14	1	blue	-0.039840265	GO:0007044.cell-substrate junction assembly	Up	E12.5
1981	GO:0007045	cell-substrate adherens junction assembl...	75	0	0.12	1	blue	-0.034215715	GO:0007045.cell-substrate adherens junction assembl...	Up	E12.5
1982	GO:0007051	spindle organization	161	0	0.26	1	blue	-0.073134705	GO:0007051.spindle organization	Up	E12.5
1983	GO:0007052	mitotic spindle organization	105	0	0.17	1	blue	-0.048236186	GO:0007052.mitotic spindle organization	Up	E12.5
1984	GO:0007059	chromosome segregation	288	0	0.47	1	blue	-0.129612738	GO:0007059.chromosome segregation	Up	E12.5
1985	GO:0007062	sister chromatid cohesion	52	0	0.08	1	blue	-0.022900402	GO:0007062.sister chromatid cohesion	Up	E12.5
1986	GO:0007063	regulation of sister chromatid cohesion	22	0	0.04	1	blue	-0.011495639	GO:0007063.regulation of sister chromatid cohesion	Up	E12.5
1987	GO:0007064	mitotic sister chromatid cohesion	24	0	0.04	1	blue	-0.011495639	GO:0007064.mitotic sister chromatid cohesion	Up	E12.5
1988	GO:0007080	mitotic metaphase plate congression	41	0	0.07	1	blue	-0.020057652	GO:0007080.mitotic metaphase plate congression	Up	E12.5
1989	GO:0007088	regulation of mitotic nuclear division	170	0	0.28	1	blue	-0.078609835	GO:0007088.regulation of mitotic nuclear division	Up	E12.5
1990	GO:0007091	metaphase/anaphase transition of mitotic...	56	0	0.09	1	blue	-0.025737561	GO:0007091.metaphase/anaphase transition of mitotic...	Up	E12.5
1991	GO:0007093	mitotic cell cycle checkpoint	127	0	0.21	1	blue	-0.059355278	GO:0007093.mitotic cell cycle checkpoint	Up	E12.5
1992	GO:0007094	mitotic spindle assembly checkpoint	35	0	0.06	1	blue	-0.01720929	GO:0007094.mitotic spindle assembly checkpoint	Up	E12.5
1993	GO:0007095	mitotic G2 DNA damage checkpoint	22	0	0.04	1	blue	-0.011495639	GO:0007095.mitotic G2 DNA damage checkpoint	Up	E12.5
1994	GO:0007097	nuclear migration	29	0	0.05	1	blue	-0.014355293	GO:0007097.nuclear migration	Up	E12.5
1995	GO:0007098	centrosome cycle	119	0	0.19	1	blue	-0.053806444	GO:0007098.centrosome cycle	Up	E12.5
1996	GO:0007099	centriole replication	34	0	0.06	1	blue	-0.01720929	GO:0007099.centriole replication	Up	E12.5
1997	GO:0007129	synapsis	34	0	0.06	1	blue	-0.01720929	GO:0007129.synapsis	Up	E12.5
1998	GO:0007131	reciprocal meiotic recombination	37	0	0.06	1	blue	-0.01720929	GO:0007131.reciprocal meiotic recombination	Up	E12.5
1999	GO:0007140	male meiotic nuclear division	38	0	0.06	1	blue	-0.01720929	GO:0007140.male meiotic nuclear division	Up	E12.5
[truncated: 112,886 more rows]
