# Supplementary material for: Sequential perturbations to mouse corticogenesis following in utero maternal immune activation
Source: eLife. 2021 Mar 5;10:e60100. doi: 10.7554/eLife.60100 (PMC7979158; doi:10.7554/eLife.60100)
Supplement: Supplementary file 20. [file elife-60100-supp20.zip › SupplementaryTable20NumbesofanimalsinRNAseq.csv]

	Males	Males	Females	Females
	Saline	Poly(I:C)	Saline	Poly(I:C)
E12.5	3	4	4	3
E14.5	8	9	5	4
E17.5	3	2	3	4
P0	5	5	5	7
